# Supplementary material for: Binding Zinc and Oxo-Vanadium Insulin-Mimetic Complexes to Phosphatase Enzymes: Structure, Electronics and Implications
Source: Molecules. 2025 Mar 26;30(7):1469. doi: 10.3390/molecules30071469 (PMC11990500; doi:10.3390/molecules30071469)
Supplement: Supplementary file 1 [file molecules-30-01469-s001.zip]

Archive with 32 entries (28 files):
- SUPPLEMENTARY_MATERIAL/
- SUPPLEMENTARY_MATERIAL/LOG/
- SUPPLEMENTARY_MATERIAL/LOG/README.txt
- SUPPLEMENTARY_MATERIAL/LOG/Zn2+_mal2_2w.log
- SUPPLEMENTARY_MATERIAL/LOG/mal_h.log
- SUPPLEMENTARY_MATERIAL/LOG/V4+_O_alx2.log
- SUPPLEMENTARY_MATERIAL/LOG/Zn2+_mal2.log
- SUPPLEMENTARY_MATERIAL/LOG/Zn2+_mal2_1w.log
- SUPPLEMENTARY_MATERIAL/LOG/mal.log
- SUPPLEMENTARY_MATERIAL/LOG/Zn2+_axl2_1w.log
- SUPPLEMENTARY_MATERIAL/LOG/hp_h.log
- SUPPLEMENTARY_MATERIAL/LOG/hp.log
- SUPPLEMENTARY_MATERIAL/LOG/V4+_O_hp2.log
- SUPPLEMENTARY_MATERIAL/AI/
- SUPPLEMENTARY_MATERIAL/AI/ptp_vax.dat
- SUPPLEMENTARY_MATERIAL/AI/README.txt
- SUPPLEMENTARY_MATERIAL/AI/vax.dat
- SUPPLEMENTARY_MATERIAL/AI/Matrix_VOhp.dat
- SUPPLEMENTARY_MATERIAL/AI/ptp_vhp.dat
- SUPPLEMENTARY_MATERIAL/AI/1onz.pdb
- SUPPLEMENTARY_MATERIAL/AI/2_Matrix_Vector_Training.nb
- SUPPLEMENTARY_MATERIAL/AI/vhp.dat
- SUPPLEMENTARY_MATERIAL/AI/1_ReactiveSpace_PTP1B_alx_Coulomb_Matrix.nb
- SUPPLEMENTARY_MATERIAL/AI/1_ReactiveSpace_PTP1B_hp_Coulomb_Matrix.nb
- SUPPLEMENTARY_MATERIAL/AI/Matrix_VOalx.dat
- SUPPLEMENTARY_MATERIAL/XYZ/
- SUPPLEMENTARY_MATERIAL/XYZ/README.txt
- SUPPLEMENTARY_MATERIAL/XYZ/VO_3hp2+PTP1B.xyz
- SUPPLEMENTARY_MATERIAL/XYZ/Zn_mal2+PTEN.xyz
- SUPPLEMENTARY_MATERIAL/XYZ/Zn_alx2+PTEN.xyz
- SUPPLEMENTARY_MATERIAL/XYZ/VO_alx2+PTP1B.xyz
- SUPPLEMENTARY_MATERIAL/supplementary_material.pdf
