# Supplementary material for: Binding Zinc and Oxo-Vanadium Insulin-Mimetic Complexes to Phosphatase Enzymes: Structure, Electronics and Implications
Source: Molecules. 2025 Mar 26;30(7):1469. doi: 10.3390/molecules30071469 (PMC11990500; doi:10.3390/molecules30071469)
Supplement: Supplementary file 1 [file molecules-30-01469-s001.zip › SUPPLEMENTARY_MATERIAL/LOG/README.txt]

The current directory contains the files described below.
All files are in txt format.
*.log files are Gaussian log files

----------------------------------
README.txt
   this file
----------------------------------
hp.log
   Calculation of IR and Raman spectra of the deprotonated form of
   3-hydroxypyron optimized in vacuum.
----------------------------------
hp_h.log
   Calculation of IR and Raman spectra of the protonated form of
   3-hydroxypyron optimized in vacuum.
----------------------------------
mal.log
   Calculation of IR and Raman spectra of the deprotonated form of
   maltol optimized in vacuum.
----------------------------------
mal_h.log
   Calculation of IR and Raman spectra of the protonated form of
   maltol optimized in vacuum.
----------------------------------
V4+_O_alx2.log
   Calculation of IR and Raman spectra of the
   bis(allixinato)oxovanadium(IV) complex optimized in vacuum.
----------------------------------
V4+_O_hp2.log
   Calculation of IR and Raman spectra of the
   bis(3-hydroxypyronato)oxidovanadium(IV) complex optimized in
   vacuum.
----------------------------------
Zn2+_mal2.log
   Calculation of IR and Raman spectra of the bis(maltolato)zinc(II)
   complex optimized in vacuum under tetrahedral geometry.
----------------------------------
Zn2+_mal2_1w.log
   Calculation of IR and Raman spectra of the
   bis(maltolato)zinc(II)1H2O complex optimized in vacuum under square
   pyramidal geometry.
----------------------------------
Zn2+_mal2_2w.log
   Calculation of IR and Raman spectra of the
   bis(maltolato)zinc(II)2H2O complex optimized in vacuum under
   octahedral geometry.
----------------------------------
Zn2+_alx2_1w.log
   Calculation of IR and Raman spectra of the
   bis(allixinato)zinc(II)1H2O complex optimized in vacuum under
   square pyramidal geometry.
