# Supplementary material for: Binding Zinc and Oxo-Vanadium Insulin-Mimetic Complexes to Phosphatase Enzymes: Structure, Electronics and Implications
Source: Molecules. 2025 Mar 26;30(7):1469. doi: 10.3390/molecules30071469 (PMC11990500; doi:10.3390/molecules30071469)
Supplement: Supplementary file 1 [file molecules-30-01469-s001.zip › SUPPLEMENTARY_MATERIAL/LOG/Zn2+_mal2_2w.log]

Entering Link 1 = /usr/local/g16/l1.exe PID=      8360.
 
Copyright (c) 1988,1990,1992,1993,1995,1998,2003,2009,2013,
           Gaussian, Inc.  All Rights Reserved.
 
This is part of the Gaussian(R) 09 program.  It is based on
the Gaussian(R) 03 system (copyright 2003, Gaussian, Inc.),
the Gaussian(R) 98 system (copyright 1998, Gaussian, Inc.),
the Gaussian(R) 94 system (copyright 1995, Gaussian, Inc.),
the Gaussian 92(TM) system (copyright 1992, Gaussian, Inc.),
the Gaussian 90(TM) system (copyright 1990, Gaussian, Inc.),
the Gaussian 88(TM) system (copyright 1988, Gaussian, Inc.),
the Gaussian 86(TM) system (copyright 1986, Carnegie Mellon
University), and the Gaussian 82(TM) system (copyright 1983,
Carnegie Mellon University). Gaussian is a federally registered
trademark of Gaussian, Inc.
 
This software contains proprietary and confidential information,
including trade secrets, belonging to Gaussian, Inc.
 
This software is provided under written license and may be
used, copied, transmitted, or stored only in accord with that
written license.
 
The following legend is applicable only to US Government
contracts under FAR:
 
                   RESTRICTED RIGHTS LEGEND
 
Use, reproduction and disclosure by the US Government is
subject to restrictions as set forth in subparagraphs (a)
and (c) of the Commercial Computer Software - Restricted
Rights clause in FAR 52.227-19.
 
Gaussian, Inc.
340 Quinnipiac St., Bldg. 40, Wallingford CT 06492
 
 
---------------------------------------------------------------
Warning -- This program may not be used in any manner that
competes with the business of Gaussian, Inc. or will provide
assistance to any competitor of Gaussian, Inc.  The licensee
of this program is prohibited from giving any competitor of
Gaussian, Inc. access to this program.  By using this program,
the user acknowledges that Gaussian, Inc. is engaged in the
business of creating and licensing software in the field of
computational chemistry and represents and warrants to the
licensee that it is not a competitor of Gaussian, Inc. and that
it will not use this program in any manner prohibited above.
---------------------------------------------------------------
 

Cite this work as:
Gaussian 09, Revision E.01,
M. J. Frisch, G. W. Trucks, H. B. Schlegel, G. E. Scuseria, 
M. A. Robb, J. R. Cheeseman, G. Scalmani, V. Barone, B. Mennucci, 
G. A. Petersson, H. Nakatsuji, M. Caricato, X. Li, H. P. Hratchian, 
A. F. Izmaylov, J. Bloino, G. Zheng, J. L. Sonnenberg, M. Hada, 
M. Ehara, K. Toyota, R. Fukuda, J. Hasegawa, M. Ishida, T. Nakajima, 
Y. Honda, O. Kitao, H. Nakai, T. Vreven, J. A. Montgomery, Jr., 
J. E. Peralta, F. Ogliaro, M. Bearpark, J. J. Heyd, E. Brothers, 
K. N. Kudin, V. N. Staroverov, T. Keith, R. Kobayashi, J. Normand, 
K. Raghavachari, A. Rendell, J. C. Burant, S. S. Iyengar, J. Tomasi, 
M. Cossi, N. Rega, J. M. Millam, M. Klene, J. E. Knox, J. B. Cross, 
V. Bakken, C. Adamo, J. Jaramillo, R. Gomperts, R. E. Stratmann, 
O. Yazyev, A. J. Austin, R. Cammi, C. Pomelli, J. W. Ochterski, 
R. L. Martin, K. Morokuma, V. G. Zakrzewski, G. A. Voth, 
P. Salvador, J. J. Dannenberg, S. Dapprich, A. D. Daniels, 
O. Farkas, J. B. Foresman, J. V. Ortiz, J. Cioslowski, 
and D. J. Fox, Gaussian, Inc., Wallingford CT, 2013.

******************************************
Gaussian 09:  ES64L-G09RevE.01 30-Nov-2015
               26-Jul-2024 
******************************************
%NPROCS=4
Will use up to    4 processors via shared memory.
%oldchk=zo.chk
%chk=zf.chk
%mem=20GB
Copying data from "zo.chk" to current chk file "zf.chk".
----------------------------------------------------------------------
#MaxDisk=50GB #p rb3lyp/genecp geom=check guess=read scf=(xqc,novaracc
) freq=raman cphf=rdfreq integral=(grid=superfinegrid,acc2e=14)
----------------------------------------------------------------------
1/10=4,29=2,30=1,38=1,83=1/1,3;
2/12=2,40=1/2;
3/5=7,11=2,14=-4,16=1,17=8,25=1,30=1,71=2,74=-5,75=-7,116=1,140=1/1,2,3;
4/5=1/1;
5/5=2,8=3,13=1,38=6,87=14,98=1/2,8;
8/6=4,10=90,11=11,87=14/1;
10/13=10,15=4,49=1,72=3,87=14/2;
11/6=3,8=1,9=11,15=111,16=1,87=14/1,2,10;
10/6=1,49=1,87=14/2;
6/7=2,8=2,9=2,10=2,18=1,28=1/1;
7/8=1,10=1,25=1,87=14/1,2,3,16;
1/10=4,30=1/3;
99//99;
----------------------
Zn (II) maltolato 2H2O
----------------------
Structure from the checkpoint file:  "zf.chk"
Charge =  0 Multiplicity = 1
Redundant internal coordinates found in file.
C,0,3.8189378617,1.883787299,-0.3370037346
C,0,2.6402778476,1.080769132,-0.2119769955
C,0,2.8258621238,-0.350235477,0.0530221234
C,0,4.1156699182,-0.8298141375,0.1881268961
O,0,5.1991202512,0.0019293554,0.0599897991
C,0,5.0421654664,1.3051724783,-0.1968219432
O,0,1.4612863285,1.5412182194,-0.3117011056
Zn,0,-0.0002880178,0.0036717641,0.0120954933
O,0,1.756055854,-1.1034818742,0.1440696091
C,0,4.4877919357,-2.2433871547,0.4752422722
O,0,-1.7564577978,1.1109515038,-0.119231728
C,0,-2.8264708811,0.3579782669,-0.0277912051
C,0,-2.6412265528,-1.0731122477,0.2368607818
C,0,-3.820135443,-1.8757199392,0.3624218007
C,0,-5.0432213632,-1.2966925689,0.2228386719
O,0,-5.1998495244,0.0066280516,-0.033859279
C,0,-4.1161561125,0.8379885005,-0.1624158478
O,0,-1.4623698334,-1.5340378647,0.335892932
C,0,-4.4879185579,2.2516767429,-0.4494309497
H,0,-5.0282645519,2.7026724543,0.3927769002
H,0,-5.9926582224,-1.8123532955,0.3008715569
H,0,-3.7343360863,-2.9358877732,0.5724520305
H,0,3.7328970847,2.9439132627,-0.547149153
H,0,5.9914546213,1.8211697751,-0.2744375916
H,0,5.0278392998,-2.6944853123,-0.3671090846
H,0,-3.5779335643,2.825303437,-0.6321288625
H,0,-5.1361392743,2.3168424379,-1.3313526564
H,0,5.136395093,-2.3082906268,1.356897745
H,0,3.5779717032,-2.8171332362,0.6583979616
O,0,0.1867612276,-1.1134186472,-2.0464158178
O,0,-0.1882318081,1.1191090492,2.0715390682
H,0,0.5171883627,1.7806542201,2.0689741399
H,0,-0.9513718827,1.5471664404,1.6347552207
H,0,-0.5187443241,-1.7748879785,-2.0412734036
H,0,0.9505408185,-1.540895257,-1.6102446448
Recover connectivity data from disk.
Using perturbation frequencies:    0.000000    0.085969

GradGradGradGradGradGradGradGradGradGradGradGradGradGradGradGradGradGrad
Berny optimization.
Initialization pass.
                          ----------------------------
                          !    Initial Parameters    !
                          ! (Angstroms and Degrees)  !
--------------------------                            --------------------------
! Name  Definition              Value          Derivative Info.                !
--------------------------------------------------------------------------------
! R1    R(1,2)                  1.4317         calculate D2E/DX2 analytically  !
! R2    R(1,6)                  1.3604         calculate D2E/DX2 analytically  !
! R3    R(1,23)                 1.0842         calculate D2E/DX2 analytically  !
! R4    R(2,3)                  1.4671         calculate D2E/DX2 analytically  !
! R5    R(2,7)                  1.2696         calculate D2E/DX2 analytically  !
! R6    R(3,4)                  1.3827         calculate D2E/DX2 analytically  !
! R7    R(3,9)                  1.3115         calculate D2E/DX2 analytically  !
! R8    R(4,5)                  1.3719         calculate D2E/DX2 analytically  !
! R9    R(4,10)                 1.4897         calculate D2E/DX2 analytically  !
! R10   R(5,6)                  1.3375         calculate D2E/DX2 analytically  !
! R11   R(6,24)                 1.0832         calculate D2E/DX2 analytically  !
! R12   R(7,8)                  2.1459         calculate D2E/DX2 analytically  !
! R13   R(8,9)                  2.0804         calculate D2E/DX2 analytically  !
! R14   R(8,11)                 2.0803         calculate D2E/DX2 analytically  !
! R15   R(8,18)                 2.1464         calculate D2E/DX2 analytically  !
! R16   R(9,35)                 1.9793         calculate D2E/DX2 analytically  !
! R17   R(10,25)                1.0976         calculate D2E/DX2 analytically  !
! R18   R(10,28)                1.0965         calculate D2E/DX2 analytically  !
! R19   R(10,29)                1.0911         calculate D2E/DX2 analytically  !
! R20   R(11,12)                1.3116         calculate D2E/DX2 analytically  !
! R21   R(11,33)                1.9786         calculate D2E/DX2 analytically  !
! R22   R(12,13)                1.4671         calculate D2E/DX2 analytically  !
! R23   R(12,17)                1.3827         calculate D2E/DX2 analytically  !
! R24   R(13,14)                1.4317         calculate D2E/DX2 analytically  !
! R25   R(13,18)                1.2696         calculate D2E/DX2 analytically  !
! R26   R(14,15)                1.3604         calculate D2E/DX2 analytically  !
! R27   R(14,22)                1.0842         calculate D2E/DX2 analytically  !
! R28   R(15,16)                1.3376         calculate D2E/DX2 analytically  !
! R29   R(15,21)                1.0832         calculate D2E/DX2 analytically  !
! R30   R(16,17)                1.3719         calculate D2E/DX2 analytically  !
! R31   R(17,19)                1.4897         calculate D2E/DX2 analytically  !
! R32   R(19,20)                1.0976         calculate D2E/DX2 analytically  !
! R33   R(19,26)                1.0911         calculate D2E/DX2 analytically  !
! R34   R(19,27)                1.0965         calculate D2E/DX2 analytically  !
! R35   R(30,34)                0.9671         calculate D2E/DX2 analytically  !
! R36   R(30,35)                0.9779         calculate D2E/DX2 analytically  !
! R37   R(31,32)                0.9671         calculate D2E/DX2 analytically  !
! R38   R(31,33)                0.978          calculate D2E/DX2 analytically  !
! A1    A(2,1,6)              119.5176         calculate D2E/DX2 analytically  !
! A2    A(2,1,23)             120.0028         calculate D2E/DX2 analytically  !
! A3    A(6,1,23)             120.4788         calculate D2E/DX2 analytically  !
! A4    A(1,2,3)              117.3044         calculate D2E/DX2 analytically  !
! A5    A(1,2,7)              123.657          calculate D2E/DX2 analytically  !
! A6    A(3,2,7)              119.0378         calculate D2E/DX2 analytically  !
! A7    A(2,3,4)              118.2911         calculate D2E/DX2 analytically  !
! A8    A(2,3,9)              118.0044         calculate D2E/DX2 analytically  !
! A9    A(4,3,9)              123.7041         calculate D2E/DX2 analytically  !
! A10   A(3,4,5)              121.1504         calculate D2E/DX2 analytically  !
! A11   A(3,4,10)             125.5195         calculate D2E/DX2 analytically  !
! A12   A(5,4,10)             113.3301         calculate D2E/DX2 analytically  !
! A13   A(4,5,6)              121.0634         calculate D2E/DX2 analytically  !
! A14   A(1,6,5)              122.6639         calculate D2E/DX2 analytically  !
! A15   A(1,6,24)             125.3087         calculate D2E/DX2 analytically  !
! A16   A(5,6,24)             112.0274         calculate D2E/DX2 analytically  !
! A17   A(2,7,8)              111.1472         calculate D2E/DX2 analytically  !
! A18   A(7,8,9)               79.39           calculate D2E/DX2 analytically  !
! A19   A(7,8,11)             100.6075         calculate D2E/DX2 analytically  !
! A20   A(9,8,18)             100.617          calculate D2E/DX2 analytically  !
! A21   A(11,8,18)             79.3855         calculate D2E/DX2 analytically  !
! A22   A(3,9,8)              112.2461         calculate D2E/DX2 analytically  !
! A23   A(3,9,35)             113.4121         calculate D2E/DX2 analytically  !
! A24   A(8,9,35)              73.6089         calculate D2E/DX2 analytically  !
! A25   A(4,10,25)            111.407          calculate D2E/DX2 analytically  !
! A26   A(4,10,28)            111.0339         calculate D2E/DX2 analytically  !
! A27   A(4,10,29)            108.8466         calculate D2E/DX2 analytically  !
! A28   A(25,10,28)           107.5611         calculate D2E/DX2 analytically  !
! A29   A(25,10,29)           108.8441         calculate D2E/DX2 analytically  !
! A30   A(28,10,29)           109.0964         calculate D2E/DX2 analytically  !
! A31   A(8,11,12)            112.2556         calculate D2E/DX2 analytically  !
! A32   A(8,11,33)             73.6134         calculate D2E/DX2 analytically  !
! A33   A(12,11,33)           113.373          calculate D2E/DX2 analytically  !
! A34   A(11,12,13)           118.0064         calculate D2E/DX2 analytically  !
! A35   A(11,12,17)           123.7007         calculate D2E/DX2 analytically  !
! A36   A(13,12,17)           118.2926         calculate D2E/DX2 analytically  !
! A37   A(12,13,14)           117.3024         calculate D2E/DX2 analytically  !
! A38   A(12,13,18)           119.0412         calculate D2E/DX2 analytically  !
! A39   A(14,13,18)           123.6556         calculate D2E/DX2 analytically  !
! A40   A(13,14,15)           119.5189         calculate D2E/DX2 analytically  !
! A41   A(13,14,22)           120.0006         calculate D2E/DX2 analytically  !
! A42   A(15,14,22)           120.4797         calculate D2E/DX2 analytically  !
! A43   A(14,15,16)           122.6635         calculate D2E/DX2 analytically  !
! A44   A(14,15,21)           125.3099         calculate D2E/DX2 analytically  !
! A45   A(16,15,21)           112.0265         calculate D2E/DX2 analytically  !
! A46   A(15,16,17)           121.0621         calculate D2E/DX2 analytically  !
! A47   A(12,17,16)           121.1511         calculate D2E/DX2 analytically  !
! A48   A(12,17,19)           125.52           calculate D2E/DX2 analytically  !
! A49   A(16,17,19)           113.3289         calculate D2E/DX2 analytically  !
! A50   A(8,18,13)            111.1384         calculate D2E/DX2 analytically  !
! A51   A(17,19,20)           111.4052         calculate D2E/DX2 analytically  !
! A52   A(17,19,26)           108.8472         calculate D2E/DX2 analytically  !
! A53   A(17,19,27)           111.0335         calculate D2E/DX2 analytically  !
! A54   A(20,19,26)           108.8474         calculate D2E/DX2 analytically  !
! A55   A(20,19,27)           107.5611         calculate D2E/DX2 analytically  !
! A56   A(26,19,27)           109.0949         calculate D2E/DX2 analytically  !
! A57   A(34,30,35)           105.5692         calculate D2E/DX2 analytically  !
! A58   A(32,31,33)           105.581          calculate D2E/DX2 analytically  !
! A59   A(11,33,31)           128.0932         calculate D2E/DX2 analytically  !
! A60   A(9,35,30)            128.0649         calculate D2E/DX2 analytically  !
! A61   L(7,8,18,11,-1)       179.993          calculate D2E/DX2 analytically  !
! A62   L(9,8,11,18,-1)       180.0025         calculate D2E/DX2 analytically  !
! A63   L(7,8,18,11,-2)       179.9988         calculate D2E/DX2 analytically  !
! A64   L(9,8,11,18,-2)       179.9814         calculate D2E/DX2 analytically  !
! D1    D(6,1,2,3)             -0.5635         calculate D2E/DX2 analytically  !
! D2    D(6,1,2,7)            179.1057         calculate D2E/DX2 analytically  !
! D3    D(23,1,2,3)           179.1131         calculate D2E/DX2 analytically  !
! D4    D(23,1,2,7)            -1.2178         calculate D2E/DX2 analytically  !
! D5    D(2,1,6,5)             -0.1935         calculate D2E/DX2 analytically  !
! D6    D(2,1,6,24)           179.8781         calculate D2E/DX2 analytically  !
! D7    D(23,1,6,5)          -179.8685         calculate D2E/DX2 analytically  !
! D8    D(23,1,6,24)            0.2031         calculate D2E/DX2 analytically  !
! D9    D(1,2,3,4)              1.0939         calculate D2E/DX2 analytically  !
! D10   D(1,2,3,9)           -178.6913         calculate D2E/DX2 analytically  !
! D11   D(7,2,3,4)           -178.5911         calculate D2E/DX2 analytically  !
! D12   D(7,2,3,9)              1.6237         calculate D2E/DX2 analytically  !
! D13   D(1,2,7,8)           -177.9595         calculate D2E/DX2 analytically  !
! D14   D(3,2,7,8)              1.7042         calculate D2E/DX2 analytically  !
! D15   D(2,3,4,5)             -0.9137         calculate D2E/DX2 analytically  !
! D16   D(2,3,4,10)           179.153          calculate D2E/DX2 analytically  !
! D17   D(9,3,4,5)            178.8583         calculate D2E/DX2 analytically  !
! D18   D(9,3,4,10)            -1.075          calculate D2E/DX2 analytically  !
! D19   D(2,3,9,8)             -4.0993         calculate D2E/DX2 analytically  !
! D20   D(2,3,9,35)            76.9762         calculate D2E/DX2 analytically  !
! D21   D(4,3,9,8)            176.1281         calculate D2E/DX2 analytically  !
! D22   D(4,3,9,35)          -102.7964         calculate D2E/DX2 analytically  !
! D23   D(3,4,5,6)              0.1604         calculate D2E/DX2 analytically  !
! D24   D(10,4,5,6)          -179.8988         calculate D2E/DX2 analytically  !
! D25   D(3,4,10,25)          114.5203         calculate D2E/DX2 analytically  !
! D26   D(3,4,10,28)         -125.6139         calculate D2E/DX2 analytically  !
! D27   D(3,4,10,29)           -5.5061         calculate D2E/DX2 analytically  !
! D28   D(5,4,10,25)          -65.4175         calculate D2E/DX2 analytically  !
! D29   D(5,4,10,28)           54.4483         calculate D2E/DX2 analytically  !
! D30   D(5,4,10,29)          174.5561         calculate D2E/DX2 analytically  !
! D31   D(4,5,6,1)              0.4267         calculate D2E/DX2 analytically  !
! D32   D(4,5,6,24)          -179.6363         calculate D2E/DX2 analytically  !
! D33   D(2,7,8,9)             -2.906          calculate D2E/DX2 analytically  !
! D34   D(2,7,8,11)           177.0754         calculate D2E/DX2 analytically  !
! D35   D(2,7,18,13)          179.9625         calculate D2E/DX2 analytically  !
! D36   D(7,8,9,3)              3.734          calculate D2E/DX2 analytically  !
! D37   D(7,8,9,35)          -105.3629         calculate D2E/DX2 analytically  !
! D38   D(18,8,9,3)          -176.2673         calculate D2E/DX2 analytically  !
! D39   D(18,8,9,35)           74.6358         calculate D2E/DX2 analytically  !
! D40   D(3,9,11,12)         -179.9801         calculate D2E/DX2 analytically  !
! D41   D(3,9,11,33)          -70.9294         calculate D2E/DX2 analytically  !
! D42   D(35,9,11,12)          70.9197         calculate D2E/DX2 analytically  !
! D43   D(35,9,11,33)         179.9704         calculate D2E/DX2 analytically  !
! D44   D(7,8,11,12)          176.282          calculate D2E/DX2 analytically  !
! D45   D(7,8,11,33)          -74.664          calculate D2E/DX2 analytically  !
! D46   D(18,8,11,12)          -3.7168         calculate D2E/DX2 analytically  !
! D47   D(18,8,11,33)         105.3373         calculate D2E/DX2 analytically  !
! D48   D(9,8,18,13)         -177.1317         calculate D2E/DX2 analytically  !
! D49   D(11,8,18,13)           2.887          calculate D2E/DX2 analytically  !
! D50   D(3,9,35,30)          -98.763          calculate D2E/DX2 analytically  !
! D51   D(8,9,35,30)            8.8548         calculate D2E/DX2 analytically  !
! D52   D(8,11,12,13)           4.0858         calculate D2E/DX2 analytically  !
! D53   D(8,11,12,17)        -176.1302         calculate D2E/DX2 analytically  !
! D54   D(33,11,12,13)        -76.9848         calculate D2E/DX2 analytically  !
! D55   D(33,11,12,17)        102.7992         calculate D2E/DX2 analytically  !
! D56   D(8,11,33,31)          -8.9231         calculate D2E/DX2 analytically  !
! D57   D(12,11,33,31)         98.7135         calculate D2E/DX2 analytically  !
! D58   D(11,12,13,14)        178.686          calculate D2E/DX2 analytically  !
! D59   D(11,12,13,18)         -1.6265         calculate D2E/DX2 analytically  !
! D60   D(17,12,13,14)         -1.1098         calculate D2E/DX2 analytically  !
! D61   D(17,12,13,18)        178.5776         calculate D2E/DX2 analytically  !
! D62   D(11,12,17,16)       -178.8563         calculate D2E/DX2 analytically  !
! D63   D(11,12,17,19)          1.0779         calculate D2E/DX2 analytically  !
! D64   D(13,12,17,16)          0.9271         calculate D2E/DX2 analytically  !
! D65   D(13,12,17,19)       -179.1388         calculate D2E/DX2 analytically  !
! D66   D(12,13,14,15)          0.5731         calculate D2E/DX2 analytically  !
! D67   D(12,13,14,22)       -179.1063         calculate D2E/DX2 analytically  !
! D68   D(18,13,14,15)       -179.0986         calculate D2E/DX2 analytically  !
! D69   D(18,13,14,22)          1.222          calculate D2E/DX2 analytically  !
! D70   D(12,13,18,8)          -1.6863         calculate D2E/DX2 analytically  !
! D71   D(14,13,18,8)         177.98           calculate D2E/DX2 analytically  !
! D72   D(13,14,15,16)          0.1932         calculate D2E/DX2 analytically  !
! D73   D(13,14,15,21)       -179.8791         calculate D2E/DX2 analytically  !
! D74   D(22,14,15,16)        179.871          calculate D2E/DX2 analytically  !
! D75   D(22,14,15,21)         -0.2013         calculate D2E/DX2 analytically  !
! D76   D(14,15,16,17)         -0.4297         calculate D2E/DX2 analytically  !
! D77   D(21,15,16,17)        179.634          calculate D2E/DX2 analytically  !
! D78   D(15,16,17,12)         -0.1644         calculate D2E/DX2 analytically  !
! D79   D(15,16,17,19)        179.894          calculate D2E/DX2 analytically  !
! D80   D(12,17,19,20)       -114.5706         calculate D2E/DX2 analytically  !
! D81   D(12,17,19,26)          5.4591         calculate D2E/DX2 analytically  !
! D82   D(12,17,19,27)        125.5651         calculate D2E/DX2 analytically  !
! D83   D(16,17,19,20)         65.3681         calculate D2E/DX2 analytically  !
! D84   D(16,17,19,26)       -174.6023         calculate D2E/DX2 analytically  !
! D85   D(16,17,19,27)        -54.4963         calculate D2E/DX2 analytically  !
! D86   D(34,30,35,9)        -111.489          calculate D2E/DX2 analytically  !
! D87   D(32,31,33,11)        111.6387         calculate D2E/DX2 analytically  !
--------------------------------------------------------------------------------
Trust Radius=3.00D-01 FncErr=1.00D-07 GrdErr=1.00D-07
Number of steps in this run=      2 maximum allowed number of steps=      2.
GradGradGradGradGradGradGradGradGradGradGradGradGradGradGradGradGradGrad

                         Input orientation:                          
---------------------------------------------------------------------
Center     Atomic      Atomic             Coordinates (Angstroms)
Number     Number       Type             X           Y           Z
---------------------------------------------------------------------
     1          6           0        3.818938    1.883787   -0.337004
     2          6           0        2.640278    1.080769   -0.211977
     3          6           0        2.825862   -0.350235    0.053022
     4          6           0        4.115670   -0.829814    0.188127
     5          8           0        5.199120    0.001929    0.059990
     6          6           0        5.042165    1.305172   -0.196822
     7          8           0        1.461286    1.541218   -0.311701
     8         30           0       -0.000288    0.003672    0.012095
     9          8           0        1.756056   -1.103482    0.144070
    10          6           0        4.487792   -2.243387    0.475242
    11          8           0       -1.756458    1.110952   -0.119232
    12          6           0       -2.826471    0.357978   -0.027791
    13          6           0       -2.641227   -1.073112    0.236861
    14          6           0       -3.820135   -1.875720    0.362422
    15          6           0       -5.043221   -1.296693    0.222839
    16          8           0       -5.199850    0.006628   -0.033859
    17          6           0       -4.116156    0.837989   -0.162416
    18          8           0       -1.462370   -1.534038    0.335893
    19          6           0       -4.487919    2.251677   -0.449431
    20          1           0       -5.028265    2.702672    0.392777
    21          1           0       -5.992658   -1.812353    0.300872
    22          1           0       -3.734336   -2.935888    0.572452
    23          1           0        3.732897    2.943913   -0.547149
    24          1           0        5.991455    1.821170   -0.274438
    25          1           0        5.027839   -2.694485   -0.367109
    26          1           0       -3.577934    2.825303   -0.632129
    27          1           0       -5.136139    2.316842   -1.331353
    28          1           0        5.136395   -2.308291    1.356898
    29          1           0        3.577972   -2.817133    0.658398
    30          8           0        0.186761   -1.113419   -2.046416
    31          8           0       -0.188232    1.119109    2.071539
    32          1           0        0.517188    1.780654    2.068974
    33          1           0       -0.951372    1.547166    1.634755
    34          1           0       -0.518744   -1.774888   -2.041273
    35          1           0        0.950541   -1.540895   -1.610245
---------------------------------------------------------------------
                   Distance matrix (angstroms):
                   1          2          3          4          5
    1  C    0.000000
    2  C    1.431681   0.000000
    3  C    2.475718   1.467120   0.000000
    4  C    2.779828   2.446874   1.382698   0.000000
    5  O    2.367255   2.790257   2.399255   1.371890   0.000000
    6  C    1.360416   2.412395   2.777553   2.358972   1.337546
    7  O    2.382544   1.269637   2.360654   3.594075   4.059429
    8  Zn   4.271205   2.860583   2.848517   4.203189   5.199629
    9  O    3.662061   2.383185   1.311547   2.375840   3.617139
   10  C    4.259188   3.864660   2.554272   1.489664   2.391625
   11  O    5.632915   4.397817   4.812733   6.192166   7.045716
   12  C    6.825332   5.517399   5.697102   7.046332   8.033965
   13  C    7.127854   5.721446   5.517736   6.761451   7.915683
   14  C    8.542747   7.127952   6.825842   8.006329   9.217592
   15  C    9.432218   8.054660   7.927616   9.170849  10.325623
   16  O    9.217058   7.915371   8.034111   9.355630  10.399394
   17  C    8.005616   6.760976   7.046269   8.406391   9.355364
   18  O    6.326652   4.895824   4.457616   5.624259   6.841840
   19  C    8.315759   7.227627   7.779061   9.160993   9.957891
   20  H    8.914939   7.861478   8.433444   9.804687  10.583202
   21  H   10.504083   9.119252   8.942344  10.156594  11.340439
   22  H    9.006016   7.575260   7.070474   8.136698   9.418069
   23  H    1.084173   2.185741   3.469054   3.863698   3.342708
   24  H    2.174319   3.432562   3.852688   3.280282   2.012280
   25  H    4.735286   4.469571   3.243566   2.148799   2.735398
   26  H    7.462390   6.471946   7.180674   8.557116   9.245926
   27  H    9.020514   7.953210   8.510186   9.889704  10.682333
   28  H    4.709407   4.491959   3.297368   2.143315   2.650098
   29  H    4.811189   4.102495   2.649100   2.111803   3.306558
   30  O    5.009794   3.768205   3.457592   4.528790   5.550197
   31  O    4.737428   3.635434   3.913840   5.086169   5.858155
   32  H    4.086675   3.193757   3.732925   4.827132   5.396329
   33  H    5.172717   4.065451   4.513259   5.780803   6.534233
   34  H    5.925025   4.634709   4.195486   5.228880   6.345578
   35  H    4.645137   3.418112   2.775060   3.709153   4.818757
                   6          7          8          9         10
    6  C    0.000000
    7  O    3.590489   0.000000
    8  Zn   5.211899   2.145948   0.000000
    9  O    4.088562   2.699825   2.080373   0.000000
   10  C    3.653940   4.909405   5.040500   2.978497   0.000000
   11  O    6.801839   3.252084   2.080252   4.160624   7.113061
   12  C    7.927243   4.457076   2.848584   4.812998   7.779369
   13  C    8.054740   4.895534   2.860863   4.398366   7.228366
   14  C    9.432455   6.326399   4.271543   5.633643   8.316824
   15  C   10.424051   7.116747   5.212153   6.802478   9.581240
   16  O   10.325292   6.841264   5.199765   7.046178   9.958521
   17  C    9.170294   5.623583   4.203202   6.192424   9.161299
   18  O    7.117154   4.292359   2.146411   3.252759   5.993915
   19  C    9.580302   5.993059   5.040373   7.113125  10.080873
   20  H   10.184017   6.630199   5.719272   7.783037  10.725001
   21  H   11.477543   8.196522   6.268161   7.782651  10.490759
   22  H    9.777799   6.915251   4.785199   5.803932   8.251812
   23  H    2.126590   2.680150   4.784814   4.557092   5.340715
   24  H    1.083248   4.538963   6.267885   5.164043   4.398141
   25  H    4.003307   5.537559   5.718908   3.673848   1.097587
   26  H    8.763926   5.210114   4.601758   6.670029   9.590298
   27  H   10.291187   6.720663   5.790732   7.834401  10.801830
   28  H    3.934468   5.577577   5.791302   3.788035   1.096456
   29  H    4.457429   4.941323   4.602020   2.553529   1.091102
   30  O    5.731102   3.417711   2.349542   2.694626   5.112187
   31  O    5.704133   2.928979   2.349645   3.526373   5.976600
   32  H    5.082847   2.572210   2.766984   3.682158   5.873549
   33  H    6.271820   3.099943   2.433097   4.071639   6.730325
   34  H    6.619100   4.231844   2.765573   3.225093   5.622966
   35  H    5.180662   3.383268   2.433465   1.979344   4.165921
                  11         12         13         14         15
   11  O    0.000000
   12  C    1.311586   0.000000
   13  C    2.383223   1.467098   0.000000
   14  C    3.662098   2.475690   1.431702   0.000000
   15  C    4.088591   2.777541   2.412419   1.360403   0.000000
   16  O    3.617149   2.399252   2.790283   2.367252   1.337562
   17  C    2.375826   1.382686   2.446864   2.779801   2.358969
   18  O    2.699925   2.360670   1.269631   2.382543   3.590489
   19  C    2.978450   2.554267   3.864646   4.259160   3.653934
   20  H    3.674296   3.243819   4.469766   4.735206   4.003002
   21  H    5.164067   3.852674   3.432589   2.174318   1.083248
   22  H    4.557119   3.469015   2.185736   1.084173   2.126587
   23  H    5.803092   7.069802   7.575000   9.005803   9.777314
   24  H    7.781944   8.941900   9.119292  10.504279  11.477475
   25  H    7.782640   8.433437   7.861819   8.915674  10.184701
   26  H    2.553398   2.649078   4.102464   4.811176   4.457453
   27  H    3.787566   3.297118   4.491734   4.709386   3.934689
   28  H    7.834641   8.510792   7.954341   9.021948  10.292425
   29  H    6.670135   7.181161   6.472846   7.463635   8.765068
   30  O    3.526749   3.914003   3.634899   4.736963   5.704018
   31  O    2.694230   3.456416   3.766837   5.008074   5.729286
   32  H    3.225866   4.195294   4.634243   5.924000   6.617888
   33  H    1.978615   2.773847   3.416955   4.643790   5.179216
   34  H    3.681609   3.732135   3.191757   4.084985   5.081906
   35  H    4.072254   4.513945   4.065884   5.173284   6.272560
                  16         17         18         19         20
   16  O    0.000000
   17  C    1.371889   0.000000
   18  O    4.059449   3.594079   0.000000
   19  C    2.391608   1.489664   4.909411   0.000000
   20  H    2.734980   2.148773   5.537920   1.097581   0.000000
   21  H    2.012283   3.280275   4.538965   4.398129   4.617787
   22  H    3.342715   3.863672   2.680107   5.340689   5.787909
   23  H    9.417275   8.135759   6.915389   8.250488   8.814738
   24  H   11.340006  10.155934   8.196915  10.489672  11.075036
   25  H   10.583605   9.804740   6.630510  10.724782  11.438180
   26  H    3.306580   2.111808   4.941309   1.091100   1.780149
   27  H    2.650403   2.143312   5.577237   1.096459   1.770063
   28  H   10.683211   9.890252   6.722025  10.802016  11.373636
   29  H    9.246783   8.557643   5.211083   9.590553  10.227713
   30  O    5.858367   5.086506   2.927789   5.977195   6.907149
   31  O    5.548570   4.527491   3.416882   5.111292   5.362074
   32  H    6.344572   5.228346   4.231950   5.622750   5.866157
   33  H    4.817374   3.707913   3.382600   4.165013   4.415740
   34  H    5.395948   4.826862   2.568921   5.873800   6.805066
   35  H    6.535069   5.781584   3.099941   6.731117   7.600400
                  21         22         23         24         25
   21  H    0.000000
   22  H    2.536948   0.000000
   23  H   10.859449   9.570012   0.000000
   24  H   12.536045  10.859918   2.536929   0.000000
   25  H   11.075907   8.815711   5.787990   4.618255   0.000000
   26  H    5.311238   5.887852   7.312287   9.628573  10.227298
   27  H    4.521951   5.760269   8.925693  11.188660  11.373198
   28  H   11.190039   8.927436   5.760282   4.521595   1.770065
   29  H    9.629868   7.313777   5.887869   5.311209   1.780119
   30  O    6.647066   5.055182   5.593284   6.741378   5.362451
   31  O    6.739444   5.591522   5.055956   6.647181   6.906367
   32  H    7.642905   6.523864   4.305584   5.954898   6.804950
   33  H    6.203240   5.382486   5.352942   7.205757   7.599344
   34  H    5.954056   4.303430   6.525025   7.644346   5.866266
   35  H    7.206530   5.353339   5.383789   6.204730   4.415939
                  26         27         28         29         30
   26  H    0.000000
   27  H    1.781980   0.000000
   28  H   10.307742  11.582034   0.000000
   29  H    9.203778  10.307887   1.781995   0.000000
   30  O    5.629091   6.372698   6.124470   4.660362   0.000000
   31  O    4.659506   6.123400   6.372553   5.628078   4.699186
   32  H    5.015703   6.618900   6.209959   5.700681   5.041951
   33  H    3.697462   5.186760   7.211287   6.365166   4.682422
   34  H    5.701411   6.210200   6.619115   5.015734   0.967112
   35  H    6.366120   7.211629   5.187890   3.698502   0.977927
                  31         32         33         34         35
   31  O    0.000000
   32  H    0.967092   0.000000
   33  H    0.977955   1.549107   0.000000
   34  H    5.039810   5.532556   4.973570   0.000000
   35  H    4.682730   4.975654   4.866562   1.548979   0.000000
Stoichiometry    C12H14O8Zn
Framework group  C1[X(C12H14O8Zn)]
Deg. of freedom    99
Full point group                 C1      NOp   1
Largest Abelian subgroup         C1      NOp   1
Largest concise Abelian subgroup C1      NOp   1
                        Standard orientation:                         
---------------------------------------------------------------------
Center     Atomic      Atomic             Coordinates (Angstroms)
Number     Number       Type             X           Y           Z
---------------------------------------------------------------------
     1          6           0        3.816653    1.888798   -0.330725
     2          6           0        2.639149    1.082916   -0.213481
     3          6           0        2.826764   -0.350081    0.039025
     4          6           0        4.117223   -0.828865    0.170682
     5          8           0        5.199476    0.005623    0.050523
     6          6           0        5.040681    1.310836   -0.194903
     7          8           0        1.459514    1.542429   -0.309860
     8         30           0        0.000100   -0.000133   -0.000489
     9          8           0        1.758056   -1.105728    0.122795
    10          6           0        4.491336   -2.244342    0.445569
    11          8           0       -1.757682    1.105584   -0.123125
    12          6           0       -2.826597    0.350206   -0.038960
    13          6           0       -2.639321   -1.082875    0.213198
    14          6           0       -3.817076   -1.888351    0.330980
    15          6           0       -5.040963   -1.309981    0.195761
    16          8           0       -5.199432   -0.004692   -0.049551
    17          6           0       -4.116935    0.829418   -0.170132
    18          8           0       -1.459820   -1.542858    0.308881
    19          6           0       -4.490688    2.245009   -0.444918
    20          1           0       -5.032219    2.687751    0.400900
    21          1           0       -5.989656   -1.827755    0.268680
    22          1           0       -3.729780   -2.950195    0.531723
    23          1           0        3.729116    2.950600   -0.531584
    24          1           0        5.989226    1.828942   -0.267402
    25          1           0        5.032569   -2.687185   -0.400394
    26          1           0       -3.581473    2.821607   -0.622012
    27          1           0       -5.138488    2.316948   -1.326623
    28          1           0        5.139518   -2.316015    1.327010
    29          1           0        3.582286   -2.821063    0.623120
    30          8           0        0.190070   -1.098775   -2.068639
    31          8           0       -0.190762    1.096847    2.068578
    32          1           0        0.513648    1.759463    2.072261
    33          1           0       -0.954298    1.527569    1.635119
    34          1           0       -0.514426   -1.761337   -2.069744
    35          1           0        0.954245   -1.528910   -1.635787
---------------------------------------------------------------------
Rotational constants (GHZ):      0.7266009      0.1386332      0.1263160
General basis read from cards:  (5D, 7F)
======================================================================================================
                                      Pseudopotential Parameters
======================================================================================================
 Center     Atomic      Valence      Angular      Power
 Number     Number     Electrons     Momentum     of R      Exponent        Coefficient   SO-Coeffient
======================================================================================================
   1          6
                                  No pseudopotential on this center.
   2          6
                                  No pseudopotential on this center.
   3          6
                                  No pseudopotential on this center.
   4          6
                                  No pseudopotential on this center.
   5          8
                                  No pseudopotential on this center.
   6          6
                                  No pseudopotential on this center.
   7          8
                                  No pseudopotential on this center.
   8         30           12
                                     F and up 
                                                    1      386.7379660      -18.00000000    0.00000000
                                                    2       72.8587359     -124.35274030    0.00000000
                                                    2       15.9066170      -30.66018220    0.00000000
                                                    2        4.3502340      -10.63589890    0.00000000
                                                    2        1.2842199       -0.76836230    0.00000000
                                     S - F
                                                    0       19.0867858        3.00000000    0.00000000
                                                    1        5.0231080       22.52342250    0.00000000
                                                    2        1.2701744       48.44659420    0.00000000
                                                    2        1.0671287      -44.55601190    0.00000000
                                                    2        0.9264190       12.99839580    0.00000000
                                     P - F
                                                    0       43.4927750        5.00000000    0.00000000
                                                    1       20.8692669       20.74355890    0.00000000
                                                    2       21.7118378       90.30271580    0.00000000
                                                    2        6.3616915       74.66103160    0.00000000
                                                    2        1.2291195        9.88944240    0.00000000
                                     D - F
                                                    2       13.5851800       -4.84903590    0.00000000
                                                    2        9.8373050        3.69133790    0.00000000
                                                    2        0.8373113       -0.50373190    0.00000000
   9          8
                                  No pseudopotential on this center.
  10          6
                                  No pseudopotential on this center.
  11          8
                                  No pseudopotential on this center.
  12          6
                                  No pseudopotential on this center.
  13          6
                                  No pseudopotential on this center.
  14          6
                                  No pseudopotential on this center.
  15          6
                                  No pseudopotential on this center.
  16          8
                                  No pseudopotential on this center.
  17          6
                                  No pseudopotential on this center.
  18          8
                                  No pseudopotential on this center.
  19          6
                                  No pseudopotential on this center.
  20          1
                                  No pseudopotential on this center.
  21          1
                                  No pseudopotential on this center.
  22          1
                                  No pseudopotential on this center.
  23          1
                                  No pseudopotential on this center.
  24          1
                                  No pseudopotential on this center.
  25          1
                                  No pseudopotential on this center.
  26          1
                                  No pseudopotential on this center.
  27          1
                                  No pseudopotential on this center.
  28          1
                                  No pseudopotential on this center.
  29          1
                                  No pseudopotential on this center.
  30          8
                                  No pseudopotential on this center.
  31          8
                                  No pseudopotential on this center.
  32          1
                                  No pseudopotential on this center.
  33          1
                                  No pseudopotential on this center.
  34          1
                                  No pseudopotential on this center.
  35          1
                                  No pseudopotential on this center.
======================================================================================================
There are   484 symmetry adapted cartesian basis functions of A   symmetry.
There are   462 symmetry adapted basis functions of A   symmetry.
  462 basis functions,   791 primitive gaussians,   484 cartesian basis functions
   81 alpha electrons       81 beta electrons
      nuclear repulsion energy      1832.9423857310 Hartrees.
NAtoms=   35 NActive=   35 NUniq=   35 SFac= 1.00D+00 NAtFMM=   60 NAOKFM=F Big=F
Integral buffers will be    262144 words long.
Raffenetti 2 integral format.
Two-electron integral symmetry is turned on.
One-electron integrals computed using PRISM.
  1 Symmetry operations used in ECPInt.
ECPInt:  NShTT=   13203 NPrTT=   56354 LenC2=   11596 LenP2D=   32366.
LDataN:  DoStor=T MaxTD1= 5 Len=  102
NBasis=   462 RedAO= T EigKep=  2.15D-06  NBF=   462
NBsUse=   462 1.00D-06 EigRej= -1.00D+00 NBFU=   462
Initial guess from the checkpoint file:  "zf.chk"
B after Tr=     0.000000    0.000000    0.000000
        Rot=    1.000000    0.000000    0.000000    0.000000 Ang=   0.00 deg.
Requested convergence on RMS density matrix=1.00D-08 within  64 cycles.
Requested convergence on MAX density matrix=1.00D-06.
Requested convergence on             energy=1.00D-06.
No special actions if energy rises.
SCF Done:  E(RB3LYP) =  -1133.23401857     A.U. after    8 cycles
           NFock=  8  Conv=0.33D-08     -V/T= 1.9641
QCSCF skips out because SCF is already converged.
DoSCS=F DFT=T ScalE2(SS,OS)=  1.000000  1.000000
Range of M.O.s used for correlation:     1   462
NBasis=   462 NAE=    81 NBE=    81 NFC=     0 NFV=     0
NROrb=    462 NOA=    81 NOB=    81 NVA=   381 NVB=   381

**** Warning!!: The largest alpha MO coefficient is  0.13068798D+03

         Differentiating once with respect to electric field.
               with respect to dipole field.
         Electric field/nuclear overlap derivatives assumed to be zero.
         There are     6 degrees of freedom in the 1st order CPHF.  IDoFFX=0 NUNeed=     6.
LinEq1:  Iter=  0 NonCon=     6 RMS=1.42D-01 Max=2.06D+01 NDo=     6
AX will form     6 AO Fock derivatives at one time.
LinEq1:  Iter=  1 NonCon=     6 RMS=1.30D-01 Max=1.10D+01 NDo=     6
LinEq1:  Iter=  2 NonCon=     6 RMS=8.67D-02 Max=1.04D+01 NDo=     6
LinEq1:  Iter=  3 NonCon=     6 RMS=7.79D-02 Max=4.99D+00 NDo=     6
LinEq1:  Iter=  4 NonCon=     6 RMS=3.65D-02 Max=1.81D+00 NDo=     6
LinEq1:  Iter=  5 NonCon=     6 RMS=3.19D-02 Max=1.95D+00 NDo=     6
LinEq1:  Iter=  6 NonCon=     6 RMS=1.90D-02 Max=1.03D+00 NDo=     6
LinEq1:  Iter=  7 NonCon=     6 RMS=1.20D-02 Max=6.91D-01 NDo=     6
LinEq1:  Iter=  8 NonCon=     6 RMS=7.88D-03 Max=4.18D-01 NDo=     6
LinEq1:  Iter=  9 NonCon=     6 RMS=4.69D-03 Max=2.93D-01 NDo=     6
LinEq1:  Iter= 10 NonCon=     6 RMS=3.51D-03 Max=3.45D-01 NDo=     6
LinEq1:  Iter= 11 NonCon=     6 RMS=3.35D-03 Max=2.19D-01 NDo=     6
LinEq1:  Iter= 12 NonCon=     6 RMS=3.15D-03 Max=2.44D-01 NDo=     6
LinEq1:  Iter= 13 NonCon=     6 RMS=2.02D-03 Max=1.31D-01 NDo=     6
LinEq1:  Iter= 14 NonCon=     6 RMS=1.07D-03 Max=7.35D-02 NDo=     6
LinEq1:  Iter= 15 NonCon=     6 RMS=5.63D-04 Max=2.97D-02 NDo=     6
LinEq1:  Iter= 16 NonCon=     6 RMS=3.11D-04 Max=1.71D-02 NDo=     6
LinEq1:  Iter= 17 NonCon=     6 RMS=1.75D-04 Max=1.01D-02 NDo=     6
LinEq1:  Iter= 18 NonCon=     6 RMS=8.39D-05 Max=3.21D-03 NDo=     6
LinEq1:  Iter= 19 NonCon=     6 RMS=3.62D-05 Max=1.96D-03 NDo=     6
LinEq1:  Iter= 20 NonCon=     6 RMS=2.97D-05 Max=2.02D-03 NDo=     6
LinEq1:  Iter= 21 NonCon=     6 RMS=2.03D-05 Max=1.03D-03 NDo=     6
LinEq1:  Iter= 22 NonCon=     6 RMS=1.14D-05 Max=4.44D-04 NDo=     6
LinEq1:  Iter= 23 NonCon=     6 RMS=6.12D-06 Max=1.63D-04 NDo=     6
LinEq1:  Iter= 24 NonCon=     6 RMS=3.48D-06 Max=1.27D-04 NDo=     6
LinEq1:  Iter= 25 NonCon=     6 RMS=1.42D-06 Max=1.00D-04 NDo=     6
LinEq1:  Iter= 26 NonCon=     6 RMS=1.22D-06 Max=8.39D-05 NDo=     6
LinEq1:  Iter= 27 NonCon=     6 RMS=3.95D-07 Max=2.15D-05 NDo=     6
LinEq1:  Iter= 28 NonCon=     5 RMS=2.09D-07 Max=1.50D-05 NDo=     6
LinEq1:  Iter= 29 NonCon=     4 RMS=1.27D-07 Max=7.12D-06 NDo=     5
LinEq1:  Iter= 30 NonCon=     3 RMS=3.62D-08 Max=1.53D-06 NDo=     4
LinEq1:  Iter= 31 NonCon=     3 RMS=7.57D-09 Max=5.00D-07 NDo=     3
LinEq1:  Iter= 32 NonCon=     2 RMS=3.46D-09 Max=1.75D-07 NDo=     3
LinEq1:  Iter= 33 NonCon=     1 RMS=2.59D-09 Max=1.44D-07 NDo=     2
LinEq1:  Iter= 34 NonCon=     0 RMS=8.88D-10 Max=3.92D-08 NDo=     1
Linear equations converged to 1.000D-08 1.000D-07 after    34 iterations.
Isotropic polarizability for W=    0.000000      206.12 Bohr**3.
Isotropic polarizability for W=    0.085969      225.04 Bohr**3.
End of Minotr F.D. properties on file   721 Mask=      11 NFrqRd=     2 NDeriv=     1 ND12= 1 LenFil=      58:
Frequencies=    0.000000    0.085969
Property number 1 -- Alpha(-w,w) frequency  1    0.000000:
                1             2             3 
     1   0.284938D+03 -0.964289D+01  0.674258D+01
     2  -0.964289D+01  0.209653D+03 -0.100194D+02
     3   0.674258D+01 -0.100194D+02  0.123759D+03
Property number 1 -- Alpha(-w,w) frequency  2    0.085969:
                1             2             3 
     1   0.313391D+03 -0.156652D+02  0.840508D+01
     2  -0.156652D+02  0.233303D+03 -0.127300D+02
     3   0.840508D+01 -0.127300D+02  0.128438D+03
Property number 5 -- Beta(-w,w,0) frequency  1    0.000000:
                1 
     1  -0.642013D-01
     2  -0.593831D-01
     3  -0.252299D-01
     4   0.600975D-01
     5   0.807579D-02
     6   0.118861D+00
     7  -0.593831D-01
     8  -0.252299D-01
     9   0.535545D-01
    10   0.807579D-02
    11  -0.706138D-01
    12   0.201250D-01
    13   0.600975D-01
    14   0.807579D-02
    15  -0.706138D-01
    16   0.118861D+00
    17   0.201250D-01
    18   0.765865D-01
Property number 5 -- Beta(-w,w,0) frequency  2    0.085969:
                1 
     1  -0.120542D+00
     2  -0.133323D+00
     3   0.965807D-02
     4   0.109132D+00
     5  -0.434909D-01
     6   0.182467D+00
     7  -0.713040D-01
     8  -0.487981D-01
     9   0.203300D+00
    10   0.105263D-01
    11  -0.161317D+00
    12   0.377331D-01
    13   0.807223D-01
    14   0.260185D-01
    15  -0.978283D-01
    16   0.168768D+00
    17   0.190207D-01
    18   0.115977D+00
End of Minotr F.D. properties file   722 does not exist.
End of Minotr F.D. properties file   788 does not exist.
  1 Symmetry operations used in ECPInt.
ECPInt:  NShTT=   13203 NPrTT=   56354 LenC2=   11596 LenP2D=   32366.
LDataN:  DoStor=T MaxTD1= 6 Len=  172
Number of processors reduced to   3 by ecpmxn.
Symmetrizing basis deriv contribution to polar:
IMax=3 JMax=2 DiffMx= 0.00D+00
G2DrvN: will do    36 centers at a time, making    1 passes.
PxScal for G2LodP:  IOpCl= 0 ISclPx=1 IMOff=     1 NMtTot=    13 NTT=  106953 ScalPx= 1.61D+02
Calling FoFCou, ICntrl=  3107 FMM=F I1Cent=   0 AccDes= 1.00D-14.
End of G2Drv F.D. properties on file   721 Mask=      11 NFrqRd=     2 NDeriv=     1 ND12= 1 LenFil=      58:
Frequencies=    0.000000    0.085969
Property number 1 -- Alpha(-w,w) frequency  1    0.000000:
                1             2             3 
     1   0.284938D+03 -0.964289D+01  0.674258D+01
     2  -0.964289D+01  0.209653D+03 -0.100194D+02
     3   0.674258D+01 -0.100194D+02  0.123759D+03
Property number 1 -- Alpha(-w,w) frequency  2    0.085969:
                1             2             3 
     1   0.313391D+03 -0.156652D+02  0.840508D+01
     2  -0.156652D+02  0.233303D+03 -0.127300D+02
     3   0.840508D+01 -0.127300D+02  0.128438D+03
Property number 5 -- Beta(-w,w,0) frequency  1    0.000000:
                1 
     1  -0.642013D-01
     2  -0.593831D-01
     3  -0.252299D-01
     4   0.600975D-01
     5   0.807579D-02
     6   0.118861D+00
     7  -0.593831D-01
     8  -0.252299D-01
     9   0.535545D-01
    10   0.807579D-02
    11  -0.706138D-01
    12   0.201250D-01
    13   0.600975D-01
    14   0.807579D-02
    15  -0.706138D-01
    16   0.118861D+00
    17   0.201250D-01
    18   0.765865D-01
Property number 5 -- Beta(-w,w,0) frequency  2    0.085969:
                1 
     1  -0.120542D+00
     2  -0.133323D+00
     3   0.965807D-02
     4   0.109132D+00
     5  -0.434909D-01
     6   0.182467D+00
     7  -0.713040D-01
     8  -0.487981D-01
     9   0.203300D+00
    10   0.105263D-01
    11  -0.161317D+00
    12   0.377331D-01
    13   0.807223D-01
    14   0.260185D-01
    15  -0.978283D-01
    16   0.168768D+00
    17   0.190207D-01
    18   0.115977D+00
End of G2Drv F.D. properties on file   722 Mask=       1 NFrqRd=     2 NDeriv=   105 ND12= 1 LenFil=    1894:
Frequencies=    0.000000    0.085969
Property number 1 -- Alpha(-w,w) derivatives, frequency  1    0.000000:
                1             2             3             4             5 
     1  -0.100156D+02  0.135779D+02 -0.510870D+01  0.584705D+01  0.845661D+01
     2   0.135779D+02  0.922474D+01 -0.297958D+01  0.845661D+01  0.140408D+02
     3  -0.510870D+01 -0.297958D+01 -0.907827D+00 -0.665879D+01 -0.878546D+01
                6             7             8             9            10 
     1  -0.665879D+01  0.936607D+01 -0.272213D+01 -0.505532D+01  0.133264D+02
     2  -0.878546D+01 -0.272213D+01 -0.129748D+02 -0.923727D+00  0.396943D+01
     3   0.148965D+01 -0.505532D+01 -0.923727D+00  0.956684D+00  0.573921D+01
               11            12            13            14            15 
     1   0.396943D+01  0.573921D+01 -0.989594D+01 -0.556509D+01  0.892122D+01
     2  -0.905686D+00  0.555707D+01 -0.556509D+01  0.201159D+01  0.693533D+01
     3   0.555707D+01  0.493712D+01  0.892122D+01  0.693533D+01 -0.106693D+01
               16            17            18            19            20 
     1  -0.381271D+01  0.590646D+01  0.731297D+01  0.732559D+01 -0.167625D+02
     2   0.590646D+01  0.133904D+02  0.174038D+01 -0.167625D+02 -0.129309D+01
     3   0.731297D+01  0.174038D+01 -0.369751D+01 -0.191131D+01 -0.426586D+01
               21            22            23            24            25 
     1  -0.191131D+01 -0.341605D+01 -0.405147D+01  0.323201D+01 -0.709897D+00
     2  -0.426586D+01 -0.405147D+01  0.197602D+02 -0.546852D+01  0.824657D+00
     3   0.846948D+01  0.323201D+01 -0.546852D+01 -0.161640D+02 -0.897429D+01
               26            27            28            29            30 
     1   0.824657D+00 -0.897429D+01  0.195919D+02 -0.523280D+01  0.470478D+01
     2  -0.352994D+01 -0.188929D+01 -0.523280D+01  0.497620D+01  0.273640D+01
     3  -0.188929D+01  0.592959D+01  0.470478D+01  0.273640D+01  0.928895D+00
               31            32            33            34            35 
     1  -0.182097D+01  0.115876D+02 -0.421184D+01 -0.120894D+01 -0.183325D+01
     2   0.115876D+02 -0.348629D+02  0.815315D+01 -0.183325D+01  0.385740D+01
     3  -0.421184D+01  0.815315D+01  0.166421D+02  0.752106D+01  0.605989D+01
               36            37            38            39            40 
     1   0.752106D+01 -0.644858D+01  0.301529D+01 -0.417733D+00  0.679052D+01
     2   0.605989D+01  0.301529D+01 -0.121155D+01 -0.616392D+00 -0.264768D+01
     3  -0.579465D+01 -0.417733D+00 -0.616392D+00 -0.443913D+01  0.124562D+00
               41            42            43            44            45 
     1  -0.264768D+01  0.124562D+00 -0.971575D+00  0.331317D+00 -0.171033D+01
     2  -0.114617D+00  0.415856D+00  0.331317D+00  0.520796D+00 -0.338823D+00
     3   0.415856D+00 -0.179563D-01 -0.171033D+01 -0.338823D+00 -0.158763D+00
               46            47            48            49            50 
     1   0.113854D+02 -0.576845D+01  0.172614D+01 -0.449684D+01  0.742304D+01
     2  -0.576845D+01 -0.886820D+01 -0.262954D+01  0.742304D+01  0.152934D+01
     3   0.172614D+01 -0.262954D+01 -0.124105D+02 -0.343570D+01 -0.239844D+01
               51            52            53            54            55 
     1  -0.343570D+01 -0.137173D+01 -0.405667D+01 -0.301733D+01 -0.379492D-02
     2  -0.239844D+01 -0.405667D+01 -0.276258D+01 -0.261389D+01 -0.282217D+01
     3  -0.800731D+01 -0.301733D+01 -0.261389D+01  0.237624D+01  0.823906D+00
               56            57            58            59            60 
     1  -0.282217D+01  0.823906D+00  0.835850D+00  0.225925D+01  0.190850D+00
     2   0.310491D+01 -0.443227D-01  0.225925D+01 -0.279530D+01  0.235561D+00
     3  -0.443227D-01  0.204038D+01  0.190850D+00  0.235561D+00 -0.220452D+01
               61            62            63            64            65 
     1  -0.213753D+00  0.641966D+00  0.137149D+01 -0.286060D-02 -0.333212D-02
     2   0.641966D+00 -0.253600D+00 -0.258341D+00 -0.333212D-02  0.669219D-02
     3   0.137149D+01 -0.258341D+00  0.152189D+01  0.455520D-03  0.116929D-01
               66            67            68            69            70 
     1   0.455520D-03 -0.688610D-04  0.975228D-03  0.290438D-02  0.173594D-02
     2   0.116929D-01  0.975228D-03 -0.670537D-02 -0.179163D-02  0.692796D-02
     3   0.160009D-02  0.290438D-02 -0.179163D-02 -0.748001D-02  0.824414D-03
               71            72            73            74            75 
     1   0.692796D-02  0.824414D-03 -0.159429D+01 -0.226407D+00 -0.146417D+01
     2  -0.761676D-03 -0.399182D-02 -0.226407D+00  0.407275D+01  0.194739D+00
     3  -0.399182D-02 -0.182803D-01 -0.146417D+01  0.194739D+00  0.150239D+01
               76            77            78            79            80 
     1  -0.183488D+01  0.208655D+01  0.432548D+00 -0.114965D+01  0.131376D+01
     2   0.208655D+01 -0.215130D+01 -0.119883D+01  0.131376D+01 -0.751773D+00
     3   0.432548D+00 -0.119883D+01  0.317009D+01  0.137647D+01  0.584288D+00
               81            82            83            84            85 
     1   0.137647D+01 -0.711928D+01  0.764679D+01 -0.448602D+01  0.817239D+01
     2   0.584288D+00  0.764679D+01 -0.850751D+01  0.269238D+01 -0.413326D+01
     3  -0.871428D+00 -0.448602D+01  0.269238D+01 -0.183421D+01  0.682399D+00
               86            87            88            89            90 
     1  -0.413326D+01  0.682399D+00 -0.141134D+01 -0.469255D+00  0.769280D+01
     2   0.339249D+01  0.228262D+01 -0.469255D+00  0.135836D+01 -0.638946D+01
     3   0.228262D+01  0.670989D+01  0.769280D+01 -0.638946D+01  0.188717D+01
               91            92            93            94            95 
     1   0.159681D+01  0.226359D+00  0.146658D+01  0.183437D+01 -0.208216D+01
     2   0.226359D+00 -0.406815D+01 -0.195698D+00 -0.208216D+01  0.215110D+01
     3   0.146658D+01 -0.195698D+00 -0.150002D+01 -0.433241D+00  0.120068D+01
               96            97            98            99           100 
     1  -0.433241D+00  0.115012D+01 -0.131538D+01 -0.137647D+01 -0.733115D+01
     2   0.120068D+01 -0.131538D+01  0.756893D+00 -0.582228D+00  0.167745D+02
     3  -0.317238D+01 -0.137647D+01 -0.582228D+00  0.870434D+00  0.191608D+01
              101           102           103           104           105 
     1   0.167745D+02  0.191608D+01  0.341002D+01  0.405333D+01 -0.321892D+01
     2   0.127482D+01  0.425989D+01  0.405333D+01 -0.197291D+02  0.551505D+01
     3   0.425989D+01 -0.846399D+01 -0.321892D+01  0.551505D+01  0.161498D+02
              106           107           108           109           110 
     1   0.665998D+00 -0.810650D+00  0.897635D+01 -0.133269D+02 -0.397670D+01
     2  -0.810650D+00  0.357275D+01  0.186696D+01 -0.397670D+01  0.898878D+00
     3   0.897635D+01  0.186696D+01 -0.592292D+01 -0.577638D+01 -0.558569D+01
              111           112           113           114           115 
     1  -0.577638D+01  0.988951D+01  0.555463D+01 -0.895372D+01  0.382476D+01
     2  -0.558569D+01  0.555463D+01 -0.207342D+01 -0.700053D+01 -0.592500D+01
     3  -0.490888D+01 -0.895372D+01 -0.700053D+01  0.110864D+01 -0.730288D+01
              116           117           118           119           120 
     1  -0.592500D+01 -0.730288D+01  0.100094D+02 -0.135737D+02  0.512267D+01
     2  -0.134788D+02 -0.170400D+01 -0.135737D+02 -0.920385D+01  0.301509D+01
     3  -0.170400D+01  0.368845D+01  0.512267D+01  0.301509D+01  0.880858D+00
              121           122           123           124           125 
     1  -0.584703D+01 -0.843261D+01  0.668963D+01 -0.938693D+01  0.276198D+01
     2  -0.843261D+01 -0.140017D+02  0.882522D+01  0.276198D+01  0.130277D+02
     3   0.668963D+01  0.882522D+01 -0.150988D+01  0.504090D+01  0.909919D+00
              126           127           128           129           130 
     1   0.504090D+01 -0.113817D+02  0.577500D+01 -0.171713D+01  0.449751D+01
     2   0.909919D+00  0.577500D+01  0.886788D+01  0.263066D+01 -0.742774D+01
     3  -0.949266D+00 -0.171713D+01  0.263066D+01  0.124160D+02  0.343678D+01
              131           132           133           134           135 
     1  -0.742774D+01  0.343678D+01  0.137470D+01  0.405369D+01  0.301782D+01
     2  -0.153293D+01  0.239522D+01  0.405369D+01  0.275503D+01  0.260968D+01
     3   0.239522D+01  0.800203D+01  0.301782D+01  0.260968D+01 -0.238533D+01
              136           137           138           139           140 
     1   0.644579D+01 -0.301430D+01  0.420908D+00 -0.679047D+01  0.265168D+01
     2  -0.301430D+01  0.121229D+01  0.616451D+00  0.265168D+01  0.114717D+00
     3   0.420908D+00  0.616451D+00  0.443851D+01 -0.124093D+00 -0.412307D+00
              141           142           143           144           145 
     1  -0.124093D+00  0.972295D+00 -0.330920D+00  0.171106D+01 -0.195791D+02
     2  -0.412307D+00 -0.330920D+00 -0.516082D+00  0.336143D+00  0.522731D+01
     3   0.150598D-01  0.171106D+01  0.336143D+00  0.155699D+00 -0.468830D+01
              146           147           148           149           150 
     1   0.522731D+01 -0.468830D+01  0.183335D+01 -0.116030D+02  0.420266D+01
     2  -0.499127D+01 -0.274749D+01 -0.116030D+02  0.348592D+02 -0.817845D+01
     3  -0.274749D+01 -0.943249D+00  0.420266D+01 -0.817845D+01 -0.166324D+02
              151           152           153           154           155 
     1   0.125733D+01  0.180798D+01 -0.752780D+01  0.465084D-02  0.282242D+01
     2   0.180798D+01 -0.387401D+01 -0.604622D+01  0.282242D+01 -0.310378D+01
     3  -0.752780D+01 -0.604622D+01  0.580743D+01 -0.824137D+00  0.454898D-01
              156           157           158           159           160 
     1  -0.824137D+00 -0.837281D+00 -0.225973D+01 -0.189893D+00  0.212319D+00
     2   0.454898D-01 -0.225973D+01  0.279447D+01 -0.238562D+00 -0.645110D+00
     3  -0.203680D+01 -0.189893D+00 -0.238562D+00  0.220512D+01 -0.136952D+01
              161           162           163           164           165 
     1  -0.645110D+00 -0.136952D+01  0.711698D+01 -0.765466D+01  0.447333D+01
     2   0.252825D+00  0.255280D+00 -0.765466D+01  0.851861D+01 -0.269163D+01
     3   0.255280D+00 -0.151783D+01  0.447333D+01 -0.269163D+01  0.182905D+01
              166           167           168           169           170 
     1  -0.817130D+01  0.413064D+01 -0.688593D+00  0.141363D+01  0.461002D+00
     2   0.413064D+01 -0.338626D+01 -0.227713D+01  0.461002D+00 -0.135102D+01
     3  -0.688593D+00 -0.227713D+01 -0.671104D+01 -0.768875D+01  0.638821D+01
              171           172           173           174           175 
     1  -0.768875D+01  0.331720D+01 -0.257644D+01 -0.194780D+01 -0.271742D+01
     2   0.638821D+01 -0.257644D+01  0.269520D+01  0.176381D+01  0.360242D+01
     3  -0.187921D+01 -0.194780D+01  0.176381D+01 -0.105816D+01 -0.245987D+00
              176           177           178           179           180 
     1   0.360242D+01 -0.245987D+00 -0.580112D+01  0.392404D+01  0.212786D+01
     2  -0.429195D+01 -0.847979D+00  0.392404D+01 -0.309176D+01 -0.289737D+01
     3  -0.847979D+00  0.523267D+00  0.212786D+01 -0.289737D+01  0.243230D-01
              181           182           183           184           185 
     1   0.804802D+01  0.268191D+01 -0.261350D+00  0.171433D+01  0.367152D+01
     2   0.268191D+01  0.590212D+00  0.993732D-01  0.367152D+01  0.233693D+01
     3  -0.261350D+00  0.993732D-01  0.659793D+00 -0.393294D+00 -0.138206D+00
              186           187           188           189           190 
     1  -0.393294D+00 -0.135579D+00 -0.429403D+00  0.974679D+00  0.136573D+01
     2  -0.138206D+00 -0.429403D+00 -0.186034D+00  0.579806D+00  0.195761D+01
     3   0.525038D+00  0.974679D+00  0.579806D+00 -0.270065D+00 -0.375852D+00
              191           192           193           194           195 
     1   0.195761D+01 -0.375852D+00  0.175798D+00  0.198672D+01 -0.293119D+00
     2  -0.669970D+00  0.616813D-01  0.198672D+01  0.621671D+01 -0.850668D+00
     3   0.616813D-01  0.726679D-01 -0.293119D+00 -0.850668D+00 -0.576239D-01
              196           197           198           199           200 
     1  -0.166988D+00 -0.381871D+00  0.412245D+00 -0.136479D+01 -0.195742D+01
     2  -0.381871D+00 -0.771489D+00  0.154649D+01 -0.195742D+01  0.669650D+00
     3   0.412245D+00  0.154649D+01 -0.468290D+00  0.375744D+00 -0.629389D-01
              201           202           203           204           205 
     1   0.375744D+00 -0.175406D+00 -0.198572D+01  0.293362D+00  0.165387D+00
     2  -0.629389D-01 -0.198572D+01 -0.621710D+01  0.850797D+00  0.381030D+00
     3  -0.722716D-01  0.293362D+00  0.850797D+00  0.576580D-01 -0.411798D+00
              206           207           208           209           210 
     1   0.381030D+00 -0.411798D+00 -0.804605D+01 -0.268311D+01  0.259673D+00
     2   0.772706D+00 -0.154665D+01 -0.268311D+01 -0.591197D+00 -0.100096D+00
     3  -0.154665D+01  0.468748D+00  0.259673D+00 -0.100096D+00 -0.659552D+00
              211           212           213           214           215 
     1  -0.171464D+01 -0.367201D+01  0.392921D+00  0.133289D+00  0.428975D+00
     2  -0.367201D+01 -0.233907D+01  0.137535D+00  0.428975D+00  0.186671D+00
     3   0.392921D+00  0.137535D+00 -0.525266D+00 -0.974477D+00 -0.580278D+00
              216           217           218           219           220 
     1  -0.974477D+00 -0.331686D+01  0.257701D+01  0.194716D+01  0.271997D+01
     2  -0.580278D+00  0.257701D+01 -0.269498D+01 -0.176170D+01 -0.360405D+01
     3   0.269034D+00  0.194716D+01 -0.176170D+01  0.105825D+01  0.244645D+00
              221           222           223           224           225 
     1  -0.360405D+01  0.244645D+00  0.579806D+01 -0.392316D+01 -0.212962D+01
     2   0.429347D+01  0.849039D+00 -0.392316D+01  0.309391D+01  0.289716D+01
     3   0.849039D+00 -0.523491D+00 -0.212962D+01  0.289716D+01 -0.256704D-01
              226           227           228           229           230 
     1   0.615823D+01 -0.242731D+01 -0.162466D+00  0.141986D+01  0.741224D-01
     2  -0.242731D+01 -0.364812D+01  0.898906D+00  0.741224D-01 -0.250184D+01
     3  -0.162466D+00  0.898906D+00 -0.134141D+01 -0.536316D+00  0.803416D+00
              231           232           233           234           235 
     1  -0.536316D+00 -0.127694D+01 -0.155209D+00 -0.145219D+01  0.417766D+01
     2   0.803416D+00 -0.155209D+00  0.161718D+01  0.255625D+00 -0.181666D+01
     3  -0.534536D+00 -0.145219D+01  0.255625D+00  0.971148D-01  0.305339D+01
              236           237           238           239           240 
     1  -0.181666D+01  0.305339D+01  0.456220D+00  0.178262D+01  0.570850D+00
     2   0.699585D+00 -0.300118D+01  0.178262D+01 -0.242250D+01  0.578784D+00
     3  -0.300118D+01  0.106903D+01  0.570850D+00  0.578784D+00  0.384778D+00
              241           242           243           244           245 
     1   0.718926D+01 -0.393589D+01  0.306704D+01 -0.418111D+01  0.181692D+01
     2  -0.393589D+01  0.827880D+00 -0.313430D+01  0.181692D+01 -0.698226D+00
     3   0.306704D+01 -0.313430D+01  0.244399D+01 -0.305480D+01  0.300268D+01
              246           247           248           249           250 
     1  -0.305480D+01 -0.459741D+00 -0.178157D+01 -0.572462D+00 -0.719342D+01
     2   0.300268D+01 -0.178157D+01  0.242117D+01 -0.577444D+00  0.393530D+01
     3  -0.107106D+01 -0.572462D+00 -0.577444D+00 -0.385666D+00 -0.306612D+01
              251           252           253           254           255 
     1   0.393530D+01 -0.306612D+01 -0.615791D+01  0.242682D+01  0.166359D+00
     2  -0.824043D+00  0.313163D+01  0.242682D+01  0.364723D+01 -0.901185D+00
     3   0.313163D+01 -0.244414D+01  0.166359D+00 -0.901185D+00  0.134242D+01
              256           257           258           259           260 
     1  -0.141947D+01 -0.746912D-01  0.538259D+00  0.128350D+01  0.154531D+00
     2  -0.746912D-01  0.250169D+01 -0.805113D+00  0.154531D+00 -0.162202D+01
     3   0.538259D+00 -0.805113D+00  0.535350D+00  0.145167D+01 -0.254444D+00
              261           262           263           264           265 
     1   0.145167D+01 -0.717553D-01  0.110330D+00 -0.109722D+01  0.833371D+00
     2  -0.254444D+00  0.110330D+00 -0.356741D-01  0.746254D-01  0.106310D+00
     3  -0.986272D-01 -0.109722D+01  0.746254D-01 -0.153143D+01  0.127362D+00
              266           267           268           269           270 
     1   0.106310D+00  0.127362D+00 -0.632055D+00  0.900673D-01 -0.890681D+00
     2  -0.170121D+01 -0.226430D+00  0.900673D-01  0.284427D+01  0.198957D+01
     3  -0.226430D+00  0.648867D+00 -0.890681D+00  0.198957D+01  0.396982D+01
              271           272           273           274           275 
     1   0.706254D-01 -0.113039D+00  0.109378D+01 -0.833759D+00 -0.105956D+00
     2  -0.113039D+00  0.364572D-01 -0.766280D-01 -0.105956D+00  0.170759D+01
     3   0.109378D+01 -0.766280D-01  0.154271D+01 -0.130849D+00  0.232511D+00
              276           277           278           279           280 
     1  -0.130849D+00  0.630722D+00 -0.942735D-01  0.897664D+00 -0.313864D+00
     2   0.232511D+00 -0.942735D-01 -0.283958D+01 -0.198603D+01 -0.227528D+00
     3  -0.640872D+00  0.897664D+00 -0.198603D+01 -0.396349D+01 -0.927328D+00
              281           282           283           284           285 
     1  -0.227528D+00 -0.927328D+00  0.271962D+00 -0.118507D+01 -0.131577D+01
     2  -0.160347D+01 -0.829142D+00 -0.118507D+01 -0.136569D+01 -0.543380D+00
     3  -0.829142D+00 -0.709795D+00 -0.131577D+01 -0.543380D+00 -0.855106D+00
              286           287           288           289           290 
     1  -0.695584D+00 -0.790535D-01 -0.684591D+00 -0.124017D+00  0.419820D+00
     2  -0.790535D-01  0.431377D+00  0.157194D+00  0.419820D+00  0.118687D+01
     3  -0.684591D+00  0.157194D+00  0.590312D+00 -0.117469D+01  0.894374D+00
              291           292           293           294           295 
     1  -0.117469D+01  0.309088D+00  0.119859D+01  0.139550D+01 -0.954196D+00
     2   0.894374D+00  0.119859D+01 -0.354740D+00  0.136329D+00  0.824042D+00
     3  -0.557796D+00  0.139550D+01  0.136329D+00  0.817915D+00 -0.139387D-02
              296           297           298           299           300 
     1   0.824042D+00 -0.139387D-02  0.313515D+00  0.225645D+00  0.927400D+00
     2   0.952067D+00  0.136223D+01  0.225645D+00  0.160607D+01  0.830123D+00
     3   0.136223D+01  0.110766D+01  0.927400D+00  0.830123D+00  0.703135D+00
              301           302           303           304           305 
     1  -0.272666D+00  0.118775D+01  0.131890D+01  0.697632D+00  0.812547D-01
     2   0.118775D+01  0.136712D+01  0.541503D+00  0.812547D-01 -0.436375D+00
     3   0.131890D+01  0.541503D+00  0.847663D+00  0.682235D+00 -0.160877D+00
              306           307           308           309           310 
     1   0.682235D+00  0.125759D+00 -0.414604D+00  0.117783D+01 -0.307248D+00
     2  -0.160877D+00 -0.414604D+00 -0.119431D+01 -0.896381D+00 -0.120261D+01
     3  -0.593810D+00  0.117783D+01 -0.896381D+00  0.553810D+00 -0.139478D+01
              311           312           313           314           315 
     1  -0.120261D+01 -0.139478D+01  0.955592D+00 -0.821769D+00 -0.155910D-02
     2   0.349711D+00 -0.139365D+00 -0.821769D+00 -0.953588D+00 -0.136052D+01
     3  -0.139365D+00 -0.816444D+00 -0.155910D-02 -0.136052D+01 -0.110530D+01
Property number 1 -- Alpha(-w,w) derivatives, frequency  2    0.085969:
                1             2             3             4             5 
     1  -0.105099D+02  0.138805D+02 -0.548743D+01  0.712234D+01  0.893800D+01
     2   0.138805D+02  0.107020D+02 -0.296573D+01  0.893800D+01  0.164399D+02
     3  -0.548743D+01 -0.296573D+01 -0.108257D+01 -0.694355D+01 -0.939882D+01
                6             7             8             9            10 
     1  -0.694355D+01  0.105221D+02 -0.311784D+01 -0.570988D+01  0.157669D+02
     2  -0.939882D+01 -0.311784D+01 -0.146932D+02 -0.182020D+01  0.575703D+01
     3   0.130853D+01 -0.570988D+01 -0.182020D+01  0.123377D+01  0.569170D+01
               11            12            13            14            15 
     1   0.575703D+01  0.569170D+01 -0.115374D+02 -0.526935D+01  0.932038D+01
     2  -0.457729D+00  0.558752D+01 -0.526935D+01  0.934039D+00  0.713525D+01
     3   0.558752D+01  0.542120D+01  0.932038D+01  0.713525D+01 -0.110993D+01
               16            17            18            19            20 
     1  -0.385846D+01  0.637735D+01  0.825252D+01  0.807604D+01 -0.199313D+02
     2   0.637735D+01  0.145430D+02  0.279511D+01 -0.199313D+02 -0.839626D+00
     3   0.825252D+01  0.279511D+01 -0.427467D+01 -0.152414D+01 -0.412260D+01
               21            22            23            24            25 
     1  -0.152414D+01 -0.274722D+01 -0.669050D+01  0.362403D+01 -0.148028D+01
     2  -0.412260D+01 -0.669050D+01  0.239051D+02 -0.645100D+01  0.178149D+01
     3   0.939166D+01  0.362403D+01 -0.645100D+01 -0.166336D+02 -0.948222D+01
               26            27            28            29            30 
     1   0.178149D+01 -0.948222D+01  0.246147D+02 -0.741551D+01  0.548185D+01
     2  -0.399673D+01 -0.224786D+01 -0.741551D+01  0.618489D+01  0.249043D+01
     3  -0.224786D+01  0.657789D+01  0.548185D+01  0.249043D+01  0.111720D+01
               31            32            33            34            35 
     1  -0.248147D+01  0.145192D+02 -0.449562D+01 -0.125421D+01 -0.228932D+01
     2   0.145192D+02 -0.408874D+02  0.990522D+01 -0.228932D+01  0.459600D+01
     3  -0.449562D+01  0.990522D+01  0.174825D+02  0.785985D+01  0.749073D+01
               36            37            38            39            40 
     1   0.785985D+01 -0.918767D+01  0.529707D+01 -0.830741D+00  0.688674D+01
     2   0.749073D+01  0.529707D+01 -0.221158D+01 -0.458185D+00 -0.200452D+01
     3  -0.652733D+01 -0.830741D+00 -0.458185D+00 -0.489045D+01 -0.357525D-02
               41            42            43            44            45 
     1  -0.200452D+01 -0.357525D-02 -0.104412D+01  0.329915D+00 -0.168318D+01
     2  -0.349171D+00  0.514346D+00  0.329915D+00  0.615551D+00 -0.374517D+00
     3   0.514346D+00 -0.321767D-03 -0.168318D+01 -0.374517D+00 -0.168973D+00
               46            47            48            49            50 
     1   0.118331D+02 -0.706066D+01  0.204236D+01 -0.512481D+01  0.735837D+01
     2  -0.706066D+01 -0.103515D+02 -0.286260D+01  0.735837D+01  0.147700D+01
     3   0.204236D+01 -0.286260D+01 -0.130561D+02 -0.374295D+01 -0.275560D+01
               51            52            53            54            55 
     1  -0.374295D+01 -0.173461D+01 -0.434396D+01 -0.360516D+01  0.361543D+00
     2  -0.275560D+01 -0.434396D+01 -0.315778D+01 -0.340355D+01 -0.402929D+01
     3  -0.858971D+01 -0.360516D+01 -0.340355D+01  0.271954D+01  0.102913D+01
               56            57            58            59            60 
     1  -0.402929D+01  0.102913D+01  0.759353D+00  0.309865D+01  0.155687D+00
     2   0.425666D+01 -0.197737D+00  0.309865D+01 -0.368161D+01  0.425411D+00
     3  -0.197737D+00  0.210911D+01  0.155687D+00  0.425411D+00 -0.222608D+01
               61            62            63            64            65 
     1  -0.373260D+00  0.767852D+00  0.167654D+01 -0.272578D-02 -0.398994D-02
     2   0.767852D+00 -0.135561D+00 -0.428896D+00 -0.398994D-02  0.741281D-02
     3   0.167654D+01 -0.428896D+00  0.162181D+01 -0.587378D-03  0.134008D-01
               66            67            68            69            70 
     1  -0.587378D-03 -0.458351D-03  0.187390D-02  0.296255D-02  0.179143D-02
     2   0.134008D-01  0.187390D-02 -0.870803D-02 -0.254693D-02  0.866106D-02
     3   0.213733D-02  0.296255D-02 -0.254693D-02 -0.783815D-02  0.496682D-03
               71            72            73            74            75 
     1   0.866106D-02  0.496682D-03 -0.210019D+01  0.183098D+00 -0.159670D+01
     2  -0.306679D-02 -0.430585D-02  0.183098D+00  0.497965D+01  0.746727D-01
     3  -0.430585D-02 -0.197807D-01 -0.159670D+01  0.746727D-01  0.157066D+01
               76            77            78            79            80 
     1  -0.245128D+01  0.303528D+01  0.450177D+00 -0.133751D+01  0.140628D+01
     2   0.303528D+01 -0.236963D+01 -0.130556D+01  0.140628D+01 -0.596087D+00
     3   0.450177D+00 -0.130556D+01  0.320559D+01  0.162336D+01  0.562559D+00
               81            82            83            84            85 
     1   0.162336D+01 -0.838026D+01  0.950948D+01 -0.509725D+01  0.936538D+01
     2   0.562559D+00  0.950948D+01 -0.106340D+02  0.334185D+01 -0.491630D+01
     3  -0.814355D+00 -0.509725D+01  0.334185D+01 -0.214179D+01  0.796602D+00
               86            87            88            89            90 
     1  -0.491630D+01  0.796602D+00 -0.125621D+01 -0.899978D+00  0.891702D+01
     2   0.408953D+01  0.228163D+01 -0.899978D+00  0.179067D+01 -0.742335D+01
     3   0.228163D+01  0.700072D+01  0.891702D+01 -0.742335D+01  0.222584D+01
               91            92            93            94            95 
     1   0.210310D+01 -0.183147D+00  0.159940D+01  0.245056D+01 -0.303049D+01
     2  -0.183147D+00 -0.497449D+01 -0.751876D-01 -0.303049D+01  0.237097D+01
     3   0.159940D+01 -0.751876D-01 -0.156803D+01 -0.450829D+00  0.130771D+01
               96            97            98            99           100 
     1  -0.450829D+00  0.133732D+01 -0.140788D+01 -0.162329D+01 -0.808232D+01
     2   0.130771D+01 -0.140788D+01  0.601947D+00 -0.560446D+00  0.199446D+02
     3  -0.320801D+01 -0.162329D+01 -0.560446D+00  0.813208D+00  0.152946D+01
              101           102           103           104           105 
     1   0.199446D+02  0.152946D+01  0.274134D+01  0.669292D+01 -0.361074D+01
     2   0.820498D+00  0.411552D+01  0.669292D+01 -0.238697D+02  0.649916D+01
     3   0.411552D+01 -0.938761D+01 -0.361074D+01  0.649916D+01  0.166192D+02
              106           107           108           109           110 
     1   0.143076D+01 -0.176177D+01  0.948412D+01 -0.157691D+02 -0.576458D+01
     2  -0.176177D+01  0.404222D+01  0.222504D+01 -0.576458D+01  0.450290D+00
     3   0.948412D+01  0.222504D+01 -0.657152D+01 -0.573370D+01 -0.561580D+01
              111           112           113           114           115 
     1  -0.573370D+01  0.115285D+02  0.525942D+01 -0.935509D+01  0.386590D+01
     2  -0.561580D+01  0.525942D+01 -0.100266D+01 -0.720314D+01 -0.639565D+01
     3  -0.539182D+01 -0.935509D+01 -0.720314D+01  0.115320D+01 -0.824236D+01
              116           117           118           119           120 
     1  -0.639565D+01 -0.824236D+01  0.105038D+02 -0.138760D+02  0.550258D+01
     2  -0.146429D+02 -0.275612D+01 -0.138760D+02 -0.106792D+02  0.300298D+01
     3  -0.275612D+01  0.426572D+01  0.550258D+01  0.300298D+01  0.105372D+01
              121           122           123           124           125 
     1  -0.712221D+01 -0.891207D+01  0.697662D+01 -0.105452D+02  0.316341D+01
     2  -0.891207D+01 -0.163978D+02  0.944056D+01  0.316341D+01  0.147521D+02
     3   0.697662D+01  0.944056D+01 -0.132885D+01  0.569380D+01  0.180571D+01
              126           127           128           129           130 
     1   0.569380D+01 -0.118289D+02  0.706742D+01 -0.203258D+01  0.512575D+01
     2   0.180571D+01  0.706742D+01  0.103509D+02  0.286409D+01 -0.736403D+01
     3  -0.122463D+01 -0.203258D+01  0.286409D+01  0.130616D+02  0.374410D+01
              131           132           133           134           135 
     1  -0.736403D+01  0.374410D+01  0.173744D+01  0.434004D+01  0.360629D+01
     2  -0.148150D+01  0.275160D+01  0.434004D+01  0.314955D+01  0.339886D+01
     3   0.275160D+01  0.858407D+01  0.360629D+01  0.339886D+01 -0.272928D+01
              136           137           138           139           140 
     1   0.918417D+01 -0.529603D+01  0.833012D+00 -0.688805D+01  0.201018D+01
     2  -0.529603D+01  0.221281D+01  0.458686D+00  0.201018D+01  0.348708D+00
     3   0.833012D+00  0.458686D+00  0.488950D+01  0.359585D-02 -0.510151D+00
              141           142           143           144           145 
     1   0.359585D-02  0.104391D+01 -0.328834D+00  0.168390D+01 -0.246003D+02
     2  -0.510151D+00 -0.328834D+00 -0.610392D+00  0.371614D+00  0.740917D+01
     3  -0.297690D-02  0.168390D+01  0.371614D+00  0.165641D+00 -0.546105D+01
              146           147           148           149           150 
     1   0.740917D+01 -0.546105D+01  0.249679D+01 -0.145375D+02  0.448729D+01
     2  -0.620227D+01 -0.250519D+01 -0.145375D+02  0.408830D+02 -0.993135D+01
     3  -0.250519D+01 -0.112996D+01  0.448729D+01 -0.993135D+01 -0.174724D+02
              151           152           153           154           155 
     1   0.131421D+01  0.225503D+01 -0.786658D+01 -0.359689D+00  0.402917D+01
     2   0.225503D+01 -0.461246D+01 -0.747602D+01  0.402917D+01 -0.425609D+01
     3  -0.786658D+01 -0.747602D+01  0.654015D+01 -0.102850D+01  0.197856D+00
              156           157           158           159           160 
     1  -0.102850D+01 -0.761147D+00 -0.309970D+01 -0.154926D+00  0.372140D+00
     2   0.197856D+00 -0.309970D+01  0.368165D+01 -0.428377D+00 -0.772041D+00
     3  -0.210493D+01 -0.154926D+00 -0.428377D+00  0.222664D+01 -0.167397D+01
              161           162           163           164           165 
     1  -0.772041D+00 -0.167397D+01  0.837764D+01 -0.951791D+01  0.508340D+01
     2   0.135877D+00  0.425185D+00 -0.951791D+01  0.106470D+02 -0.333994D+01
     3   0.425185D+00 -0.161747D+01  0.508340D+01 -0.333994D+01  0.213606D+01
              166           167           168           169           170 
     1  -0.936371D+01  0.491289D+01 -0.803205D+00  0.126077D+01  0.888929D+00
     2   0.491289D+01 -0.408197D+01 -0.227566D+01  0.888929D+00 -0.178038D+01
     3  -0.803205D+00 -0.227566D+01 -0.700233D+01 -0.891203D+01  0.742112D+01
              171           172           173           174           175 
     1  -0.891203D+01  0.404071D+01 -0.328861D+01 -0.227910D+01 -0.357298D+01
     2   0.742112D+01 -0.328861D+01  0.338822D+01  0.209941D+01  0.468602D+01
     3  -0.221689D+01 -0.227910D+01  0.209941D+01 -0.118179D+01 -0.217837D+00
              176           177           178           179           180 
     1   0.468602D+01 -0.217837D+00 -0.695191D+01  0.495668D+01  0.248855D+01
     2  -0.557103D+01 -0.921101D+00  0.495668D+01 -0.398194D+01 -0.335234D+01
     3  -0.921101D+00  0.546822D+00  0.248855D+01 -0.335234D+01  0.162685D+00
              181           182           183           184           185 
     1   0.897666D+01  0.311034D+01 -0.312360D+00  0.235003D+01  0.386527D+01
     2   0.311034D+01  0.801526D+00  0.723484D-01  0.386527D+01  0.249628D+01
     3  -0.312360D+00  0.723484D-01  0.635418D+00 -0.376199D+00 -0.135003D+00
              186           187           188           189           190 
     1  -0.376199D+00 -0.225301D+00 -0.420018D+00  0.113841D+01  0.134707D+01
     2  -0.135003D+00 -0.420018D+00 -0.159972D+00  0.689727D+00  0.210683D+01
     3   0.562318D+00  0.113841D+01  0.689727D+00 -0.309962D+00 -0.403953D+00
              191           192           193           194           195 
     1   0.210683D+01 -0.403953D+00  0.247711D+00  0.224386D+01 -0.306545D+00
     2  -0.780897D+00  0.670698D-01  0.224386D+01  0.709742D+01 -0.991277D+00
     3   0.670698D-01  0.890280D-01 -0.306545D+00 -0.991277D+00 -0.912807D-01
              196           197           198           199           200 
     1  -0.239814D+00 -0.438024D+00  0.530539D+00 -0.134606D+01 -0.210659D+01
     2  -0.438024D+00 -0.875904D+00  0.173709D+01 -0.210659D+01  0.780642D+00
     3   0.530539D+00  0.173709D+01 -0.508847D+00  0.403995D+00 -0.684704D-01
              201           202           203           204           205 
     1   0.403995D+00 -0.247174D+00 -0.224267D+01  0.306792D+00  0.238118D+00
     2  -0.684704D-01 -0.224267D+01 -0.709807D+01  0.991527D+00  0.437051D+00
     3  -0.886434D-01  0.306792D+00  0.991527D+00  0.912825D-01 -0.530042D+00
              206           207           208           209           210 
     1   0.437051D+00 -0.530042D+00 -0.897423D+01 -0.311178D+01  0.310527D+00
     2   0.877255D+00 -0.173734D+01 -0.311178D+01 -0.802749D+00 -0.730904D-01
     3  -0.173734D+01  0.509365D+00  0.310527D+00 -0.730904D-01 -0.635162D+00
              211           212           213           214           215 
     1  -0.235044D+01 -0.386595D+01  0.375606D+00  0.222910D+00  0.419526D+00
     2  -0.386595D+01 -0.249864D+01  0.134356D+00  0.419526D+00  0.160529D+00
     3   0.375606D+00  0.134356D+00 -0.562578D+00 -0.113814D+01 -0.690258D+00
              216           217           218           219           220 
     1  -0.113814D+01 -0.404076D+01  0.328954D+01  0.227815D+01  0.357650D+01
     2  -0.690258D+00  0.328954D+01 -0.338820D+01 -0.209691D+01 -0.468843D+01
     3   0.308872D+00  0.227815D+01 -0.209691D+01  0.118198D+01  0.216417D+00
              221           222           223           224           225 
     1  -0.468843D+01  0.216417D+00  0.694845D+01 -0.495566D+01 -0.249051D+01
     2   0.557310D+01  0.922183D+00 -0.495566D+01  0.398440D+01  0.335221D+01
     3   0.922183D+00 -0.547147D+00 -0.249051D+01  0.335221D+01 -0.164344D+00
              226           227           228           229           230 
     1   0.698034D+01 -0.272368D+01 -0.195432D+00  0.146031D+01  0.271673D+00
     2  -0.272368D+01 -0.431668D+01  0.110761D+01  0.271673D+00 -0.293840D+01
     3  -0.195432D+00  0.110761D+01 -0.144515D+01 -0.637650D+00  0.946333D+00
              231           232           233           234           235 
     1  -0.637650D+00 -0.143109D+01 -0.197998D+00 -0.157867D+01  0.501830D+01
     2   0.946333D+00 -0.197998D+00  0.190939D+01  0.314690D+00 -0.237665D+01
     3  -0.607325D+00 -0.157867D+01  0.314690D+00  0.791927D-01  0.369714D+01
              236           237           238           239           240 
     1  -0.237665D+01  0.369714D+01  0.288781D+00  0.225062D+01  0.522512D+00
     2   0.995134D+00 -0.358193D+01  0.225062D+01 -0.313077D+01  0.720388D+00
     3  -0.358193D+01  0.131690D+01  0.522512D+00  0.720388D+00  0.331028D+00
              241           242           243           244           245 
     1   0.866383D+01 -0.504063D+01  0.378213D+01 -0.502227D+01  0.237702D+01
     2  -0.504063D+01  0.145018D+01 -0.382127D+01  0.237702D+01 -0.993583D+00
     3   0.378213D+01 -0.382127D+01  0.275547D+01 -0.369903D+01  0.358378D+01
              246           247           248           249           250 
     1  -0.369903D+01 -0.293046D+00 -0.224908D+01 -0.524463D+00 -0.866879D+01
     2   0.358378D+01 -0.224908D+01  0.312902D+01 -0.718872D+00  0.504008D+01
     3  -0.131935D+01 -0.524463D+00 -0.718872D+00 -0.332024D+00 -0.378122D+01
              251           252           253           254           255 
     1   0.504008D+01 -0.378122D+01 -0.698003D+01  0.272323D+01  0.199797D+00
     2  -0.144567D+01  0.381824D+01  0.272323D+01  0.431564D+01 -0.111050D+01
     3   0.381824D+01 -0.275576D+01  0.199797D+00 -0.111050D+01  0.144641D+01
              256           257           258           259           260 
     1  -0.145976D+01 -0.272394D+00  0.639941D+00  0.143856D+01  0.197276D+00
     2  -0.272394D+00  0.293828D+01 -0.948428D+00  0.197276D+00 -0.191514D+01
     3   0.639941D+00 -0.948428D+00  0.608306D+00  0.157809D+01 -0.313210D+00
              261           262           263           264           265 
     1   0.157809D+01 -0.633767D-01  0.176375D+00 -0.108839D+01  0.992356D+00
     2  -0.313210D+00  0.176375D+00 -0.159628D+00  0.979048D-01  0.575436D-01
     3  -0.807498D-01 -0.108839D+01  0.979048D-01 -0.155883D+01  0.210142D+00
              266           267           268           269           270 
     1   0.575436D-01  0.210142D+00 -0.675959D+00  0.365982D-01 -0.974359D+00
     2  -0.185552D+01 -0.349989D+00  0.365982D-01  0.335742D+01  0.222502D+01
     3  -0.349989D+00  0.765779D+00 -0.974359D+00  0.222502D+01  0.388251D+01
              271           272           273           274           275 
     1   0.621535D-01 -0.179174D+00  0.108484D+01 -0.992633D+00 -0.572571D-01
     2  -0.179174D+00  0.160057D+00 -0.997491D-01 -0.572571D-01  0.186264D+01
     3   0.108484D+01 -0.997491D-01  0.157032D+01 -0.213818D+00  0.356625D+00
              276           277           278           279           280 
     1  -0.213818D+00  0.674860D+00 -0.414058D-01  0.981536D+00 -0.337824D+00
     2   0.356625D+00 -0.414058D-01 -0.335184D+01 -0.222138D+01 -0.288248D+00
     3  -0.757557D+00  0.981536D+00 -0.222138D+01 -0.387588D+01 -0.100932D+01
              281           282           283           284           285 
     1  -0.288248D+00 -0.100932D+01  0.369625D+00 -0.140419D+01 -0.140770D+01
     2  -0.180151D+01 -0.844570D+00 -0.140419D+01 -0.154335D+01 -0.630801D+00
     3  -0.844570D+00 -0.722293D+00 -0.140770D+01 -0.630801D+00 -0.887814D+00
              286           287           288           289           290 
     1  -0.807658D+00 -0.120308D+00 -0.766091D+00 -0.124910D+00  0.535911D+00
     2  -0.120308D+00  0.553817D+00  0.174263D+00  0.535911D+00  0.129361D+01
     3  -0.766091D+00  0.174263D+00  0.500046D+00 -0.125429D+01  0.944201D+00
              291           292           293           294           295 
     1  -0.125429D+01  0.409641D+00  0.137887D+01  0.155056D+01 -0.101746D+01
     2   0.944201D+00  0.137887D+01 -0.381736D+00  0.114640D+00  0.954316D+00
     3  -0.571301D+00  0.155056D+01  0.114640D+00  0.882038D+00  0.846400D-02
              296           297           298           299           300 
     1   0.954316D+00  0.846400D-02  0.337536D+00  0.285943D+00  0.100941D+01
     2   0.115291D+01  0.152867D+01  0.285943D+00  0.180483D+01  0.845455D+00
     3   0.152867D+01  0.103643D+01  0.100941D+01  0.845455D+00  0.715469D+00
              301           302           303           304           305 
     1  -0.370747D+00  0.140747D+01  0.141123D+01  0.809795D+00  0.122754D+00
     2   0.140747D+01  0.154498D+01  0.628552D+00  0.122754D+00 -0.559625D+00
     3   0.141123D+01  0.628552D+00  0.880128D+00  0.763677D+00 -0.178192D+00
              306           307           308           309           310 
     1   0.763677D+00  0.126725D+00 -0.529694D+00  0.125779D+01 -0.407144D+00
     2  -0.178192D+00 -0.529694D+00 -0.130202D+01 -0.946580D+00 -0.138360D+01
     3  -0.503707D+00  0.125779D+01 -0.946580D+00  0.567330D+00 -0.154994D+01
              311           312           313           314           315 
     1  -0.138360D+01 -0.154994D+01  0.101905D+01 -0.951918D+00 -0.115995D-01
     2   0.376016D+00 -0.117816D+00 -0.951918D+00 -0.115423D+01 -0.152656D+01
     3  -0.117816D+00 -0.880415D+00 -0.115995D-01 -0.152656D+01 -0.103399D+01
End of G2Drv F.D. properties file   788 does not exist.
         IDoAtm=11111111111111111111111111111111111
         Differentiating once with respect to electric field.
               with respect to dipole field.
         Differentiating once with respect to nuclear coordinates.
         There are   108 degrees of freedom in the 1st order CPHF.  IDoFFX=5 NUNeed=   108.
Will reuse    3 saved solutions.
   102 vectors produced by pass  0 Test12= 3.09D-14 1.00D-09 XBig12= 3.85D-01 1.01D-01.
AX will form   102 AO Fock derivatives at one time.
   102 vectors produced by pass  1 Test12= 3.09D-14 1.00D-09 XBig12= 6.19D-02 4.31D-02.
   102 vectors produced by pass  2 Test12= 3.09D-14 1.00D-09 XBig12= 8.32D-04 3.41D-03.
   102 vectors produced by pass  3 Test12= 3.09D-14 1.00D-09 XBig12= 4.81D-06 1.98D-04.
   102 vectors produced by pass  4 Test12= 3.09D-14 1.00D-09 XBig12= 1.38D-08 9.23D-06.
    97 vectors produced by pass  5 Test12= 3.09D-14 1.00D-09 XBig12= 2.36D-11 3.34D-07.
    34 vectors produced by pass  6 Test12= 3.09D-14 1.00D-09 XBig12= 2.76D-14 1.08D-08.
InvSVY:  IOpt=1 It=  1 EMax= 5.55D-16
Solved reduced A of dimension   641 with   108 vectors.
Isotropic polarizability for W=    0.000000      206.12 Bohr**3.
PxSclF for G(T1ab):  IOpCl= 0 ISclPx=1 IMOff=     0 NMtTot=    18 NTT=  106953 IRwP= 19995     0 IPTmp= 19990     0 ScalPx= 8.76D+03
End of Minotr F.D. properties on file   721 Mask=      11 NFrqRd=     2 NDeriv=     1 ND12= 1 LenFil=      58:
Frequencies=    0.000000    0.085969
Property number 1 -- Alpha(-w,w) frequency  1    0.000000:
                1             2             3 
     1   0.284938D+03 -0.964289D+01  0.674258D+01
     2  -0.964289D+01  0.209653D+03 -0.100194D+02
     3   0.674258D+01 -0.100194D+02  0.123759D+03
Property number 1 -- Alpha(-w,w) frequency  2    0.085969:
                1             2             3 
     1   0.313391D+03 -0.156652D+02  0.840508D+01
     2  -0.156652D+02  0.233303D+03 -0.127300D+02
     3   0.840508D+01 -0.127300D+02  0.128438D+03
Property number 5 -- Beta(-w,w,0) frequency  1    0.000000:
                1 
     1  -0.642013D-01
     2  -0.593831D-01
     3  -0.252299D-01
     4   0.600975D-01
     5   0.807579D-02
     6   0.118861D+00
     7  -0.593831D-01
     8  -0.252299D-01
     9   0.535545D-01
    10   0.807579D-02
    11  -0.706138D-01
    12   0.201250D-01
    13   0.600975D-01
    14   0.807579D-02
    15  -0.706138D-01
    16   0.118861D+00
    17   0.201250D-01
    18   0.765865D-01
Property number 5 -- Beta(-w,w,0) frequency  2    0.085969:
                1 
     1  -0.120542D+00
     2  -0.133323D+00
     3   0.965807D-02
     4   0.109132D+00
     5  -0.434909D-01
     6   0.182467D+00
     7  -0.713040D-01
     8  -0.487981D-01
     9   0.203300D+00
    10   0.105263D-01
    11  -0.161317D+00
    12   0.377331D-01
    13   0.807223D-01
    14   0.260185D-01
    15  -0.978283D-01
    16   0.168768D+00
    17   0.190207D-01
    18   0.115977D+00
End of Minotr F.D. properties on file   722 Mask=       1 NFrqRd=     2 NDeriv=   105 ND12= 1 LenFil=    1894:
Frequencies=    0.000000    0.085969
Property number 1 -- Alpha(-w,w) derivatives, frequency  1    0.000000:
                1             2             3             4             5 
     1  -0.792689D+01 -0.134367D+02  0.204994D+01  0.474343D+01 -0.143430D+01
     2  -0.134367D+02 -0.794527D+01  0.624419D+00 -0.143430D+01 -0.545433D+01
     3   0.204994D+01  0.624419D+00 -0.144881D+01  0.478911D+00  0.199059D+01
                6             7             8             9            10 
     1   0.478911D+00 -0.895403D+00 -0.129570D+00  0.791550D+00  0.657465D+01
     2   0.199059D+01 -0.129570D+00  0.180938D+01  0.283764D+01  0.329625D+01
     3   0.252177D+01  0.791550D+00  0.283764D+01 -0.170808D+01 -0.112440D+01
               11            12            13            14            15 
     1   0.329625D+01 -0.112440D+01 -0.708952D+01  0.744588D+01 -0.146917D+01
     2   0.949812D+01 -0.171973D+01  0.744588D+01  0.603739D+01 -0.486615D+00
     3  -0.171973D+01 -0.204989D+01 -0.146917D+01 -0.486615D+00  0.130724D+00
               16            17            18            19            20 
     1   0.111722D+01 -0.131703D+01 -0.121213D+01 -0.133374D+02  0.334538D+01
     2  -0.131703D+01  0.300510D+00  0.183190D+01  0.334538D+01 -0.148073D+02
     3  -0.121213D+01  0.183190D+01 -0.626782D+00 -0.417678D+00  0.261136D+01
               21            22            23            24            25 
     1  -0.417678D+00  0.650126D+01 -0.359895D+01  0.690983D+00 -0.129311D+01
     2   0.261136D+01 -0.359895D+01  0.110739D+01 -0.143779D+00  0.212950D+00
     3  -0.168533D+01  0.690983D+00 -0.143779D+00  0.200045D+00 -0.218521D+01
               26            27            28            29            30 
     1   0.212950D+00 -0.218521D+01  0.120137D+02 -0.736288D+00  0.624898D+00
     2  -0.137801D+01 -0.113323D+01 -0.736288D+00  0.167943D+02 -0.188901D+01
     3  -0.113323D+01  0.164621D+00  0.624898D+00 -0.188901D+01  0.318529D+01
               31            32            33            34            35 
     1  -0.128125D+02  0.948629D+01 -0.909965D+00  0.319599D+01 -0.854078D+00
     2   0.948629D+01 -0.126164D+02  0.182746D+01 -0.854078D+00  0.176644D+01
     3  -0.909965D+00  0.182746D+01 -0.114741D+01  0.564407D+01 -0.282372D+01
               36            37            38            39            40 
     1   0.564407D+01  0.775001D+01 -0.866591D+01  0.151034D+01 -0.191200D+01
     2  -0.282372D+01 -0.866591D+01 -0.557998D+01  0.388460D+00  0.267261D+01
     3   0.172875D+01  0.151034D+01  0.388460D+00 -0.881528D-01 -0.666372D+00
               41            42            43            44            45 
     1   0.267261D+01 -0.666372D+00  0.341954D+00 -0.564100D+00  0.239791D+00
     2  -0.113214D+02  0.139796D+01 -0.564100D+00  0.206781D+01 -0.406915D+00
     3   0.139796D+01 -0.402585D+00  0.239791D+00 -0.406915D+00  0.811621D-01
               46            47            48            49            50 
     1   0.622749D+01  0.117506D+02 -0.206054D+01 -0.278752D+01 -0.611184D+01
     2   0.117506D+02  0.827421D+01 -0.391727D+00 -0.611184D+01  0.887937D+01
     3  -0.206054D+01 -0.391727D+00  0.401298D+01  0.197579D+01 -0.128455D+01
               51            52            53            54            55 
     1   0.197579D+01  0.261927D+00  0.228292D+01  0.479800D+01 -0.144200D+02
     2  -0.128455D+01  0.228292D+01 -0.768462D+00  0.178733D+01  0.510467D+00
     3  -0.125728D+01  0.479800D+01  0.178733D+01  0.854618D-01  0.431814D+00
               56            57            58            59            60 
     1   0.510467D+00  0.431814D+00  0.831182D+01 -0.471182D+01 -0.198704D+00
     2  -0.107054D+02  0.163322D+01 -0.471182D+01  0.361694D+01 -0.352174D+00
     3   0.163322D+01  0.547157D-01 -0.198704D+00 -0.352174D+00  0.622642D+00
               61            62            63            64            65 
     1  -0.666357D+00  0.623110D-01 -0.354967D+01 -0.122048D-02 -0.108632D-02
     2   0.623110D-01 -0.422333D+00  0.137034D+01 -0.108632D-02 -0.637575D-03
     3  -0.354967D+01  0.137034D+01 -0.605578D+00 -0.473940D-03  0.577031D-03
               66            67            68            69            70 
     1  -0.473940D-03 -0.408756D-02 -0.936815D-03 -0.965856D-03 -0.137639D-03
     2   0.577031D-03 -0.936815D-03  0.203677D-02  0.273622D-03 -0.209300D-03
     3   0.520600D-03 -0.965856D-03  0.273622D-03  0.139704D-03 -0.209213D-04
               71            72            73            74            75 
     1  -0.209300D-03 -0.209213D-04  0.445140D+00  0.652800D+00 -0.682143D+00
     2  -0.169359D-02  0.152862D-03  0.652800D+00  0.839826D+01 -0.138413D+01
     3   0.152862D-03  0.106798D-03 -0.682143D+00 -0.138413D+01  0.241817D-01
               76            77            78            79            80 
     1  -0.417345D+01 -0.260363D+01 -0.394087D+00 -0.254363D+00 -0.372411D+00
     2  -0.260363D+01 -0.158702D+01 -0.710781D+00 -0.372411D+00  0.604617D+00
     3  -0.394087D+00 -0.710781D+00 -0.143897D+01 -0.233976D+01 -0.156510D+01
               81            82            83            84            85 
     1  -0.233976D+01 -0.488100D+01  0.850346D+01 -0.222628D+01  0.860336D+01
     2  -0.156510D+01  0.850346D+01 -0.584568D+01 -0.591576D-01 -0.690067D+01
     3  -0.109931D+00 -0.222628D+01 -0.591576D-01 -0.453770D+01 -0.379168D+00
               86            87            88            89            90 
     1  -0.690067D+01 -0.379168D+00 -0.194183D+01 -0.882615D+00 -0.704564D+01
     2   0.770453D+01  0.178609D+00 -0.882615D+00  0.160423D+01  0.512276D+01
     3   0.178609D+00  0.169291D+01 -0.704564D+01  0.512276D+01 -0.193425D+01
               91            92            93            94            95 
     1  -0.449222D+00 -0.655317D+00  0.682945D+00  0.417182D+01  0.260234D+01
     2  -0.655317D+00 -0.839781D+01  0.138347D+01  0.260234D+01  0.158645D+01
     3   0.682945D+00  0.138347D+01 -0.225958D-01  0.393736D+00  0.708766D+00
               96            97            98            99           100 
     1   0.393736D+00  0.255359D+00  0.373317D+00  0.234150D+01  0.133379D+02
     2   0.708766D+00  0.373317D+00 -0.601338D+00  0.156474D+01 -0.334379D+01
     3   0.143958D+01  0.234150D+01  0.156474D+01  0.109709D+00  0.415077D+00
              101           102           103           104           105 
     1  -0.334379D+01  0.415077D+00 -0.650041D+01  0.360222D+01 -0.689007D+00
     2   0.148106D+02 -0.260753D+01  0.360222D+01 -0.111521D+01  0.143945D+00
     3  -0.260753D+01  0.168293D+01 -0.689007D+00  0.143945D+00 -0.201320D+00
              106           107           108           109           110 
     1   0.128992D+01 -0.211640D+00  0.218402D+01 -0.657747D+01 -0.329499D+01
     2  -0.211640D+00  0.137361D+01  0.113326D+01 -0.329499D+01 -0.950093D+01
     3   0.218402D+01  0.113326D+01 -0.162863D+00  0.113321D+01  0.171615D+01
              111           112           113           114           115 
     1   0.113321D+01  0.708747D+01 -0.744888D+01  0.146383D+01 -0.111109D+01
     2   0.171615D+01 -0.744888D+01 -0.602726D+01  0.486835D+00  0.131506D+01
     3   0.204769D+01  0.146383D+01  0.486835D+00 -0.132286D+00  0.121321D+01
              116           117           118           119           120 
     1   0.131506D+01  0.121321D+01  0.793494D+01  0.134344D+02 -0.205202D+01
     2  -0.301514D+00 -0.183290D+01  0.134344D+02  0.793785D+01 -0.629127D+00
     3  -0.183290D+01  0.620373D+00 -0.205202D+01 -0.629127D+00  0.145049D+01
              121           122           123           124           125 
     1  -0.474481D+01  0.143206D+01 -0.478558D+00  0.890438D+00  0.123347D+00
     2   0.143206D+01  0.545198D+01 -0.198888D+01  0.123347D+00 -0.180842D+01
     3  -0.478558D+00 -0.198888D+01 -0.252185D+01 -0.790638D+00 -0.283748D+01
              126           127           128           129           130 
     1  -0.790638D+00 -0.623354D+01 -0.117479D+02  0.205683D+01  0.279277D+01
     2  -0.283748D+01 -0.117479D+02 -0.826982D+01  0.393644D+00  0.611281D+01
     3   0.170832D+01  0.205683D+01  0.393644D+00 -0.401345D+01 -0.197596D+01
              131           132           133           134           135 
     1   0.611281D+01 -0.197596D+01 -0.264936D+00 -0.227743D+01 -0.479984D+01
     2  -0.887804D+01  0.128050D+01 -0.227743D+01  0.772027D+00 -0.178457D+01
     3   0.128050D+01  0.126045D+01 -0.479984D+01 -0.178457D+01 -0.800446D-01
              136           137           138           139           140 
     1  -0.774642D+01  0.866748D+01 -0.150668D+01  0.191121D+01 -0.267491D+01
     2   0.866748D+01  0.557769D+01 -0.388858D+00 -0.267491D+01  0.113183D+02
     3  -0.150668D+01 -0.388858D+00  0.892643D-01  0.666342D+00 -0.139367D+01
              141           142           143           144           145 
     1   0.666342D+00 -0.339143D+00  0.561267D+00 -0.239374D+00 -0.120112D+02
     2  -0.139367D+01  0.561267D+00 -0.206804D+01  0.406160D+00  0.733485D+00
     3   0.401638D+00 -0.239374D+00  0.406160D+00 -0.809271D-01 -0.624868D+00
              146           147           148           149           150 
     1   0.733485D+00 -0.624868D+00  0.128131D+02 -0.948551D+01  0.907918D+00
     2  -0.167910D+02  0.188717D+01 -0.948551D+01  0.126256D+02 -0.182748D+01
     3   0.188717D+01 -0.318496D+01  0.907918D+00 -0.182748D+01  0.114876D+01
              151           152           153           154           155 
     1  -0.319306D+01  0.853921D+00 -0.564255D+01  0.144223D+02 -0.512968D+00
     2   0.853921D+00 -0.175969D+01  0.282481D+01 -0.512968D+00  0.107063D+02
     3  -0.564255D+01  0.282481D+01 -0.172440D+01 -0.440962D+00 -0.163017D+01
              156           157           158           159           160 
     1  -0.440962D+00 -0.831115D+01  0.471368D+01  0.203949D+00  0.657251D+00
     2  -0.163017D+01  0.471368D+01 -0.362579D+01  0.349988D+00 -0.611647D-01
     3  -0.528126D-01  0.203949D+00  0.349988D+00 -0.622444D+00  0.355070D+01
              161           162           163           164           165 
     1  -0.611647D-01  0.355070D+01  0.487486D+01 -0.850338D+01  0.222246D+01
     2   0.416420D+00 -0.137063D+01 -0.850338D+01  0.584803D+01  0.575569D-01
     3  -0.137063D+01  0.601308D+00  0.222246D+01  0.575569D-01  0.453899D+01
              166           167           168           169           170 
     1  -0.860207D+01  0.690059D+01  0.376987D+00  0.194166D+01  0.876042D+00
     2   0.690059D+01 -0.770402D+01 -0.177734D+00  0.876042D+00 -0.159862D+01
     3   0.376987D+00 -0.177734D+00 -0.169376D+01  0.704689D+01 -0.512508D+01
              171           172           173           174           175 
     1   0.704689D+01 -0.590364D+01  0.519131D+01  0.151644D+01  0.321970D+01
     2  -0.512508D+01  0.519131D+01 -0.422145D+01 -0.103056D+01 -0.394987D+01
     3   0.193681D+01  0.151644D+01 -0.103056D+01 -0.187713D+01 -0.114033D+01
              176           177           178           179           180 
     1  -0.394987D+01 -0.114033D+01  0.377645D+01 -0.374007D+01 -0.353769D+01
     2   0.570374D+01  0.219017D+01 -0.374007D+01  0.518335D+01  0.348650D+01
     3   0.219017D+01  0.105956D+01 -0.353769D+01  0.348650D+01  0.334017D+01
              181           182           183           184           185 
     1  -0.111074D+02 -0.459786D+01  0.605733D+00 -0.459415D+01 -0.339400D+01
     2  -0.459786D+01 -0.235097D+01  0.272103D+00 -0.339400D+01 -0.265983D+01
     3   0.605733D+00  0.272103D+00 -0.446162D+00  0.497612D+00  0.316720D+00
              186           187           188           189           190 
     1   0.497612D+00  0.605070D+00  0.468314D+00 -0.304246D+00 -0.184306D+00
     2   0.316720D+00  0.468314D+00  0.391750D+00 -0.224847D+00 -0.121694D+01
     3  -0.444295D+00 -0.304246D+00 -0.224847D+00  0.152941D+00  0.246302D+00
              191           192           193           194           195 
     1  -0.121694D+01  0.246302D+00 -0.102456D+01 -0.120411D+01  0.239074D+00
     2   0.571761D+00 -0.123642D+00 -0.120411D+01 -0.107399D+02  0.179692D+01
     3  -0.123642D+00  0.238116D-01  0.239074D+00  0.179692D+01 -0.901702D+00
              196           197           198           199           200 
     1   0.164444D+00  0.248650D+00 -0.121825D+00  0.183499D+00  0.121687D+01
     2   0.248650D+00  0.191935D+01 -0.831453D+00  0.121687D+01 -0.573510D+00
     3  -0.121825D+00 -0.831453D+00  0.387173D+00 -0.246327D+00  0.124437D+00
              201           202           203           204           205 
     1  -0.246327D+00  0.102398D+01  0.120199D+01 -0.238545D+00 -0.164386D+00
     2   0.124437D+00  0.120199D+01  0.107402D+02 -0.179769D+01 -0.248215D+00
     3  -0.241668D-01 -0.238545D+00 -0.179769D+01  0.901848D+00  0.121698D+00
              206           207           208           209           210 
     1  -0.248215D+00  0.121698D+00  0.111032D+02  0.459981D+01 -0.601460D+00
     2  -0.192062D+01  0.831617D+00  0.459981D+01  0.235315D+01 -0.270392D+00
     3   0.831617D+00 -0.387351D+00 -0.601460D+00 -0.270392D+00  0.445515D+00
              211           212           213           214           215 
     1   0.459601D+01  0.339616D+01 -0.496202D+00 -0.600187D+00 -0.466616D+00
     2   0.339616D+01  0.266291D+01 -0.315698D+00 -0.466616D+00 -0.391036D+00
     3  -0.496202D+00 -0.315698D+00  0.444052D+00  0.303635D+00  0.224549D+00
              216           217           218           219           220 
     1   0.303635D+00  0.590471D+01 -0.519127D+01 -0.151499D+01 -0.322109D+01
     2   0.224549D+00 -0.519127D+01  0.421864D+01  0.103024D+01  0.395146D+01
     3  -0.152508D+00 -0.151499D+01  0.103024D+01  0.187649D+01  0.114045D+01
              221           222           223           224           225 
     1   0.395146D+01  0.114045D+01 -0.377820D+01  0.374259D+01  0.353768D+01
     2  -0.570742D+01 -0.219018D+01  0.374259D+01 -0.518606D+01 -0.348671D+01
     3  -0.219018D+01 -0.105996D+01  0.353768D+01 -0.348671D+01 -0.334104D+01
              226           227           228           229           230 
     1   0.269828D+01  0.113674D+01 -0.372108D+00  0.143674D+01  0.165148D+01
     2   0.113674D+01  0.370451D+01 -0.930332D+00  0.165148D+01  0.387894D+01
     3  -0.372108D+00 -0.930332D+00  0.577611D+00 -0.412957D+00 -0.570470D+00
              231           232           233           234           235 
     1  -0.412957D+00 -0.332390D+00 -0.657728D+00  0.208044D+00 -0.657752D+01
     2  -0.570470D+00 -0.657728D+00 -0.403639D+00  0.129284D+01  0.427934D+01
     3   0.762664D+00  0.208044D+00  0.129284D+01 -0.814226D+00 -0.378837D+01
              236           237           238           239           240 
     1   0.427934D+01 -0.378837D+01  0.137592D+01 -0.205239D+01  0.485014D+00
     2  -0.346957D+01  0.172388D+01 -0.205239D+01  0.160657D+01 -0.153656D+01
     3   0.172388D+01 -0.314299D+01  0.485014D+00 -0.153656D+01  0.621340D+00
              241           242           243           244           245 
     1  -0.465331D+01  0.262146D+01 -0.508202D+01  0.658154D+01 -0.427855D+01
     2   0.262146D+01 -0.251346D+01  0.356338D+01 -0.427855D+01  0.346845D+01
     3  -0.508202D+01  0.356338D+01 -0.591848D+01  0.379054D+01 -0.172406D+01
              246           247           248           249           250 
     1   0.379054D+01 -0.137406D+01  0.205066D+01 -0.484056D+00  0.465368D+01
     2  -0.172406D+01  0.205066D+01 -0.160208D+01  0.153474D+01 -0.261861D+01
     3   0.314384D+01 -0.484056D+00  0.153474D+01 -0.619915D+00  0.508171D+01
              251           252           253           254           255 
     1  -0.261861D+01  0.508171D+01 -0.269710D+01 -0.113556D+01  0.372911D+00
     2   0.250783D+01 -0.356006D+01 -0.113556D+01 -0.370385D+01  0.932399D+00
     3  -0.356006D+01  0.591569D+01  0.372911D+00  0.932399D+00 -0.578658D+00
              256           257           258           259           260 
     1  -0.143638D+01 -0.165018D+01  0.413755D+00  0.332358D+00  0.660266D+00
     2  -0.165018D+01 -0.388076D+01  0.572384D+00  0.660266D+00  0.404025D+00
     3   0.413755D+00  0.572384D+00 -0.763207D+00 -0.208487D+00 -0.129330D+01
              261           262           263           264           265 
     1  -0.208487D+00 -0.518564D+00  0.211228D+01 -0.333138D+01  0.562174D+01
     2  -0.129330D+01  0.211228D+01  0.165232D+01 -0.823184D-01  0.182341D+01
     3   0.815629D+00 -0.333138D+01 -0.823184D-01 -0.119428D+01  0.212654D+01
              266           267           268           269           270 
     1   0.182341D+01  0.212654D+01 -0.524692D+01  0.687661D-01 -0.118893D+01
     2   0.253231D+01  0.440392D+00  0.687661D-01  0.334075D+00 -0.772027D+00
     3   0.440392D+00  0.284076D+01 -0.118893D+01 -0.772027D+00 -0.284074D+01
              271           272           273           274           275 
     1   0.511229D+00 -0.211631D+01  0.331659D+01 -0.562245D+01 -0.182681D+01
     2  -0.211631D+01 -0.165471D+01  0.748140D-01 -0.182681D+01 -0.253568D+01
     3   0.331659D+01  0.748140D-01  0.119238D+01 -0.214167D+01 -0.446293D+00
              276           277           278           279           280 
     1  -0.214167D+01  0.522972D+01 -0.779294D-01  0.119023D+01  0.548377D+01
     2  -0.446293D+00 -0.779294D-01 -0.342659D+00  0.766724D+00  0.210325D+01
     3  -0.284726D+01  0.119023D+01  0.766724D+00  0.283498D+01  0.483857D+00
              281           282           283           284           285 
     1   0.210325D+01  0.483857D+00  0.444080D+01  0.217696D+01  0.537236D+00
     2   0.192962D+01  0.895038D+00  0.217696D+01  0.288177D+01  0.930288D+00
     3   0.895038D+00  0.181463D+01  0.537236D+00  0.930288D+00  0.128445D+01
              286           287           288           289           290 
     1  -0.850454D-01  0.236617D+00  0.133493D+01 -0.534504D+01  0.259325D+00
     2   0.236617D+00 -0.593285D-01  0.260949D+00  0.259325D+00 -0.722076D-01
     3   0.133493D+01  0.260949D+00  0.715818D+00 -0.332665D+01 -0.111949D+01
              291           292           293           294           295 
     1  -0.332665D+01  0.311233D+01 -0.231689D+00  0.108123D+01 -0.330862D+01
     2  -0.111949D+01 -0.231689D+00  0.172907D+01  0.319649D+00 -0.293722D+00
     3  -0.324628D+01  0.108123D+01  0.319649D+00  0.131518D+01 -0.300596D+01
              296           297           298           299           300 
     1  -0.293722D+00 -0.300596D+01 -0.548944D+01 -0.210055D+01 -0.467977D+00
     2   0.936748D+00 -0.956486D+00 -0.210055D+01 -0.193011D+01 -0.891175D+00
     3  -0.956486D+00 -0.161725D+01 -0.467977D+00 -0.891175D+00 -0.181344D+01
              301           302           303           304           305 
     1  -0.444327D+01 -0.217288D+01 -0.526656D+00  0.106353D+00 -0.230393D+00
     2  -0.217288D+01 -0.288101D+01 -0.924367D+00 -0.230393D+00  0.670774D-01
     3  -0.526656D+00 -0.924367D+00 -0.128316D+01 -0.133574D+01 -0.257424D+00
              306           307           308           309           310 
     1  -0.133574D+01  0.536018D+01 -0.257711D+00  0.332542D+01 -0.310997D+01
     2  -0.257424D+00 -0.257711D+00  0.763495D-01  0.112246D+01  0.232771D+00
     3  -0.706173D+00  0.332542D+01  0.112246D+01  0.324547D+01 -0.107700D+01
              311           312           313           314           315 
     1   0.232771D+00 -0.107700D+01  0.330868D+01  0.295726D+00  0.300209D+01
     2  -0.172924D+01 -0.319276D+00  0.295726D+00 -0.934323D+00  0.956284D+00
     3  -0.319276D+00 -0.131110D+01  0.300209D+01  0.956284D+00  0.161159D+01
Property number 1 -- Alpha(-w,w) derivatives, frequency  2    0.085969:
                1             2             3             4             5 
     1  -0.592328D+01 -0.222583D+02  0.357608D+01  0.949327D+01 -0.999383D+00
     2  -0.222583D+02 -0.157298D+02  0.144198D+01 -0.999383D+00 -0.877519D+01
     3   0.357608D+01  0.144198D+01 -0.168344D+01  0.681778D+00  0.262535D+01
                6             7             8             9            10 
     1   0.681778D+00 -0.172137D+01 -0.314582D+00  0.130690D+01  0.718008D+01
     2   0.262535D+01 -0.314582D+00  0.237795D+01  0.310617D+01  0.281207D+01
     3   0.281123D+01  0.130690D+01  0.310617D+01 -0.186315D+01 -0.150679D+01
               11            12            13            14            15 
     1   0.281207D+01 -0.150679D+01 -0.179169D+02  0.138326D+02 -0.281057D+01
     2   0.189662D+02 -0.306996D+01  0.138326D+02  0.155085D+02 -0.143830D+01
     3  -0.306996D+01 -0.232344D+01 -0.281057D+01 -0.143830D+01  0.165024D+00
               16            17            18            19            20 
     1   0.274945D+01 -0.253929D+01 -0.184512D+01 -0.243507D+02  0.892566D+01
     2  -0.253929D+01 -0.902747D+00  0.301596D+01  0.892566D+01 -0.229953D+02
     3  -0.184512D+01  0.301596D+01 -0.967246D+00 -0.163215D+01  0.423545D+01
               21            22            23            24            25 
     1  -0.163215D+01  0.163085D+02 -0.697145D+01  0.168122D+01 -0.313830D+01
     2   0.423545D+01 -0.697145D+01 -0.166233D+01  0.333931D-01  0.943348D+00
     3  -0.208278D+01  0.168122D+01  0.333931D-01  0.375132D+00 -0.276800D+01
               26            27            28            29            30 
     1   0.943348D+00 -0.276800D+01  0.225441D+02 -0.360579D+01  0.155116D+01
     2  -0.122614D+01 -0.180553D+01 -0.360579D+01  0.261007D+02 -0.321083D+01
     3  -0.180553D+01  0.263146D+00  0.155116D+01 -0.321083D+01  0.382416D+01
               31            32            33            34            35 
     1  -0.240952D+02  0.182523D+02 -0.239247D+01  0.553592D+01 -0.221591D+01
     2   0.182523D+02 -0.214151D+02  0.323565D+01 -0.221591D+01  0.283441D+01
     3  -0.239247D+01  0.323565D+01 -0.164635D+01  0.759764D+01 -0.466870D+01
               36            37            38            39            40 
     1   0.759764D+01  0.783746D+01 -0.123284D+02  0.202388D+01 -0.268203D+01
     2  -0.466870D+01 -0.123284D+02 -0.512333D+01 -0.213106D-01  0.350654D+01
     3   0.251656D+01  0.202388D+01 -0.213106D-01 -0.169563D+00 -0.984483D+00
               41            42            43            44            45 
     1   0.350654D+01 -0.984483D+00  0.416968D+00 -0.857366D+00 -0.519767D-01
     2  -0.276212D+02  0.369180D+01 -0.857366D+00  0.523523D+01 -0.560061D+00
     3   0.369180D+01 -0.807953D+00 -0.519767D-01 -0.560061D+00  0.381037D-01
               46            47            48            49            50 
     1   0.725622D+01  0.191631D+02 -0.330718D+01 -0.134846D+01 -0.117403D+02
     2   0.191631D+02  0.121293D+02 -0.667498D+00 -0.117403D+02  0.225038D+02
     3  -0.330718D+01 -0.667498D+00  0.449273D+01  0.305250D+01 -0.323965D+01
               51            52            53            54            55 
     1   0.305250D+01 -0.168913D-01  0.354127D+01  0.528597D+01 -0.205607D+02
     2  -0.323965D+01  0.354127D+01 -0.289950D+01  0.299380D+01  0.568529D+01
     3  -0.116912D+01  0.528597D+01  0.299380D+01 -0.187887D+00 -0.163238D+00
               56            57            58            59            60 
     1   0.568529D+01 -0.163238D+00  0.123109D+02 -0.748734D+01  0.159249D-01
     2  -0.219444D+02  0.341187D+01 -0.748734D+01  0.429718D+01 -0.531583D+00
     3   0.341187D+01  0.989740D-01  0.159249D-01 -0.531583D+00  0.636289D+00
               61            62            63            64            65 
     1  -0.972402D+00  0.323983D+00 -0.412059D+01 -0.214871D-02 -0.110912D-02
     2   0.323983D+00 -0.429253D+00  0.165775D+01 -0.110912D-02 -0.113782D-02
     3  -0.412059D+01  0.165775D+01 -0.714201D+00 -0.900657D-03  0.124639D-02
               66            67            68            69            70 
     1  -0.900657D-03 -0.452976D-02 -0.193334D-02 -0.810121D-03 -0.111209D-02
     2   0.124639D-02 -0.193334D-02  0.368500D-02 -0.422645D-03  0.333804D-03
     3   0.622720D-03 -0.810121D-03 -0.422645D-03  0.418837D-03  0.803331D-04
               71            72            73            74            75 
     1   0.333804D-03  0.803331D-04  0.391780D+01 -0.210590D+01 -0.206898D+00
     2  -0.347995D-02  0.456242D-03 -0.210590D+01  0.163776D+02 -0.266811D+01
     3   0.456242D-03 -0.169044D-03 -0.206898D+00 -0.266811D+01  0.502711D+00
               76            77            78            79            80 
     1  -0.469484D+01 -0.429592D+01 -0.270561D+00  0.214515D+00 -0.584340D+00
     2  -0.429592D+01  0.688403D-01 -0.116852D+01 -0.584340D+00  0.132382D+01
     3  -0.270561D+00 -0.116852D+01 -0.148867D+01 -0.252509D+01 -0.168769D+01
               81            82            83            84            85 
     1  -0.252509D+01 -0.784994D+01  0.118658D+02 -0.290527D+01  0.128946D+02
     2  -0.168769D+01  0.118658D+02 -0.111610D+02  0.686820D+00 -0.112150D+02
     3  -0.804217D-01 -0.290527D+01  0.686820D+00 -0.526650D+01  0.733853D-01
               86            87            88            89            90 
     1  -0.112150D+02  0.733853D-01 -0.259144D+01 -0.668490D+00 -0.864798D+01
     2   0.127503D+02 -0.287475D+00 -0.668490D+00  0.197847D+01  0.670130D+01
     3  -0.287475D+00  0.210480D+01 -0.864798D+01  0.670130D+01 -0.255789D+01
               91            92            93            94            95 
     1  -0.392177D+01  0.210226D+01  0.209329D+00  0.469325D+01  0.429311D+01
     2   0.210226D+01 -0.163789D+02  0.266559D+01  0.429311D+01 -0.693948D-01
     3   0.209329D+00  0.266559D+01 -0.500542D+00  0.270639D+00  0.116569D+01
               96            97            98            99           100 
     1   0.270639D+00 -0.212828D+00  0.584180D+00  0.252733D+01  0.243483D+02
     2   0.116569D+01  0.584180D+00 -0.131667D+01  0.168678D+01 -0.892446D+01
     3   0.148956D+01  0.252733D+01  0.168678D+01  0.804533D-01  0.162595D+01
              101           102           103           104           105 
     1  -0.892446D+01  0.162595D+01 -0.163086D+02  0.697974D+01 -0.167706D+01
     2   0.230047D+02 -0.422928D+01  0.697974D+01  0.164938D+01 -0.321341D-01
     3  -0.422928D+01  0.207916D+01 -0.167706D+01 -0.321341D-01 -0.376527D+00
              106           107           108           109           110 
     1   0.312938D+01 -0.938738D+00  0.276526D+01 -0.718253D+01 -0.281264D+01
     2  -0.938738D+00  0.121833D+01  0.180596D+01 -0.281264D+01 -0.189715D+02
     3   0.276526D+01  0.180596D+01 -0.261279D+00  0.151852D+01  0.306370D+01
              111           112           113           114           115 
     1   0.151852D+01  0.179124D+02 -0.138400D+02  0.280038D+01 -0.273960D+01
     2   0.306370D+01 -0.138400D+02 -0.154877D+02  0.143687D+01  0.253528D+01
     3   0.232136D+01  0.280038D+01  0.143687D+01 -0.166852D+00  0.184705D+01
              116           117           118           119           120 
     1   0.253528D+01  0.184705D+01  0.593649D+01  0.222553D+02 -0.357682D+01
     2   0.905032D+00 -0.301739D+01  0.222553D+02  0.157162D+02 -0.144775D+01
     3  -0.301739D+01  0.959440D+00 -0.357682D+01 -0.144775D+01  0.168577D+01
              121           122           123           124           125 
     1  -0.949372D+01  0.996306D+00 -0.679915D+00  0.171578D+01  0.304091D+00
     2   0.996306D+00  0.876994D+01 -0.262229D+01  0.304091D+00 -0.238016D+01
     3  -0.679915D+00 -0.262229D+01 -0.281143D+01 -0.130536D+01 -0.310554D+01
              126           127           128           129           130 
     1  -0.130536D+01 -0.726757D+01 -0.191577D+02  0.330218D+01  0.135752D+01
     2  -0.310554D+01 -0.191577D+02 -0.121243D+02  0.670813D+00  0.117400D+02
     3   0.186334D+01  0.330218D+01  0.670813D+00 -0.449360D+01 -0.305126D+01
              131           132           133           134           135 
     1   0.117400D+02 -0.305126D+01  0.128558D-01 -0.353166D+01 -0.528908D+01
     2  -0.224973D+02  0.323042D+01 -0.353166D+01  0.290502D+01 -0.298987D+01
     3   0.323042D+01  0.117387D+01 -0.528908D+01 -0.298987D+01  0.193589D+00
              136           137           138           139           140 
     1  -0.783257D+01  0.123284D+02 -0.201906D+01  0.267937D+01 -0.350740D+01
     2   0.123284D+02  0.512573D+01  0.196787D-01 -0.350740D+01  0.276113D+02
     3  -0.201906D+01  0.196787D-01  0.171146D+00  0.984133D+00 -0.368279D+01
              141           142           143           144           145 
     1   0.984133D+00 -0.414108D+00  0.852845D+00  0.524803D-01 -0.225374D+02
     2  -0.368279D+01  0.852845D+00 -0.523425D+01  0.558437D+00  0.360195D+01
     3   0.805802D+00  0.524803D-01  0.558437D+00 -0.381733D-01 -0.154924D+01
              146           147           148           149           150 
     1   0.360195D+01 -0.154924D+01  0.240963D+02 -0.182517D+02  0.238718D+01
     2  -0.260973D+02  0.320729D+01 -0.182517D+02  0.214289D+02 -0.323425D+01
     3   0.320729D+01 -0.382321D+01  0.238718D+01 -0.323425D+01  0.164730D+01
              151           152           153           154           155 
     1  -0.552695D+01  0.221329D+01 -0.759410D+01  0.205615D+02 -0.568569D+01
     2   0.221329D+01 -0.282387D+01  0.466867D+01 -0.568569D+01  0.219451D+02
     3  -0.759410D+01  0.466867D+01 -0.251021D+01  0.149474D+00 -0.340526D+01
              156           157           158           159           160 
     1   0.149474D+00 -0.123112D+02  0.749203D+01 -0.834676D-02  0.959714D+00
     2  -0.340526D+01  0.749203D+01 -0.431305D+01  0.529226D+00 -0.319699D+00
     3  -0.976924D-01 -0.834676D-02  0.529226D+00 -0.635826D+00  0.412102D+01
              161           162           163           164           165 
     1  -0.319699D+00  0.412102D+01  0.784134D+01 -0.118643D+02  0.290065D+01
     2   0.417403D+00 -0.165708D+01 -0.118643D+02  0.111632D+02 -0.687978D+00
     3  -0.165708D+01  0.709602D+00  0.290065D+01 -0.687978D+00  0.526770D+01
              166           167           168           169           170 
     1  -0.128919D+02  0.112141D+02 -0.753078D-01  0.259262D+01  0.659562D+00
     2   0.112141D+02 -0.127498D+02  0.288170D+00  0.659562D+00 -0.196792D+01
     3  -0.753078D-01  0.288170D+00 -0.210574D+01  0.864927D+01 -0.670455D+01
              171           172           173           174           175 
     1   0.864927D+01 -0.769967D+01  0.703724D+01  0.154154D+01  0.459409D+01
     2  -0.670455D+01  0.703724D+01 -0.623784D+01 -0.107967D+01 -0.543863D+01
     3   0.256036D+01  0.154154D+01 -0.107967D+01 -0.201754D+01 -0.126582D+01
              176           177           178           179           180 
     1  -0.543863D+01 -0.126582D+01  0.486510D+01 -0.503603D+01 -0.413131D+01
     2   0.695833D+01  0.239180D+01 -0.503603D+01  0.679092D+01  0.416777D+01
     3   0.239180D+01  0.108431D+01 -0.413131D+01  0.416777D+01  0.333499D+01
              181           182           183           184           185 
     1  -0.119411D+02 -0.528625D+01  0.700511D+00 -0.521051D+01 -0.353372D+01
     2  -0.528625D+01 -0.215244D+01  0.236965D+00 -0.353372D+01 -0.261206D+01
     3   0.700511D+00  0.236965D+00 -0.406324D+00  0.534916D+00  0.372387D+00
              186           187           188           189           190 
     1   0.534916D+00  0.689436D+00  0.464120D+00 -0.211504D+00 -0.422232D+00
     2   0.372387D+00  0.464120D+00  0.525442D+00  0.388095D-01 -0.107142D+01
     3  -0.470233D+00 -0.211504D+00  0.388095D-01  0.751418D-01  0.224583D+00
              191           192           193           194           195 
     1  -0.107142D+01  0.224583D+00 -0.911175D+00 -0.129087D+01  0.287373D+00
     2   0.869710D+00 -0.169118D+00 -0.129087D+01 -0.112231D+02  0.190836D+01
     3  -0.169118D+00  0.237980D-01  0.287373D+00  0.190836D+01 -0.894845D+00
              196           197           198           199           200 
     1   0.118592D+00  0.300261D+00 -0.743430D-01  0.421472D+00  0.107144D+01
     2   0.300261D+00  0.200686D+01 -0.834599D+00  0.107144D+01 -0.871792D+00
     3  -0.743430D-01 -0.834599D+00  0.377381D+00 -0.224455D+00  0.170007D+00
              201           202           203           204           205 
     1  -0.224455D+00  0.910619D+00  0.128840D+01 -0.286791D+00 -0.118074D+00
     2   0.170007D+00  0.128840D+01  0.112232D+02 -0.190919D+01 -0.300043D+00
     3  -0.241638D-01 -0.286791D+00 -0.190919D+01  0.894991D+00  0.742963D-01
              206           207           208           209           210 
     1  -0.300043D+00  0.742963D-01  0.119363D+02  0.528854D+01 -0.695967D+00
     2  -0.200854D+01  0.834756D+00  0.528854D+01  0.215500D+01 -0.234796D+00
     3   0.834756D+00 -0.377578D+00 -0.695967D+00 -0.234796D+00  0.405521D+00
              211           212           213           214           215 
     1   0.521253D+01  0.353624D+01 -0.533299D+00 -0.684094D+00 -0.462004D+00
     2   0.353624D+01  0.261516D+01 -0.371295D+00 -0.462004D+00 -0.524988D+00
     3  -0.533299D+00 -0.371295D+00  0.469954D+00  0.210844D+00 -0.391999D-01
              216           217           218           219           220 
     1   0.210844D+00  0.770221D+01 -0.703793D+01 -0.153950D+01 -0.459678D+01
     2  -0.391999D-01 -0.703793D+01  0.623462D+01  0.107893D+01  0.544152D+01
     3  -0.747102D-01 -0.153950D+01  0.107893D+01  0.201685D+01  0.126566D+01
              221           222           223           224           225 
     1   0.544152D+01  0.126566D+01 -0.486823D+01  0.503995D+01  0.413136D+01
     2  -0.696318D+01 -0.239163D+01  0.503995D+01 -0.679552D+01 -0.416782D+01
     3  -0.239163D+01 -0.108469D+01  0.413136D+01 -0.416782D+01 -0.333566D+01
              226           227           228           229           230 
     1   0.231442D+01  0.115116D+01 -0.369165D+00  0.157173D+01  0.151541D+01
     2   0.115116D+01  0.398895D+01 -0.105256D+01  0.151541D+01  0.457203D+01
     3  -0.369165D+00 -0.105256D+01  0.587763D+00 -0.407335D+00 -0.680040D+00
              231           232           233           234           235 
     1  -0.407335D+00 -0.277567D+00 -0.754890D+00  0.113486D+00 -0.830847D+01
     2  -0.680040D+00 -0.754890D+00 -0.339063D+00  0.140316D+01  0.592226D+01
     3   0.817800D+00  0.113486D+00  0.140316D+01 -0.856004D+00 -0.454794D+01
              236           237           238           239           240 
     1   0.592226D+01 -0.454794D+01  0.210172D+01 -0.272208D+01  0.662387D+00
     2  -0.510819D+01  0.242335D+01 -0.272208D+01  0.192661D+01 -0.166573D+01
     3   0.242335D+01 -0.359887D+01  0.662387D+00 -0.166573D+01  0.682630D+00
              241           242           243           244           245 
     1  -0.596049D+01  0.370239D+01 -0.612677D+01  0.831280D+01 -0.592129D+01
     2   0.370239D+01 -0.315311D+01  0.453961D+01 -0.592129D+01  0.510628D+01
     3  -0.612677D+01  0.453961D+01 -0.653695D+01  0.455076D+01 -0.242380D+01
              246           247           248           249           250 
     1   0.455076D+01 -0.209885D+01  0.271919D+01 -0.661185D+00  0.596014D+01
     2  -0.242380D+01  0.271919D+01 -0.192068D+01  0.166348D+01 -0.369827D+01
     3   0.360009D+01 -0.661185D+00  0.166348D+01 -0.681013D+00  0.612626D+01
              251           252           253           254           255 
     1  -0.369827D+01  0.612626D+01 -0.231325D+01 -0.114975D+01  0.369850D+00
     2   0.314507D+01 -0.453550D+01 -0.114975D+01 -0.398827D+01  0.105509D+01
     3  -0.453550D+01  0.653409D+01  0.369850D+00  0.105509D+01 -0.589038D+00
              256           257           258           259           260 
     1  -0.157155D+01 -0.151360D+01  0.408097D+00  0.276865D+00  0.758230D+00
     2  -0.151360D+01 -0.457452D+01  0.682336D+00  0.758230D+00  0.338168D+00
     3   0.408097D+00  0.682336D+00 -0.818467D+00 -0.114056D+00 -0.140349D+01
              261           262           263           264           265 
     1  -0.114056D+00 -0.194021D+00  0.167642D+01 -0.364547D+01  0.714125D+01
     2  -0.140349D+01  0.167642D+01  0.272965D+01 -0.356538D+00  0.197686D+01
     3   0.857386D+00 -0.364547D+01 -0.356538D+00 -0.122860D+01  0.263698D+01
              266           267           268           269           270 
     1   0.197686D+01  0.263698D+01 -0.564899D+01 -0.309201D+00 -0.121568D+01
     2   0.299126D+01  0.699725D+00 -0.309201D+00  0.150060D+01 -0.124703D+01
     3   0.699725D+00  0.328176D+01 -0.121568D+01 -0.124703D+01 -0.292353D+01
              271           272           273           274           275 
     1   0.186930D+00 -0.168286D+01  0.362830D+01 -0.714050D+01 -0.198240D+01
     2  -0.168286D+01 -0.273117D+01  0.348200D+00 -0.198240D+01 -0.299265D+01
     3   0.362830D+01  0.348200D+00  0.122570D+01 -0.265443D+01 -0.705671D+00
              276           277           278           279           280 
     1  -0.265443D+01  0.562794D+01  0.299805D+00  0.121671D+01  0.631725D+01
     2  -0.705671D+00  0.299805D+00 -0.151125D+01  0.124082D+01  0.216956D+01
     3  -0.328906D+01  0.121671D+01  0.124082D+01  0.291716D+01  0.627638D+00
              281           282           283           284           285 
     1   0.216956D+01  0.627638D+00  0.555903D+01  0.218286D+01  0.668214D+00
     2   0.220596D+01  0.104482D+01  0.218286D+01  0.325685D+01  0.109430D+01
     3   0.104482D+01  0.206020D+01  0.668214D+00  0.109430D+01  0.153887D+01
              286           287           288           289           290 
     1  -0.136016D+00  0.412005D+00  0.144151D+01 -0.568048D+01 -0.238494D+00
     2   0.412005D+00 -0.396196D+00  0.284245D+00 -0.238494D+00  0.990679D+00
     3   0.144151D+01  0.284245D+00  0.828509D+00 -0.375671D+01 -0.155591D+01
              291           292           293           294           295 
     1  -0.375671D+01  0.406704D+01 -0.134456D+00  0.138582D+01 -0.316489D+01
     2  -0.155591D+01 -0.134456D+00  0.224272D+01  0.459819D+00 -0.878863D+00
     3  -0.356226D+01  0.138582D+01  0.459819D+00  0.161154D+01 -0.317982D+01
              296           297           298           299           300 
     1  -0.878863D+00 -0.317982D+01 -0.632592D+01 -0.216472D+01 -0.609495D+00
     2   0.268576D+01 -0.140463D+01 -0.216472D+01 -0.220829D+01 -0.104096D+01
     3  -0.140463D+01 -0.153882D+01 -0.609495D+00 -0.104096D+01 -0.205849D+01
              301           302           303           304           305 
     1  -0.556320D+01 -0.217702D+01 -0.655882D+00  0.161788D+00 -0.406091D+00
     2  -0.217702D+01 -0.325627D+01 -0.108869D+01 -0.406091D+00  0.405287D+00
     3  -0.655882D+00 -0.108869D+01 -0.153734D+01 -0.144220D+01 -0.280031D+00
              306           307           308           309           310 
     1  -0.144220D+01  0.569897D+01  0.240471D+00  0.375583D+01 -0.406431D+01
     2  -0.280031D+00  0.240471D+00 -0.984656D+00  0.155953D+01  0.136101D+00
     3  -0.818359D+00  0.375583D+01  0.155953D+01  0.356180D+01 -0.138107D+01
              311           312           313           314           315 
     1   0.136101D+00 -0.138107D+01  0.316631D+01  0.880531D+00  0.317552D+01
     2  -0.224446D+01 -0.459108D+00  0.880531D+00 -0.268111D+01  0.140426D+01
     3  -0.459108D+00 -0.160717D+01  0.317552D+01  0.140426D+01  0.153299D+01
End of Minotr F.D. properties file   788 does not exist.

**********************************************************************

           Population analysis using the SCF density.

**********************************************************************

Orbital symmetries:
      Occupied  (A) (A) (A) (A) (A) (A) (A) (A) (A) (A) (A) (A)
                (A) (A) (A) (A) (A) (A) (A) (A) (A) (A) (A) (A)
                (A) (A) (A) (A) (A) (A) (A) (A) (A) (A) (A) (A)
                (A) (A) (A) (A) (A) (A) (A) (A) (A) (A) (A) (A)
                (A) (A) (A) (A) (A) (A) (A) (A) (A) (A) (A) (A)
                (A) (A) (A) (A) (A) (A) (A) (A) (A) (A) (A) (A)
                (A) (A) (A) (A) (A) (A) (A) (A) (A)
      Virtual   (A) (A) (A) (A) (A) (A) (A) (A) (A) (A) (A) (A)
                (A) (A) (A) (A) (A) (A) (A) (A) (A) (A) (A) (A)
                (A) (A) (A) (A) (A) (A) (A) (A) (A) (A) (A) (A)
                (A) (A) (A) (A) (A) (A) (A) (A) (A) (A) (A) (A)
                (A) (A) (A) (A) (A) (A) (A) (A) (A) (A) (A) (A)
                (A) (A) (A) (A) (A) (A) (A) (A) (A) (A) (A) (A)
                (A) (A) (A) (A) (A) (A) (A) (A) (A) (A) (A) (A)
                (A) (A) (A) (A) (A) (A) (A) (A) (A) (A) (A) (A)
                (A) (A) (A) (A) (A) (A) (A) (A) (A) (A) (A) (A)
                (A) (A) (A) (A) (A) (A) (A) (A) (A) (A) (A) (A)
                (A) (A) (A) (A) (A) (A) (A) (A) (A) (A) (A) (A)
                (A) (A) (A) (A) (A) (A) (A) (A) (A) (A) (A) (A)
                (A) (A) (A) (A) (A) (A) (A) (A) (A) (A) (A) (A)
                (A) (A) (A) (A) (A) (A) (A) (A) (A) (A) (A) (A)
                (A) (A) (A) (A) (A) (A) (A) (A) (A) (A) (A) (A)
                (A) (A) (A) (A) (A) (A) (A) (A) (A) (A) (A) (A)
                (A) (A) (A) (A) (A) (A) (A) (A) (A) (A) (A) (A)
                (A) (A) (A) (A) (A) (A) (A) (A) (A) (A) (A) (A)
                (A) (A) (A) (A) (A) (A) (A) (A) (A) (A) (A) (A)
                (A) (A) (A) (A) (A) (A) (A) (A) (A) (A) (A) (A)
                (A) (A) (A) (A) (A) (A) (A) (A) (A) (A) (A) (A)
                (A) (A) (A) (A) (A) (A) (A) (A) (A) (A) (A) (A)
                (A) (A) (A) (A) (A) (A) (A) (A) (A) (A) (A) (A)
                (A) (A) (A) (A) (A) (A) (A) (A) (A) (A) (A) (A)
                (A) (A) (A) (A) (A) (A) (A) (A) (A) (A) (A) (A)
                (A) (A) (A) (A) (A) (A) (A) (A) (A) (A) (A) (A)
                (A) (A) (A) (A) (A) (A) (A) (A) (A) (A) (A) (A)
                (A) (A) (A) (A) (A) (A) (A) (A) (A) (A) (A) (A)
                (A) (A) (A) (A) (A) (A) (A) (A) (A) (A) (A) (A)
                (A) (A) (A) (A) (A) (A) (A) (A) (A) (A) (A) (A)
                (A) (A) (A) (A) (A) (A) (A) (A) (A) (A) (A) (A)
                (A) (A) (A) (A) (A) (A) (A) (A) (A)
The electronic state is 1-A.
Alpha  occ. eigenvalues --  -19.24489 -19.24488 -19.16834 -19.16833 -19.14212
Alpha  occ. eigenvalues --  -19.14211 -19.11694 -19.11692 -10.27912 -10.27912
Alpha  occ. eigenvalues --  -10.27126 -10.27125 -10.26030 -10.26029 -10.24543
Alpha  occ. eigenvalues --  -10.24541 -10.20662 -10.20661 -10.18990 -10.18989
Alpha  occ. eigenvalues --   -1.13552  -1.13551  -1.04075  -1.03733  -1.02691
Alpha  occ. eigenvalues --   -1.02527  -0.98951  -0.98837  -0.82033  -0.82026
Alpha  occ. eigenvalues --   -0.79949  -0.79853  -0.71476  -0.71441  -0.66057
Alpha  occ. eigenvalues --   -0.65846  -0.62140  -0.61653  -0.58993  -0.58699
Alpha  occ. eigenvalues --   -0.58433  -0.58161  -0.58120  -0.54957  -0.54665
Alpha  occ. eigenvalues --   -0.54549  -0.54207  -0.53094  -0.52983  -0.48633
Alpha  occ. eigenvalues --   -0.48592  -0.47518  -0.46385  -0.45719  -0.44409
Alpha  occ. eigenvalues --   -0.43753  -0.43426  -0.42068  -0.41741  -0.41565
Alpha  occ. eigenvalues --   -0.41500  -0.41210  -0.40702  -0.40608  -0.40399
Alpha  occ. eigenvalues --   -0.40204  -0.40189  -0.38030  -0.37736  -0.34866
Alpha  occ. eigenvalues --   -0.34760  -0.33921  -0.33483  -0.29331  -0.28098
Alpha  occ. eigenvalues --   -0.27827  -0.27820  -0.27136  -0.27024  -0.21291
Alpha  occ. eigenvalues --   -0.21017
Alpha virt. eigenvalues --   -0.05739  -0.05712  -0.01682  -0.01180  -0.00920
Alpha virt. eigenvalues --   -0.00745  -0.00175   0.00022   0.00828   0.00966
Alpha virt. eigenvalues --    0.02695   0.03048   0.03170   0.03808   0.04051
Alpha virt. eigenvalues --    0.04512   0.04785   0.05299   0.05883   0.06729
Alpha virt. eigenvalues --    0.06751   0.06902   0.07094   0.07542   0.07741
Alpha virt. eigenvalues --    0.08706   0.09180   0.09725   0.10083   0.10421
Alpha virt. eigenvalues --    0.10498   0.10701   0.10797   0.11178   0.11241
Alpha virt. eigenvalues --    0.11508   0.12088   0.12141   0.12499   0.12521
Alpha virt. eigenvalues --    0.13493   0.13496   0.13830   0.14038   0.14427
Alpha virt. eigenvalues --    0.14497   0.15036   0.15208   0.15408   0.15536
Alpha virt. eigenvalues --    0.15969   0.16059   0.16399   0.16635   0.16765
Alpha virt. eigenvalues --    0.16993   0.17056   0.17349   0.17448   0.18690
Alpha virt. eigenvalues --    0.19116   0.19704   0.19929   0.20342   0.20681
Alpha virt. eigenvalues --    0.21373   0.21419   0.21625   0.21901   0.22619
Alpha virt. eigenvalues --    0.22669   0.22871   0.23585   0.24100   0.24725
Alpha virt. eigenvalues --    0.24948   0.25405   0.25668   0.26381   0.26825
Alpha virt. eigenvalues --    0.26838   0.27189   0.27877   0.28244   0.28555
Alpha virt. eigenvalues --    0.28647   0.29161   0.29164   0.29800   0.30111
Alpha virt. eigenvalues --    0.30369   0.30484   0.31029   0.31110   0.31437
Alpha virt. eigenvalues --    0.31813   0.31844   0.32124   0.32896   0.33264
Alpha virt. eigenvalues --    0.33926   0.34634   0.34647   0.34806   0.34895
Alpha virt. eigenvalues --    0.36280   0.37116   0.37519   0.37568   0.38077
Alpha virt. eigenvalues --    0.38391   0.39260   0.39536   0.40463   0.41255
Alpha virt. eigenvalues --    0.41344   0.42048   0.42417   0.42541   0.43259
Alpha virt. eigenvalues --    0.43283   0.44107   0.44590   0.44770   0.44986
Alpha virt. eigenvalues --    0.46371   0.46510   0.47731   0.49681   0.50183
Alpha virt. eigenvalues --    0.51324   0.52478   0.54588   0.55330   0.57769
Alpha virt. eigenvalues --    0.59500   0.60908   0.62091   0.62536   0.67416
Alpha virt. eigenvalues --    0.67875   0.69151   0.69336   0.71892   0.72831
Alpha virt. eigenvalues --    0.73587   0.73671   0.74340   0.75201   0.75209
Alpha virt. eigenvalues --    0.75923   0.76100   0.77332   0.77496   0.78588
Alpha virt. eigenvalues --    0.79376   0.79540   0.82102   0.83949   0.84413
Alpha virt. eigenvalues --    0.86296   0.88114   0.88791   0.91960   0.93172
Alpha virt. eigenvalues --    0.93528   0.93824   0.95239   0.95757   0.96085
Alpha virt. eigenvalues --    0.97959   0.98561   0.99849   1.02531   1.03229
Alpha virt. eigenvalues --    1.04714   1.05544   1.05828   1.08214   1.09380
Alpha virt. eigenvalues --    1.11051   1.14373   1.14605   1.14759   1.15695
Alpha virt. eigenvalues --    1.16045   1.16206   1.16389   1.17530   1.18301
Alpha virt. eigenvalues --    1.19019   1.20177   1.20391   1.21045   1.21239
Alpha virt. eigenvalues --    1.22129   1.22499   1.23044   1.23730   1.24213
Alpha virt. eigenvalues --    1.24506   1.25355   1.26707   1.27459   1.27532
Alpha virt. eigenvalues --    1.28046   1.28766   1.28905   1.29931   1.31005
Alpha virt. eigenvalues --    1.32089   1.33642   1.34424   1.35183   1.35237
Alpha virt. eigenvalues --    1.35989   1.37228   1.38043   1.39052   1.39647
Alpha virt. eigenvalues --    1.40351   1.40440   1.41593   1.42423   1.43423
Alpha virt. eigenvalues --    1.44600   1.44935   1.45511   1.46951   1.49601
Alpha virt. eigenvalues --    1.49775   1.50716   1.50989   1.51218   1.51624
Alpha virt. eigenvalues --    1.54576   1.55174   1.57857   1.58254   1.58993
Alpha virt. eigenvalues --    1.61794   1.63948   1.65885   1.67985   1.69039
Alpha virt. eigenvalues --    1.69649   1.71109   1.71399   1.72573   1.73543
Alpha virt. eigenvalues --    1.73697   1.75887   1.78496   1.78897   1.79608
Alpha virt. eigenvalues --    1.79684   1.80103   1.82702   1.84789   1.85905
Alpha virt. eigenvalues --    1.87415   1.87680   1.87748   1.89430   1.89973
Alpha virt. eigenvalues --    1.90622   1.90960   1.92215   1.93366   1.94051
Alpha virt. eigenvalues --    1.94757   1.95040   1.95926   1.97858   1.98405
Alpha virt. eigenvalues --    2.01174   2.02815   2.03059   2.04098   2.04261
Alpha virt. eigenvalues --    2.05261   2.06323   2.06639   2.09282   2.09361
Alpha virt. eigenvalues --    2.11712   2.12108   2.12302   2.13057   2.14148
Alpha virt. eigenvalues --    2.14174   2.15575   2.16430   2.19170   2.19455
Alpha virt. eigenvalues --    2.22260   2.27710   2.27723   2.27947   2.28684
Alpha virt. eigenvalues --    2.29598   2.30865   2.31043   2.31923   2.32156
Alpha virt. eigenvalues --    2.32282   2.32588   2.33132   2.36498   2.37091
Alpha virt. eigenvalues --    2.37212   2.41654   2.42143   2.42947   2.43003
Alpha virt. eigenvalues --    2.43946   2.44269   2.46554   2.47624   2.51470
Alpha virt. eigenvalues --    2.51724   2.52405   2.54960   2.55616   2.56036
Alpha virt. eigenvalues --    2.56602   2.57487   2.57628   2.64857   2.64988
Alpha virt. eigenvalues --    2.65545   2.65581   2.66547   2.66554   2.68693
Alpha virt. eigenvalues --    2.69152   2.71219   2.72475   2.72661   2.72882
Alpha virt. eigenvalues --    2.74465   2.76011   2.78734   2.79688   2.84569
Alpha virt. eigenvalues --    2.84929   2.87075   2.87271   2.87374   2.88048
Alpha virt. eigenvalues --    2.96822   2.96914   3.01494   3.01749   3.04308
Alpha virt. eigenvalues --    3.04547   3.08607   3.09710   3.17125   3.18860
Alpha virt. eigenvalues --    3.22750   3.24932   3.26426   3.26981   3.29701
Alpha virt. eigenvalues --    3.30314   3.30482   3.32526   3.40522   3.40753
Alpha virt. eigenvalues --    3.43112   3.43383   3.49576   3.51437   3.52767
Alpha virt. eigenvalues --    3.52907   3.64929   3.66576   3.74964   3.75085
Alpha virt. eigenvalues --   10.85378
         Condensed to atoms (all electrons):
              1          2          3          4          5          6
    1  C   20.260399 -10.504225  -2.196402  -0.063907   0.098904  -2.944229
    2  C  -10.504225  24.080239  -8.017196  -0.956536   0.061942   2.842988
    3  C   -2.196402  -8.017196  25.925596  -9.626887   0.051041   0.179723
    4  C   -0.063907  -0.956536  -9.626887  18.531650   0.011369  -0.897021
    5  O    0.098904   0.061942   0.051041   0.011369   8.293716  -0.024584
    6  C   -2.944229   2.842988   0.179723  -0.897021  -0.024584   6.985459
    7  O    0.235378  -0.112855   0.073332  -0.125388  -0.001811  -0.027640
    8  Zn   0.231091  -0.653816   0.483826  -0.572379   0.002648   0.039997
    9  O   -0.222100   0.540027  -0.465118  -0.021152   0.013913  -0.002637
   10  C    1.014531  -1.348293  -1.273722   0.309064  -0.154064  -0.554678
   11  O    0.018553   0.056757  -0.056809  -0.010033  -0.000036  -0.000114
   12  C    0.138810   0.181401  -0.254399   0.016273   0.000756   0.002179
   13  C   -0.170018  -0.106113   0.181620  -0.067791  -0.000342   0.005687
   14  C   -0.060458  -0.170120   0.138965   0.024851  -0.000003   0.001205
   15  C    0.001217   0.005778   0.002109  -0.001812  -0.000004   0.000316
   16  O   -0.000002  -0.000340   0.000754   0.000058   0.000000  -0.000004
   17  C    0.024925  -0.067847   0.016085  -0.008215   0.000058  -0.001796
   18  O    0.009345   0.046357  -0.043570  -0.009574   0.000036   0.000411
   19  C   -0.001299  -0.005658  -0.000666   0.002827   0.000001  -0.000850
   20  H    0.000170   0.000016  -0.000097   0.000109   0.000000  -0.000024
   21  H   -0.000014  -0.000017   0.000121   0.000021   0.000000   0.000007
   22  H   -0.000379  -0.002482   0.000805   0.000202   0.000002  -0.000046
   23  H    0.654633  -0.182784  -0.057349   0.054519   0.017755  -0.195108
   24  H   -0.214846   0.073202   0.013670  -0.019505  -0.094600   0.504244
   25  H    0.001147   0.000467  -0.014449  -0.053241  -0.001627  -0.008539
   26  H   -0.000477  -0.001321   0.002047  -0.000832   0.000001   0.000235
   27  H    0.000027   0.000089  -0.000006  -0.000021   0.000000  -0.000007
   28  H    0.019099  -0.016574   0.083889  -0.206279  -0.002464  -0.008697
   29  H   -0.017498  -0.030293  -0.051384   0.019425  -0.002213   0.006686
   30  O   -0.024615   0.111854  -0.021459  -0.042108   0.000174   0.006958
   31  O   -0.064588   0.156523  -0.011091  -0.075458  -0.000097   0.011182
   32  H    0.002204   0.005579  -0.012985   0.005109  -0.000110  -0.000922
   33  H    0.006631   0.011898  -0.024668  -0.013410   0.000095   0.000361
   34  H    0.006487   0.001126  -0.004889  -0.012893  -0.000144  -0.000538
   35  H   -0.003010   0.077276  -0.081275   0.022764   0.000727  -0.002694
              7          8          9         10         11         12
    1  C    0.235378   0.231091  -0.222100   1.014531   0.018553   0.138810
    2  C   -0.112855  -0.653816   0.540027  -1.348293   0.056757   0.181401
    3  C    0.073332   0.483826  -0.465118  -1.273722  -0.056809  -0.254399
    4  C   -0.125388  -0.572379  -0.021152   0.309064  -0.010033   0.016273
    5  O   -0.001811   0.002648   0.013913  -0.154064  -0.000036   0.000756
    6  C   -0.027640   0.039997  -0.002637  -0.554678  -0.000114   0.002179
    7  O    8.428473   0.054435  -0.075106   0.034712  -0.002586  -0.043670
    8  Zn   0.054435  12.112921   0.030078   0.007523   0.030100   0.485417
    9  O   -0.075106   0.030078   8.824116   0.015908   0.016349  -0.057102
   10  C    0.034712   0.007523   0.015908   7.321907   0.000996  -0.000686
   11  O   -0.002586   0.030100   0.016349   0.000996   8.824649  -0.466105
   12  C   -0.043670   0.485417  -0.057102  -0.000686  -0.466105  25.939912
   13  C    0.046393  -0.653497   0.057043  -0.005613   0.541645  -8.025721
   14  C    0.009356   0.231934   0.018592  -0.001297  -0.223247  -2.197193
   15  C    0.000407   0.040562  -0.000107  -0.000849  -0.002610   0.179278
   16  O    0.000036   0.002634  -0.000036   0.000001   0.013902   0.051201
   17  C   -0.009611  -0.574935  -0.010102   0.002817  -0.021282  -9.632233
   18  O    0.006962   0.054575  -0.002638  -0.002218  -0.075035   0.074172
   19  C   -0.002224   0.007437   0.000992   0.000436   0.015935  -1.274583
   20  H   -0.000113   0.000261   0.000003   0.000008   0.002921  -0.014696
   21  H    0.000001  -0.000469   0.000004  -0.000019  -0.000847   0.013681
   22  H    0.000101  -0.009792  -0.000429   0.000328  -0.000846  -0.057432
   23  H   -0.017381  -0.009746  -0.000851   0.009521  -0.000429   0.000795
   24  H    0.001016  -0.000495  -0.000841  -0.005676   0.000004   0.000121
   25  H    0.000198   0.000290   0.002924   0.417201   0.000003  -0.000104
   26  H   -0.000083  -0.002509  -0.000139  -0.000047  -0.001924  -0.051517
   27  H    0.000034   0.003072  -0.000006   0.000005   0.001548   0.084374
   28  H    0.000534   0.003040   0.001545   0.475590  -0.000006  -0.000002
   29  H   -0.000398  -0.002505  -0.001917   0.459251  -0.000140   0.002060
   30  O    0.008448  -0.116557  -0.039224  -0.006677   0.018649  -0.010530
   31  O    0.001297  -0.116774   0.018603  -0.006264  -0.039289  -0.021208
   32  H   -0.000303   0.007074  -0.000778   0.002640   0.002356  -0.004919
   33  H   -0.005567  -0.025856   0.002258  -0.001195   0.032904  -0.081780
   34  H   -0.000253   0.007079   0.002313   0.001531  -0.000793  -0.013002
   35  H    0.001102  -0.025858   0.032781  -0.008944   0.002269  -0.024622
             13         14         15         16         17         18
    1  C   -0.170018  -0.060458   0.001217  -0.000002   0.024925   0.009345
    2  C   -0.106113  -0.170120   0.005778  -0.000340  -0.067847   0.046357
    3  C    0.181620   0.138965   0.002109   0.000754   0.016085  -0.043570
    4  C   -0.067791   0.024851  -0.001812   0.000058  -0.008215  -0.009574
    5  O   -0.000342  -0.000003  -0.000004   0.000000   0.000058   0.000036
    6  C    0.005687   0.001205   0.000316  -0.000004  -0.001796   0.000411
    7  O    0.046393   0.009356   0.000407   0.000036  -0.009611   0.006962
    8  Zn  -0.653497   0.231934   0.040562   0.002634  -0.574935   0.054575
    9  O    0.057043   0.018592  -0.000107  -0.000036  -0.010102  -0.002638
   10  C   -0.005613  -0.001297  -0.000849   0.000001   0.002817  -0.002218
   11  O    0.541645  -0.223247  -0.002610   0.013902  -0.021282  -0.075035
   12  C   -8.025721  -2.197193   0.179278   0.051201  -9.632233   0.074172
   13  C   24.111005 -10.529489   2.842790   0.061795  -0.954765  -0.113125
   14  C  -10.529489  20.285319  -2.944761   0.099133  -0.062259   0.234800
   15  C    2.842790  -2.944761   6.985642  -0.024615  -0.896575  -0.027557
   16  O    0.061795   0.099133  -0.024615   8.293756   0.011210  -0.001809
   17  C   -0.954765  -0.062259  -0.896575   0.011210  18.535509  -0.126053
   18  O   -0.113125   0.234800  -0.027557  -0.001809  -0.126053   8.429228
   19  C   -1.348637   1.015658  -0.554803  -0.154130   0.309940   0.034646
   20  H    0.000534   0.001087  -0.008534  -0.001635  -0.053083   0.000197
   21  H    0.073116  -0.214899   0.504274  -0.094598  -0.019428   0.001020
   22  H   -0.182679   0.654599  -0.195106   0.017754   0.054574  -0.017392
   23  H   -0.002467  -0.000376  -0.000046   0.000002   0.000196   0.000100
   24  H   -0.000018  -0.000014   0.000007   0.000000   0.000021   0.000001
   25  H    0.000025   0.000173  -0.000024   0.000000   0.000108  -0.000113
   26  H   -0.030387  -0.017465   0.006711  -0.002214   0.019727  -0.000398
   27  H   -0.016625   0.019188  -0.008698  -0.002459  -0.206707   0.000535
   28  H    0.000085   0.000026  -0.000007   0.000000  -0.000021   0.000034
   29  H   -0.001341  -0.000476   0.000234   0.000001  -0.000830  -0.000083
   30  O    0.156021  -0.065380   0.011151  -0.000096  -0.075213   0.001402
   31  O    0.111802  -0.024882   0.006956   0.000175  -0.042244   0.008471
   32  H    0.001185   0.006502  -0.000535  -0.000144  -0.012925  -0.000252
   33  H    0.077748  -0.003210  -0.002741   0.000731   0.022967   0.001102
   34  H    0.005512   0.002310  -0.000950  -0.000111   0.005201  -0.000339
   35  H    0.011923   0.006644   0.000370   0.000094  -0.013428  -0.005533
             19         20         21         22         23         24
    1  C   -0.001299   0.000170  -0.000014  -0.000379   0.654633  -0.214846
    2  C   -0.005658   0.000016  -0.000017  -0.002482  -0.182784   0.073202
    3  C   -0.000666  -0.000097   0.000121   0.000805  -0.057349   0.013670
    4  C    0.002827   0.000109   0.000021   0.000202   0.054519  -0.019505
    5  O    0.000001   0.000000   0.000000   0.000002   0.017755  -0.094600
    6  C   -0.000850  -0.000024   0.000007  -0.000046  -0.195108   0.504244
    7  O   -0.002224  -0.000113   0.000001   0.000101  -0.017381   0.001016
    8  Zn   0.007437   0.000261  -0.000469  -0.009792  -0.009746  -0.000495
    9  O    0.000992   0.000003   0.000004  -0.000429  -0.000851  -0.000841
   10  C    0.000436   0.000008  -0.000019   0.000328   0.009521  -0.005676
   11  O    0.015935   0.002921  -0.000847  -0.000846  -0.000429   0.000004
   12  C   -1.274583  -0.014696   0.013681  -0.057432   0.000795   0.000121
   13  C   -1.348637   0.000534   0.073116  -0.182679  -0.002467  -0.000018
   14  C    1.015658   0.001087  -0.214899   0.654599  -0.000376  -0.000014
   15  C   -0.554803  -0.008534   0.504274  -0.195106  -0.000046   0.000007
   16  O   -0.154130  -0.001635  -0.094598   0.017754   0.000002   0.000000
   17  C    0.309940  -0.053083  -0.019428   0.054574   0.000196   0.000021
   18  O    0.034646   0.000197   0.001020  -0.017392   0.000100   0.000001
   19  C    7.321558   0.417342  -0.005678   0.009530   0.000329  -0.000019
   20  H    0.417342   0.538164  -0.000020   0.000322   0.000013  -0.000001
   21  H   -0.005678  -0.000020   0.605599  -0.014917  -0.000001   0.000000
   22  H    0.009530   0.000322  -0.014917   0.585503   0.000000  -0.000001
   23  H    0.000329   0.000013  -0.000001   0.000000   0.585513  -0.014912
   24  H   -0.000019  -0.000001   0.000000  -0.000001  -0.014912   0.605602
   25  H    0.000008   0.000000  -0.000001   0.000013   0.000321  -0.000017
   26  H    0.459136  -0.020667   0.000252  -0.000250  -0.000078   0.000007
   27  H    0.475436  -0.033176   0.000641  -0.000086   0.000001   0.000000
   28  H    0.000005   0.000000   0.000000   0.000001  -0.000086   0.000638
   29  H   -0.000046   0.000000   0.000007  -0.000078  -0.000249   0.000250
   30  O   -0.006267  -0.000069   0.000161  -0.001065  -0.000758   0.000063
   31  O   -0.006679  -0.000070   0.000062  -0.000758  -0.001064   0.000162
   32  H    0.001526  -0.000197   0.000002  -0.000088  -0.000677   0.000024
   33  H   -0.008898   0.001183  -0.000244   0.001030   0.000050  -0.000058
   34  H    0.002643  -0.000018   0.000024  -0.000672  -0.000088   0.000002
   35  H   -0.001192   0.000035  -0.000058   0.000049   0.001026  -0.000241
             25         26         27         28         29         30
    1  C    0.001147  -0.000477   0.000027   0.019099  -0.017498  -0.024615
    2  C    0.000467  -0.001321   0.000089  -0.016574  -0.030293   0.111854
    3  C   -0.014449   0.002047  -0.000006   0.083889  -0.051384  -0.021459
    4  C   -0.053241  -0.000832  -0.000021  -0.206279   0.019425  -0.042108
    5  O   -0.001627   0.000001   0.000000  -0.002464  -0.002213   0.000174
    6  C   -0.008539   0.000235  -0.000007  -0.008697   0.006686   0.006958
    7  O    0.000198  -0.000083   0.000034   0.000534  -0.000398   0.008448
    8  Zn   0.000290  -0.002509   0.003072   0.003040  -0.002505  -0.116557
    9  O    0.002924  -0.000139  -0.000006   0.001545  -0.001917  -0.039224
   10  C    0.417201  -0.000047   0.000005   0.475590   0.459251  -0.006677
   11  O    0.000003  -0.001924   0.001548  -0.000006  -0.000140   0.018649
   12  C   -0.000104  -0.051517   0.084374  -0.000002   0.002060  -0.010530
   13  C    0.000025  -0.030387  -0.016625   0.000085  -0.001341   0.156021
   14  C    0.000173  -0.017465   0.019188   0.000026  -0.000476  -0.065380
   15  C   -0.000024   0.006711  -0.008698  -0.000007   0.000234   0.011151
   16  O    0.000000  -0.002214  -0.002459   0.000000   0.000001  -0.000096
   17  C    0.000108   0.019727  -0.206707  -0.000021  -0.000830  -0.075213
   18  O   -0.000113  -0.000398   0.000535   0.000034  -0.000083   0.001402
   19  C    0.000008   0.459136   0.475436   0.000005  -0.000046  -0.006267
   20  H    0.000000  -0.020667  -0.033176   0.000000   0.000000  -0.000069
   21  H   -0.000001   0.000252   0.000641   0.000000   0.000007   0.000161
   22  H    0.000013  -0.000250  -0.000086   0.000001  -0.000078  -0.001065
   23  H    0.000321  -0.000078   0.000001  -0.000086  -0.000249  -0.000758
   24  H   -0.000017   0.000007   0.000000   0.000638   0.000250   0.000063
   25  H    0.538177   0.000000   0.000000  -0.033184  -0.020661  -0.000071
   26  H    0.000000   0.458725  -0.016973   0.000000  -0.000003  -0.000676
   27  H    0.000000  -0.016973   0.532409   0.000000   0.000000   0.000091
   28  H   -0.033184   0.000000   0.000000   0.532413  -0.016967   0.000097
   29  H   -0.020661  -0.000003   0.000000  -0.016967   0.458710  -0.000638
   30  O   -0.000071  -0.000676   0.000091   0.000097  -0.000638   8.213310
   31  O   -0.000068  -0.000638   0.000097   0.000091  -0.000678   0.010332
   32  H   -0.000018  -0.000263   0.000119   0.000062   0.000161  -0.000320
   33  H    0.000035  -0.002017  -0.000892  -0.000043  -0.000296   0.002465
   34  H   -0.000196   0.000161   0.000062   0.000118  -0.000262   0.260640
   35  H    0.001178  -0.000295  -0.000043  -0.000888  -0.002011   0.253539
             31         32         33         34         35
    1  C   -0.064588   0.002204   0.006631   0.006487  -0.003010
    2  C    0.156523   0.005579   0.011898   0.001126   0.077276
    3  C   -0.011091  -0.012985  -0.024668  -0.004889  -0.081275
    4  C   -0.075458   0.005109  -0.013410  -0.012893   0.022764
    5  O   -0.000097  -0.000110   0.000095  -0.000144   0.000727
    6  C    0.011182  -0.000922   0.000361  -0.000538  -0.002694
    7  O    0.001297  -0.000303  -0.005567  -0.000253   0.001102
    8  Zn  -0.116774   0.007074  -0.025856   0.007079  -0.025858
    9  O    0.018603  -0.000778   0.002258   0.002313   0.032781
   10  C   -0.006264   0.002640  -0.001195   0.001531  -0.008944
   11  O   -0.039289   0.002356   0.032904  -0.000793   0.002269
   12  C   -0.021208  -0.004919  -0.081780  -0.013002  -0.024622
   13  C    0.111802   0.001185   0.077748   0.005512   0.011923
   14  C   -0.024882   0.006502  -0.003210   0.002310   0.006644
   15  C    0.006956  -0.000535  -0.002741  -0.000950   0.000370
   16  O    0.000175  -0.000144   0.000731  -0.000111   0.000094
   17  C   -0.042244  -0.012925   0.022967   0.005201  -0.013428
   18  O    0.008471  -0.000252   0.001102  -0.000339  -0.005533
   19  C   -0.006679   0.001526  -0.008898   0.002643  -0.001192
   20  H   -0.000070  -0.000197   0.001183  -0.000018   0.000035
   21  H    0.000062   0.000002  -0.000244   0.000024  -0.000058
   22  H   -0.000758  -0.000088   0.001030  -0.000672   0.000049
   23  H   -0.001064  -0.000677   0.000050  -0.000088   0.001026
   24  H    0.000162   0.000024  -0.000058   0.000002  -0.000241
   25  H   -0.000068  -0.000018   0.000035  -0.000196   0.001178
   26  H   -0.000638  -0.000263  -0.002017   0.000161  -0.000295
   27  H    0.000097   0.000119  -0.000892   0.000062  -0.000043
   28  H    0.000091   0.000062  -0.000043   0.000118  -0.000888
   29  H   -0.000678   0.000161  -0.000296  -0.000262  -0.002011
   30  O    0.010332  -0.000320   0.002465   0.260640   0.253539
   31  O    8.213638   0.260580   0.253450  -0.000329   0.002469
   32  H    0.260580   0.375755  -0.032892   0.000177  -0.000378
   33  H    0.253450  -0.032892   0.350101  -0.000376  -0.000377
   34  H   -0.000329   0.000177  -0.000376   0.375658  -0.032927
   35  H    0.002469  -0.000378  -0.000377  -0.032927   0.350032
Mulliken charges:
              1
    1  C   -0.235484
    2  C   -0.077049
    3  C    1.060837
    4  C   -0.213799
    5  O   -0.271042
    6  C    0.082486
    7  O   -0.477228
    8  Zn   0.929192
    9  O   -0.677166
   10  C   -0.703729
   11  O   -0.677408
   12  C    1.061075
   13  C   -0.077301
   14  C   -0.234812
   15  C    0.082532
   16  O   -0.271044
   17  C   -0.213787
   18  O   -0.477708
   19  C   -0.703752
   20  H    0.170035
   21  H    0.152215
   22  H    0.159689
   23  H    0.159676
   24  H    0.152209
   25  H    0.170044
   26  H    0.204171
   27  H    0.167970
   28  H    0.167948
   29  H    0.204183
   30  O   -0.643633
   31  O   -0.643713
   32  H    0.397649
   33  H    0.439511
   34  H    0.397737
   35  H    0.439494
Sum of Mulliken charges =   0.00000
Mulliken charges with hydrogens summed into heavy atoms:
              1
    1  C   -0.075808
    2  C   -0.077049
    3  C    1.060837
    4  C   -0.213799
    5  O   -0.271042
    6  C    0.234695
    7  O   -0.477228
    8  Zn   0.929192
    9  O   -0.677166
   10  C   -0.161553
   11  O   -0.677408
   12  C    1.061075
   13  C   -0.077301
   14  C   -0.075124
   15  C    0.234747
   16  O   -0.271044
   17  C   -0.213787
   18  O   -0.477708
   19  C   -0.161576
   30  O    0.193599
   31  O    0.193447
APT charges:
              1
    1  C   -0.248946
    2  C    0.894693
    3  C    0.323730
    4  C    0.350155
    5  O   -0.553397
    6  C    0.300582
    7  O   -1.039326
    8  Zn   1.669622
    9  O   -1.032699
   10  C    0.031051
   11  O   -1.032763
   12  C    0.323641
   13  C    0.894793
   14  C   -0.248971
   15  C    0.300627
   16  O   -0.553484
   17  C    0.350289
   18  O   -1.039388
   19  C    0.031009
   20  H   -0.021832
   21  H    0.063425
   22  H    0.066351
   23  H    0.066349
   24  H    0.063422
   25  H   -0.021869
   26  H    0.050511
   27  H   -0.013382
   28  H   -0.013369
   29  H    0.050496
   30  O   -0.704349
   31  O   -0.704268
   32  H    0.296688
   33  H    0.401913
   34  H    0.296937
   35  H    0.401759
Sum of APT charges =   0.00000
APT charges with hydrogens summed into heavy atoms:
              1
    1  C   -0.182597
    2  C    0.894693
    3  C    0.323730
    4  C    0.350155
    5  O   -0.553397
    6  C    0.364004
    7  O   -1.039326
    8  Zn   1.669622
    9  O   -1.032699
   10  C    0.046309
   11  O   -1.032763
   12  C    0.323641
   13  C    0.894793
   14  C   -0.182620
   15  C    0.364052
   16  O   -0.553484
   17  C    0.350289
   18  O   -1.039388
   19  C    0.046307
   30  O   -0.005653
   31  O   -0.005668
Electronic spatial extent (au):  <R**2>=           8279.0370
Charge=              0.0000 electrons
Dipole moment (field-independent basis, Debye):
   X=              0.0001    Y=              0.0022    Z=              0.0041  Tot=              0.0046
Quadrupole moment (field-independent basis, Debye-Ang):
  XX=            -90.0108   YY=           -116.9586   ZZ=           -133.0070
  XY=              9.3527   XZ=              0.6484   YZ=              5.9082
Traceless Quadrupole moment (field-independent basis, Debye-Ang):
  XX=             23.3146   YY=             -3.6331   ZZ=            -19.6815
  XY=              9.3527   XZ=              0.6484   YZ=              5.9082
Octapole moment (field-independent basis, Debye-Ang**2):
 XXX=             -0.0437  YYY=             -0.0090  ZZZ=              0.0301  XYY=              0.0054
 XXY=             -0.0032  XXZ=              0.0080  XZZ=              0.0222  YZZ=              0.0326
 YYZ=              0.0072  XYZ=              0.0139
Hexadecapole moment (field-independent basis, Debye-Ang**3):
XXXX=          -7989.4817 YYYY=          -1462.7800 ZZZZ=           -610.1620 XXXY=            330.3526
XXXZ=            -52.2957 YYYX=             39.0218 YYYZ=             42.9308 ZZZX=             34.3423
ZZZY=             25.4139 XXYY=          -1456.7761 XXZZ=          -1590.1818 YYZZ=           -322.4325
XXYZ=            -41.1345 YYXZ=             -9.7758 ZZXY=            -14.9171
N-N= 1.832942385731D+03 E-N=-6.401394621482D+03  KE= 1.175433654266D+03
 Exact polarizability: 284.938  -9.643 209.653   6.743 -10.019 123.759
Approx polarizability: 422.233 -42.051 335.793  16.263 -24.640 181.285
  1 Symmetry operations used in ECPInt.
ECPInt:  NShTT=   13203 NPrTT=   56354 LenC2=   11596 LenP2D=   32366.
LDataN:  DoStor=T MaxTD1= 7 Len=  274
Calling FoFJK, ICntrl=    100127 FMM=F ISym2X=0 I1Cent= 0 IOpClX= 0 NMat=1 NMatS=1 NMatT=0.
Full mass-weighted force constant matrix:
Low frequencies ---   -0.9795    0.0008    0.0008    0.0010    1.1387    2.1743
Low frequencies ---   16.5296   23.7902   34.1891
Diagonal vibrational polarizability:
     140.0969502     156.0505697     620.8566208
Diagonal vibrational hyperpolarizability:
       0.1773082       0.8662652       8.1924608
Harmonic frequencies (cm**-1), IR intensities (KM/Mole), Raman scattering
activities (A**4/AMU), depolarization ratios for plane and unpolarized
incident light, reduced masses (AMU), force constants (mDyne/A),
and normal coordinates:
Incident light (cm**-1):       0.00  18867.92
                     1                      2                      3
                     A                      A                      A
Frequencies --     16.5296                23.7902                34.1891
Red. masses --      5.5146                 7.1591                 5.4335
Frc consts  --      0.0009                 0.0024                 0.0037
IR Inten    --      3.6955                 0.3533                 0.7447
Raman Activ --      0.0000                 0.0000                 0.0000
Depolar (P) --      0.6952                 0.5678                 0.7356
Depolar (U) --      0.8202                 0.7243                 0.8477
RamAct Fr= 1--      0.0000                 0.0000                 0.0000
 Dep-P Fr= 1--      0.6952                 0.5678                 0.7356
 Dep-U Fr= 1--      0.8202                 0.7243                 0.8477
RamAct Fr= 2--      0.0000                 0.0000                 0.0000
 Dep-P Fr= 2--      0.6539                 0.5301                 0.7240
 Dep-U Fr= 2--      0.7907                 0.6929                 0.8399
 Atom  AN      X      Y      Z        X      Y      Z        X      Y      Z
    1   6    -0.05   0.02  -0.09     0.05  -0.02   0.14    -0.05   0.08   0.15
    2   6    -0.03   0.00  -0.08     0.03  -0.01   0.02    -0.03   0.02   0.06
    3   6     0.00   0.02   0.02    -0.01  -0.02  -0.02     0.02   0.01  -0.03
    4   6     0.01   0.06   0.11    -0.03  -0.04   0.08     0.04   0.05  -0.05
    5   8    -0.01   0.09   0.09    -0.01  -0.05   0.19     0.01   0.10   0.03
    6   6    -0.03   0.07  -0.01     0.03  -0.04   0.22    -0.03   0.11   0.13
    7   8    -0.04  -0.04  -0.15     0.04   0.01  -0.06    -0.04  -0.02   0.07
    8  30     0.00  -0.05  -0.06     0.00   0.03  -0.14     0.00  -0.08  -0.04
    9   8     0.02  -0.01   0.03    -0.03   0.00  -0.12     0.05  -0.03  -0.09
   10   6     0.04   0.09   0.22    -0.07  -0.05   0.07     0.09   0.04  -0.16
   11   8     0.02  -0.01   0.03    -0.03   0.00  -0.12     0.05  -0.03  -0.09
   12   6     0.00   0.02   0.02    -0.01  -0.02  -0.02     0.02   0.01  -0.03
   13   6    -0.03   0.00  -0.08     0.03  -0.01   0.02    -0.03   0.02   0.06
   14   6    -0.05   0.02  -0.09     0.05  -0.02   0.14    -0.05   0.08   0.15
   15   6    -0.03   0.07  -0.01     0.03  -0.04   0.22    -0.03   0.11   0.13
   16   8    -0.01   0.09   0.09    -0.01  -0.05   0.19     0.01   0.10   0.03
   17   6     0.01   0.06   0.11    -0.03  -0.04   0.08     0.04   0.05  -0.05
   18   8    -0.04  -0.04  -0.15     0.04   0.01  -0.06    -0.04  -0.02   0.07
   19   6     0.04   0.09   0.22    -0.07  -0.05   0.07     0.09   0.04  -0.16
   20   1     0.10   0.05   0.27    -0.01  -0.04   0.10     0.12   0.13  -0.19
   21   1    -0.05   0.09  -0.01     0.05  -0.05   0.32    -0.05   0.15   0.19
   22   1    -0.07   0.01  -0.17     0.08  -0.01   0.17    -0.09   0.09   0.23
   23   1    -0.07   0.01  -0.17     0.08  -0.01   0.17    -0.09   0.09   0.23
   24   1    -0.05   0.09  -0.01     0.05  -0.05   0.32    -0.05   0.15   0.19
   25   1     0.10   0.05   0.27    -0.01  -0.04   0.10     0.12   0.13  -0.19
   26   1     0.05   0.08   0.22    -0.10  -0.04  -0.03     0.11  -0.01  -0.22
   27   1     0.01   0.17   0.25    -0.15  -0.09   0.12     0.08   0.00  -0.16
   28   1     0.01   0.17   0.25    -0.15  -0.09   0.12     0.08   0.00  -0.16
   29   1     0.05   0.08   0.22    -0.10  -0.04  -0.03     0.11  -0.01  -0.22
   30   8     0.03  -0.14  -0.01     0.00   0.11  -0.14    -0.06  -0.14   0.01
   31   8     0.03  -0.14  -0.01     0.00   0.11  -0.14    -0.06  -0.14   0.01
   32   1     0.04  -0.16   0.13     0.00   0.11  -0.23    -0.03  -0.17   0.08
   33   1     0.06  -0.09  -0.01    -0.01   0.07  -0.15     0.00  -0.09  -0.03
   34   1     0.04  -0.16   0.13     0.00   0.11  -0.23    -0.03  -0.17   0.08
   35   1     0.06  -0.09  -0.01    -0.01   0.07  -0.15     0.00  -0.09  -0.03
                     4                      5                      6
                     A                      A                      A
Frequencies --     54.7205                65.8261                73.7424
Red. masses --      6.9850                 4.3637                 5.1410
Frc consts  --      0.0123                 0.0111                 0.0165
IR Inten    --      0.0000                 0.0004                27.7205
Raman Activ --      4.1102                 4.8887                 0.0001
Depolar (P) --      0.7495                 0.7302                 0.6761
Depolar (U) --      0.8568                 0.8440                 0.8068
RamAct Fr= 1--      4.1102                 4.8887                 0.0001
 Dep-P Fr= 1--      0.7495                 0.7302                 0.6761
 Dep-U Fr= 1--      0.8568                 0.8440                 0.8068
RamAct Fr= 2--      5.3989                 6.9805                 0.0001
 Dep-P Fr= 2--      0.7500                 0.7294                 0.6709
 Dep-U Fr= 2--      0.8571                 0.8435                 0.8030
 Atom  AN      X      Y      Z        X      Y      Z        X      Y      Z
    1   6     0.00  -0.02  -0.03    -0.01  -0.02  -0.10     0.07  -0.01   0.01
    2   6     0.00   0.00   0.08    -0.01  -0.02  -0.06     0.04   0.03   0.00
    3   6     0.01   0.00   0.10    -0.01  -0.01  -0.03     0.00   0.03   0.00
    4   6     0.01  -0.01  -0.01    -0.01   0.00   0.04    -0.02  -0.02   0.00
    5   8     0.01  -0.03  -0.13    -0.01   0.00   0.02     0.01  -0.06   0.00
    6   6     0.00  -0.03  -0.14    -0.01  -0.01  -0.06     0.05  -0.05   0.01
    7   8     0.00   0.01   0.15    -0.01  -0.02  -0.05     0.06   0.06  -0.02
    8  30     0.00   0.00   0.00     0.00   0.00   0.00     0.02   0.12  -0.04
    9   8     0.00   0.01   0.19    -0.01  -0.02  -0.04    -0.02   0.06   0.00
   10   6     0.02  -0.02  -0.03    -0.01   0.03   0.15    -0.08  -0.04  -0.02
   11   8     0.00  -0.01  -0.19     0.01   0.02   0.04    -0.02   0.06   0.00
   12   6    -0.01   0.00  -0.10     0.01   0.01   0.03     0.00   0.03   0.00
   13   6     0.00   0.00  -0.08     0.01   0.02   0.06     0.04   0.03   0.00
   14   6     0.00   0.02   0.03     0.01   0.02   0.10     0.07  -0.01   0.01
   15   6     0.00   0.03   0.14     0.01   0.01   0.06     0.05  -0.05   0.01
   16   8    -0.01   0.03   0.13     0.01   0.00  -0.02     0.01  -0.06   0.00
   17   6    -0.01   0.01   0.01     0.01   0.00  -0.04    -0.02  -0.02   0.00
   18   8     0.00  -0.01  -0.15     0.01   0.02   0.05     0.06   0.06  -0.02
   19   6    -0.02   0.02   0.03     0.01  -0.03  -0.15    -0.08  -0.04  -0.02
   20   1     0.10   0.04   0.10    -0.04   0.03  -0.21    -0.16  -0.08  -0.05
   21   1     0.00   0.04   0.23     0.01   0.01   0.09     0.07  -0.08   0.02
   22   1     0.01   0.02   0.05     0.01   0.03   0.15     0.11  -0.01   0.01
   23   1    -0.01  -0.02  -0.05    -0.01  -0.03  -0.15     0.11   0.00   0.01
   24   1     0.00  -0.04  -0.23    -0.01  -0.01  -0.09     0.07  -0.08   0.02
   25   1    -0.10  -0.04  -0.09     0.04  -0.03   0.21    -0.16  -0.08  -0.06
   26   1    -0.03   0.00  -0.09     0.02  -0.03  -0.14    -0.09   0.01   0.05
   27   1    -0.13   0.01   0.12     0.06  -0.09  -0.19    -0.01  -0.07  -0.06
   28   1     0.13  -0.01  -0.12    -0.06   0.09   0.19    -0.01  -0.07  -0.07
   29   1     0.03   0.00   0.09    -0.02   0.03   0.14    -0.09   0.01   0.05
   30   8     0.30   0.04   0.01     0.02   0.25  -0.08    -0.11  -0.23   0.06
   31   8    -0.30  -0.04  -0.01    -0.02  -0.26   0.08    -0.11  -0.23   0.06
   32   1    -0.25  -0.09   0.20    -0.02  -0.26   0.35    -0.12  -0.23   0.46
   33   1    -0.18   0.05  -0.15     0.02  -0.14   0.12    -0.05  -0.09   0.10
   34   1     0.25   0.09  -0.20     0.02   0.26  -0.35    -0.12  -0.23   0.47
   35   1     0.18  -0.05   0.15    -0.02   0.14  -0.12    -0.05  -0.09   0.10
                     7                      8                      9
                     A                      A                      A
Frequencies --     90.2906                90.3136               102.9658
Red. masses --      1.0501                 1.0498                 4.9963
Frc consts  --      0.0050                 0.0050                 0.0312
IR Inten    --      0.3557                 0.9187                 0.3444
Raman Activ --      1.2954                 0.4951                 0.0001
Depolar (P) --      0.7424                 0.7426                 0.7499
Depolar (U) --      0.8521                 0.8523                 0.8571
RamAct Fr= 1--      1.2954                 0.4951                 0.0001
 Dep-P Fr= 1--      0.7424                 0.7426                 0.7499
 Dep-U Fr= 1--      0.8521                 0.8523                 0.8571
RamAct Fr= 2--      2.0448                 0.7810                 0.0001
 Dep-P Fr= 2--      0.7146                 0.7152                 0.7407
 Dep-U Fr= 2--      0.8335                 0.8339                 0.8510
 Atom  AN      X      Y      Z        X      Y      Z        X      Y      Z
    1   6     0.00   0.00   0.00     0.00   0.00   0.00     0.02  -0.01  -0.04
    2   6     0.00  -0.01  -0.01     0.00   0.00   0.00     0.02  -0.01  -0.02
    3   6     0.00  -0.01   0.00     0.00   0.00   0.00     0.03  -0.02  -0.05
    4   6     0.01  -0.01  -0.02     0.00   0.00   0.00     0.04   0.00   0.01
    5   8     0.00   0.00  -0.01     0.00   0.00   0.00     0.03   0.01   0.01
    6   6     0.00   0.00   0.00     0.00   0.00   0.00     0.02   0.00  -0.03
    7   8     0.00  -0.01   0.00     0.00   0.00   0.00     0.02  -0.02   0.02
    8  30     0.00   0.00   0.00     0.00  -0.01  -0.01     0.05  -0.03   0.04
    9   8     0.00   0.00   0.01     0.00   0.00   0.00     0.04  -0.03  -0.09
   10   6     0.02   0.00   0.00     0.00   0.00  -0.01     0.05   0.02   0.09
   11   8     0.00   0.01  -0.01     0.00   0.00  -0.01     0.04  -0.03  -0.09
   12   6     0.00   0.01   0.00     0.00   0.01   0.00     0.03  -0.02  -0.05
   13   6     0.00   0.01   0.00     0.00   0.01   0.01     0.02  -0.01  -0.02
   14   6     0.00   0.00   0.00     0.00   0.00   0.00     0.02  -0.01  -0.04
   15   6     0.00   0.00   0.00     0.00   0.00   0.01     0.02   0.00  -0.03
   16   8     0.00   0.00   0.00     0.00   0.00   0.01     0.03   0.01   0.01
   17   6     0.00   0.00   0.01    -0.01   0.01   0.02     0.04   0.00   0.01
   18   8     0.00   0.01   0.00     0.00   0.01   0.00     0.02  -0.02   0.02
   19   6    -0.01   0.00   0.01    -0.02   0.00   0.00     0.05   0.02   0.09
   20   1    -0.13  -0.05  -0.04    -0.51  -0.18  -0.23    -0.06  -0.07   0.07
   21   1     0.00   0.00   0.00     0.00   0.00   0.01     0.02   0.01  -0.03
   22   1     0.01   0.00   0.00     0.00   0.00   0.00     0.01  -0.01  -0.05
   23   1     0.00   0.00   0.00    -0.01   0.00   0.01     0.01  -0.01  -0.05
   24   1     0.00   0.00   0.00     0.00   0.00   0.00     0.02   0.01  -0.04
   25   1     0.52   0.18   0.22    -0.11  -0.04  -0.06    -0.06  -0.07   0.07
   26   1    -0.01   0.03   0.13     0.01   0.12   0.53     0.06   0.05   0.25
   27   1     0.09   0.02  -0.07     0.44   0.05  -0.33     0.16   0.10   0.02
   28   1    -0.43  -0.05   0.33     0.11   0.01  -0.09     0.15   0.10   0.02
   29   1    -0.01  -0.12  -0.53     0.01   0.02   0.12     0.06   0.05   0.25
   30   8     0.00  -0.01   0.01     0.03   0.00   0.00    -0.29   0.09  -0.02
   31   8    -0.03   0.00   0.00     0.01   0.00  -0.01    -0.29   0.09  -0.02
   32   1    -0.03   0.00   0.03     0.01   0.00  -0.03    -0.31   0.10   0.19
   33   1    -0.02   0.01  -0.02     0.01   0.00   0.00    -0.18   0.05  -0.26
   34   1     0.00   0.00   0.01     0.03   0.00  -0.04    -0.31   0.10   0.20
   35   1     0.00   0.00   0.01     0.02  -0.01   0.02    -0.18   0.05  -0.26
                    10                     11                     12
                     A                      A                      A
Frequencies --    111.7123               116.9811               133.9660
Red. masses --      5.0420                 6.8059                 5.3924
Frc consts  --      0.0371                 0.0549                 0.0570
IR Inten    --      0.0001                 0.0000                13.9926
Raman Activ --      4.9649                 1.9707                 0.0000
Depolar (P) --      0.7446                 0.2887                 0.6801
Depolar (U) --      0.8536                 0.4481                 0.8096
RamAct Fr= 1--      4.9649                 1.9707                 0.0000
 Dep-P Fr= 1--      0.7446                 0.2887                 0.6801
 Dep-U Fr= 1--      0.8536                 0.4481                 0.8096
RamAct Fr= 2--      6.2771                 3.1642                 0.0000
 Dep-P Fr= 2--      0.7268                 0.2495                 0.6870
 Dep-U Fr= 2--      0.8418                 0.3994                 0.8144
 Atom  AN      X      Y      Z        X      Y      Z        X      Y      Z
    1   6     0.08   0.03   0.00     0.10  -0.02   0.00     0.01   0.01   0.02
    2   6     0.05   0.07   0.08     0.12  -0.04  -0.01     0.01   0.03   0.08
    3   6     0.01   0.06   0.03     0.13  -0.04   0.00     0.00   0.01  -0.06
    4   6     0.00   0.02   0.01     0.15  -0.01   0.01     0.00   0.01  -0.02
    5   8     0.03  -0.02  -0.07     0.14   0.02   0.02     0.00  -0.02  -0.08
    6   6     0.06  -0.02  -0.09     0.11   0.01   0.02     0.01  -0.02  -0.09
    7   8     0.06   0.11   0.19     0.11  -0.07  -0.04     0.01   0.06   0.25
    8  30     0.00   0.00   0.00     0.00   0.00   0.00    -0.03  -0.02  -0.07
    9   8     0.00   0.09   0.04     0.13  -0.03   0.00     0.00   0.00  -0.12
   10   6    -0.05   0.03   0.11     0.22   0.00  -0.02    -0.03   0.04   0.18
   11   8     0.00  -0.09  -0.04    -0.13   0.03   0.00     0.00   0.01  -0.11
   12   6    -0.01  -0.06  -0.03    -0.13   0.04   0.00     0.00   0.01  -0.06
   13   6    -0.05  -0.07  -0.08    -0.12   0.04   0.01     0.01   0.03   0.08
   14   6    -0.08  -0.03   0.00    -0.10   0.02   0.00     0.02   0.01   0.02
   15   6    -0.06   0.02   0.09    -0.11  -0.01  -0.02     0.01  -0.02  -0.09
   16   8    -0.03   0.02   0.07    -0.14  -0.02  -0.02     0.00  -0.02  -0.08
   17   6     0.00  -0.02  -0.01    -0.15   0.01  -0.01     0.00   0.01  -0.02
   18   8    -0.06  -0.11  -0.19    -0.11   0.07   0.04     0.01   0.06   0.25
   19   6     0.05  -0.03  -0.11    -0.22   0.00   0.02    -0.03   0.04   0.18
   20   1    -0.05   0.01  -0.19    -0.14  -0.01   0.08     0.02  -0.09   0.27
   21   1    -0.08   0.06   0.18    -0.10  -0.04  -0.04     0.02  -0.04  -0.18
   22   1    -0.11  -0.03   0.00    -0.08   0.02   0.00     0.02   0.02   0.05
   23   1     0.11   0.03   0.00     0.08  -0.02   0.00     0.02   0.02   0.05
   24   1     0.08  -0.06  -0.18     0.10   0.04   0.04     0.02  -0.04  -0.18
   25   1     0.05  -0.01   0.19     0.14   0.01  -0.08     0.02  -0.09   0.27
   26   1     0.07  -0.05  -0.03    -0.26   0.03  -0.08    -0.04   0.07   0.20
   27   1     0.15  -0.06  -0.19    -0.32  -0.03   0.09    -0.09   0.16   0.23
   28   1    -0.15   0.06   0.19     0.32   0.03  -0.09    -0.09   0.16   0.23
   29   1    -0.07   0.05   0.03     0.26  -0.03   0.08    -0.04   0.07   0.20
   30   8    -0.16   0.04   0.03    -0.01   0.11   0.17     0.04  -0.06  -0.03
   31   8     0.16  -0.04  -0.03     0.01  -0.11  -0.17     0.04  -0.06  -0.03
   32   1     0.21  -0.08  -0.33    -0.01  -0.08  -0.13     0.08  -0.09  -0.27
   33   1     0.07  -0.03   0.15    -0.04  -0.09  -0.07     0.00  -0.07   0.05
   34   1    -0.20   0.08   0.33     0.01   0.08   0.13     0.08  -0.09  -0.27
   35   1    -0.07   0.03  -0.15     0.04   0.09   0.07     0.00  -0.07   0.05
                    13                     14                     15
                     A                      A                      A
Frequencies --    145.2346               160.2907               160.7469
Red. masses --      5.9020                11.6034                 6.0423
Frc consts  --      0.0733                 0.1757                 0.0920
IR Inten    --      0.0003                61.5327                 0.1459
Raman Activ --      1.9968                 0.0039                 1.6759
Depolar (P) --      0.3918                 0.5331                 0.5485
Depolar (U) --      0.5630                 0.6955                 0.7084
RamAct Fr= 1--      1.9968                 0.0039                 1.6759
 Dep-P Fr= 1--      0.3918                 0.5331                 0.5485
 Dep-U Fr= 1--      0.5630                 0.6955                 0.7084
RamAct Fr= 2--      3.4643                 0.0049                 2.1517
 Dep-P Fr= 2--      0.3525                 0.7419                 0.7470
 Dep-U Fr= 2--      0.5213                 0.8518                 0.8552
 Atom  AN      X      Y      Z        X      Y      Z        X      Y      Z
    1   6     0.09   0.03  -0.03     0.05   0.03  -0.04    -0.12  -0.02   0.01
    2   6     0.04   0.09  -0.06     0.01   0.06  -0.09    -0.08  -0.06   0.05
    3   6    -0.01   0.10   0.05    -0.01   0.06  -0.12    -0.06  -0.05   0.14
    4   6    -0.04   0.03   0.01    -0.05   0.03  -0.03    -0.03  -0.01   0.05
    5   8     0.00  -0.02   0.05    -0.01   0.00   0.08    -0.06   0.03  -0.01
    6   6     0.06  -0.01   0.05     0.02   0.00   0.06    -0.10   0.02  -0.01
    7   8     0.05   0.10  -0.18     0.02   0.08  -0.05    -0.08  -0.08  -0.01
    8  30     0.00   0.00   0.00     0.01  -0.06   0.28     0.00   0.00  -0.01
    9   8    -0.03   0.13   0.11    -0.02   0.05  -0.16    -0.03  -0.06   0.22
   10   6    -0.15  -0.02  -0.13    -0.15   0.01   0.00     0.06  -0.01  -0.07
   11   8     0.03  -0.13  -0.11    -0.01   0.06  -0.19     0.03   0.05  -0.21
   12   6     0.01  -0.11  -0.05    -0.01   0.06  -0.14     0.06   0.04  -0.13
   13   6    -0.04  -0.09   0.06     0.02   0.07  -0.10     0.08   0.06  -0.04
   14   6    -0.09  -0.03   0.03     0.06   0.03  -0.04     0.12   0.02   0.00
   15   6    -0.06   0.01  -0.05     0.03   0.00   0.06     0.10  -0.02   0.01
   16   8     0.00   0.02  -0.05    -0.01   0.00   0.08     0.06  -0.03   0.00
   17   6     0.04  -0.03  -0.01    -0.04   0.03  -0.04     0.03   0.01  -0.05
   18   8    -0.05  -0.10   0.18     0.03   0.09  -0.05     0.08   0.07   0.01
   19   6     0.15   0.02   0.13    -0.16   0.01   0.01    -0.05   0.01   0.07
   20   1     0.15  -0.04   0.17    -0.17  -0.06   0.04    -0.05  -0.10   0.13
   21   1    -0.08   0.05  -0.10     0.05  -0.02   0.14     0.11  -0.04   0.03
   22   1    -0.15  -0.03   0.07     0.11   0.04  -0.04     0.16   0.03   0.03
   23   1     0.15   0.03  -0.07     0.09   0.04  -0.04    -0.17  -0.04  -0.03
   24   1     0.08  -0.05   0.10     0.04  -0.01   0.14    -0.12   0.04  -0.04
   25   1    -0.15   0.04  -0.16    -0.16  -0.05   0.02     0.06   0.10  -0.13
   26   1     0.21  -0.03   0.24    -0.22   0.09  -0.01    -0.09   0.07   0.10
   27   1     0.19   0.19   0.11    -0.20  -0.02   0.03    -0.08   0.06   0.10
   28   1    -0.19  -0.19  -0.11    -0.19  -0.03   0.02     0.09  -0.06  -0.10
   29   1    -0.21   0.03  -0.24    -0.21   0.08  -0.03     0.10  -0.08  -0.09
   30   8     0.03   0.10   0.10     0.07  -0.14  -0.22    -0.17   0.11   0.10
   31   8    -0.03  -0.10  -0.10     0.09  -0.15  -0.24     0.17  -0.10  -0.08
   32   1    -0.04  -0.09   0.12     0.17  -0.23  -0.13     0.28  -0.22  -0.13
   33   1    -0.01  -0.02  -0.06     0.10   0.05  -0.05     0.18   0.08   0.08
   34   1     0.04   0.09  -0.12     0.13  -0.20  -0.11    -0.29   0.23   0.14
   35   1     0.01   0.02   0.07     0.07   0.04  -0.06    -0.19  -0.08  -0.08
                    16                     17                     18
                     A                      A                      A
Frequencies --    191.1998               200.3210               205.0086
Red. masses --      7.3419                 4.6441                 4.6339
Frc consts  --      0.1581                 0.1098                 0.1147
IR Inten    --     59.8642                 0.0005                33.2439
Raman Activ --      0.0000                 3.5193                 0.0000
Depolar (P) --      0.1924                 0.5367                 0.1501
Depolar (U) --      0.3227                 0.6985                 0.2611
RamAct Fr= 1--      0.0000                 3.5193                 0.0000
 Dep-P Fr= 1--      0.1924                 0.5367                 0.1501
 Dep-U Fr= 1--      0.3227                 0.6985                 0.2611
RamAct Fr= 2--      0.0000                 4.8688                 0.0000
 Dep-P Fr= 2--      0.2358                 0.5214                 0.1497
 Dep-U Fr= 2--      0.3816                 0.6854                 0.2603
 Atom  AN      X      Y      Z        X      Y      Z        X      Y      Z
    1   6    -0.05  -0.04  -0.05     0.03  -0.04  -0.19    -0.03   0.03   0.22
    2   6    -0.01  -0.09  -0.07     0.03   0.00   0.01    -0.01  -0.02  -0.01
    3   6     0.01  -0.10  -0.14     0.02   0.01   0.06    -0.01  -0.02  -0.04
    4   6     0.03  -0.04  -0.04     0.02   0.01   0.10     0.00  -0.02  -0.10
    5   8    -0.01   0.02   0.07     0.02   0.03   0.17     0.00  -0.03  -0.19
    6   6    -0.04   0.01   0.04     0.03  -0.01  -0.04    -0.02   0.01   0.05
    7   8    -0.02  -0.08   0.02     0.03   0.01   0.07    -0.01  -0.03  -0.12
    8  30    -0.07   0.16   0.06     0.00   0.00   0.00     0.02   0.03   0.03
    9   8     0.00  -0.09  -0.20     0.01   0.02   0.02    -0.01  -0.01   0.03
   10   6     0.14   0.00   0.03     0.06  -0.02  -0.11     0.01   0.02   0.11
   11   8     0.00  -0.09  -0.20    -0.01  -0.02  -0.02    -0.01  -0.01   0.03
   12   6     0.01  -0.10  -0.14    -0.02  -0.01  -0.06    -0.01  -0.02  -0.04
   13   6    -0.01  -0.09  -0.07    -0.03   0.00  -0.01    -0.01  -0.02  -0.01
   14   6    -0.05  -0.04  -0.05    -0.03   0.04   0.19    -0.03   0.03   0.22
   15   6    -0.03   0.01   0.04    -0.03   0.01   0.04    -0.02   0.01   0.05
   16   8    -0.01   0.02   0.07    -0.02  -0.03  -0.17     0.00  -0.03  -0.19
   17   6     0.03  -0.04  -0.04    -0.02  -0.01  -0.10     0.00  -0.02  -0.10
   18   8    -0.02  -0.08   0.02    -0.03  -0.01  -0.07    -0.01  -0.03  -0.12
   19   6     0.14   0.00   0.03    -0.06   0.02   0.11     0.01   0.02   0.11
   20   1     0.14  -0.01   0.04    -0.05  -0.15   0.20     0.02  -0.13   0.20
   21   1    -0.05   0.05   0.12    -0.03   0.02   0.07    -0.02   0.02   0.08
   22   1    -0.09  -0.05  -0.05    -0.04   0.07   0.38    -0.04   0.07   0.42
   23   1    -0.09  -0.05  -0.05     0.04  -0.07  -0.38    -0.04   0.07   0.43
   24   1    -0.05   0.05   0.12     0.03  -0.02  -0.07    -0.02   0.02   0.08
   25   1     0.14  -0.01   0.04     0.05   0.15  -0.20     0.02  -0.13   0.20
   26   1     0.19  -0.07   0.10    -0.09   0.08   0.19     0.02   0.04   0.21
   27   1     0.18   0.12   0.01    -0.09   0.15   0.14     0.01   0.19   0.13
   28   1     0.18   0.12   0.01     0.09  -0.15  -0.14     0.01   0.19   0.13
   29   1     0.19  -0.07   0.10     0.09  -0.08  -0.18     0.02   0.04   0.21
   30   8     0.08   0.00   0.13    -0.03  -0.05  -0.16     0.01   0.00  -0.04
   31   8     0.08   0.00   0.13     0.03   0.05   0.16     0.01   0.00  -0.04
   32   1     0.12  -0.04   0.11     0.04   0.04   0.03    -0.02   0.03   0.10
   33   1     0.04   0.13   0.36     0.01   0.03   0.18     0.01   0.00  -0.02
   34   1     0.12  -0.04   0.11    -0.04  -0.04  -0.03    -0.02   0.03   0.10
   35   1     0.04   0.13   0.36    -0.01  -0.03  -0.18     0.01   0.00  -0.02
                    19                     20                     21
                     A                      A                      A
Frequencies --    219.6200               220.5773               240.6092
Red. masses --      5.4101                 6.4878                 7.1139
Frc consts  --      0.1537                 0.1860                 0.2427
IR Inten    --      0.0002                 4.5667                29.5664
Raman Activ --      1.2018                 0.0000                 0.0000
Depolar (P) --      0.1492                 0.2354                 0.4023
Depolar (U) --      0.2596                 0.3811                 0.5737
RamAct Fr= 1--      1.2018                 0.0000                 0.0000
 Dep-P Fr= 1--      0.1492                 0.2354                 0.4023
 Dep-U Fr= 1--      0.2596                 0.3811                 0.5737
RamAct Fr= 2--      2.0060                 0.0000                 0.0000
 Dep-P Fr= 2--      0.1433                 0.1788                 0.3753
 Dep-U Fr= 2--      0.2507                 0.3034                 0.5458
 Atom  AN      X      Y      Z        X      Y      Z        X      Y      Z
    1   6    -0.05  -0.03  -0.13    -0.05  -0.03  -0.02    -0.10  -0.01  -0.04
    2   6    -0.04  -0.01   0.00    -0.02  -0.05   0.07    -0.07  -0.02  -0.01
    3   6    -0.02  -0.01  -0.06    -0.03  -0.05   0.09    -0.04  -0.02  -0.05
    4   6    -0.03   0.01   0.02     0.00  -0.02   0.06    -0.05   0.01  -0.02
    5   8    -0.04   0.02   0.12    -0.03   0.02   0.01    -0.07   0.03   0.03
    6   6    -0.05   0.00  -0.03    -0.04   0.00  -0.04    -0.09   0.02   0.01
    7   8    -0.05   0.02   0.14    -0.01  -0.02   0.08    -0.07   0.01   0.05
    8  30     0.00   0.00   0.00     0.03   0.12   0.02     0.25   0.05  -0.01
    9   8     0.01  -0.06  -0.13    -0.04  -0.03   0.09     0.02  -0.10  -0.03
   10   6    -0.09  -0.02  -0.03     0.16   0.00  -0.02    -0.14  -0.01  -0.01
   11   8    -0.01   0.06   0.13    -0.04  -0.03   0.09     0.02  -0.10  -0.03
   12   6     0.02   0.01   0.06    -0.03  -0.05   0.10    -0.04  -0.02  -0.05
   13   6     0.04   0.01   0.00    -0.01  -0.05   0.07    -0.07  -0.02  -0.01
   14   6     0.05   0.03   0.13    -0.05  -0.03  -0.02    -0.10  -0.01  -0.04
   15   6     0.05   0.00   0.03    -0.04   0.00  -0.04    -0.09   0.02   0.01
   16   8     0.04  -0.02  -0.12    -0.03   0.02   0.01    -0.07   0.03   0.03
   17   6     0.03  -0.01  -0.02     0.00  -0.02   0.06    -0.05   0.01  -0.02
   18   8     0.05  -0.02  -0.14    -0.01  -0.02   0.07    -0.07   0.01   0.05
   19   6     0.09   0.02   0.04     0.16   0.00  -0.02    -0.14  -0.01  -0.01
   20   1     0.09  -0.01   0.05     0.17   0.13  -0.08    -0.14  -0.05   0.02
   21   1     0.05   0.00   0.03    -0.04   0.00  -0.11    -0.10   0.04   0.03
   22   1     0.05   0.04   0.23    -0.09  -0.04  -0.07    -0.13  -0.01  -0.04
   23   1    -0.05  -0.04  -0.23    -0.09  -0.04  -0.07    -0.13  -0.01  -0.04
   24   1    -0.05   0.00  -0.03    -0.04   0.00  -0.11    -0.10   0.04   0.03
   25   1    -0.09   0.01  -0.05     0.17   0.13  -0.08    -0.14  -0.05   0.02
   26   1     0.12  -0.02   0.09     0.25  -0.13   0.00    -0.19   0.07  -0.04
   27   1     0.11   0.09   0.02     0.23   0.04  -0.06    -0.18  -0.05   0.02
   28   1    -0.11  -0.09  -0.02     0.23   0.04  -0.06    -0.18  -0.05   0.02
   29   1    -0.12   0.02  -0.09     0.25  -0.13   0.00    -0.19   0.07  -0.04
   30   8     0.06   0.05   0.23    -0.02  -0.08  -0.29     0.06   0.00   0.06
   31   8    -0.06  -0.04  -0.23    -0.02  -0.08  -0.29     0.06   0.00   0.06
   32   1    -0.09   0.00  -0.34    -0.10   0.00  -0.21    -0.20   0.27  -0.12
   33   1    -0.10  -0.14  -0.27    -0.11  -0.11  -0.18    -0.14  -0.33   0.07
   34   1     0.09   0.00   0.34    -0.10   0.00  -0.20    -0.20   0.26  -0.12
   35   1     0.10   0.14   0.27    -0.10  -0.11  -0.18    -0.14  -0.33   0.07
                    22                     23                     24
                     A                      A                      A
Frequencies --    297.5625               298.4078               321.4291
Red. masses --      1.4557                 1.4566                 3.5901
Frc consts  --      0.0759                 0.0764                 0.2185
IR Inten    --    141.0624                 0.0014                 0.0000
Raman Activ --      0.0000                 0.7525                 3.1236
Depolar (P) --      0.3578                 0.5587                 0.6281
Depolar (U) --      0.5270                 0.7169                 0.7716
RamAct Fr= 1--      0.0000                 0.7525                 3.1236
 Dep-P Fr= 1--      0.3578                 0.5587                 0.6281
 Dep-U Fr= 1--      0.5270                 0.7169                 0.7716
RamAct Fr= 2--      0.0000                 1.1024                 7.4708
 Dep-P Fr= 2--      0.2284                 0.6275                 0.4566
 Dep-U Fr= 2--      0.3719                 0.7711                 0.6269
 Atom  AN      X      Y      Z        X      Y      Z        X      Y      Z
    1   6    -0.02   0.00   0.02     0.01   0.00  -0.03    -0.02   0.00  -0.04
    2   6    -0.01   0.00   0.05     0.00   0.00  -0.04     0.01  -0.04  -0.04
    3   6     0.01   0.00   0.04    -0.01  -0.01  -0.06     0.07  -0.01  -0.04
    4   6     0.00   0.01   0.05    -0.01  -0.01  -0.06     0.08   0.03  -0.08
    5   8     0.00   0.01  -0.01    -0.01   0.00   0.02     0.08   0.05   0.01
    6   6    -0.02   0.00  -0.05     0.00   0.01   0.04     0.01   0.06   0.05
    7   8    -0.02  -0.02   0.00     0.01   0.03   0.05    -0.02  -0.09   0.05
    8  30     0.01   0.01   0.00     0.00   0.00   0.00     0.00   0.00   0.00
    9   8     0.02  -0.03  -0.05    -0.02   0.01   0.02     0.10  -0.04   0.09
   10   6    -0.04  -0.01   0.00     0.03   0.01   0.01    -0.16  -0.02   0.00
   11   8     0.02  -0.03  -0.05     0.02  -0.01  -0.03    -0.10   0.04  -0.09
   12   6     0.01   0.00   0.04     0.01   0.01   0.06    -0.07   0.01   0.04
   13   6    -0.01   0.00   0.05     0.00   0.00   0.04    -0.01   0.04   0.04
   14   6    -0.02   0.00   0.02    -0.01   0.00   0.03     0.01   0.00   0.04
   15   6    -0.02   0.00  -0.05     0.00  -0.01  -0.04    -0.01  -0.06  -0.05
   16   8     0.00   0.01  -0.01     0.01   0.00  -0.02    -0.08  -0.05  -0.01
   17   6     0.00   0.01   0.05     0.01   0.01   0.06    -0.08  -0.03   0.08
   18   8    -0.02  -0.02   0.00    -0.01  -0.03  -0.05     0.02   0.09  -0.04
   19   6    -0.04  -0.01   0.00    -0.03  -0.01  -0.01     0.16   0.02   0.00
   20   1    -0.05   0.01  -0.02    -0.04   0.02  -0.03     0.22   0.20  -0.07
   21   1    -0.02  -0.01  -0.13    -0.01  -0.01  -0.12     0.02  -0.12  -0.15
   22   1    -0.03   0.00  -0.01    -0.01   0.00   0.01     0.05   0.00   0.01
   23   1    -0.03   0.00  -0.01     0.01   0.00  -0.01    -0.05   0.00  -0.01
   24   1    -0.02  -0.01  -0.13     0.01   0.01   0.12    -0.02   0.12   0.15
   25   1    -0.05   0.01  -0.02     0.04  -0.02   0.03    -0.22  -0.21   0.07
   26   1    -0.06   0.02  -0.05    -0.05   0.01  -0.05     0.32  -0.22   0.03
   27   1    -0.05  -0.08   0.00    -0.04  -0.09   0.00     0.25   0.13  -0.06
   28   1    -0.05  -0.08   0.00     0.04   0.08   0.00    -0.25  -0.13   0.06
   29   1    -0.06   0.02  -0.05     0.05  -0.01   0.05    -0.32   0.22  -0.03
   30   8     0.02   0.02  -0.03     0.00  -0.02   0.03    -0.01  -0.01  -0.05
   31   8     0.02   0.02  -0.03     0.00   0.02  -0.03     0.01   0.01   0.05
   32   1     0.19  -0.17   0.44     0.22  -0.23   0.38     0.08  -0.06  -0.08
   33   1     0.25   0.32  -0.14     0.26   0.35  -0.15     0.01   0.06   0.11
   34   1     0.19  -0.17   0.45    -0.22   0.22  -0.38    -0.07   0.06   0.08
   35   1     0.25   0.32  -0.14    -0.25  -0.35   0.15    -0.01  -0.06  -0.11
                    25                     26                     27
                     A                      A                      A
Frequencies --    328.5028               338.5323               343.1366
Red. masses --      2.1852                 4.2564                 2.6026
Frc consts  --      0.1389                 0.2874                 0.1805
IR Inten    --      0.0005                 9.4863                60.4933
Raman Activ --      2.2475                 0.0000                 0.0000
Depolar (P) --      0.5929                 0.5567                 0.0583
Depolar (U) --      0.7444                 0.7153                 0.1102
RamAct Fr= 1--      2.2475                 0.0000                 0.0000
 Dep-P Fr= 1--      0.5929                 0.5567                 0.0583
 Dep-U Fr= 1--      0.7444                 0.7153                 0.1102
RamAct Fr= 2--      3.7335                 0.0000                 0.0000
 Dep-P Fr= 2--      0.6079                 0.6035                 0.0581
 Dep-U Fr= 2--      0.7562                 0.7527                 0.1099
 Atom  AN      X      Y      Z        X      Y      Z        X      Y      Z
    1   6     0.00  -0.01  -0.05    -0.02  -0.01  -0.08     0.01  -0.01  -0.05
    2   6     0.00   0.00  -0.07     0.01  -0.05  -0.06    -0.01   0.02  -0.04
    3   6    -0.02  -0.01  -0.06     0.06  -0.02  -0.06    -0.05   0.00  -0.05
    4   6    -0.02  -0.04  -0.11     0.07   0.00  -0.14    -0.06  -0.04  -0.09
    5   8    -0.03  -0.02   0.02     0.06   0.05   0.02    -0.06  -0.03   0.02
    6   6    -0.01  -0.01   0.08     0.00   0.06   0.08    -0.02  -0.03   0.06
    7   8     0.00   0.03   0.02    -0.01  -0.08   0.10     0.01   0.08   0.05
    8  30     0.00   0.00   0.00    -0.04   0.03  -0.02     0.04  -0.04  -0.01
    9   8    -0.04   0.03   0.08     0.07  -0.02   0.14    -0.06   0.03   0.05
   10   6     0.06   0.00   0.01    -0.11  -0.01   0.01     0.09   0.01   0.01
   11   8     0.04  -0.03  -0.08     0.07  -0.02   0.14    -0.06   0.03   0.05
   12   6     0.02   0.01   0.06     0.06  -0.02  -0.06    -0.05   0.00  -0.05
   13   6     0.00   0.00   0.07     0.01  -0.05  -0.06    -0.01   0.02  -0.04
   14   6     0.00   0.01   0.05    -0.02  -0.01  -0.08     0.01  -0.01  -0.05
   15   6     0.01   0.01  -0.08     0.00   0.06   0.08    -0.02  -0.03   0.06
   16   8     0.03   0.02  -0.02     0.06   0.05   0.02    -0.06  -0.03   0.02
   17   6     0.02   0.04   0.11     0.07   0.00  -0.14    -0.06  -0.04  -0.09
   18   8     0.00  -0.03  -0.02    -0.01  -0.08   0.10     0.01   0.08   0.05
   19   6    -0.06   0.00  -0.01    -0.11  -0.01   0.01     0.09   0.01   0.01
   20   1    -0.08   0.04  -0.05    -0.15  -0.23   0.10     0.13   0.01   0.04
   21   1     0.00  -0.01  -0.24    -0.02   0.14   0.25     0.00  -0.04   0.18
   22   1    -0.01   0.00   0.00    -0.06   0.00  -0.03     0.03   0.00  -0.02
   23   1     0.01   0.00   0.00    -0.06   0.00  -0.03     0.03   0.00  -0.02
   24   1     0.00   0.01   0.24    -0.02   0.14   0.25     0.00  -0.04   0.18
   25   1     0.08  -0.04   0.05    -0.15  -0.23   0.10     0.13   0.01   0.04
   26   1    -0.11   0.05  -0.09    -0.24   0.18   0.03     0.18  -0.11   0.09
   27   1    -0.08  -0.16  -0.01    -0.18  -0.03   0.06     0.13   0.20  -0.01
   28   1     0.08   0.16   0.01    -0.18  -0.03   0.06     0.13   0.20  -0.01
   29   1     0.11  -0.05   0.09    -0.24   0.18   0.03     0.18  -0.11   0.09
   30   8     0.01   0.02  -0.03    -0.02   0.00  -0.07     0.01   0.02   0.00
   31   8    -0.01  -0.02   0.03    -0.02   0.00  -0.07     0.01   0.02   0.00
   32   1    -0.12   0.10  -0.44     0.08  -0.11   0.13     0.13  -0.11   0.39
   33   1    -0.19  -0.24   0.13     0.09   0.15  -0.12     0.20   0.22  -0.13
   34   1     0.12  -0.10   0.44     0.08  -0.11   0.13     0.13  -0.11   0.38
   35   1     0.20   0.24  -0.13     0.09   0.15  -0.12     0.19   0.22  -0.13
                    28                     29                     30
                     A                      A                      A
Frequencies --    464.4176               469.1619               485.9641
Red. masses --      5.9146                 7.5569                 1.4242
Frc consts  --      0.7516                 0.9800                 0.1982
IR Inten    --    126.9063                 0.0030                 0.0183
Raman Activ --      0.0003                 4.7711                 1.2717
Depolar (P) --      0.4568                 0.4024                 0.7434
Depolar (U) --      0.6271                 0.5739                 0.8528
RamAct Fr= 1--      0.0003                 4.7711                 1.2717
 Dep-P Fr= 1--      0.4568                 0.4024                 0.7434
 Dep-U Fr= 1--      0.6271                 0.5739                 0.8528
RamAct Fr= 2--      0.0004                 6.5633                 2.1635
 Dep-P Fr= 2--      0.4510                 0.4148                 0.5897
 Dep-U Fr= 2--      0.6217                 0.5864                 0.7419
 Atom  AN      X      Y      Z        X      Y      Z        X      Y      Z
    1   6    -0.04   0.10  -0.03    -0.04   0.11  -0.04     0.00  -0.02  -0.02
    2   6     0.05   0.02  -0.01     0.05   0.03   0.02    -0.01   0.00   0.04
    3   6     0.07   0.04   0.01     0.09   0.04   0.02    -0.01   0.00   0.04
    4   6     0.01  -0.10   0.01     0.02  -0.12  -0.03     0.00   0.00  -0.07
    5   8    -0.06   0.00  -0.01    -0.05   0.02   0.00     0.01   0.01   0.01
    6   6    -0.07   0.01   0.01    -0.07   0.03   0.00     0.00   0.01   0.01
    7   8    -0.03  -0.19   0.02    -0.03  -0.24   0.05     0.01   0.03   0.01
    8  30     0.05   0.00   0.00     0.00   0.00   0.00     0.00   0.00   0.00
    9   8    -0.05   0.26  -0.04    -0.07   0.31  -0.05     0.00  -0.03   0.02
   10   6     0.03  -0.13   0.02     0.04  -0.15   0.03    -0.01   0.01   0.00
   11   8    -0.05   0.26  -0.04     0.07  -0.30   0.05     0.00   0.04  -0.02
   12   6     0.07   0.04   0.01    -0.08  -0.04  -0.02     0.01   0.00  -0.04
   13   6     0.05   0.02  -0.01    -0.05  -0.03  -0.02     0.01   0.00  -0.04
   14   6    -0.04   0.10  -0.03     0.04  -0.11   0.04     0.00   0.02   0.02
   15   6    -0.07   0.01   0.01     0.07  -0.02   0.00     0.00  -0.01  -0.01
   16   8    -0.06   0.00  -0.01     0.05  -0.02   0.00    -0.01  -0.01  -0.01
   17   6     0.01  -0.10   0.01    -0.02   0.11   0.03     0.00   0.00   0.07
   18   8    -0.03  -0.20   0.02     0.03   0.23  -0.05    -0.01  -0.03  -0.01
   19   6     0.03  -0.13   0.03    -0.03   0.15  -0.03     0.01  -0.01   0.00
   20   1     0.03  -0.15   0.03    -0.03   0.23  -0.06    -0.01   0.06  -0.05
   21   1    -0.05  -0.02   0.03     0.06   0.00  -0.02     0.00  -0.02  -0.01
   22   1    -0.01   0.10  -0.03     0.01  -0.10   0.08     0.01   0.03   0.08
   23   1    -0.01   0.10  -0.03    -0.02   0.11  -0.08    -0.01  -0.03  -0.08
   24   1    -0.05  -0.02   0.03    -0.06   0.00   0.02     0.00   0.02   0.01
   25   1     0.03  -0.15   0.03     0.03  -0.23   0.07     0.01  -0.06   0.05
   26   1     0.03  -0.13   0.04    -0.02   0.12  -0.06     0.01  -0.03  -0.03
   27   1     0.03  -0.13   0.03    -0.01   0.13  -0.05     0.02  -0.09  -0.02
   28   1     0.03  -0.13   0.03     0.01  -0.13   0.05    -0.02   0.08   0.02
   29   1     0.03  -0.13   0.04     0.02  -0.12   0.06    -0.01   0.03   0.03
   30   8    -0.02   0.00   0.03    -0.03   0.01   0.05    -0.05   0.00   0.03
   31   8    -0.02   0.00   0.03     0.03  -0.01  -0.05     0.05   0.00  -0.03
   32   1     0.22  -0.25  -0.36    -0.13   0.16   0.30    -0.29   0.37   0.45
   33   1     0.07   0.11  -0.04     0.00  -0.09  -0.07    -0.09  -0.19   0.03
   34   1     0.21  -0.25  -0.35     0.13  -0.16  -0.30     0.29  -0.36  -0.44
   35   1     0.07   0.11  -0.04     0.00   0.09   0.07     0.09   0.18  -0.03
                    31                     32                     33
                     A                      A                      A
Frequencies --    502.7377               505.7206               511.5111
Red. masses --     10.1044                 2.5780                 2.2059
Frc consts  --      1.5047                 0.3885                 0.3401
IR Inten    --      0.0012               216.8309               229.6363
Raman Activ --     10.4519                 0.0001                 0.0001
Depolar (P) --      0.1603                 0.5918                 0.7481
Depolar (U) --      0.2763                 0.7435                 0.8559
RamAct Fr= 1--     10.4519                 0.0001                 0.0001
 Dep-P Fr= 1--      0.1603                 0.5918                 0.7481
 Dep-U Fr= 1--      0.2763                 0.7435                 0.8559
RamAct Fr= 2--     42.1964                 0.0001                 0.0001
 Dep-P Fr= 2--      0.1713                 0.5182                 0.7417
 Dep-U Fr= 2--      0.2925                 0.6827                 0.8517
 Atom  AN      X      Y      Z        X      Y      Z        X      Y      Z
    1   6     0.07   0.10  -0.01    -0.03  -0.06   0.00     0.02   0.01  -0.01
    2   6     0.21  -0.15   0.01    -0.09   0.04  -0.02     0.06  -0.05  -0.03
    3   6    -0.09  -0.16   0.01     0.02   0.05   0.01    -0.04  -0.05   0.00
    4   6    -0.08   0.02   0.03     0.03   0.01   0.00    -0.04   0.03   0.05
    5   8    -0.15   0.15  -0.04     0.06  -0.06   0.00    -0.05   0.03  -0.04
    6   6     0.06   0.19  -0.03    -0.02  -0.07   0.03     0.02   0.05   0.01
    7   8     0.29  -0.09   0.02    -0.11   0.06  -0.02     0.09   0.01   0.00
    8  30     0.00   0.00   0.00     0.01   0.02   0.00     0.02   0.01   0.00
    9   8    -0.19  -0.08   0.01     0.08  -0.01   0.01    -0.04  -0.06   0.02
   10   6    -0.08   0.05  -0.01     0.02   0.00   0.00    -0.03   0.04  -0.01
   11   8     0.19   0.08  -0.01     0.08  -0.01   0.01    -0.04  -0.06   0.02
   12   6     0.09   0.16  -0.01     0.02   0.05   0.01    -0.04  -0.05   0.00
   13   6    -0.21   0.15  -0.01    -0.09   0.04  -0.02     0.06  -0.05  -0.03
   14   6    -0.07  -0.10   0.01    -0.03  -0.06   0.00     0.02   0.01  -0.01
   15   6    -0.06  -0.19   0.03    -0.02  -0.07   0.03     0.02   0.05   0.01
   16   8     0.15  -0.15   0.04     0.06  -0.06   0.00    -0.05   0.03  -0.04
   17   6     0.08  -0.02  -0.03     0.03   0.01   0.00    -0.04   0.03   0.05
   18   8    -0.29   0.09  -0.02    -0.11   0.06  -0.02     0.09   0.01   0.00
   19   6     0.08  -0.05   0.01     0.02   0.00   0.00    -0.03   0.04  -0.01
   20   1     0.11  -0.05   0.04     0.03   0.02   0.00    -0.04   0.10  -0.05
   21   1    -0.13  -0.07   0.00    -0.05  -0.01   0.05     0.04   0.02   0.07
   22   1     0.24  -0.08  -0.02     0.08  -0.05   0.01    -0.07   0.02   0.06
   23   1    -0.24   0.08   0.02     0.08  -0.05   0.01    -0.07   0.02   0.05
   24   1     0.13   0.07   0.00    -0.05  -0.01   0.05     0.04   0.02   0.07
   25   1    -0.11   0.06  -0.04     0.03   0.02   0.00    -0.04   0.09  -0.04
   26   1     0.11  -0.09   0.04     0.04  -0.02   0.00    -0.02   0.03  -0.04
   27   1     0.08   0.03   0.01     0.03   0.02   0.00    -0.01  -0.02  -0.02
   28   1    -0.08  -0.03  -0.01     0.03   0.02   0.00    -0.01  -0.02  -0.02
   29   1    -0.11   0.09  -0.04     0.04  -0.02   0.00    -0.02   0.03  -0.03
   30   8     0.01   0.00   0.00    -0.05   0.00   0.02    -0.05   0.00   0.03
   31   8    -0.01   0.00   0.00    -0.05   0.00   0.02    -0.05   0.00   0.03
   32   1    -0.04   0.03  -0.06     0.27  -0.34  -0.42     0.30  -0.36  -0.38
   33   1    -0.02  -0.09  -0.08     0.12   0.13  -0.14     0.11   0.19  -0.05
   34   1     0.05  -0.04   0.06     0.28  -0.34  -0.43     0.30  -0.37  -0.39
   35   1     0.02   0.09   0.07     0.12   0.13  -0.14     0.11   0.19  -0.05
                    34                     35                     36
                     A                      A                      A
Frequencies --    524.2798               527.1777               529.9296
Red. masses --      4.0127                 3.1245                 5.8517
Frc consts  --      0.6499                 0.5116                 0.9682
IR Inten    --      9.2931                 0.0128                 0.0171
Raman Activ --      0.0008                 7.5820                15.5525
Depolar (P) --      0.7461                 0.7036                 0.2773
Depolar (U) --      0.8546                 0.8260                 0.4342
RamAct Fr= 1--      0.0008                 7.5820                15.5525
 Dep-P Fr= 1--      0.7461                 0.7036                 0.2773
 Dep-U Fr= 1--      0.8546                 0.8260                 0.4342
RamAct Fr= 2--      0.0014                12.9331                26.4319
 Dep-P Fr= 2--      0.7492                 0.7041                 0.2416
 Dep-U Fr= 2--      0.8566                 0.8264                 0.3892
 Atom  AN      X      Y      Z        X      Y      Z        X      Y      Z
    1   6     0.01  -0.01   0.00     0.01  -0.02  -0.02     0.08  -0.10   0.04
    2   6    -0.02  -0.01  -0.17    -0.01  -0.02  -0.13    -0.01  -0.04   0.04
    3   6     0.01   0.01  -0.14     0.00  -0.01  -0.10    -0.07   0.05   0.00
    4   6    -0.01   0.06   0.23    -0.01   0.05   0.19    -0.06   0.12  -0.08
    5   8     0.03  -0.04  -0.08     0.02  -0.03  -0.08     0.06  -0.05   0.05
    6   6     0.01  -0.02   0.04     0.01  -0.01   0.05     0.11  -0.07  -0.01
    7   8    -0.04  -0.03   0.08    -0.02  -0.02   0.08    -0.07  -0.20   0.02
    8  30     0.00   0.00  -0.01     0.00   0.00   0.00     0.00   0.00   0.00
    9   8     0.00   0.04   0.03     0.00   0.01   0.04    -0.08   0.06  -0.01
   10   6     0.00   0.02   0.00     0.00   0.03   0.00    -0.04   0.23  -0.05
   11   8     0.00   0.04   0.03     0.00  -0.02  -0.04     0.08  -0.06   0.01
   12   6     0.01   0.01  -0.14     0.00   0.00   0.10     0.07  -0.05   0.00
   13   6    -0.02  -0.01  -0.16     0.01   0.02   0.14     0.01   0.04  -0.04
   14   6     0.01  -0.01   0.00    -0.01   0.02   0.02    -0.08   0.11  -0.04
   15   6     0.01  -0.02   0.04    -0.01   0.01  -0.05    -0.11   0.07   0.01
   16   8     0.03  -0.04  -0.08    -0.02   0.03   0.09    -0.06   0.05  -0.05
   17   6    -0.01   0.05   0.23     0.01  -0.05  -0.19     0.06  -0.12   0.08
   18   8    -0.04  -0.03   0.08     0.02   0.02  -0.08     0.07   0.21  -0.02
   19   6     0.00   0.02   0.00     0.00  -0.03   0.00     0.04  -0.24   0.05
   20   1    -0.05   0.28  -0.17     0.04  -0.24   0.14    -0.01  -0.26   0.02
   21   1     0.00   0.01   0.19     0.00  -0.03  -0.21    -0.11   0.08   0.08
   22   1     0.05   0.04   0.26    -0.02  -0.03  -0.21    -0.13   0.11   0.02
   23   1     0.05   0.04   0.27     0.02   0.02   0.21     0.13  -0.11  -0.02
   24   1     0.00   0.02   0.19     0.00   0.03   0.21     0.11  -0.07  -0.08
   25   1    -0.05   0.29  -0.17    -0.04   0.24  -0.14     0.01   0.25  -0.02
   26   1     0.03  -0.05  -0.12    -0.01   0.03   0.10    -0.03  -0.16   0.00
   27   1     0.07  -0.22  -0.07    -0.05   0.18   0.06     0.01  -0.38   0.06
   28   1     0.07  -0.23  -0.07     0.05  -0.17  -0.06    -0.01   0.37  -0.06
   29   1     0.03  -0.05  -0.12     0.01  -0.03  -0.10     0.02   0.16   0.00
   30   8     0.02   0.00  -0.02    -0.03   0.00   0.02     0.00   0.01   0.01
   31   8     0.02   0.00  -0.02     0.03   0.00  -0.02     0.00  -0.01  -0.01
   32   1    -0.10   0.13   0.21    -0.19   0.24   0.27     0.02  -0.03  -0.05
   33   1    -0.03  -0.04   0.03    -0.07  -0.13   0.03     0.03  -0.03  -0.10
   34   1    -0.10   0.13   0.20     0.20  -0.24  -0.28    -0.02   0.03   0.05
   35   1    -0.03  -0.04   0.03     0.07   0.13  -0.03    -0.03   0.03   0.10
                    37                     38                     39
                     A                      A                      A
Frequencies --    530.9201               553.0731               553.3518
Red. masses --      5.8378                 4.7028                 4.8033
Frc consts  --      0.9695                 0.8476                 0.8665
IR Inten    --     61.9305                 0.0132                37.3104
Raman Activ --      0.0043                 1.1716                 0.0004
Depolar (P) --      0.2693                 0.7297                 0.7027
Depolar (U) --      0.4244                 0.8437                 0.8254
RamAct Fr= 1--      0.0043                 1.1716                 0.0004
 Dep-P Fr= 1--      0.2693                 0.7297                 0.7027
 Dep-U Fr= 1--      0.4244                 0.8437                 0.8254
RamAct Fr= 2--      0.0072                 1.7140                 0.0005
 Dep-P Fr= 2--      0.2331                 0.6853                 0.6339
 Dep-U Fr= 2--      0.3780                 0.8133                 0.7759
 Atom  AN      X      Y      Z        X      Y      Z        X      Y      Z
    1   6    -0.08   0.11  -0.04     0.01  -0.04  -0.17     0.01  -0.04  -0.16
    2   6     0.01   0.04  -0.05     0.00   0.00   0.05     0.00   0.00   0.05
    3   6     0.07  -0.05   0.00    -0.01   0.04   0.21    -0.01   0.03   0.21
    4   6     0.06  -0.12   0.08     0.00   0.01   0.02     0.00   0.02   0.02
    5   8    -0.05   0.05  -0.05     0.01  -0.03  -0.17     0.02  -0.03  -0.17
    6   6    -0.11   0.07   0.01     0.00   0.03   0.19     0.00   0.04   0.19
    7   8     0.06   0.20  -0.02     0.00  -0.01   0.00     0.00  -0.01   0.01
    8  30    -0.03  -0.01   0.00     0.00   0.00   0.00     0.00   0.00   0.00
    9   8     0.08  -0.06   0.01    -0.01  -0.01  -0.10    -0.01   0.00  -0.10
   10   6     0.04  -0.24   0.05     0.00   0.02   0.01    -0.01   0.02   0.01
   11   8     0.08  -0.05   0.01     0.01   0.01   0.10    -0.01   0.00  -0.11
   12   6     0.07  -0.05   0.00     0.01  -0.03  -0.21    -0.01   0.03   0.21
   13   6     0.01   0.04  -0.05     0.00   0.00  -0.05     0.00  -0.01   0.05
   14   6    -0.08   0.10  -0.04    -0.01   0.04   0.16     0.01  -0.05  -0.17
   15   6    -0.11   0.07   0.01     0.00  -0.03  -0.18     0.00   0.04   0.19
   16   8    -0.05   0.05  -0.05    -0.01   0.03   0.16     0.02  -0.03  -0.17
   17   6     0.06  -0.12   0.08     0.00  -0.01  -0.02     0.00   0.02   0.02
   18   8     0.06   0.20  -0.02     0.00   0.01   0.00     0.00  -0.01   0.01
   19   6     0.04  -0.24   0.05     0.00  -0.02  -0.01    -0.01   0.02   0.01
   20   1    -0.01  -0.25   0.02     0.00  -0.01  -0.02     0.00   0.01   0.02
   21   1    -0.11   0.08   0.08     0.01  -0.09  -0.47    -0.01   0.10   0.50
   22   1    -0.13   0.11   0.03     0.00   0.05   0.21     0.00  -0.06  -0.22
   23   1    -0.13   0.11   0.03     0.00  -0.05  -0.21     0.00  -0.05  -0.21
   24   1    -0.11   0.08   0.08    -0.01   0.09   0.49    -0.01   0.10   0.49
   25   1    -0.01  -0.26   0.02     0.00   0.01   0.02     0.00   0.01   0.02
   26   1    -0.03  -0.15   0.00     0.01  -0.03  -0.01    -0.01   0.03   0.01
   27   1     0.01  -0.38   0.05     0.01  -0.04  -0.02    -0.01   0.03   0.02
   28   1     0.01  -0.39   0.06    -0.01   0.04   0.02    -0.01   0.03   0.02
   29   1    -0.03  -0.16   0.00    -0.01   0.03   0.01    -0.01   0.03   0.01
   30   8     0.00   0.00   0.00     0.02   0.00   0.00     0.02   0.00   0.00
   31   8     0.00   0.00   0.00    -0.02   0.00   0.00     0.02   0.00   0.00
   32   1    -0.04   0.04   0.02     0.11  -0.13  -0.10    -0.10   0.12   0.08
   33   1    -0.02  -0.04  -0.02     0.06   0.07  -0.06    -0.03  -0.08   0.00
   34   1    -0.04   0.04   0.02    -0.12   0.14   0.11    -0.09   0.11   0.08
   35   1    -0.02  -0.04  -0.02    -0.06  -0.08   0.06    -0.03  -0.08   0.00
                    40                     41                     42
                     A                      A                      A
Frequencies --    595.2476               599.3650               663.1872
Red. masses --      6.3323                 6.6489                 1.1073
Frc consts  --      1.3219                 1.4073                 0.2869
IR Inten    --      0.0000                10.9128                 0.6646
Raman Activ --     13.7597                 0.0000                 9.0087
Depolar (P) --      0.7034                 0.5238                 0.7492
Depolar (U) --      0.8259                 0.6875                 0.8566
RamAct Fr= 1--     13.7597                 0.0000                 9.0087
 Dep-P Fr= 1--      0.7034                 0.5238                 0.7492
 Dep-U Fr= 1--      0.8259                 0.6875                 0.8566
RamAct Fr= 2--     24.8643                 0.0001                17.3031
 Dep-P Fr= 2--      0.6447                 0.4297                 0.5678
 Dep-U Fr= 2--      0.7839                 0.6011                 0.7244
 Atom  AN      X      Y      Z        X      Y      Z        X      Y      Z
    1   6    -0.11  -0.18   0.04    -0.11  -0.18   0.04     0.01   0.01   0.00
    2   6    -0.07  -0.13   0.01    -0.06  -0.14   0.01     0.00   0.01   0.00
    3   6    -0.01  -0.08  -0.01    -0.01  -0.08  -0.01     0.01   0.01   0.00
    4   6     0.12   0.02   0.01     0.11   0.02   0.01     0.01   0.00   0.00
    5   8     0.20   0.05   0.00     0.20   0.05   0.00     0.01   0.00   0.00
    6   6    -0.02   0.05  -0.02    -0.02   0.05  -0.02     0.00   0.00   0.00
    7   8     0.03   0.12  -0.02     0.04   0.11  -0.02    -0.01   0.00   0.00
    8  30     0.00   0.00   0.00     0.03  -0.02   0.00     0.00   0.00   0.00
    9   8    -0.18   0.13  -0.03    -0.19   0.14  -0.03     0.00  -0.01   0.02
   10   6     0.01  -0.02   0.00     0.01  -0.01   0.00     0.00  -0.01   0.00
   11   8     0.18  -0.13   0.03    -0.20   0.14  -0.03     0.00   0.01  -0.02
   12   6     0.01   0.08   0.01    -0.01  -0.08  -0.01    -0.01  -0.01   0.00
   13   6     0.07   0.13  -0.01    -0.06  -0.14   0.01     0.00  -0.01   0.00
   14   6     0.11   0.18  -0.04    -0.11  -0.18   0.04    -0.01  -0.01   0.00
   15   6     0.02  -0.05   0.02    -0.02   0.05  -0.02     0.00   0.00   0.00
   16   8    -0.20  -0.05   0.00     0.20   0.05   0.00    -0.01   0.00   0.00
   17   6    -0.11  -0.02  -0.01     0.11   0.02   0.01     0.00   0.00   0.00
   18   8    -0.03  -0.12   0.02     0.04   0.11  -0.02     0.01   0.00   0.00
   19   6    -0.01   0.02   0.00     0.01  -0.01   0.00     0.00   0.01   0.00
   20   1     0.06   0.12  -0.01    -0.06  -0.11   0.01     0.00   0.01   0.00
   21   1     0.14  -0.26   0.07    -0.14   0.26  -0.07    -0.01   0.00   0.00
   22   1     0.27   0.19  -0.05    -0.28  -0.20   0.06    -0.02  -0.02   0.00
   23   1    -0.27  -0.19   0.05    -0.28  -0.20   0.06     0.02   0.02   0.00
   24   1    -0.14   0.26  -0.07    -0.14   0.26  -0.07     0.01   0.00   0.00
   25   1    -0.06  -0.12   0.01    -0.06  -0.11   0.01     0.00  -0.01   0.00
   26   1     0.10  -0.13   0.03    -0.10   0.13  -0.03     0.00   0.01   0.00
   27   1     0.04   0.16  -0.03    -0.04  -0.16   0.03     0.00   0.01   0.00
   28   1    -0.04  -0.17   0.03    -0.04  -0.16   0.03     0.00  -0.01   0.00
   29   1    -0.10   0.13  -0.03    -0.10   0.13  -0.03     0.00  -0.01   0.00
   30   8     0.01   0.00   0.00     0.00   0.00   0.02    -0.02   0.01  -0.04
   31   8    -0.01   0.00   0.00     0.00   0.00   0.02     0.02   0.00   0.04
   32   1     0.01  -0.02  -0.08     0.04  -0.04  -0.01     0.00   0.02  -0.06
   33   1     0.03  -0.05  -0.11     0.04   0.01  -0.04     0.19  -0.27  -0.59
   34   1    -0.01   0.02   0.08     0.04  -0.04  -0.01     0.01  -0.02   0.06
   35   1    -0.03   0.05   0.11     0.04   0.01  -0.04    -0.21   0.29   0.63
                    43                     44                     45
                     A                      A                      A
Frequencies --    668.7953               717.2036               717.5421
Red. masses --      1.1088                 7.1548                 6.7985
Frc consts  --      0.2922                 2.1684                 2.0623
IR Inten    --    481.9754                30.1005                 0.0079
Raman Activ --      0.0118                 0.0117                47.8212
Depolar (P) --      0.7456                 0.0794                 0.0785
Depolar (U) --      0.8543                 0.1470                 0.1456
RamAct Fr= 1--      0.0118                 0.0117                47.8212
 Dep-P Fr= 1--      0.7456                 0.0794                 0.0785
 Dep-U Fr= 1--      0.8543                 0.1470                 0.1456
RamAct Fr= 2--      0.0220                 0.0183                74.3861
 Dep-P Fr= 2--      0.5881                 0.0787                 0.0776
 Dep-U Fr= 2--      0.7406                 0.1460                 0.1441
 Atom  AN      X      Y      Z        X      Y      Z        X      Y      Z
    1   6     0.00   0.00   0.00    -0.14  -0.12   0.01     0.14   0.12  -0.02
    2   6     0.01  -0.01  -0.01     0.07  -0.11   0.03    -0.08   0.11  -0.03
    3   6    -0.01  -0.01   0.00     0.11   0.04  -0.02    -0.12  -0.05   0.02
    4   6     0.00   0.00   0.00     0.00   0.02   0.00     0.00  -0.02   0.00
    5   8    -0.01   0.00   0.00    -0.12  -0.06   0.00     0.12   0.06  -0.01
    6   6     0.01   0.00  -0.01    -0.20  -0.11   0.02     0.20   0.11  -0.02
    7   8     0.00   0.00   0.00     0.18   0.03  -0.01    -0.18  -0.03   0.01
    8  30    -0.01   0.01   0.01    -0.02  -0.01   0.00     0.00   0.00   0.00
    9   8     0.00   0.01  -0.01     0.17   0.11   0.00    -0.17  -0.11   0.00
   10   6     0.00   0.00   0.00    -0.04   0.15  -0.03     0.04  -0.15   0.03
   11   8     0.00   0.01  -0.01     0.17   0.11   0.00     0.16   0.10   0.00
   12   6    -0.01  -0.01   0.00     0.12   0.05  -0.02     0.11   0.05  -0.02
   13   6     0.01  -0.01  -0.01     0.07  -0.11   0.03     0.07  -0.11   0.03
   14   6     0.00   0.00   0.00    -0.15  -0.12   0.02    -0.14  -0.11   0.02
   15   6     0.01   0.00  -0.01    -0.21  -0.11   0.02    -0.19  -0.11   0.02
   16   8    -0.01   0.00   0.00    -0.12  -0.06   0.01    -0.12  -0.06   0.01
   17   6     0.00   0.00   0.00     0.00   0.02   0.00     0.00   0.02   0.00
   18   8     0.00   0.00   0.00     0.19   0.03  -0.01     0.17   0.03  -0.01
   19   6     0.00   0.00   0.00    -0.04   0.16  -0.03    -0.04   0.15  -0.03
   20   1     0.00   0.00   0.00    -0.01   0.21  -0.04    -0.01   0.19  -0.04
   21   1     0.01  -0.01   0.00    -0.24  -0.08   0.01    -0.22  -0.08   0.01
   22   1    -0.01   0.00   0.02    -0.26  -0.14   0.01    -0.25  -0.13   0.02
   23   1    -0.01   0.00   0.02    -0.25  -0.13   0.01     0.26   0.13  -0.02
   24   1     0.01  -0.01   0.00    -0.23  -0.08   0.01     0.23   0.08  -0.01
   25   1     0.00   0.00   0.00    -0.01   0.20  -0.04     0.01  -0.20   0.04
   26   1     0.00   0.00   0.00    -0.01   0.12  -0.03    -0.01   0.11  -0.02
   27   1     0.00   0.00   0.00    -0.01   0.21  -0.04    -0.01   0.20  -0.04
   28   1     0.00  -0.01   0.00    -0.01   0.20  -0.04     0.01  -0.20   0.04
   29   1     0.00   0.00   0.00    -0.01   0.12  -0.02     0.01  -0.12   0.02
   30   8     0.02  -0.01   0.03     0.00   0.00  -0.01     0.01   0.00   0.02
   31   8     0.02  -0.01   0.04     0.00   0.00  -0.01    -0.01   0.00  -0.02
   32   1    -0.03   0.05  -0.02    -0.05   0.05   0.03    -0.01   0.00  -0.02
   33   1     0.20  -0.31  -0.63    -0.03  -0.01   0.04    -0.06   0.07   0.16
   34   1    -0.03   0.05  -0.01    -0.05   0.05   0.03     0.01   0.00   0.02
   35   1     0.18  -0.29  -0.58    -0.03  -0.01   0.03     0.06  -0.07  -0.16
                    46                     47                     48
                     A                      A                      A
Frequencies --    736.2148               737.5724               827.8311
Red. masses --      5.2201                 5.1857                 1.5212
Frc consts  --      1.6670                 1.6621                 0.6142
IR Inten    --      5.2661                 0.0019                 0.0453
Raman Activ --      0.0004                 1.4935                 0.5754
Depolar (P) --      0.7476                 0.6767                 0.7234
Depolar (U) --      0.8556                 0.8072                 0.8395
RamAct Fr= 1--      0.0004                 1.4935                 0.5754
 Dep-P Fr= 1--      0.7476                 0.6767                 0.7234
 Dep-U Fr= 1--      0.8556                 0.8072                 0.8395
RamAct Fr= 2--      0.0007                 2.3016                 1.3287
 Dep-P Fr= 2--      0.7500                 0.6996                 0.7328
 Dep-U Fr= 2--      0.8571                 0.8233                 0.8458
 Atom  AN      X      Y      Z        X      Y      Z        X      Y      Z
    1   6     0.01  -0.01  -0.06    -0.01   0.01   0.06     0.00  -0.02  -0.07
    2   6    -0.01   0.05   0.29     0.01  -0.05  -0.28     0.00   0.02   0.10
    3   6     0.00  -0.05  -0.26    -0.01   0.04   0.25     0.00   0.00  -0.03
    4   6     0.00   0.01   0.07     0.00  -0.01  -0.07     0.00   0.00   0.01
    5   8     0.00  -0.01  -0.06     0.00   0.01   0.06     0.00   0.01   0.02
    6   6     0.01   0.03   0.12     0.00  -0.03  -0.12     0.01  -0.01  -0.08
    7   8    -0.01  -0.01  -0.07     0.00   0.01   0.07     0.00   0.00  -0.03
    8  30     0.00   0.00   0.00     0.00   0.00   0.00     0.00   0.00   0.00
    9   8    -0.01   0.01   0.06     0.01  -0.01  -0.06     0.00   0.00   0.00
   10   6     0.00  -0.01   0.01     0.00   0.00  -0.01     0.00   0.00   0.00
   11   8    -0.01   0.01   0.06    -0.01   0.01   0.06     0.00   0.00   0.00
   12   6     0.00  -0.04  -0.25     0.01  -0.04  -0.26     0.00   0.00   0.03
   13   6    -0.01   0.05   0.28    -0.01   0.05   0.29     0.00  -0.01  -0.09
   14   6     0.01  -0.01  -0.06     0.01  -0.01  -0.06     0.00   0.02   0.07
   15   6     0.01   0.03   0.12     0.00   0.03   0.12    -0.01   0.01   0.08
   16   8     0.00  -0.01  -0.06     0.00  -0.01  -0.06     0.00  -0.01  -0.02
   17   6     0.00   0.01   0.07     0.00   0.01   0.07     0.00   0.00  -0.01
   18   8    -0.01  -0.01  -0.07     0.00  -0.01  -0.07     0.00   0.00   0.03
   19   6     0.00  -0.01   0.01     0.00   0.00   0.01     0.00   0.00   0.00
   20   1    -0.01   0.05  -0.03    -0.01   0.06  -0.03    -0.01   0.01  -0.01
   21   1     0.02  -0.03  -0.18     0.01  -0.04  -0.20     0.00  -0.08  -0.44
   22   1     0.01  -0.09  -0.49     0.01  -0.09  -0.51     0.01  -0.09  -0.50
   23   1     0.01  -0.09  -0.51    -0.01   0.09   0.50    -0.02   0.09   0.52
   24   1     0.02  -0.04  -0.19    -0.01   0.04   0.19     0.00   0.08   0.46
   25   1    -0.01   0.06  -0.03     0.01  -0.05   0.03     0.01  -0.01   0.01
   26   1     0.00  -0.02  -0.02     0.00  -0.02  -0.02     0.00   0.00   0.00
   27   1     0.02  -0.07  -0.01     0.02  -0.07  -0.01     0.00  -0.01   0.00
   28   1     0.02  -0.07  -0.01    -0.01   0.06   0.01     0.00   0.01   0.00
   29   1     0.00  -0.02  -0.02     0.00   0.02   0.02     0.00   0.00   0.00
   30   8     0.00   0.00   0.00     0.00   0.00   0.00     0.00   0.00   0.00
   31   8     0.00   0.00   0.00     0.00   0.00   0.00     0.00   0.00   0.00
   32   1     0.03  -0.03  -0.02     0.00   0.00   0.02     0.00  -0.01   0.00
   33   1     0.02   0.00  -0.05     0.01  -0.01  -0.03     0.00   0.01   0.00
   34   1     0.03  -0.03  -0.02     0.00   0.00  -0.02     0.00   0.01   0.00
   35   1     0.02   0.00  -0.05    -0.01   0.01   0.03     0.00  -0.01   0.00
                    49                     50                     51
                     A                      A                      A
Frequencies --    828.2739               861.1355               864.5153
Red. masses --      1.5167                 6.9441                 6.8915
Frc consts  --      0.6130                 3.0340                 3.0346
IR Inten    --     92.2830                 0.0000                86.0506
Raman Activ --      0.0003                15.1230                 0.0000
Depolar (P) --      0.6974                 0.5534                 0.6790
Depolar (U) --      0.8217                 0.7125                 0.8088
RamAct Fr= 1--      0.0003                15.1230                 0.0000
 Dep-P Fr= 1--      0.6974                 0.5534                 0.6790
 Dep-U Fr= 1--      0.8217                 0.7125                 0.8088
RamAct Fr= 2--      0.0007                20.8950                 0.0000
 Dep-P Fr= 2--      0.7177                 0.4782                 0.5908
 Dep-U Fr= 2--      0.8357                 0.6470                 0.7428
 Atom  AN      X      Y      Z        X      Y      Z        X      Y      Z
    1   6     0.00  -0.02  -0.07    -0.06   0.24  -0.05     0.06  -0.25   0.05
    2   6     0.00   0.01   0.09     0.06   0.09   0.00    -0.06  -0.09   0.00
    3   6     0.00   0.00  -0.02     0.00  -0.05   0.01     0.00   0.06  -0.01
    4   6     0.00   0.00   0.01     0.01  -0.02   0.00    -0.01   0.02  -0.01
    5   8     0.00   0.01   0.02     0.22  -0.11   0.03    -0.21   0.11  -0.03
    6   6     0.01  -0.01  -0.08    -0.22  -0.10   0.01     0.22   0.10  -0.01
    7   8     0.00   0.00  -0.02     0.08  -0.04   0.00    -0.08   0.03   0.00
    8  30     0.00   0.00   0.00     0.00   0.00   0.00     0.00   0.00   0.00
    9   8     0.00   0.00   0.00    -0.11  -0.08   0.01     0.11   0.08  -0.01
   10   6     0.00   0.00   0.00    -0.03   0.09  -0.02     0.03  -0.09   0.02
   11   8     0.00   0.00   0.00     0.11   0.08  -0.01     0.11   0.08  -0.01
   12   6     0.00   0.00  -0.03     0.00   0.05  -0.01     0.00   0.06  -0.01
   13   6     0.00   0.02   0.10    -0.06  -0.09   0.00    -0.06  -0.09   0.00
   14   6     0.00  -0.02  -0.07     0.06  -0.24   0.05     0.06  -0.25   0.05
   15   6     0.01  -0.01  -0.08     0.22   0.10  -0.01     0.22   0.10  -0.01
   16   8     0.00   0.01   0.02    -0.22   0.11  -0.03    -0.21   0.11  -0.03
   17   6     0.00   0.00   0.01    -0.01   0.02   0.00    -0.01   0.02  -0.01
   18   8     0.00   0.00  -0.03    -0.08   0.04   0.00    -0.08   0.03   0.00
   19   6     0.00   0.00   0.00     0.03  -0.09   0.02     0.03  -0.09   0.02
   20   1     0.01  -0.01   0.01     0.00  -0.13   0.02     0.00  -0.12   0.02
   21   1     0.00   0.08   0.46     0.30  -0.04  -0.02     0.30  -0.03  -0.02
   22   1    -0.01   0.09   0.52    -0.21  -0.28   0.01    -0.21  -0.28   0.01
   23   1    -0.01   0.09   0.50     0.21   0.28  -0.01    -0.21  -0.28   0.01
   24   1     0.00   0.08   0.44    -0.30   0.04   0.02     0.30  -0.03  -0.02
   25   1     0.01  -0.01   0.01     0.00   0.13  -0.02     0.00  -0.12   0.02
   26   1     0.00   0.00   0.00     0.00  -0.05   0.01     0.00  -0.06   0.01
   27   1     0.00   0.01   0.00     0.00  -0.14   0.03     0.01  -0.13   0.03
   28   1     0.00   0.01   0.00     0.00   0.14  -0.03     0.01  -0.13   0.03
   29   1     0.00   0.00   0.00     0.00   0.05  -0.01     0.00  -0.06   0.01
   30   8     0.00   0.00   0.00     0.00   0.00   0.00     0.00   0.00  -0.01
   31   8     0.00   0.00   0.00     0.00   0.00   0.00     0.00   0.00  -0.01
   32   1     0.00   0.00   0.00     0.01  -0.02  -0.03    -0.01   0.01   0.03
   33   1     0.00   0.01   0.01    -0.03   0.03   0.06    -0.03   0.04   0.09
   34   1     0.00   0.00   0.00    -0.01   0.02   0.03    -0.01   0.01   0.03
   35   1     0.00   0.01   0.01     0.03  -0.03  -0.06    -0.03   0.04   0.09
                    52                     53                     54
                     A                      A                      A
Frequencies --    933.5531               933.9467               937.3525
Red. masses --      1.2818                 1.2855                 1.9103
Frc consts  --      0.6582                 0.6606                 0.9889
IR Inten    --      0.0009                 1.2219                 0.0113
Raman Activ --      0.2529                 0.0002                 0.3349
Depolar (P) --      0.7497                 0.7482                 0.7143
Depolar (U) --      0.8570                 0.8559                 0.8333
RamAct Fr= 1--      0.2529                 0.0002                 0.3349
 Dep-P Fr= 1--      0.7497                 0.7482                 0.7143
 Dep-U Fr= 1--      0.8570                 0.8559                 0.8333
RamAct Fr= 2--      0.5906                 0.0004                 1.4036
 Dep-P Fr= 2--      0.7183                 0.7221                 0.2524
 Dep-U Fr= 2--      0.8360                 0.8386                 0.4031
 Atom  AN      X      Y      Z        X      Y      Z        X      Y      Z
    1   6     0.00  -0.02  -0.08     0.00   0.02   0.07    -0.03  -0.02   0.01
    2   6     0.00   0.00   0.00     0.00   0.00   0.00     0.01  -0.01   0.00
    3   6     0.00   0.01   0.01     0.00  -0.01  -0.01    -0.03   0.07  -0.01
    4   6    -0.01   0.00  -0.01     0.01   0.00   0.01    -0.09   0.00   0.00
    5   8     0.01   0.00   0.00    -0.01   0.00   0.00     0.08  -0.01   0.00
    6   6     0.00   0.02   0.08     0.00  -0.02  -0.07     0.01   0.06  -0.02
    7   8     0.00   0.00   0.00     0.00   0.00   0.00     0.03  -0.02   0.00
    8  30     0.00   0.00   0.00     0.00   0.00   0.00     0.00   0.00   0.00
    9   8     0.00   0.00   0.00     0.00   0.00   0.00     0.04   0.00   0.00
   10   6    -0.01  -0.01   0.00     0.01   0.01   0.00    -0.08  -0.07   0.01
   11   8     0.00   0.00   0.00     0.00   0.00   0.00    -0.04   0.00   0.00
   12   6     0.00  -0.01  -0.01     0.00  -0.01  -0.01     0.03  -0.06   0.01
   13   6     0.00   0.00   0.00     0.00   0.00   0.00    -0.01   0.01   0.00
   14   6     0.00   0.01   0.07     0.00   0.02   0.08     0.03   0.01  -0.01
   15   6     0.00  -0.02  -0.07     0.00  -0.02  -0.08    -0.01  -0.06   0.02
   16   8     0.00   0.00   0.00    -0.01   0.00   0.00    -0.07   0.01   0.00
   17   6     0.01   0.00   0.01     0.01   0.00   0.01     0.09   0.00   0.00
   18   8     0.00   0.00   0.00     0.00   0.00   0.00    -0.03   0.02   0.00
   19   6     0.01   0.01   0.00     0.01   0.01   0.00     0.07   0.07  -0.01
   20   1    -0.01   0.00  -0.01    -0.02   0.00  -0.01    -0.12  -0.18   0.00
   21   1    -0.01   0.08   0.49    -0.01   0.08   0.52     0.04  -0.15  -0.03
   22   1     0.02  -0.08  -0.45     0.03  -0.09  -0.47     0.19   0.04   0.05
   23   1    -0.02   0.09   0.47     0.03  -0.08  -0.45    -0.20  -0.04  -0.05
   24   1     0.01  -0.08  -0.52    -0.01   0.08   0.49    -0.04   0.16   0.03
   25   1     0.02   0.00   0.01    -0.02   0.00  -0.01     0.13   0.19   0.00
   26   1    -0.01   0.03  -0.01    -0.02   0.04  -0.02    -0.20   0.46  -0.10
   27   1     0.00  -0.03   0.00     0.00  -0.04   0.01    -0.09  -0.23   0.08
   28   1     0.00   0.03  -0.01     0.00  -0.04   0.01     0.09   0.24  -0.08
   29   1     0.02  -0.03   0.02    -0.02   0.04  -0.02     0.21  -0.48   0.10
   30   8     0.00   0.00   0.00     0.00   0.00   0.00     0.00   0.00   0.00
   31   8     0.00   0.00   0.00     0.00   0.00   0.00     0.00   0.00   0.00
   32   1     0.00   0.00   0.00     0.00   0.00   0.00     0.00   0.00   0.00
   33   1     0.00   0.00   0.00     0.00   0.00   0.00     0.00   0.00   0.00
   34   1     0.00   0.00   0.00     0.00   0.00   0.00     0.00   0.00   0.00
   35   1     0.00   0.00   0.00     0.00   0.00   0.00     0.00   0.00   0.00
                    55                     56                     57
                     A                      A                      A
Frequencies --    937.4466              1055.1076              1055.2798
Red. masses --      1.9063                 1.4498                 1.4513
Frc consts  --      0.9870                 0.9509                 0.9522
IR Inten    --     25.2341                 0.0022                 2.3338
Raman Activ --      0.0002                 2.7019                 0.0020
Depolar (P) --      0.7098                 0.7100                 0.7132
Depolar (U) --      0.8303                 0.8304                 0.8326
RamAct Fr= 1--      0.0002                 2.7019                 0.0020
 Dep-P Fr= 1--      0.7098                 0.7100                 0.7132
 Dep-U Fr= 1--      0.8303                 0.8304                 0.8326
RamAct Fr= 2--      0.0006                 5.7332                 0.0042
 Dep-P Fr= 2--      0.2512                 0.6365                 0.6468
 Dep-U Fr= 2--      0.4015                 0.7779                 0.7855
 Atom  AN      X      Y      Z        X      Y      Z        X      Y      Z
    1   6     0.03   0.01  -0.01     0.00   0.01  -0.01     0.00   0.01  -0.01
    2   6    -0.01   0.01   0.00     0.00   0.00   0.01     0.00   0.00   0.01
    3   6     0.03  -0.06   0.01     0.00   0.00   0.01     0.00   0.00   0.01
    4   6     0.09   0.00   0.00     0.01  -0.02  -0.09     0.01  -0.02  -0.08
    5   8    -0.07   0.01   0.00     0.00  -0.01   0.01     0.00  -0.01   0.01
    6   6    -0.01  -0.06   0.02     0.00   0.01   0.00     0.00   0.01   0.00
    7   8    -0.03   0.02   0.00     0.00   0.00   0.00     0.00   0.00   0.00
    8  30     0.00   0.00   0.00     0.00   0.00   0.00     0.00   0.00   0.00
    9   8    -0.04   0.00   0.00     0.00   0.00   0.00     0.00   0.00   0.00
   10   6     0.07   0.07  -0.01     0.00   0.02   0.11     0.00   0.02   0.10
   11   8    -0.04   0.00   0.00     0.00   0.00   0.00     0.00   0.00   0.00
   12   6     0.03  -0.07   0.01     0.00   0.00  -0.01     0.00   0.00   0.01
   13   6    -0.01   0.01   0.00     0.00   0.00  -0.01     0.00   0.00   0.01
   14   6     0.03   0.01  -0.01     0.00  -0.01   0.00     0.00   0.01  -0.01
   15   6    -0.01  -0.06   0.02     0.00  -0.01   0.00     0.00   0.01   0.00
   16   8    -0.08   0.01   0.00     0.00   0.01  -0.01     0.00  -0.01   0.01
   17   6     0.09   0.00   0.00    -0.01   0.02   0.08     0.01  -0.02  -0.09
   18   8    -0.03   0.02   0.00     0.00   0.00   0.00     0.00   0.00   0.00
   19   6     0.08   0.07  -0.01     0.00  -0.02  -0.10     0.00   0.02   0.11
   20   1    -0.13  -0.19   0.00     0.15  -0.40   0.20    -0.16   0.42  -0.21
   21   1     0.04  -0.16  -0.04    -0.02   0.02   0.00     0.02  -0.02   0.00
   22   1     0.20   0.04   0.06     0.03  -0.01  -0.01    -0.04   0.01   0.01
   23   1     0.19   0.04   0.06    -0.04   0.01   0.01    -0.04   0.01   0.01
   24   1     0.04  -0.16  -0.04     0.02  -0.02   0.00     0.02  -0.02   0.00
   25   1    -0.12  -0.18   0.00    -0.16   0.42  -0.21    -0.15   0.40  -0.20
   26   1    -0.21   0.48  -0.10     0.00   0.08   0.20     0.00  -0.09  -0.21
   27   1    -0.09  -0.23   0.08    -0.17   0.39   0.07     0.17  -0.41  -0.07
   28   1    -0.09  -0.23   0.08     0.18  -0.41  -0.07     0.17  -0.38  -0.07
   29   1    -0.20   0.46  -0.10     0.00  -0.09  -0.21     0.00  -0.08  -0.20
   30   8     0.00   0.00   0.00     0.00   0.00   0.00     0.00   0.00   0.00
   31   8     0.00   0.00   0.00     0.00   0.00   0.00     0.00   0.00   0.00
   32   1     0.00   0.00   0.01     0.00   0.00   0.00     0.00   0.00   0.00
   33   1     0.00   0.00   0.01     0.00   0.00   0.00     0.00   0.00   0.00
   34   1     0.00   0.00   0.01     0.00   0.00   0.00     0.00   0.00   0.00
   35   1     0.00   0.00   0.01     0.00   0.00   0.00     0.00   0.00   0.00
                    58                     59                     60
                     A                      A                      A
Frequencies --   1061.6243              1062.4510              1105.7728
Red. masses --      3.1230                 3.0896                 1.8302
Frc consts  --      2.0738                 2.0548                 1.3185
IR Inten    --      0.0004                11.6196                 0.0106
Raman Activ --     44.7211                 0.0015                16.7974
Depolar (P) --      0.0817                 0.0805                 0.1476
Depolar (U) --      0.1511                 0.1490                 0.2572
RamAct Fr= 1--     44.7211                 0.0015                16.7974
 Dep-P Fr= 1--      0.0817                 0.0805                 0.1476
 Dep-U Fr= 1--      0.1511                 0.1490                 0.2572
RamAct Fr= 2--    131.1966                 0.0046                39.4953
 Dep-P Fr= 2--      0.1013                 0.1017                 0.1211
 Dep-U Fr= 2--      0.1840                 0.1846                 0.2161
 Atom  AN      X      Y      Z        X      Y      Z        X      Y      Z
    1   6     0.01  -0.11   0.02     0.01  -0.11   0.02     0.04  -0.03   0.01
    2   6     0.04   0.07  -0.01     0.04   0.07  -0.01    -0.02   0.00   0.00
    3   6    -0.08   0.12  -0.02    -0.09   0.11  -0.02     0.07  -0.10   0.02
    4   6    -0.05   0.08  -0.03    -0.05   0.08  -0.03     0.03  -0.03   0.00
    5   8     0.01   0.09  -0.02     0.01   0.09  -0.02    -0.02   0.08  -0.02
    6   6    -0.08  -0.07   0.01    -0.08  -0.07   0.01    -0.03  -0.02   0.00
    7   8     0.07  -0.05   0.01     0.07  -0.05   0.01    -0.02   0.02   0.00
    8  30     0.00   0.00   0.00     0.00   0.00   0.00     0.00   0.00   0.00
    9   8    -0.01  -0.04   0.01    -0.01  -0.04   0.00    -0.01   0.02   0.00
   10   6     0.07  -0.07   0.03     0.07  -0.07   0.03    -0.09   0.01   0.00
   11   8     0.01   0.04  -0.01    -0.01  -0.04   0.00     0.01  -0.01   0.00
   12   6     0.08  -0.12   0.02    -0.08   0.11  -0.02    -0.06   0.09  -0.02
   13   6    -0.04  -0.07   0.01     0.04   0.07  -0.01     0.02   0.00   0.00
   14   6    -0.01   0.11  -0.02     0.01  -0.11   0.02    -0.04   0.03  -0.01
   15   6     0.08   0.07  -0.01    -0.08  -0.07   0.01     0.03   0.02   0.00
   16   8    -0.01  -0.09   0.02     0.01   0.09  -0.02     0.02  -0.08   0.02
   17   6     0.05  -0.08   0.03    -0.05   0.07  -0.03    -0.03   0.03   0.00
   18   8    -0.07   0.05  -0.01     0.07  -0.05   0.01     0.02  -0.01   0.00
   19   6    -0.07   0.07  -0.03     0.06  -0.07   0.03     0.08  -0.01   0.00
   20   1     0.06   0.17   0.00    -0.06  -0.16   0.00    -0.07  -0.20   0.01
   21   1     0.26  -0.22   0.05    -0.25   0.22  -0.05     0.09  -0.09   0.02
   22   1    -0.41   0.09  -0.03     0.41  -0.09   0.03    -0.52  -0.01  -0.01
   23   1     0.40  -0.09   0.03     0.41  -0.09   0.03     0.55   0.01   0.01
   24   1    -0.25   0.22  -0.05    -0.26   0.22  -0.05    -0.10   0.09  -0.02
   25   1    -0.06  -0.16   0.00    -0.06  -0.16   0.00     0.07   0.21  -0.01
   26   1     0.03  -0.05   0.04    -0.03   0.05  -0.04    -0.09   0.23  -0.05
   27   1     0.01   0.29  -0.06     0.00  -0.28   0.06    -0.06  -0.19   0.08
   28   1     0.00  -0.28   0.06     0.00  -0.29   0.06     0.06   0.21  -0.09
   29   1    -0.03   0.05  -0.04    -0.03   0.05  -0.04     0.09  -0.24   0.05
   30   8     0.00   0.00   0.00     0.00   0.00   0.00     0.00   0.00   0.00
   31   8     0.00   0.00   0.00     0.00   0.00   0.00     0.00   0.00   0.00
   32   1     0.00   0.00  -0.01     0.00  -0.01  -0.01     0.00   0.00   0.00
   33   1     0.00   0.00   0.00     0.00   0.00   0.00     0.00   0.00   0.00
   34   1     0.00   0.00   0.01     0.00  -0.01  -0.01     0.00   0.00   0.00
   35   1     0.00   0.00   0.00     0.00   0.00   0.00     0.00   0.00   0.00
                    61                     62                     63
                     A                      A                      A
Frequencies --   1105.9140              1220.6667              1221.8992
Red. masses --      1.8368                 3.4868                 3.4180
Frc consts  --      1.3236                 3.0611                 3.0067
IR Inten    --      9.9810               201.0518                 0.0040
Raman Activ --      0.0180                 0.0001                 5.5847
Depolar (P) --      0.1484                 0.3510                 0.3918
Depolar (U) --      0.2585                 0.5196                 0.5630
RamAct Fr= 1--      0.0180                 0.0001                 5.5847
 Dep-P Fr= 1--      0.1484                 0.3510                 0.3918
 Dep-U Fr= 1--      0.2585                 0.5196                 0.5630
RamAct Fr= 2--      0.0423                 0.0007                35.4140
 Dep-P Fr= 2--      0.1215                 0.3849                 0.4145
 Dep-U Fr= 2--      0.2166                 0.5558                 0.5860
 Atom  AN      X      Y      Z        X      Y      Z        X      Y      Z
    1   6     0.04  -0.03   0.01     0.00   0.04  -0.01     0.00  -0.04   0.01
    2   6    -0.02   0.00   0.00    -0.02  -0.06   0.01     0.03   0.06  -0.01
    3   6     0.06  -0.09   0.02     0.02   0.06  -0.01    -0.01  -0.05   0.01
    4   6     0.03  -0.03   0.00     0.16   0.23  -0.03    -0.16  -0.23   0.03
    5   8    -0.02   0.08  -0.02    -0.05  -0.02   0.00     0.05   0.02   0.00
    6   6    -0.03  -0.02   0.00    -0.04  -0.04   0.01     0.04   0.04  -0.01
    7   8    -0.02   0.01   0.00     0.01   0.00   0.00    -0.02   0.00   0.00
    8  30     0.00   0.00   0.00     0.00   0.00   0.00     0.00   0.00   0.00
    9   8    -0.01   0.01   0.00    -0.06  -0.03   0.00     0.06   0.02   0.00
   10   6    -0.08   0.01   0.00    -0.04  -0.09   0.01     0.04   0.09  -0.01
   11   8    -0.01   0.02   0.00    -0.06  -0.03   0.00    -0.06  -0.02   0.00
   12   6     0.07  -0.10   0.02     0.02   0.06  -0.01     0.01   0.05  -0.01
   13   6    -0.02   0.00   0.00    -0.02  -0.06   0.01    -0.03  -0.06   0.01
   14   6     0.04  -0.03   0.01     0.00   0.04  -0.01     0.00   0.04  -0.01
   15   6    -0.03  -0.02   0.00    -0.04  -0.04   0.01    -0.04  -0.04   0.01
   16   8    -0.02   0.08  -0.02    -0.05  -0.02   0.00    -0.05  -0.02   0.00
   17   6     0.03  -0.03   0.00     0.16   0.23  -0.03     0.16   0.23  -0.03
   18   8    -0.02   0.02   0.00     0.02   0.00   0.00     0.02   0.00   0.00
   19   6    -0.09   0.01   0.00    -0.04  -0.09   0.01    -0.04  -0.09   0.01
   20   1     0.07   0.21  -0.01     0.14  -0.01   0.08     0.14  -0.02   0.08
   21   1    -0.09   0.09  -0.02     0.18  -0.45   0.09     0.18  -0.45   0.09
   22   1     0.55   0.01   0.01     0.01   0.04  -0.01     0.02   0.04  -0.01
   23   1     0.52   0.01   0.01     0.01   0.04  -0.01    -0.02  -0.04   0.01
   24   1    -0.09   0.09  -0.02     0.18  -0.44   0.09    -0.18   0.45  -0.09
   25   1     0.07   0.20  -0.01     0.14  -0.01   0.08    -0.14   0.02  -0.08
   26   1     0.09  -0.24   0.05     0.11  -0.30   0.08     0.11  -0.29   0.08
   27   1     0.06   0.21  -0.09     0.10   0.00  -0.07     0.10   0.00  -0.07
   28   1     0.06   0.19  -0.08     0.10   0.00  -0.07    -0.10   0.00   0.07
   29   1     0.09  -0.23   0.05     0.11  -0.29   0.08    -0.11   0.29  -0.08
   30   8     0.00   0.00   0.00     0.00   0.00   0.00     0.00   0.00   0.00
   31   8     0.00   0.00   0.00     0.00   0.00   0.00     0.00   0.00   0.00
   32   1     0.00   0.00   0.00    -0.01   0.01   0.00     0.00   0.00  -0.01
   33   1     0.00   0.00   0.00     0.01  -0.01  -0.02     0.01  -0.01  -0.02
   34   1     0.00   0.00   0.00    -0.01   0.01   0.00     0.00   0.00   0.01
   35   1     0.00   0.00   0.00     0.01  -0.01  -0.02    -0.01   0.01   0.02
                    64                     65                     66
                     A                      A                      A
Frequencies --   1278.6388              1278.8405              1324.2095
Red. masses --      2.5983                 2.5686                 3.1009
Frc consts  --      2.5028                 2.4751                 3.2037
IR Inten    --     67.9624                 0.4001               476.8059
Raman Activ --      0.0435                 7.3281                 0.0065
Depolar (P) --      0.4234                 0.4205                 0.4657
Depolar (U) --      0.5949                 0.5920                 0.6355
RamAct Fr= 1--      0.0435                 7.3281                 0.0065
 Dep-P Fr= 1--      0.4234                 0.4205                 0.4657
 Dep-U Fr= 1--      0.5949                 0.5920                 0.6355
RamAct Fr= 2--      0.2451                41.2672                 0.0280
 Dep-P Fr= 2--      0.4207                 0.4192                 0.3847
 Dep-U Fr= 2--      0.5923                 0.5907                 0.5557
 Atom  AN      X      Y      Z        X      Y      Z        X      Y      Z
    1   6     0.01   0.05  -0.01     0.01   0.06  -0.01     0.01  -0.06   0.01
    2   6    -0.06  -0.14   0.02    -0.07  -0.16   0.03     0.04   0.07  -0.01
    3   6    -0.04   0.01   0.00    -0.05   0.01   0.00     0.09   0.10  -0.01
    4   6    -0.03   0.04  -0.01    -0.04   0.04  -0.01     0.11  -0.03   0.01
    5   8    -0.01  -0.09   0.02    -0.01  -0.11   0.02    -0.07  -0.11   0.02
    6   6    -0.01   0.11  -0.02    -0.01   0.12  -0.02     0.00   0.10  -0.02
    7   8     0.02   0.01   0.00     0.02   0.02   0.00     0.00  -0.01   0.00
    8  30     0.00   0.00   0.00     0.00   0.00   0.00     0.00   0.00   0.00
    9   8     0.04   0.03   0.00     0.05   0.03   0.00    -0.09  -0.06   0.01
   10   6     0.03  -0.01   0.00     0.04  -0.01   0.00    -0.01  -0.02   0.00
   11   8     0.05   0.03   0.00    -0.04  -0.03   0.00    -0.09  -0.06   0.01
   12   6    -0.05   0.01   0.00     0.04  -0.01   0.00     0.09   0.10  -0.01
   13   6    -0.07  -0.16   0.03     0.06   0.14  -0.02     0.04   0.08  -0.01
   14   6     0.01   0.06  -0.01    -0.01  -0.05   0.01     0.01  -0.07   0.01
   15   6    -0.01   0.12  -0.02     0.01  -0.11   0.02     0.01   0.11  -0.02
   16   8    -0.01  -0.11   0.02     0.01   0.09  -0.02    -0.08  -0.11   0.02
   17   6    -0.04   0.05  -0.01     0.03  -0.04   0.01     0.12  -0.03   0.01
   18   8     0.02   0.02   0.00    -0.02  -0.01   0.00     0.00  -0.01   0.00
   19   6     0.04  -0.01   0.00    -0.03   0.01   0.00    -0.01  -0.02   0.00
   20   1    -0.04  -0.10   0.00     0.04   0.08   0.00     0.08   0.18  -0.04
   21   1    -0.07   0.23  -0.04     0.06  -0.21   0.04    -0.22   0.50  -0.10
   22   1     0.63   0.12  -0.01    -0.54  -0.10   0.01     0.01  -0.07   0.01
   23   1     0.54   0.10  -0.01     0.63   0.12  -0.01     0.01  -0.07   0.01
   24   1    -0.06   0.19  -0.04    -0.07   0.24  -0.04    -0.21   0.48  -0.09
   25   1    -0.04  -0.09   0.00    -0.04  -0.10   0.00     0.08   0.17  -0.04
   26   1    -0.02   0.07  -0.02     0.02  -0.06   0.02    -0.11   0.14  -0.02
   27   1    -0.03  -0.09   0.05     0.03   0.08  -0.04     0.07   0.20  -0.05
   28   1    -0.03  -0.08   0.04    -0.03  -0.09   0.05     0.07   0.20  -0.04
   29   1    -0.01   0.06  -0.02    -0.02   0.07  -0.02    -0.11   0.13  -0.02
   30   8     0.00   0.00   0.00     0.00   0.00   0.00     0.00   0.00   0.00
   31   8     0.00   0.00   0.00     0.00   0.00   0.00     0.00   0.00   0.00
   32   1     0.00  -0.01   0.00     0.00   0.00   0.00    -0.01   0.02   0.00
   33   1     0.00   0.00   0.01     0.00   0.00  -0.01     0.02  -0.01  -0.04
   34   1     0.00  -0.01   0.00     0.00   0.00   0.00    -0.01   0.01   0.00
   35   1     0.00   0.00   0.01     0.00   0.00   0.01     0.02  -0.01  -0.04
                    67                     68                     69
                     A                      A                      A
Frequencies --   1325.4737              1392.8653              1393.4731
Red. masses --      3.2803                 1.4815                 1.4645
Frc consts  --      3.3955                 1.6934                 1.6755
IR Inten    --      0.2015                 0.0005                29.1475
Raman Activ --     15.6472                22.4934                 0.0005
Depolar (P) --      0.4609                 0.4975                 0.5220
Depolar (U) --      0.6310                 0.6644                 0.6859
RamAct Fr= 1--     15.6472                22.4934                 0.0005
 Dep-P Fr= 1--      0.4609                 0.4975                 0.5220
 Dep-U Fr= 1--      0.6310                 0.6644                 0.6859
RamAct Fr= 2--     67.4051                57.2396                 0.0012
 Dep-P Fr= 2--      0.3812                 0.4845                 0.5098
 Dep-U Fr= 2--      0.5520                 0.6527                 0.6754
 Atom  AN      X      Y      Z        X      Y      Z        X      Y      Z
    1   6     0.00  -0.07   0.01     0.04   0.01   0.00    -0.04  -0.01   0.00
    2   6     0.02   0.09  -0.02     0.03   0.03   0.00    -0.03  -0.03   0.01
    3   6     0.10   0.10  -0.01    -0.01  -0.07   0.01     0.01   0.07  -0.01
    4   6     0.12  -0.03   0.01     0.01   0.06  -0.01    -0.01  -0.06   0.01
    5   8    -0.08  -0.11   0.02    -0.03  -0.04   0.01     0.03   0.04  -0.01
    6   6     0.01   0.11  -0.02     0.00  -0.02   0.00    -0.01   0.01   0.00
    7   8     0.00  -0.02   0.00    -0.02   0.00   0.00     0.02   0.00   0.00
    8  30     0.00   0.00   0.00     0.00   0.00   0.00     0.00   0.00   0.00
    9   8    -0.09  -0.06   0.01     0.02   0.02   0.00    -0.02  -0.02   0.00
   10   6    -0.02  -0.02   0.00    -0.02   0.06  -0.01     0.02  -0.06   0.01
   11   8     0.09   0.06  -0.01    -0.02  -0.02   0.00    -0.02  -0.02   0.00
   12   6    -0.09  -0.10   0.01     0.01   0.07  -0.01     0.01   0.07  -0.01
   13   6    -0.02  -0.08   0.01    -0.03  -0.03   0.00    -0.03  -0.03   0.01
   14   6     0.00   0.07  -0.01    -0.04  -0.01   0.00    -0.04  -0.01   0.00
   15   6    -0.01  -0.11   0.02     0.00   0.02   0.00    -0.01   0.01   0.00
   16   8     0.08   0.11  -0.02     0.03   0.04  -0.01     0.03   0.04  -0.01
   17   6    -0.12   0.02  -0.01    -0.01  -0.06   0.01    -0.01  -0.06   0.01
   18   8     0.00   0.02   0.00     0.02   0.00   0.00     0.02   0.00   0.00
   19   6     0.02   0.02   0.00     0.02  -0.06   0.01     0.02  -0.06   0.01
   20   1    -0.08  -0.18   0.04    -0.02   0.24  -0.16    -0.02   0.25  -0.16
   21   1     0.20  -0.47   0.09     0.20  -0.34   0.07     0.19  -0.32   0.06
   22   1     0.00   0.07  -0.01     0.17   0.01   0.00     0.16   0.01   0.00
   23   1     0.00  -0.07   0.01    -0.17  -0.01   0.00     0.16   0.01   0.00
   24   1    -0.21   0.49  -0.09    -0.20   0.34  -0.07     0.19  -0.33   0.06
   25   1     0.09   0.19  -0.04     0.02  -0.24   0.16    -0.02   0.25  -0.17
   26   1     0.11  -0.13   0.02    -0.20   0.27  -0.06    -0.20   0.27  -0.06
   27   1    -0.08  -0.20   0.05     0.00   0.30   0.05     0.00   0.31   0.05
   28   1     0.08   0.21  -0.05     0.00  -0.30  -0.04     0.00   0.31   0.05
   29   1    -0.11   0.14  -0.02     0.20  -0.27   0.06    -0.21   0.28  -0.06
   30   8     0.00   0.00   0.00     0.00   0.00   0.00     0.00   0.00   0.00
   31   8     0.00   0.00   0.00     0.00   0.00   0.00     0.00   0.00   0.00
   32   1     0.01  -0.02   0.01    -0.01   0.01   0.00     0.00   0.00   0.00
   33   1    -0.02   0.01   0.04     0.01   0.00  -0.01     0.01   0.00  -0.01
   34   1    -0.01   0.02  -0.01     0.01  -0.01   0.00     0.00   0.00   0.00
   35   1     0.02  -0.01  -0.04    -0.01   0.00   0.01     0.01   0.00  -0.01
                    70                     71                     72
                     A                      A                      A
Frequencies --   1425.3089              1427.5154              1472.3374
Red. masses --      1.9167                 1.9782                 1.9613
Frc consts  --      2.2942                 2.3750                 2.5050
IR Inten    --      0.0001                 6.4349               205.5132
Raman Activ --     28.0374                 0.0004                 0.0046
Depolar (P) --      0.1469                 0.1462                 0.5297
Depolar (U) --      0.2561                 0.2551                 0.6925
RamAct Fr= 1--     28.0374                 0.0004                 0.0046
 Dep-P Fr= 1--      0.1469                 0.1462                 0.5297
 Dep-U Fr= 1--      0.2561                 0.2551                 0.6925
RamAct Fr= 2--     76.8443                 0.0011                 0.0120
 Dep-P Fr= 2--      0.1671                 0.1739                 0.5209
 Dep-U Fr= 2--      0.2863                 0.2963                 0.6850
 Atom  AN      X      Y      Z        X      Y      Z        X      Y      Z
    1   6     0.09   0.04  -0.01    -0.10  -0.05   0.01     0.07   0.03   0.00
    2   6     0.03  -0.05   0.01    -0.02   0.06  -0.01     0.00  -0.10   0.02
    3   6    -0.04  -0.04   0.01     0.03   0.04  -0.01     0.00   0.10  -0.02
    4   6     0.00   0.06  -0.01     0.01  -0.07   0.01     0.01  -0.08   0.02
    5   8    -0.01   0.01   0.00     0.01  -0.01   0.00     0.01   0.04  -0.01
    6   6    -0.02  -0.07   0.01     0.02   0.08  -0.01    -0.03  -0.03   0.01
    7   8    -0.04   0.02   0.00     0.04  -0.02   0.00    -0.03   0.02   0.00
    8  30     0.00   0.00   0.00     0.00   0.00   0.00     0.00   0.00   0.00
    9   8     0.02   0.02   0.00    -0.03  -0.02   0.00    -0.01  -0.02   0.00
   10   6     0.02  -0.10   0.02    -0.02   0.09  -0.02    -0.04   0.04   0.00
   11   8    -0.02  -0.02   0.00    -0.02  -0.02   0.00    -0.01  -0.02   0.00
   12   6     0.04   0.04  -0.01     0.03   0.04  -0.01     0.00   0.10  -0.02
   13   6    -0.03   0.05  -0.01    -0.02   0.06  -0.01     0.00  -0.10   0.02
   14   6    -0.09  -0.05   0.01    -0.10  -0.05   0.01     0.07   0.03   0.00
   15   6     0.02   0.07  -0.01     0.02   0.08  -0.01    -0.03  -0.03   0.01
   16   8     0.01  -0.01   0.00     0.01  -0.01   0.00     0.01   0.04  -0.01
   17   6     0.00  -0.06   0.01     0.01  -0.07   0.01     0.01  -0.08   0.02
   18   8     0.04  -0.02   0.00     0.04  -0.02   0.00    -0.03   0.02   0.00
   19   6    -0.02   0.10  -0.02    -0.02   0.09  -0.02    -0.04   0.04   0.00
   20   1    -0.01  -0.25   0.16     0.00  -0.23   0.16     0.29  -0.14   0.29
   21   1     0.22  -0.28   0.06     0.23  -0.30   0.06    -0.07   0.04  -0.01
   22   1     0.24  -0.02   0.01     0.26  -0.02   0.01    -0.07   0.02   0.00
   23   1    -0.24   0.02  -0.01     0.26  -0.02   0.01    -0.07   0.02   0.00
   24   1    -0.22   0.28  -0.06     0.24  -0.30   0.06    -0.07   0.04  -0.01
   25   1     0.01   0.25  -0.16     0.00  -0.23   0.16     0.29  -0.15   0.29
   26   1     0.20  -0.23   0.03     0.18  -0.21   0.03    -0.08   0.08  -0.14
   27   1    -0.01  -0.29  -0.05     0.00  -0.27  -0.05     0.35  -0.14  -0.29
   28   1     0.01   0.29   0.05     0.00  -0.28  -0.05     0.35  -0.14  -0.29
   29   1    -0.20   0.23  -0.03     0.18  -0.22   0.03    -0.09   0.08  -0.14
   30   8     0.00   0.00   0.00     0.00   0.00   0.00     0.00   0.00   0.00
   31   8     0.00   0.00   0.00     0.00   0.00   0.00     0.00   0.00   0.00
   32   1    -0.01   0.01   0.00     0.00   0.00  -0.01    -0.01   0.01   0.00
   33   1     0.01   0.00  -0.01     0.01  -0.01  -0.01     0.01   0.01  -0.01
   34   1     0.01  -0.01   0.00     0.00   0.00  -0.01    -0.01   0.01   0.00
   35   1    -0.01   0.00   0.01     0.01  -0.01  -0.01     0.01   0.00  -0.01
                    73                     74                     75
                     A                      A                      A
Frequencies --   1473.3716              1481.5419              1484.5439
Red. masses --      1.4832                 1.7376                 2.2524
Frc consts  --      1.8970                 2.2472                 2.9247
IR Inten    --      0.0048               230.9061                 0.0020
Raman Activ --    179.6386                 0.0003                25.4886
Depolar (P) --      0.5440                 0.3296                 0.3429
Depolar (U) --      0.7046                 0.4958                 0.5107
RamAct Fr= 1--    179.6386                 0.0003                25.4886
 Dep-P Fr= 1--      0.5440                 0.3296                 0.3429
 Dep-U Fr= 1--      0.7046                 0.4958                 0.5107
RamAct Fr= 2--    466.7581                 0.0011               109.0079
 Dep-P Fr= 2--      0.5367                 0.4397                 0.4933
 Dep-U Fr= 2--      0.6985                 0.6108                 0.6606
 Atom  AN      X      Y      Z        X      Y      Z        X      Y      Z
    1   6     0.05   0.02   0.00    -0.06  -0.02   0.00    -0.09  -0.03   0.00
    2   6     0.00  -0.07   0.01     0.00   0.08  -0.01     0.02   0.11  -0.02
    3   6    -0.02   0.07  -0.01    -0.07  -0.09   0.01    -0.08  -0.12   0.02
    4   6     0.01  -0.06   0.02     0.00   0.04  -0.01     0.00   0.06  -0.01
    5   8     0.01   0.03   0.00     0.00  -0.03   0.00     0.00  -0.04   0.01
    6   6    -0.02  -0.02   0.00     0.02   0.02   0.00     0.02   0.04  -0.01
    7   8    -0.02   0.01   0.00     0.02  -0.01   0.00     0.02  -0.02   0.00
    8  30     0.00   0.00   0.00     0.00   0.00   0.00     0.00   0.00   0.00
    9   8    -0.01  -0.01   0.00     0.04   0.03   0.00     0.05   0.03   0.00
   10   6    -0.04   0.03   0.01    -0.03  -0.04   0.01    -0.02  -0.05   0.00
   11   8     0.01   0.01   0.00     0.04   0.03   0.00    -0.05  -0.03   0.00
   12   6     0.02  -0.07   0.01    -0.07  -0.09   0.01     0.08   0.12  -0.02
   13   6     0.00   0.07  -0.01     0.00   0.08  -0.01    -0.02  -0.11   0.02
   14   6    -0.05  -0.02   0.00    -0.06  -0.02   0.00     0.09   0.03   0.00
   15   6     0.02   0.02   0.00     0.02   0.03   0.00    -0.02  -0.04   0.01
   16   8    -0.01  -0.03   0.00     0.00  -0.03   0.00     0.00   0.04  -0.01
   17   6    -0.01   0.06  -0.02     0.00   0.04  -0.01     0.00  -0.06   0.01
   18   8     0.02  -0.01   0.00     0.02  -0.01   0.00    -0.02   0.02   0.00
   19   6     0.04  -0.03  -0.01    -0.03  -0.04   0.01     0.02   0.05   0.00
   20   1    -0.31   0.11  -0.29     0.35   0.07   0.19    -0.37  -0.16  -0.14
   21   1     0.04  -0.02   0.01     0.06  -0.05   0.01    -0.09   0.08  -0.02
   22   1     0.05  -0.01   0.00     0.07  -0.01   0.00    -0.12   0.02   0.00
   23   1    -0.05   0.01   0.00     0.07  -0.01   0.00     0.12  -0.02   0.00
   24   1    -0.04   0.02  -0.01     0.06  -0.05   0.01     0.09  -0.08   0.02
   25   1     0.31  -0.11   0.28     0.35   0.07   0.19     0.37   0.16   0.14
   26   1     0.12  -0.12   0.14    -0.22   0.26  -0.05     0.21  -0.28  -0.09
   27   1    -0.37   0.11   0.30     0.34  -0.01  -0.25    -0.24   0.06   0.18
   28   1     0.37  -0.11  -0.30     0.34  -0.01  -0.25     0.25  -0.06  -0.19
   29   1    -0.12   0.12  -0.13    -0.22   0.26  -0.05    -0.21   0.28   0.09
   30   8     0.00   0.00   0.00     0.00   0.00   0.00     0.00   0.00   0.00
   31   8     0.00   0.00   0.00     0.00   0.00   0.00     0.00   0.00   0.00
   32   1     0.00   0.00   0.00     0.01  -0.02   0.01    -0.02   0.02  -0.01
   33   1     0.00   0.00   0.00    -0.02   0.00   0.02     0.03   0.00  -0.03
   34   1     0.00   0.00   0.00     0.01  -0.02   0.01     0.02  -0.02   0.01
   35   1     0.00   0.00   0.00    -0.02   0.00   0.02    -0.03   0.00   0.03
                    76                     77                     78
                     A                      A                      A
Frequencies --   1487.3424              1487.4133              1556.0883
Red. masses --      1.0581                 1.1063                 6.0179
Frc consts  --      1.3791                 1.4421                 8.5854
IR Inten    --     25.3918                 0.0284                 0.0001
Raman Activ --      0.0219                22.2134               104.0794
Depolar (P) --      0.7491                 0.7468                 0.2848
Depolar (U) --      0.8565                 0.8550                 0.4433
RamAct Fr= 1--      0.0219                22.2134               104.0794
 Dep-P Fr= 1--      0.7491                 0.7468                 0.2848
 Dep-U Fr= 1--      0.8565                 0.8550                 0.4433
RamAct Fr= 2--      0.0410                43.6353               455.3510
 Dep-P Fr= 2--      0.7471                 0.7430                 0.2852
 Dep-U Fr= 2--      0.8553                 0.8525                 0.4438
 Atom  AN      X      Y      Z        X      Y      Z        X      Y      Z
    1   6     0.01   0.00   0.00     0.02   0.01   0.00     0.06  -0.08   0.02
    2   6     0.00  -0.01   0.00     0.00  -0.03   0.01     0.28  -0.03   0.01
    3   6     0.00   0.01   0.00     0.01   0.03   0.00    -0.20   0.02  -0.01
    4   6     0.00  -0.01  -0.01     0.00  -0.02  -0.01     0.14  -0.07   0.02
    5   8     0.00   0.00   0.00     0.00   0.01   0.00     0.02  -0.02   0.01
    6   6     0.00   0.00   0.00    -0.01  -0.01   0.00    -0.15   0.13  -0.03
    7   8     0.00   0.00   0.00    -0.01   0.00   0.00    -0.14   0.04  -0.01
    8  30     0.00   0.00   0.00     0.00   0.00   0.00     0.00   0.00   0.00
    9   8     0.00   0.00   0.00    -0.01  -0.01   0.00     0.03   0.01   0.00
   10   6    -0.01   0.00  -0.04    -0.01   0.00  -0.04    -0.01   0.03  -0.01
   11   8     0.00   0.00   0.00     0.01   0.01   0.00    -0.03  -0.01   0.00
   12   6     0.00   0.01   0.00    -0.01  -0.03   0.00     0.20  -0.02   0.01
   13   6     0.00  -0.01   0.00     0.00   0.02   0.00    -0.28   0.03  -0.01
   14   6     0.01   0.00   0.00    -0.02  -0.01   0.00    -0.06   0.08  -0.02
   15   6     0.00   0.00   0.00     0.01   0.01   0.00     0.15  -0.13   0.03
   16   8     0.00   0.00   0.00     0.00  -0.01   0.00    -0.02   0.02  -0.01
   17   6     0.00  -0.02  -0.01     0.00   0.02   0.01    -0.14   0.07  -0.02
   18   8     0.00   0.00   0.00     0.00   0.00   0.00     0.14  -0.04   0.01
   19   6    -0.01   0.00  -0.04     0.01   0.00   0.04     0.01  -0.03   0.01
   20   1     0.25   0.27   0.00    -0.21  -0.24   0.01     0.14  -0.03   0.09
   21   1    -0.01   0.00   0.00     0.02  -0.01   0.00    -0.09   0.36  -0.07
   22   1     0.00   0.00   0.00     0.02   0.00   0.00    -0.10   0.10  -0.02
   23   1     0.00   0.00   0.00    -0.02   0.00   0.00     0.10  -0.10   0.02
   24   1     0.00   0.00   0.00    -0.02   0.01   0.00     0.09  -0.36   0.07
   25   1     0.24   0.25   0.00     0.22   0.26  -0.01    -0.14   0.03  -0.09
   26   1     0.02   0.13   0.51    -0.04  -0.10  -0.49    -0.10   0.13  -0.02
   27   1    -0.16  -0.28   0.07     0.18   0.27  -0.08     0.13  -0.09  -0.09
   28   1    -0.15  -0.27   0.06    -0.19  -0.29   0.09    -0.13   0.09   0.09
   29   1     0.01   0.13   0.48     0.04   0.11   0.52     0.10  -0.13   0.02
   30   8     0.00   0.00   0.00     0.00   0.00   0.00     0.00   0.01   0.00
   31   8     0.00   0.00   0.00     0.00   0.00   0.00     0.00  -0.01   0.00
   32   1     0.00   0.00   0.00     0.00   0.00   0.00    -0.08   0.09  -0.01
   33   1     0.00   0.00   0.00     0.00   0.00   0.00     0.08   0.09  -0.03
   34   1     0.00   0.00   0.00     0.00   0.00   0.00     0.08  -0.09   0.01
   35   1     0.00   0.00   0.00     0.00   0.00   0.00    -0.08  -0.08   0.03
                    79                     80                     81
                     A                      A                      A
Frequencies --   1565.1456              1617.5160              1622.8066
Red. masses --      6.5667                 5.6803                 5.4292
Frc consts  --      9.4779                 8.7562                 8.4241
IR Inten    --    193.6830               870.4389                 0.0035
Raman Activ --      0.0000                 0.0005                90.6876
Depolar (P) --      0.4180                 0.1856                 0.0746
Depolar (U) --      0.5896                 0.3131                 0.1389
RamAct Fr= 1--      0.0000                 0.0005                90.6876
 Dep-P Fr= 1--      0.4180                 0.1856                 0.0746
 Dep-U Fr= 1--      0.5896                 0.3131                 0.1389
RamAct Fr= 2--      0.0001                 0.0011               213.9560
 Dep-P Fr= 2--      0.4439                 0.1333                 0.0656
 Dep-U Fr= 2--      0.6148                 0.2352                 0.1232
 Atom  AN      X      Y      Z        X      Y      Z        X      Y      Z
    1   6     0.08  -0.09   0.02    -0.08  -0.02   0.00     0.04  -0.06   0.01
    2   6     0.29  -0.01   0.01     0.21  -0.05   0.01     0.15  -0.02   0.01
    3   6    -0.21  -0.01  -0.01     0.24  -0.03   0.01     0.24  -0.04   0.02
    4   6     0.11  -0.05   0.01    -0.23   0.12  -0.03    -0.23   0.12  -0.03
    5   8     0.03  -0.03   0.01     0.03  -0.01   0.00     0.04  -0.02   0.01
    6   6    -0.18   0.15  -0.03     0.00   0.02   0.00    -0.09   0.08  -0.02
    7   8    -0.15   0.04  -0.01    -0.12   0.05  -0.01    -0.11   0.04  -0.01
    8  30     0.00   0.00   0.00     0.00   0.00   0.00     0.00   0.00   0.00
    9   8     0.05   0.03   0.00    -0.06  -0.03   0.00    -0.05  -0.03   0.00
   10   6    -0.01   0.02  -0.01     0.03  -0.04   0.01     0.03  -0.04   0.01
   11   8     0.05   0.03   0.00    -0.06  -0.03   0.00     0.05   0.03   0.00
   12   6    -0.21  -0.01  -0.01     0.24  -0.03   0.01    -0.24   0.04  -0.01
   13   6     0.29  -0.01   0.01     0.21  -0.05   0.01    -0.15   0.02  -0.01
   14   6     0.08  -0.09   0.02    -0.08  -0.02   0.00    -0.04   0.06  -0.01
   15   6    -0.18   0.15  -0.03     0.00   0.02   0.00     0.09  -0.08   0.02
   16   8     0.03  -0.03   0.01     0.03  -0.01   0.00    -0.04   0.02  -0.01
   17   6     0.11  -0.05   0.01    -0.23   0.12  -0.03     0.23  -0.12   0.03
   18   8    -0.15   0.04  -0.01    -0.12   0.05  -0.01     0.11  -0.04   0.01
   19   6    -0.01   0.02  -0.01     0.03  -0.04   0.01    -0.03   0.04  -0.01
   20   1    -0.10   0.03  -0.07     0.12  -0.08   0.09    -0.11   0.08  -0.09
   21   1     0.10  -0.41   0.08     0.07  -0.09   0.02    -0.08   0.24  -0.05
   22   1     0.08  -0.12   0.02     0.15  -0.01   0.00    -0.02   0.08  -0.01
   23   1     0.08  -0.12   0.02     0.15  -0.01   0.00     0.02  -0.08   0.01
   24   1     0.10  -0.41   0.08     0.07  -0.09   0.02     0.08  -0.24   0.05
   25   1    -0.10   0.03  -0.07     0.12  -0.08   0.09     0.11  -0.08   0.09
   26   1     0.06  -0.08   0.01    -0.09   0.14  -0.01     0.09  -0.14   0.01
   27   1    -0.09   0.08   0.06     0.11  -0.14  -0.06    -0.10   0.14   0.06
   28   1    -0.09   0.08   0.06     0.11  -0.14  -0.06     0.10  -0.14  -0.06
   29   1     0.06  -0.08   0.01    -0.09   0.14  -0.01    -0.09   0.14  -0.01
   30   8     0.00   0.00   0.00     0.00  -0.03   0.01     0.00  -0.02   0.01
   31   8     0.00   0.00   0.00     0.00  -0.03   0.01     0.00   0.02  -0.01
   32   1    -0.01   0.02   0.03    -0.18   0.20  -0.10     0.16  -0.18   0.11
   33   1    -0.01   0.03   0.03     0.18   0.24  -0.05    -0.17  -0.22   0.06
   34   1    -0.01   0.02   0.03    -0.18   0.19  -0.10    -0.16   0.18  -0.11
   35   1    -0.01   0.03   0.03     0.17   0.24  -0.05     0.16   0.21  -0.06
                    82                     83                     84
                     A                      A                      A
Frequencies --   1634.3902              1640.1548              1644.5068
Red. masses --      3.1014                 2.5044                 1.5633
Frc consts  --      4.8811                 3.9695                 2.4910
IR Inten    --      0.0006               247.7602               488.9277
Raman Activ --    133.1856                 0.0147                 0.1771
Depolar (P) --      0.3679                 0.2458                 0.2076
Depolar (U) --      0.5379                 0.3946                 0.3438
RamAct Fr= 1--    133.1856                 0.0147                 0.1771
 Dep-P Fr= 1--      0.3679                 0.2458                 0.2076
 Dep-U Fr= 1--      0.5379                 0.3946                 0.3438
RamAct Fr= 2--    241.9040                 0.0264                 0.3072
 Dep-P Fr= 2--      0.4186                 0.2665                 0.2289
 Dep-U Fr= 2--      0.5902                 0.4208                 0.3725
 Atom  AN      X      Y      Z        X      Y      Z        X      Y      Z
    1   6     0.18  -0.04   0.01     0.14  -0.04   0.01    -0.09   0.02  -0.01
    2   6    -0.15   0.06  -0.01    -0.07   0.03  -0.01     0.08  -0.03   0.01
    3   6    -0.04  -0.04   0.00     0.09  -0.03   0.01    -0.01   0.02   0.00
    4   6     0.02  -0.02   0.00    -0.08   0.03  -0.01     0.01   0.00   0.00
    5   8     0.01  -0.01   0.00     0.02  -0.02   0.00    -0.01   0.01   0.00
    6   6    -0.13   0.08  -0.02    -0.11   0.08  -0.02     0.06  -0.04   0.01
    7   8     0.06  -0.03   0.01     0.01  -0.01   0.00    -0.03   0.02   0.00
    8  30     0.00   0.00   0.00     0.00   0.00   0.00     0.00   0.00   0.00
    9   8     0.03   0.02   0.00    -0.01   0.00   0.00    -0.01   0.00   0.00
   10   6     0.00   0.01   0.00     0.01  -0.01   0.00     0.00   0.00   0.00
   11   8    -0.03  -0.02   0.00    -0.01   0.00   0.00    -0.01   0.00   0.00
   12   6     0.04   0.04   0.00     0.09  -0.03   0.01     0.00   0.02   0.00
   13   6     0.15  -0.06   0.01    -0.07   0.03  -0.01     0.07  -0.03   0.01
   14   6    -0.18   0.04  -0.01     0.14  -0.05   0.01    -0.08   0.02  -0.01
   15   6     0.12  -0.08   0.02    -0.11   0.08  -0.02     0.06  -0.04   0.01
   16   8    -0.01   0.01   0.00     0.02  -0.02   0.00    -0.01   0.01   0.00
   17   6    -0.02   0.02   0.00    -0.08   0.03  -0.01     0.01   0.00   0.00
   18   8    -0.06   0.03  -0.01     0.01  -0.01   0.00    -0.03   0.02   0.00
   19   6     0.00  -0.01   0.00     0.01  -0.01   0.00     0.00   0.00   0.00
   20   1     0.01  -0.01   0.01     0.03  -0.03   0.03     0.00   0.00   0.00
   21   1     0.00   0.19  -0.04     0.02  -0.20   0.04     0.00   0.09  -0.02
   22   1     0.21   0.08  -0.01    -0.15  -0.08   0.01     0.10   0.04   0.00
   23   1    -0.21  -0.08   0.01    -0.15  -0.08   0.01     0.11   0.04  -0.01
   24   1     0.00  -0.19   0.04     0.02  -0.20   0.04     0.00   0.10  -0.02
   25   1    -0.01   0.01  -0.01     0.03  -0.03   0.03     0.00   0.00   0.00
   26   1     0.00   0.00   0.00    -0.03   0.05  -0.01     0.00  -0.01   0.00
   27   1     0.01  -0.01  -0.01     0.03  -0.05  -0.01     0.00   0.01   0.00
   28   1    -0.01   0.01   0.01     0.03  -0.05  -0.01     0.00   0.01   0.00
   29   1     0.00   0.00   0.00    -0.03   0.05  -0.01     0.01  -0.01   0.00
   30   8     0.00  -0.04   0.01     0.00   0.04  -0.01     0.00   0.04  -0.01
   31   8     0.00   0.04  -0.01     0.00   0.04  -0.01     0.00   0.05  -0.02
   32   1     0.25  -0.26   0.14     0.25  -0.27   0.15     0.29  -0.31   0.20
   33   1    -0.23  -0.35   0.04    -0.23  -0.38   0.03    -0.29  -0.43   0.06
   34   1    -0.24   0.26  -0.13     0.25  -0.27   0.15     0.27  -0.28   0.18
   35   1     0.22   0.34  -0.04    -0.23  -0.38   0.03    -0.26  -0.39   0.06
                    85                     86                     87
                     A                      A                      A
Frequencies --   1645.9708              3032.2460              3032.3467
Red. masses --      1.4202                 1.0405                 1.0405
Frc consts  --      2.2669                 5.6368                 5.6372
IR Inten    --      0.9402                74.6434                 0.8909
Raman Activ --     59.2063                10.1679               850.7633
Depolar (P) --      0.2016                 0.1190                 0.1188
Depolar (U) --      0.3356                 0.2127                 0.2123
RamAct Fr= 1--     59.2063                10.1679               850.7633
 Dep-P Fr= 1--      0.2016                 0.1190                 0.1188
 Dep-U Fr= 1--      0.3356                 0.2127                 0.2123
RamAct Fr= 2--    101.6638                16.9866              1420.6790
 Dep-P Fr= 2--      0.2223                 0.1506                 0.1504
 Dep-U Fr= 2--      0.3637                 0.2618                 0.2614
 Atom  AN      X      Y      Z        X      Y      Z        X      Y      Z
    1   6     0.07  -0.02   0.00     0.00   0.00   0.00     0.00   0.00   0.00
    2   6    -0.05   0.02   0.00     0.00   0.00   0.00     0.00   0.00   0.00
    3   6     0.04  -0.01   0.00     0.00   0.00   0.00     0.00   0.00   0.00
    4   6    -0.03   0.01   0.00     0.00   0.00   0.00     0.00   0.00   0.00
    5   8     0.01  -0.01   0.00     0.00   0.00   0.00     0.00   0.00   0.00
    6   6    -0.05   0.04  -0.01     0.00   0.00   0.00     0.00   0.00   0.00
    7   8     0.01  -0.01   0.00     0.00   0.00   0.00     0.00   0.00   0.00
    8  30     0.00   0.00   0.00     0.00   0.00   0.00     0.00   0.00   0.00
    9   8     0.00   0.00   0.00     0.00   0.00   0.00     0.00   0.00   0.00
   10   6     0.00   0.00   0.00     0.03  -0.03   0.00    -0.02   0.03   0.00
   11   8     0.00   0.00   0.00     0.00   0.00   0.00     0.00   0.00   0.00
   12   6    -0.04   0.01   0.00     0.00   0.00   0.00     0.00   0.00   0.00
   13   6     0.05  -0.02   0.00     0.00   0.00   0.00     0.00   0.00   0.00
   14   6    -0.07   0.02  -0.01     0.00   0.00   0.00     0.00   0.00   0.00
   15   6     0.06  -0.04   0.01     0.00   0.00   0.00     0.00   0.00   0.00
   16   8    -0.01   0.01   0.00     0.00   0.00   0.00     0.00   0.00   0.00
   17   6     0.03  -0.01   0.00     0.00   0.00   0.00     0.00   0.00   0.00
   18   8    -0.02   0.01   0.00     0.00   0.00   0.00     0.00   0.00   0.00
   19   6     0.00   0.00   0.00     0.02  -0.03   0.00     0.03  -0.03   0.00
   20   1    -0.01   0.01  -0.01    -0.23   0.18   0.37    -0.28   0.23   0.46
   21   1    -0.01   0.09  -0.02     0.00   0.00   0.00     0.00   0.00   0.00
   22   1     0.08   0.04  -0.01     0.00   0.00   0.00     0.00   0.00   0.00
   23   1    -0.08  -0.04   0.01     0.00   0.00   0.00     0.00   0.00   0.00
   24   1     0.01  -0.09   0.02     0.00   0.00   0.00     0.00   0.00   0.00
   25   1     0.01  -0.01   0.01    -0.28   0.23   0.46     0.23  -0.18  -0.37
   26   1     0.01  -0.02   0.01     0.17   0.10  -0.03     0.21   0.13  -0.04
   27   1    -0.01   0.02   0.01    -0.21   0.02  -0.29    -0.26   0.02  -0.37
   28   1     0.01  -0.02  -0.01    -0.26   0.02  -0.37     0.21  -0.02   0.29
   29   1    -0.01   0.02  -0.01     0.21   0.13  -0.04    -0.17  -0.10   0.03
   30   8     0.00   0.05  -0.02     0.00   0.00   0.00     0.00   0.00   0.00
   31   8     0.00  -0.04   0.01     0.00   0.00   0.00     0.00   0.00   0.00
   32   1    -0.27   0.29  -0.18     0.00   0.00   0.00     0.00   0.00   0.00
   33   1     0.26   0.40  -0.05     0.00   0.00   0.00     0.00   0.00   0.00
   34   1     0.30  -0.32   0.20     0.00   0.00   0.00     0.00   0.00   0.00
   35   1    -0.28  -0.44   0.05     0.00   0.00   0.00     0.00   0.00   0.00
                    88                     89                     90
                     A                      A                      A
Frequencies --   3083.8165              3083.8296              3158.8065
Red. masses --      1.0998                 1.0998                 1.0980
Frc consts  --      6.1622                 6.1623                 6.4549
IR Inten    --      0.1320                30.4538                 1.4897
Raman Activ --    329.1468                 1.4200                39.5343
Depolar (P) --      0.7208                 0.7236                 0.7499
Depolar (U) --      0.8378                 0.8396                 0.8571
RamAct Fr= 1--    329.1468                 1.4200                39.5343
 Dep-P Fr= 1--      0.7208                 0.7236                 0.7499
 Dep-U Fr= 1--      0.8378                 0.8396                 0.8571
RamAct Fr= 2--    477.4236                 2.0600                55.7926
 Dep-P Fr= 2--      0.7257                 0.7280                 0.7179
 Dep-U Fr= 2--      0.8411                 0.8426                 0.8358
 Atom  AN      X      Y      Z        X      Y      Z        X      Y      Z
    1   6     0.00   0.00   0.00     0.00   0.00   0.00     0.00   0.00   0.00
    2   6     0.00   0.00   0.00     0.00   0.00   0.00     0.00   0.00   0.00
    3   6     0.00   0.00   0.00     0.00   0.00   0.00     0.00   0.00   0.00
    4   6     0.00   0.00   0.00     0.00   0.00   0.00     0.00   0.00   0.00
    5   8     0.00   0.00   0.00     0.00   0.00   0.00     0.00   0.00   0.00
    6   6     0.00   0.00   0.00     0.00   0.00   0.00     0.00   0.00   0.00
    7   8     0.00   0.00   0.00     0.00   0.00   0.00     0.00   0.00   0.00
    8  30     0.00   0.00   0.00     0.00   0.00   0.00     0.00   0.00   0.00
    9   8     0.00   0.00   0.00     0.00   0.00   0.00     0.00   0.00   0.00
   10   6     0.00  -0.01  -0.07     0.00  -0.01  -0.06    -0.08  -0.03   0.01
   11   8     0.00   0.00   0.00     0.00   0.00   0.00     0.00   0.00   0.00
   12   6     0.00   0.00   0.00     0.00   0.00   0.00     0.00   0.00   0.00
   13   6     0.00   0.00   0.00     0.00   0.00   0.00     0.00   0.00   0.00
   14   6     0.00   0.00   0.00     0.00   0.00   0.00     0.00   0.00   0.00
   15   6     0.00   0.00   0.00     0.00   0.00   0.00     0.00   0.00   0.00
   16   8     0.00   0.00   0.00     0.00   0.00   0.00     0.00   0.00   0.00
   17   6     0.00   0.00   0.00     0.00   0.00   0.00     0.00   0.00   0.00
   18   8     0.00   0.00   0.00     0.00   0.00   0.00     0.00   0.00   0.00
   19   6     0.00   0.01   0.06     0.00  -0.01  -0.07    -0.01   0.00   0.00
   20   1     0.21  -0.16  -0.31    -0.24   0.19   0.35     0.00   0.00  -0.01
   21   1     0.00   0.00   0.00     0.00   0.00   0.00     0.00   0.00   0.00
   22   1     0.00   0.00   0.00     0.00   0.00   0.00     0.00   0.00   0.00
   23   1     0.00   0.00   0.00     0.00   0.00   0.00     0.00   0.00   0.00
   24   1     0.00   0.00   0.00     0.00   0.00   0.00     0.00   0.00   0.00
   25   1    -0.24   0.19   0.35    -0.21   0.16   0.31     0.08  -0.08  -0.15
   26   1     0.05   0.03   0.00    -0.06  -0.04   0.00     0.05   0.03  -0.01
   27   1    -0.31   0.03  -0.41     0.35  -0.04   0.46     0.01   0.00   0.01
   28   1     0.35  -0.04   0.46     0.31  -0.03   0.41     0.14  -0.02   0.21
   29   1    -0.06  -0.04   0.00    -0.05  -0.03   0.00     0.78   0.50  -0.15
   30   8     0.00   0.00   0.00     0.00   0.00   0.00     0.00   0.00   0.00
   31   8     0.00   0.00   0.00     0.00   0.00   0.00     0.00   0.00   0.00
   32   1     0.00   0.00   0.00     0.00   0.00   0.00     0.00   0.00   0.00
   33   1     0.00   0.00   0.00     0.00   0.00   0.00     0.00   0.00   0.00
   34   1     0.00   0.00   0.00     0.00   0.00   0.00     0.00   0.00   0.00
   35   1     0.00   0.00   0.00     0.00   0.00   0.00     0.00   0.00   0.00
                    91                     92                     93
                     A                      A                      A
Frequencies --   3158.8322              3223.4595              3223.4697
Red. masses --      1.0980                 1.0890                 1.0890
Frc consts  --      6.4550                 6.6668                 6.6668
IR Inten    --      1.1632                 1.5884                 0.1679
Raman Activ --     50.5619                17.2372               162.7368
Depolar (P) --      0.7499                 0.5872                 0.5871
Depolar (U) --      0.8571                 0.7399                 0.7399
RamAct Fr= 1--     50.5619                17.2372               162.7368
 Dep-P Fr= 1--      0.7499                 0.5872                 0.5871
 Dep-U Fr= 1--      0.8571                 0.7399                 0.7399
RamAct Fr= 2--     71.3564                21.9239               206.9625
 Dep-P Fr= 2--      0.7179                 0.6093                 0.6092
 Dep-U Fr= 2--      0.8358                 0.7572                 0.7572
 Atom  AN      X      Y      Z        X      Y      Z        X      Y      Z
    1   6     0.00   0.00   0.00     0.01  -0.07   0.01     0.00   0.04  -0.01
    2   6     0.00   0.00   0.00     0.00   0.00   0.00     0.00   0.00   0.00
    3   6     0.00   0.00   0.00     0.00   0.00   0.00     0.00   0.00   0.00
    4   6     0.00   0.00   0.00     0.00   0.00   0.00     0.00   0.00   0.00
    5   8     0.00   0.00   0.00     0.00   0.00   0.00     0.00   0.00   0.00
    6   6     0.00   0.00   0.00     0.02   0.01   0.00    -0.01  -0.01   0.00
    7   8     0.00   0.00   0.00     0.00   0.00   0.00     0.00   0.00   0.00
    8  30     0.00   0.00   0.00     0.00   0.00   0.00     0.00   0.00   0.00
    9   8     0.00   0.00   0.00     0.00   0.00   0.00     0.00   0.00   0.00
   10   6     0.01   0.00   0.00     0.00   0.00   0.00     0.00   0.00   0.00
   11   8     0.00   0.00   0.00     0.00   0.00   0.00     0.00   0.00   0.00
   12   6     0.00   0.00   0.00     0.00   0.00   0.00     0.00   0.00   0.00
   13   6     0.00   0.00   0.00     0.00   0.00   0.00     0.00   0.00   0.00
   14   6     0.00   0.00   0.00     0.00  -0.04   0.01     0.01  -0.07   0.01
   15   6     0.00   0.00   0.00     0.01   0.01   0.00     0.02   0.01   0.00
   16   8     0.00   0.00   0.00     0.00   0.00   0.00     0.00   0.00   0.00
   17   6     0.00   0.00   0.00     0.00   0.00   0.00     0.00   0.00   0.00
   18   8     0.00   0.00   0.00     0.00   0.00   0.00     0.00   0.00   0.00
   19   6    -0.08  -0.03   0.01     0.00   0.00   0.00     0.00   0.00   0.00
   20   1     0.08  -0.08  -0.15     0.00   0.00   0.00     0.00   0.00   0.00
   21   1     0.00   0.00   0.00    -0.16  -0.09   0.01    -0.31  -0.17   0.02
   22   1     0.00   0.00   0.00    -0.03   0.41  -0.08    -0.06   0.80  -0.15
   23   1     0.00   0.00   0.00    -0.06   0.80  -0.15     0.03  -0.41   0.08
   24   1     0.00   0.00   0.00    -0.31  -0.17   0.02     0.16   0.09  -0.01
   25   1     0.00   0.00   0.01     0.00   0.00   0.00     0.00   0.00   0.00
   26   1     0.78   0.50  -0.15     0.00   0.00   0.00     0.00   0.00   0.00
   27   1     0.14  -0.02   0.21     0.00   0.00   0.00     0.00   0.00   0.00
   28   1    -0.01   0.00  -0.01     0.00   0.00   0.00     0.00   0.00   0.00
   29   1    -0.05  -0.03   0.01     0.00   0.00   0.00     0.00   0.00   0.00
   30   8     0.00   0.00   0.00     0.00   0.00   0.00     0.00   0.00   0.00
   31   8     0.00   0.00   0.00     0.00   0.00   0.00     0.00   0.00   0.00
   32   1     0.00   0.00   0.00     0.00   0.00   0.00     0.00   0.00   0.00
   33   1     0.00   0.00   0.00     0.00   0.00   0.00     0.00   0.00   0.00
   34   1     0.00   0.00   0.00     0.00   0.00   0.00     0.00   0.00   0.00
   35   1     0.00   0.00   0.00     0.00   0.00   0.00     0.00   0.00   0.00
                    94                     95                     96
                     A                      A                      A
Frequencies --   3246.0793              3246.0934              3626.2245
Red. masses --      1.0982                 1.0982                 1.0563
Frc consts  --      6.8179                 6.8179                 8.1838
IR Inten    --      3.9169                 0.7565                 4.7658
Raman Activ --     62.7387               324.7879               275.6224
Depolar (P) --      0.2113                 0.2113                 0.2315
Depolar (U) --      0.3489                 0.3489                 0.3760
RamAct Fr= 1--     62.7387               324.7879               275.6224
 Dep-P Fr= 1--      0.2113                 0.2113                 0.2315
 Dep-U Fr= 1--      0.3489                 0.3489                 0.3760
RamAct Fr= 2--     64.9102               336.0525               339.7479
 Dep-P Fr= 2--      0.2289                 0.2289                 0.2945
 Dep-U Fr= 2--      0.3726                 0.3726                 0.4550
 Atom  AN      X      Y      Z        X      Y      Z        X      Y      Z
    1   6     0.01  -0.03   0.01     0.00   0.01   0.00     0.00   0.00   0.00
    2   6     0.00   0.00   0.00     0.00   0.00   0.00     0.00   0.00   0.00
    3   6     0.00   0.00   0.00     0.00   0.00   0.00     0.00   0.00   0.00
    4   6     0.00   0.00   0.00     0.00   0.00   0.00     0.00   0.00   0.00
    5   8     0.00   0.00   0.00     0.00   0.00   0.00     0.00   0.00   0.00
    6   6    -0.07  -0.03   0.00     0.03   0.01   0.00     0.00   0.00   0.00
    7   8     0.00   0.00   0.00     0.00   0.00   0.00     0.00   0.00   0.00
    8  30     0.00   0.00   0.00     0.00   0.00   0.00     0.00   0.00   0.00
    9   8     0.00   0.00   0.00     0.00   0.00   0.00     0.00   0.00   0.00
   10   6     0.00   0.00   0.00     0.00   0.00   0.00     0.00   0.00   0.00
   11   8     0.00   0.00   0.00     0.00   0.00   0.00     0.00   0.00   0.00
   12   6     0.00   0.00   0.00     0.00   0.00   0.00     0.00   0.00   0.00
   13   6     0.00   0.00   0.00     0.00   0.00   0.00     0.00   0.00   0.00
   14   6     0.00  -0.01   0.00     0.01  -0.03   0.01     0.00   0.00   0.00
   15   6    -0.03  -0.01   0.00    -0.07  -0.03   0.00     0.00   0.00   0.00
   16   8     0.00   0.00   0.00     0.00   0.00   0.00     0.00   0.00   0.00
   17   6     0.00   0.00   0.00     0.00   0.00   0.00     0.00   0.00   0.00
   18   8     0.00   0.00   0.00     0.00   0.00   0.00     0.00   0.00   0.00
   19   6     0.00   0.00   0.00     0.00   0.00   0.00     0.00   0.00   0.00
   20   1     0.00   0.00   0.00     0.00   0.00   0.00     0.00   0.00   0.00
   21   1     0.29   0.16  -0.02     0.75   0.40  -0.06     0.00   0.00   0.00
   22   1    -0.01   0.14  -0.03    -0.03   0.36  -0.07     0.00   0.00   0.00
   23   1    -0.03   0.36  -0.07     0.01  -0.14   0.03     0.00   0.00   0.00
   24   1     0.75   0.40  -0.06    -0.29  -0.16   0.02     0.00   0.00   0.00
   25   1     0.00   0.00   0.00     0.00   0.00   0.00     0.00   0.00   0.00
   26   1     0.00   0.00   0.00     0.00   0.00   0.00     0.00   0.00   0.00
   27   1     0.00   0.00   0.00     0.00   0.00   0.00     0.00   0.00   0.00
   28   1     0.00   0.00   0.00     0.00   0.00   0.00     0.00   0.00   0.00
   29   1     0.00   0.00   0.00     0.00   0.00   0.00     0.00   0.00   0.00
   30   8     0.00   0.00   0.00     0.00   0.00   0.00    -0.02   0.02  -0.02
   31   8     0.00   0.00   0.00     0.00   0.00   0.00     0.03  -0.03   0.02
   32   1     0.00   0.00   0.00     0.00   0.00   0.00     0.14   0.10   0.01
   33   1     0.00   0.00   0.00     0.00   0.00   0.00    -0.60   0.32  -0.31
   34   1     0.00   0.00   0.00     0.00   0.00   0.00    -0.12  -0.09  -0.01
   35   1     0.00   0.00   0.00     0.00   0.00   0.00     0.50  -0.27   0.25
                    97                     98                     99
                     A                      A                      A
Frequencies --   3629.2763              3856.5788              3857.0150
Red. masses --      1.0563                 1.0711                 1.0713
Frc consts  --      8.1971                 9.3860                 9.3897
IR Inten    --    540.4890                24.8320               186.7000
Raman Activ --      2.3970               109.2805                14.4855
Depolar (P) --      0.2286                 0.1955                 0.1957
Depolar (U) --      0.3721                 0.3271                 0.3273
RamAct Fr= 1--      2.3970               109.2805                14.4855
 Dep-P Fr= 1--      0.2286                 0.1955                 0.1957
 Dep-U Fr= 1--      0.3721                 0.3271                 0.3273
RamAct Fr= 2--      2.9596               147.6160                19.5541
 Dep-P Fr= 2--      0.2904                 0.1557                 0.1561
 Dep-U Fr= 2--      0.4501                 0.2695                 0.2701
 Atom  AN      X      Y      Z        X      Y      Z        X      Y      Z
    1   6     0.00   0.00   0.00     0.00   0.00   0.00     0.00   0.00   0.00
    2   6     0.00   0.00   0.00     0.00   0.00   0.00     0.00   0.00   0.00
    3   6     0.00   0.00   0.00     0.00   0.00   0.00     0.00   0.00   0.00
    4   6     0.00   0.00   0.00     0.00   0.00   0.00     0.00   0.00   0.00
    5   8     0.00   0.00   0.00     0.00   0.00   0.00     0.00   0.00   0.00
    6   6     0.00   0.00   0.00     0.00   0.00   0.00     0.00   0.00   0.00
    7   8     0.00   0.00   0.00     0.00   0.00   0.00     0.00   0.00   0.00
    8  30     0.00   0.00   0.00     0.00   0.00   0.00     0.00   0.00   0.00
    9   8     0.00   0.00   0.00     0.00   0.00   0.00     0.00   0.00   0.00
   10   6     0.00   0.00   0.00     0.00   0.00   0.00     0.00   0.00   0.00
   11   8     0.00   0.00   0.00     0.00   0.00   0.00     0.00   0.00   0.00
   12   6     0.00   0.00   0.00     0.00   0.00   0.00     0.00   0.00   0.00
   13   6     0.00   0.00   0.00     0.00   0.00   0.00     0.00   0.00   0.00
   14   6     0.00   0.00   0.00     0.00   0.00   0.00     0.00   0.00   0.00
   15   6     0.00   0.00   0.00     0.00   0.00   0.00     0.00   0.00   0.00
   16   8     0.00   0.00   0.00     0.00   0.00   0.00     0.00   0.00   0.00
   17   6     0.00   0.00   0.00     0.00   0.00   0.00     0.00   0.00   0.00
   18   8     0.00   0.00   0.00     0.00   0.00   0.00     0.00   0.00   0.00
   19   6     0.00   0.00   0.00     0.00   0.00   0.00     0.00   0.00   0.00
   20   1     0.00   0.00   0.00     0.00   0.00   0.00     0.00   0.00   0.00
   21   1     0.00   0.00   0.00     0.00   0.00   0.00     0.00   0.00   0.00
   22   1     0.00   0.00   0.00     0.00   0.00   0.00     0.00   0.00   0.00
   23   1     0.00   0.00   0.00     0.00   0.00   0.00     0.00   0.00   0.00
   24   1     0.00   0.00   0.00     0.00   0.00   0.00     0.00   0.00   0.00
   25   1     0.00   0.00   0.00     0.00   0.00   0.00     0.00   0.00   0.00
   26   1     0.00   0.00   0.00     0.00   0.00   0.00     0.00   0.00   0.00
   27   1     0.00   0.00   0.00     0.00   0.00   0.00     0.00   0.00   0.00
   28   1     0.00   0.00   0.00     0.00   0.00   0.00     0.00   0.00   0.00
   29   1     0.00   0.00   0.00     0.00   0.00   0.00     0.00   0.00   0.00
   30   8     0.03  -0.03   0.02     0.05   0.03   0.01     0.02   0.01   0.00
   31   8     0.02  -0.02   0.02    -0.02  -0.01   0.00     0.05   0.03   0.01
   32   1     0.12   0.09   0.01     0.31   0.28   0.01    -0.66  -0.59  -0.02
   33   1    -0.50   0.27  -0.26     0.06  -0.05   0.04    -0.14   0.11  -0.08
   34   1     0.14   0.11   0.01    -0.66  -0.59  -0.02    -0.31  -0.28  -0.01
   35   1    -0.60   0.32  -0.31    -0.14   0.10  -0.08    -0.07   0.05  -0.04

-------------------
- Thermochemistry -
-------------------
Temperature   298.150 Kelvin.  Pressure   1.00000 Atm.
Atom     1 has atomic number  6 and mass  12.00000
Atom     2 has atomic number  6 and mass  12.00000
Atom     3 has atomic number  6 and mass  12.00000
Atom     4 has atomic number  6 and mass  12.00000
Atom     5 has atomic number  8 and mass  15.99491
Atom     6 has atomic number  6 and mass  12.00000
Atom     7 has atomic number  8 and mass  15.99491
Atom     8 has atomic number 30 and mass  63.92915
Atom     9 has atomic number  8 and mass  15.99491
Atom    10 has atomic number  6 and mass  12.00000
Atom    11 has atomic number  8 and mass  15.99491
Atom    12 has atomic number  6 and mass  12.00000
Atom    13 has atomic number  6 and mass  12.00000
Atom    14 has atomic number  6 and mass  12.00000
Atom    15 has atomic number  6 and mass  12.00000
Atom    16 has atomic number  8 and mass  15.99491
Atom    17 has atomic number  6 and mass  12.00000
Atom    18 has atomic number  8 and mass  15.99491
Atom    19 has atomic number  6 and mass  12.00000
Atom    20 has atomic number  1 and mass   1.00783
Atom    21 has atomic number  1 and mass   1.00783
Atom    22 has atomic number  1 and mass   1.00783
Atom    23 has atomic number  1 and mass   1.00783
Atom    24 has atomic number  1 and mass   1.00783
Atom    25 has atomic number  1 and mass   1.00783
Atom    26 has atomic number  1 and mass   1.00783
Atom    27 has atomic number  1 and mass   1.00783
Atom    28 has atomic number  1 and mass   1.00783
Atom    29 has atomic number  1 and mass   1.00783
Atom    30 has atomic number  8 and mass  15.99491
Atom    31 has atomic number  8 and mass  15.99491
Atom    32 has atomic number  1 and mass   1.00783
Atom    33 has atomic number  1 and mass   1.00783
Atom    34 has atomic number  1 and mass   1.00783
Atom    35 has atomic number  1 and mass   1.00783
Molecular mass:   349.99801 amu.
Principal axes and moments of inertia in atomic units:
                          1         2         3
    Eigenvalues --  2483.81377********************
          X            0.99995  -0.00951   0.00175
          Y            0.00951   0.99995   0.00177
          Z           -0.00177  -0.00175   1.00000
This molecule is an asymmetric top.
Rotational symmetry number  1.
Warning -- assumption of classical behavior for rotation
          may cause significant error
Rotational temperatures (Kelvin)      0.03487     0.00665     0.00606
Rotational constants (GHZ):           0.72660     0.13863     0.12632
Zero-point vibrational energy     665780.9 (Joules/Mol)
                                 159.12546 (Kcal/Mol)
Warning -- explicit consideration of  41 degrees of freedom as
          vibrations may cause significant error
Vibrational temperatures:     23.78    34.23    49.19    78.73    94.71
         (Kelvin)            106.10   129.91   129.94   148.14   160.73
                             168.31   192.75   208.96   230.62   231.28
                             275.09   288.22   294.96   315.98   317.36
                             346.18   428.13   429.34   462.46   472.64
                             487.07   493.70   668.19   675.02   699.19
                             723.33   727.62   735.95   754.32   758.49
                             762.45   763.87   795.75   796.15   856.43
                             862.35   954.18   962.25  1031.89  1032.38
                            1059.25  1061.20  1191.06  1191.70  1238.98
                            1243.84  1343.17  1343.74  1348.64  1348.77
                            1518.06  1518.31  1527.44  1528.63  1590.96
                            1591.16  1756.26  1758.04  1839.67  1839.96
                            1905.24  1907.06  2004.02  2004.89  2050.70
                            2053.87  2118.36  2119.85  2131.61  2135.92
                            2139.95  2140.05  2238.86  2251.89  2327.24
                            2334.85  2351.52  2359.81  2366.08  2368.18
                            4362.72  4362.87  4436.92  4436.94  4544.81
                            4544.85  4637.83  4637.85  4670.38  4670.40
                            5217.32  5221.71  5548.75  5549.38

Zero-point correction=                           0.253583 (Hartree/Particle)
Thermal correction to Energy=                    0.277686
Thermal correction to Enthalpy=                  0.278630
Thermal correction to Gibbs Free Energy=         0.197942
Sum of electronic and zero-point Energies=          -1132.980436
Sum of electronic and thermal Energies=             -1132.956332
Sum of electronic and thermal Enthalpies=           -1132.955388
Sum of electronic and thermal Free Energies=        -1133.036076

                    E (Thermal)             CV                S
                     KCal/Mol        Cal/Mol-Kelvin    Cal/Mol-Kelvin
Total                  174.251             85.733            169.822
Electronic               0.000              0.000              0.000
Translational            0.889              2.981             43.452
Rotational               0.889              2.981             34.490
Vibrational            172.473             79.771             91.880
Vibration     1          0.593              1.986              7.013
Vibration     2          0.593              1.985              6.290
Vibration     3          0.594              1.983              5.570
Vibration     4          0.596              1.976              4.639
Vibration     5          0.597              1.971              4.274
Vibration     6          0.599              1.966              4.051
Vibration     7          0.602              1.956              3.654
Vibration     8          0.602              1.956              3.653
Vibration     9          0.605              1.947              3.397
Vibration    10          0.607              1.940              3.239
Vibration    11          0.608              1.935              3.150
Vibration    12          0.613              1.919              2.888
Vibration    13          0.617              1.908              2.734
Vibration    14          0.622              1.891              2.546
Vibration    15          0.622              1.890              2.541
Vibration    16          0.634              1.852              2.216
Vibration    17          0.638              1.839              2.130
Vibration    18          0.640              1.833              2.088
Vibration    19          0.647              1.811              1.962
Vibration    20          0.647              1.810              1.954
Vibration    21          0.658              1.778              1.798
Vibration    22          0.691              1.678              1.431
Vibration    23          0.691              1.677              1.426
Vibration    24          0.707              1.632              1.303
Vibration    25          0.712              1.619              1.267
Vibration    26          0.719              1.599              1.219
Vibration    27          0.722              1.589              1.198
Vibration    28          0.822              1.329              0.753
Vibration    29          0.826              1.318              0.740
Vibration    30          0.842              1.281              0.694
Vibration    31          0.858              1.244              0.651
Vibration    32          0.861              1.237              0.644
Vibration    33          0.867              1.224              0.630
Vibration    34          0.879              1.196              0.600
Vibration    35          0.882              1.190              0.594
Vibration    36          0.885              1.184              0.587
Vibration    37          0.886              1.182              0.585
Vibration    38          0.908              1.133              0.538
Vibration    39          0.909              1.132              0.537
Vibration    40          0.953              1.042              0.458
Vibration    41          0.957              1.033              0.451
                      Q            Log10(Q)             Ln(Q)
Total Bot       0.897683D-91        -91.046877       -209.643182
Total V=0       0.391521D+26         25.592755         58.929496
Vib (Bot)       0.453327-106       -106.343589       -244.865162
Vib (Bot)    1  0.125333D+02          1.098064          2.528386
Vib (Bot)    2  0.870572D+01          0.939804          2.163980
Vib (Bot)    3  0.605427D+01          0.782062          1.800764
Vib (Bot)    4  0.377599D+01          0.577031          1.328663
Vib (Bot)    5  0.313487D+01          0.496219          1.142587
Vib (Bot)    6  0.279535D+01          0.446436          1.027956
Vib (Bot)    7  0.227703D+01          0.357369          0.822873
Vib (Bot)    8  0.227645D+01          0.357257          0.822615
Vib (Bot)    9  0.199200D+01          0.299290          0.689141
Vib (Bot)   10  0.183271D+01          0.263095          0.605798
Vib (Bot)   11  0.174813D+01          0.242575          0.558549
Vib (Bot)   12  0.152023D+01          0.181911          0.418865
Vib (Bot)   13  0.139804D+01          0.145519          0.335071
Vib (Bot)   14  0.126113D+01          0.100760          0.232009
Vib (Bot)   15  0.125737D+01          0.099465          0.229026
Vib (Bot)   16  0.104630D+01          0.019657          0.045262
Vib (Bot)   17  0.995257D+00         -0.002065         -0.004755
Vib (Bot)   18  0.970737D+00         -0.012898         -0.029700
Vib (Bot)   19  0.900807D+00         -0.045368         -0.104464
Vib (Bot)   20  0.896538D+00         -0.047431         -0.109215
Vib (Bot)   21  0.814709D+00         -0.088998         -0.204925
Vib (Bot)   22  0.639989D+00         -0.193827         -0.446304
Vib (Bot)   23  0.637875D+00         -0.195264         -0.449613
Vib (Bot)   24  0.584333D+00         -0.233339         -0.537284
Vib (Bot)   25  0.569304D+00         -0.244656         -0.563340
Vib (Bot)   26  0.549008D+00         -0.260421         -0.599642
Vib (Bot)   27  0.540064D+00         -0.267555         -0.616067
Vib (Bot)   28  0.364898D+00         -0.437828         -1.008136
Vib (Bot)   29  0.359776D+00         -0.443968         -1.022273
Vib (Bot)   30  0.342389D+00         -0.465480         -1.071807
Vib (Bot)   31  0.326121D+00         -0.486621         -1.120487
Vib (Bot)   32  0.323334D+00         -0.490348         -1.129068
Vib (Bot)   33  0.318012D+00         -0.497557         -1.145666
Vib (Bot)   34  0.306667D+00         -0.513332         -1.181992
Vib (Bot)   35  0.304165D+00         -0.516891         -1.190185
Vib (Bot)   36  0.301813D+00         -0.520262         -1.197949
Vib (Bot)   37  0.300972D+00         -0.521474         -1.200739
Vib (Bot)   38  0.282909D+00         -0.548354         -1.262631
Vib (Bot)   39  0.282690D+00         -0.548689         -1.263403
Vib (Bot)   40  0.252079D+00         -0.598464         -1.378014
Vib (Bot)   41  0.249293D+00         -0.603291         -1.389128
Vib (V=0)       0.197717D+11         10.296043         23.707516
Vib (V=0)    1  0.130432D+02          1.115385          2.568269
Vib (V=0)    2  0.922006D+01          0.964734          2.221382
Vib (V=0)    3  0.657488D+01          0.817888          1.883256
Vib (V=0)    4  0.430895D+01          0.634371          1.460694
Vib (V=0)    5  0.367449D+01          0.565197          1.301414
Vib (V=0)    6  0.333971D+01          0.523709          1.205884
Vib (V=0)    7  0.283128D+01          0.451983          1.040730
Vib (V=0)    8  0.283071D+01          0.451895          1.040527
Vib (V=0)    9  0.255380D+01          0.407186          0.937581
Vib (V=0)   10  0.239970D+01          0.380156          0.875342
Vib (V=0)   11  0.231823D+01          0.365157          0.840805
Vib (V=0)   12  0.210035D+01          0.322291          0.742103
Vib (V=0)   13  0.198476D+01          0.297708          0.685498
Vib (V=0)   14  0.185663D+01          0.268726          0.618764
Vib (V=0)   15  0.185314D+01          0.267909          0.616882
Vib (V=0)   16  0.165963D+01          0.220012          0.506596
Vib (V=0)   17  0.161379D+01          0.207848          0.478588
Vib (V=0)   18  0.159194D+01          0.201926          0.464953
Vib (V=0)   19  0.153027D+01          0.184768          0.425443
Vib (V=0)   20  0.152654D+01          0.183708          0.423002
Vib (V=0)   21  0.145590D+01          0.163132          0.375626
Vib (V=0)   22  0.131215D+01          0.117983          0.271666
Vib (V=0)   23  0.131048D+01          0.117432          0.270397
Vib (V=0)   24  0.126905D+01          0.103480          0.238272
Vib (V=0)   25  0.125770D+01          0.099577          0.229284
Vib (V=0)   26  0.124257D+01          0.094321          0.217182
Vib (V=0)   27  0.123598D+01          0.092012          0.211866
Vib (V=0)   28  0.111899D+01          0.048827          0.112428
Vib (V=0)   29  0.111599D+01          0.047659          0.109738
Vib (V=0)   30  0.110600D+01          0.043753          0.100746
Vib (V=0)   31  0.109695D+01          0.040189          0.092538
Vib (V=0)   32  0.109544D+01          0.039587          0.091153
Vib (V=0)   33  0.109256D+01          0.038447          0.088527
Vib (V=0)   34  0.108655D+01          0.036051          0.083011
Vib (V=0)   35  0.108525D+01          0.035529          0.081809
Vib (V=0)   36  0.108403D+01          0.035041          0.080685
Vib (V=0)   37  0.108360D+01          0.034867          0.080285
Vib (V=0)   38  0.107449D+01          0.031202          0.071845
Vib (V=0)   39  0.107438D+01          0.031158          0.071745
Vib (V=0)   40  0.105995D+01          0.025285          0.058221
Vib (V=0)   41  0.105870D+01          0.024773          0.057043
Electronic      0.100000D+01          0.000000          0.000000
Translational   0.257367D+09          8.410554         19.366015
Rotational      0.769410D+07          6.886158         15.855965
***** Axes restored to original set *****
-------------------------------------------------------------------
Center     Atomic                   Forces (Hartrees/Bohr)
Number     Number              X              Y              Z
-------------------------------------------------------------------
     1        6          -0.000009519    0.000026083   -0.000032032
     2        6          -0.000043988    0.000042240   -0.000009309
     3        6           0.000030013   -0.000039446   -0.000010168
     4        6          -0.000012935    0.000022976    0.000033439
     5        8          -0.000024295    0.000022499    0.000007960
     6        6           0.000033106   -0.000055162   -0.000003238
     7        8           0.000055416   -0.000036721    0.000019574
     8       30          -0.000001625   -0.000020221    0.000005638
     9        8           0.000009418    0.000084232    0.000007184
    10        6           0.000001527   -0.000029652    0.000009579
    11        8          -0.000029228   -0.000093391   -0.000005123
    12        6          -0.000015315    0.000053884   -0.000006880
    13        6           0.000029119   -0.000053278    0.000021037
    14        6           0.000021746   -0.000027374    0.000028285
    15        6          -0.000038412    0.000065160    0.000000716
    16        8           0.000028665   -0.000029052   -0.000008559
    17        6           0.000005821   -0.000022543   -0.000028864
    18        8          -0.000040502    0.000056785   -0.000025254
    19        6          -0.000001405    0.000028381   -0.000007035
    20        1           0.000003882    0.000008776    0.000005918
    21        1           0.000005319   -0.000000109   -0.000002732
    22        1          -0.000003584    0.000001723   -0.000009611
    23        1           0.000001588   -0.000002386    0.000009401
    24        1          -0.000004990   -0.000001111    0.000003344
    25        1          -0.000003462   -0.000007123   -0.000005969
    26        1           0.000002113   -0.000027367    0.000015379
    27        1          -0.000003372   -0.000008419    0.000012500
    28        1           0.000002882    0.000009022   -0.000012630
    29        1          -0.000002407    0.000027273   -0.000015919
    30        8           0.000020499    0.000001895    0.000007302
    31        8          -0.000026176   -0.000002411   -0.000007245
    32        1           0.000001534   -0.000010323    0.000011559
    33        1           0.000023501    0.000032881    0.000018814
    34        1          -0.000001375    0.000011163   -0.000015581
    35        1          -0.000013559   -0.000028884   -0.000011480
-------------------------------------------------------------------
Cartesian Forces:  Max     0.000093391 RMS     0.000025972
FormGI is forming the generalized inverse of G from B-inverse, IUseBI=4.
End of FrcOut F.D. properties on file   721 Mask=      11 NFrqRd=     2 NDeriv=     1 ND12= 1 LenFil=      58:
Frequencies=    0.000000    0.085969
Property number 1 -- Alpha(-w,w) frequency  1    0.000000:
                1             2             3 
     1   0.284917D+03 -0.970484D+01  0.671582D+01
     2  -0.970484D+01  0.209500D+03 -0.107785D+02
     3   0.671582D+01 -0.107785D+02  0.123934D+03
Property number 1 -- Alpha(-w,w) frequency  2    0.085969:
                1             2             3 
     1   0.313354D+03 -0.157214D+02  0.841288D+01
     2  -0.157214D+02  0.233119D+03 -0.136547D+02
     3   0.841288D+01 -0.136547D+02  0.128660D+03
Property number 5 -- Beta(-w,w,0) frequency  1    0.000000:
                1 
     1  -0.643637D-01
     2  -0.588190D-01
     3  -0.248593D-01
     4   0.608240D-01
     5   0.918945D-02
     6   0.118715D+00
     7  -0.588190D-01
     8  -0.248593D-01
     9   0.518031D-01
    10   0.918945D-02
    11  -0.707194D-01
    12   0.218483D-01
    13   0.608240D-01
    14   0.918945D-02
    15  -0.707194D-01
    16   0.118715D+00
    17   0.218483D-01
    18   0.758199D-01
Property number 5 -- Beta(-w,w,0) frequency  2    0.085969:
                1 
     1  -0.120877D+00
     2  -0.132240D+00
     3   0.955696D-02
     4   0.110534D+00
     5  -0.422894D-01
     6   0.183220D+00
     7  -0.705392D-01
     8  -0.479402D-01
     9   0.199715D+00
    10   0.120872D-01
    11  -0.162485D+00
    12   0.413071D-01
    13   0.817015D-01
    14   0.277452D-01
    15  -0.993279D-01
    16   0.168418D+00
    17   0.220821D-01
    18   0.114957D+00
End of FrcOut F.D. properties on file   722 Mask=       1 NFrqRd=     2 NDeriv=   105 ND12= 1 LenFil=    1894:
Frequencies=    0.000000    0.085969
Property number 1 -- Alpha(-w,w) derivatives, frequency  1    0.000000:
                1             2             3             4             5 
     1  -0.795866D+01 -0.134200D+02  0.217422D+01  0.474373D+01 -0.142480D+01
     2  -0.134200D+02 -0.789987D+01  0.690920D+00 -0.142480D+01 -0.538564D+01
     3   0.217422D+01  0.690920D+00 -0.146013D+01  0.497005D+00  0.208413D+01
                6             7             8             9            10 
     1   0.497005D+00 -0.931819D+00 -0.961071D-01  0.790785D+00  0.657323D+01
     2   0.208413D+01 -0.961071D-01  0.191166D+01  0.278645D+01  0.330011D+01
     3   0.247219D+01  0.790785D+00  0.278645D+01 -0.177964D+01 -0.116428D+01
               11            12            13            14            15 
     1   0.330011D+01 -0.116428D+01 -0.706857D+01  0.743535D+01 -0.153993D+01
     2   0.946624D+01 -0.182099D+01  0.743535D+01  0.599389D+01 -0.521693D+00
     3  -0.182099D+01 -0.201754D+01 -0.153993D+01 -0.521693D+00  0.138845D+00
               16            17            18            19            20 
     1   0.117004D+01 -0.139524D+01 -0.118454D+01 -0.133186D+02  0.333561D+01
     2  -0.139524D+01  0.278293D+00  0.183183D+01  0.333561D+01 -0.147697D+02
     3  -0.118454D+01  0.183183D+01 -0.657573D+00 -0.436325D+00  0.272424D+01
               21            22            23            24            25 
     1  -0.436325D+00  0.649983D+01 -0.360431D+01  0.700073D+00 -0.134433D+01
     2   0.272424D+01 -0.360431D+01  0.112600D+01 -0.164707D+00  0.222610D+00
     3  -0.173137D+01  0.700073D+00 -0.164707D+00  0.206082D+00 -0.219382D+01
               26            27            28            29            30 
     1   0.222610D+00 -0.219382D+01  0.119946D+02 -0.710734D+00  0.625005D+00
     2  -0.139949D+01 -0.111648D+01 -0.710734D+00  0.167440D+02 -0.200780D+01
     3  -0.111648D+01  0.186266D+00  0.625005D+00 -0.200780D+01  0.321813D+01
               31            32            33            34            35 
     1  -0.127744D+02  0.947297D+01 -0.934851D+00  0.330551D+01 -0.891276D+00
     2   0.947297D+01 -0.126223D+02  0.190211D+01 -0.891276D+00  0.182026D+01
     3  -0.934851D+00  0.190211D+01 -0.116858D+01  0.565428D+01 -0.284741D+01
               36            37            38            39            40 
     1   0.565428D+01  0.772269D+01 -0.866863D+01  0.158171D+01 -0.191341D+01
     2  -0.284741D+01 -0.866863D+01 -0.556221D+01  0.441437D+00  0.266139D+01
     3   0.178021D+01  0.158171D+01  0.441437D+00 -0.978817D-01 -0.686958D+00
               41            42            43            44            45 
     1   0.266139D+01 -0.686958D+00  0.352725D+00 -0.577808D+00  0.249051D+00
     2  -0.112770D+02  0.148886D+01 -0.577808D+00  0.216489D+01 -0.437766D+00
     3   0.148886D+01 -0.426285D+00  0.249051D+00 -0.437766D+00  0.920049D-01
               46            47            48            49            50 
     1   0.625669D+01  0.117269D+02 -0.215988D+01 -0.281077D+01 -0.607444D+01
     2   0.117269D+02  0.824417D+01 -0.433792D+00 -0.607444D+01  0.885510D+01
     3  -0.215988D+01 -0.433792D+00  0.402089D+01  0.207363D+01 -0.135665D+01
               51            52            53            54            55 
     1   0.207363D+01  0.295645D+00  0.237106D+01  0.476356D+01 -0.144057D+02
     2  -0.135665D+01  0.237106D+01 -0.826978D+00  0.179816D+01  0.513814D+00
     3  -0.124195D+01  0.476356D+01  0.179816D+01  0.568082D-01  0.436072D+00
               56            57            58            59            60 
     1   0.513814D+00  0.436072D+00  0.831301D+01 -0.472110D+01 -0.194215D+00
     2  -0.106721D+02  0.172696D+01 -0.472110D+01  0.363759D+01 -0.365980D+00
     3   0.172696D+01  0.252044D-01 -0.194215D+00 -0.365980D+00  0.623693D+00
               61            62            63            64            65 
     1  -0.734950D+00  0.735310D-01 -0.354665D+01 -0.123067D-02 -0.109075D-02
     2   0.735310D-01 -0.423920D+00  0.137616D+01 -0.109075D-02 -0.621901D-03
     3  -0.354665D+01  0.137616D+01 -0.631030D+00 -0.463905D-03  0.588981D-03
               66            67            68            69            70 
     1  -0.463905D-03 -0.409075D-02 -0.935916D-03 -0.954108D-03 -0.101564D-03
     2   0.588981D-03 -0.935916D-03  0.203031D-02  0.259475D-03 -0.202862D-03
     3   0.511169D-03 -0.954108D-03  0.259475D-03  0.136291D-03 -0.100013D-04
               71            72            73            74            75 
     1  -0.202862D-03 -0.100013D-04  0.439796D+00  0.653824D+00 -0.692297D+00
     2  -0.170768D-02  0.166204D-03  0.653824D+00  0.836917D+01 -0.145897D+01
     3   0.166204D-03  0.102486D-03 -0.692297D+00 -0.145897D+01  0.477867D-01
               76            77            78            79            80 
     1  -0.418465D+01 -0.260782D+01 -0.390130D+00 -0.221764D+00 -0.370097D+00
     2  -0.260782D+01 -0.159920D+01 -0.718805D+00 -0.370097D+00  0.587264D+00
     3  -0.390130D+00 -0.718805D+00 -0.142675D+01 -0.233493D+01 -0.156020D+01
               81            82            83            84            85 
     1  -0.233493D+01 -0.484588D+01  0.847090D+01 -0.230564D+01  0.857177D+01
     2  -0.156020D+01  0.847090D+01 -0.585975D+01 -0.458457D-01 -0.692593D+01
     3  -0.670450D-01 -0.230564D+01 -0.458457D-01 -0.453269D+01 -0.380631D+00
               86            87            88            89            90 
     1  -0.692593D+01 -0.380631D+00 -0.202559D+01 -0.880207D+00 -0.702538D+01
     2   0.775191D+01  0.175206D+00 -0.880207D+00  0.163237D+01  0.510081D+01
     3   0.175206D+00  0.167973D+01 -0.702538D+01  0.510081D+01 -0.202798D+01
               91            92            93            94            95 
     1  -0.443886D+00 -0.656328D+00  0.693124D+00  0.418302D+01  0.260655D+01
     2  -0.656328D+00 -0.836871D+01  0.145832D+01  0.260655D+01  0.159863D+01
     3   0.693124D+00  0.145832D+01 -0.461894D-01  0.389803D+00  0.716799D+00
               96            97            98            99           100 
     1   0.389803D+00  0.222782D+00  0.371035D+00  0.233666D+01  0.133191D+02
     2   0.716799D+00  0.371035D+00 -0.583990D+00  0.155982D+01 -0.333404D+01
     3   0.142739D+01  0.233666D+01  0.155982D+01  0.668206D-01  0.433717D+00
              101           102           103           104           105 
     1  -0.333404D+01  0.433717D+00 -0.649899D+01  0.360760D+01 -0.698134D+00
     2   0.147730D+02 -0.272046D+01  0.360760D+01 -0.113388D+01  0.164920D+00
     3  -0.272046D+01  0.172890D+01 -0.698134D+00  0.164920D+00 -0.207343D+00
              106           107           108           109           110 
     1   0.134113D+01 -0.221342D+00  0.219261D+01 -0.657603D+01 -0.329878D+01
     2  -0.221342D+00  0.139515D+01  0.111657D+01 -0.329878D+01 -0.946910D+01
     3   0.219261D+01  0.111657D+01 -0.184494D+00  0.117306D+01  0.181740D+01
              111           112           113           114           115 
     1   0.117306D+01  0.706657D+01 -0.743839D+01  0.153462D+01 -0.116389D+01
     2   0.181740D+01 -0.743839D+01 -0.598375D+01  0.521816D+00  0.139330D+01
     3   0.201539D+01  0.153462D+01  0.521816D+00 -0.140457D+00  0.118566D+01
              116           117           118           119           120 
     1   0.139330D+01  0.118566D+01  0.796670D+01  0.134175D+02 -0.217629D+01
     2  -0.279397D+00 -0.183288D+01  0.134175D+02  0.789237D+01 -0.695540D+00
     3  -0.183288D+01  0.651196D+00 -0.217629D+01 -0.695540D+00  0.146190D+01
              121           122           123           124           125 
     1  -0.474517D+01  0.142252D+01 -0.496617D+00  0.926845D+00  0.899228D-01
     2   0.142252D+01  0.538334D+01 -0.208239D+01  0.899228D-01 -0.191066D+01
     3  -0.496617D+00 -0.208239D+01 -0.247230D+01 -0.789817D+00 -0.278631D+01
              126           127           128           129           130 
     1  -0.789817D+00 -0.626273D+01 -0.117243D+02  0.215615D+01  0.281601D+01
     2  -0.278631D+01 -0.117243D+02 -0.823976D+01  0.435666D+00  0.607543D+01
     3   0.177987D+01  0.215615D+01  0.435666D+00 -0.402139D+01 -0.207382D+01
              131           132           133           134           135 
     1   0.607543D+01 -0.207382D+01 -0.298682D+00 -0.236558D+01 -0.476545D+01
     2  -0.885382D+01  0.135263D+01 -0.236558D+01  0.830562D+00 -0.179535D+01
     3   0.135263D+01  0.124524D+01 -0.476545D+01 -0.179535D+01 -0.514660D-01
              136           137           138           139           140 
     1  -0.771909D+01  0.867022D+01 -0.157806D+01  0.191263D+01 -0.266372D+01
     2   0.867022D+01  0.555990D+01 -0.441806D+00 -0.266372D+01  0.112740D+02
     3  -0.157806D+01 -0.441806D+00  0.989942D-01  0.686953D+00 -0.148456D+01
              141           142           143           144           145 
     1   0.686953D+00 -0.349917D+00  0.574993D+00 -0.248614D+00 -0.119921D+02
     2  -0.148456D+01  0.574993D+00 -0.216510D+01  0.436979D+00  0.707932D+00
     3   0.425262D+00 -0.248614D+00  0.436979D+00 -0.917489D-01 -0.624956D+00
              146           147           148           149           150 
     1   0.707932D+00 -0.624956D+00  0.127750D+02 -0.947219D+01  0.932810D+00
     2  -0.167407D+02  0.200594D+01 -0.947219D+01  0.126315D+02 -0.190219D+01
     3   0.200594D+01 -0.321776D+01  0.932810D+00 -0.190219D+01  0.116997D+01
              151           152           153           154           155 
     1  -0.330258D+01  0.891134D+00 -0.565274D+01  0.144080D+02 -0.516393D+00
     2   0.891134D+00 -0.181357D+01  0.284849D+01 -0.516393D+00  0.106731D+02
     3  -0.565274D+01  0.284849D+01 -0.177590D+01 -0.445184D+00 -0.172389D+01
              156           157           158           159           160 
     1  -0.445184D+00 -0.831242D+01  0.472300D+01  0.199463D+00  0.725843D+00
     2  -0.172389D+01  0.472300D+01 -0.364655D+01  0.363858D+00 -0.723862D-01
     3  -0.233466D-01  0.199463D+00  0.363858D+00 -0.623505D+00  0.354763D+01
              161           162           163           164           165 
     1  -0.723862D-01  0.354763D+01  0.483974D+01 -0.847085D+01  0.230182D+01
     2   0.418076D+00 -0.137642D+01 -0.847085D+01  0.586208D+01  0.442415D-01
     3  -0.137642D+01  0.626760D+00  0.230182D+01  0.442415D-01  0.453400D+01
              166           167           168           169           170 
     1  -0.857048D+01  0.692577D+01  0.378468D+00  0.202540D+01  0.873654D+00
     2   0.692577D+01 -0.775135D+01 -0.174358D+00  0.873654D+00 -0.162679D+01
     3   0.378468D+00 -0.174358D+00 -0.168057D+01  0.702671D+01 -0.510317D+01
              171           172           173           174           175 
     1   0.702671D+01 -0.587884D+01  0.519807D+01  0.146773D+01  0.324827D+01
     2  -0.510317D+01  0.519807D+01 -0.424338D+01 -0.100971D+01 -0.399556D+01
     3   0.203059D+01  0.146773D+01 -0.100971D+01 -0.185737D+01 -0.113653D+01
              176           177           178           179           180 
     1  -0.399556D+01 -0.113653D+01  0.373590D+01 -0.373487D+01 -0.349063D+01
     2   0.580656D+01  0.218505D+01 -0.373487D+01  0.520775D+01  0.345883D+01
     3   0.218505D+01  0.105437D+01 -0.349063D+01  0.345883D+01  0.327504D+01
              181           182           183           184           185 
     1  -0.111273D+02 -0.458364D+01  0.653527D+00 -0.458137D+01 -0.337508D+01
     2  -0.458364D+01 -0.233580D+01  0.290912D+00 -0.337508D+01 -0.263665D+01
     3   0.653527D+00  0.290912D+00 -0.452456D+00  0.526687D+00  0.334906D+00
              186           187           188           189           190 
     1   0.526687D+00  0.653184D+00  0.497638D+00 -0.314008D+00 -0.189180D+00
     2   0.334906D+00  0.497638D+00  0.410981D+00 -0.229849D+00 -0.121534D+01
     3  -0.448572D+00 -0.314008D+00 -0.229849D+00  0.161508D+00  0.257241D+00
              191           192           193           194           195 
     1  -0.121534D+01  0.257241D+00 -0.102617D+01 -0.121155D+01  0.251091D+00
     2   0.558097D+00 -0.125762D+00 -0.121155D+01 -0.106876D+02  0.187625D+01
     3  -0.125762D+00  0.245466D-01  0.251091D+00  0.187625D+01 -0.930853D+00
              196           197           198           199           200 
     1   0.174210D+00  0.261135D+00 -0.127530D+00  0.188373D+00  0.121527D+01
     2   0.261135D+00  0.199763D+01 -0.861236D+00  0.121527D+01 -0.559832D+00
     3  -0.127530D+00 -0.861236D+00  0.410268D+00 -0.257263D+00  0.126569D+00
              201           202           203           204           205 
     1  -0.257263D+00  0.102559D+01  0.120944D+01 -0.250546D+00 -0.174145D+00
     2   0.126569D+00  0.120944D+01  0.106877D+02 -0.187702D+01 -0.260684D+00
     3  -0.249158D-01 -0.250546D+00 -0.187702D+01  0.931012D+00  0.127395D+00
              206           207           208           209           210 
     1  -0.260684D+00  0.127395D+00  0.111231D+02  0.458564D+01 -0.649265D+00
     2  -0.199891D+01  0.861416D+00  0.458564D+01  0.233801D+01 -0.289233D+00
     3   0.861416D+00 -0.410450D+00 -0.649265D+00 -0.289233D+00  0.451774D+00
              211           212           213           214           215 
     1   0.458328D+01  0.337727D+01 -0.525308D+00 -0.648311D+00 -0.495973D+00
     2   0.337727D+01  0.263975D+01 -0.333922D+00 -0.495973D+00 -0.410305D+00
     3  -0.525308D+00 -0.333922D+00  0.448315D+00  0.313365D+00  0.229538D+00
              216           217           218           219           220 
     1   0.313365D+00  0.587990D+01 -0.519803D+01 -0.146628D+01 -0.324967D+01
     2   0.229538D+00 -0.519803D+01  0.424056D+01  0.100941D+01  0.399717D+01
     3  -0.161067D+00 -0.146628D+01  0.100941D+01  0.185673D+01  0.113664D+01
              221           222           223           224           225 
     1   0.399717D+01  0.113664D+01 -0.373763D+01  0.373737D+01  0.349060D+01
     2  -0.581026D+01 -0.218503D+01  0.373737D+01 -0.521044D+01 -0.345902D+01
     3  -0.218503D+01 -0.105478D+01  0.349060D+01 -0.345902D+01 -0.327590D+01
              226           227           228           229           230 
     1   0.270328D+01  0.113648D+01 -0.385326D+00  0.143415D+01  0.164358D+01
     2   0.113648D+01  0.369008D+01 -0.957923D+00  0.164358D+01  0.385450D+01
     3  -0.385326D+00 -0.957923D+00  0.595354D+00 -0.426281D+00 -0.585294D+00
              231           232           233           234           235 
     1  -0.426281D+00 -0.348406D+00 -0.670360D+00  0.219491D+00 -0.656975D+01
     2  -0.585294D+00 -0.670360D+00 -0.415075D+00  0.129486D+01  0.425006D+01
     3   0.765143D+00  0.219491D+00  0.129486D+01 -0.844330D+00 -0.382354D+01
              236           237           238           239           240 
     1   0.425006D+01 -0.382354D+01  0.133930D+01 -0.203232D+01  0.461204D+00
     2  -0.345125D+01  0.172961D+01 -0.203232D+01  0.156928D+01 -0.151598D+01
     3   0.172961D+01 -0.317146D+01  0.461204D+00 -0.151598D+01  0.600104D+00
              241           242           243           244           245 
     1  -0.465945D+01  0.259750D+01 -0.510222D+01  0.657378D+01 -0.424926D+01
     2   0.259750D+01 -0.247071D+01  0.355157D+01 -0.424926D+01  0.345012D+01
     3  -0.510222D+01  0.355157D+01 -0.597852D+01  0.382571D+01 -0.172977D+01
              246           247           248           249           250 
     1   0.382571D+01 -0.133745D+01  0.203063D+01 -0.460240D+00  0.465981D+01
     2  -0.172977D+01  0.203063D+01 -0.156486D+01  0.151417D+01 -0.259464D+01
     3   0.317232D+01 -0.460240D+00  0.151417D+01 -0.598674D+00  0.510188D+01
              251           252           253           254           255 
     1  -0.259464D+01  0.510188D+01 -0.270210D+01 -0.113529D+01  0.386121D+00
     2   0.246509D+01 -0.354821D+01 -0.113529D+01 -0.368939D+01  0.959976D+00
     3  -0.354821D+01  0.597567D+01  0.386121D+00  0.959976D+00 -0.596438D+00
              256           257           258           259           260 
     1  -0.143379D+01 -0.164225D+01  0.427065D+00  0.348378D+00  0.672882D+00
     2  -0.164225D+01 -0.385628D+01  0.587210D+00  0.672882D+00  0.415460D+00
     3   0.427065D+00  0.587210D+00 -0.765708D+00 -0.219964D+00 -0.129534D+01
              261           262           263           264           265 
     1  -0.219964D+00 -0.510730D+00  0.208896D+01 -0.334790D+01  0.558423D+01
     2  -0.129534D+01  0.208896D+01  0.164833D+01 -0.103280D+00  0.183491D+01
     3   0.845748D+00 -0.334790D+01 -0.103280D+00 -0.118605D+01  0.210401D+01
              266           267           268           269           270 
     1   0.183491D+01  0.210401D+01 -0.529718D+01  0.489312D-01 -0.120582D+01
     2   0.253467D+01  0.431846D+00  0.489312D-01  0.296759D+00 -0.801838D+00
     3   0.431846D+00  0.280734D+01 -0.120582D+01 -0.801838D+00 -0.284960D+01
              271           272           273           274           275 
     1   0.503354D+00 -0.209312D+01  0.333312D+01 -0.558510D+01 -0.183853D+01
     2  -0.209312D+01 -0.165085D+01  0.957941D-01 -0.183853D+01 -0.253820D+01
     3   0.333312D+01  0.957941D-01  0.118429D+01 -0.211909D+01 -0.437783D+00
              276           277           278           279           280 
     1  -0.211909D+01  0.527996D+01 -0.580387D-01  0.120735D+01  0.549747D+01
     2  -0.437783D+00 -0.580387D-01 -0.305376D+00  0.796621D+00  0.210600D+01
     3  -0.281375D+01  0.120735D+01  0.796621D+00  0.284399D+01  0.466109D+00
              281           282           283           284           285 
     1   0.210600D+01  0.466109D+00  0.443878D+01  0.217866D+01  0.528588D+00
     2   0.194330D+01  0.893486D+00  0.217866D+01  0.288779D+01  0.914946D+00
     3   0.893486D+00  0.180070D+01  0.528588D+00  0.914946D+00  0.127104D+01
              286           287           288           289           290 
     1  -0.125100D+00  0.228124D+00  0.132879D+01 -0.534550D+01  0.236860D+00
     2   0.228124D+00 -0.820252D-01  0.256965D+00  0.236860D+00 -0.896751D-01
     3   0.132879D+01  0.256965D+00  0.697348D+00 -0.332946D+01 -0.114241D+01
              291           292           293           294           295 
     1  -0.332946D+01  0.309181D+01 -0.227203D+00  0.106126D+01 -0.333725D+01
     2  -0.114241D+01 -0.227203D+00  0.174353D+01  0.307594D+00 -0.312431D+00
     3  -0.322137D+01  0.106126D+01  0.307594D+00  0.129912D+01 -0.301119D+01
              296           297           298           299           300 
     1  -0.312431D+00 -0.301119D+01 -0.550310D+01 -0.210314D+01 -0.450228D+00
     2   0.905428D+00 -0.976095D+00 -0.210314D+01 -0.194372D+01 -0.889625D+00
     3  -0.976095D+00 -0.160623D+01 -0.450228D+00 -0.889625D+00 -0.179958D+01
              301           302           303           304           305 
     1  -0.444103D+01 -0.217443D+01 -0.518065D+00  0.146449D+00 -0.221964D+00
     2  -0.217443D+01 -0.288687D+01 -0.909015D+00 -0.221964D+00  0.898098D-01
     3  -0.518065D+00 -0.909015D+00 -0.126978D+01 -0.132976D+01 -0.253481D+00
              306           307           308           309           310 
     1  -0.132976D+01  0.536064D+01 -0.235269D+00  0.332822D+01 -0.308947D+01
     2  -0.253481D+00 -0.235269D+00  0.938653D-01  0.114534D+01  0.228333D+00
     3  -0.687775D+00  0.332822D+01  0.114534D+01  0.322052D+01 -0.105706D+01
              311           312           313           314           315 
     1   0.228333D+00 -0.105706D+01  0.333728D+01  0.314394D+00  0.300727D+01
     2  -0.174367D+01 -0.307197D+00  0.314394D+00 -0.903015D+00  0.975821D+00
     3  -0.307197D+00 -0.129511D+01  0.300727D+01  0.975821D+00  0.160055D+01
Property number 1 -- Alpha(-w,w) derivatives, frequency  2    0.085969:
                1             2             3             4             5 
     1  -0.597337D+01 -0.222416D+02  0.377859D+01  0.948463D+01 -0.988145D+00
     2  -0.222416D+02 -0.156472D+02  0.157872D+01 -0.988145D+00 -0.867934D+01
     3   0.377859D+01  0.157872D+01 -0.171130D+01  0.696515D+00  0.275093D+01
                6             7             8             9            10 
     1   0.696515D+00 -0.180068D+01 -0.272814D+00  0.130583D+01  0.716126D+01
     2   0.275093D+01 -0.272814D+00  0.251913D+01  0.304149D+01  0.283426D+01
     3   0.274893D+01  0.130583D+01  0.304149D+01 -0.194228D+01 -0.154758D+01
               11            12            13            14            15 
     1   0.283426D+01 -0.154758D+01 -0.178643D+02  0.138300D+02 -0.293750D+01
     2   0.189249D+02 -0.325674D+01  0.138300D+02  0.154028D+02 -0.154519D+01
     3  -0.325674D+01 -0.226625D+01 -0.293750D+01 -0.154519D+01  0.189477D+00
               16            17            18            19            20 
     1   0.289250D+01 -0.268267D+01 -0.179359D+01 -0.243025D+02  0.890561D+01
     2  -0.268267D+01 -0.988857D+00  0.303490D+01  0.890561D+01 -0.229496D+02
     3  -0.179359D+01  0.303490D+01 -0.101852D+01 -0.168985D+01  0.441519D+01
               21            22            23            24            25 
     1  -0.168985D+01  0.162982D+02 -0.698904D+01  0.171129D+01 -0.326767D+01
     2   0.441519D+01 -0.698904D+01 -0.161624D+01  0.302804D-01  0.976945D+00
     3  -0.215620D+01  0.171129D+01  0.302804D-01  0.378243D+00 -0.279106D+01
               26            27            28            29            30 
     1   0.976945D+00 -0.279106D+01  0.225016D+02 -0.356216D+01  0.156736D+01
     2  -0.123260D+01 -0.179144D+01 -0.356216D+01  0.260225D+02 -0.340432D+01
     3  -0.179144D+01  0.296069D+00  0.156736D+01 -0.340432D+01  0.387951D+01
               31            32            33            34            35 
     1  -0.240272D+02  0.182225D+02 -0.246997D+01  0.573644D+01 -0.231428D+01
     2   0.182225D+02 -0.214270D+02  0.336615D+01 -0.231428D+01  0.293179D+01
     3  -0.246997D+01  0.336615D+01 -0.168491D+01  0.762906D+01 -0.470889D+01
               36            37            38            39            40 
     1   0.762906D+01  0.779848D+01 -0.123251D+02  0.212608D+01 -0.268076D+01
     2  -0.470889D+01 -0.123251D+02 -0.512448D+01  0.319153D-01  0.347324D+01
     3   0.260238D+01  0.212608D+01  0.319153D-01 -0.173385D+00 -0.101186D+01
               41            42            43            44            45 
     1   0.347324D+01 -0.101186D+01  0.433212D+00 -0.873965D+00 -0.379484D-01
     2  -0.275099D+02  0.392119D+01 -0.873965D+00  0.547300D+01 -0.639698D+00
     3   0.392119D+01 -0.873098D+00 -0.379484D-01 -0.639698D+00  0.562087D-01
               46            47            48            49            50 
     1   0.730851D+01  0.191245D+02 -0.347050D+01 -0.139161D+01 -0.116758D+02
     2   0.191245D+02  0.120909D+02 -0.744006D+00 -0.116758D+02  0.224362D+02
     3  -0.347050D+01 -0.744006D+00  0.450732D+01  0.320208D+01 -0.341769D+01
               51            52            53            54            55 
     1   0.320208D+01  0.811124D-02  0.367646D+01  0.523318D+01 -0.205254D+02
     2  -0.341769D+01  0.367646D+01 -0.306242D+01  0.303770D+01  0.567246D+01
     3  -0.112299D+01  0.523318D+01  0.303770D+01 -0.239837D+00 -0.197997D+00
               56            57            58            59            60 
     1   0.567246D+01 -0.197997D+00  0.123104D+02 -0.750531D+01  0.381265D-01
     2  -0.218936D+02  0.360246D+01 -0.750531D+01  0.434022D+01 -0.550287D+00
     3   0.360246D+01  0.379887D-01  0.381265D-01 -0.550287D+00  0.639255D+00
               61            62            63            64            65 
     1  -0.107239D+01  0.352206D+00 -0.412098D+01 -0.216074D-02 -0.111741D-02
     2   0.352206D+00 -0.425991D+00  0.166385D+01 -0.111741D-02 -0.110882D-02
     3  -0.412098D+01  0.166385D+01 -0.744177D+00 -0.888464D-03  0.126332D-02
               66            67            68            69            70 
     1  -0.888464D-03 -0.454292D-02 -0.192341D-02 -0.788757D-03 -0.106974D-02
     2   0.126332D-02 -0.192341D-02  0.365421D-02 -0.446620D-03  0.348792D-03
     3   0.602236D-03 -0.788757D-03 -0.446620D-03  0.424965D-03  0.861651D-04
               71            72            73            74            75 
     1   0.348792D-03  0.861651D-04  0.390410D+01 -0.209721D+01 -0.196503D+00
     2  -0.350431D-02  0.488184D-03 -0.209721D+01  0.163367D+02 -0.280870D+01
     3   0.488184D-03 -0.181534D-03 -0.196503D+00 -0.280870D+01  0.548866D+00
               76            77            78            79            80 
     1  -0.471219D+01 -0.429352D+01 -0.254533D+00  0.248817D+00 -0.566858D+00
     2  -0.429352D+01  0.477137D-01 -0.118975D+01 -0.566858D+00  0.128563D+01
     3  -0.254533D+00 -0.118975D+01 -0.146891D+01 -0.252033D+01 -0.168347D+01
               81            82            83            84            85 
     1  -0.252033D+01 -0.779927D+01  0.118176D+02 -0.301191D+01  0.128490D+02
     2  -0.168347D+01  0.118176D+02 -0.111639D+02  0.739664D+00 -0.112385D+02
     3  -0.350373D-01 -0.301191D+01  0.739664D+00 -0.527388D+01  0.937892D-01
               86            87            88            89            90 
     1  -0.112385D+02  0.937892D-01 -0.271237D+01 -0.641713D+00 -0.863096D+01
     2   0.128138D+02 -0.317143D+00 -0.641713D+00  0.199237D+01  0.667658D+01
     3  -0.317143D+00  0.209501D+01 -0.863096D+01  0.667658D+01 -0.268068D+01
               91            92            93            94            95 
     1  -0.390809D+01  0.209359D+01  0.198966D+00  0.471061D+01  0.429072D+01
     2   0.209359D+01 -0.163380D+02  0.280621D+01  0.429072D+01 -0.482446D-01
     3   0.198966D+00  0.280621D+01 -0.546655D+00  0.254649D+00  0.118693D+01
               96            97            98            99           100 
     1   0.254649D+00 -0.247112D+00  0.566752D+00  0.252258D+01  0.243001D+02
     2   0.118693D+01  0.566752D+00 -0.127850D+01  0.168253D+01 -0.890442D+01
     3   0.146985D+01  0.252258D+01  0.168253D+01  0.350733D-01  0.168365D+01
              101           102           103           104           105 
     1  -0.890442D+01  0.168365D+01 -0.162983D+02  0.699737D+01 -0.170721D+01
     2   0.229590D+02 -0.440912D+01  0.699737D+01  0.160320D+01 -0.289359D-01
     3  -0.440912D+01  0.215248D+01 -0.170721D+01 -0.289359D-01 -0.379644D+00
              106           107           108           109           110 
     1   0.325877D+01 -0.972432D+00  0.278826D+01 -0.716369D+01 -0.283475D+01
     2  -0.972432D+00  0.122489D+01  0.179194D+01 -0.283475D+01 -0.189303D+02
     3   0.278826D+01  0.179194D+01 -0.294192D+00  0.155929D+01  0.325049D+01
              111           112           113           114           115 
     1   0.155929D+01  0.178598D+02 -0.138375D+02  0.292737D+01 -0.288263D+01
     2   0.325049D+01 -0.138375D+02 -0.153820D+02  0.154357D+01  0.267874D+01
     3   0.226426D+01  0.292737D+01  0.154357D+01 -0.191332D+00  0.179562D+01
              116           117           118           119           120 
     1   0.267874D+01  0.179562D+01  0.598657D+01  0.222385D+02 -0.377931D+01
     2   0.990949D+00 -0.303640D+01  0.222385D+02  0.156335D+02 -0.158434D+01
     3  -0.303640D+01  0.101076D+01 -0.377931D+01 -0.158434D+01  0.171373D+01
              121           122           123           124           125 
     1  -0.948516D+01  0.984991D+00 -0.694604D+00  0.179506D+01  0.262371D+00
     2   0.984991D+00  0.867416D+01 -0.274782D+01  0.262371D+00 -0.252124D+01
     3  -0.694604D+00 -0.274782D+01 -0.274918D+01 -0.130421D+01 -0.304086D+01
              126           127           128           129           130 
     1  -0.130421D+01 -0.731983D+01 -0.191191D+02  0.346547D+01  0.140066D+01
     2  -0.304086D+01 -0.191191D+02 -0.120859D+02  0.747261D+00  0.116756D+02
     3   0.194246D+01  0.346547D+01  0.747261D+00 -0.450823D+01 -0.320087D+01
              131           132           133           134           135 
     1   0.116756D+02 -0.320087D+01 -0.121941D-01 -0.366686D+01 -0.523637D+01
     2  -0.224299D+02  0.340848D+01 -0.366686D+01  0.306793D+01 -0.303369D+01
     3   0.340848D+01  0.112796D+01 -0.523637D+01 -0.303369D+01  0.245430D+00
              136           137           138           139           140 
     1  -0.779359D+01  0.123251D+02 -0.212126D+01  0.267812D+01 -0.347415D+01
     2   0.123251D+02  0.512684D+01 -0.335486D-01 -0.347415D+01  0.275001D+02
     3  -0.212126D+01 -0.335486D-01  0.174987D+00  0.101152D+01 -0.391212D+01
              141           142           143           144           145 
     1   0.101152D+01 -0.430345D+00  0.869453D+00  0.384876D-01 -0.224949D+02
     2  -0.391212D+01  0.869453D+00 -0.547195D+01  0.637987D+00  0.355833D+01
     3   0.870785D+00  0.384876D-01  0.637987D+00 -0.562309D-01 -0.156541D+01
              146           147           148           149           150 
     1   0.355833D+01 -0.156541D+01  0.240284D+02 -0.182219D+02  0.246471D+01
     2  -0.260191D+02  0.340076D+01 -0.182219D+02  0.214410D+02 -0.336485D+01
     3   0.340076D+01 -0.387850D+01  0.246471D+01 -0.336485D+01  0.168589D+01
              151           152           153           154           155 
     1  -0.572749D+01  0.231169D+01 -0.762546D+01  0.205262D+02 -0.567296D+01
     2   0.231169D+01 -0.292137D+01  0.470882D+01 -0.567296D+01  0.218944D+02
     3  -0.762546D+01  0.470882D+01 -0.259605D+01  0.184258D+00 -0.359582D+01
              156           157           158           159           160 
     1   0.184258D+00 -0.123108D+02  0.751008D+01 -0.305685D-01  0.105972D+01
     2  -0.359582D+01  0.751008D+01 -0.435624D+01  0.548056D+00 -0.347958D+00
     3  -0.368094D-01 -0.305685D-01  0.548056D+00 -0.638803D+00  0.412133D+01
              161           162           163           164           165 
     1  -0.347958D+00  0.412133D+01  0.779068D+01 -0.118161D+02  0.300728D+01
     2   0.414281D+00 -0.166310D+01 -0.118161D+02  0.111660D+02 -0.740825D+00
     3  -0.166310D+01  0.739561D+00  0.300728D+01 -0.740825D+00  0.527511D+01
              166           167           168           169           170 
     1  -0.128463D+02  0.112374D+02 -0.956850D-01  0.271350D+01  0.632817D+00
     2   0.112374D+02 -0.128131D+02  0.317800D+00  0.632817D+00 -0.198186D+01
     3  -0.956850D-01  0.317800D+00 -0.209594D+01  0.863234D+01 -0.667990D+01
              171           172           173           174           175 
     1   0.863234D+01 -0.766647D+01  0.704074D+01  0.147698D+01  0.463020D+01
     2  -0.667990D+01  0.704074D+01 -0.626322D+01 -0.104271D+01 -0.549963D+01
     3   0.268321D+01  0.147698D+01 -0.104271D+01 -0.199705D+01 -0.125455D+01
              176           177           178           179           180 
     1  -0.549963D+01 -0.125455D+01  0.480885D+01 -0.502271D+01 -0.407144D+01
     2   0.708649D+01  0.238281D+01 -0.502271D+01  0.682119D+01  0.412576D+01
     3   0.238281D+01  0.107587D+01 -0.407144D+01  0.412576D+01  0.325857D+01
              181           182           183           184           185 
     1  -0.119638D+02 -0.526982D+01  0.754936D+00 -0.519606D+01 -0.351239D+01
     2  -0.526982D+01 -0.213565D+01  0.254875D+00 -0.351239D+01 -0.258657D+01
     3   0.754936D+00  0.254875D+00 -0.412198D+00  0.566314D+00  0.392295D+00
              186           187           188           189           190 
     1   0.566314D+00  0.743568D+00  0.496119D+00 -0.221338D+00 -0.426544D+00
     2   0.392295D+00  0.496119D+00  0.548751D+00  0.312926D-01 -0.106934D+01
     3  -0.476317D+00 -0.221338D+00  0.312926D-01  0.791916D-01  0.234413D+00
              191           192           193           194           195 
     1  -0.106934D+01  0.234413D+00 -0.913044D+00 -0.129847D+01  0.300712D+00
     2   0.854097D+00 -0.173731D+00 -0.129847D+01 -0.111681D+02  0.199199D+01
     3  -0.173731D+00  0.253850D-01  0.300712D+00  0.199199D+01 -0.926142D+00
              196           197           198           199           200 
     1   0.127718D+00  0.314042D+00 -0.809103D-01  0.425783D+00  0.106934D+01
     2   0.314042D+00  0.208898D+01 -0.866330D+00  0.106934D+01 -0.856164D+00
     3  -0.809103D-01 -0.866330D+00  0.400441D+00 -0.234283D+00  0.174634D+00
              201           202           203           204           205 
     1  -0.234283D+00  0.912486D+00  0.129601D+01 -0.300110D+00 -0.127194D+00
     2   0.174634D+00  0.129601D+01  0.111682D+02 -0.199282D+01 -0.313805D+00
     3  -0.257666D-01 -0.300110D+00 -0.199282D+01  0.926301D+00  0.808561D-01
              206           207           208           209           210 
     1  -0.313805D+00  0.808561D-01  0.119591D+02  0.527217D+01 -0.750405D+00
     2  -0.209066D+01  0.866508D+00  0.527217D+01  0.213825D+01 -0.252744D+00
     3   0.866508D+00 -0.400642D+00 -0.750405D+00 -0.252744D+00  0.411351D+00
              211           212           213           214           215 
     1   0.519815D+01  0.351494D+01 -0.564732D+00 -0.738235D+00 -0.494040D+00
     2   0.351494D+01  0.258969D+01 -0.391243D+00 -0.494040D+00 -0.548340D+00
     3  -0.564732D+00 -0.391243D+00  0.476022D+00  0.220640D+00 -0.316939D-01
              216           217           218           219           220 
     1   0.220640D+00  0.766900D+01 -0.704141D+01 -0.147494D+01 -0.463291D+01
     2  -0.316939D-01 -0.704141D+01  0.625999D+01  0.104198D+01  0.550255D+01
     3  -0.787492D-01 -0.147494D+01  0.104198D+01  0.199637D+01  0.125436D+01
              221           222           223           224           225 
     1   0.550255D+01  0.125436D+01 -0.481195D+01  0.502660D+01  0.407145D+01
     2  -0.709138D+01 -0.238259D+01  0.502660D+01 -0.682575D+01 -0.412578D+01
     3  -0.238259D+01 -0.107625D+01  0.407145D+01 -0.412578D+01 -0.325924D+01
              226           227           228           229           230 
     1   0.231971D+01  0.115161D+01 -0.382514D+00  0.156979D+01  0.150746D+01
     2   0.115161D+01  0.397339D+01 -0.108267D+01  0.150746D+01  0.454615D+01
     3  -0.382514D+00 -0.108267D+01  0.607736D+00 -0.420512D+00 -0.699232D+00
              231           232           233           234           235 
     1  -0.420512D+00 -0.294953D+00 -0.767082D+00  0.125845D+00 -0.829628D+01
     2  -0.699232D+00 -0.767082D+00 -0.354521D+00  0.140551D+01  0.588642D+01
     3   0.821845D+00  0.125845D+00  0.140551D+01 -0.888440D+00 -0.459608D+01
              236           237           238           239           240 
     1   0.588642D+01 -0.459608D+01  0.205439D+01 -0.269416D+01  0.635785D+00
     2  -0.508236D+01  0.243998D+01 -0.269416D+01  0.188604D+01 -0.163978D+01
     3   0.243998D+01 -0.363913D+01  0.635785D+00 -0.163978D+01  0.658600D+00
              241           242           243           244           245 
     1  -0.596990D+01  0.367569D+01 -0.615567D+01  0.830063D+01 -0.588545D+01
     2   0.367569D+01 -0.309828D+01  0.452952D+01 -0.588545D+01  0.508044D+01
     3  -0.615567D+01  0.452952D+01 -0.661320D+01  0.459889D+01 -0.244041D+01
              246           247           248           249           250 
     1   0.459889D+01 -0.205154D+01  0.269131D+01 -0.634570D+00  0.596953D+01
     2  -0.244041D+01  0.269131D+01 -0.188022D+01  0.163752D+01 -0.367156D+01
     3   0.364035D+01 -0.634570D+00  0.163752D+01 -0.656973D+00  0.615511D+01
              251           252           253           254           255 
     1  -0.367156D+01  0.615511D+01 -0.231854D+01 -0.115019D+01  0.383189D+00
     2   0.309026D+01 -0.452534D+01 -0.115019D+01 -0.397267D+01  0.108518D+01
     3  -0.452534D+01  0.661025D+01  0.383189D+00  0.108518D+01 -0.609056D+00
              256           257           258           259           260 
     1  -0.156962D+01 -0.150562D+01  0.421254D+00  0.294258D+00  0.770399D+00
     2  -0.150562D+01 -0.454862D+01  0.701535D+00  0.770399D+00  0.353632D+00
     3   0.421254D+00  0.701535D+00 -0.822539D+00 -0.126451D+00 -0.140585D+01
              261           262           263           264           265 
     1  -0.126451D+00 -0.185820D+00  0.165135D+01 -0.365802D+01  0.710071D+01
     2  -0.140585D+01  0.165135D+01  0.272349D+01 -0.386407D+00  0.198875D+01
     3   0.889835D+00 -0.365802D+01 -0.386407D+00 -0.121448D+01  0.261308D+01
              266           267           268           269           270 
     1   0.198875D+01  0.261308D+01 -0.571398D+01 -0.328261D+00 -0.123409D+01
     2   0.300624D+01  0.686258D+00 -0.328261D+00  0.145122D+01 -0.128960D+01
     3   0.686258D+00  0.324254D+01 -0.123409D+01 -0.128960D+01 -0.292773D+01
              271           272           273           274           275 
     1   0.178677D+00 -0.165794D+01  0.364088D+01 -0.710018D+01 -0.199452D+01
     2  -0.165794D+01 -0.272515D+01  0.378076D+00 -0.199452D+01 -0.300781D+01
     3   0.364088D+01  0.378076D+00  0.121173D+01 -0.263045D+01 -0.692267D+00
              276           277           278           279           280 
     1  -0.263045D+01  0.569291D+01  0.318941D+00  0.123537D+01  0.633300D+01
     2  -0.692267D+00  0.318941D+00 -0.146195D+01  0.128348D+01  0.217293D+01
     3  -0.324976D+01  0.123537D+01  0.128348D+01  0.292153D+01  0.609442D+00
              281           282           283           284           285 
     1   0.217293D+01  0.609442D+00  0.555542D+01  0.218613D+01  0.659948D+00
     2   0.222244D+01  0.104298D+01  0.218613D+01  0.326232D+01  0.107767D+01
     3   0.104298D+01  0.204391D+01  0.659948D+00  0.107767D+01  0.152303D+01
              286           287           288           289           290 
     1  -0.185741D+00  0.403922D+00  0.143272D+01 -0.568143D+01 -0.263062D+00
     2   0.403922D+00 -0.422464D+00  0.282428D+00 -0.263062D+00  0.968788D+00
     3   0.143272D+01  0.282428D+00  0.807109D+00 -0.375543D+01 -0.159001D+01
              291           292           293           294           295 
     1  -0.375543D+01  0.404891D+01 -0.132268D+00  0.136394D+01 -0.320373D+01
     2  -0.159001D+01 -0.132268D+00  0.227303D+01  0.441918D+00 -0.897465D+00
     3  -0.352856D+01  0.136394D+01  0.441918D+00  0.159390D+01 -0.318305D+01
              296           297           298           299           300 
     1  -0.897465D+00 -0.318305D+01 -0.634162D+01 -0.216791D+01 -0.591313D+00
     2   0.264298D+01 -0.143920D+01 -0.216791D+01 -0.222471D+01 -0.103910D+01
     3  -0.143920D+01 -0.152199D+01 -0.591313D+00 -0.103910D+01 -0.204228D+01
              301           302           303           304           305 
     1  -0.555932D+01 -0.218012D+01 -0.647691D+00  0.211571D+00 -0.398093D+00
     2  -0.218012D+01 -0.326158D+01 -0.107205D+01 -0.398093D+00  0.431606D+00
     3  -0.647691D+00 -0.107205D+01 -0.152152D+01 -0.143359D+01 -0.278260D+00
              306           307           308           309           310 
     1  -0.143359D+01  0.569993D+01  0.265017D+00  0.375453D+01 -0.404618D+01
     2  -0.278260D+00  0.265017D+00 -0.962708D+00  0.159358D+01  0.133959D+00
     3  -0.797047D+00  0.375453D+01  0.159358D+01  0.352804D+01 -0.135924D+01
              311           312           313           314           315 
     1   0.133959D+00 -0.135924D+01  0.320511D+01  0.899084D+00  0.317868D+01
     2  -0.227472D+01 -0.441171D+00  0.899084D+00 -0.263834D+01  0.143873D+01
     3  -0.441171D+00 -0.158960D+01  0.317868D+01  0.143873D+01  0.151613D+01

GradGradGradGradGradGradGradGradGradGradGradGradGradGradGradGradGradGrad
Berny optimization.
Internal  Forces:  Max     0.000045587 RMS     0.000016456
Search for a local minimum.
Step number   1 out of a maximum of    2
All quantities printed in internal units (Hartrees-Bohrs-Radians)
Second derivative matrix not updated -- analytic derivatives used.
ITU=  0
    Eigenvalues ---    0.00058   0.00058   0.00086   0.00202   0.00252
    Eigenvalues ---    0.00360   0.00360   0.00514   0.00560   0.00605
    Eigenvalues ---    0.00923   0.00937   0.01100   0.01412   0.01413
    Eigenvalues ---    0.01569   0.01572   0.01713   0.01812   0.01871
    Eigenvalues ---    0.01882   0.02131   0.02134   0.02344   0.02361
    Eigenvalues ---    0.02383   0.02770   0.02876   0.03140   0.03144
    Eigenvalues ---    0.03641   0.04196   0.04658   0.05057   0.05347
    Eigenvalues ---    0.05585   0.05592   0.05804   0.05805   0.08462
    Eigenvalues ---    0.08863   0.10072   0.10170   0.11394   0.11870
    Eigenvalues ---    0.12413   0.12430   0.12448   0.12466   0.13160
    Eigenvalues ---    0.13161   0.14724   0.14725   0.15188   0.15248
    Eigenvalues ---    0.17587   0.17632   0.19386   0.19427   0.20628
    Eigenvalues ---    0.20934   0.21066   0.21180   0.21434   0.21876
    Eigenvalues ---    0.22270   0.23865   0.25586   0.25796   0.31182
    Eigenvalues ---    0.31250   0.33041   0.33045   0.33691   0.33750
    Eigenvalues ---    0.34371   0.34383   0.35338   0.35361   0.36782
    Eigenvalues ---    0.36783   0.36904   0.36907   0.38985   0.39290
    Eigenvalues ---    0.41244   0.41325   0.44151   0.44161   0.49598
    Eigenvalues ---    0.49623   0.50117   0.50345   0.53432   0.53440
    Eigenvalues ---    0.54951   0.54981   0.61487   0.61581
Angle between quadratic step and forces=  73.13 degrees.
Linear search not attempted -- first point.
Iteration  1 RMS(Cart)=  0.00341955 RMS(Int)=  0.00001170
Iteration  2 RMS(Cart)=  0.00001558 RMS(Int)=  0.00000034
Iteration  3 RMS(Cart)=  0.00000000 RMS(Int)=  0.00000034
Variable       Old X    -DE/DX   Delta X   Delta X   Delta X     New X
                                (Linear)    (Quad)   (Total)
   R1        2.70548   0.00002   0.00000   0.00008   0.00008   2.70557
   R2        2.57081   0.00004   0.00000   0.00008   0.00008   2.57089
   R3        2.04879   0.00000   0.00000  -0.00001  -0.00001   2.04878
   R4        2.77245   0.00000   0.00000   0.00009   0.00009   2.77255
   R5        2.39927  -0.00004   0.00000  -0.00018  -0.00018   2.39909
   R6        2.61292  -0.00004   0.00000  -0.00010  -0.00010   2.61282
   R7        2.47846  -0.00003   0.00000  -0.00008  -0.00008   2.47838
   R8        2.59250  -0.00002   0.00000  -0.00003  -0.00003   2.59247
   R9        2.81506   0.00000   0.00000   0.00002   0.00002   2.81508
  R10        2.52760  -0.00003   0.00000  -0.00007  -0.00007   2.52752
  R11        2.04704  -0.00001   0.00000  -0.00001  -0.00001   2.04704
  R12        4.05525   0.00003   0.00000   0.00091   0.00091   4.05616
  R13        3.93133  -0.00002   0.00000  -0.00098  -0.00098   3.93036
  R14        3.93111  -0.00001   0.00000  -0.00075  -0.00075   3.93036
  R15        4.05613   0.00001   0.00000   0.00004   0.00004   4.05617
  R16        3.74042   0.00002   0.00000   0.00365   0.00365   3.74406
  R17        2.07414   0.00001   0.00000   0.00007   0.00007   2.07421
  R18        2.07200  -0.00001   0.00000  -0.00009  -0.00009   2.07191
  R19        2.06188  -0.00002   0.00000  -0.00002  -0.00002   2.06186
  R20        2.47854  -0.00004   0.00000  -0.00016  -0.00016   2.47838
  R21        3.73904   0.00002   0.00000   0.00501   0.00501   3.74405
  R22        2.77241   0.00000   0.00000   0.00013   0.00013   2.77255
  R23        2.61290  -0.00003   0.00000  -0.00008  -0.00008   2.61282
  R24        2.70552   0.00001   0.00000   0.00004   0.00004   2.70557
  R25        2.39925  -0.00003   0.00000  -0.00017  -0.00017   2.39909
  R26        2.57079   0.00004   0.00000   0.00011   0.00011   2.57089
  R27        2.04879   0.00000   0.00000  -0.00001  -0.00001   2.04878
  R28        2.52762  -0.00003   0.00000  -0.00010  -0.00010   2.52752
  R29        2.04704   0.00000   0.00000  -0.00001  -0.00001   2.04704
  R30        2.59249  -0.00002   0.00000  -0.00003  -0.00003   2.59247
  R31        2.81506   0.00000   0.00000   0.00002   0.00002   2.81508
  R32        2.07413   0.00001   0.00000   0.00008   0.00008   2.07421
  R33        2.06188  -0.00002   0.00000  -0.00002  -0.00002   2.06186
  R34        2.07201  -0.00001   0.00000  -0.00010  -0.00010   2.07191
  R35        1.82758  -0.00001   0.00000  -0.00009  -0.00009   1.82748
  R36        1.84801  -0.00001   0.00000  -0.00012  -0.00012   1.84789
  R37        1.82754  -0.00001   0.00000  -0.00006  -0.00006   1.82748
  R38        1.84807  -0.00001   0.00000  -0.00018  -0.00018   1.84789
   A1        2.08598  -0.00002   0.00000  -0.00005  -0.00005   2.08593
   A2        2.09444   0.00001   0.00000   0.00007   0.00007   2.09451
   A3        2.10275   0.00001   0.00000  -0.00002  -0.00002   2.10273
   A4        2.04735  -0.00001   0.00000  -0.00012  -0.00012   2.04723
   A5        2.15822   0.00004   0.00000   0.00025   0.00025   2.15847
   A6        2.07760  -0.00002   0.00000  -0.00013  -0.00013   2.07747
   A7        2.06457   0.00002   0.00000   0.00012   0.00012   2.06469
   A8        2.05957   0.00000   0.00000  -0.00007  -0.00007   2.05949
   A9        2.15904  -0.00001   0.00000  -0.00004  -0.00004   2.15900
  A10        2.11447   0.00000   0.00000  -0.00002  -0.00002   2.11445
  A11        2.19073  -0.00003   0.00000  -0.00018  -0.00018   2.19054
  A12        1.97798   0.00002   0.00000   0.00020   0.00020   1.97819
  A13        2.11296   0.00000   0.00000  -0.00003  -0.00003   2.11293
  A14        2.14089   0.00001   0.00000   0.00009   0.00009   2.14098
  A15        2.18705   0.00000   0.00000  -0.00009  -0.00009   2.18696
  A16        1.95525   0.00000   0.00000   0.00000   0.00000   1.95525
  A17        1.93988   0.00003   0.00000   0.00003   0.00003   1.93991
  A18        1.38562  -0.00003   0.00000  -0.00015  -0.00015   1.38547
  A19        1.75593   0.00003   0.00000   0.00018   0.00018   1.75612
  A20        1.75610   0.00003   0.00000   0.00003   0.00004   1.75613
  A21        1.38554  -0.00003   0.00000  -0.00007  -0.00007   1.38547
  A22        1.95906   0.00003   0.00000   0.00057   0.00057   1.95963
  A23        1.97941  -0.00001   0.00000  -0.00132  -0.00132   1.97810
  A24        1.28472   0.00002   0.00000   0.00013   0.00013   1.28484
  A25        1.94442   0.00001   0.00000   0.00010   0.00010   1.94452
  A26        1.93791   0.00000   0.00000   0.00001   0.00001   1.93791
  A27        1.89973  -0.00004   0.00000  -0.00030  -0.00030   1.89944
  A28        1.87730   0.00000   0.00000   0.00006   0.00006   1.87735
  A29        1.89969   0.00001   0.00000  -0.00029  -0.00029   1.89940
  A30        1.90409   0.00002   0.00000   0.00043   0.00043   1.90452
  A31        1.95923   0.00003   0.00000   0.00041   0.00041   1.95964
  A32        1.28480   0.00002   0.00000   0.00005   0.00005   1.28485
  A33        1.97873  -0.00001   0.00000  -0.00063  -0.00063   1.97810
  A34        2.05960  -0.00001   0.00000  -0.00011  -0.00011   2.05949
  A35        2.15898  -0.00001   0.00000   0.00002   0.00002   2.15900
  A36        2.06459   0.00002   0.00000   0.00009   0.00009   2.06469
  A37        2.04731  -0.00001   0.00000  -0.00008  -0.00008   2.04723
  A38        2.07766  -0.00003   0.00000  -0.00019  -0.00019   2.07747
  A39        2.15820   0.00004   0.00000   0.00027   0.00027   2.15847
  A40        2.08600  -0.00002   0.00000  -0.00007  -0.00007   2.08593
  A41        2.09441   0.00001   0.00000   0.00011   0.00011   2.09451
  A42        2.10277   0.00001   0.00000  -0.00004  -0.00004   2.10273
  A43        2.14088   0.00001   0.00000   0.00009   0.00009   2.14098
  A44        2.18707  -0.00001   0.00000  -0.00011  -0.00011   2.18696
  A45        1.95523   0.00000   0.00000   0.00001   0.00001   1.95525
  A46        2.11293   0.00000   0.00000   0.00000   0.00000   2.11293
  A47        2.11448   0.00000   0.00000  -0.00003  -0.00003   2.11445
  A48        2.19074  -0.00003   0.00000  -0.00019  -0.00019   2.19054
  A49        1.97796   0.00002   0.00000   0.00022   0.00022   1.97819
  A50        1.93973   0.00003   0.00000   0.00019   0.00018   1.93991
  A51        1.94439   0.00001   0.00000   0.00013   0.00013   1.94452
  A52        1.89974  -0.00004   0.00000  -0.00031  -0.00031   1.89943
  A53        1.93790   0.00000   0.00000   0.00001   0.00001   1.93791
  A54        1.89975   0.00001   0.00000  -0.00035  -0.00035   1.89940
  A55        1.87729   0.00000   0.00000   0.00006   0.00006   1.87735
  A56        1.90407   0.00002   0.00000   0.00046   0.00046   1.90452
  A57        1.84253   0.00003   0.00000   0.00065   0.00065   1.84318
  A58        1.84274   0.00002   0.00000   0.00045   0.00045   1.84318
  A59        2.23565  -0.00001   0.00000  -0.00320  -0.00320   2.23245
  A60        2.23515  -0.00001   0.00000  -0.00269  -0.00269   2.23246
  A61        3.14147   0.00000   0.00000   0.00011   0.00011   3.14158
  A62        3.14164   0.00000   0.00000  -0.00004  -0.00004   3.14160
  A63        3.14157   0.00000   0.00000   0.00000   0.00000   3.14157
  A64        3.14127   0.00000   0.00000   0.00031   0.00031   3.14158
   D1       -0.00983  -0.00001   0.00000  -0.00037  -0.00037  -0.01020
   D2        3.12598  -0.00001   0.00000  -0.00013  -0.00013   3.12586
   D3        3.12611   0.00000   0.00000  -0.00001  -0.00001   3.12611
   D4       -0.02125   0.00000   0.00000   0.00024   0.00023  -0.02102
   D5       -0.00338   0.00000   0.00000   0.00011   0.00011  -0.00327
   D6        3.13946   0.00001   0.00000   0.00030   0.00030   3.13976
   D7       -3.13930  -0.00001   0.00000  -0.00025  -0.00025  -3.13955
   D8        0.00355   0.00000   0.00000  -0.00007  -0.00007   0.00348
   D9        0.01909   0.00001   0.00000   0.00038   0.00038   0.01947
  D10       -3.11875   0.00001   0.00000   0.00033   0.00033  -3.11842
  D11       -3.11700   0.00001   0.00000   0.00015   0.00015  -3.11685
  D12        0.02834   0.00001   0.00000   0.00010   0.00010   0.02844
  D13       -3.10598  -0.00001   0.00000  -0.00264  -0.00264  -3.10862
  D14        0.02974  -0.00001   0.00000  -0.00240  -0.00240   0.02735
  D15       -0.01595   0.00000   0.00000  -0.00014  -0.00014  -0.01609
  D16        3.12681   0.00001   0.00000   0.00074   0.00074   3.12755
  D17        3.12167   0.00000   0.00000  -0.00009  -0.00009   3.12158
  D18       -0.01876   0.00001   0.00000   0.00079   0.00079  -0.01797
  D19       -0.07155  -0.00001   0.00000   0.00231   0.00231  -0.06924
  D20        1.34349   0.00002   0.00000   0.00221   0.00221   1.34570
  D21        3.07401   0.00000   0.00000   0.00225   0.00225   3.07627
  D22       -1.79414   0.00002   0.00000   0.00215   0.00215  -1.79198
  D23        0.00280   0.00000   0.00000  -0.00013  -0.00013   0.00267
  D24       -3.13983  -0.00001   0.00000  -0.00091  -0.00091  -3.14074
  D25        1.99876  -0.00001   0.00000  -0.00603  -0.00603   1.99272
  D26       -2.19238  -0.00001   0.00000  -0.00589  -0.00589  -2.19826
  D27       -0.09610   0.00000   0.00000  -0.00554  -0.00554  -0.10164
  D28       -1.14175   0.00000   0.00000  -0.00521  -0.00521  -1.14696
  D29        0.95030   0.00000   0.00000  -0.00506  -0.00506   0.94524
  D30        3.04658   0.00001   0.00000  -0.00472  -0.00472   3.04186
  D31        0.00745   0.00000   0.00000   0.00015   0.00015   0.00760
  D32       -3.13524   0.00000   0.00000  -0.00001  -0.00001  -3.13526
  D33       -0.05072   0.00000   0.00000   0.00273   0.00273  -0.04799
  D34        3.09055   0.00000   0.00000   0.00303   0.00303   3.09358
  D35        3.14094   0.00000   0.00000   0.00063   0.00063   3.14157
  D36        0.06517   0.00000   0.00000  -0.00265  -0.00265   0.06252
  D37       -1.83893   0.00001   0.00000  -0.00116  -0.00116  -1.84009
  D38       -3.07644   0.00000   0.00000  -0.00265  -0.00265  -3.07909
  D39        1.30264   0.00001   0.00000  -0.00115  -0.00115   1.30149
  D40       -3.14124   0.00000   0.00000  -0.00035  -0.00035   3.14159
  D41       -1.23795  -0.00001   0.00000  -0.00104  -0.00104  -1.23899
  D42        1.23778   0.00001   0.00000   0.00120   0.00120   1.23898
  D43        3.14108   0.00000   0.00000   0.00051   0.00051   3.14158
  D44        3.07670   0.00000   0.00000   0.00237   0.00237   3.07907
  D45       -1.30313  -0.00001   0.00000   0.00162   0.00162  -1.30151
  D46       -0.06487   0.00000   0.00000   0.00236   0.00236  -0.06251
  D47        1.83848  -0.00001   0.00000   0.00162   0.00162   1.84010
  D48       -3.09153   0.00000   0.00000  -0.00210  -0.00210  -3.09363
  D49        0.05039   0.00000   0.00000  -0.00240  -0.00240   0.04798
  D50       -1.72374   0.00000   0.00000   0.00704   0.00704  -1.71670
  D51        0.15454   0.00004   0.00000   0.00794   0.00794   0.16249
  D52        0.07131   0.00001   0.00000  -0.00208  -0.00208   0.06923
  D53       -3.07405   0.00000   0.00000  -0.00222  -0.00222  -3.07628
  D54       -1.34364  -0.00002   0.00000  -0.00207  -0.00207  -1.34571
  D55        1.79418  -0.00003   0.00000  -0.00221  -0.00221   1.79197
  D56       -0.15574  -0.00005   0.00000  -0.00678  -0.00678  -0.16252
  D57        1.72288   0.00000   0.00000  -0.00621  -0.00621   1.71667
  D58        3.11866  -0.00001   0.00000  -0.00024  -0.00024   3.11842
  D59       -0.02839  -0.00001   0.00000  -0.00005  -0.00005  -0.02844
  D60       -0.01937   0.00000   0.00000  -0.00010  -0.00010  -0.01947
  D61        3.11677  -0.00001   0.00000   0.00008   0.00008   3.11685
  D62       -3.12163   0.00000   0.00000   0.00005   0.00005  -3.12158
  D63        0.01881  -0.00001   0.00000  -0.00084  -0.00084   0.01797
  D64        0.01618   0.00000   0.00000  -0.00009  -0.00009   0.01609
  D65       -3.12656  -0.00001   0.00000  -0.00099  -0.00099  -3.12755
  D66        0.01000   0.00000   0.00000   0.00020   0.00020   0.01020
  D67       -3.12599   0.00000   0.00000  -0.00011  -0.00011  -3.12611
  D68       -3.12586   0.00001   0.00000   0.00000   0.00001  -3.12586
  D69        0.02133   0.00000   0.00000  -0.00031  -0.00031   0.02102
  D70       -0.02943   0.00001   0.00000   0.00209   0.00209  -0.02734
  D71        3.10634   0.00000   0.00000   0.00229   0.00229   3.10863
  D72        0.00337   0.00000   0.00000  -0.00010  -0.00010   0.00327
  D73       -3.13948  -0.00001   0.00000  -0.00028  -0.00028  -3.13976
  D74        3.13934   0.00001   0.00000   0.00021   0.00021   3.13955
  D75       -0.00351   0.00000   0.00000   0.00004   0.00004  -0.00348
  D76       -0.00750   0.00000   0.00000  -0.00010  -0.00010  -0.00760
  D77        3.13520   0.00000   0.00000   0.00005   0.00005   3.13526
  D78       -0.00287   0.00000   0.00000   0.00020   0.00020  -0.00267
  D79        3.13974   0.00001   0.00000   0.00099   0.00099   3.14074
  D80       -1.99963   0.00001   0.00000   0.00691   0.00691  -1.99272
  D81        0.09528   0.00000   0.00000   0.00636   0.00636   0.10164
  D82        2.19152   0.00001   0.00000   0.00674   0.00674   2.19826
  D83        1.14089   0.00000   0.00000   0.00607   0.00607   1.14696
  D84       -3.04739  -0.00001   0.00000   0.00552   0.00552  -3.04186
  D85       -0.95114   0.00000   0.00000   0.00590   0.00590  -0.94524
  D86       -1.94585  -0.00002   0.00000  -0.01112  -0.01112  -1.95697
  D87        1.94846   0.00001   0.00000   0.00859   0.00859   1.95706
        Item               Value     Threshold  Converged?
Maximum Force            0.000046     0.000450     YES
RMS     Force            0.000016     0.000300     YES
Maximum Displacement     0.016562     0.001800     NO 
RMS     Displacement     0.003425     0.001200     NO 
Predicted change in Energy=-1.038425D-06
GradGradGradGradGradGradGradGradGradGradGradGradGradGradGradGradGradGrad

AllDun F.D. properties on file 20721 Mask=      11 NFrqRd=     2 NDeriv=     1 ND12= 1 LenFil=      58:
Frequencies=    0.000000    0.085969
Property number 1 -- Alpha(-w,w) frequency  1    0.000000:
                1             2             3 
     1   0.284917D+03 -0.970484D+01  0.671582D+01
     2  -0.970484D+01  0.209500D+03 -0.107785D+02
     3   0.671582D+01 -0.107785D+02  0.123934D+03
Property number 1 -- Alpha(-w,w) frequency  2    0.085969:
                1             2             3 
     1   0.313354D+03 -0.157214D+02  0.841288D+01
     2  -0.157214D+02  0.233119D+03 -0.136547D+02
     3   0.841288D+01 -0.136547D+02  0.128660D+03
Property number 5 -- Beta(-w,w,0) frequency  1    0.000000:
                1 
     1  -0.643637D-01
     2  -0.588190D-01
     3  -0.248593D-01
     4   0.608240D-01
     5   0.918945D-02
     6   0.118715D+00
     7  -0.588190D-01
     8  -0.248593D-01
     9   0.518031D-01
    10   0.918945D-02
    11  -0.707194D-01
    12   0.218483D-01
    13   0.608240D-01
    14   0.918945D-02
    15  -0.707194D-01
    16   0.118715D+00
    17   0.218483D-01
    18   0.758199D-01
Property number 5 -- Beta(-w,w,0) frequency  2    0.085969:
                1 
     1  -0.120877D+00
     2  -0.132240D+00
     3   0.955696D-02
     4   0.110534D+00
     5  -0.422894D-01
     6   0.183220D+00
     7  -0.705392D-01
     8  -0.479402D-01
     9   0.199715D+00
    10   0.120872D-01
    11  -0.162485D+00
    12   0.413071D-01
    13   0.817015D-01
    14   0.277452D-01
    15  -0.993279D-01
    16   0.168418D+00
    17   0.220821D-01
    18   0.114957D+00
AllDun F.D. properties on file 20722 Mask=       1 NFrqRd=     2 NDeriv=   105 ND12= 1 LenFil=    1894:
Frequencies=    0.000000    0.085969
Property number 1 -- Alpha(-w,w) derivatives, frequency  1    0.000000:
                1             2             3             4             5 
     1  -0.795866D+01 -0.134200D+02  0.217422D+01  0.474373D+01 -0.142480D+01
     2  -0.134200D+02 -0.789987D+01  0.690920D+00 -0.142480D+01 -0.538564D+01
     3   0.217422D+01  0.690920D+00 -0.146013D+01  0.497005D+00  0.208413D+01
                6             7             8             9            10 
     1   0.497005D+00 -0.931819D+00 -0.961071D-01  0.790785D+00  0.657323D+01
     2   0.208413D+01 -0.961071D-01  0.191166D+01  0.278645D+01  0.330011D+01
     3   0.247219D+01  0.790785D+00  0.278645D+01 -0.177964D+01 -0.116428D+01
               11            12            13            14            15 
     1   0.330011D+01 -0.116428D+01 -0.706857D+01  0.743535D+01 -0.153993D+01
     2   0.946624D+01 -0.182099D+01  0.743535D+01  0.599389D+01 -0.521693D+00
     3  -0.182099D+01 -0.201754D+01 -0.153993D+01 -0.521693D+00  0.138845D+00
               16            17            18            19            20 
     1   0.117004D+01 -0.139524D+01 -0.118454D+01 -0.133186D+02  0.333561D+01
     2  -0.139524D+01  0.278293D+00  0.183183D+01  0.333561D+01 -0.147697D+02
     3  -0.118454D+01  0.183183D+01 -0.657573D+00 -0.436325D+00  0.272424D+01
               21            22            23            24            25 
     1  -0.436325D+00  0.649983D+01 -0.360431D+01  0.700073D+00 -0.134433D+01
     2   0.272424D+01 -0.360431D+01  0.112600D+01 -0.164707D+00  0.222610D+00
     3  -0.173137D+01  0.700073D+00 -0.164707D+00  0.206082D+00 -0.219382D+01
               26            27            28            29            30 
     1   0.222610D+00 -0.219382D+01  0.119946D+02 -0.710734D+00  0.625005D+00
     2  -0.139949D+01 -0.111648D+01 -0.710734D+00  0.167440D+02 -0.200780D+01
     3  -0.111648D+01  0.186266D+00  0.625005D+00 -0.200780D+01  0.321813D+01
               31            32            33            34            35 
     1  -0.127744D+02  0.947297D+01 -0.934851D+00  0.330551D+01 -0.891276D+00
     2   0.947297D+01 -0.126223D+02  0.190211D+01 -0.891276D+00  0.182026D+01
     3  -0.934851D+00  0.190211D+01 -0.116858D+01  0.565428D+01 -0.284741D+01
               36            37            38            39            40 
     1   0.565428D+01  0.772269D+01 -0.866863D+01  0.158171D+01 -0.191341D+01
     2  -0.284741D+01 -0.866863D+01 -0.556221D+01  0.441437D+00  0.266139D+01
     3   0.178021D+01  0.158171D+01  0.441437D+00 -0.978817D-01 -0.686958D+00
               41            42            43            44            45 
     1   0.266139D+01 -0.686958D+00  0.352725D+00 -0.577808D+00  0.249051D+00
     2  -0.112770D+02  0.148886D+01 -0.577808D+00  0.216489D+01 -0.437766D+00
     3   0.148886D+01 -0.426285D+00  0.249051D+00 -0.437766D+00  0.920049D-01
               46            47            48            49            50 
     1   0.625669D+01  0.117269D+02 -0.215988D+01 -0.281077D+01 -0.607444D+01
     2   0.117269D+02  0.824417D+01 -0.433792D+00 -0.607444D+01  0.885510D+01
     3  -0.215988D+01 -0.433792D+00  0.402089D+01  0.207363D+01 -0.135665D+01
               51            52            53            54            55 
     1   0.207363D+01  0.295645D+00  0.237106D+01  0.476356D+01 -0.144057D+02
     2  -0.135665D+01  0.237106D+01 -0.826978D+00  0.179816D+01  0.513814D+00
     3  -0.124195D+01  0.476356D+01  0.179816D+01  0.568082D-01  0.436072D+00
               56            57            58            59            60 
     1   0.513814D+00  0.436072D+00  0.831301D+01 -0.472110D+01 -0.194215D+00
     2  -0.106721D+02  0.172696D+01 -0.472110D+01  0.363759D+01 -0.365980D+00
     3   0.172696D+01  0.252044D-01 -0.194215D+00 -0.365980D+00  0.623693D+00
               61            62            63            64            65 
     1  -0.734950D+00  0.735310D-01 -0.354665D+01 -0.123067D-02 -0.109075D-02
     2   0.735310D-01 -0.423920D+00  0.137616D+01 -0.109075D-02 -0.621901D-03
     3  -0.354665D+01  0.137616D+01 -0.631030D+00 -0.463905D-03  0.588981D-03
               66            67            68            69            70 
     1  -0.463905D-03 -0.409075D-02 -0.935916D-03 -0.954108D-03 -0.101564D-03
     2   0.588981D-03 -0.935916D-03  0.203031D-02  0.259475D-03 -0.202862D-03
     3   0.511169D-03 -0.954108D-03  0.259475D-03  0.136291D-03 -0.100013D-04
               71            72            73            74            75 
     1  -0.202862D-03 -0.100013D-04  0.439796D+00  0.653824D+00 -0.692297D+00
     2  -0.170768D-02  0.166204D-03  0.653824D+00  0.836917D+01 -0.145897D+01
     3   0.166204D-03  0.102486D-03 -0.692297D+00 -0.145897D+01  0.477867D-01
               76            77            78            79            80 
     1  -0.418465D+01 -0.260782D+01 -0.390130D+00 -0.221764D+00 -0.370097D+00
     2  -0.260782D+01 -0.159920D+01 -0.718805D+00 -0.370097D+00  0.587264D+00
     3  -0.390130D+00 -0.718805D+00 -0.142675D+01 -0.233493D+01 -0.156020D+01
               81            82            83            84            85 
     1  -0.233493D+01 -0.484588D+01  0.847090D+01 -0.230564D+01  0.857177D+01
     2  -0.156020D+01  0.847090D+01 -0.585975D+01 -0.458457D-01 -0.692593D+01
     3  -0.670450D-01 -0.230564D+01 -0.458457D-01 -0.453269D+01 -0.380631D+00
               86            87            88            89            90 
     1  -0.692593D+01 -0.380631D+00 -0.202559D+01 -0.880207D+00 -0.702538D+01
     2   0.775191D+01  0.175206D+00 -0.880207D+00  0.163237D+01  0.510081D+01
     3   0.175206D+00  0.167973D+01 -0.702538D+01  0.510081D+01 -0.202798D+01
               91            92            93            94            95 
     1  -0.443886D+00 -0.656328D+00  0.693124D+00  0.418302D+01  0.260655D+01
     2  -0.656328D+00 -0.836871D+01  0.145832D+01  0.260655D+01  0.159863D+01
     3   0.693124D+00  0.145832D+01 -0.461894D-01  0.389803D+00  0.716799D+00
               96            97            98            99           100 
     1   0.389803D+00  0.222782D+00  0.371035D+00  0.233666D+01  0.133191D+02
     2   0.716799D+00  0.371035D+00 -0.583990D+00  0.155982D+01 -0.333404D+01
     3   0.142739D+01  0.233666D+01  0.155982D+01  0.668206D-01  0.433717D+00
              101           102           103           104           105 
     1  -0.333404D+01  0.433717D+00 -0.649899D+01  0.360760D+01 -0.698134D+00
     2   0.147730D+02 -0.272046D+01  0.360760D+01 -0.113388D+01  0.164920D+00
     3  -0.272046D+01  0.172890D+01 -0.698134D+00  0.164920D+00 -0.207343D+00
              106           107           108           109           110 
     1   0.134113D+01 -0.221342D+00  0.219261D+01 -0.657603D+01 -0.329878D+01
     2  -0.221342D+00  0.139515D+01  0.111657D+01 -0.329878D+01 -0.946910D+01
     3   0.219261D+01  0.111657D+01 -0.184494D+00  0.117306D+01  0.181740D+01
              111           112           113           114           115 
     1   0.117306D+01  0.706657D+01 -0.743839D+01  0.153462D+01 -0.116389D+01
     2   0.181740D+01 -0.743839D+01 -0.598375D+01  0.521816D+00  0.139330D+01
     3   0.201539D+01  0.153462D+01  0.521816D+00 -0.140457D+00  0.118566D+01
              116           117           118           119           120 
     1   0.139330D+01  0.118566D+01  0.796670D+01  0.134175D+02 -0.217629D+01
     2  -0.279397D+00 -0.183288D+01  0.134175D+02  0.789237D+01 -0.695540D+00
     3  -0.183288D+01  0.651196D+00 -0.217629D+01 -0.695540D+00  0.146190D+01
              121           122           123           124           125 
     1  -0.474517D+01  0.142252D+01 -0.496617D+00  0.926845D+00  0.899228D-01
     2   0.142252D+01  0.538334D+01 -0.208239D+01  0.899228D-01 -0.191066D+01
     3  -0.496617D+00 -0.208239D+01 -0.247230D+01 -0.789817D+00 -0.278631D+01
              126           127           128           129           130 
     1  -0.789817D+00 -0.626273D+01 -0.117243D+02  0.215615D+01  0.281601D+01
     2  -0.278631D+01 -0.117243D+02 -0.823976D+01  0.435666D+00  0.607543D+01
     3   0.177987D+01  0.215615D+01  0.435666D+00 -0.402139D+01 -0.207382D+01
              131           132           133           134           135 
     1   0.607543D+01 -0.207382D+01 -0.298682D+00 -0.236558D+01 -0.476545D+01
     2  -0.885382D+01  0.135263D+01 -0.236558D+01  0.830562D+00 -0.179535D+01
     3   0.135263D+01  0.124524D+01 -0.476545D+01 -0.179535D+01 -0.514660D-01
              136           137           138           139           140 
     1  -0.771909D+01  0.867022D+01 -0.157806D+01  0.191263D+01 -0.266372D+01
     2   0.867022D+01  0.555990D+01 -0.441806D+00 -0.266372D+01  0.112740D+02
     3  -0.157806D+01 -0.441806D+00  0.989942D-01  0.686953D+00 -0.148456D+01
              141           142           143           144           145 
     1   0.686953D+00 -0.349917D+00  0.574993D+00 -0.248614D+00 -0.119921D+02
     2  -0.148456D+01  0.574993D+00 -0.216510D+01  0.436979D+00  0.707932D+00
     3   0.425262D+00 -0.248614D+00  0.436979D+00 -0.917489D-01 -0.624956D+00
              146           147           148           149           150 
     1   0.707932D+00 -0.624956D+00  0.127750D+02 -0.947219D+01  0.932810D+00
     2  -0.167407D+02  0.200594D+01 -0.947219D+01  0.126315D+02 -0.190219D+01
     3   0.200594D+01 -0.321776D+01  0.932810D+00 -0.190219D+01  0.116997D+01
              151           152           153           154           155 
     1  -0.330258D+01  0.891134D+00 -0.565274D+01  0.144080D+02 -0.516393D+00
     2   0.891134D+00 -0.181357D+01  0.284849D+01 -0.516393D+00  0.106731D+02
     3  -0.565274D+01  0.284849D+01 -0.177590D+01 -0.445184D+00 -0.172389D+01
              156           157           158           159           160 
     1  -0.445184D+00 -0.831242D+01  0.472300D+01  0.199463D+00  0.725843D+00
     2  -0.172389D+01  0.472300D+01 -0.364655D+01  0.363858D+00 -0.723862D-01
     3  -0.233466D-01  0.199463D+00  0.363858D+00 -0.623505D+00  0.354763D+01
              161           162           163           164           165 
     1  -0.723862D-01  0.354763D+01  0.483974D+01 -0.847085D+01  0.230182D+01
     2   0.418076D+00 -0.137642D+01 -0.847085D+01  0.586208D+01  0.442415D-01
     3  -0.137642D+01  0.626760D+00  0.230182D+01  0.442415D-01  0.453400D+01
              166           167           168           169           170 
     1  -0.857048D+01  0.692577D+01  0.378468D+00  0.202540D+01  0.873654D+00
     2   0.692577D+01 -0.775135D+01 -0.174358D+00  0.873654D+00 -0.162679D+01
     3   0.378468D+00 -0.174358D+00 -0.168057D+01  0.702671D+01 -0.510317D+01
              171           172           173           174           175 
     1   0.702671D+01 -0.587884D+01  0.519807D+01  0.146773D+01  0.324827D+01
     2  -0.510317D+01  0.519807D+01 -0.424338D+01 -0.100971D+01 -0.399556D+01
     3   0.203059D+01  0.146773D+01 -0.100971D+01 -0.185737D+01 -0.113653D+01
              176           177           178           179           180 
     1  -0.399556D+01 -0.113653D+01  0.373590D+01 -0.373487D+01 -0.349063D+01
     2   0.580656D+01  0.218505D+01 -0.373487D+01  0.520775D+01  0.345883D+01
     3   0.218505D+01  0.105437D+01 -0.349063D+01  0.345883D+01  0.327504D+01
              181           182           183           184           185 
     1  -0.111273D+02 -0.458364D+01  0.653527D+00 -0.458137D+01 -0.337508D+01
     2  -0.458364D+01 -0.233580D+01  0.290912D+00 -0.337508D+01 -0.263665D+01
     3   0.653527D+00  0.290912D+00 -0.452456D+00  0.526687D+00  0.334906D+00
              186           187           188           189           190 
     1   0.526687D+00  0.653184D+00  0.497638D+00 -0.314008D+00 -0.189180D+00
     2   0.334906D+00  0.497638D+00  0.410981D+00 -0.229849D+00 -0.121534D+01
     3  -0.448572D+00 -0.314008D+00 -0.229849D+00  0.161508D+00  0.257241D+00
              191           192           193           194           195 
     1  -0.121534D+01  0.257241D+00 -0.102617D+01 -0.121155D+01  0.251091D+00
     2   0.558097D+00 -0.125762D+00 -0.121155D+01 -0.106876D+02  0.187625D+01
     3  -0.125762D+00  0.245466D-01  0.251091D+00  0.187625D+01 -0.930853D+00
              196           197           198           199           200 
     1   0.174210D+00  0.261135D+00 -0.127530D+00  0.188373D+00  0.121527D+01
     2   0.261135D+00  0.199763D+01 -0.861236D+00  0.121527D+01 -0.559832D+00
     3  -0.127530D+00 -0.861236D+00  0.410268D+00 -0.257263D+00  0.126569D+00
              201           202           203           204           205 
     1  -0.257263D+00  0.102559D+01  0.120944D+01 -0.250546D+00 -0.174145D+00
     2   0.126569D+00  0.120944D+01  0.106877D+02 -0.187702D+01 -0.260684D+00
     3  -0.249158D-01 -0.250546D+00 -0.187702D+01  0.931012D+00  0.127395D+00
              206           207           208           209           210 
     1  -0.260684D+00  0.127395D+00  0.111231D+02  0.458564D+01 -0.649265D+00
     2  -0.199891D+01  0.861416D+00  0.458564D+01  0.233801D+01 -0.289233D+00
     3   0.861416D+00 -0.410450D+00 -0.649265D+00 -0.289233D+00  0.451774D+00
              211           212           213           214           215 
     1   0.458328D+01  0.337727D+01 -0.525308D+00 -0.648311D+00 -0.495973D+00
     2   0.337727D+01  0.263975D+01 -0.333922D+00 -0.495973D+00 -0.410305D+00
     3  -0.525308D+00 -0.333922D+00  0.448315D+00  0.313365D+00  0.229538D+00
              216           217           218           219           220 
     1   0.313365D+00  0.587990D+01 -0.519803D+01 -0.146628D+01 -0.324967D+01
     2   0.229538D+00 -0.519803D+01  0.424056D+01  0.100941D+01  0.399717D+01
     3  -0.161067D+00 -0.146628D+01  0.100941D+01  0.185673D+01  0.113664D+01
              221           222           223           224           225 
     1   0.399717D+01  0.113664D+01 -0.373763D+01  0.373737D+01  0.349060D+01
     2  -0.581026D+01 -0.218503D+01  0.373737D+01 -0.521044D+01 -0.345902D+01
     3  -0.218503D+01 -0.105478D+01  0.349060D+01 -0.345902D+01 -0.327590D+01
              226           227           228           229           230 
     1   0.270328D+01  0.113648D+01 -0.385326D+00  0.143415D+01  0.164358D+01
     2   0.113648D+01  0.369008D+01 -0.957923D+00  0.164358D+01  0.385450D+01
     3  -0.385326D+00 -0.957923D+00  0.595354D+00 -0.426281D+00 -0.585294D+00
              231           232           233           234           235 
     1  -0.426281D+00 -0.348406D+00 -0.670360D+00  0.219491D+00 -0.656975D+01
     2  -0.585294D+00 -0.670360D+00 -0.415075D+00  0.129486D+01  0.425006D+01
     3   0.765143D+00  0.219491D+00  0.129486D+01 -0.844330D+00 -0.382354D+01
              236           237           238           239           240 
     1   0.425006D+01 -0.382354D+01  0.133930D+01 -0.203232D+01  0.461204D+00
     2  -0.345125D+01  0.172961D+01 -0.203232D+01  0.156928D+01 -0.151598D+01
     3   0.172961D+01 -0.317146D+01  0.461204D+00 -0.151598D+01  0.600104D+00
              241           242           243           244           245 
     1  -0.465945D+01  0.259750D+01 -0.510222D+01  0.657378D+01 -0.424926D+01
     2   0.259750D+01 -0.247071D+01  0.355157D+01 -0.424926D+01  0.345012D+01
     3  -0.510222D+01  0.355157D+01 -0.597852D+01  0.382571D+01 -0.172977D+01
              246           247           248           249           250 
     1   0.382571D+01 -0.133745D+01  0.203063D+01 -0.460240D+00  0.465981D+01
     2  -0.172977D+01  0.203063D+01 -0.156486D+01  0.151417D+01 -0.259464D+01
     3   0.317232D+01 -0.460240D+00  0.151417D+01 -0.598674D+00  0.510188D+01
              251           252           253           254           255 
     1  -0.259464D+01  0.510188D+01 -0.270210D+01 -0.113529D+01  0.386121D+00
     2   0.246509D+01 -0.354821D+01 -0.113529D+01 -0.368939D+01  0.959976D+00
     3  -0.354821D+01  0.597567D+01  0.386121D+00  0.959976D+00 -0.596438D+00
              256           257           258           259           260 
     1  -0.143379D+01 -0.164225D+01  0.427065D+00  0.348378D+00  0.672882D+00
     2  -0.164225D+01 -0.385628D+01  0.587210D+00  0.672882D+00  0.415460D+00
     3   0.427065D+00  0.587210D+00 -0.765708D+00 -0.219964D+00 -0.129534D+01
              261           262           263           264           265 
     1  -0.219964D+00 -0.510730D+00  0.208896D+01 -0.334790D+01  0.558423D+01
     2  -0.129534D+01  0.208896D+01  0.164833D+01 -0.103280D+00  0.183491D+01
     3   0.845748D+00 -0.334790D+01 -0.103280D+00 -0.118605D+01  0.210401D+01
              266           267           268           269           270 
     1   0.183491D+01  0.210401D+01 -0.529718D+01  0.489312D-01 -0.120582D+01
     2   0.253467D+01  0.431846D+00  0.489312D-01  0.296759D+00 -0.801838D+00
     3   0.431846D+00  0.280734D+01 -0.120582D+01 -0.801838D+00 -0.284960D+01
              271           272           273           274           275 
     1   0.503354D+00 -0.209312D+01  0.333312D+01 -0.558510D+01 -0.183853D+01
     2  -0.209312D+01 -0.165085D+01  0.957941D-01 -0.183853D+01 -0.253820D+01
     3   0.333312D+01  0.957941D-01  0.118429D+01 -0.211909D+01 -0.437783D+00
              276           277           278           279           280 
     1  -0.211909D+01  0.527996D+01 -0.580387D-01  0.120735D+01  0.549747D+01
     2  -0.437783D+00 -0.580387D-01 -0.305376D+00  0.796621D+00  0.210600D+01
     3  -0.281375D+01  0.120735D+01  0.796621D+00  0.284399D+01  0.466109D+00
              281           282           283           284           285 
     1   0.210600D+01  0.466109D+00  0.443878D+01  0.217866D+01  0.528588D+00
     2   0.194330D+01  0.893486D+00  0.217866D+01  0.288779D+01  0.914946D+00
     3   0.893486D+00  0.180070D+01  0.528588D+00  0.914946D+00  0.127104D+01
              286           287           288           289           290 
     1  -0.125100D+00  0.228124D+00  0.132879D+01 -0.534550D+01  0.236860D+00
     2   0.228124D+00 -0.820252D-01  0.256965D+00  0.236860D+00 -0.896751D-01
     3   0.132879D+01  0.256965D+00  0.697348D+00 -0.332946D+01 -0.114241D+01
              291           292           293           294           295 
     1  -0.332946D+01  0.309181D+01 -0.227203D+00  0.106126D+01 -0.333725D+01
     2  -0.114241D+01 -0.227203D+00  0.174353D+01  0.307594D+00 -0.312431D+00
     3  -0.322137D+01  0.106126D+01  0.307594D+00  0.129912D+01 -0.301119D+01
              296           297           298           299           300 
     1  -0.312431D+00 -0.301119D+01 -0.550310D+01 -0.210314D+01 -0.450228D+00
     2   0.905428D+00 -0.976095D+00 -0.210314D+01 -0.194372D+01 -0.889625D+00
     3  -0.976095D+00 -0.160623D+01 -0.450228D+00 -0.889625D+00 -0.179958D+01
              301           302           303           304           305 
     1  -0.444103D+01 -0.217443D+01 -0.518065D+00  0.146449D+00 -0.221964D+00
     2  -0.217443D+01 -0.288687D+01 -0.909015D+00 -0.221964D+00  0.898098D-01
     3  -0.518065D+00 -0.909015D+00 -0.126978D+01 -0.132976D+01 -0.253481D+00
              306           307           308           309           310 
     1  -0.132976D+01  0.536064D+01 -0.235269D+00  0.332822D+01 -0.308947D+01
     2  -0.253481D+00 -0.235269D+00  0.938653D-01  0.114534D+01  0.228333D+00
     3  -0.687775D+00  0.332822D+01  0.114534D+01  0.322052D+01 -0.105706D+01
              311           312           313           314           315 
     1   0.228333D+00 -0.105706D+01  0.333728D+01  0.314394D+00  0.300727D+01
     2  -0.174367D+01 -0.307197D+00  0.314394D+00 -0.903015D+00  0.975821D+00
     3  -0.307197D+00 -0.129511D+01  0.300727D+01  0.975821D+00  0.160055D+01
Property number 1 -- Alpha(-w,w) derivatives, frequency  2    0.085969:
                1             2             3             4             5 
     1  -0.597337D+01 -0.222416D+02  0.377859D+01  0.948463D+01 -0.988145D+00
     2  -0.222416D+02 -0.156472D+02  0.157872D+01 -0.988145D+00 -0.867934D+01
     3   0.377859D+01  0.157872D+01 -0.171130D+01  0.696515D+00  0.275093D+01
                6             7             8             9            10 
     1   0.696515D+00 -0.180068D+01 -0.272814D+00  0.130583D+01  0.716126D+01
     2   0.275093D+01 -0.272814D+00  0.251913D+01  0.304149D+01  0.283426D+01
     3   0.274893D+01  0.130583D+01  0.304149D+01 -0.194228D+01 -0.154758D+01
               11            12            13            14            15 
     1   0.283426D+01 -0.154758D+01 -0.178643D+02  0.138300D+02 -0.293750D+01
     2   0.189249D+02 -0.325674D+01  0.138300D+02  0.154028D+02 -0.154519D+01
     3  -0.325674D+01 -0.226625D+01 -0.293750D+01 -0.154519D+01  0.189477D+00
               16            17            18            19            20 
     1   0.289250D+01 -0.268267D+01 -0.179359D+01 -0.243025D+02  0.890561D+01
     2  -0.268267D+01 -0.988857D+00  0.303490D+01  0.890561D+01 -0.229496D+02
     3  -0.179359D+01  0.303490D+01 -0.101852D+01 -0.168985D+01  0.441519D+01
               21            22            23            24            25 
     1  -0.168985D+01  0.162982D+02 -0.698904D+01  0.171129D+01 -0.326767D+01
     2   0.441519D+01 -0.698904D+01 -0.161624D+01  0.302804D-01  0.976945D+00
     3  -0.215620D+01  0.171129D+01  0.302804D-01  0.378243D+00 -0.279106D+01
               26            27            28            29            30 
     1   0.976945D+00 -0.279106D+01  0.225016D+02 -0.356216D+01  0.156736D+01
     2  -0.123260D+01 -0.179144D+01 -0.356216D+01  0.260225D+02 -0.340432D+01
     3  -0.179144D+01  0.296069D+00  0.156736D+01 -0.340432D+01  0.387951D+01
               31            32            33            34            35 
     1  -0.240272D+02  0.182225D+02 -0.246997D+01  0.573644D+01 -0.231428D+01
     2   0.182225D+02 -0.214270D+02  0.336615D+01 -0.231428D+01  0.293179D+01
     3  -0.246997D+01  0.336615D+01 -0.168491D+01  0.762906D+01 -0.470889D+01
               36            37            38            39            40 
     1   0.762906D+01  0.779848D+01 -0.123251D+02  0.212608D+01 -0.268076D+01
     2  -0.470889D+01 -0.123251D+02 -0.512448D+01  0.319153D-01  0.347324D+01
     3   0.260238D+01  0.212608D+01  0.319153D-01 -0.173385D+00 -0.101186D+01
               41            42            43            44            45 
     1   0.347324D+01 -0.101186D+01  0.433212D+00 -0.873965D+00 -0.379484D-01
     2  -0.275099D+02  0.392119D+01 -0.873965D+00  0.547300D+01 -0.639698D+00
     3   0.392119D+01 -0.873098D+00 -0.379484D-01 -0.639698D+00  0.562087D-01
               46            47            48            49            50 
     1   0.730851D+01  0.191245D+02 -0.347050D+01 -0.139161D+01 -0.116758D+02
     2   0.191245D+02  0.120909D+02 -0.744006D+00 -0.116758D+02  0.224362D+02
     3  -0.347050D+01 -0.744006D+00  0.450732D+01  0.320208D+01 -0.341769D+01
               51            52            53            54            55 
     1   0.320208D+01  0.811124D-02  0.367646D+01  0.523318D+01 -0.205254D+02
     2  -0.341769D+01  0.367646D+01 -0.306242D+01  0.303770D+01  0.567246D+01
     3  -0.112299D+01  0.523318D+01  0.303770D+01 -0.239837D+00 -0.197997D+00
               56            57            58            59            60 
     1   0.567246D+01 -0.197997D+00  0.123104D+02 -0.750531D+01  0.381265D-01
     2  -0.218936D+02  0.360246D+01 -0.750531D+01  0.434022D+01 -0.550287D+00
     3   0.360246D+01  0.379887D-01  0.381265D-01 -0.550287D+00  0.639255D+00
               61            62            63            64            65 
     1  -0.107239D+01  0.352206D+00 -0.412098D+01 -0.216074D-02 -0.111741D-02
     2   0.352206D+00 -0.425991D+00  0.166385D+01 -0.111741D-02 -0.110882D-02
     3  -0.412098D+01  0.166385D+01 -0.744177D+00 -0.888464D-03  0.126332D-02
               66            67            68            69            70 
     1  -0.888464D-03 -0.454292D-02 -0.192341D-02 -0.788757D-03 -0.106974D-02
     2   0.126332D-02 -0.192341D-02  0.365421D-02 -0.446620D-03  0.348792D-03
     3   0.602236D-03 -0.788757D-03 -0.446620D-03  0.424965D-03  0.861651D-04
               71            72            73            74            75 
     1   0.348792D-03  0.861651D-04  0.390410D+01 -0.209721D+01 -0.196503D+00
     2  -0.350431D-02  0.488184D-03 -0.209721D+01  0.163367D+02 -0.280870D+01
     3   0.488184D-03 -0.181534D-03 -0.196503D+00 -0.280870D+01  0.548866D+00
               76            77            78            79            80 
     1  -0.471219D+01 -0.429352D+01 -0.254533D+00  0.248817D+00 -0.566858D+00
     2  -0.429352D+01  0.477137D-01 -0.118975D+01 -0.566858D+00  0.128563D+01
     3  -0.254533D+00 -0.118975D+01 -0.146891D+01 -0.252033D+01 -0.168347D+01
               81            82            83            84            85 
     1  -0.252033D+01 -0.779927D+01  0.118176D+02 -0.301191D+01  0.128490D+02
     2  -0.168347D+01  0.118176D+02 -0.111639D+02  0.739664D+00 -0.112385D+02
     3  -0.350373D-01 -0.301191D+01  0.739664D+00 -0.527388D+01  0.937892D-01
               86            87            88            89            90 
     1  -0.112385D+02  0.937892D-01 -0.271237D+01 -0.641713D+00 -0.863096D+01
     2   0.128138D+02 -0.317143D+00 -0.641713D+00  0.199237D+01  0.667658D+01
     3  -0.317143D+00  0.209501D+01 -0.863096D+01  0.667658D+01 -0.268068D+01
               91            92            93            94            95 
     1  -0.390809D+01  0.209359D+01  0.198966D+00  0.471061D+01  0.429072D+01
     2   0.209359D+01 -0.163380D+02  0.280621D+01  0.429072D+01 -0.482446D-01
     3   0.198966D+00  0.280621D+01 -0.546655D+00  0.254649D+00  0.118693D+01
               96            97            98            99           100 
     1   0.254649D+00 -0.247112D+00  0.566752D+00  0.252258D+01  0.243001D+02
     2   0.118693D+01  0.566752D+00 -0.127850D+01  0.168253D+01 -0.890442D+01
     3   0.146985D+01  0.252258D+01  0.168253D+01  0.350733D-01  0.168365D+01
              101           102           103           104           105 
     1  -0.890442D+01  0.168365D+01 -0.162983D+02  0.699737D+01 -0.170721D+01
     2   0.229590D+02 -0.440912D+01  0.699737D+01  0.160320D+01 -0.289359D-01
     3  -0.440912D+01  0.215248D+01 -0.170721D+01 -0.289359D-01 -0.379644D+00
              106           107           108           109           110 
     1   0.325877D+01 -0.972432D+00  0.278826D+01 -0.716369D+01 -0.283475D+01
     2  -0.972432D+00  0.122489D+01  0.179194D+01 -0.283475D+01 -0.189303D+02
     3   0.278826D+01  0.179194D+01 -0.294192D+00  0.155929D+01  0.325049D+01
              111           112           113           114           115 
     1   0.155929D+01  0.178598D+02 -0.138375D+02  0.292737D+01 -0.288263D+01
     2   0.325049D+01 -0.138375D+02 -0.153820D+02  0.154357D+01  0.267874D+01
     3   0.226426D+01  0.292737D+01  0.154357D+01 -0.191332D+00  0.179562D+01
              116           117           118           119           120 
     1   0.267874D+01  0.179562D+01  0.598657D+01  0.222385D+02 -0.377931D+01
     2   0.990949D+00 -0.303640D+01  0.222385D+02  0.156335D+02 -0.158434D+01
     3  -0.303640D+01  0.101076D+01 -0.377931D+01 -0.158434D+01  0.171373D+01
              121           122           123           124           125 
     1  -0.948516D+01  0.984991D+00 -0.694604D+00  0.179506D+01  0.262371D+00
     2   0.984991D+00  0.867416D+01 -0.274782D+01  0.262371D+00 -0.252124D+01
     3  -0.694604D+00 -0.274782D+01 -0.274918D+01 -0.130421D+01 -0.304086D+01
              126           127           128           129           130 
     1  -0.130421D+01 -0.731983D+01 -0.191191D+02  0.346547D+01  0.140066D+01
     2  -0.304086D+01 -0.191191D+02 -0.120859D+02  0.747261D+00  0.116756D+02
     3   0.194246D+01  0.346547D+01  0.747261D+00 -0.450823D+01 -0.320087D+01
              131           132           133           134           135 
     1   0.116756D+02 -0.320087D+01 -0.121941D-01 -0.366686D+01 -0.523637D+01
     2  -0.224299D+02  0.340848D+01 -0.366686D+01  0.306793D+01 -0.303369D+01
     3   0.340848D+01  0.112796D+01 -0.523637D+01 -0.303369D+01  0.245430D+00
              136           137           138           139           140 
     1  -0.779359D+01  0.123251D+02 -0.212126D+01  0.267812D+01 -0.347415D+01
     2   0.123251D+02  0.512684D+01 -0.335486D-01 -0.347415D+01  0.275001D+02
     3  -0.212126D+01 -0.335486D-01  0.174987D+00  0.101152D+01 -0.391212D+01
              141           142           143           144           145 
     1   0.101152D+01 -0.430345D+00  0.869453D+00  0.384876D-01 -0.224949D+02
     2  -0.391212D+01  0.869453D+00 -0.547195D+01  0.637987D+00  0.355833D+01
     3   0.870785D+00  0.384876D-01  0.637987D+00 -0.562309D-01 -0.156541D+01
              146           147           148           149           150 
     1   0.355833D+01 -0.156541D+01  0.240284D+02 -0.182219D+02  0.246471D+01
     2  -0.260191D+02  0.340076D+01 -0.182219D+02  0.214410D+02 -0.336485D+01
     3   0.340076D+01 -0.387850D+01  0.246471D+01 -0.336485D+01  0.168589D+01
              151           152           153           154           155 
     1  -0.572749D+01  0.231169D+01 -0.762546D+01  0.205262D+02 -0.567296D+01
     2   0.231169D+01 -0.292137D+01  0.470882D+01 -0.567296D+01  0.218944D+02
     3  -0.762546D+01  0.470882D+01 -0.259605D+01  0.184258D+00 -0.359582D+01
              156           157           158           159           160 
     1   0.184258D+00 -0.123108D+02  0.751008D+01 -0.305685D-01  0.105972D+01
     2  -0.359582D+01  0.751008D+01 -0.435624D+01  0.548056D+00 -0.347958D+00
     3  -0.368094D-01 -0.305685D-01  0.548056D+00 -0.638803D+00  0.412133D+01
              161           162           163           164           165 
     1  -0.347958D+00  0.412133D+01  0.779068D+01 -0.118161D+02  0.300728D+01
     2   0.414281D+00 -0.166310D+01 -0.118161D+02  0.111660D+02 -0.740825D+00
     3  -0.166310D+01  0.739561D+00  0.300728D+01 -0.740825D+00  0.527511D+01
              166           167           168           169           170 
     1  -0.128463D+02  0.112374D+02 -0.956850D-01  0.271350D+01  0.632817D+00
     2   0.112374D+02 -0.128131D+02  0.317800D+00  0.632817D+00 -0.198186D+01
     3  -0.956850D-01  0.317800D+00 -0.209594D+01  0.863234D+01 -0.667990D+01
              171           172           173           174           175 
     1   0.863234D+01 -0.766647D+01  0.704074D+01  0.147698D+01  0.463020D+01
     2  -0.667990D+01  0.704074D+01 -0.626322D+01 -0.104271D+01 -0.549963D+01
     3   0.268321D+01  0.147698D+01 -0.104271D+01 -0.199705D+01 -0.125455D+01
              176           177           178           179           180 
     1  -0.549963D+01 -0.125455D+01  0.480885D+01 -0.502271D+01 -0.407144D+01
     2   0.708649D+01  0.238281D+01 -0.502271D+01  0.682119D+01  0.412576D+01
     3   0.238281D+01  0.107587D+01 -0.407144D+01  0.412576D+01  0.325857D+01
              181           182           183           184           185 
     1  -0.119638D+02 -0.526982D+01  0.754936D+00 -0.519606D+01 -0.351239D+01
     2  -0.526982D+01 -0.213565D+01  0.254875D+00 -0.351239D+01 -0.258657D+01
     3   0.754936D+00  0.254875D+00 -0.412198D+00  0.566314D+00  0.392295D+00
              186           187           188           189           190 
     1   0.566314D+00  0.743568D+00  0.496119D+00 -0.221338D+00 -0.426544D+00
[truncated: 98,090 more chars]
