# Supplementary material for: Binding Zinc and Oxo-Vanadium Insulin-Mimetic Complexes to Phosphatase Enzymes: Structure, Electronics and Implications
Source: Molecules. 2025 Mar 26;30(7):1469. doi: 10.3390/molecules30071469 (PMC11990500; doi:10.3390/molecules30071469)
Supplement: Supplementary file 1 [file molecules-30-01469-s001.zip › SUPPLEMENTARY_MATERIAL/LOG/mal_h.log]

Entering Link 1 = /usr/local/g09/l1.exe PID=      2872.
 
Copyright (c) 1988,1990,1992,1993,1995,1998,2003,2009,2013,
           Gaussian, Inc.  All Rights Reserved.
 
This is part of the Gaussian(R) 09 program.  It is based on
the Gaussian(R) 03 system (copyright 2003, Gaussian, Inc.),
the Gaussian(R) 98 system (copyright 1998, Gaussian, Inc.),
the Gaussian(R) 94 system (copyright 1995, Gaussian, Inc.),
the Gaussian 92(TM) system (copyright 1992, Gaussian, Inc.),
the Gaussian 90(TM) system (copyright 1990, Gaussian, Inc.),
the Gaussian 88(TM) system (copyright 1988, Gaussian, Inc.),
the Gaussian 86(TM) system (copyright 1986, Carnegie Mellon
University), and the Gaussian 82(TM) system (copyright 1983,
Carnegie Mellon University). Gaussian is a federally registered
trademark of Gaussian, Inc.
 
This software contains proprietary and confidential information,
including trade secrets, belonging to Gaussian, Inc.
 
This software is provided under written license and may be
used, copied, transmitted, or stored only in accord with that
written license.
 
The following legend is applicable only to US Government
contracts under FAR:
 
                   RESTRICTED RIGHTS LEGEND
 
Use, reproduction and disclosure by the US Government is
subject to restrictions as set forth in subparagraphs (a)
and (c) of the Commercial Computer Software - Restricted
Rights clause in FAR 52.227-19.
 
Gaussian, Inc.
340 Quinnipiac St., Bldg. 40, Wallingford CT 06492
 
 
---------------------------------------------------------------
Warning -- This program may not be used in any manner that
competes with the business of Gaussian, Inc. or will provide
assistance to any competitor of Gaussian, Inc.  The licensee
of this program is prohibited from giving any competitor of
Gaussian, Inc. access to this program.  By using this program,
the user acknowledges that Gaussian, Inc. is engaged in the
business of creating and licensing software in the field of
computational chemistry and represents and warrants to the
licensee that it is not a competitor of Gaussian, Inc. and that
it will not use this program in any manner prohibited above.
---------------------------------------------------------------
 

Cite this work as:
Gaussian 09, Revision E.01,
M. J. Frisch, G. W. Trucks, H. B. Schlegel, G. E. Scuseria, 
M. A. Robb, J. R. Cheeseman, G. Scalmani, V. Barone, B. Mennucci, 
G. A. Petersson, H. Nakatsuji, M. Caricato, X. Li, H. P. Hratchian, 
A. F. Izmaylov, J. Bloino, G. Zheng, J. L. Sonnenberg, M. Hada, 
M. Ehara, K. Toyota, R. Fukuda, J. Hasegawa, M. Ishida, T. Nakajima, 
Y. Honda, O. Kitao, H. Nakai, T. Vreven, J. A. Montgomery, Jr., 
J. E. Peralta, F. Ogliaro, M. Bearpark, J. J. Heyd, E. Brothers, 
K. N. Kudin, V. N. Staroverov, T. Keith, R. Kobayashi, J. Normand, 
K. Raghavachari, A. Rendell, J. C. Burant, S. S. Iyengar, J. Tomasi, 
M. Cossi, N. Rega, J. M. Millam, M. Klene, J. E. Knox, J. B. Cross, 
V. Bakken, C. Adamo, J. Jaramillo, R. Gomperts, R. E. Stratmann, 
O. Yazyev, A. J. Austin, R. Cammi, C. Pomelli, J. W. Ochterski, 
R. L. Martin, K. Morokuma, V. G. Zakrzewski, G. A. Voth, 
P. Salvador, J. J. Dannenberg, S. Dapprich, A. D. Daniels, 
O. Farkas, J. B. Foresman, J. V. Ortiz, J. Cioslowski, 
and D. J. Fox, Gaussian, Inc., Wallingford CT, 2013.

******************************************
Gaussian 09:  ES64L-G09RevE.01 30-Nov-2015
               14-Dec-2024 
******************************************
%NPROCS=4
Will use up to    4 processors via shared memory.
%oldchk=mal.chk
%chk=malf.chk
Copying data from "mal.chk" to current chk file "malf.chk".
----------------------------------------------------------------------
#MaxDisk=50GB #p rb3lyp/6-31++g(d,p) geom=check guess=read scf=(xqc,no
varacc) freq=raman cphf=rdfreq integral=(grid=superfinegrid,acc2e=13)
----------------------------------------------------------------------
1/10=4,29=2,30=1,38=1,83=1/1,3;
2/12=2,40=1/2;
3/5=1,6=6,7=1111,11=2,14=-4,16=1,25=1,30=1,71=2,74=-5,75=-7,116=1,140=1/1,2,3;
4/5=1/1;
5/5=2,8=3,13=1,38=6,87=13,98=1/2,8;
8/6=4,10=90,11=11,87=13/1;
10/13=10,15=4,49=1,72=3,87=13/2;
11/6=3,8=1,9=11,15=111,16=1,87=13/1,2,10;
10/6=1,49=1,87=13/2;
6/7=2,8=2,9=2,10=2,18=1,28=1/1;
7/8=1,10=1,25=1,87=13/1,2,3,16;
1/10=4,30=1/3;
99//99;
---------
maltolato
---------
Structure from the checkpoint file:  "malf.chk"
Charge =  0 Multiplicity = 1
Redundant internal coordinates found in file.
C,0,-2.5149112094,-1.0146291337,0.027759671
C,0,-2.7880852823,0.4247803662,0.0643725733
C,0,-4.0470119126,0.9222590149,-0.0572329291
O,0,-5.1057350984,0.0631220741,-0.2315547665
C,0,-4.9038113204,-1.2683739359,-0.2782321106
C,0,-3.6850669801,-1.8455066501,-0.1590937908
O,0,-1.7082275803,1.2238369159,0.2310817445
C,0,-4.4500804607,2.3561794527,-0.0258007335
H,0,-0.9555741039,0.6002775352,0.3092553658
H,0,-5.1989479857,2.5305638574,0.754947738
H,0,-5.8346440861,-1.8039688604,-0.4204126774
H,0,-3.5800690762,-2.9231481716,-0.2025310412
O,0,-1.3419209053,-1.407749282,0.1554253042
H,0,-3.5774779412,2.9790229536,0.1749638636
H,0,-4.8888050574,2.6604788636,-0.9833402113
Recover connectivity data from disk.
Using perturbation frequencies:    0.000000    0.085969

GradGradGradGradGradGradGradGradGradGradGradGradGradGradGradGradGradGrad
Berny optimization.
Initialization pass.
                          ----------------------------
                          !    Initial Parameters    !
                          ! (Angstroms and Degrees)  !
--------------------------                            --------------------------
! Name  Definition              Value          Derivative Info.                !
--------------------------------------------------------------------------------
! R1    R(1,2)                  1.4656         calculate D2E/DX2 analytically  !
! R2    R(1,6)                  1.4473         calculate D2E/DX2 analytically  !
! R3    R(1,13)                 1.2437         calculate D2E/DX2 analytically  !
! R4    R(2,3)                  1.3591         calculate D2E/DX2 analytically  !
! R5    R(2,7)                  1.3537         calculate D2E/DX2 analytically  !
! R6    R(3,4)                  1.3746         calculate D2E/DX2 analytically  !
! R7    R(3,8)                  1.4898         calculate D2E/DX2 analytically  !
! R8    R(4,5)                  1.3475         calculate D2E/DX2 analytically  !
! R9    R(5,6)                  1.3537         calculate D2E/DX2 analytically  !
! R10   R(5,11)                 1.0833         calculate D2E/DX2 analytically  !
! R11   R(6,12)                 1.0836         calculate D2E/DX2 analytically  !
! R12   R(7,9)                  0.9805         calculate D2E/DX2 analytically  !
! R13   R(8,10)                 1.0958         calculate D2E/DX2 analytically  !
! R14   R(8,14)                 1.0907         calculate D2E/DX2 analytically  !
! R15   R(8,15)                 1.0963         calculate D2E/DX2 analytically  !
! A1    A(2,1,6)              114.6063         calculate D2E/DX2 analytically  !
! A2    A(2,1,13)             118.9267         calculate D2E/DX2 analytically  !
! A3    A(6,1,13)             126.467          calculate D2E/DX2 analytically  !
! A4    A(1,2,3)              122.0003         calculate D2E/DX2 analytically  !
! A5    A(1,2,7)              115.731          calculate D2E/DX2 analytically  !
! A6    A(3,2,7)              122.2684         calculate D2E/DX2 analytically  !
! A7    A(2,3,4)              119.7372         calculate D2E/DX2 analytically  !
! A8    A(2,3,8)              126.9427         calculate D2E/DX2 analytically  !
! A9    A(4,3,8)              113.3201         calculate D2E/DX2 analytically  !
! A10   A(3,4,5)              120.4356         calculate D2E/DX2 analytically  !
! A11   A(4,5,6)              123.5805         calculate D2E/DX2 analytically  !
! A12   A(4,5,11)             111.3657         calculate D2E/DX2 analytically  !
! A13   A(6,5,11)             125.0538         calculate D2E/DX2 analytically  !
! A14   A(1,6,5)              119.6378         calculate D2E/DX2 analytically  !
! A15   A(1,6,12)             119.8528         calculate D2E/DX2 analytically  !
! A16   A(5,6,12)             120.5094         calculate D2E/DX2 analytically  !
! A17   A(3,8,10)             110.6765         calculate D2E/DX2 analytically  !
! A18   A(3,8,14)             109.6972         calculate D2E/DX2 analytically  !
! A19   A(3,8,15)             110.915          calculate D2E/DX2 analytically  !
! A20   A(10,8,14)            108.9482         calculate D2E/DX2 analytically  !
! A21   A(10,8,15)            107.7365         calculate D2E/DX2 analytically  !
! A22   A(14,8,15)            108.8089         calculate D2E/DX2 analytically  !
! A23   L(2,7,9,14,-1)        254.7616         calculate D2E/DX2 analytically  !
! A24   L(2,7,9,14,-2)        143.8249         calculate D2E/DX2 analytically  !
! D1    D(6,1,2,3)              0.5457         calculate D2E/DX2 analytically  !
! D2    D(6,1,2,7)           -179.6595         calculate D2E/DX2 analytically  !
! D3    D(13,1,2,3)          -179.4239         calculate D2E/DX2 analytically  !
! D4    D(13,1,2,7)             0.3709         calculate D2E/DX2 analytically  !
! D5    D(2,1,6,5)             -0.2228         calculate D2E/DX2 analytically  !
! D6    D(2,1,6,12)           179.7821         calculate D2E/DX2 analytically  !
! D7    D(13,1,6,5)           179.7441         calculate D2E/DX2 analytically  !
! D8    D(13,1,6,12)           -0.251          calculate D2E/DX2 analytically  !
! D9    D(1,2,3,4)             -0.553          calculate D2E/DX2 analytically  !
! D10   D(1,2,3,8)            179.5199         calculate D2E/DX2 analytically  !
! D11   D(7,2,3,4)            179.6657         calculate D2E/DX2 analytically  !
! D12   D(7,2,3,8)             -0.2615         calculate D2E/DX2 analytically  !
! D13   D(2,3,4,5)              0.216          calculate D2E/DX2 analytically  !
! D14   D(8,3,4,5)           -179.8474         calculate D2E/DX2 analytically  !
! D15   D(2,3,8,10)          -123.7389         calculate D2E/DX2 analytically  !
! D16   D(2,3,8,14)            -3.4907         calculate D2E/DX2 analytically  !
! D17   D(2,3,8,15)           116.7357         calculate D2E/DX2 analytically  !
! D18   D(4,3,8,10)            56.33           calculate D2E/DX2 analytically  !
! D19   D(4,3,8,14)           176.5782         calculate D2E/DX2 analytically  !
! D20   D(4,3,8,15)           -63.1954         calculate D2E/DX2 analytically  !
! D21   D(3,4,5,6)              0.1096         calculate D2E/DX2 analytically  !
! D22   D(3,4,5,11)          -179.9627         calculate D2E/DX2 analytically  !
! D23   D(4,5,6,1)             -0.0887         calculate D2E/DX2 analytically  !
! D24   D(4,5,6,12)           179.9064         calculate D2E/DX2 analytically  !
! D25   D(11,5,6,1)           179.9935         calculate D2E/DX2 analytically  !
! D26   D(11,5,6,12)           -0.0114         calculate D2E/DX2 analytically  !
--------------------------------------------------------------------------------
Trust Radius=3.00D-01 FncErr=1.00D-07 GrdErr=1.00D-07
Number of steps in this run=      2 maximum allowed number of steps=      2.
GradGradGradGradGradGradGradGradGradGradGradGradGradGradGradGradGradGrad

                         Input orientation:                          
---------------------------------------------------------------------
Center     Atomic      Atomic             Coordinates (Angstroms)
Number     Number       Type             X           Y           Z
---------------------------------------------------------------------
     1          6           0       -2.514911   -1.014629    0.027760
     2          6           0       -2.788085    0.424780    0.064373
     3          6           0       -4.047012    0.922259   -0.057233
     4          8           0       -5.105735    0.063122   -0.231555
     5          6           0       -4.903811   -1.268374   -0.278232
     6          6           0       -3.685067   -1.845507   -0.159094
     7          8           0       -1.708228    1.223837    0.231082
     8          6           0       -4.450080    2.356179   -0.025801
     9          1           0       -0.955574    0.600278    0.309255
    10          1           0       -5.198948    2.530564    0.754948
    11          1           0       -5.834644   -1.803969   -0.420413
    12          1           0       -3.580069   -2.923148   -0.202531
    13          8           0       -1.341921   -1.407749    0.155425
    14          1           0       -3.577478    2.979023    0.174964
    15          1           0       -4.888805    2.660479   -0.983340
---------------------------------------------------------------------
                   Distance matrix (angstroms):
                   1          2          3          4          5
    1  C    0.000000
    2  C    1.465559   0.000000
    3  C    2.471051   1.359106   0.000000
    4  O    2.818006   2.364291   1.374554   0.000000
    5  C    2.421748   2.731382   2.362587   1.347529   0.000000
    6  C    1.447251   2.451268   2.793189   2.380423   1.353741
    7  O    2.388055   1.353653   2.375708   3.619993   4.084394
    8  C    3.887171   2.549640   1.489826   2.393811   3.661554
    9  H    2.262453   1.857112   3.129692   4.219579   4.407446
   10  H    4.505691   3.274672   2.138513   2.658974   3.947973
   11  H    3.441590   3.805767   3.280221   2.013207   1.083294
   12  H    2.197735   3.450667   3.876378   3.353552   2.120449
   13  O    1.243683   2.336204   3.576546   4.059497   3.590898
   14  H    4.135211   2.675729   2.122417   3.317123   4.472687
   15  H    4.490447   3.241770   2.141891   2.712656   3.991652
                   6          7          8          9         10
    6  C    0.000000
    7  O    3.671648   0.000000
    8  C    4.272842   2.977574   0.000000
    9  H    3.694772   0.980523   3.925179   0.000000
   10  H    4.719884   3.763921   1.095801   4.683041   0.000000
   11  H    2.165801   5.159396   4.402223   5.488000   4.535830
   12  H    1.083616   4.570481   5.353452   4.423169   5.768926
   13  O    2.404348   2.658035   4.884737   2.050634   5.544943
   14  H    4.837278   2.564746   1.090723   3.542717   1.779512
   15  H    4.736272   3.695245   1.096339   4.624450   1.770512
                  11         12         13         14         15
   11  H    0.000000
   12  H    2.526488   0.000000
   13  O    4.546773   2.726513   0.000000
   14  H    5.322244   5.914231   4.923603   0.000000
   15  H    4.598129   5.787862   5.516127   1.778403   0.000000
Stoichiometry    C6H6O3
Framework group  C1[X(C6H6O3)]
Deg. of freedom    39
Full point group                 C1      NOp   1
Largest Abelian subgroup         C1      NOp   1
Largest concise Abelian subgroup C1      NOp   1
                        Standard orientation:                         
---------------------------------------------------------------------
Center     Atomic      Atomic             Coordinates (Angstroms)
Number     Number       Type             X           Y           Z
---------------------------------------------------------------------
     1          6           0       -1.343835   -0.071795    0.001099
     2          6           0       -0.037032   -0.735200   -0.004091
     3          6           0        1.126920   -0.033514    0.000559
     4          8           0        1.094633    1.340660   -0.001092
     5          6           0       -0.082918    1.995796   -0.002907
     6          6           0       -1.285552    1.374280   -0.001079
     7          8           0       -0.065012   -2.088553   -0.009422
     8          6           0        2.508505   -0.590983    0.006082
     9          1           0       -1.019792   -2.310905    0.010041
    10          1           0        3.076969   -0.207708    0.860909
    11          1           0        0.062677    3.069261   -0.004701
    12          1           0       -2.202895    1.951086   -0.001157
    13          8           0       -2.372947   -0.770105    0.007375
    14          1           0        2.465638   -1.679077    0.068439
    15          1           0        3.047492   -0.310182   -0.906389
---------------------------------------------------------------------
Rotational constants (GHZ):      2.3881094      1.8387614      1.0456733
Standard basis: 6-31++G(d,p) (6D, 7F)
There are   207 symmetry adapted cartesian basis functions of A   symmetry.
There are   207 symmetry adapted basis functions of A   symmetry.
  207 basis functions,   336 primitive gaussians,   207 cartesian basis functions
   33 alpha electrons       33 beta electrons
      nuclear repulsion energy       439.4580866206 Hartrees.
NAtoms=   15 NActive=   15 NUniq=   15 SFac= 1.00D+00 NAtFMM=   60 NAOKFM=F Big=F
Integral buffers will be    262144 words long.
Raffenetti 2 integral format.
Two-electron integral symmetry is turned on.
One-electron integrals computed using PRISM.
NBasis=   207 RedAO= T EigKep=  5.71D-06  NBF=   207
NBsUse=   207 1.00D-06 EigRej= -1.00D+00 NBFU=   207
Initial guess from the checkpoint file:  "malf.chk"
B after Tr=     0.000000    0.000000    0.000000
        Rot=    1.000000    0.000000    0.000000    0.000000 Ang=   0.00 deg.
Requested convergence on RMS density matrix=1.00D-08 within  64 cycles.
Requested convergence on MAX density matrix=1.00D-06.
Requested convergence on             energy=1.00D-06.
No special actions if energy rises.
SCF Done:  E(RB3LYP) =  -457.933287853     A.U. after    1 cycles
           NFock=  1  Conv=0.77D-08     -V/T= 2.0092
QCSCF skips out because SCF is already converged.
DoSCS=F DFT=T ScalE2(SS,OS)=  1.000000  1.000000
Range of M.O.s used for correlation:     1   207
NBasis=   207 NAE=    33 NBE=    33 NFC=     0 NFV=     0
NROrb=    207 NOA=    33 NOB=    33 NVA=   174 NVB=   174

**** Warning!!: The largest alpha MO coefficient is  0.11302304D+03

         Differentiating once with respect to electric field.
               with respect to dipole field.
         Electric field/nuclear overlap derivatives assumed to be zero.
         There are     6 degrees of freedom in the 1st order CPHF.  IDoFFX=0 NUNeed=     6.
LinEq1:  Iter=  0 NonCon=     6 RMS=2.19D-01 Max=1.82D+01 NDo=     6
AX will form     6 AO Fock derivatives at one time.
LinEq1:  Iter=  1 NonCon=     6 RMS=1.76D-01 Max=8.54D+00 NDo=     6
LinEq1:  Iter=  2 NonCon=     6 RMS=9.68D-02 Max=4.65D+00 NDo=     6
LinEq1:  Iter=  3 NonCon=     6 RMS=7.01D-02 Max=2.68D+00 NDo=     6
LinEq1:  Iter=  4 NonCon=     6 RMS=3.45D-02 Max=1.24D+00 NDo=     6
LinEq1:  Iter=  5 NonCon=     6 RMS=3.19D-02 Max=8.64D-01 NDo=     6
LinEq1:  Iter=  6 NonCon=     6 RMS=1.19D-02 Max=3.98D-01 NDo=     6
LinEq1:  Iter=  7 NonCon=     6 RMS=8.42D-03 Max=1.81D-01 NDo=     6
LinEq1:  Iter=  8 NonCon=     6 RMS=3.57D-03 Max=1.03D-01 NDo=     6
LinEq1:  Iter=  9 NonCon=     6 RMS=2.33D-03 Max=6.45D-02 NDo=     6
LinEq1:  Iter= 10 NonCon=     6 RMS=1.22D-03 Max=6.02D-02 NDo=     6
LinEq1:  Iter= 11 NonCon=     6 RMS=7.87D-04 Max=2.28D-02 NDo=     6
LinEq1:  Iter= 12 NonCon=     6 RMS=3.26D-04 Max=1.62D-02 NDo=     6
LinEq1:  Iter= 13 NonCon=     6 RMS=2.13D-04 Max=9.32D-03 NDo=     6
LinEq1:  Iter= 14 NonCon=     6 RMS=1.26D-04 Max=7.13D-03 NDo=     6
LinEq1:  Iter= 15 NonCon=     6 RMS=7.52D-05 Max=2.42D-03 NDo=     6
LinEq1:  Iter= 16 NonCon=     6 RMS=2.95D-05 Max=7.96D-04 NDo=     6
LinEq1:  Iter= 17 NonCon=     6 RMS=1.39D-05 Max=3.08D-04 NDo=     6
LinEq1:  Iter= 18 NonCon=     6 RMS=5.49D-06 Max=1.65D-04 NDo=     6
LinEq1:  Iter= 19 NonCon=     6 RMS=1.32D-06 Max=5.75D-05 NDo=     6
LinEq1:  Iter= 20 NonCon=     6 RMS=3.95D-07 Max=1.06D-05 NDo=     6
LinEq1:  Iter= 21 NonCon=     4 RMS=1.11D-07 Max=2.28D-06 NDo=     6
LinEq1:  Iter= 22 NonCon=     3 RMS=3.73D-08 Max=7.70D-07 NDo=     4
LinEq1:  Iter= 23 NonCon=     2 RMS=9.04D-09 Max=2.51D-07 NDo=     3
LinEq1:  Iter= 24 NonCon=     0 RMS=1.99D-09 Max=4.97D-08 NDo=     2
Linear equations converged to 1.000D-08 1.000D-07 after    24 iterations.
Isotropic polarizability for W=    0.000000       81.73 Bohr**3.
Isotropic polarizability for W=    0.085969       87.23 Bohr**3.
End of Minotr F.D. properties on file   721 Mask=      11 NFrqRd=     2 NDeriv=     1 ND12= 1 LenFil=      58:
Frequencies=    0.000000    0.085969
Property number 1 -- Alpha(-w,w) frequency  1    0.000000:
                1             2             3 
     1   0.107051D+03  0.602676D+01 -0.148878D+00
     2   0.602676D+01  0.898882D+02  0.177234D-01
     3  -0.148878D+00  0.177234D-01  0.482597D+02
Property number 1 -- Alpha(-w,w) frequency  2    0.085969:
                1             2             3 
     1   0.116904D+03  0.672505D+01 -0.171576D+00
     2   0.672505D+01  0.951265D+02  0.200124D-01
     3  -0.171576D+00  0.200124D-01  0.496670D+02
Property number 5 -- Beta(-w,w,0) frequency  1    0.000000:
                1 
     1  -0.599894D+02
     2   0.196389D+03
     3  -0.559407D+02
     4  -0.151561D+01
     5   0.117747D+01
     6   0.198769D+02
     7   0.196389D+03
     8  -0.559407D+02
     9   0.107567D+03
    10   0.117747D+01
    11   0.235978D+01
    12   0.613863D+02
    13  -0.151561D+01
    14   0.117747D+01
    15   0.235978D+01
    16   0.198769D+02
    17   0.613863D+02
    18  -0.151651D+01
Property number 5 -- Beta(-w,w,0) frequency  2    0.085969:
                1 
     1  -0.987165D+02
     2   0.273466D+03
     3  -0.771666D+02
     4  -0.172585D+01
     5   0.130007D+01
     6   0.248575D+02
     7   0.332770D+03
     8  -0.120118D+03
     9   0.146435D+03
    10   0.118362D+01
    11   0.298933D+01
    12   0.741394D+02
    13  -0.202579D+01
    14   0.134776D+01
    15   0.277579D+01
    16   0.273853D+02
    17   0.784225D+02
    18  -0.189714D+01
End of Minotr F.D. properties file   722 does not exist.
End of Minotr F.D. properties file   788 does not exist.
Symmetrizing basis deriv contribution to polar:
IMax=3 JMax=2 DiffMx= 0.00D+00
G2DrvN: will do    16 centers at a time, making    1 passes.
PxScal for G2LodP:  IOpCl= 0 ISclPx=1 IMOff=     1 NMtTot=    13 NTT=   21528 ScalPx= 2.38D+01
Calling FoFCou, ICntrl=  3107 FMM=F I1Cent=   0 AccDes= 1.00D-13.
End of G2Drv F.D. properties on file   721 Mask=      11 NFrqRd=     2 NDeriv=     1 ND12= 1 LenFil=      58:
Frequencies=    0.000000    0.085969
Property number 1 -- Alpha(-w,w) frequency  1    0.000000:
                1             2             3 
     1   0.107051D+03  0.602676D+01 -0.148878D+00
     2   0.602676D+01  0.898882D+02  0.177234D-01
     3  -0.148878D+00  0.177234D-01  0.482597D+02
Property number 1 -- Alpha(-w,w) frequency  2    0.085969:
                1             2             3 
     1   0.116904D+03  0.672505D+01 -0.171576D+00
     2   0.672505D+01  0.951265D+02  0.200124D-01
     3  -0.171576D+00  0.200124D-01  0.496670D+02
Property number 5 -- Beta(-w,w,0) frequency  1    0.000000:
                1 
     1  -0.599894D+02
     2   0.196389D+03
     3  -0.559407D+02
     4  -0.151561D+01
     5   0.117747D+01
     6   0.198769D+02
     7   0.196389D+03
     8  -0.559407D+02
     9   0.107567D+03
    10   0.117747D+01
    11   0.235978D+01
    12   0.613863D+02
    13  -0.151561D+01
    14   0.117747D+01
    15   0.235978D+01
    16   0.198769D+02
    17   0.613863D+02
    18  -0.151651D+01
Property number 5 -- Beta(-w,w,0) frequency  2    0.085969:
                1 
     1  -0.987165D+02
     2   0.273466D+03
     3  -0.771666D+02
     4  -0.172585D+01
     5   0.130007D+01
     6   0.248575D+02
     7   0.332770D+03
     8  -0.120118D+03
     9   0.146435D+03
    10   0.118362D+01
    11   0.298933D+01
    12   0.741394D+02
    13  -0.202579D+01
    14   0.134776D+01
    15   0.277579D+01
    16   0.273853D+02
    17   0.784225D+02
    18  -0.189714D+01
End of G2Drv F.D. properties on file   722 Mask=       1 NFrqRd=     2 NDeriv=    45 ND12= 1 LenFil=     814:
Frequencies=    0.000000    0.085969
Property number 1 -- Alpha(-w,w) derivatives, frequency  1    0.000000:
                1             2             3             4             5 
     1  -0.867054D+01  0.229032D+01 -0.287382D+00  0.922740D+01 -0.981481D-01
     2   0.229032D+01  0.445012D+01  0.358049D+00 -0.981481D-01 -0.104494D+02
     3  -0.287382D+00  0.358049D+00  0.600389D+01 -0.116285D+00  0.719939D+00
                6             7             8             9            10 
     1  -0.116285D+00  0.127679D+00  0.177331D-01  0.475805D+01  0.391723D+01
     2   0.719939D+00  0.177331D-01  0.839793D+00  0.107391D+02  0.631013D+01
     3   0.128436D+02  0.475805D+01  0.107391D+02 -0.174182D+00 -0.822937D+00
               11            12            13            14            15 
     1   0.631013D+01 -0.822937D+00  0.582641D+01 -0.558548D+01 -0.543579D+00
     2  -0.710431D+01 -0.135738D+01 -0.558548D+01 -0.495289D+01 -0.706079D+00
     3  -0.135738D+01  0.125167D+02 -0.543579D+00 -0.706079D+00 -0.141304D+02
               16            17            18            19            20 
     1  -0.138503D+01 -0.432654D+00 -0.271481D+00  0.174066D+02 -0.679929D+01
     2  -0.432654D+00 -0.776687D+00 -0.795197D+01 -0.679929D+01  0.448334D+01
     3  -0.271481D+00 -0.795197D+01  0.512153D-01  0.312346D+00  0.109772D+01
               21            22            23            24            25 
     1   0.312346D+00 -0.204610D+01  0.758522D+01  0.110636D+01 -0.651025D-01
     2   0.109772D+01  0.758522D+01 -0.504426D+01  0.809095D+00  0.494987D+00
     3  -0.144599D+02  0.110636D+01  0.809095D+00  0.106869D+02 -0.624468D+01
               26            27            28            29            30 
     1   0.494987D+00 -0.624468D+01 -0.444955D+01 -0.289722D+01  0.182874D+00
     2   0.116327D+01  0.445917D+01 -0.289722D+01 -0.540368D+00 -0.324200D-01
     3   0.445917D+01 -0.127942D+00  0.182874D+00 -0.324200D-01 -0.285736D+01
               31            32            33            34            35 
     1   0.603026D+00  0.981259D+00 -0.638957D-01  0.810553D-01 -0.197921D-01
     2   0.981259D+00  0.361496D+00 -0.919587D-01 -0.197921D-01 -0.216071D-01
     3  -0.638957D-01 -0.919587D-01 -0.359585D+01 -0.106763D+01 -0.139881D+01
               36            37            38            39            40 
     1  -0.106763D+01  0.617365D+01  0.116263D+02 -0.125293D+00 -0.172723D+01
     2  -0.139881D+01  0.116263D+02 -0.318825D+01  0.104409D+00  0.340461D+01
     3   0.280502D-01 -0.125293D+00  0.104409D+00 -0.227160D+00  0.117619D+00
               41            42            43            44            45 
     1   0.340461D+01  0.117619D+00 -0.271995D+00  0.267590D+00  0.190981D+00
     2   0.412706D+01 -0.201342D+00  0.267590D+00 -0.828765D+00 -0.475370D+01
     3  -0.201342D+00 -0.122912D+02  0.190981D+00 -0.475370D+01  0.683763D-01
               46            47            48            49            50 
     1  -0.892355D+01 -0.484262D+01  0.259757D+00 -0.444491D+01 -0.950124D+01
     2  -0.484262D+01 -0.978434D+00 -0.559636D-01 -0.950124D+01  0.152767D+02
     3   0.259757D+00 -0.559636D-01  0.266897D+01  0.196713D+00 -0.609745D+00
               51            52            53            54            55 
     1   0.196713D+00  0.477071D-01  0.140562D+00  0.138564D+01  0.270514D+01
     2  -0.609745D+00  0.140562D+00 -0.230213D+00 -0.158188D+01 -0.418061D+01
     3  -0.296014D+01  0.138564D+01 -0.158188D+01  0.625311D-01  0.538653D-01
               56            57            58            59            60 
     1  -0.418061D+01  0.538653D-01  0.121503D+00  0.122293D+01  0.648923D-01
     2  -0.285910D+01  0.328913D+00  0.122293D+01  0.424744D+01 -0.510716D-01
     3   0.328913D+00 -0.110864D+01  0.648923D-01 -0.510716D-01  0.389528D+01
               61            62            63            64            65 
     1   0.975490D-01  0.265375D+00  0.114327D+01 -0.783949D+01 -0.252356D+01
     2   0.265375D+00  0.166695D-01  0.332763D+01 -0.252356D+01 -0.142949D+01
     3   0.114327D+01  0.332763D+01  0.912432D-01  0.247344D+00 -0.426337D+00
               66            67            68            69            70 
     1   0.247344D+00 -0.830875D+01  0.246522D+01 -0.829464D+00  0.143272D+01
     2  -0.426337D+00  0.246522D+01  0.773984D+00 -0.192785D+00 -0.533195D+00
     3  -0.687232D+01 -0.829464D+00 -0.192785D+00  0.391042D+01  0.574878D+01
               71            72            73            74            75 
     1  -0.533195D+00  0.574878D+01 -0.931396D+00  0.342405D+01 -0.436292D-02
     2  -0.217790D+00 -0.126889D+01  0.342405D+01  0.542743D+01 -0.156132D+00
     3  -0.126889D+01  0.321233D+00 -0.436292D-02 -0.156132D+00  0.741081D+00
               76            77            78            79            80 
     1   0.853395D+00 -0.226952D+00  0.257152D-01 -0.582253D-01 -0.185394D+00
     2  -0.226952D+00 -0.366273D+00  0.285254D-01 -0.185394D+00 -0.110950D+00
     3   0.257152D-01  0.285254D-01  0.294237D+00 -0.506864D+00 -0.193885D+01
               81            82            83            84            85 
     1  -0.506864D+00 -0.430613D+01  0.203488D+00 -0.195273D+01 -0.864045D+00
     2  -0.193885D+01  0.203488D+00 -0.906288D-01  0.829572D+00 -0.113218D+01
     3  -0.546838D-01 -0.195273D+01  0.829572D+00  0.275624D+00 -0.222133D+01
               86            87            88            89            90 
     1  -0.113218D+01 -0.222133D+01 -0.465254D+01 -0.192309D+01 -0.262701D+01
     2  -0.851412D+00  0.119769D+00 -0.192309D+01  0.247734D+00  0.100415D+01
     3   0.119769D+00 -0.876139D-01 -0.262701D+01  0.100415D+01 -0.114724D+01
               91            92            93            94            95 
     1  -0.890278D+00 -0.200139D+01  0.107525D-01  0.455722D+00 -0.402842D+00
     2  -0.200139D+01 -0.635956D-01  0.801098D-03 -0.402842D+00 -0.594055D+01
     3   0.107525D-01  0.801098D-03  0.443105D-01 -0.618006D-02  0.235857D-02
               96            97            98            99           100 
     1  -0.618006D-02  0.433494D-02 -0.636341D-02 -0.789517D-01  0.401992D+01
     2   0.235857D-02 -0.636341D-02  0.188964D-01 -0.985803D+00 -0.174139D+01
     3  -0.669690D+00 -0.789517D-01 -0.985803D+00  0.658861D-02  0.137616D-02
              101           102           103           104           105 
     1  -0.174139D+01  0.137616D-02 -0.275809D+00  0.188837D+01 -0.170145D-02
     2   0.454362D+00  0.139502D-01  0.188837D+01 -0.256618D+01  0.138971D-02
     3   0.139502D-01  0.299987D-01 -0.170145D-02  0.138971D-02  0.789154D-01
              106           107           108           109           110 
     1   0.468671D-02 -0.110457D-01  0.992504D+00  0.796262D+01  0.108965D+01
     2  -0.110457D-01  0.239332D-01 -0.643511D+00  0.108965D+01  0.607141D+00
     3   0.992504D+00 -0.643511D+00  0.755444D-03 -0.916986D-02  0.277193D-01
              111           112           113           114           115 
     1  -0.916986D-02  0.120247D+01  0.415889D+01  0.187730D-01 -0.486289D-01
     2   0.277193D-01  0.415889D+01  0.389470D+01 -0.341043D-01  0.674092D-02
     3   0.246175D+01  0.187730D-01 -0.341043D-01  0.106982D+01 -0.127462D+01
              116           117           118           119           120 
     1   0.674092D-02 -0.127462D+01 -0.187307D+01 -0.354120D+00  0.861078D-01
     2  -0.308985D-01 -0.534888D+00 -0.354120D+00  0.104593D+01 -0.131058D-01
     3  -0.534888D+00 -0.557219D-02  0.861078D-01 -0.131058D-01  0.477539D+00
              121           122           123           124           125 
     1  -0.342753D+00 -0.394287D+01  0.417233D+00 -0.459249D-01  0.456343D+00
     2  -0.394287D+01  0.221807D+01  0.412454D-01  0.456343D+00 -0.126992D+00
     3   0.417233D+00  0.412454D-01  0.969518D+00  0.960360D+00  0.474393D+00
              126           127           128           129           130 
     1   0.960360D+00 -0.430116D+01  0.396295D+00  0.204745D+01 -0.280328D+00
     2   0.474393D+00  0.396295D+00 -0.214144D+00 -0.719796D+00 -0.816789D+00
     3  -0.167713D+00  0.204745D+01 -0.719796D+00  0.305463D+00  0.183513D+01
              131           132           133           134           135 
     1  -0.816789D+00  0.183513D+01  0.473171D+01  0.146220D+01 -0.310834D+01
     2  -0.728461D+00  0.164763D+00  0.146220D+01  0.336069D-01  0.105387D+01
     3   0.164763D+00 -0.137944D-01 -0.310834D+01  0.105387D+01  0.104734D+01
Property number 1 -- Alpha(-w,w) derivatives, frequency  2    0.085969:
                1             2             3             4             5 
     1  -0.997064D+01  0.161742D+01 -0.307612D+00  0.921065D+01 -0.808424D+00
     2   0.161742D+01  0.496387D+01  0.373377D+00 -0.808424D+00 -0.104803D+02
     3  -0.307612D+00  0.373377D+00  0.622050D+01 -0.145485D+00  0.745639D+00
                6             7             8             9            10 
     1  -0.145485D+00  0.104007D+00  0.113490D-01  0.555086D+01  0.449662D+01
     2   0.745639D+00  0.113490D-01  0.906871D+00  0.115301D+02  0.693437D+01
     3   0.129463D+02  0.555086D+01  0.115301D+02 -0.190382D+00 -0.882944D+00
               11            12            13            14            15 
     1   0.693437D+01 -0.882944D+00  0.650336D+01 -0.708747D+01 -0.590489D+00
     2  -0.804460D+01 -0.138906D+01 -0.708747D+01 -0.628228D+01 -0.741912D+00
     3  -0.138906D+01  0.128675D+02 -0.590489D+00 -0.741912D+00 -0.143082D+02
               16            17            18            19            20 
     1  -0.166348D+01 -0.406151D+00 -0.334615D+00  0.199517D+02 -0.744080D+01
     2  -0.406151D+00 -0.855585D+00 -0.860989D+01 -0.744080D+01  0.481115D+01
     3  -0.334615D+00 -0.860989D+01  0.648030D-01  0.330130D+00  0.111370D+01
               21            22            23            24            25 
     1   0.330130D+00 -0.200495D+01  0.907747D+01  0.124408D+01 -0.178884D-04
     2   0.111370D+01  0.907747D+01 -0.520638D+01  0.850503D+00  0.497467D+00
     3  -0.148972D+02  0.124408D+01  0.850503D+00  0.111914D+02 -0.720389D+01
               26            27            28            29            30 
     1   0.497467D+00 -0.720389D+01 -0.547914D+01 -0.328727D+01  0.198614D+00
     2   0.130534D+01  0.505591D+01 -0.328727D+01 -0.711120D+00 -0.320199D-01
     3   0.505591D+01 -0.135978D+00  0.198614D+00 -0.320199D-01 -0.314163D+01
               31            32            33            34            35 
     1  -0.311766D-01  0.759568D+00 -0.626885D-01  0.876697D-01 -0.736359D-02
     2   0.759568D+00  0.272721D+00 -0.948621D-01 -0.736359D-02 -0.263412D-01
     3  -0.626885D-01 -0.948621D-01 -0.385425D+01 -0.120146D+01 -0.147341D+01
               36            37            38            39            40 
     1  -0.120146D+01  0.641918D+01  0.124444D+02 -0.119378D+00 -0.191052D+01
     2  -0.147341D+01  0.124444D+02 -0.325300D+01  0.113733D+00  0.361062D+01
     3   0.292763D-01 -0.119378D+00  0.113733D+00 -0.317849D-01  0.140596D+00
               41            42            43            44            45 
     1   0.361062D+01  0.140596D+00 -0.290045D+00  0.297970D+00  0.500397D+00
     2   0.428769D+01 -0.201598D+00  0.297970D+00 -0.917119D+00 -0.554948D+01
     3  -0.201598D+00 -0.129328D+02  0.500397D+00 -0.554948D+01  0.724778D-01
               46            47            48            49            50 
     1  -0.984653D+01 -0.502366D+01  0.275009D+00 -0.390997D+01 -0.967681D+01
     2  -0.502366D+01 -0.111315D+01 -0.565129D-01 -0.967681D+01  0.161661D+02
     3   0.275009D+00 -0.565129D-01  0.298420D+01  0.181181D+00 -0.641007D+00
               51            52            53            54            55 
     1   0.181181D+00  0.690771D-01  0.147422D+00  0.139659D+01  0.263773D+01
     2  -0.641007D+00  0.147422D+00 -0.244832D+00 -0.138383D+01 -0.471731D+01
     3  -0.291781D+01  0.139659D+01 -0.138383D+01  0.635974D-01  0.698776D-01
               56            57            58            59            60 
     1  -0.471731D+01  0.698776D-01 -0.103276D+00  0.149598D+01  0.678564D-01
     2  -0.311668D+01  0.348360D+00  0.149598D+01  0.512682D+01 -0.529698D-01
     3   0.348360D+00 -0.111419D+01  0.678564D-01 -0.529698D-01  0.405909D+01
               61            62            63            64            65 
     1   0.101162D+00  0.258899D+00  0.131490D+01 -0.893893D+01 -0.266024D+01
     2   0.258899D+00  0.126672D-01  0.351485D+01 -0.266024D+01 -0.155175D+01
     3   0.131490D+01  0.351485D+01  0.929724D-01  0.254307D+00 -0.447510D+00
               66            67            68            69            70 
     1   0.254307D+00 -0.954546D+01  0.280114D+01 -0.895303D+00  0.168533D+01
     2  -0.447510D+00  0.280114D+01  0.833504D+00 -0.192811D+00 -0.572578D+00
     3  -0.735561D+01 -0.895303D+00 -0.192811D+00  0.398686D+01  0.642483D+01
               71            72            73            74            75 
     1  -0.572578D+00  0.642483D+01 -0.719373D+00  0.390231D+01 -0.158892D-01
     2  -0.218299D+00 -0.129056D+01  0.390231D+01  0.596656D+01 -0.167273D+00
     3  -0.129056D+01  0.328552D+00 -0.158892D-01 -0.167273D+00  0.764190D+00
               76            77            78            79            80 
     1   0.798306D+00 -0.396529D+00  0.273330D-01 -0.603140D-01 -0.191763D+00
     2  -0.396529D+00 -0.411370D+00  0.290602D-01 -0.191763D+00 -0.125139D+00
     3   0.273330D-01  0.290602D-01  0.323907D+00 -0.570029D+00 -0.203635D+01
               81            82            83            84            85 
     1  -0.570029D+00 -0.506131D+01  0.295407D+00 -0.224408D+01 -0.992706D+00
     2  -0.203635D+01  0.295407D+00 -0.807840D-01  0.869615D+00 -0.127952D+01
     3  -0.553901D-01 -0.224408D+01  0.869615D+00  0.263151D+00 -0.250924D+01
               86            87            88            89            90 
     1  -0.127952D+01 -0.250924D+01 -0.550694D+01 -0.214550D+01 -0.298589D+01
     2  -0.891214D+00  0.118472D+00 -0.214550D+01  0.263850D+00  0.105587D+01
     3   0.118472D+00 -0.930261D-01 -0.298589D+01  0.105587D+01 -0.119542D+01
               91            92            93            94            95 
     1  -0.904057D+00 -0.202047D+01  0.119804D-01  0.424786D+00 -0.485565D+00
     2  -0.202047D+01 -0.833659D-01  0.959207D-03 -0.485565D+00 -0.650297D+01
     3   0.119804D-01  0.959207D-03  0.887338D-01 -0.645055D-02  0.317710D-02
               96            97            98            99           100 
     1  -0.645055D-02  0.613276D-02 -0.626561D-02 -0.565320D-01  0.448174D+01
     2   0.317710D-02 -0.626561D-02  0.195341D-01 -0.110232D+01 -0.192091D+01
     3  -0.642181D+00 -0.565320D-01 -0.110232D+01  0.693676D-02  0.176037D-02
              101           102           103           104           105 
     1  -0.192091D+01  0.176037D-02 -0.349613D+00  0.207308D+01 -0.208241D-02
     2   0.559273D+00  0.157503D-01  0.207308D+01 -0.273661D+01  0.550781D-03
     3   0.157503D-01 -0.987970D-02 -0.208241D-02  0.550781D-03  0.994391D-01
              106           107           108           109           110 
     1   0.353462D-02 -0.130786D-01  0.108026D+01  0.101294D+02  0.182273D+01
     2  -0.130786D-01  0.284447D-01 -0.722141D+00  0.182273D+01  0.721024D+00
     3   0.108026D+01 -0.722141D+00  0.652523D-03 -0.154036D-01  0.266313D-01
              111           112           113           114           115 
     1  -0.154036D-01  0.241911D+01  0.522504D+01  0.137736D-01 -0.633039D-01
     2   0.266313D-01  0.522504D+01  0.421541D+01 -0.385792D-01 -0.811134D-03
     3   0.257892D+01  0.137736D-01 -0.385792D-01  0.114296D+01 -0.143295D+01
              116           117           118           119           120 
     1  -0.811134D-03 -0.143295D+01 -0.211322D+01 -0.456913D+00  0.965009D-01
     2  -0.380611D-01 -0.579989D+00 -0.456913D+00  0.114127D+01 -0.150678D-01
     3  -0.579989D+00 -0.525828D-02  0.965009D-01 -0.150678D-01  0.490115D+00
              121           122           123           124           125 
     1  -0.195161D+00 -0.437784D+01  0.466021D+00 -0.641168D-01  0.506237D+00
     2  -0.437784D+01  0.237002D+01  0.380345D-01  0.506237D+00 -0.139780D+00
     3   0.466021D+00  0.380345D-01  0.101488D+01  0.105294D+01  0.482010D+00
              126           127           128           129           130 
     1   0.105294D+01 -0.508318D+01  0.510926D+00  0.234713D+01 -0.313376D+00
     2   0.482010D+00  0.510926D+00 -0.208703D+00 -0.754675D+00 -0.930744D+00
     3  -0.172441D+00  0.234713D+01 -0.754675D+00  0.292977D+00  0.207090D+01
              131           132           133           134           135 
     1  -0.930744D+00  0.207090D+01  0.559131D+01  0.162417D+01 -0.353543D+01
     2  -0.761107D+00  0.178302D+00  0.162417D+01  0.284463D-01  0.110920D+01
     3   0.178302D+00 -0.166973D-01 -0.353543D+01  0.110920D+01  0.109560D+01
End of G2Drv F.D. properties file   788 does not exist.
         IDoAtm=111111111111111
         Differentiating once with respect to electric field.
               with respect to dipole field.
         Differentiating once with respect to nuclear coordinates.
         There are    48 degrees of freedom in the 1st order CPHF.  IDoFFX=5 NUNeed=    48.
Will reuse    3 saved solutions.
    42 vectors produced by pass  0 Test12= 1.20D-14 2.08D-09 XBig12= 2.68D-01 2.24D-01.
AX will form    42 AO Fock derivatives at one time.
    42 vectors produced by pass  1 Test12= 1.20D-14 2.08D-09 XBig12= 2.02D-01 1.32D-01.
    42 vectors produced by pass  2 Test12= 1.20D-14 2.08D-09 XBig12= 2.25D-03 6.07D-03.
    42 vectors produced by pass  3 Test12= 1.20D-14 2.08D-09 XBig12= 2.08D-05 7.49D-04.
    42 vectors produced by pass  4 Test12= 1.20D-14 2.08D-09 XBig12= 4.50D-08 3.54D-05.
    39 vectors produced by pass  5 Test12= 1.20D-14 2.08D-09 XBig12= 5.45D-11 1.05D-06.
    13 vectors produced by pass  6 Test12= 1.20D-14 2.08D-09 XBig12= 7.38D-14 3.48D-08.
InvSVY:  IOpt=1 It=  1 EMax= 1.33D-15
Solved reduced A of dimension   262 with    42 vectors.
Isotropic polarizability for W=    0.000000       81.73 Bohr**3.
PxSclF for G(T1ab):  IOpCl= 0 ISclPx=1 IMOff=     0 NMtTot=    18 NTT=   21528 IRwP= 19995     0 IPTmp= 19990     0 ScalPx= 3.94D+03
End of Minotr F.D. properties on file   721 Mask=      11 NFrqRd=     2 NDeriv=     1 ND12= 1 LenFil=      58:
Frequencies=    0.000000    0.085969
Property number 1 -- Alpha(-w,w) frequency  1    0.000000:
                1             2             3 
     1   0.107051D+03  0.602676D+01 -0.148878D+00
     2   0.602676D+01  0.898882D+02  0.177234D-01
     3  -0.148878D+00  0.177234D-01  0.482597D+02
Property number 1 -- Alpha(-w,w) frequency  2    0.085969:
                1             2             3 
     1   0.116904D+03  0.672505D+01 -0.171576D+00
     2   0.672505D+01  0.951265D+02  0.200124D-01
     3  -0.171576D+00  0.200124D-01  0.496670D+02
Property number 5 -- Beta(-w,w,0) frequency  1    0.000000:
                1 
     1  -0.599894D+02
     2   0.196389D+03
     3  -0.559407D+02
     4  -0.151561D+01
     5   0.117747D+01
     6   0.198769D+02
     7   0.196389D+03
     8  -0.559407D+02
     9   0.107567D+03
    10   0.117747D+01
    11   0.235978D+01
    12   0.613863D+02
    13  -0.151561D+01
    14   0.117747D+01
    15   0.235978D+01
    16   0.198769D+02
    17   0.613863D+02
    18  -0.151651D+01
Property number 5 -- Beta(-w,w,0) frequency  2    0.085969:
                1 
     1  -0.987165D+02
     2   0.273466D+03
     3  -0.771666D+02
     4  -0.172585D+01
     5   0.130007D+01
     6   0.248575D+02
     7   0.332770D+03
     8  -0.120118D+03
     9   0.146435D+03
    10   0.118362D+01
    11   0.298933D+01
    12   0.741394D+02
    13  -0.202579D+01
    14   0.134776D+01
    15   0.277579D+01
    16   0.273853D+02
    17   0.784225D+02
    18  -0.189714D+01
End of Minotr F.D. properties on file   722 Mask=       1 NFrqRd=     2 NDeriv=    45 ND12= 1 LenFil=     814:
Frequencies=    0.000000    0.085969
Property number 1 -- Alpha(-w,w) derivatives, frequency  1    0.000000:
                1             2             3             4             5 
     1   0.117774D+02  0.586572D+01 -0.589683D-01  0.792235D+01 -0.151405D+01
     2   0.586572D+01  0.435790D+01 -0.346458D-01 -0.151405D+01  0.785553D+01
     3  -0.589683D-01 -0.346458D-01 -0.121707D+01 -0.300260D-01 -0.127319D-01
                6             7             8             9            10 
     1  -0.300260D-01 -0.205105D-01 -0.164689D+00 -0.177450D+01 -0.175640D+02
     2  -0.127319D-01 -0.164689D+00  0.583728D-01 -0.190701D+00  0.106721D+01
     3  -0.119840D+01 -0.177450D+01 -0.190701D+00  0.534511D-01  0.477875D-01
               11            12            13            14            15 
     1   0.106721D+01  0.477875D-01 -0.100782D+02  0.142370D+01  0.232501D-01
     2  -0.534548D+01 -0.259346D-01  0.142370D+01 -0.600806D+01 -0.135272D-01
     3  -0.259346D-01 -0.123702D+01  0.232501D-01 -0.135272D-01 -0.270529D+01
               16            17            18            19            20 
     1  -0.700489D-01  0.216512D+00 -0.501002D+00  0.235441D+02 -0.249528D+01
     2   0.216512D+00 -0.186232D+00 -0.312837D+01 -0.249528D+01  0.735183D+01
     3  -0.501002D+00 -0.312837D+01 -0.939233D-01 -0.144478D+00  0.480485D-01
               21            22            23            24            25 
     1  -0.144478D+00  0.292802D+01 -0.286589D+01  0.329774D-01  0.185412D+00
     2   0.480485D-01 -0.286589D+01  0.381996D+01  0.886218D-01 -0.251359D-01
     3   0.269750D+01  0.329774D-01  0.886218D-01  0.199151D+01  0.427073D+01
               26            27            28            29            30 
     1  -0.251359D-01  0.427073D+01  0.104031D+02  0.212932D+01 -0.215660D-01
     2   0.193994D+00  0.258398D+01  0.212932D+01 -0.308120D+01 -0.779921D-02
     3   0.258398D+01  0.801352D-01 -0.215660D-01 -0.779921D-02 -0.292006D+00
               31            32            33            34            35 
     1  -0.394651D+01  0.727360D+01  0.293043D-01 -0.290493D-01 -0.105033D+00
     2   0.727360D+01 -0.221908D+00 -0.325419D-01 -0.105033D+00  0.239460D-01
     3   0.293043D-01 -0.325419D-01  0.242454D+00  0.343551D+00 -0.104026D-01
               36            37            38            39            40 
     1   0.343551D+00 -0.562298D+01  0.352754D+00  0.322503D-02  0.644737D+01
     2  -0.104026D-01  0.352754D+00  0.107024D+02  0.127825D-01 -0.411349D+01
     3  -0.208405D-01  0.322503D-02  0.127825D-01  0.455650D+01 -0.832116D-02
               41            42            43            44            45 
     1  -0.411349D+01 -0.832116D-02 -0.355375D-01  0.316475D-02  0.266558D+01
     2   0.512275D+01  0.167849D-01  0.316475D-02  0.492685D-02  0.399355D+01
     3   0.167849D-01  0.237601D+01  0.266558D+01  0.399355D+01 -0.151907D-01
               46            47            48            49            50 
     1   0.115440D+01 -0.260740D+01 -0.572691D-02 -0.229719D+01  0.267076D+01
     2  -0.260740D+01 -0.693217D+01  0.577741D-02  0.267076D+01 -0.106770D+02
     3  -0.572691D-02  0.577741D-02 -0.399363D+01  0.130083D-01  0.339029D-02
               51            52            53            54            55 
     1   0.130083D-01 -0.663760D-02  0.596077D-01 -0.335047D+01  0.462577D+01
     2   0.339029D-02  0.596077D-01 -0.220704D-01  0.165435D+01 -0.286326D+01
     3   0.157597D+00 -0.335047D+01  0.165435D+01 -0.856384D-02 -0.622840D-01
               56            57            58            59            60 
     1  -0.286326D+01 -0.622840D-01  0.485658D+01 -0.923258D+00 -0.333886D-01
     2   0.608176D+01 -0.182808D-01 -0.923258D+00 -0.216617D+01 -0.400239D-01
     3  -0.182808D-01  0.222725D+00 -0.333886D-01 -0.400239D-01 -0.128687D+00
               61            62            63            64            65 
     1  -0.114086D-01 -0.346039D-01  0.144089D-01 -0.143661D+02 -0.186908D+01
     2  -0.346039D-01 -0.119903D+00 -0.172442D+01 -0.186908D+01  0.819252D+00
     3   0.144089D-01 -0.172442D+01 -0.802055D-01  0.194772D+00 -0.254644D+00
               66            67            68            69            70 
     1   0.194772D+00 -0.293886D+01 -0.748968D+00 -0.326093D+00  0.634357D+00
     2  -0.254644D+00 -0.748968D+00  0.467322D+01 -0.482085D+00 -0.269014D+00
     3  -0.382831D+01 -0.326093D+00 -0.482085D+00 -0.260022D+01 -0.747028D+01
               71            72            73            74            75 
     1  -0.269014D+00 -0.747028D+01 -0.350017D+01  0.115807D+00  0.501098D-01
     2  -0.554825D+00 -0.196081D+01  0.115807D+00 -0.633331D+01  0.243402D-01
     3  -0.196081D+01  0.534109D+00  0.501098D-01  0.243402D-01 -0.460377D+00
               76            77            78            79            80 
     1  -0.142703D+01 -0.187563D+01  0.163881D-01  0.463503D-01  0.213723D-01
     2  -0.187563D+01 -0.250570D+01  0.234900D-01  0.213723D-01  0.913991D-01
     3   0.163881D-01  0.234900D-01 -0.562353D+00 -0.351435D+00 -0.808205D+00
               81            82            83            84            85 
     1  -0.351435D+00  0.803918D+01  0.104603D+01  0.305193D+01  0.369862D+01
     2  -0.808205D+00  0.104603D+01  0.436165D+00  0.279119D+00  0.145223D+01
     3   0.500518D-01  0.305193D+01  0.279119D+00  0.217049D+01  0.893270D+00
               86            87            88            89            90 
     1   0.145223D+01  0.893270D+00  0.553927D+01  0.551624D+00  0.481019D+01
     2   0.519653D+00  0.135847D+01  0.551624D+00  0.105836D+01  0.966892D+00
     3   0.135847D+01  0.143285D+01  0.481019D+01  0.966892D+00  0.444690D+01
               91            92            93            94            95 
     1   0.646522D+00  0.149671D+01 -0.273272D-02  0.677576D+00  0.143389D+01
     2   0.149671D+01  0.127450D+01 -0.223418D-02  0.143389D+01  0.121711D+02
     3  -0.273272D-02 -0.223418D-02 -0.105115D+00 -0.207411D-02 -0.199980D-01
               96            97            98            99           100 
     1  -0.207411D-02 -0.184447D-02 -0.488149D-02 -0.219612D+00 -0.720571D+01
     2  -0.199980D-01 -0.488149D-02 -0.168686D-01  0.526132D+00  0.392071D+01
     3   0.611045D+00 -0.219612D+00  0.526132D+00 -0.383969D-02  0.720551D-03
              101           102           103           104           105 
     1   0.392071D+01  0.720551D-03  0.298966D+01 -0.307618D+01  0.115682D-02
     2  -0.320547D+01  0.183877D-02 -0.307618D+01  0.349257D+01 -0.248506D-02
     3   0.183877D-02 -0.509381D+00  0.115682D-02 -0.248506D-02  0.430339D+00
              106           107           108           109           110 
     1   0.444236D-02  0.784003D-02 -0.343228D+00 -0.202410D+02 -0.588030D+01
     2   0.784003D-02 -0.864096D-04  0.411587D+00 -0.588030D+01 -0.713804D+01
     3  -0.343228D+00  0.411587D+00 -0.440783D-02  0.623051D-01  0.319219D-01
              111           112           113           114           115 
     1   0.623051D-01 -0.940537D+01 -0.302502D+01  0.281352D-01  0.562359D-01
     2   0.319219D-01 -0.302502D+01 -0.916199D+01  0.191020D-01  0.134387D-01
     3  -0.570936D+00  0.281352D-01  0.191020D-01 -0.510215D+00 -0.414962D+01
              116           117           118           119           120 
     1   0.134387D-01 -0.414962D+01  0.176804D+00 -0.942430D+00  0.435821D-01
     2   0.468617D-01 -0.203133D+01 -0.942430D+00  0.607307D+00 -0.700753D-02
     3  -0.203133D+01  0.387324D-01  0.435821D-01 -0.700753D-02  0.305805D+00
              121           122           123           124           125 
     1  -0.233603D+01  0.239679D+01 -0.940991D-01 -0.315924D-01 -0.110353D+00
     2   0.239679D+01 -0.693236D+01  0.313827D+00 -0.110353D+00  0.373954D+00
     3  -0.940991D-01  0.313827D+00 -0.749938D+00  0.918707D+00 -0.100118D+01
              126           127           128           129           130 
     1   0.918707D+00  0.813265D+01  0.663493D+00 -0.315868D+01  0.290897D+01
     2  -0.100118D+01  0.663493D+00  0.404561D+00 -0.532817D-01  0.149153D+01
     3   0.161417D+00 -0.315868D+01 -0.532817D-01  0.226083D+01 -0.543488D+00
              131           132           133           134           135 
     1   0.149153D+01 -0.543488D+00 -0.625944D+01 -0.159850D+00  0.513698D+01
     2   0.184415D-01 -0.122029D+01 -0.159850D+00 -0.951830D+00  0.718929D+00
     3  -0.122029D+01  0.121330D+01  0.513698D+01  0.718929D+00 -0.513782D+01
Property number 1 -- Alpha(-w,w) derivatives, frequency  2    0.085969:
                1             2             3             4             5 
     1   0.167572D+02  0.989431D+01 -0.823419D-01  0.141864D+02 -0.418097D+01
     2   0.989431D+01  0.588380D+01 -0.487869D-01 -0.418097D+01  0.962535D+01
     3  -0.823419D-01 -0.487869D-01 -0.143285D+01 -0.573321D-01 -0.113871D-01
                6             7             8             9            10 
     1  -0.573321D-01 -0.575839D-01 -0.185666D+00 -0.266001D+01 -0.260967D+02
     2  -0.113871D-01 -0.185666D+00  0.502266D-01 -0.360476D+00 -0.404303D+00
     3  -0.148187D+01 -0.266001D+01 -0.360476D+00  0.602859D-01  0.542288D-01
               11            12            13            14            15 
     1  -0.404303D+00  0.542288D-01 -0.171015D+02  0.301837D+01  0.349180D-01
     2  -0.786470D+01 -0.315875D-01  0.301837D+01 -0.780523D+01 -0.174791D-01
     3  -0.315875D-01 -0.138184D+01  0.349180D-01 -0.174791D-01 -0.309359D+01
               16            17            18            19            20 
     1  -0.616516D-01  0.221902D+00 -0.374832D+00  0.358935D+02 -0.236072D+01
     2   0.221902D+00 -0.207139D+00 -0.375918D+01 -0.236072D+01  0.103507D+02
     3  -0.374832D+00 -0.375918D+01 -0.989058D-01 -0.191499D+00  0.574235D-01
               21            22            23            24            25 
     1  -0.191499D+00  0.590613D+01 -0.492964D+01  0.363182D-01  0.223009D+00
     2   0.574235D-01 -0.492964D+01  0.519442D+01  0.977550D-01  0.273473D-01
     3   0.305186D+01  0.363182D-01  0.977550D-01  0.221636D+01  0.559993D+01
               26            27            28            29            30 
     1   0.273473D-01  0.559993D+01  0.157900D+02  0.198132D+00 -0.339659D-01
     2   0.203230D+00  0.294838D+01  0.198132D+00 -0.341869D+01 -0.507842D-02
     3   0.294838D+01  0.827849D-01 -0.339659D-01 -0.507842D-02 -0.517416D+00
               31            32            33            34            35 
     1  -0.890963D+01  0.104794D+02  0.428694D-01 -0.471940D-01 -0.130804D+00
     2   0.104794D+02 -0.126493D+01 -0.429885D-01 -0.130804D+00  0.233759D-01
     3   0.428694D-01 -0.429885D-01  0.226438D+00  0.708935D-01 -0.144318D+00
               36            37            38            39            40 
     1   0.708935D-01 -0.108879D+02  0.113350D+01  0.133825D-01  0.119093D+02
     2  -0.144318D+00  0.113350D+01  0.142056D+02  0.136611D-01 -0.621191D+01
     3  -0.226821D-01  0.133825D-01  0.136611D-01  0.528594D+01 -0.236368D-01
               41            42            43            44            45 
     1  -0.621191D+01 -0.236368D-01 -0.537378D-01  0.940880D-02  0.307221D+01
     2   0.787310D+01  0.248996D-01  0.940880D-02 -0.645881D-02  0.464627D+01
     3   0.248996D-01  0.265879D+01  0.307221D+01  0.464627D+01 -0.188477D-01
               46            47            48            49            50 
     1   0.155255D+01 -0.261566D+01 -0.455225D-02 -0.410973D+01  0.503007D+01
     2  -0.261566D+01 -0.102793D+02  0.576761D-02  0.503007D+01 -0.137320D+02
     3  -0.455225D-02  0.576761D-02 -0.453342D+01  0.226967D-01  0.403201D-04
               51            52            53            54            55 
     1   0.226967D-01 -0.793610D-03  0.646133D-01 -0.380812D+01  0.618223D+01
     2   0.403201D-04  0.646133D-01 -0.840901D-02  0.207479D+01 -0.329633D+01
     3   0.171539D+00 -0.380812D+01  0.207479D+01 -0.532501D-02 -0.631650D-01
               56            57            58            59            60 
     1  -0.329633D+01 -0.631650D-01  0.931490D+01 -0.182568D+01 -0.423679D-01
     2   0.714910D+01 -0.198348D-01 -0.182568D+01 -0.129478D+01 -0.425034D-01
     3  -0.198348D-01  0.257136D+00 -0.423679D-01 -0.425034D-01  0.356207D-01
               61            62            63            64            65 
     1   0.522655D-01 -0.358154D-01 -0.485463D-01 -0.199798D+02 -0.196633D+01
     2  -0.358154D-01 -0.118123D+00 -0.177206D+01 -0.196633D+01  0.565702D+00
     3  -0.485463D-01 -0.177206D+01 -0.811580D-01  0.260458D+00 -0.274248D+00
               66            67            68            69            70 
     1   0.260458D+00 -0.383290D+01 -0.520979D+00 -0.368511D+00  0.939763D+00
     2  -0.274248D+00 -0.520979D+00  0.493121D+01 -0.511986D+00 -0.367223D+00
     3  -0.425032D+01 -0.368511D+00 -0.511986D+00 -0.281405D+01 -0.883509D+01
               71            72            73            74            75 
     1  -0.367223D+00 -0.883509D+01 -0.426625D+01  0.509003D+00  0.509898D-01
     2  -0.557370D+00 -0.206254D+01  0.509003D+00 -0.722992D+01  0.270860D-01
     3  -0.206254D+01  0.587556D+00  0.509898D-01  0.270860D-01 -0.490787D+00
               76            77            78            79            80 
     1  -0.136357D+01 -0.203217D+01  0.167573D-01  0.356143D-02  0.258910D-01
     2  -0.203217D+01 -0.276455D+01  0.260776D-01  0.258910D-01  0.945432D-01
     3   0.167573D-01  0.260776D-01 -0.621224D+00 -0.384995D+00 -0.882755D+00
               81            82            83            84            85 
     1  -0.384995D+00  0.967167D+01  0.123612D+01  0.338666D+01  0.468165D+01
     2  -0.882755D+00  0.123612D+01  0.517717D+00  0.312800D+00  0.149799D+01
     3   0.505219D-01  0.338666D+01  0.312800D+00  0.233720D+01  0.106564D+01
               86            87            88            89            90 
     1   0.149799D+01  0.106564D+01  0.658321D+01  0.681109D+00  0.549212D+01
     2   0.510313D+00  0.139495D+01  0.681109D+00  0.110353D+01  0.100630D+01
     3   0.139495D+01  0.154495D+01  0.549212D+01  0.100630D+01  0.466546D+01
               91            92            93            94            95 
     1   0.569598D+00  0.144798D+01 -0.256159D-02  0.345937D+00  0.164711D+01
     2   0.144798D+01  0.136957D+01 -0.192365D-02  0.164711D+01  0.130203D+02
     3  -0.256159D-02 -0.192365D-02 -0.136259D+00 -0.134188D-02 -0.219612D-01
               96            97            98            99           100 
     1  -0.134188D-02 -0.547364D-02 -0.661922D-02 -0.216149D+00 -0.757558D+01
     2  -0.219612D-01 -0.661922D-02 -0.180600D-01  0.393990D+00  0.425210D+01
     3   0.595121D+00 -0.216149D+00  0.393990D+00 -0.396457D-02  0.791370D-03
              101           102           103           104           105 
     1   0.425210D+01  0.791370D-03  0.310481D+01 -0.314529D+01  0.138406D-02
     2  -0.335801D+01  0.203035D-02 -0.314529D+01  0.362081D+01 -0.310454D-02
     3   0.203035D-02 -0.489118D+00  0.138406D-02 -0.310454D-02  0.425387D+00
              106           107           108           109           110 
     1   0.879335D-02  0.821235D-02 -0.284170D+00 -0.278606D+02 -0.790342D+01
     2   0.821235D-02  0.205609D-03  0.352974D+00 -0.790342D+01 -0.907162D+01
     3  -0.284170D+00  0.352974D+00 -0.482099D-02  0.887463D-01  0.413301D-01
              111           112           113           114           115 
     1   0.887463D-01 -0.152644D+02 -0.312483D+01  0.503598D-01  0.931943D-01
     2   0.413301D-01 -0.312483D+01 -0.107659D+02  0.211159D-01  0.170599D-01
     3  -0.470301D+00  0.503598D-01  0.211159D-01 -0.414760D+00 -0.455309D+01
              116           117           118           119           120 
     1   0.170599D-01 -0.455309D+01  0.367331D+00 -0.956881D+00  0.354010D-01
     2   0.586398D-01 -0.218164D+01 -0.956881D+00  0.694305D+00 -0.824185D-02
     3  -0.218164D+01  0.402137D-01  0.354010D-01 -0.824185D-02  0.330330D+00
              121           122           123           124           125 
     1  -0.262013D+01  0.274826D+01 -0.111776D+00 -0.989512D-01 -0.112927D+00
     2   0.274826D+01 -0.714672D+01  0.330433D+00 -0.112927D+00  0.387307D+00
     3  -0.111776D+00  0.330433D+00 -0.759586D+00  0.103214D+01 -0.100405D+01
              126           127           128           129           130 
     1   0.103214D+01  0.988270D+01  0.832512D+00 -0.351258D+01  0.375272D+01
     2  -0.100405D+01  0.832512D+00  0.485738D+00 -0.703981D-01  0.155030D+01
     3   0.159039D+00 -0.351258D+01 -0.703981D-01  0.243984D+01 -0.665977D+00
              131           132           133           134           135 
     1   0.155030D+01 -0.665977D+00 -0.757841D+01 -0.216488D+00  0.589771D+01
     2  -0.140722D-02 -0.124387D+01 -0.216488D+00 -0.100549D+01  0.744323D+00
     3  -0.124387D+01  0.131086D+01  0.589771D+01  0.744323D+00 -0.541016D+01
End of Minotr F.D. properties file   788 does not exist.

**********************************************************************

           Population analysis using the SCF density.

**********************************************************************

Orbital symmetries:
      Occupied  (A) (A) (A) (A) (A) (A) (A) (A) (A) (A) (A) (A)
                (A) (A) (A) (A) (A) (A) (A) (A) (A) (A) (A) (A)
                (A) (A) (A) (A) (A) (A) (A) (A) (A)
      Virtual   (A) (A) (A) (A) (A) (A) (A) (A) (A) (A) (A) (A)
                (A) (A) (A) (A) (A) (A) (A) (A) (A) (A) (A) (A)
                (A) (A) (A) (A) (A) (A) (A) (A) (A) (A) (A) (A)
                (A) (A) (A) (A) (A) (A) (A) (A) (A) (A) (A) (A)
                (A) (A) (A) (A) (A) (A) (A) (A) (A) (A) (A) (A)
                (A) (A) (A) (A) (A) (A) (A) (A) (A) (A) (A) (A)
                (A) (A) (A) (A) (A) (A) (A) (A) (A) (A) (A) (A)
                (A) (A) (A) (A) (A) (A) (A) (A) (A) (A) (A) (A)
                (A) (A) (A) (A) (A) (A) (A) (A) (A) (A) (A) (A)
                (A) (A) (A) (A) (A) (A) (A) (A) (A) (A) (A) (A)
                (A) (A) (A) (A) (A) (A) (A) (A) (A) (A) (A) (A)
                (A) (A) (A) (A) (A) (A) (A) (A) (A) (A) (A) (A)
                (A) (A) (A) (A) (A) (A) (A) (A) (A) (A) (A) (A)
                (A) (A) (A) (A) (A) (A) (A) (A) (A) (A) (A) (A)
                (A) (A) (A) (A) (A) (A)
The electronic state is 1-A.
Alpha  occ. eigenvalues --  -19.25582 -19.19516 -19.14139 -10.29201 -10.28400
Alpha  occ. eigenvalues --  -10.28394 -10.26771 -10.21894 -10.21030  -1.14256
Alpha  occ. eigenvalues --   -1.08398  -1.02798  -0.83340  -0.81969  -0.73236
Alpha  occ. eigenvalues --   -0.68131  -0.63147  -0.57290  -0.55553  -0.52147
Alpha  occ. eigenvalues --   -0.49729  -0.46920  -0.44794  -0.43727  -0.42802
Alpha  occ. eigenvalues --   -0.42435  -0.42096  -0.39847  -0.37350  -0.37198
Alpha  occ. eigenvalues --   -0.28730  -0.27199  -0.24184
Alpha virt. eigenvalues --   -0.06027  -0.02219  -0.01354  -0.00201   0.01267
Alpha virt. eigenvalues --    0.02728   0.02934   0.03599   0.04779   0.06179
Alpha virt. eigenvalues --    0.06505   0.07227   0.08217   0.09166   0.09529
Alpha virt. eigenvalues --    0.10304   0.10752   0.11157   0.11639   0.12196
Alpha virt. eigenvalues --    0.13131   0.13634   0.13992   0.14086   0.14881
Alpha virt. eigenvalues --    0.15018   0.16352   0.16399   0.17593   0.18483
Alpha virt. eigenvalues --    0.19188   0.19756   0.21237   0.21724   0.22197
Alpha virt. eigenvalues --    0.22377   0.23881   0.25323   0.25511   0.27378
Alpha virt. eigenvalues --    0.28704   0.29194   0.29991   0.30683   0.31105
Alpha virt. eigenvalues --    0.32326   0.33058   0.33484   0.35190   0.36282
Alpha virt. eigenvalues --    0.36934   0.37956   0.40047   0.40676   0.41746
Alpha virt. eigenvalues --    0.42647   0.44947   0.46269   0.53905   0.58011
Alpha virt. eigenvalues --    0.64496   0.64699   0.68821   0.69874   0.70353
Alpha virt. eigenvalues --    0.70959   0.72172   0.73579   0.75147   0.76497
Alpha virt. eigenvalues --    0.80600   0.82177   0.88921   0.91544   0.92070
Alpha virt. eigenvalues --    0.93692   0.95230   0.99395   1.04787   1.07416
Alpha virt. eigenvalues --    1.08690   1.11251   1.14174   1.15214   1.15965
Alpha virt. eigenvalues --    1.18729   1.19697   1.20265   1.21616   1.22666
Alpha virt. eigenvalues --    1.25555   1.26615   1.29569   1.30179   1.33936
Alpha virt. eigenvalues --    1.34248   1.36209   1.37384   1.37723   1.40293
Alpha virt. eigenvalues --    1.41735   1.45285   1.49363   1.51066   1.53579
Alpha virt. eigenvalues --    1.57964   1.68603   1.68788   1.72384   1.74016
Alpha virt. eigenvalues --    1.77372   1.78382   1.81630   1.83422   1.87206
Alpha virt. eigenvalues --    1.88393   1.89407   1.95144   1.95645   2.00747
Alpha virt. eigenvalues --    2.02170   2.02697   2.04808   2.07729   2.09345
Alpha virt. eigenvalues --    2.11849   2.12261   2.17075   2.24152   2.25443
Alpha virt. eigenvalues --    2.28129   2.29535   2.29889   2.36245   2.37247
Alpha virt. eigenvalues --    2.38287   2.45445   2.46373   2.50444   2.52546
Alpha virt. eigenvalues --    2.54103   2.55794   2.60825   2.63903   2.67873
Alpha virt. eigenvalues --    2.68275   2.71871   2.72424   2.78275   2.81554
Alpha virt. eigenvalues --    2.86222   2.89333   2.90619   3.01606   3.05515
Alpha virt. eigenvalues --    3.15945   3.21670   3.24670   3.27338   3.30520
Alpha virt. eigenvalues --    3.40077   3.41386   3.49255   3.54747   3.72186
Alpha virt. eigenvalues --    4.20015   4.29790   4.34546   4.44101   4.47324
Alpha virt. eigenvalues --    4.50911   4.57434   4.74914   5.09153
         Condensed to atoms (all electrons):
              1          2          3          4          5          6
    1  C    8.882720  -1.508530  -0.902393   0.005949   1.233685  -1.591889
    2  C   -1.508530  11.877942  -3.085430   0.153410   0.227631  -1.116993
    3  C   -0.902393  -3.085430   9.687177  -0.031495  -0.428427   0.842360
    4  O    0.005949   0.153410  -0.031495   8.373616  -0.071816   0.097142
    5  C    1.233685   0.227631  -0.428427  -0.071816   6.144699  -1.307772
    6  C   -1.591889  -1.116993   0.842360   0.097142  -1.307772   8.370377
    7  O    0.342548   0.202833  -0.505773   0.016471   0.039552  -0.063151
    8  C   -0.275931  -1.107824   0.295907  -0.172884  -0.154859   0.243293
    9  H   -0.228807   0.057156   0.117822   0.000127  -0.025190   0.047221
   10  H   -0.001686   0.030288  -0.108711  -0.002658  -0.001664   0.003167
   11  H    0.069150  -0.037902   0.030955  -0.102786   0.472370  -0.180146
   12  H   -0.047579   0.016223   0.012800   0.018757  -0.127210   0.420620
   13  O    0.352060  -0.312246   0.085631  -0.002201   0.017456  -0.105217
   14  H   -0.021313   0.031767  -0.097997   0.000784   0.002974  -0.008166
   15  H    0.001659   0.005614  -0.085854  -0.002291  -0.002258   0.003103
              7          8          9         10         11         12
    1  C    0.342548  -0.275931  -0.228807  -0.001686   0.069150  -0.047579
    2  C    0.202833  -1.107824   0.057156   0.030288  -0.037902   0.016223
    3  C   -0.505773   0.295907   0.117822  -0.108711   0.030955   0.012800
    4  O    0.016471  -0.172884   0.000127  -0.002658  -0.102786   0.018757
    5  C    0.039552  -0.154859  -0.025190  -0.001664   0.472370  -0.127210
    6  C   -0.063151   0.243293   0.047221   0.003167  -0.180146   0.420620
    7  O    8.450384  -0.061375   0.183519   0.002043   0.000629  -0.002736
    8  C   -0.061375   6.534610   0.017202   0.430091   0.003746   0.000812
    9  H    0.183519   0.017202   0.369115   0.000296  -0.000254   0.000860
   10  H    0.002043   0.430091   0.000296   0.531396   0.000534   0.000011
   11  H    0.000629   0.003746  -0.000254   0.000534   0.599959  -0.015501
   12  H   -0.002736   0.000812   0.000860   0.000011  -0.015501   0.563550
   13  O   -0.063544   0.033725   0.055138   0.000439   0.000514  -0.021704
   14  H   -0.007949   0.456965   0.000381  -0.020520   0.000084  -0.000130
   15  H    0.002075   0.427039   0.000002  -0.037930   0.000508  -0.000002
             13         14         15
    1  C    0.352060  -0.021313   0.001659
    2  C   -0.312246   0.031767   0.005614
    3  C    0.085631  -0.097997  -0.085854
    4  O   -0.002201   0.000784  -0.002291
    5  C    0.017456   0.002974  -0.002258
    6  C   -0.105217  -0.008166   0.003103
    7  O   -0.063544  -0.007949   0.002075
    8  C    0.033725   0.456965   0.427039
    9  H    0.055138   0.000381   0.000002
   10  H    0.000439  -0.020520  -0.037930
   11  H    0.000514   0.000084   0.000508
   12  H   -0.021704  -0.000130  -0.000002
   13  O    8.539472  -0.000814   0.000510
   14  H   -0.000814   0.469295  -0.018249
   15  H    0.000510  -0.018249   0.529994
Mulliken charges:
              1
    1  C   -0.309643
    2  C    0.566060
    3  C    0.173426
    4  O   -0.280124
    5  C   -0.019172
    6  C    0.346053
    7  O   -0.535526
    8  C   -0.670515
    9  H    0.405413
   10  H    0.174904
   11  H    0.158141
   12  H    0.181229
   13  O   -0.579219
   14  H    0.212891
   15  H    0.176082
Sum of Mulliken charges =   0.00000
Mulliken charges with hydrogens summed into heavy atoms:
              1
    1  C   -0.309643
    2  C    0.566060
    3  C    0.173426
    4  O   -0.280124
    5  C    0.138969
    6  C    0.527282
    7  O   -0.130112
    8  C   -0.106638
   13  O   -0.579219
APT charges:
              1
    1  C    0.887964
    2  C    0.119564
    3  C    0.438661
    4  O   -0.632985
    5  C    0.414387
    6  C   -0.280977
    7  O   -0.633917
    8  C    0.024786
    9  H    0.346277
   10  H    0.000661
   11  H    0.064546
   12  H    0.071915
   13  O   -0.859151
   14  H    0.041310
   15  H   -0.003041
Sum of APT charges =   0.00000
APT charges with hydrogens summed into heavy atoms:
              1
    1  C    0.887964
    2  C    0.119564
    3  C    0.438661
    4  O   -0.632985
    5  C    0.478934
    6  C   -0.209062
    7  O   -0.287640
    8  C    0.063717
   13  O   -0.859151
Electronic spatial extent (au):  <R**2>=           1078.8030
Charge=              0.0000 electrons
Dipole moment (field-independent basis, Debye):
   X=              2.7682    Y=              2.5722    Z=              0.0179  Tot=              3.7789
Quadrupole moment (field-independent basis, Debye-Ang):
  XX=            -56.5078   YY=            -47.9542   ZZ=            -53.0815
  XY=             -3.8248   XZ=              0.0257   YZ=             -0.0905
Traceless Quadrupole moment (field-independent basis, Debye-Ang):
  XX=             -3.9933   YY=              4.5603   ZZ=             -0.5670
  XY=             -3.8248   XZ=              0.0257   YZ=             -0.0905
Octapole moment (field-independent basis, Debye-Ang**2):
 XXX=             33.0046  YYY=             12.5453  ZZZ=             -0.0948  XYY=            -10.2055
 XXY=              3.3695  XXZ=             -0.0761  XZZ=              1.5551  YZZ=             -2.7448
 YYZ=              0.2875  XYZ=              0.0582
Hexadecapole moment (field-independent basis, Debye-Ang**3):
XXXX=           -810.3795 YYYY=           -507.6411 ZZZZ=            -62.7032 XXXY=            -29.2018
XXXZ=              0.3668 YYYX=             23.4021 YYYZ=             -0.8841 ZZZX=             -0.3652
ZZZY=              0.0937 XXYY=           -214.4797 XXZZ=           -135.1383 YYZZ=           -113.1654
XXYZ=              0.2452 YYXZ=              0.1419 ZZXY=              7.0305
N-N= 4.394580866206D+02 E-N=-1.947742744485D+03  KE= 4.537719643574D+02
 Exact polarizability: 107.051   6.027  89.888  -0.149   0.018  48.260
Approx polarizability: 181.467  32.099 139.790  -0.324   0.027  69.930
Calling FoFJK, ICntrl=    100127 FMM=F ISym2X=0 I1Cent= 0 IOpClX= 0 NMat=1 NMatS=1 NMatT=0.
Full mass-weighted force constant matrix:
Low frequencies ---   -4.3137   -3.2245   -1.4822    0.0004    0.0004    0.0011
Low frequencies ---  103.3286  128.9442  190.8999
Diagonal vibrational polarizability:
       9.1982970      15.1870962      13.8872179
Diagonal vibrational hyperpolarizability:
      51.0933798      28.4015295       0.5200940
Harmonic frequencies (cm**-1), IR intensities (KM/Mole), Raman scattering
activities (A**4/AMU), depolarization ratios for plane and unpolarized
incident light, reduced masses (AMU), force constants (mDyne/A),
and normal coordinates:
Incident light (cm**-1):       0.00  18867.92
                     1                      2                      3
                     A                      A                      A
Frequencies --    103.3274               128.9439               190.8999
Red. masses --      1.0257                 5.8265                 4.4291
Frc consts  --      0.0065                 0.0571                 0.0951
IR Inten    --      0.0169                 0.0650                 5.1854
Raman Activ --      0.6351                 0.1464                 0.6550
Depolar (P) --      0.7476                 0.7473                 0.7499
Depolar (U) --      0.8556                 0.8554                 0.8571
RamAct Fr= 1--      0.6351                 0.1464                 0.6550
 Dep-P Fr= 1--      0.7476                 0.7473                 0.7499
 Dep-U Fr= 1--      0.8556                 0.8554                 0.8571
RamAct Fr= 2--      0.8055                 0.1976                 0.8404
 Dep-P Fr= 2--      0.7498                 0.7491                 0.7497
 Dep-U Fr= 2--      0.8570                 0.8566                 0.8570
 Atom  AN      X      Y      Z        X      Y      Z        X      Y      Z
    1   6     0.00   0.00   0.00     0.00   0.00  -0.05     0.00   0.00   0.00
    2   6     0.00   0.00   0.00     0.00   0.00   0.18     0.00   0.00   0.06
    3   6     0.00   0.00   0.02     0.00   0.00   0.02     0.00   0.00   0.13
    4   8     0.00   0.00   0.02     0.00   0.00   0.04     0.00   0.00   0.30
    5   6     0.00   0.00   0.01     0.00   0.00   0.12     0.00   0.00  -0.06
    6   6     0.00   0.00   0.00     0.00   0.00   0.05     0.00   0.00  -0.32
    7   8     0.00   0.00  -0.02     0.00   0.00   0.33     0.00   0.00  -0.06
    8   6     0.00   0.00   0.00     0.00   0.00  -0.30     0.00   0.00  -0.18
    9   1     0.00   0.00  -0.01    -0.01   0.00   0.13     0.00   0.00  -0.02
   10   1     0.18   0.44  -0.33     0.20  -0.08  -0.40     0.18  -0.12  -0.24
   11   1     0.00   0.00   0.02     0.00   0.00   0.21     0.00   0.00  -0.10
   12   1     0.00   0.00   0.00     0.00   0.00   0.05     0.00   0.00  -0.62
   13   8     0.00   0.00  -0.01     0.00   0.00  -0.33     0.00   0.00   0.14
   14   1     0.01   0.03   0.56     0.02   0.00  -0.40     0.02  -0.01  -0.33
   15   1    -0.20  -0.49  -0.27    -0.21   0.09  -0.40    -0.19   0.13  -0.25
                     4                      5                      6
                     A                      A                      A
Frequencies --    276.9874               306.1860               322.3728
Red. masses --      3.1549                 4.8816                 5.4982
Frc consts  --      0.1426                 0.2696                 0.3367
IR Inten    --      4.7393                 0.5364                18.1352
Raman Activ --      0.6297                 0.1739                 0.8246
Depolar (P) --      0.6517                 0.7492                 0.6481
Depolar (U) --      0.7891                 0.8566                 0.7865
RamAct Fr= 1--      0.6297                 0.1739                 0.8246
 Dep-P Fr= 1--      0.6517                 0.7492                 0.6481
 Dep-U Fr= 1--      0.7891                 0.8566                 0.7865
RamAct Fr= 2--      0.8205                 0.2198                 1.1375
 Dep-P Fr= 2--      0.6858                 0.7484                 0.7250
 Dep-U Fr= 2--      0.8136                 0.8561                 0.8406
 Atom  AN      X      Y      Z        X      Y      Z        X      Y      Z
    1   6    -0.03  -0.01   0.00     0.00   0.00   0.21    -0.07  -0.04  -0.01
    2   6     0.00   0.08   0.00     0.00   0.00   0.28    -0.05  -0.10  -0.01
    3   6    -0.03   0.09   0.00     0.00   0.00   0.26    -0.07  -0.05  -0.01
    4   8     0.01   0.08   0.00     0.00   0.00  -0.07     0.00  -0.07   0.00
    5   6    -0.03   0.03   0.00     0.00   0.00  -0.24     0.04  -0.02   0.01
    6   6    -0.02   0.00   0.00     0.00   0.00   0.16     0.06  -0.02   0.00
    7   8     0.23   0.07   0.00     0.01   0.00  -0.20     0.29  -0.15   0.00
    8   6    -0.17  -0.25   0.00     0.00   0.00  -0.02     0.01   0.14   0.00
    9   1     0.29  -0.14   0.01     0.02  -0.02  -0.29     0.41  -0.52   0.04
   10   1    -0.05  -0.46   0.02     0.17  -0.11  -0.08    -0.08   0.28   0.00
   11   1    -0.07   0.04   0.01     0.00   0.00  -0.68     0.07  -0.02   0.03
   12   1    -0.02   0.00   0.00     0.00   0.00   0.00     0.06  -0.02   0.00
   13   8    -0.01  -0.03   0.00    -0.01   0.01  -0.13    -0.27   0.28   0.01
   14   1    -0.52  -0.23  -0.03     0.01  -0.01  -0.15     0.25   0.13   0.01
   15   1    -0.07  -0.41   0.01    -0.18   0.13  -0.09    -0.05   0.27   0.01
                     7                      8                      9
                     A                      A                      A
Frequencies --    491.5420               507.9744               514.8787
Red. masses --      8.2834                 4.0270                 5.3580
Frc consts  --      1.1792                 0.6122                 0.8369
IR Inten    --      1.4787                 0.1875                 3.6068
Raman Activ --      2.4885                 1.3832                 5.7400
Depolar (P) --      0.3979                 0.7281                 0.5775
Depolar (U) --      0.5693                 0.8427                 0.7321
RamAct Fr= 1--      2.4885                 1.3832                 5.7400
 Dep-P Fr= 1--      0.3979                 0.7281                 0.5775
 Dep-U Fr= 1--      0.5693                 0.8427                 0.7321
RamAct Fr= 2--      4.9743                 2.3768                 7.3997
 Dep-P Fr= 2--      0.3171                 0.7299                 0.5415
 Dep-U Fr= 2--      0.4815                 0.8439                 0.7026
 Atom  AN      X      Y      Z        X      Y      Z        X      Y      Z
    1   6     0.33   0.06  -0.01     0.00  -0.01  -0.20     0.05  -0.06   0.05
    2   6     0.14  -0.22  -0.01    -0.02  -0.01  -0.26    -0.09  -0.09   0.01
    3   6    -0.03  -0.01   0.02    -0.03   0.01   0.37    -0.21   0.07  -0.10
    4   8    -0.26   0.04   0.00     0.02   0.00  -0.07     0.10   0.05   0.06
    5   6    -0.20   0.21  -0.01     0.03   0.01  -0.04     0.17   0.12  -0.04
    6   6    -0.05   0.07   0.01     0.03   0.00   0.08     0.22   0.01   0.03
    7   8    -0.03  -0.28   0.00     0.00  -0.01   0.04    -0.03  -0.12   0.01
    8   6    -0.07  -0.08   0.00    -0.05   0.03   0.00    -0.33   0.16   0.00
    9   1    -0.08  -0.10   0.01     0.00  -0.01   0.31    -0.03  -0.12  -0.08
   10   1     0.02  -0.22   0.00     0.31  -0.12  -0.18    -0.46   0.29   0.03
   11   1    -0.10   0.20  -0.01     0.03   0.01   0.00     0.15   0.12  -0.15
   12   1    -0.29  -0.32   0.02     0.04   0.02   0.38     0.24   0.04  -0.07
   13   8     0.24   0.27   0.00     0.01  -0.03   0.06     0.10  -0.13  -0.02
   14   1    -0.29  -0.08  -0.01     0.00   0.01  -0.23    -0.22   0.16   0.06
   15   1    -0.04  -0.20  -0.02    -0.45   0.22  -0.18    -0.27   0.19   0.04
                    10                     11                     12
                     A                      A                      A
Frequencies --    517.7762               567.6377               626.5056
Red. masses --      4.8052                 5.9217                 1.0951
Frc consts  --      0.7590                 1.1242                 0.2533
IR Inten    --      9.1184                 0.6035                94.7800
Raman Activ --      1.3059                 3.0285                 1.2319
Depolar (P) --      0.7182                 0.6713                 0.7495
Depolar (U) --      0.8360                 0.8033                 0.8568
RamAct Fr= 1--      1.3059                 3.0285                 1.2319
 Dep-P Fr= 1--      0.7182                 0.6713                 0.7495
 Dep-U Fr= 1--      0.8360                 0.8033                 0.8568
RamAct Fr= 2--      2.0311                 4.1251                 1.5293
 Dep-P Fr= 2--      0.7166                 0.6616                 0.7494
 Dep-U Fr= 2--      0.8349                 0.7963                 0.8568
 Atom  AN      X      Y      Z        X      Y      Z        X      Y      Z
    1   6    -0.01   0.01   0.06     0.04  -0.20   0.00     0.00   0.00   0.00
    2   6     0.01   0.02  -0.26     0.10  -0.04  -0.01     0.00   0.00   0.03
    3   6     0.03  -0.01  -0.13     0.08   0.19   0.01     0.00   0.00  -0.02
    4   8    -0.02  -0.01   0.27     0.15   0.28   0.00     0.00   0.00   0.02
    5   6    -0.03  -0.02  -0.27    -0.04  -0.01   0.00     0.00   0.00  -0.01
    6   6    -0.04   0.00   0.23     0.12  -0.30   0.00     0.00   0.00   0.02
    7   8     0.01   0.02   0.11    -0.16  -0.07   0.00     0.00   0.00  -0.06
    8   6     0.05  -0.03  -0.02     0.03  -0.01   0.00     0.00   0.00   0.00
    9   1     0.00   0.02  -0.03    -0.24   0.19  -0.01     0.02  -0.01   0.99
   10   1    -0.03   0.01   0.02     0.14  -0.19   0.01    -0.03   0.00   0.02
   11   1    -0.02  -0.02  -0.80    -0.40   0.03   0.00     0.00   0.00  -0.04
   12   1    -0.04  -0.01   0.07     0.04  -0.44   0.01     0.00   0.00  -0.05
   13   8    -0.02   0.02  -0.05    -0.19   0.11   0.00     0.00   0.00  -0.03
   14   1     0.03  -0.02   0.04    -0.27   0.00   0.00     0.00   0.00   0.00
   15   1     0.15  -0.08   0.02     0.10  -0.18  -0.01     0.04  -0.01   0.02
                    13                     14                     15
                     A                      A                      A
Frequencies --    694.0824               729.2003               830.3125
Red. masses --      6.3423                 4.3465                 1.5706
Frc consts  --      1.8002                 1.3617                 0.6380
IR Inten    --      3.0283                 0.2825                55.1098
Raman Activ --     21.6802                 1.0600                 0.1416
Depolar (P) --      0.0521                 0.7421                 0.7272
Depolar (U) --      0.0991                 0.8520                 0.8421
RamAct Fr= 1--     21.6802                 1.0600                 0.1416
 Dep-P Fr= 1--      0.0521                 0.7421                 0.7272
 Dep-U Fr= 1--      0.0991                 0.8520                 0.8421
RamAct Fr= 2--     27.1789                 1.1910                 0.1651
 Dep-P Fr= 2--      0.0528                 0.7428                 0.7261
 Dep-U Fr= 2--      0.1002                 0.8524                 0.8413
 Atom  AN      X      Y      Z        X      Y      Z        X      Y      Z
    1   6    -0.20   0.01   0.00     0.00   0.00   0.39     0.00   0.00  -0.15
    2   6    -0.03  -0.11   0.00     0.00   0.00  -0.27     0.00   0.00   0.04
    3   6     0.05   0.00   0.00     0.00   0.00   0.08     0.00   0.00  -0.01
    4   8     0.05   0.18   0.00     0.00   0.00  -0.10     0.00   0.00  -0.03
    5   6     0.03   0.29   0.00     0.00   0.00   0.18     0.00   0.00   0.11
    6   6    -0.04   0.26   0.00     0.00   0.00  -0.10     0.00   0.00   0.12
    7   8    -0.01  -0.26   0.00     0.00   0.00   0.04     0.00   0.00   0.00
    8   6     0.23  -0.09   0.00     0.00   0.00   0.01     0.00   0.00   0.00
    9   1    -0.01  -0.27  -0.03     0.00   0.00   0.16     0.00   0.00  -0.07
   10   1     0.27  -0.17   0.01     0.06  -0.03  -0.02     0.01   0.00  -0.01
   11   1     0.09   0.29   0.00     0.00   0.00  -0.22     0.00   0.00  -0.55
   12   1     0.05   0.42   0.00     0.00   0.00  -0.79     0.00   0.00  -0.80
   13   8    -0.11  -0.20   0.00     0.00   0.00  -0.10     0.00   0.00   0.04
   14   1     0.13  -0.09   0.00     0.01   0.00  -0.02     0.00   0.00  -0.01
   15   1     0.26  -0.17   0.00    -0.06   0.03  -0.02    -0.01   0.00  -0.01
                    16                     17                     18
                     A                      A                      A
Frequencies --    854.6402               933.6371               946.3312
Red. masses --      7.0995                 2.0423                 1.2769
Frc consts  --      3.0552                 1.0489                 0.6738
IR Inten    --     38.0528                24.6370                 0.0113
Raman Activ --      3.5273                 0.3731                 0.4460
Depolar (P) --      0.2623                 0.4968                 0.7500
Depolar (U) --      0.4156                 0.6639                 0.8571
RamAct Fr= 1--      3.5273                 0.3731                 0.4460
 Dep-P Fr= 1--      0.2623                 0.4968                 0.7500
 Dep-U Fr= 1--      0.4156                 0.6639                 0.8571
RamAct Fr= 2--      6.2006                 0.7034                 0.6967
 Dep-P Fr= 2--      0.1825                 0.4465                 0.7499
 Dep-U Fr= 2--      0.3086                 0.6173                 0.8571
 Atom  AN      X      Y      Z        X      Y      Z        X      Y      Z
    1   6    -0.05   0.16   0.00    -0.03  -0.01   0.00     0.00   0.00   0.01
    2   6     0.06  -0.01   0.00     0.12  -0.01   0.00     0.00   0.00  -0.01
    3   6     0.05   0.02   0.00     0.08   0.11   0.00     0.00   0.00   0.01
    4   8     0.31   0.13   0.00    -0.09  -0.09   0.00     0.00   0.00   0.00
    5   6    -0.07  -0.36   0.00     0.06  -0.07   0.00     0.00   0.00  -0.12
    6   6    -0.34   0.13   0.00     0.02   0.05   0.00     0.00   0.00   0.10
    7   8     0.00  -0.21   0.00    -0.01  -0.04   0.00     0.00   0.00   0.00
    8   6    -0.14   0.06   0.00    -0.02   0.14   0.00     0.00   0.00   0.01
    9   1    -0.03  -0.08  -0.01    -0.07   0.16   0.00     0.00   0.00  -0.01
   10   1    -0.16   0.10  -0.01     0.18  -0.30   0.06     0.02   0.00  -0.01
   11   1    -0.27  -0.34   0.01     0.22  -0.09   0.02     0.00   0.00   0.79
   12   1    -0.14   0.45   0.01     0.16   0.28  -0.01     0.00   0.00  -0.59
   13   8     0.11   0.07   0.00    -0.06  -0.02   0.00     0.00   0.00   0.00
   14   1    -0.13   0.06   0.00    -0.70   0.16  -0.01     0.01   0.00  -0.01
   15   1    -0.16   0.09   0.00     0.11  -0.29  -0.05    -0.02   0.01   0.00
                    19                     20                     21
                     A                      A                      A
Frequencies --   1042.6214              1057.8695              1094.2758
Red. masses --      3.0501                 1.4589                 1.7045
Frc consts  --      1.9535                 0.9619                 1.2026
IR Inten    --      8.2128                 0.2944                11.6115
Raman Activ --     10.3207                 0.9490                13.4233
Depolar (P) --      0.1302                 0.7365                 0.2549
Depolar (U) --      0.2305                 0.8482                 0.4063
RamAct Fr= 1--     10.3207                 0.9490                13.4233
 Dep-P Fr= 1--      0.1302                 0.7365                 0.2549
 Dep-U Fr= 1--      0.2305                 0.8482                 0.4063
RamAct Fr= 2--     22.7654                 1.3936                22.9371
 Dep-P Fr= 2--      0.1524                 0.7427                 0.2224
 Dep-U Fr= 2--      0.2645                 0.8524                 0.3639
 Atom  AN      X      Y      Z        X      Y      Z        X      Y      Z
    1   6     0.04  -0.12   0.00     0.00   0.00   0.01    -0.02   0.01   0.00
    2   6     0.20  -0.02   0.00    -0.01   0.00   0.02     0.12  -0.01   0.00
    3   6     0.12  -0.02   0.00     0.00   0.00  -0.13     0.04   0.00   0.00
    4   8     0.09  -0.09   0.00     0.00   0.00   0.01    -0.12   0.06   0.00
    5   6    -0.03   0.15   0.00     0.00   0.00   0.00     0.01  -0.06   0.00
    6   6    -0.13   0.09   0.00     0.00   0.00   0.00     0.07   0.00   0.00
    7   8     0.00   0.03   0.00     0.00   0.00   0.00     0.01  -0.01   0.00
    8   6    -0.14  -0.03   0.00     0.00   0.00   0.16    -0.06  -0.10   0.00
    9   1    -0.10   0.39   0.01     0.00  -0.01   0.01    -0.07   0.26   0.01
   10   1    -0.26   0.26  -0.04     0.60  -0.14  -0.19    -0.17   0.24  -0.07
   11   1     0.40   0.10   0.00     0.00   0.00  -0.02    -0.21  -0.04   0.00
   12   1    -0.37  -0.26   0.00    -0.01  -0.01   0.02     0.42   0.55   0.00
   13   8    -0.12  -0.03   0.00     0.00   0.00   0.00    -0.02   0.00   0.00
   14   1     0.17  -0.03   0.00     0.02  -0.03  -0.32     0.39  -0.11   0.00
   15   1    -0.24   0.26   0.03    -0.62   0.15  -0.18    -0.17   0.25   0.04
                    22                     23                     24
                     A                      A                      A
Frequencies --   1208.5269              1243.4258              1294.8462
Red. masses --      3.6780                 2.4871                 3.0172
Frc consts  --      3.1650                 2.2656                 2.9805
IR Inten    --    109.4862                75.9487                78.8899
Raman Activ --      0.8134                 0.9834                 2.8695
Depolar (P) --      0.2573                 0.7491                 0.5554
Depolar (U) --      0.4093                 0.8566                 0.7141
RamAct Fr= 1--      0.8134                 0.9834                 2.8695
 Dep-P Fr= 1--      0.2573                 0.7491                 0.5554
 Dep-U Fr= 1--      0.4093                 0.8566                 0.7141
RamAct Fr= 2--      2.9891                 2.5822                 9.4699
 Dep-P Fr= 2--      0.2799                 0.7489                 0.4649
 Dep-U Fr= 2--      0.4374                 0.8564                 0.6347
 Atom  AN      X      Y      Z        X      Y      Z        X      Y      Z
    1   6     0.05  -0.06   0.00    -0.14   0.22   0.00    -0.03   0.02   0.00
    2   6    -0.06   0.15   0.00     0.03   0.09   0.00    -0.03   0.22   0.00
    3   6    -0.11   0.37   0.00     0.08  -0.04   0.00     0.14   0.03   0.00
    4   8    -0.02  -0.09   0.00    -0.07   0.04   0.00     0.07  -0.17   0.00
    5   6     0.02  -0.07   0.00     0.10  -0.02   0.00    -0.15   0.13   0.00
    6   6    -0.03   0.01   0.00     0.06  -0.08   0.00     0.07  -0.07   0.00
    7   8    -0.02  -0.13   0.00     0.03  -0.11   0.00    -0.03  -0.11   0.00
    8   6     0.07  -0.13   0.00    -0.04  -0.01   0.00    -0.01   0.00   0.00
    9   1    -0.05   0.00   0.00    -0.09   0.30   0.01     0.04  -0.27  -0.01
   10   1     0.04   0.17  -0.11    -0.09   0.09  -0.01    -0.15   0.16   0.01
   11   1     0.62  -0.16   0.00     0.09  -0.02   0.00    -0.67   0.19   0.00
   12   1    -0.09  -0.09   0.00    -0.37  -0.78   0.00     0.27   0.24   0.00
   13   8     0.02   0.01   0.00     0.00  -0.03   0.00     0.02   0.00   0.00
   14   1     0.47  -0.14   0.02     0.00  -0.01   0.00    -0.23   0.02   0.00
   15   1     0.10   0.18   0.10    -0.09   0.09   0.00    -0.14   0.15  -0.02
                    25                     26                     27
                     A                      A                      A
Frequencies --   1330.0792              1412.2800              1425.8299
Red. masses --      1.4783                 1.4283                 1.6039
Frc consts  --      1.5409                 1.6785                 1.9212
IR Inten    --    187.4550                34.8556                 4.3399
Raman Activ --     11.4598                14.0537                 7.9018
Depolar (P) --      0.6419                 0.3331                 0.2576
Depolar (U) --      0.7819                 0.4997                 0.4097
RamAct Fr= 1--     11.4598                14.0537                 7.9018
 Dep-P Fr= 1--      0.6419                 0.3331                 0.2576
 Dep-U Fr= 1--      0.7819                 0.4997                 0.4097
RamAct Fr= 2--     18.1533                26.4713                16.4653
 Dep-P Fr= 2--      0.6801                 0.3191                 0.2570
 Dep-U Fr= 2--      0.8096                 0.4838                 0.4089
 Atom  AN      X      Y      Z        X      Y      Z        X      Y      Z
    1   6    -0.01   0.04   0.00     0.02  -0.03   0.00     0.04  -0.03   0.00
    2   6     0.00  -0.05   0.00    -0.06   0.06   0.00     0.01  -0.04   0.00
    3   6    -0.13   0.03   0.00    -0.02  -0.07   0.00    -0.03   0.05   0.00
    4   8     0.06  -0.07   0.00     0.00   0.05   0.00    -0.02  -0.01   0.00
    5   6    -0.03   0.03   0.00    -0.03   0.02   0.00     0.07  -0.07   0.00
    6   6     0.00   0.00   0.00    -0.03  -0.07   0.00     0.03   0.13   0.00
    7   8     0.07  -0.02   0.00     0.03  -0.03   0.00    -0.01   0.02   0.00
    8   6     0.03   0.01   0.00     0.10  -0.01   0.00     0.11  -0.06   0.00
    9   1    -0.19   0.83   0.01    -0.09   0.38   0.00     0.02  -0.07   0.00
   10   1     0.11  -0.13   0.01    -0.33   0.11   0.22    -0.31   0.25   0.14
   11   1    -0.41   0.08   0.00     0.50  -0.04   0.00    -0.53   0.01   0.00
   12   1     0.01   0.01   0.00     0.15   0.22   0.00    -0.22  -0.26   0.00
   13   8     0.00   0.00   0.00     0.01   0.02   0.00    -0.03  -0.02   0.00
   14   1     0.10   0.01   0.00    -0.39   0.01   0.00    -0.42  -0.03   0.02
   15   1     0.11  -0.13   0.00    -0.34   0.08  -0.22    -0.32   0.24  -0.15
                    28                     29                     30
                     A                      A                      A
Frequencies --   1470.9968              1483.4641              1487.5503
Red. masses --      3.7746                 1.0438                 1.1348
Frc consts  --      4.8122                 1.3534                 1.4795
IR Inten    --     68.0053                10.8549                27.1399
Raman Activ --      2.4891                11.0569                25.0033
Depolar (P) --      0.3337                 0.6892                 0.5966
Depolar (U) --      0.5004                 0.8160                 0.7473
RamAct Fr= 1--      2.4891                11.0569                25.0033
 Dep-P Fr= 1--      0.3337                 0.6892                 0.5966
 Dep-U Fr= 1--      0.5004                 0.8160                 0.7473
RamAct Fr= 2--     11.7639                13.6696                38.9726
 Dep-P Fr= 2--      0.3875                 0.6495                 0.5674
 Dep-U Fr= 2--      0.5586                 0.7875                 0.7240
 Atom  AN      X      Y      Z        X      Y      Z        X      Y      Z
    1   6     0.17  -0.19   0.00     0.00   0.00   0.00    -0.03   0.03   0.00
    2   6    -0.12   0.26   0.00    -0.01  -0.01   0.00     0.06  -0.02   0.00
    3   6     0.06  -0.14   0.00     0.00  -0.01   0.02    -0.01   0.05   0.00
    4   8    -0.06   0.07   0.00     0.00   0.00   0.00     0.01  -0.02   0.00
    5   6     0.07  -0.08   0.00     0.00   0.00   0.00    -0.01   0.01   0.00
    6   6     0.02   0.17   0.00     0.00   0.00   0.00     0.00  -0.02   0.00
    7   8     0.02  -0.10   0.00     0.00   0.00   0.00    -0.02   0.01   0.00
    8   6    -0.07   0.08   0.01     0.00  -0.01   0.05     0.02   0.04   0.01
    9   1    -0.09   0.32   0.00    -0.01   0.04   0.00     0.04  -0.18   0.00
   10   1     0.02  -0.31   0.11    -0.05   0.54  -0.18    -0.38  -0.18   0.36
   11   1    -0.30  -0.03   0.00     0.01   0.00   0.00    -0.01   0.01   0.00
   12   1    -0.16  -0.11   0.00     0.00   0.01   0.00     0.00  -0.02   0.00
   13   8    -0.05  -0.01   0.00     0.00   0.00   0.00     0.01   0.00   0.00
   14   1     0.43   0.04  -0.12    -0.14  -0.04  -0.69     0.38   0.00  -0.22
   15   1     0.05  -0.45  -0.09     0.24  -0.33   0.07    -0.31  -0.49  -0.33
                    31                     32                     33
                     A                      A                      A
Frequencies --   1617.5962              1689.9803              1718.7215
Red. masses --      6.1556                 8.9999                 7.0833
Frc consts  --      9.4898                15.1444                12.3281
IR Inten    --      2.6978               504.1300                44.1031
Raman Activ --     34.1141                96.4822                58.9655
Depolar (P) --      0.7495                 0.1037                 0.1351
Depolar (U) --      0.8568                 0.1879                 0.2381
RamAct Fr= 1--     34.1141                96.4822                58.9655
 Dep-P Fr= 1--      0.7495                 0.1037                 0.1351
 Dep-U Fr= 1--      0.8568                 0.1879                 0.2381
RamAct Fr= 2--     76.8580               182.6743               129.9302
 Dep-P Fr= 2--      0.7140                 0.1115                 0.1352
 Dep-U Fr= 2--      0.8331                 0.2006                 0.2382
 Atom  AN      X      Y      Z        X      Y      Z        X      Y      Z
    1   6    -0.15  -0.17   0.00     0.51   0.38   0.00     0.08   0.08   0.00
    2   6     0.10   0.11   0.00    -0.11  -0.04   0.00     0.42   0.29   0.00
    3   6    -0.09  -0.02   0.00     0.05   0.05   0.00    -0.44  -0.20   0.00
    4   8    -0.06  -0.02   0.00    -0.02  -0.01   0.00     0.04   0.02   0.00
    5   6     0.43   0.14   0.00     0.20   0.07   0.00    -0.09  -0.02   0.00
    6   6    -0.32  -0.18   0.00    -0.24  -0.22   0.00     0.06   0.01   0.00
    7   8    -0.02  -0.02   0.00     0.01  -0.01   0.00    -0.06  -0.04   0.00
    8   6     0.02  -0.01   0.00    -0.01  -0.01   0.00     0.08   0.00   0.00
    9   1     0.02  -0.13   0.00     0.01  -0.17   0.00     0.12  -0.52  -0.01
   10   1     0.04   0.03  -0.03    -0.04   0.00   0.02     0.20   0.00  -0.09
   11   1    -0.56   0.34   0.00    -0.19   0.16   0.00     0.17  -0.06   0.00
   12   1    -0.08   0.28   0.00     0.16   0.44   0.00     0.04  -0.06   0.00
   13   8     0.13   0.11   0.00    -0.29  -0.18   0.00    -0.10  -0.06   0.00
   14   1    -0.04  -0.01   0.00     0.06  -0.01   0.00    -0.22   0.01   0.01
   15   1     0.04   0.03   0.03    -0.04   0.00  -0.02     0.19   0.01   0.08
                    34                     35                     36
                     A                      A                      A
Frequencies --   3041.7827              3096.5497              3161.3227
Red. masses --      1.0391                 1.1011                 1.0989
Frc consts  --      5.6646                 6.2207                 6.4709
IR Inten    --     19.8036                10.4124                 1.6787
Raman Activ --    302.1061               121.9188                53.1713
Depolar (P) --      0.0731                 0.7455                 0.7351
Depolar (U) --      0.1363                 0.8542                 0.8473
RamAct Fr= 1--    302.1061               121.9188                53.1713
 Dep-P Fr= 1--      0.0731                 0.7455                 0.7351
 Dep-U Fr= 1--      0.1363                 0.8542                 0.8473
RamAct Fr= 2--    412.5107               157.5821                63.4568
 Dep-P Fr= 2--      0.0902                 0.7464                 0.7485
 Dep-U Fr= 2--      0.1655                 0.8548                 0.8562
 Atom  AN      X      Y      Z        X      Y      Z        X      Y      Z
    1   6     0.00   0.00   0.00     0.00   0.00   0.00     0.00   0.00   0.00
    2   6     0.00   0.00   0.00     0.00   0.00   0.00     0.00   0.00   0.00
    3   6     0.00   0.00   0.00     0.00   0.00   0.00     0.00   0.00   0.00
    4   8     0.00   0.00   0.00     0.00   0.00   0.00     0.00   0.00   0.00
    5   6     0.00   0.00   0.00     0.00   0.00   0.00     0.00   0.00   0.00
    6   6     0.00   0.00   0.00     0.00   0.00   0.00     0.00   0.00   0.00
    7   8     0.00   0.00   0.00     0.00   0.00   0.00     0.00   0.00   0.00
    8   6    -0.05   0.00   0.01     0.00   0.00   0.09     0.02   0.09   0.00
    9   1     0.00   0.00   0.00     0.00   0.00   0.00     0.00   0.00   0.00
   10   1     0.31   0.22   0.49    -0.38  -0.27  -0.56    -0.13  -0.08  -0.21
   11   1     0.00   0.00   0.00     0.00   0.00   0.00     0.00   0.00   0.00
   12   1     0.00   0.00   0.00     0.00   0.00   0.00     0.00   0.00   0.00
   13   8     0.00   0.00   0.00     0.00   0.00   0.00     0.00   0.00   0.00
   14   1    -0.02  -0.35   0.02     0.00   0.04   0.02    -0.03  -0.94   0.05
   15   1     0.33   0.18  -0.59     0.34   0.18  -0.55    -0.10  -0.04   0.19
                    37                     38                     39
                     A                      A                      A
Frequencies --   3226.9725              3245.0668              3593.2506
Red. masses --      1.0884                 1.0996                 1.0642
Frc consts  --      6.6775                 6.8223                 8.0957
IR Inten    --      0.2521                 2.0989               110.0549
Raman Activ --     82.7587               158.7828                64.3578
Depolar (P) --      0.6677                 0.1726                 0.1189
Depolar (U) --      0.8008                 0.2944                 0.2126
RamAct Fr= 1--     82.7587               158.7828                64.3578
 Dep-P Fr= 1--      0.6677                 0.1726                 0.1189
 Dep-U Fr= 1--      0.8008                 0.2944                 0.2126
RamAct Fr= 2--    102.2744               165.5482                85.4328
 Dep-P Fr= 2--      0.6633                 0.1849                 0.1167
 Dep-U Fr= 2--      0.7976                 0.3120                 0.2090
 Atom  AN      X      Y      Z        X      Y      Z        X      Y      Z
    1   6     0.00   0.00   0.00     0.00   0.00   0.00     0.00   0.00   0.00
    2   6     0.00   0.00   0.00     0.00   0.00   0.00     0.00   0.00   0.00
    3   6     0.00   0.00   0.00     0.00   0.00   0.00     0.00   0.00   0.00
    4   8     0.00   0.00   0.00     0.00   0.00   0.00     0.00   0.00   0.00
    5   6    -0.01  -0.05   0.00    -0.02  -0.07   0.00     0.00   0.00   0.00
    6   6    -0.06   0.04   0.00     0.05  -0.02   0.00     0.00   0.00   0.00
    7   8     0.00   0.00   0.00     0.00   0.00   0.00    -0.06  -0.02   0.00
    8   6     0.00   0.00   0.00     0.00   0.00   0.00     0.00   0.00   0.00
    9   1     0.00   0.00   0.00     0.00   0.00   0.00     0.95   0.29  -0.02
   10   1     0.00   0.00   0.00     0.00   0.00   0.00     0.00   0.00   0.00
   11   1     0.07   0.55   0.00     0.12   0.82   0.00     0.00   0.00   0.00
   12   1     0.70  -0.44   0.00    -0.47   0.29   0.00     0.00   0.00   0.00
   13   8     0.00   0.00   0.00     0.00   0.00   0.00     0.00   0.00   0.00
   14   1     0.00   0.00   0.00     0.00   0.00   0.00     0.00   0.00   0.00
   15   1     0.00   0.00   0.00     0.00   0.00   0.00     0.00   0.00   0.00

-------------------
- Thermochemistry -
-------------------
Temperature   298.150 Kelvin.  Pressure   1.00000 Atm.
Atom     1 has atomic number  6 and mass  12.00000
Atom     2 has atomic number  6 and mass  12.00000
Atom     3 has atomic number  6 and mass  12.00000
Atom     4 has atomic number  8 and mass  15.99491
Atom     5 has atomic number  6 and mass  12.00000
Atom     6 has atomic number  6 and mass  12.00000
Atom     7 has atomic number  8 and mass  15.99491
Atom     8 has atomic number  6 and mass  12.00000
Atom     9 has atomic number  1 and mass   1.00783
Atom    10 has atomic number  1 and mass   1.00783
Atom    11 has atomic number  1 and mass   1.00783
Atom    12 has atomic number  1 and mass   1.00783
Atom    13 has atomic number  8 and mass  15.99491
Atom    14 has atomic number  1 and mass   1.00783
Atom    15 has atomic number  1 and mass   1.00783
Molecular mass:   126.03169 amu.
Principal axes and moments of inertia in atomic units:
                          1         2         3
    Eigenvalues --   755.71966 981.498311725.91314
          X            0.99308  -0.11748   0.00018
          Y            0.11748   0.99308  -0.00025
          Z           -0.00015   0.00027   1.00000
This molecule is an asymmetric top.
Rotational symmetry number  1.
Warning -- assumption of classical behavior for rotation
          may cause significant error
Rotational temperatures (Kelvin)      0.11461     0.08825     0.05018
Rotational constants (GHZ):           2.38811     1.83876     1.04567
Zero-point vibrational energy     295993.5 (Joules/Mol)
                                  70.74414 (Kcal/Mol)
Warning -- explicit consideration of  11 degrees of freedom as
          vibrations may cause significant error
Vibrational temperatures:    148.66   185.52   274.66   398.52   440.53
         (Kelvin)            463.82   707.22   730.86   740.79   744.96
                             816.70   901.40   998.63  1049.16  1194.63
                            1229.64  1343.29  1361.56  1500.10  1522.04
                            1574.42  1738.80  1789.01  1862.99  1913.68
                            2031.95  2051.45  2116.43  2134.37  2140.25
                            2327.36  2431.50  2472.85  4376.44  4455.24
                            4548.43  4642.89  4668.92  5169.88

Zero-point correction=                           0.112738 (Hartree/Particle)
Thermal correction to Energy=                    0.120626
Thermal correction to Enthalpy=                  0.121570
Thermal correction to Gibbs Free Energy=         0.080267
Sum of electronic and zero-point Energies=           -457.820550
Sum of electronic and thermal Energies=              -457.812662
Sum of electronic and thermal Enthalpies=            -457.811718
Sum of electronic and thermal Free Energies=         -457.853021

                    E (Thermal)             CV                S
                     KCal/Mol        Cal/Mol-Kelvin    Cal/Mol-Kelvin
Total                   75.694             29.536             86.929
Electronic               0.000              0.000              0.000
Translational            0.889              2.981             40.408
Rotational               0.889              2.981             28.639
Vibrational             73.916             23.574             17.882
Vibration     1          0.605              1.947              3.391
Vibration     2          0.611              1.924              2.962
Vibration     3          0.634              1.852              2.219
Vibration     4          0.678              1.716              1.552
Vibration     5          0.697              1.662              1.383
Vibration     6          0.707              1.631              1.298
Vibration     7          0.847              1.269              0.680
Vibration     8          0.863              1.232              0.638
Vibration     9          0.870              1.217              0.622
Vibration    10          0.873              1.211              0.615
Vibration    11          0.924              1.101              0.509
                      Q            Log10(Q)             Ln(Q)
Total Bot       0.120140D-36        -36.920311        -85.012157
Total V=0       0.861868D+15         14.935441         34.390123
Vib (Bot)       0.533376D-50        -50.272967       -115.757783
Vib (Bot)    1  0.198489D+01          0.297737          0.685564
Vib (Bot)    2  0.158146D+01          0.199057          0.458346
Vib (Bot)    3  0.104806D+01          0.020387          0.046942
Vib (Bot)    4  0.695216D+00         -0.157880         -0.363533
Vib (Bot)    5  0.618936D+00         -0.208354         -0.479753
Vib (Bot)    6  0.582292D+00         -0.234859         -0.540783
Vib (Bot)    7  0.336864D+00         -0.472546         -1.088077
Vib (Bot)    8  0.321249D+00         -0.493158         -1.135538
Vib (Bot)    9  0.314968D+00         -0.501733         -1.155283
Vib (Bot)   10  0.312380D+00         -0.505317         -1.163536
Vib (Bot)   11  0.271766D+00         -0.565806         -1.302815
Vib (V=0)       0.382635D+02          1.582785          3.644497
Vib (V=0)    1  0.254690D+01          0.406011          0.934876
Vib (V=0)    2  0.215861D+01          0.334175          0.769467
Vib (V=0)    3  0.166122D+01          0.220427          0.507552
Vib (V=0)    4  0.135634D+01          0.132370          0.304793
Vib (V=0)    5  0.129566D+01          0.112493          0.259024
Vib (V=0)    6  0.126751D+01          0.102950          0.237051
Vib (V=0)    7  0.110289D+01          0.042532          0.097935
Vib (V=0)    8  0.109431D+01          0.039139          0.090121
Vib (V=0)    9  0.109094D+01          0.037799          0.087036
Vib (V=0)   10  0.108956D+01          0.037251          0.085774
Vib (V=0)   11  0.106908D+01          0.029012          0.066802
Electronic      0.100000D+01          0.000000          0.000000
Translational   0.556128D+08          7.745175         17.833924
Rotational      0.405024D+06          5.607481         12.911702
***** Axes restored to original set *****
-------------------------------------------------------------------
Center     Atomic                   Forces (Hartrees/Bohr)
Number     Number              X              Y              Z
-------------------------------------------------------------------
     1        6           0.000084002   -0.000060502   -0.000024260
     2        6          -0.000329167   -0.000057965   -0.000016380
     3        6           0.000127244   -0.000000089   -0.000001612
     4        8          -0.000043913   -0.000046583   -0.000012671
     5        6           0.000010542    0.000040604    0.000015280
     6        6           0.000004253   -0.000007038   -0.000009683
     7        8          -0.000192560   -0.000097756    0.000448619
     8        6          -0.000025635    0.000011629   -0.000019363
     9        1           0.000364556    0.000116233   -0.000288339
    10        1          -0.000002747   -0.000007154    0.000006325
    11        1           0.000000033   -0.000005550   -0.000003310
    12        1           0.000002066    0.000007948    0.000008601
    13        8          -0.000071336    0.000022953    0.000001309
    14        1           0.000069285    0.000085044   -0.000117761
    15        1           0.000003377   -0.000001772    0.000013244
-------------------------------------------------------------------
Cartesian Forces:  Max     0.000448619 RMS     0.000120784
FormGI is forming the generalized inverse of G from B-inverse, IUseBI=4.
End of FrcOut F.D. properties on file   721 Mask=      11 NFrqRd=     2 NDeriv=     1 ND12= 1 LenFil=      58:
Frequencies=    0.000000    0.085969
Property number 1 -- Alpha(-w,w) frequency  1    0.000000:
                1             2             3 
     1   0.101367D+03 -0.100535D+02  0.597364D+01
     2  -0.100535D+02  0.947917D+02  0.107508D+01
     3   0.597364D+01  0.107508D+01  0.490402D+02
Property number 1 -- Alpha(-w,w) frequency  2    0.085969:
                1             2             3 
     1   0.108920D+03 -0.124783D+02  0.660240D+01
     2  -0.124783D+02  0.102254D+03  0.107735D+01
     3   0.660240D+01  0.107735D+01  0.505241D+02
Property number 5 -- Beta(-w,w,0) frequency  1    0.000000:
                1 
     1  -0.149913D+03
     2   0.503815D+02
     3  -0.203885D+02
     4   0.108145D+01
     5   0.123185D+02
     6  -0.579686D+02
     7   0.503815D+02
     8  -0.203885D+02
     9  -0.327870D+03
    10   0.123185D+02
    11  -0.185177D+02
    12  -0.203031D+02
    13   0.108145D+01
    14   0.123185D+02
    15  -0.185177D+02
    16  -0.579686D+02
    17  -0.203031D+02
    18  -0.263224D+02
Property number 5 -- Beta(-w,w,0) frequency  2    0.085969:
                1 
     1  -0.189086D+03
     2   0.810063D+02
     3  -0.828885D+02
     4   0.205248D+01
     5   0.144208D+02
     6  -0.703757D+02
     7   0.786910D+02
     8  -0.104566D+02
     9  -0.510489D+03
    10   0.179749D+02
    11  -0.263544D+02
    12  -0.236262D+02
    13   0.238159D+01
    14   0.184009D+02
    15  -0.354510D+02
    16  -0.751087D+02
    17  -0.246590D+02
    18  -0.331561D+02
End of FrcOut F.D. properties on file   722 Mask=       1 NFrqRd=     2 NDeriv=    45 ND12= 1 LenFil=     814:
Frequencies=    0.000000    0.085969
Property number 1 -- Alpha(-w,w) derivatives, frequency  1    0.000000:
                1             2             3             4             5 
     1  -0.125550D+02  0.284849D+01 -0.178127D+01  0.619905D+01 -0.423629D+01
     2   0.284849D+01 -0.940926D+01 -0.474533D-01 -0.423629D+01 -0.300374D+01
     3  -0.178127D+01 -0.474533D-01  0.144062D+01  0.527388D+00 -0.599298D+00
                6             7             8             9            10 
     1   0.527388D+00 -0.162124D+01  0.296751D+00  0.101286D+01  0.102027D+02
     2  -0.599298D+00  0.296751D+00 -0.990484D+00 -0.131748D+01 -0.464871D+01
     3  -0.209495D+00  0.101286D+01 -0.131748D+01  0.378376D+00  0.317037D+00
               11            12            13            14            15 
     1  -0.464871D+01  0.317037D+00 -0.323243D+01  0.351567D+01 -0.436545D+00
     2   0.163999D+02 -0.943828D-01  0.351567D+01 -0.510091D+01  0.736543D-01
     3  -0.943828D-01  0.286845D+01 -0.436545D+00  0.736543D-01  0.595051D+00
               16            17            18            19            20 
     1   0.463114D+00 -0.815320D+00  0.273936D+01 -0.735415D+01  0.346182D+01
     2  -0.815320D+00  0.123690D+01  0.144592D+01  0.346182D+01 -0.168506D+02
     3   0.273936D+01  0.144592D+01  0.110653D+01  0.278641D+00 -0.400952D+00
               21            22            23            24            25 
     1   0.278641D+00  0.810758D+01 -0.640595D+01  0.870127D+00  0.817359D+00
     2  -0.400952D+00 -0.640595D+01  0.121737D+02 -0.382211D+00  0.115634D+00
     3  -0.313313D+01  0.870127D+00 -0.382211D+00  0.104354D+01 -0.447858D+01
               26            27            28            29            30 
     1   0.115634D+00 -0.447858D+01 -0.660530D+01  0.430960D+01 -0.566659D+00
     2  -0.137867D+01  0.178446D+01  0.430960D+01  0.545823D+01  0.745197D+00
     3   0.178446D+01 -0.117045D+01 -0.566659D+00  0.745197D+00 -0.423647D-01
               31            32            33            34            35 
     1  -0.918285D-01 -0.554362D+01 -0.232687D+00 -0.852014D+00  0.261703D+00
     2  -0.554362D+01  0.847112D+01 -0.260538D+00  0.261703D+00  0.116371D+01
     3  -0.232687D+00 -0.260538D+00 -0.419421D+00 -0.286619D+00  0.368114D+00
               36            37            38            39            40 
     1  -0.286619D+00 -0.442099D+01 -0.505291D+01  0.351366D+00  0.284392D+01
     2   0.368114D+00 -0.505291D+01 -0.782329D+01 -0.722989D+00  0.589363D+01
     3  -0.676165D-01  0.351366D+00 -0.722989D+00 -0.455442D+01  0.630184D+00
               41            42            43            44            45 
     1   0.589363D+01  0.630184D+00  0.755679D+00 -0.929323D-03 -0.460639D+01
     2  -0.595436D+01  0.311725D+00 -0.929323D-03 -0.124713D+01 -0.346572D+00
     3   0.311725D+00  0.229703D+01 -0.460639D+01 -0.346572D+00 -0.162756D+01
               46            47            48            49            50 
     1   0.772517D+01  0.556383D+01  0.864253D+00 -0.210563D+01  0.249389D+00
     2   0.556383D+01  0.578897D+01  0.129469D+01  0.249389D+00  0.533999D+01
     3   0.864253D+00  0.129469D+01  0.249034D+01  0.120123D+00  0.656576D+00
               51            52            53            54            55 
     1   0.120123D+00  0.686782D+00  0.106697D+01  0.866268D+00 -0.125700D+01
     2   0.656576D+00  0.106697D+01  0.128807D+01 -0.347159D+01  0.164723D+01
     3  -0.320935D+01  0.866268D+00 -0.347159D+01 -0.766373D-01 -0.298757D+00
               56            57            58            59            60 
     1   0.164723D+01 -0.298757D+00  0.243949D+01  0.302516D+01  0.361120D+00
     2  -0.726416D+01 -0.280009D+00  0.302516D+01  0.437185D+01  0.495270D+00
     3  -0.280009D+00 -0.109269D+00  0.361120D+00  0.495270D+00  0.316687D+00
               61            62            63            64            65 
     1  -0.463351D+00  0.115015D+00  0.129489D+01  0.356036D+01 -0.763824D+01
     2   0.115015D+00 -0.779026D+00  0.103608D+01 -0.763824D+01  0.367646D+01
     3   0.129489D+01  0.103608D+01  0.356595D+00 -0.172861D+01 -0.599553D+00
               66            67            68            69            70 
     1  -0.172861D+01 -0.574003D+01  0.384900D+01 -0.917761D+00 -0.169762D+01
     2  -0.599553D+00  0.384900D+01 -0.594050D+01  0.706574D+00 -0.969604D+00
     3   0.393265D+01 -0.917761D+00  0.706574D+00 -0.160981D+01  0.563016D+01
               71            72            73            74            75 
     1  -0.969604D+00  0.563016D+01  0.613249D+01  0.857103D+00  0.649754D+00
     2   0.108748D+01 -0.486284D+01  0.857103D+00  0.283653D+01  0.174037D+00
     3  -0.486284D+01  0.188789D+01  0.649754D+00  0.174037D+00  0.794784D+00
               76            77            78            79            80 
     1  -0.168098D+01 -0.105765D+01 -0.321365D+00  0.544187D+00 -0.489392D-02
     2  -0.105765D+01 -0.367907D+01 -0.308053D+00 -0.489392D-02  0.172236D+00
     3  -0.321365D+00 -0.308053D+00 -0.890509D-01  0.902366D+00  0.212143D+00
               81            82            83            84            85 
     1   0.902366D+00 -0.612890D+01  0.419248D+01  0.282838D+01  0.145567D+01
     2   0.212143D+00  0.419248D+01 -0.367839D+01 -0.120950D+01 -0.202109D+01
     3   0.369756D+00  0.282838D+01 -0.120950D+01 -0.242393D+01 -0.488222D+00
               86            87            88            89            90 
     1  -0.202109D+01 -0.488222D+00  0.354335D+01 -0.209704D+01 -0.359400D+01
     2   0.231710D+01  0.154826D+01 -0.209704D+01  0.272538D+01  0.284300D+01
     3   0.154826D+01  0.675063D+00 -0.359400D+01  0.284300D+01  0.362393D+01
               91            92            93            94            95 
     1  -0.865472D+01 -0.396342D+01 -0.118382D+01 -0.359209D+01 -0.316875D+01
     2  -0.396342D+01 -0.242963D+01 -0.532010D+00 -0.316875D+01 -0.258942D+01
     3  -0.118382D+01 -0.532010D+00 -0.581086D+00 -0.537249D+00 -0.475495D+00
               96            97            98            99           100 
     1  -0.537249D+00 -0.118133D+01 -0.575691D+00 -0.445049D+00  0.288311D+00
     2  -0.475495D+00 -0.575691D+00 -0.379738D+00 -0.579994D+00 -0.137394D+01
     3  -0.541738D+00 -0.445049D+00 -0.579994D+00 -0.221411D+00 -0.192917D-01
              101           102           103           104           105 
     1  -0.137394D+01 -0.192917D-01 -0.916538D+00  0.141899D+00 -0.193521D-01
     2   0.953258D+00 -0.535524D-01  0.141899D+00 -0.112483D+02 -0.508085D+00
     3  -0.535524D-01 -0.277763D-01 -0.193521D-01 -0.508085D+00 -0.691935D+00
              106           107           108           109           110 
     1   0.239123D-01 -0.938881D-01 -0.111345D+00  0.201638D+02 -0.551426D+01
     2  -0.938881D-01 -0.420365D+00 -0.553268D+00 -0.551426D+01  0.108820D+02
     3  -0.111345D+00 -0.553268D+00 -0.125596D+00  0.162701D+01  0.828652D-01
              111           112           113           114           115 
     1   0.162701D+01 -0.653857D+01  0.565844D+01 -0.723310D+00  0.116546D+01
     2   0.828652D-01  0.565844D+01 -0.384498D+01  0.616148D+00 -0.345449D+00
     3   0.903021D+00 -0.723310D+00  0.616148D+00 -0.223916D+00  0.423151D+01
              116           117           118           119           120 
     1  -0.345449D+00  0.423151D+01  0.247363D+01  0.188046D+01  0.485574D+00
     2   0.136977D+01 -0.203886D+01  0.188046D+01  0.418346D+01  0.449440D+00
     3  -0.203886D+01  0.917872D+00  0.485574D+00  0.449440D+00  0.483018D+00
              121           122           123           124           125 
     1   0.134529D+01  0.201309D+01  0.271093D+00  0.430716D+00  0.382888D+00
     2   0.201309D+01  0.480160D+01  0.580950D+00  0.382888D+00  0.842723D+00
     3   0.271093D+00  0.580950D+00  0.769152D+00  0.294420D+00  0.144607D+01
              126           127           128           129           130 
     1   0.294420D+00 -0.357041D+01  0.343048D+01 -0.182360D+01  0.150711D+01
     2   0.144607D+01  0.343048D+01 -0.272346D+01  0.119418D+01 -0.191294D+01
     3   0.457448D+00 -0.182360D+01  0.119418D+01 -0.204091D+01  0.896457D+00
              131           132           133           134           135 
     1  -0.191294D+01  0.896457D+00 -0.261500D+01  0.266385D+01 -0.344984D+01
     2   0.388590D+01 -0.245547D+01  0.266385D+01 -0.469084D+01  0.403481D+01
     3  -0.245547D+01  0.129818D+01 -0.344984D+01  0.403481D+01 -0.580914D+01
Property number 1 -- Alpha(-w,w) derivatives, frequency  2    0.085969:
                1             2             3             4             5 
     1  -0.172225D+02  0.566119D+01 -0.235081D+01  0.109408D+02 -0.546988D+01
     2   0.566119D+01 -0.149268D+02  0.835596D-01 -0.546988D+01 -0.749517D+01
     3  -0.235081D+01  0.835596D-01  0.172328D+01  0.101213D+01 -0.945077D+00
                6             7             8             9            10 
     1   0.101213D+01 -0.214013D+01  0.629637D+00  0.163027D+01  0.156468D+02
     2  -0.945077D+00  0.629637D+00 -0.183483D+01 -0.192005D+01 -0.830251D+01
     3  -0.169469D+00  0.163027D+01 -0.192005D+01  0.521054D+00  0.689758D+00
               11            12            13            14            15 
     1  -0.830251D+01  0.689758D+00 -0.674998D+01  0.484052D+01 -0.826334D+00
     2   0.245695D+02 -0.204382D+00  0.484052D+01 -0.495598D+01  0.209634D+00
     3  -0.204382D+00  0.329162D+01 -0.826334D+00  0.209634D+00  0.672328D+00
               16            17            18            19            20 
     1   0.832314D+00 -0.128371D+01  0.317262D+01 -0.113571D+02  0.644108D+01
     2  -0.128371D+01  0.217403D+01  0.191651D+01  0.644108D+01 -0.255858D+02
     3   0.317262D+01  0.191651D+01  0.130784D+01  0.123671D+00 -0.546866D+00
               21            22            23            24            25 
     1   0.123671D+00  0.132891D+02 -0.986161D+01  0.137874D+01  0.937817D+00
     2  -0.546866D+00 -0.986161D+01  0.164727D+02 -0.659803D+00  0.224902D+00
     3  -0.354014D+01  0.137874D+01 -0.659803D+00  0.124082D+01 -0.554746D+01
               26            27            28            29            30 
     1   0.224902D+00 -0.554746D+01 -0.701153D+01  0.483830D+01 -0.642389D+00
     2  -0.232126D+01  0.258577D+01  0.483830D+01  0.751494D+01  0.918118D+00
     3   0.258577D+01 -0.138394D+01 -0.642389D+00  0.918118D+00  0.103465D+00
               31            32            33            34            35 
     1  -0.491099D+00 -0.800032D+01 -0.398034D+00 -0.101932D+01  0.215207D+00
     2  -0.800032D+01  0.165362D+02 -0.141839D+00  0.215207D+00  0.185913D+01
     3  -0.398034D+00 -0.141839D+00 -0.604076D+00 -0.394608D-01  0.261403D+00
               36            37            38            39            40 
     1  -0.394608D-01 -0.637628D+01 -0.687976D+01  0.194069D+00  0.256419D+01
     2   0.261403D+00 -0.687976D+01 -0.112143D+02 -0.106782D+01  0.955297D+01
     3  -0.102282D-01  0.194069D+00 -0.106782D+01 -0.524410D+01  0.769681D+00
               41            42            43            44            45 
     1   0.955297D+01  0.769681D+00  0.680497D+00  0.187232D-01 -0.536653D+01
     2  -0.120807D+02  0.434492D+00  0.187232D-01 -0.198988D+01 -0.451002D+00
     3   0.434492D+00  0.273255D+01 -0.536653D+01 -0.451002D+00 -0.188329D+01
               46            47            48            49            50 
     1   0.913025D+01  0.756704D+01  0.110926D+01 -0.345675D+01 -0.456416D+00
     2   0.756704D+01  0.993420D+01  0.180239D+01 -0.456416D+00  0.731531D+01
     3   0.110926D+01  0.180239D+01  0.286778D+01 -0.229763D-01  0.723680D+00
               51            52            53            54            55 
     1  -0.229763D-01  0.814389D+00  0.135226D+01  0.842930D+00 -0.279510D+01
     2   0.723680D+00  0.135226D+01  0.196009D+01 -0.402251D+01  0.291269D+01
     3  -0.365810D+01  0.842930D+00 -0.402251D+01 -0.127689D+00 -0.416833D+00
               56            57            58            59            60 
     1   0.291269D+01 -0.416833D+00  0.228620D+01  0.383462D+01  0.386374D+00
     2  -0.114936D+02 -0.332401D+00  0.383462D+01  0.336486D+01  0.549226D+00
     3  -0.332401D+00 -0.277621D+00  0.386374D+00  0.549226D+00  0.249613D+00
               61            62            63            64            65 
     1  -0.651865D+00  0.278871D+00  0.135804D+01  0.497275D+01 -0.960254D+01
     2   0.278871D+00 -0.129819D+01  0.100973D+01 -0.960254D+01  0.632049D+01
     3   0.135804D+01  0.100973D+01  0.348000D+00 -0.184447D+01 -0.624755D+00
               66            67            68            69            70 
     1  -0.184447D+01 -0.759238D+01  0.561625D+01 -0.112171D+01 -0.182462D+01
     2  -0.624755D+00  0.561625D+01 -0.835308D+01  0.919320D+00 -0.116333D+01
     3   0.432415D+01 -0.112171D+01  0.919320D+00 -0.183705D+01  0.649753D+01
               71            72            73            74            75 
     1  -0.116333D+01  0.649753D+01  0.663982D+01  0.104053D+01  0.706701D+00
     2   0.167620D+01 -0.588161D+01  0.104053D+01  0.348934D+01  0.226156D+00
     3  -0.588161D+01  0.208954D+01  0.706701D+00  0.226156D+00  0.868244D+00
               76            77            78            79            80 
     1  -0.187116D+01 -0.111380D+01 -0.353548D+00  0.566899D+00  0.291752D-01
     2  -0.111380D+01 -0.467969D+01 -0.368447D+00  0.291752D-01  0.166784D+00
     3  -0.353548D+00 -0.368447D+00 -0.851582D-01  0.985099D+00  0.234309D+00
               81            82            83            84            85 
     1   0.985099D+00 -0.709040D+01  0.514269D+01  0.308811D+01  0.186658D+01
     2   0.234309D+00  0.514269D+01 -0.469365D+01 -0.143978D+01 -0.233668D+01
     3   0.400360D+00  0.308811D+01 -0.143978D+01 -0.259951D+01 -0.540548D+00
               86            87            88            89            90 
     1  -0.233668D+01 -0.540548D+00  0.410125D+01 -0.255586D+01 -0.399529D+01
     2   0.262602D+01  0.162253D+01 -0.255586D+01  0.311925D+01  0.329227D+01
     3   0.162253D+01  0.721168D+00 -0.399529D+01  0.329227D+01  0.377077D+01
               91            92            93            94            95 
     1  -0.911490D+01 -0.441941D+01 -0.127990D+01 -0.397007D+01 -0.340229D+01
     2  -0.441941D+01 -0.236900D+01 -0.597002D+00 -0.340229D+01 -0.250076D+01
     3  -0.127990D+01 -0.597002D+00 -0.566788D+00 -0.599500D+00 -0.503769D+00
               96            97            98            99           100 
     1  -0.599500D+00 -0.128494D+01 -0.656625D+00 -0.360652D+00  0.192588D+00
     2  -0.503769D+00 -0.656625D+00 -0.377482D+00 -0.507126D+00 -0.140370D+01
     3  -0.566809D+00 -0.360652D+00 -0.507126D+00 -0.187960D+00 -0.327743D-01
              101           102           103           104           105 
     1  -0.140370D+01 -0.327743D-01 -0.882003D+00  0.145909D+00 -0.181708D-01
     2   0.117743D+01 -0.554184D-01  0.145909D+00 -0.118431D+02 -0.544204D+00
     3  -0.554184D-01 -0.385918D-01 -0.181708D-01 -0.544204D+00 -0.674921D+00
              106           107           108           109           110 
     1   0.138529D-01 -0.109837D+00 -0.103277D+00  0.263233D+02 -0.913844D+01
     2  -0.109837D+00 -0.430270D+00 -0.473349D+00 -0.913844D+01  0.163244D+02
     3  -0.103277D+00 -0.473349D+00 -0.115402D+00  0.218191D+01 -0.597297D-01
              111           112           113           114           115 
     1   0.218191D+01 -0.927276D+01  0.698516D+01 -0.101587D+01  0.170454D+01
     2  -0.597297D-01  0.698516D+01 -0.413492D+01  0.774378D+00 -0.718976D+00
     3   0.824549D+00 -0.101587D+01  0.774378D+00 -0.231899D+00  0.464488D+01
              116           117           118           119           120 
     1  -0.718976D+00  0.464488D+01  0.233012D+01  0.194504D+01  0.478670D+00
     2   0.206065D+01 -0.227884D+01  0.194504D+01  0.455340D+01  0.488363D+00
     3  -0.227884D+01  0.973708D+00  0.478670D+00  0.488363D+00  0.478506D+00
              121           122           123           124           125 
     1   0.137212D+01  0.200587D+01  0.280511D+00  0.411565D+00  0.422524D+00
     2   0.200587D+01  0.529600D+01  0.609848D+00  0.422524D+00  0.868303D+00
     3   0.280511D+00  0.609848D+00  0.798668D+00  0.227789D+00  0.154728D+01
              126           127           128           129           130 
     1   0.227789D+00 -0.426772D+01  0.419780D+01 -0.200497D+01  0.196722D+01
     2   0.154728D+01  0.419780D+01 -0.360045D+01  0.140957D+01 -0.234031D+01
     3   0.449620D+00 -0.200497D+01  0.140957D+01 -0.221485D+01  0.106925D+01
              131           132           133           134           135 
     1  -0.234031D+01  0.106925D+01 -0.314225D+01  0.331704D+01 -0.394649D+01
     2   0.443224D+01 -0.267997D+01  0.331704D+01 -0.563251D+01  0.468722D+01
     3  -0.267997D+01  0.141233D+01 -0.394649D+01  0.468722D+01 -0.615239D+01

GradGradGradGradGradGradGradGradGradGradGradGradGradGradGradGradGradGrad
Berny optimization.
Internal  Forces:  Max     0.000263422 RMS     0.000046357
Search for a local minimum.
Step number   1 out of a maximum of    2
All quantities printed in internal units (Hartrees-Bohrs-Radians)
Second derivative matrix not updated -- analytic derivatives used.
ITU=  0
    Eigenvalues ---    0.00019   0.00150   0.01273   0.01473   0.01824
    Eigenvalues ---    0.02008   0.02197   0.03286   0.03529   0.04162
    Eigenvalues ---    0.05631   0.05844   0.10013   0.12299   0.12463
    Eigenvalues ---    0.12742   0.13573   0.14758   0.16754   0.18982
    Eigenvalues ---    0.20448   0.20912   0.22444   0.25254   0.30635
    Eigenvalues ---    0.33112   0.33368   0.34338   0.34568   0.35589
    Eigenvalues ---    0.36829   0.37010   0.39707   0.41797   0.44201
    Eigenvalues ---    0.47821   0.52181   0.57779   0.74650
Quadratic step=3.295D-01 exceeds max=3.000D-01 adjusted using Lamda=-1.873D-05.
Angle between NR and scaled steps=   0.13 degrees.
Angle between quadratic step and forces=  79.97 degrees.
Linear search not attempted -- first point.
Iteration  1 RMS(Cart)=  0.01181077 RMS(Int)=  0.01093033
Iteration  2 RMS(Cart)=  0.00153968 RMS(Int)=  0.00006463
Iteration  3 RMS(Cart)=  0.00009480 RMS(Int)=  0.00000091
Iteration  4 RMS(Cart)=  0.00000002 RMS(Int)=  0.00000091
Variable       Old X    -DE/DX   Delta X   Delta X   Delta X     New X
                                (Linear)    (Quad)   (Total)
   R1        2.76951   0.00004   0.00000   0.00004   0.00004   2.76955
   R2        2.73491  -0.00002   0.00000   0.00016   0.00016   2.73506
   R3        2.35022  -0.00007   0.00000  -0.00024  -0.00024   2.34998
   R4        2.56834  -0.00005   0.00000  -0.00021  -0.00021   2.56813
   R5        2.55803   0.00026   0.00000   0.00019   0.00019   2.55822
   R6        2.59753   0.00005   0.00000   0.00012   0.00012   2.59765
   R7        2.81536   0.00002   0.00000   0.00017   0.00017   2.81553
   R8        2.54646  -0.00003   0.00000   0.00000   0.00000   2.54646
   R9        2.55820  -0.00001   0.00000   0.00000   0.00001   2.55820
  R10        2.04713   0.00000   0.00000   0.00002   0.00002   2.04715
  R11        2.04774  -0.00001   0.00000  -0.00002  -0.00002   2.04772
  R12        1.85292   0.00018   0.00000  -0.00009  -0.00009   1.85283
  R13        2.07076   0.00001   0.00000   0.00032   0.00032   2.07108
  R14        2.06117   0.00000   0.00000   0.00018   0.00018   2.06135
  R15        2.07178  -0.00001   0.00000  -0.00027  -0.00027   2.07151
   A1        2.00026   0.00000   0.00000  -0.00049  -0.00049   1.99977
   A2        2.07566   0.00000   0.00000   0.00051   0.00051   2.07617
   A3        2.20727   0.00000   0.00000  -0.00002  -0.00002   2.20725
   A4        2.12931   0.00000   0.00000   0.00049   0.00049   2.12980
   A5        2.01989  -0.00006   0.00000   0.00078   0.00078   2.02066
   A6        2.13399   0.00006   0.00000  -0.00126  -0.00126   2.13273
   A7        2.08981  -0.00001   0.00000  -0.00005  -0.00005   2.08976
   A8        2.21557   0.00006   0.00000   0.00003   0.00003   2.21560
   A9        1.97781  -0.00005   0.00000   0.00002   0.00002   1.97783
  A10        2.10200   0.00000   0.00000  -0.00025  -0.00025   2.10175
  A11        2.15689   0.00001   0.00000   0.00017   0.00017   2.15706
  A12        1.94370   0.00000   0.00000  -0.00001  -0.00001   1.94369
  A13        2.18260  -0.00001   0.00000  -0.00016  -0.00016   2.18244
  A14        2.08807  -0.00001   0.00000   0.00017   0.00017   2.08824
  A15        2.09183   0.00000   0.00000  -0.00010  -0.00010   2.09173
  A16        2.10329   0.00001   0.00000  -0.00007  -0.00007   2.10322
  A17        1.93167  -0.00002   0.00000   0.00093   0.00093   1.93260
  A18        1.91458   0.00002   0.00000   0.00038   0.00038   1.91496
  A19        1.93583   0.00000   0.00000  -0.00125  -0.00125   1.93458
  A20        1.90151   0.00000   0.00000  -0.00061  -0.00061   1.90089
  A21        1.88036   0.00000   0.00000  -0.00016  -0.00016   1.88019
  A22        1.89907  -0.00001   0.00000   0.00070   0.00070   1.89978
  A23        4.44643  -0.00005   0.00000   0.01391   0.01391   4.46034
  A24        2.51022   0.00007   0.00000   0.28827   0.28827   2.79848
   D1        0.00952  -0.00001   0.00000  -0.00519  -0.00519   0.00433
   D2       -3.13565   0.00000   0.00000  -0.00313  -0.00312  -3.13877
   D3       -3.13154   0.00000   0.00000  -0.00535  -0.00535  -3.13689
   D4        0.00647   0.00001   0.00000  -0.00328  -0.00328   0.00319
   D5       -0.00389   0.00000   0.00000   0.00211   0.00211  -0.00178
   D6        3.13779   0.00001   0.00000   0.00217   0.00217   3.13996
   D7        3.13713   0.00000   0.00000   0.00228   0.00228   3.13941
   D8       -0.00438   0.00000   0.00000   0.00235   0.00235  -0.00204
   D9       -0.00965   0.00001   0.00000   0.00525   0.00525  -0.00440
  D10        3.13321   0.00000   0.00000   0.00439   0.00439   3.13760
  D11        3.13576  -0.00001   0.00000   0.00305   0.00305   3.13881
  D12       -0.00456  -0.00001   0.00000   0.00218   0.00218  -0.00238
  D13        0.00377   0.00000   0.00000  -0.00203  -0.00203   0.00174
  D14       -3.13893   0.00000   0.00000  -0.00128  -0.00128  -3.14021
  D15       -2.15965   0.00000   0.00000   0.03379   0.03379  -2.12586
  D16       -0.06092   0.00000   0.00000   0.03387   0.03387  -0.02705
  D17        2.03742   0.00001   0.00000   0.03420   0.03420   2.07163
  D18        0.98314   0.00000   0.00000   0.03298   0.03298   1.01612
  D19        3.08187   0.00000   0.00000   0.03306   0.03306   3.11493
  D20       -1.10297   0.00000   0.00000   0.03339   0.03339  -1.06958
  D21        0.00191   0.00000   0.00000  -0.00108  -0.00108   0.00083
  D22       -3.14094   0.00000   0.00000  -0.00036  -0.00036  -3.14130
  D23       -0.00155   0.00000   0.00000   0.00088   0.00088  -0.00067
  D24        3.13996   0.00000   0.00000   0.00081   0.00081   3.14077
  D25        3.14148   0.00000   0.00000   0.00005   0.00005   3.14153
  D26       -0.00020  -0.00001   0.00000  -0.00001  -0.00001  -0.00021
        Item               Value     Threshold  Converged?
Maximum Force            0.000263     0.000450     YES
RMS     Force            0.000046     0.000300     YES
Maximum Displacement     0.060164     0.001800     NO 
RMS     Displacement     0.013129     0.001200     NO 
Predicted change in Energy=-1.061998D-05
GradGradGradGradGradGradGradGradGradGradGradGradGradGradGradGradGradGrad

AllDun F.D. properties on file 20721 Mask=      11 NFrqRd=     2 NDeriv=     1 ND12= 1 LenFil=      58:
Frequencies=    0.000000    0.085969
Property number 1 -- Alpha(-w,w) frequency  1    0.000000:
                1             2             3 
     1   0.101367D+03 -0.100535D+02  0.597364D+01
     2  -0.100535D+02  0.947917D+02  0.107508D+01
     3   0.597364D+01  0.107508D+01  0.490402D+02
Property number 1 -- Alpha(-w,w) frequency  2    0.085969:
                1             2             3 
     1   0.108920D+03 -0.124783D+02  0.660240D+01
     2  -0.124783D+02  0.102254D+03  0.107735D+01
     3   0.660240D+01  0.107735D+01  0.505241D+02
Property number 5 -- Beta(-w,w,0) frequency  1    0.000000:
                1 
     1  -0.149913D+03
     2   0.503815D+02
     3  -0.203885D+02
     4   0.108145D+01
     5   0.123185D+02
     6  -0.579686D+02
     7   0.503815D+02
     8  -0.203885D+02
     9  -0.327870D+03
    10   0.123185D+02
    11  -0.185177D+02
    12  -0.203031D+02
    13   0.108145D+01
    14   0.123185D+02
    15  -0.185177D+02
    16  -0.579686D+02
    17  -0.203031D+02
    18  -0.263224D+02
Property number 5 -- Beta(-w,w,0) frequency  2    0.085969:
                1 
     1  -0.189086D+03
     2   0.810063D+02
     3  -0.828885D+02
     4   0.205248D+01
     5   0.144208D+02
     6  -0.703757D+02
     7   0.786910D+02
     8  -0.104566D+02
     9  -0.510489D+03
    10   0.179749D+02
    11  -0.263544D+02
    12  -0.236262D+02
    13   0.238159D+01
    14   0.184009D+02
    15  -0.354510D+02
    16  -0.751087D+02
    17  -0.246590D+02
    18  -0.331561D+02
AllDun F.D. properties on file 20722 Mask=       1 NFrqRd=     2 NDeriv=    45 ND12= 1 LenFil=     814:
Frequencies=    0.000000    0.085969
Property number 1 -- Alpha(-w,w) derivatives, frequency  1    0.000000:
                1             2             3             4             5 
     1  -0.125550D+02  0.284849D+01 -0.178127D+01  0.619905D+01 -0.423629D+01
     2   0.284849D+01 -0.940926D+01 -0.474533D-01 -0.423629D+01 -0.300374D+01
     3  -0.178127D+01 -0.474533D-01  0.144062D+01  0.527388D+00 -0.599298D+00
                6             7             8             9            10 
     1   0.527388D+00 -0.162124D+01  0.296751D+00  0.101286D+01  0.102027D+02
     2  -0.599298D+00  0.296751D+00 -0.990484D+00 -0.131748D+01 -0.464871D+01
     3  -0.209495D+00  0.101286D+01 -0.131748D+01  0.378376D+00  0.317037D+00
               11            12            13            14            15 
     1  -0.464871D+01  0.317037D+00 -0.323243D+01  0.351567D+01 -0.436545D+00
     2   0.163999D+02 -0.943828D-01  0.351567D+01 -0.510091D+01  0.736543D-01
     3  -0.943828D-01  0.286845D+01 -0.436545D+00  0.736543D-01  0.595051D+00
               16            17            18            19            20 
     1   0.463114D+00 -0.815320D+00  0.273936D+01 -0.735415D+01  0.346182D+01
     2  -0.815320D+00  0.123690D+01  0.144592D+01  0.346182D+01 -0.168506D+02
     3   0.273936D+01  0.144592D+01  0.110653D+01  0.278641D+00 -0.400952D+00
               21            22            23            24            25 
     1   0.278641D+00  0.810758D+01 -0.640595D+01  0.870127D+00  0.817359D+00
     2  -0.400952D+00 -0.640595D+01  0.121737D+02 -0.382211D+00  0.115634D+00
     3  -0.313313D+01  0.870127D+00 -0.382211D+00  0.104354D+01 -0.447858D+01
               26            27            28            29            30 
     1   0.115634D+00 -0.447858D+01 -0.660530D+01  0.430960D+01 -0.566659D+00
     2  -0.137867D+01  0.178446D+01  0.430960D+01  0.545823D+01  0.745197D+00
     3   0.178446D+01 -0.117045D+01 -0.566659D+00  0.745197D+00 -0.423647D-01
               31            32            33            34            35 
     1  -0.918285D-01 -0.554362D+01 -0.232687D+00 -0.852014D+00  0.261703D+00
     2  -0.554362D+01  0.847112D+01 -0.260538D+00  0.261703D+00  0.116371D+01
     3  -0.232687D+00 -0.260538D+00 -0.419421D+00 -0.286619D+00  0.368114D+00
               36            37            38            39            40 
     1  -0.286619D+00 -0.442099D+01 -0.505291D+01  0.351366D+00  0.284392D+01
     2   0.368114D+00 -0.505291D+01 -0.782329D+01 -0.722989D+00  0.589363D+01
     3  -0.676165D-01  0.351366D+00 -0.722989D+00 -0.455442D+01  0.630184D+00
               41            42            43            44            45 
     1   0.589363D+01  0.630184D+00  0.755679D+00 -0.929323D-03 -0.460639D+01
     2  -0.595436D+01  0.311725D+00 -0.929323D-03 -0.124713D+01 -0.346572D+00
     3   0.311725D+00  0.229703D+01 -0.460639D+01 -0.346572D+00 -0.162756D+01
               46            47            48            49            50 
     1   0.772517D+01  0.556383D+01  0.864253D+00 -0.210563D+01  0.249389D+00
     2   0.556383D+01  0.578897D+01  0.129469D+01  0.249389D+00  0.533999D+01
     3   0.864253D+00  0.129469D+01  0.249034D+01  0.120123D+00  0.656576D+00
               51            52            53            54            55 
     1   0.120123D+00  0.686782D+00  0.106697D+01  0.866268D+00 -0.125700D+01
     2   0.656576D+00  0.106697D+01  0.128807D+01 -0.347159D+01  0.164723D+01
     3  -0.320935D+01  0.866268D+00 -0.347159D+01 -0.766373D-01 -0.298757D+00
               56            57            58            59            60 
     1   0.164723D+01 -0.298757D+00  0.243949D+01  0.302516D+01  0.361120D+00
     2  -0.726416D+01 -0.280009D+00  0.302516D+01  0.437185D+01  0.495270D+00
     3  -0.280009D+00 -0.109269D+00  0.361120D+00  0.495270D+00  0.316687D+00
               61            62            63            64            65 
     1  -0.463351D+00  0.115015D+00  0.129489D+01  0.356036D+01 -0.763824D+01
     2   0.115015D+00 -0.779026D+00  0.103608D+01 -0.763824D+01  0.367646D+01
     3   0.129489D+01  0.103608D+01  0.356595D+00 -0.172861D+01 -0.599553D+00
               66            67            68            69            70 
     1  -0.172861D+01 -0.574003D+01  0.384900D+01 -0.917761D+00 -0.169762D+01
     2  -0.599553D+00  0.384900D+01 -0.594050D+01  0.706574D+00 -0.969604D+00
     3   0.393265D+01 -0.917761D+00  0.706574D+00 -0.160981D+01  0.563016D+01
               71            72            73            74            75 
     1  -0.969604D+00  0.563016D+01  0.613249D+01  0.857103D+00  0.649754D+00
     2   0.108748D+01 -0.486284D+01  0.857103D+00  0.283653D+01  0.174037D+00
     3  -0.486284D+01  0.188789D+01  0.649754D+00  0.174037D+00  0.794784D+00
               76            77            78            79            80 
     1  -0.168098D+01 -0.105765D+01 -0.321365D+00  0.544187D+00 -0.489392D-02
     2  -0.105765D+01 -0.367907D+01 -0.308053D+00 -0.489392D-02  0.172236D+00
     3  -0.321365D+00 -0.308053D+00 -0.890509D-01  0.902366D+00  0.212143D+00
               81            82            83            84            85 
     1   0.902366D+00 -0.612890D+01  0.419248D+01  0.282838D+01  0.145567D+01
     2   0.212143D+00  0.419248D+01 -0.367839D+01 -0.120950D+01 -0.202109D+01
     3   0.369756D+00  0.282838D+01 -0.120950D+01 -0.242393D+01 -0.488222D+00
               86            87            88            89            90 
     1  -0.202109D+01 -0.488222D+00  0.354335D+01 -0.209704D+01 -0.359400D+01
     2   0.231710D+01  0.154826D+01 -0.209704D+01  0.272538D+01  0.284300D+01
     3   0.154826D+01  0.675063D+00 -0.359400D+01  0.284300D+01  0.362393D+01
               91            92            93            94            95 
     1  -0.865472D+01 -0.396342D+01 -0.118382D+01 -0.359209D+01 -0.316875D+01
     2  -0.396342D+01 -0.242963D+01 -0.532010D+00 -0.316875D+01 -0.258942D+01
     3  -0.118382D+01 -0.532010D+00 -0.581086D+00 -0.537249D+00 -0.475495D+00
               96            97            98            99           100 
     1  -0.537249D+00 -0.118133D+01 -0.575691D+00 -0.445049D+00  0.288311D+00
     2  -0.475495D+00 -0.575691D+00 -0.379738D+00 -0.579994D+00 -0.137394D+01
     3  -0.541738D+00 -0.445049D+00 -0.579994D+00 -0.221411D+00 -0.192917D-01
              101           102           103           104           105 
     1  -0.137394D+01 -0.192917D-01 -0.916538D+00  0.141899D+00 -0.193521D-01
     2   0.953258D+00 -0.535524D-01  0.141899D+00 -0.112483D+02 -0.508085D+00
     3  -0.535524D-01 -0.277763D-01 -0.193521D-01 -0.508085D+00 -0.691935D+00
              106           107           108           109           110 
     1   0.239123D-01 -0.938881D-01 -0.111345D+00  0.201638D+02 -0.551426D+01
     2  -0.938881D-01 -0.420365D+00 -0.553268D+00 -0.551426D+01  0.108820D+02
     3  -0.111345D+00 -0.553268D+00 -0.125596D+00  0.162701D+01  0.828652D-01
              111           112           113           114           115 
     1   0.162701D+01 -0.653857D+01  0.565844D+01 -0.723310D+00  0.116546D+01
     2   0.828652D-01  0.565844D+01 -0.384498D+01  0.616148D+00 -0.345449D+00
     3   0.903021D+00 -0.723310D+00  0.616148D+00 -0.223916D+00  0.423151D+01
              116           117           118           119           120 
     1  -0.345449D+00  0.423151D+01  0.247363D+01  0.188046D+01  0.485574D+00
     2   0.136977D+01 -0.203886D+01  0.188046D+01  0.418346D+01  0.449440D+00
     3  -0.203886D+01  0.917872D+00  0.485574D+00  0.449440D+00  0.483018D+00
              121           122           123           124           125 
     1   0.134529D+01  0.201309D+01  0.271093D+00  0.430716D+00  0.382888D+00
     2   0.201309D+01  0.480160D+01  0.580950D+00  0.382888D+00  0.842723D+00
     3   0.271093D+00  0.580950D+00  0.769152D+00  0.294420D+00  0.144607D+01
              126           127           128           129           130 
     1   0.294420D+00 -0.357041D+01  0.343048D+01 -0.182360D+01  0.150711D+01
     2   0.144607D+01  0.343048D+01 -0.272346D+01  0.119418D+01 -0.191294D+01
     3   0.457448D+00 -0.182360D+01  0.119418D+01 -0.204091D+01  0.896457D+00
              131           132           133           134           135 
     1  -0.191294D+01  0.896457D+00 -0.261500D+01  0.266385D+01 -0.344984D+01
     2   0.388590D+01 -0.245547D+01  0.266385D+01 -0.469084D+01  0.403481D+01
     3  -0.245547D+01  0.129818D+01 -0.344984D+01  0.403481D+01 -0.580914D+01
Property number 1 -- Alpha(-w,w) derivatives, frequency  2    0.085969:
                1             2             3             4             5 
     1  -0.172225D+02  0.566119D+01 -0.235081D+01  0.109408D+02 -0.546988D+01
     2   0.566119D+01 -0.149268D+02  0.835596D-01 -0.546988D+01 -0.749517D+01
     3  -0.235081D+01  0.835596D-01  0.172328D+01  0.101213D+01 -0.945077D+00
                6             7             8             9            10 
     1   0.101213D+01 -0.214013D+01  0.629637D+00  0.163027D+01  0.156468D+02
     2  -0.945077D+00  0.629637D+00 -0.183483D+01 -0.192005D+01 -0.830251D+01
     3  -0.169469D+00  0.163027D+01 -0.192005D+01  0.521054D+00  0.689758D+00
               11            12            13            14            15 
     1  -0.830251D+01  0.689758D+00 -0.674998D+01  0.484052D+01 -0.826334D+00
     2   0.245695D+02 -0.204382D+00  0.484052D+01 -0.495598D+01  0.209634D+00
     3  -0.204382D+00  0.329162D+01 -0.826334D+00  0.209634D+00  0.672328D+00
               16            17            18            19            20 
     1   0.832314D+00 -0.128371D+01  0.317262D+01 -0.113571D+02  0.644108D+01
     2  -0.128371D+01  0.217403D+01  0.191651D+01  0.644108D+01 -0.255858D+02
     3   0.317262D+01  0.191651D+01  0.130784D+01  0.123671D+00 -0.546866D+00
               21            22            23            24            25 
     1   0.123671D+00  0.132891D+02 -0.986161D+01  0.137874D+01  0.937817D+00
     2  -0.546866D+00 -0.986161D+01  0.164727D+02 -0.659803D+00  0.224902D+00
     3  -0.354014D+01  0.137874D+01 -0.659803D+00  0.124082D+01 -0.554746D+01
               26            27            28            29            30 
     1   0.224902D+00 -0.554746D+01 -0.701153D+01  0.483830D+01 -0.642389D+00
     2  -0.232126D+01  0.258577D+01  0.483830D+01  0.751494D+01  0.918118D+00
     3   0.258577D+01 -0.138394D+01 -0.642389D+00  0.918118D+00  0.103465D+00
               31            32            33            34            35 
     1  -0.491099D+00 -0.800032D+01 -0.398034D+00 -0.101932D+01  0.215207D+00
     2  -0.800032D+01  0.165362D+02 -0.141839D+00  0.215207D+00  0.185913D+01
     3  -0.398034D+00 -0.141839D+00 -0.604076D+00 -0.394608D-01  0.261403D+00
               36            37            38            39            40 
     1  -0.394608D-01 -0.637628D+01 -0.687976D+01  0.194069D+00  0.256419D+01
     2   0.261403D+00 -0.687976D+01 -0.112143D+02 -0.106782D+01  0.955297D+01
     3  -0.102282D-01  0.194069D+00 -0.106782D+01 -0.524410D+01  0.769681D+00
               41            42            43            44            45 
     1   0.955297D+01  0.769681D+00  0.680497D+00  0.187232D-01 -0.536653D+01
     2  -0.120807D+02  0.434492D+00  0.187232D-01 -0.198988D+01 -0.451002D+00
     3   0.434492D+00  0.273255D+01 -0.536653D+01 -0.451002D+00 -0.188329D+01
               46            47            48            49            50 
     1   0.913025D+01  0.756704D+01  0.110926D+01 -0.345675D+01 -0.456416D+00
     2   0.756704D+01  0.993420D+01  0.180239D+01 -0.456416D+00  0.731531D+01
     3   0.110926D+01  0.180239D+01  0.286778D+01 -0.229763D-01  0.723680D+00
               51            52            53            54            55 
     1  -0.229763D-01  0.814389D+00  0.135226D+01  0.842930D+00 -0.279510D+01
     2   0.723680D+00  0.135226D+01  0.196009D+01 -0.402251D+01  0.291269D+01
     3  -0.365810D+01  0.842930D+00 -0.402251D+01 -0.127689D+00 -0.416833D+00
               56            57            58            59            60 
     1   0.291269D+01 -0.416833D+00  0.228620D+01  0.383462D+01  0.386374D+00
     2  -0.114936D+02 -0.332401D+00  0.383462D+01  0.336486D+01  0.549226D+00
     3  -0.332401D+00 -0.277621D+00  0.386374D+00  0.549226D+00  0.249613D+00
               61            62            63            64            65 
     1  -0.651865D+00  0.278871D+00  0.135804D+01  0.497275D+01 -0.960254D+01
     2   0.278871D+00 -0.129819D+01  0.100973D+01 -0.960254D+01  0.632049D+01
     3   0.135804D+01  0.100973D+01  0.348000D+00 -0.184447D+01 -0.624755D+00
               66            67            68            69            70 
     1  -0.184447D+01 -0.759238D+01  0.561625D+01 -0.112171D+01 -0.182462D+01
     2  -0.624755D+00  0.561625D+01 -0.835308D+01  0.919320D+00 -0.116333D+01
     3   0.432415D+01 -0.112171D+01  0.919320D+00 -0.183705D+01  0.649753D+01
               71            72            73            74            75 
     1  -0.116333D+01  0.649753D+01  0.663982D+01  0.104053D+01  0.706701D+00
     2   0.167620D+01 -0.588161D+01  0.104053D+01  0.348934D+01  0.226156D+00
     3  -0.588161D+01  0.208954D+01  0.706701D+00  0.226156D+00  0.868244D+00
               76            77            78            79            80 
     1  -0.187116D+01 -0.111380D+01 -0.353548D+00  0.566899D+00  0.291752D-01
     2  -0.111380D+01 -0.467969D+01 -0.368447D+00  0.291752D-01  0.166784D+00
     3  -0.353548D+00 -0.368447D+00 -0.851582D-01  0.985099D+00  0.234309D+00
               81            82            83            84            85 
     1   0.985099D+00 -0.709040D+01  0.514269D+01  0.308811D+01  0.186658D+01
     2   0.234309D+00  0.514269D+01 -0.469365D+01 -0.143978D+01 -0.233668D+01
     3   0.400360D+00  0.308811D+01 -0.143978D+01 -0.259951D+01 -0.540548D+00
               86            87            88            89            90 
     1  -0.233668D+01 -0.540548D+00  0.410125D+01 -0.255586D+01 -0.399529D+01
     2   0.262602D+01  0.162253D+01 -0.255586D+01  0.311925D+01  0.329227D+01
     3   0.162253D+01  0.721168D+00 -0.399529D+01  0.329227D+01  0.377077D+01
               91            92            93            94            95 
     1  -0.911490D+01 -0.441941D+01 -0.127990D+01 -0.397007D+01 -0.340229D+01
     2  -0.441941D+01 -0.236900D+01 -0.597002D+00 -0.340229D+01 -0.250076D+01
     3  -0.127990D+01 -0.597002D+00 -0.566788D+00 -0.599500D+00 -0.503769D+00
               96            97            98            99           100 
     1  -0.599500D+00 -0.128494D+01 -0.656625D+00 -0.360652D+00  0.192588D+00
     2  -0.503769D+00 -0.656625D+00 -0.377482D+00 -0.507126D+00 -0.140370D+01
     3  -0.566809D+00 -0.360652D+00 -0.507126D+00 -0.187960D+00 -0.327743D-01
              101           102           103           104           105 
     1  -0.140370D+01 -0.327743D-01 -0.882003D+00  0.145909D+00 -0.181708D-01
     2   0.117743D+01 -0.554184D-01  0.145909D+00 -0.118431D+02 -0.544204D+00
     3  -0.554184D-01 -0.385918D-01 -0.181708D-01 -0.544204D+00 -0.674921D+00
              106           107           108           109           110 
     1   0.138529D-01 -0.109837D+00 -0.103277D+00  0.263233D+02 -0.913844D+01
     2  -0.109837D+00 -0.430270D+00 -0.473349D+00 -0.913844D+01  0.163244D+02
     3  -0.103277D+00 -0.473349D+00 -0.115402D+00  0.218191D+01 -0.597297D-01
              111           112           113           114           115 
     1   0.218191D+01 -0.927276D+01  0.698516D+01 -0.101587D+01  0.170454D+01
     2  -0.597297D-01  0.698516D+01 -0.413492D+01  0.774378D+00 -0.718976D+00
     3   0.824549D+00 -0.101587D+01  0.774378D+00 -0.231899D+00  0.464488D+01
              116           117           118           119           120 
     1  -0.718976D+00  0.464488D+01  0.233012D+01  0.194504D+01  0.478670D+00
     2   0.206065D+01 -0.227884D+01  0.194504D+01  0.455340D+01  0.488363D+00
     3  -0.227884D+01  0.973708D+00  0.478670D+00  0.488363D+00  0.478506D+00
              121           122           123           124           125 
     1   0.137212D+01  0.200587D+01  0.280511D+00  0.411565D+00  0.422524D+00
     2   0.200587D+01  0.529600D+01  0.609848D+00  0.422524D+00  0.868303D+00
     3   0.280511D+00  0.609848D+00  0.798668D+00  0.227789D+00  0.154728D+01
              126           127           128           129           130 
     1   0.227789D+00 -0.426772D+01  0.419780D+01 -0.200497D+01  0.196722D+01
     2   0.154728D+01  0.419780D+01 -0.360045D+01  0.140957D+01 -0.234031D+01
     3   0.449620D+00 -0.200497D+01  0.140957D+01 -0.221485D+01  0.106925D+01
              131           132           133           134           135 
     1  -0.234031D+01  0.106925D+01 -0.314225D+01  0.331704D+01 -0.394649D+01
     2   0.443224D+01 -0.267997D+01  0.331704D+01 -0.563251D+01  0.468722D+01
     3  -0.267997D+01  0.141233D+01 -0.394649D+01  0.468722D+01 -0.615239D+01

----------------------------------------------------------------------

Electric dipole moment (input orientation):
(Debye = 10**-18 statcoulomb cm , SI units = C m)
                 (au)            (Debye)         (10**-30 SI)
  Tot        0.148673D+01      0.377888D+01      0.126050D+02
  x         -0.145727D+01     -0.370401D+01     -0.123552D+02
  y          0.249739D+00      0.634774D+00      0.211738D+01
  z         -0.156048D+00     -0.396634D+00     -0.132303D+01

Dipole polarizability, Alpha (input orientation).
(esu units = cm**3 , SI units = C**2 m**2 J**-1)
Alpha(0;0):
              (au)            (10**-24 esu)      (10**-40 SI)
  iso        0.817331D+02      0.121116D+02      0.134760D+02
  aniso      0.533949D+02      0.791232D+01      0.880364D+01
  xx         0.101367D+03      0.150211D+02      0.167132D+02
  yx        -0.100535D+02     -0.148977D+01     -0.165759D+01
  yy         0.947917D+02      0.140467D+02      0.156290D+02
  zx         0.597364D+01      0.885203D+00      0.984921D+00
  zy         0.107508D+01      0.159310D+00      0.177257D+00
  zz         0.490402D+02      0.726701D+01      0.808564D+01
Alpha(-w;w) w=  530.0nm:
                 (au)         (10**-24 esu)      (10**-40 SI)
  iso        0.872326D+02      0.129265D+02      0.143827D+02
  aniso      0.605525D+02      0.897295D+01      0.998375D+01
  xx         0.108920D+03      0.161402D+02      0.179584D+02
  yx        -0.124783D+02     -0.184909D+01     -0.205739D+01
  yy         0.102254D+03      0.151525D+02      0.168594D+02
  zx         0.660240D+01      0.978375D+00      0.108859D+01
  zy         0.107735D+01      0.159647D+00      0.177631D+00
  zz         0.505241D+02      0.748690D+01      0.833030D+01

First dipole hyperpolarizability, Beta (input orientation).
||, _|_  parallel and perpendicular components, (z) with respect to z axis,
vector components x,y,z.  Values do not include the 1/n! factor of 1/2.
(esu units = statvolt**-1 cm**4 , SI units = C**3 m**3 J**-2)
Beta(0;0,0):
              (au)            (10**-30 esu)      (10**-50 SI)
  || (z)    -0.262552D+02     -0.226824D+00     -0.841837D-01
  _|_(z)    -0.875173D+01     -0.756082D-01     -0.280612D-01
  x         -0.684809D+03     -0.591622D+01     -0.219575D+01
  y         -0.893374D+03     -0.771806D+01     -0.286448D+01
  z         -0.131276D+03     -0.113412D+01     -0.420918D+00
  ||         0.226655D+03      0.195812D+01      0.726739D+00
  xxx       -0.149913D+03     -0.129513D+01     -0.480674D+00
  xxy        0.503815D+02      0.435257D+00      0.161541D+00
  yxy       -0.203885D+02     -0.176141D+00     -0.653731D-01
  yyy       -0.327870D+03     -0.283254D+01     -0.105127D+01
  xxz        0.108145D+01      0.934291D-02      0.346753D-02
  yxz        0.123185D+02      0.106423D+00      0.394977D-01
  yyz       -0.185177D+02     -0.159978D+00     -0.593744D-01
  zxz       -0.579686D+02     -0.500803D+00     -0.185868D+00
  zyz       -0.203031D+02     -0.175403D+00     -0.650992D-01
  zzz       -0.263224D+02     -0.227405D+00     -0.843993D-01
Beta(-w;w,0) w=  530.0nm:
                 (au)         (10**-30 esu)      (10**-50 SI)
  || (z)    -0.362283D+02     -0.312985D+00     -0.116161D+00
  _|_(z)    -0.149986D+02     -0.129577D+00     -0.480911D-01
  x         -0.891651D+03     -0.770317D+01     -0.285896D+01
  y         -0.136371D+04     -0.117814D+02     -0.437254D+01
  z         -0.181142D+03     -0.156492D+01     -0.580806D+00
  ||         0.327875D+03      0.283259D+01      0.105129D+01
  xxx       -0.189086D+03     -0.163355D+01     -0.606277D+00
  yxx        0.810063D+02      0.699832D+00      0.259736D+00
  yyx       -0.828885D+02     -0.716092D+00     -0.265770D+00
  zxx        0.205248D+01      0.177318D-01      0.658099D-02
  zyx        0.144208D+02      0.124584D+00      0.462382D-01
  zzx       -0.703757D+02     -0.607991D+00     -0.225650D+00
  xxy        0.786910D+02      0.679829D+00      0.252312D+00
  yxy       -0.104566D+02     -0.903370D-01     -0.335277D-01
  yyy       -0.510489D+03     -0.441023D+01     -0.163681D+01
  zxy        0.179749D+02      0.155289D+00      0.576341D-01
  zyy       -0.263544D+02     -0.227681D+00     -0.845016D-01
  zzy       -0.236262D+02     -0.204112D+00     -0.757540D-01
  xxz        0.238159D+01      0.205751D-01      0.763623D-02
  yxz        0.184009D+02      0.158970D+00      0.590000D-01
  yyz       -0.354510D+02     -0.306269D+00     -0.113669D+00
  zxz       -0.751087D+02     -0.648881D+00     -0.240826D+00
  zyz       -0.246590D+02     -0.213034D+00     -0.790656D-01
  zzz       -0.331561D+02     -0.286443D+00     -0.106311D+00

----------------------------------------------------------------------

Dipole orientation:
    6         -0.95731659          2.56776950          4.33074621
    6         -0.68717687         -0.01755716          5.28639953
    6         -0.63230088         -0.54054559          7.80032726
    8         -0.81241744          1.39498983          9.52323980
    6         -1.05109825          3.80485535          8.73581410
    6         -1.13374322          4.48662235          6.27151976
    8         -0.50466565         -1.84599116          3.50677817
    6         -0.38614324         -3.07754280          8.99586727
    1         -0.63944573         -0.93448079          1.89920452
    1         -1.96788082         -3.43562974         10.28347964
    1         -1.16810507          5.09838286         10.31816569
    1         -1.33084510          6.45528761          5.74356805
    8         -1.01522364          2.92086013          2.00792207
    1         -0.36744225         -4.53393542          7.53745047
    1          1.36498855         -3.21040347         10.09503056

Electric dipole moment (dipole orientation):
(Debye = 10**-18 statcoulomb cm , SI units = C m)
                 (au)            (Debye)         (10**-30 SI)
  Tot        0.148673D+01      0.377888D+01      0.126050D+02
  x          0.000000D+00      0.000000D+00      0.000000D+00
  y          0.000000D+00      0.000000D+00      0.000000D+00
  z          0.148673D+01      0.377888D+01      0.126050D+02

Dipole polarizability, Alpha (dipole orientation).
(esu units = cm**3 , SI units = C**2 m**2 J**-1)
Alpha(0;0):
              (au)            (10**-24 esu)      (10**-40 SI)
  iso        0.817331D+02      0.121116D+02      0.134760D+02
  aniso      0.533949D+02      0.791232D+01      0.880364D+01
  xx         0.487140D+02      0.721867D+01      0.803185D+01
  yx        -0.441771D+01     -0.654638D+00     -0.728382D+00
  yy         0.913781D+02      0.135408D+02      0.150662D+02
  zx         0.116357D+01      0.172423D+00      0.191847D+00
  zy        -0.804059D+01     -0.119149D+01     -0.132571D+01
  zz         0.105107D+03      0.155753D+02      0.173298D+02
Alpha(-w;w) w=  530.0nm:
                 (au)         (10**-24 esu)      (10**-40 SI)
  iso        0.872326D+02      0.129265D+02      0.143827D+02
  aniso      0.605525D+02      0.897295D+01      0.998375D+01
  xx         0.501782D+02      0.743564D+01      0.827326D+01
  yx        -0.496144D+01     -0.735209D+00     -0.818030D+00
  yy         0.980016D+02      0.145223D+02      0.161583D+02
  zx         0.143306D+01      0.212357D+00      0.236279D+00
  zy        -0.102746D+02     -0.152255D+01     -0.169406D+01
  zz         0.113518D+03      0.168216D+02      0.187166D+02

First dipole hyperpolarizability, Beta (dipole orientation).
||, _|_  parallel and perpendicular components, (z) with respect to z axis,
vector components x,y,z.  Values do not include the 1/n! factor of 1/2.
(esu units = statvolt**-1 cm**4 , SI units = C**3 m**3 J**-2)
Beta(0;0,0):
              (au)            (10**-30 esu)      (10**-50 SI)
  || (z)     0.106990D+03      0.924313D+00      0.343050D+00
  _|_(z)     0.356634D+02      0.308104D+00      0.114350D+00
  x         -0.938135D+02     -0.810476D+00     -0.300800D+00
  y          0.994656D+03      0.859306D+01      0.318923D+01
  z          0.534951D+03      0.462156D+01      0.171525D+01
  ||         0.226655D+03      0.195812D+01      0.726739D+00
  xxx       -0.720083D+01     -0.622095D-01     -0.230885D-01
  xxy        0.336176D+02      0.290430D+00      0.107790D+00
  yxy       -0.249437D+02     -0.215494D+00     -0.799786D-01
  yyy        0.318845D+03      0.275457D+01      0.102233D+01
  xxz        0.557716D+02      0.481823D+00      0.178824D+00
  yxz        0.786203D+01      0.679218D-01      0.252085D-01
  yyz       -0.460728D+02     -0.398033D+00     -0.147726D+00
  zxz        0.873387D+00      0.754538D-02      0.280039D-02
  zyz       -0.209107D+02     -0.180652D+00     -0.670474D-01
  zzz        0.168618D+03      0.145673D+01      0.540651D+00
Beta(-w;w,0) w=  530.0nm:
                 (au)         (10**-30 esu)      (10**-50 SI)
  || (z)     0.132785D+03      0.114716D+01      0.425755D+00
  _|_(z)     0.666156D+02      0.575507D+00      0.213594D+00
  x         -0.142013D+03     -0.122688D+01     -0.455345D+00
  y          0.149218D+04      0.128913D+02      0.478446D+01
  z          0.663923D+03      0.573578D+01      0.212878D+01
  ||         0.327875D+03      0.283259D+01      0.105129D+01
  xxx       -0.880145D+01     -0.760377D-01     -0.282206D-01
  yxx        0.425588D+02      0.367675D+00      0.136459D+00
  yyx       -0.408327D+02     -0.352763D+00     -0.130924D+00
  zxx        0.723317D+02      0.624890D+00      0.231922D+00
  zyx        0.137011D+02      0.118367D+00      0.439306D-01
  zzx        0.200859D+01      0.173527D-01      0.644027D-02
  xxy        0.412191D+02      0.356101D+00      0.132163D+00
  yxy       -0.416683D+02     -0.359981D+00     -0.133604D+00
  yyy        0.497126D+03      0.429478D+01      0.159397D+01
  zxy        0.138842D+02      0.119949D+00      0.445178D-01
  zyy       -0.943922D+02     -0.815475D+00     -0.302655D+00
  zzy       -0.324127D+02     -0.280020D+00     -0.103927D+00
  xxz        0.683254D+02      0.590278D+00      0.219076D+00
  yxz        0.619219D+01      0.534957D-01      0.198544D-01
  yyz       -0.233235D+02     -0.201497D+00     -0.747837D-01
  zxz        0.327596D+01      0.283018D-01      0.105039D-01
  zyz       -0.465629D+02     -0.402267D+00     -0.149297D+00
  zzz        0.221014D+03      0.190939D+01      0.708650D+00

----------------------------------------------------------------------
1\1\GINC000000-CAVENDISH\Freq\RB3LYP\6-31++G(d,p)\C6H6O3\VICTOR VOLKOV
\14-Dec-2024\0\\#MaxDisk=50GB #p rb3lyp/6-31++g(d,p) geom=check guess=
read scf=(xqc,novaracc) freq=raman cphf=rdfreq integral=(grid=superfin
egrid,acc2e=13)\\maltolato\\0,1\C,-2.5149112094,-1.0146291337,0.027759
671\C,-2.7880852823,0.4247803662,0.0643725733\C,-4.0470119126,0.922259
0149,-0.0572329291\O,-5.1057350984,0.0631220741,-0.2315547665\C,-4.903
8113204,-1.2683739359,-0.2782321106\C,-3.6850669801,-1.8455066501,-0.1
590937908\O,-1.7082275803,1.2238369159,0.2310817445\C,-4.4500804607,2.
3561794527,-0.0258007335\H,-0.9555741039,0.6002775352,0.3092553658\H,-
5.1989479857,2.5305638574,0.754947738\H,-5.8346440861,-1.8039688604,-0
.4204126774\H,-3.5800690762,-2.9231481716,-0.2025310412\O,-1.341920905
3,-1.407749282,0.1554253042\H,-3.5774779412,2.9790229536,0.1749638636\
H,-4.8888050574,2.6604788636,-0.9833402113\\Version=ES64L-G09RevE.01\S
tate=1-A\HF=-457.9332879\RMSD=7.673e-009\RMSF=1.208e-004\ZeroPoint=0.1
12738\Thermal=0.1206258\Dipole=-1.4572691,0.2497394,-0.1560478\DipoleD
eriv=1.6172725,-0.4552979,0.1492776,-0.4959288,0.7849542,-0.0335855,0.
1470303,-0.0290118,0.2616642,0.6304005,0.6970029,0.0982421,0.9917318,-
0.3386701,0.0985756,0.1187983,0.0596228,0.0669609,0.6047225,-0.3588508
,0.0597015,0.1535471,0.7223454,0.0609575,0.0926657,-0.0091515,-0.01108
42,-0.815065,0.1428605,-0.0803761,0.0037282,-0.9726924,-0.0478685,-0.0
898802,-0.0300307,-0.111199,0.5104893,-0.3187331,0.0438257,-0.2717183,
0.7121924,0.003578,0.0469792,-0.0012212,0.02048,-0.6339658,0.1314417,-
0.0459491,-0.2300862,0.0049772,-0.0174913,-0.0645382,0.0275869,-0.2139
426,-0.9946146,-0.3416799,-0.0907662,-0.583062,-0.537535,-0.0814386,-0
.102412,-0.0493845,-0.3696008,0.0157247,0.0740267,-0.0102621,-0.055534
8,-0.0686421,-0.0213781,-0.0287402,0.0080718,0.1272752,0.3832169,-0.01
16137,0.0079799,0.1304313,0.3403428,0.0200811,0.0127508,0.0003478,0.31
52699,-0.0050906,0.0544513,0.0861622,0.0379706,0.0087041,0.0148428,0.1
055398,-0.037666,-0.0016292,0.0112994,-0.0487986,-0.0192686,-0.0366914
,0.0373693,-0.0104914,-0.0182788,-0.0117127,0.1449707,0.0810059,0.0029
299,-0.0087408,-0.013932,-0.0169891,-0.0106199,-0.0106158,-0.00857,0.1
517277,-1.4622276,0.4567308,-0.1086642,0.3165438,-0.6993978,0.0238633,
-0.115972,0.0415442,-0.4158276,0.0068934,-0.0767916,-0.0224795,-0.0062
235,0.0277933,-0.0056128,-0.0150586,-0.0190774,0.0892434,0.0499387,0.0
523215,-0.0586823,0.0592243,-0.0047522,0.0065879,-0.0782683,0.0586526,
-0.0543087\Polar=101.3673686,-10.0534738,94.7917219,5.9736429,1.075080
5,49.0402385\PolarDeriv=-12.5549908,2.8484861,-9.4092557,-1.7812709,-0
.0474533,1.4406235,6.1990549,-4.2362881,-3.0037378,0.527388,-0.5992978
,-0.209495,-1.6212445,0.2967513,-0.9904839,1.0128586,-1.3174835,0.3783
761,10.2026706,-4.6487088,16.3998833,0.3170369,-0.0943828,2.8684483,-3
.2324261,3.5156722,-5.1009148,-0.4365447,0.0736543,0.5950505,0.4631135
,-0.81532,1.2368976,2.7393561,1.4459192,1.1065278,-7.3541514,3.4618205
,-16.8506486,0.2786409,-0.4009518,-3.1331279,8.1075757,-6.4059475,12.1
737315,0.870127,-0.3822108,1.0435429,0.8173589,0.1156339,-1.3786684,-4
.4785786,1.7844648,-1.1704491,-6.6052995,4.3095965,5.4582288,-0.566658
7,0.7451967,-0.0423647,-0.0918285,-5.5436197,8.4711246,-0.232687,-0.26
05379,-0.4194206,-0.8520144,0.2617028,1.1637053,-0.2866192,0.3681142,-
0.0676165,-4.4209877,-5.0529091,-7.8232868,0.3513663,-0.7229893,-4.554
4153,2.8439187,5.8936264,-5.9543647,0.6301844,0.3117248,2.2970342,0.75
56793,-0.0009293,-1.247134,-4.6063933,-0.3465718,-1.6275578,7.7251703,
5.5638275,5.7889701,0.864253,1.2946865,2.4903389,-2.1056308,0.2493887,
5.3399948,0.1201232,0.6565761,-3.2093458,0.686782,1.066974,1.2880735,0
.8662676,-3.4715863,-0.0766373,-1.2570032,1.6472266,-7.2641607,-0.2987
568,-0.2800094,-0.1092686,2.439489,3.0251579,4.3718485,0.3611195,0.495
2696,0.3166874,-0.4633507,0.1150153,-0.779026,1.2948864,1.0360816,0.35
65954,3.5603567,-7.6382431,3.6764597,-1.7286113,-0.5995527,3.9326467,-
5.7400329,3.8489976,-5.9405037,-0.9177607,0.7065745,-1.6098084,-1.6976
17,-0.9696041,1.0874771,5.6301609,-4.8628402,1.8878947,6.1324895,0.857
1031,2.8365304,0.6497545,0.1740368,0.7947843,-1.6809837,-1.0576474,-3.
6790691,-0.3213653,-0.3080532,-0.0890509,0.5441873,-0.0048939,0.172236
1,0.9023657,0.212143,0.3697563,-6.128902,4.1924814,-3.6783928,2.828378
4,-1.2095024,-2.4239271,1.4556676,-2.0210903,2.3170965,-0.4882219,1.54
82562,0.6750632,3.5433492,-2.0970401,2.7253789,-3.5940006,2.8429986,3.
623933,-8.6547209,-3.9634158,-2.4296297,-1.1838218,-0.5320098,-0.58108
63,-3.5920888,-3.1687467,-2.5894215,-0.5372494,-0.4754952,-0.5417375,-
1.1813276,-0.575691,-0.3797377,-0.4450491,-0.5799937,-0.2214112,0.2883
114,-1.3739367,0.9532584,-0.0192917,-0.0535524,-0.0277763,-0.9165382,0
.1418989,-11.2482942,-0.0193521,-0.5080852,-0.691935,0.0239123,-0.0938
881,-0.4203653,-0.1113448,-0.5532678,-0.1255961,20.1638427,-5.514265,1
0.8820416,1.6270062,0.0828652,0.9030206,-6.5385748,5.6584447,-3.844984
7,-0.7233102,0.616148,-0.223916,1.1654553,-0.3454489,1.369766,4.231514
4,-2.038858,0.9178722,2.473627,1.88046,4.1834586,0.4855741,0.4494403,0
.4830176,1.3452876,2.0130921,4.801598,0.2710927,0.58095,0.7691524,0.43
07156,0.3828876,0.8427228,0.2944201,1.4460656,0.4574483,-3.5704128,3.4
304769,-2.7234568,-1.823599,1.1941784,-2.0409136,1.5071102,-1.9129388,
3.8858967,0.8964567,-2.4554733,1.2981787,-2.6149993,2.6638507,-4.69084
2,-3.4498442,4.0348143,-5.8091358\HyperPolar=-149.9126851,50.3815173,-
20.388547,-327.8698362,1.0814524,12.3185396,-18.5176742,-57.9685899,-2
0.3031313,-26.3224391\PG=C01 [X(C6H6O3)]\NImag=0\\0.86091307,-0.060385
45,0.58574946,0.08269201,0.01261733,0.18474238,-0.07382992,-0.01255963
,-0.00189530,0.84161034,0.01227185,-0.20865623,-0.00519678,-0.04434568
,0.61178689,-0.00068203,-0.00853155,-0.06505831,0.08536270,0.01932750,
0.12248873,-0.00849962,0.05001937,0.00245560,-0.37780929,0.10142276,-0
.03431851,0.72486646,0.04046512,0.00871413,0.00551383,0.13326883,-0.18
111804,0.00840031,-0.11118158,0.62730197,0.00167030,0.00702074,-0.0051
0310,-0.03278960,0.00417869,-0.04673330,0.06329042,0.01260443,0.149724
45,0.01164369,-0.01583236,0.00154959,-0.05364948,-0.01365884,-0.007203
06,-0.19729490,-0.05559553,-0.02149297,0.36264946,-0.02032757,-0.04671
565,-0.00435942,-0.01157847,0.03310547,0.00035579,-0.06939406,-0.14777
641,-0.01382597,0.05185317,0.56136385,0.00130969,-0.00409670,-0.008181
11,-0.00692168,0.00029731,-0.00039857,-0.02225624,-0.01223684,-0.04611
998,0.03824276,0.03263738,0.07527165,-0.05225638,-0.00848001,-0.006538
70,0.00655288,-0.00024926,0.00059053,-0.00099040,-0.02945754,-0.002047
85,-0.11238314,0.04042508,-0.00514211,0.84854189,0.00530179,0.05808315
,0.00367746,0.00864674,-0.01817136,0.00001025,-0.03732867,-0.06271056,
-0.00828488,0.02263648,-0.29062704,-0.00994538,-0.00929558,0.62419501,
-0.00586791,0.00215560,-0.00279749,0.00113836,-0.00105630,0.00131671,-
0.00252944,-0.00705402,0.00260014,-0.00613685,-0.00778973,-0.05311877,
0.08709877,0.02495136,0.14493853,-0.17174371,-0.06271368,-0.01686048,0
.00832139,-0.01805357,-0.00020297,-0.00795205,-0.01275911,-0.00154861,
-0.00424757,0.04903671,0.00047298,-0.40506932,0.10518711,-0.03793746,0
.71430528,-0.07543487,-0.18916112,-0.01594449,-0.03389497,-0.01708836,
-0.00503705,0.01555808,0.00468905,0.00222007,0.03677726,-0.04271041,0.
00149339,0.13491753,-0.18200392,0.00964929,-0.09642708,0.74042217,-0.0
1763363,-0.01436452,-0.06389402,-0.00099675,-0.00321789,0.00185040,-0.
00005295,-0.00122405,-0.00094559,-0.00014724,0.00291421,0.01329424,-0.
03645663,0.00614741,-0.05450605,0.07034781,0.02152025,0.11094223,-0.03
038456,-0.01445606,-0.00505030,-0.23830627,-0.13156051,-0.03026420,-0.
04654618,-0.02667788,-0.00689722,-0.00568478,-0.01238996,-0.00244332,-
0.01056124,0.01332300,-0.00048861,0.01404337,0.00321713,0.00131510,0.5
7007801,-0.03895367,-0.04392770,-0.00704362,-0.07653939,-0.18441487,-0
.01527144,0.00594465,0.01709739,0.00171558,0.00302679,-0.00536257,-0.0
0057341,-0.00276997,0.00239440,-0.00016744,0.00748896,-0.00548845,0.00
041186,-0.06572281,0.43677344,-0.00628268,-0.00413629,0.00531152,-0.02
828230,-0.02261692,-0.04247635,-0.00545270,-0.00240456,0.00196856,-0.0
0167489,-0.00220545,0.00843038,-0.00125542,0.00175077,-0.00084742,0.00
137131,-0.00020985,0.00543991,0.06733422,0.00573313,0.04146627,-0.0042
5966,-0.00656573,-0.00243924,-0.00171987,0.03222129,0.00020822,-0.0981
0458,0.05395172,-0.00050078,0.00468885,-0.04343561,-0.00165486,-0.0062
4184,0.00206876,-0.00075819,0.00277854,-0.00003625,0.00047696,0.001000
74,-0.00123189,0.00051349,0.58341871,-0.00098893,0.00085142,-0.0008469
2,0.01098365,-0.00627942,0.00039603,0.04409295,-0.21332979,-0.00214801
,-0.00520805,-0.03638373,-0.00265320,-0.00164382,0.00257846,-0.0002232
5,0.00014429,-0.00118204,0.00001487,-0.00208526,-0.00137680,-0.0001480
9,0.03288711,0.51005586,-0.00174796,-0.00188557,0.01128311,-0.00073724
,0.00382220,0.00910524,-0.00065537,-0.00168464,-0.06905340,0.00017687,
-0.00823331,-0.00134842,-0.00130272,0.00071757,0.00204371,0.00072652,-
0.00001812,-0.00096475,0.00047567,-0.00048970,-0.00395728,0.00724359,0
.00311325,0.54008298,0.00179563,-0.00038486,-0.00014639,-0.05164527,0.
01400595,-0.00605848,-0.00105065,-0.00407146,-0.00036939,-0.00070012,0
.00184927,-0.00022018,0.00094123,-0.00118092,0.00004228,-0.00293017,0.
00105559,-0.00029983,-0.27176570,0.17652908,-0.02832100,0.00034409,-0.
00009022,-0.00000544,0.32785167,-0.02249068,-0.00162241,-0.00299760,-0
.01484284,0.01858432,-0.00138748,-0.00678051,-0.00379623,-0.00095642,-
0.00039770,-0.00356441,-0.00028527,-0.00322355,0.00472636,-0.00016216,
0.00714961,0.00047063,0.00093594,0.21724750,-0.21713138,0.02174993,0.0
0017421,-0.00061720,-0.00003524,-0.18928009,0.19379992,-0.00125475,-0.
00025673,0.00226253,-0.00677200,0.00268057,-0.00164196,-0.00031909,-0.
00065901,-0.00076393,-0.00032606,-0.00014917,0.00234989,-0.00012344,0.
00011667,0.00009310,0.00005166,0.00021684,-0.00012824,-0.02726715,0.01
627344,-0.01431650,0.00012540,0.00000476,0.00009060,0.03484130,-0.0192
7025,0.01804615,-0.00026593,-0.00013348,-0.00061021,0.00131523,0.00077
449,0.00071555,-0.00887733,0.00441495,0.00417351,0.00064583,-0.0007122
8,-0.00039864,0.00041267,-0.00000416,-0.00016036,-0.00019710,-0.000223
31,-0.00002277,-0.00025862,0.00029603,-0.00024376,-0.16791613,0.024519
18,0.12980299,0.00011835,-0.00000494,0.00020466,0.18078495,0.00052314,
0.00187974,0.00241037,-0.00287393,-0.00535919,-0.00020665,0.02606558,-
0.00939211,-0.02426781,0.00025031,0.00410421,0.00074677,0.00064440,-0.
00195733,0.00048720,-0.00096305,0.00005650,-0.00036820,0.00099037,0.00
140525,-0.00072210,0.02479350,-0.05174561,-0.02874879,-0.00012353,0.00
011993,0.00015183,-0.03197103,0.05697227,-0.00009426,0.00063012,-0.000
18889,-0.00072901,-0.00024945,-0.00058371,-0.00122734,-0.00108548,0.00
241161,0.00005361,0.00035060,0.00041131,-0.00003326,-0.00075782,-0.000
01915,-0.00027773,0.00012084,-0.00002428,0.00021610,0.00035736,0.00000
554,0.12962415,-0.02812297,-0.18046915,-0.00005689,0.00006360,0.000076
47,-0.14224977,0.03034040,0.19332509,-0.00070346,0.00463771,-0.0010968
6,-0.00010455,0.00033086,0.00005367,0.00192740,0.00245763,-0.00013179,
0.00953503,0.00327158,0.00157007,-0.28343692,-0.12458546,-0.03664687,-
0.01426529,-0.01501270,-0.00345271,0.00020569,-0.00021425,0.00009567,0
.00024896,0.00017869,-0.00007394,-0.00002556,0.00022165,0.00001909,-0.
00000417,-0.00003762,0.00001519,0.28798827,0.00232220,-0.00308862,-0.0
0041189,-0.00047814,0.00068481,0.00000109,0.00578659,-0.00165004,0.000
41079,-0.03233459,-0.03405322,-0.00565829,-0.11564314,-0.11469786,-0.0
1821529,0.01225269,0.01247902,0.00175356,-0.00042443,0.00020278,-0.000
00884,-0.00155267,-0.00061766,-0.00031091,0.00003037,-0.00018505,0.000
00134,0.00001082,0.00006305,-0.00001088,0.12949785,0.13978660,-0.00118
765,-0.00011555,0.01005331,0.00000191,0.00010623,-0.00039323,0.0000542
6,-0.00004666,0.00407509,-0.00035175,-0.00129890,-0.00200519,-0.036124
15,-0.01934472,-0.04315968,-0.00208223,-0.00155770,0.00720669,0.000073
75,0.00002550,-0.00065855,-0.00013289,-0.00004389,0.00092248,0.0000115
7,0.00001356,-0.00008323,0.00005718,0.00014971,0.00000860,0.03912563,0
.02197137,0.03005110,0.00915646,-0.02665795,-0.00064480,-0.00480090,-0
.00134344,-0.00121331,-0.00179414,-0.00139605,-0.00024277,-0.00474823,
0.00421720,-0.00171192,0.00365903,0.02836556,0.00226276,-0.05874369,0.
02629115,-0.00208970,-0.00013436,-0.00179738,0.00002698,0.00036913,0.0
0015668,0.00011475,0.00041262,-0.00025559,0.00001417,0.00000960,-0.000
08824,-0.00002920,0.00052298,-0.00043403,0.00057922,0.05424846,0.00588
753,-0.01362892,-0.00013509,-0.00277085,-0.00000593,-0.00057584,-0.000
74375,0.00015830,-0.00005639,0.00164900,0.00286461,-0.00022181,-0.0022
3315,-0.00864325,-0.00059131,0.02840202,-0.34699764,-0.01305288,0.0000
0754,-0.00078328,0.00000860,0.00004025,0.00003373,0.00002453,0.0001700
5,-0.00003726,0.00001355,0.00002366,-0.00001742,-0.00000789,0.00026176
,0.00046081,0.00028444,-0.03050819,0.36410951,0.00113518,-0.00410736,0
.00303202,-0.00126949,-0.00039189,0.00433618,-0.00024022,-0.00015390,-
0.00048357,-0.00183535,0.00008919,0.01085390,0.00066488,0.00315951,-0.
00242864,-0.00199911,-0.01331281,-0.03185945,0.00011190,-0.00022331,-0
.00110483,0.00006449,0.00004378,-0.00031075,0.00002233,-0.00004186,0.0
0027280,0.00005338,-0.00009006,-0.00003178,0.00061504,0.00019931,-0.00
427636,0.00217793,0.01405415,0.02455695,-0.54130879,0.15387596,-0.0521
8376,-0.05741302,0.04661701,-0.00710839,0.02033975,-0.00233469,0.00170
246,-0.01133583,0.00427018,-0.00112315,0.00994642,-0.01364583,-0.00014
323,-0.07415097,0.00340414,-0.01092920,0.01987934,-0.00694679,0.001993
77,-0.00138109,-0.00002340,0.00006312,-0.00330973,0.01235658,0.0010654
0,-0.00020255,0.00050451,0.00002995,-0.00187086,0.00074925,0.00003552,
0.00186127,-0.00019736,0.00051340,0.63919237,0.15198059,-0.15058985,0.
01484918,0.05164804,-0.03676643,0.00378041,-0.01237092,-0.01074326,-0.
00235454,0.00476886,0.01074816,0.00120265,-0.00234516,-0.01163144,-0.0
0118591,-0.01797990,0.02663907,-0.00163553,0.01642955,-0.00231644,0.00
187975,0.00297115,0.00031695,0.00053942,0.00130971,0.00904851,0.000955
55,0.00040117,-0.00077180,-0.00008957,-0.00109921,0.00104027,0.0000161
3,0.00345419,0.00250850,0.00068343,-0.19944882,0.16279316,-0.05211224,
0.01510949,-0.07082867,-0.00702535,0.00297330,0.01831014,0.00116796,-0
.00106125,0.00577172,-0.00107869,0.00110641,-0.00056417,0.00046069,-0.
00258550,0.00531087,-0.01204253,0.00103261,0.01357069,0.00318311,-0.00
102615,0.00091187,0.00040789,0.00022023,-0.00297657,0.00046234,0.00238
743,-0.00623481,0.00012701,-0.00051872,0.00008037,-0.00007360,0.000242
13,-0.00177365,0.00073118,0.00023758,-0.00247273,0.06603686,-0.0187275
4,0.04068177,0.00011065,-0.00016240,0.00000140,0.00027335,0.00042940,0
.00008971,0.00871640,0.00374412,0.00242133,0.00049004,0.00357447,0.000
08014,0.00060295,0.00061977,-0.00003387,0.00005129,-0.00000989,0.00001
749,-0.00139110,0.00080245,0.00000216,-0.22748706,-0.12872604,-0.04147
264,-0.00014204,0.00007510,-0.00009330,-0.01507179,-0.01120685,-0.0052
7120,-0.00003362,0.00021724,-0.00001418,-0.00002785,-0.00001230,0.0000
1240,-0.00002556,-0.00009174,-0.00001563,0.24260483,-0.00101528,-0.000
00516,-0.00005009,-0.00161573,-0.00140262,-0.00018170,-0.02756507,-0.0
1367323,-0.00552338,0.00165213,-0.00879723,-0.00053447,-0.00137058,0.0
0049634,-0.00015561,0.00026771,-0.00015859,0.00002323,0.00098626,0.001
50585,0.00017398,-0.12236491,-0.13822779,-0.02870131,0.00029761,0.0000
5634,0.00009254,0.00520650,0.00349159,0.00231044,0.00008559,-0.0004805
4,0.00000838,0.00010320,0.00000971,0.00001254,0.00043686,0.00049925,0.
00005126,0.13649645,0.15070444,-0.00003928,0.00012040,-0.00022167,-0.0
0020507,-0.00026785,0.00037289,-0.00007601,0.00005202,-0.00257098,0.00
017144,0.00026871,0.00076458,-0.00001724,0.00002725,0.00055652,-0.0000
3381,-0.00000807,-0.00002442,-0.00000436,0.00030010,-0.00029257,-0.040
96031,-0.02988052,-0.05630453,0.00001326,0.00004280,-0.00000722,0.0182
5500,0.01509472,0.00540583,-0.00000650,0.00000845,0.00006154,0.0000053
8,0.00000359,-0.00005817,0.00004961,0.00001154,0.00007501,0.04498959,0
.03175931,0.05623057,-0.00036745,-0.00020143,0.00076743,0.00120541,0.0
0113769,0.00003056,-0.00693087,0.00517147,-0.00723703,0.00039116,-0.00
065973,0.00019646,0.00028218,-0.00010857,0.00016062,-0.00019998,-0.000
18182,-0.00007594,-0.00017434,0.00008820,0.00017514,-0.08573878,0.0258
0317,-0.09260818,0.00010565,0.00005125,-0.00016590,0.00950699,-0.00650
756,0.02002968,0.00001612,0.,-0.00004618,0.00000962,0.00002380,-0.0000
2677,-0.00022073,0.00037249,-0.00022901,-0.00867047,0.00839926,-0.0221
4170,0.09078550,0.00084422,0.00211775,-0.00208226,-0.00304762,-0.00489
903,-0.00107965,0.01647457,-0.01377116,0.02926709,0.00041308,0.0038043
6,-0.00017215,0.00072476,-0.00203094,-0.00064244,-0.00103271,0.0000340
9,0.00014174,0.00111557,0.00142238,0.00115593,0.02607907,-0.06407639,0
.06189060,-0.00011655,0.00014792,-0.00017192,-0.00259759,0.00115093,-0
.00384929,0.00000591,0.00005564,-0.00016788,-0.00010711,-0.00003146,0.
00007930,0.00038239,-0.00077464,0.00055870,-0.00574980,0.00598164,-0.0
1753244,-0.03338820,0.07086890,0.00009522,-0.00015942,-0.00041162,0.00
112082,-0.00038872,-0.00049489,0.00015963,0.00103982,0.00522226,0.0000
5257,0.00013965,0.00036025,0.00022664,0.00036005,0.00001763,0.00001465
,-0.00016519,0.00004262,-0.00029469,-0.00002191,0.00011945,-0.09221792
,0.06027393,-0.24814327,0.00008451,-0.00005697,-0.00001563,-0.00970377
,0.00554131,-0.02040787,-0.00001209,0.00002807,-0.00002893,0.00001934,
0.00001477,-0.00002557,-0.00000235,0.00007505,0.00013814,-0.00071339,0
.00071489,-0.00398738,0.10117081,-0.06739533,0.26761481\\-0.00008400,0
.00006050,0.00002426,0.00032917,0.00005796,0.00001638,-0.00012724,0.00
000009,0.00000161,0.00004391,0.00004658,0.00001267,-0.00001054,-0.0000
4060,-0.00001528,-0.00000425,0.00000704,0.00000968,0.00019256,0.000097
76,-0.00044862,0.00002563,-0.00001163,0.00001936,-0.00036456,-0.000116
23,0.00028834,0.00000275,0.00000715,-0.00000632,-0.00000003,0.00000555
,0.00000331,-0.00000207,-0.00000795,-0.00000860,0.00007134,-0.00002295
,-0.00000131,-0.00006928,-0.00008504,0.00011776,-0.00000338,0.00000177
,-0.00001324\\\@


     LET US REMEMBER, PLEASE, THAT THE SEARCH FOR THE CONSTITUTION
     OF THE WORLD IS ONE OF THE GREATEST AND NOBLEST PROBLEMS PRESENTED 
     BY NATURE.

                                                 -- GALILEO
Job cpu time:       0 days  2 hours 47 minutes 25.0 seconds.
File lengths (MBytes):  RWF=    109 Int=      0 D2E=      0 Chk=      4 Scr=      1
Normal termination of Gaussian 09 at Sat Dec 14 19:45:07 2024.
