# Supplementary material for: Binding Zinc and Oxo-Vanadium Insulin-Mimetic Complexes to Phosphatase Enzymes: Structure, Electronics and Implications
Source: Molecules. 2025 Mar 26;30(7):1469. doi: 10.3390/molecules30071469 (PMC11990500; doi:10.3390/molecules30071469)
Supplement: Supplementary file 1 [file molecules-30-01469-s001.zip › SUPPLEMENTARY_MATERIAL/LOG/V4+_O_alx2.log]

Entering Link 1 = /usr/local/g16/l1.exe PID=     25522.
 
Copyright (c) 1988-2017, Gaussian, Inc.  All Rights Reserved.
 
This is part of the Gaussian(R) 16 program.  It is based on
the Gaussian(R) 09 system (copyright 2009, Gaussian, Inc.),
the Gaussian(R) 03 system (copyright 2003, Gaussian, Inc.),
the Gaussian(R) 98 system (copyright 1998, Gaussian, Inc.),
the Gaussian(R) 94 system (copyright 1995, Gaussian, Inc.),
the Gaussian 92(TM) system (copyright 1992, Gaussian, Inc.),
the Gaussian 90(TM) system (copyright 1990, Gaussian, Inc.),
the Gaussian 88(TM) system (copyright 1988, Gaussian, Inc.),
the Gaussian 86(TM) system (copyright 1986, Carnegie Mellon
University), and the Gaussian 82(TM) system (copyright 1983,
Carnegie Mellon University). Gaussian is a federally registered
trademark of Gaussian, Inc.
 
This software contains proprietary and confidential information,
including trade secrets, belonging to Gaussian, Inc.
 
This software is provided under written license and may be
used, copied, transmitted, or stored only in accord with that
written license.
 
The following legend is applicable only to US Government
contracts under FAR:
 
                   RESTRICTED RIGHTS LEGEND
 
Use, reproduction and disclosure by the US Government is
subject to restrictions as set forth in subparagraphs (a)
and (c) of the Commercial Computer Software - Restricted
Rights clause in FAR 52.227-19.
 
Gaussian, Inc.
340 Quinnipiac St., Bldg. 40, Wallingford CT 06492
 
 
---------------------------------------------------------------
Warning -- This program may not be used in any manner that
competes with the business of Gaussian, Inc. or will provide
assistance to any competitor of Gaussian, Inc.  The licensee
of this program is prohibited from giving any competitor of
Gaussian, Inc. access to this program.  By using this program,
the user acknowledges that Gaussian, Inc. is engaged in the
business of creating and licensing software in the field of
computational chemistry and represents and warrants to the
licensee that it is not a competitor of Gaussian, Inc. and that
it will not use this program in any manner prohibited above.
---------------------------------------------------------------
 

Cite this work as:
Gaussian 16, Revision B.01,
M. J. Frisch, G. W. Trucks, H. B. Schlegel, G. E. Scuseria, 
M. A. Robb, J. R. Cheeseman, G. Scalmani, V. Barone, 
G. A. Petersson, H. Nakatsuji, X. Li, M. Caricato, A. V. Marenich, 
J. Bloino, B. G. Janesko, R. Gomperts, B. Mennucci, H. P. Hratchian, 
J. V. Ortiz, A. F. Izmaylov, J. L. Sonnenberg, D. Williams-Young, 
F. Ding, F. Lipparini, F. Egidi, J. Goings, B. Peng, A. Petrone, 
T. Henderson, D. Ranasinghe, V. G. Zakrzewski, J. Gao, N. Rega, 
G. Zheng, W. Liang, M. Hada, M. Ehara, K. Toyota, R. Fukuda, 
J. Hasegawa, M. Ishida, T. Nakajima, Y. Honda, O. Kitao, H. Nakai, 
T. Vreven, K. Throssell, J. A. Montgomery, Jr., J. E. Peralta, 
F. Ogliaro, M. J. Bearpark, J. J. Heyd, E. N. Brothers, K. N. Kudin, 
V. N. Staroverov, T. A. Keith, R. Kobayashi, J. Normand, 
K. Raghavachari, A. P. Rendell, J. C. Burant, S. S. Iyengar, 
J. Tomasi, M. Cossi, J. M. Millam, M. Klene, C. Adamo, R. Cammi, 
J. W. Ochterski, R. L. Martin, K. Morokuma, O. Farkas, 
J. B. Foresman, and D. J. Fox, Gaussian, Inc., Wallingford CT, 2016.

******************************************
Gaussian 16:  ES64L-G16RevB.01 20-Dec-2017
               23-Dec-2024 
******************************************
%NPROCS=8
Will use up to    8 processors via shared memory.
%mem=8GB
%oldchk=vo.chk
%chk=vf.chk
Copying data from "vo.chk" to current chk file "vf.chk"
IOpt=  2 FromEx=T IUOpen= 4 IOptOp= 5 NList=   0 IFRang= 0 IUIn= 4 IUOut= 2.
----------------------------------------------------------------------
#p ub3lyp/genecp geom=check guess=read scf=(xqc,novaracc) integral=(gr
id=superfinegrid,acc2e=13) freq=raman cphf=rdfreq
----------------------------------------------------------------------
1/10=4,29=2,30=1,38=1,83=1/1,3;
2/12=2,40=1/2;
3/5=7,11=2,14=-4,16=1,17=8,25=1,27=13,30=1,71=2,74=-5,75=-7,116=2,140=1/1,2,3;
4/5=1/1;
5/5=2,8=3,13=1,38=6,87=13,98=1/2,8;
8/6=4,10=90,11=11,87=13/1;
10/13=10,15=4,49=1,72=3,87=13/2;
11/6=3,8=1,9=11,15=111,16=1,87=13/1,2,10;
10/6=1,49=1,87=13/2;
6/7=2,8=2,9=2,10=2,28=1,87=13/1;
7/8=1,10=1,25=1,87=13/1,2,3,16;
1/10=4,30=1/3;
99//99;
Leave Link    1 at Mon Dec 23 03:13:06 2024, MaxMem=  1073741824 cpu:               2.6 elap:               0.4
(Enter /usr/local/g16/l101.exe)
------------------------------
bis(allixinato)oxovanadium(IV)
------------------------------
Structure from the checkpoint file:  "vf.chk"
Charge =  0 Multiplicity = 2
Redundant internal coordinates found in file.  (old form).
C,0,31.5348220226,27.4849724327,17.8513897558
C,0,31.1550602098,26.0931011641,17.8464278953
C,0,29.8850927313,25.7327139416,17.2946716577
C,0,29.0657478127,26.734544905,16.8193223254
O,0,29.4499235427,28.0240079107,16.8724924715
C,0,30.65690669,28.4268139659,17.3658524351
O,0,32.7296385659,27.7497617907,18.3514710551
V,0,33.6142421734,26.2073090085,19.1819267957
O,0,33.3730443551,26.112172091,20.7428769987
O,0,31.9991213677,25.267549603,18.346031427
O,0,29.4055529852,24.4539250396,17.2994016378
C,0,30.2617608529,23.4339531138,16.7475138533
C,0,27.697068507,26.5472958567,16.2530541993
C,0,30.870830616,29.902997554,17.3416526809
C,0,30.1334378874,30.6442088563,18.4819454718
C,0,30.4175511697,32.1560130264,18.5196320331
C,0,29.9431519675,32.9658637924,17.2986718243
C,0,28.4246003833,32.9479182703,17.0767827812
H,0,26.936894329,26.9289318415,16.9455847462
H,0,27.5951881713,27.0965148207,15.3113685327
H,0,27.5063964319,25.4876726585,16.083106559
H,0,29.683743121,22.5104544505,16.8039655448
H,0,31.1838702316,23.3448260558,17.3242158717
H,0,30.4923128858,23.6597545528,15.6988116955
H,0,30.5490670871,30.2898576975,16.3671208886
H,0,31.9482893082,30.0751582494,17.4316770139
H,0,30.4459489159,30.20391856,19.4361867127
H,0,29.0554784775,30.4613498979,18.3938605807
H,0,29.944035028,32.5705757203,19.4204476109
H,0,31.4982684915,32.3067796627,18.6481038224
H,0,30.2709870854,34.0050731815,17.4316638055
H,0,30.4496401615,32.6101728422,16.3914772891
H,0,28.1419958977,33.5955217728,16.2395488969
H,0,28.0541865496,31.9417627589,16.8512772567
H,0,27.8920590145,33.3040515571,17.9672053022
O,0,34.7353948615,24.7527452306,18.4924745665
C,0,36.0231092554,25.0463958041,18.4219771498
C,0,37.0242856057,24.1444435859,18.1441423463
O,0,38.3177532905,24.5779400619,18.0969918222
C,0,38.6773721268,25.8592985402,18.2996814365
C,0,37.7340745012,26.8195415044,18.5984110357
C,0,36.3621680421,26.4238519855,18.6874471939
C,0,36.8578451585,22.683050718,17.8883275081
C,0,37.3719494934,21.7734900274,19.0327875975
C,0,36.6627177806,21.9540376189,20.3852710877
C,0,40.1509315389,26.0822382171,18.2105153647
O,0,38.1670242832,28.0822284995,18.8867989716
C,0,37.5018221452,29.1705222476,18.2151259139
O,0,35.3914748416,27.204858741,18.9888994846
C,0,35.1718174714,21.5832026166,20.3893326886
C,0,34.5391237116,21.6940540893,21.7821181407
H,0,40.3669185455,27.1505828223,18.2155656204
H,0,40.6635582096,25.621502051,19.0637782498
H,0,40.5506476782,25.6286521,17.2977240175
H,0,37.3925915256,22.4241705161,16.9648582056
H,0,35.7934956999,22.508945767,17.710214542
H,0,38.4480816237,21.9467235528,19.1602244071
H,0,37.2637951372,20.7320551878,18.7010824328
H,0,37.1859754426,21.3348408586,21.1274881891
H,0,36.7747433275,22.9928190951,20.7262905383
H,0,38.022688317,30.0719039905,18.5412423115
H,0,37.6011066396,29.061678123,17.1278497922
H,0,36.4476350824,29.2147487958,18.4935843353
H,0,34.6258191421,22.2373761183,19.6999394112
H,0,35.056475124,20.555636215,20.013596534
H,0,33.4795525124,21.417203784,21.7599002737
H,0,35.0423241124,21.0372884591,22.5028195788
H,0,34.6018127452,22.7204744729,22.1607998237
Recover connectivity data from disk.
ITRead=  0  0  0  0  0  0  0  0  0  0  0  0  0  0  0  0  0  0  0  0
ITRead=  0  0  0  0  0  0  0  0  0  0  0  0  0  0  0  0  0  0  0  0
ITRead=  0  0  0  0  0  0  0  0  0  0  0  0  0  0  0  0  0  0  0  0
ITRead=  0  0  0  0  0  0  0  0
MicOpt= -1 -1 -1 -1 -1 -1 -1 -1 -1 -1 -1 -1 -1 -1 -1 -1 -1 -1 -1 -1
MicOpt= -1 -1 -1 -1 -1 -1 -1 -1 -1 -1 -1 -1 -1 -1 -1 -1 -1 -1 -1 -1
MicOpt= -1 -1 -1 -1 -1 -1 -1 -1 -1 -1 -1 -1 -1 -1 -1 -1 -1 -1 -1 -1
MicOpt= -1 -1 -1 -1 -1 -1 -1 -1
NAtoms=     68 NQM=       68 NQMF=       0 NMMI=      0 NMMIF=      0
               NMic=       0 NMicF=      0.
                   Isotopes and Nuclear Properties:
(Nuclear quadrupole moments (NQMom) in fm**2, nuclear magnetic moments (NMagM)
 in nuclear magnetons)

 Atom         1           2           3           4           5           6           7           8           9          10
IAtWgt=          12          12          12          12          16          12          16          51          16          16
AtmWgt=  12.0000000  12.0000000  12.0000000  12.0000000  15.9949146  12.0000000  15.9949146  50.9439625  15.9949146  15.9949146
NucSpn=           0           0           0           0           0           0           0           7           0           0
AtZEff=   3.6000000   3.6000000   3.6000000   3.6000000   5.6000000   3.6000000   5.6000000  10.5800000   5.6000000   5.6000000
NQMom=    0.0000000   0.0000000   0.0000000   0.0000000   0.0000000   0.0000000   0.0000000  -5.2000000   0.0000000   0.0000000
NMagM=    0.0000000   0.0000000   0.0000000   0.0000000   0.0000000   0.0000000   0.0000000   5.1514000   0.0000000   0.0000000
AtZNuc=   6.0000000   6.0000000   6.0000000   6.0000000   8.0000000   6.0000000   8.0000000  23.0000000   8.0000000   8.0000000

 Atom        11          12          13          14          15          16          17          18          19          20
IAtWgt=          16          12          12          12          12          12          12          12           1           1
AtmWgt=  15.9949146  12.0000000  12.0000000  12.0000000  12.0000000  12.0000000  12.0000000  12.0000000   1.0078250   1.0078250
NucSpn=           0           0           0           0           0           0           0           0           1           1
AtZEff=   5.6000000   3.6000000   3.6000000   3.6000000   3.6000000   3.6000000   3.6000000   3.6000000   1.0000000   1.0000000
NQMom=    0.0000000   0.0000000   0.0000000   0.0000000   0.0000000   0.0000000   0.0000000   0.0000000   0.0000000   0.0000000
NMagM=    0.0000000   0.0000000   0.0000000   0.0000000   0.0000000   0.0000000   0.0000000   0.0000000   2.7928460   2.7928460
AtZNuc=   8.0000000   6.0000000   6.0000000   6.0000000   6.0000000   6.0000000   6.0000000   6.0000000   1.0000000   1.0000000

 Atom        21          22          23          24          25          26          27          28          29          30
IAtWgt=           1           1           1           1           1           1           1           1           1           1
AtmWgt=   1.0078250   1.0078250   1.0078250   1.0078250   1.0078250   1.0078250   1.0078250   1.0078250   1.0078250   1.0078250
NucSpn=           1           1           1           1           1           1           1           1           1           1
AtZEff=   1.0000000   1.0000000   1.0000000   1.0000000   1.0000000   1.0000000   1.0000000   1.0000000   1.0000000   1.0000000
NQMom=    0.0000000   0.0000000   0.0000000   0.0000000   0.0000000   0.0000000   0.0000000   0.0000000   0.0000000   0.0000000
NMagM=    2.7928460   2.7928460   2.7928460   2.7928460   2.7928460   2.7928460   2.7928460   2.7928460   2.7928460   2.7928460
AtZNuc=   1.0000000   1.0000000   1.0000000   1.0000000   1.0000000   1.0000000   1.0000000   1.0000000   1.0000000   1.0000000

 Atom        31          32          33          34          35          36          37          38          39          40
IAtWgt=           1           1           1           1           1          16          12          12          16          12
AtmWgt=   1.0078250   1.0078250   1.0078250   1.0078250   1.0078250  15.9949146  12.0000000  12.0000000  15.9949146  12.0000000
NucSpn=           1           1           1           1           1           0           0           0           0           0
AtZEff=   1.0000000   1.0000000   1.0000000   1.0000000   1.0000000   5.6000000   3.6000000   3.6000000   5.6000000   3.6000000
NQMom=    0.0000000   0.0000000   0.0000000   0.0000000   0.0000000   0.0000000   0.0000000   0.0000000   0.0000000   0.0000000
NMagM=    2.7928460   2.7928460   2.7928460   2.7928460   2.7928460   0.0000000   0.0000000   0.0000000   0.0000000   0.0000000
AtZNuc=   1.0000000   1.0000000   1.0000000   1.0000000   1.0000000   8.0000000   6.0000000   6.0000000   8.0000000   6.0000000

 Atom        41          42          43          44          45          46          47          48          49          50
IAtWgt=          12          12          12          12          12          12          16          12          16          12
AtmWgt=  12.0000000  12.0000000  12.0000000  12.0000000  12.0000000  12.0000000  15.9949146  12.0000000  15.9949146  12.0000000
NucSpn=           0           0           0           0           0           0           0           0           0           0
AtZEff=   3.6000000   3.6000000   3.6000000   3.6000000   3.6000000   3.6000000   5.6000000   3.6000000   5.6000000   3.6000000
NQMom=    0.0000000   0.0000000   0.0000000   0.0000000   0.0000000   0.0000000   0.0000000   0.0000000   0.0000000   0.0000000
NMagM=    0.0000000   0.0000000   0.0000000   0.0000000   0.0000000   0.0000000   0.0000000   0.0000000   0.0000000   0.0000000
AtZNuc=   6.0000000   6.0000000   6.0000000   6.0000000   6.0000000   6.0000000   8.0000000   6.0000000   8.0000000   6.0000000

 Atom        51          52          53          54          55          56          57          58          59          60
IAtWgt=          12           1           1           1           1           1           1           1           1           1
AtmWgt=  12.0000000   1.0078250   1.0078250   1.0078250   1.0078250   1.0078250   1.0078250   1.0078250   1.0078250   1.0078250
NucSpn=           0           1           1           1           1           1           1           1           1           1
AtZEff=   3.6000000   1.0000000   1.0000000   1.0000000   1.0000000   1.0000000   1.0000000   1.0000000   1.0000000   1.0000000
NQMom=    0.0000000   0.0000000   0.0000000   0.0000000   0.0000000   0.0000000   0.0000000   0.0000000   0.0000000   0.0000000
NMagM=    0.0000000   2.7928460   2.7928460   2.7928460   2.7928460   2.7928460   2.7928460   2.7928460   2.7928460   2.7928460
AtZNuc=   6.0000000   1.0000000   1.0000000   1.0000000   1.0000000   1.0000000   1.0000000   1.0000000   1.0000000   1.0000000

 Atom        61          62          63          64          65          66          67          68
IAtWgt=           1           1           1           1           1           1           1           1
AtmWgt=   1.0078250   1.0078250   1.0078250   1.0078250   1.0078250   1.0078250   1.0078250   1.0078250
NucSpn=           1           1           1           1           1           1           1           1
AtZEff=   1.0000000   1.0000000   1.0000000   1.0000000   1.0000000   1.0000000   1.0000000   1.0000000
NQMom=    0.0000000   0.0000000   0.0000000   0.0000000   0.0000000   0.0000000   0.0000000   0.0000000
NMagM=    2.7928460   2.7928460   2.7928460   2.7928460   2.7928460   2.7928460   2.7928460   2.7928460
AtZNuc=   1.0000000   1.0000000   1.0000000   1.0000000   1.0000000   1.0000000   1.0000000   1.0000000
Using perturbation frequencies:    0.000000    0.085969
Leave Link  101 at Mon Dec 23 03:13:08 2024, MaxMem=  1073741824 cpu:               4.0 elap:               0.5
(Enter /usr/local/g16/l103.exe)

GradGradGradGradGradGradGradGradGradGradGradGradGradGradGradGradGradGrad
Berny optimization.
Initialization pass.
                          ----------------------------
                          !    Initial Parameters    !
                          ! (Angstroms and Degrees)  !
--------------------------                            --------------------------
! Name  Definition              Value          Derivative Info.                !
--------------------------------------------------------------------------------
! R1    R(1,2)                  1.4428         calculate D2E/DX2 analytically  !
! R2    R(1,6)                  1.3761         calculate D2E/DX2 analytically  !
! R3    R(1,7)                  1.322          calculate D2E/DX2 analytically  !
! R4    R(2,3)                  1.4308         calculate D2E/DX2 analytically  !
! R5    R(2,10)                 1.282          calculate D2E/DX2 analytically  !
! R6    R(3,4)                  1.3787         calculate D2E/DX2 analytically  !
! R7    R(3,11)                 1.3658         calculate D2E/DX2 analytically  !
! R8    R(4,5)                  1.3465         calculate D2E/DX2 analytically  !
! R9    R(4,13)                 1.493          calculate D2E/DX2 analytically  !
! R10   R(5,6)                  1.3647         calculate D2E/DX2 analytically  !
! R11   R(6,14)                 1.4918         calculate D2E/DX2 analytically  !
! R12   R(7,8)                  1.9625         calculate D2E/DX2 analytically  !
! R13   R(8,9)                  1.5823         calculate D2E/DX2 analytically  !
! R14   R(8,10)                 2.0471         calculate D2E/DX2 analytically  !
! R15   R(8,36)                 1.9617         calculate D2E/DX2 analytically  !
! R16   R(11,12)                1.4415         calculate D2E/DX2 analytically  !
! R17   R(12,22)                1.0909         calculate D2E/DX2 analytically  !
! R18   R(12,23)                1.0912         calculate D2E/DX2 analytically  !
! R19   R(12,24)                1.0972         calculate D2E/DX2 analytically  !
! R20   R(13,19)                1.0969         calculate D2E/DX2 analytically  !
! R21   R(13,20)                1.0949         calculate D2E/DX2 analytically  !
! R22   R(13,21)                1.09           calculate D2E/DX2 analytically  !
! R23   R(14,15)                1.5471         calculate D2E/DX2 analytically  !
! R24   R(14,25)                1.0968         calculate D2E/DX2 analytically  !
! R25   R(14,26)                1.0948         calculate D2E/DX2 analytically  !
! R26   R(15,16)                1.5387         calculate D2E/DX2 analytically  !
! R27   R(15,27)                1.0964         calculate D2E/DX2 analytically  !
! R28   R(15,28)                1.0969         calculate D2E/DX2 analytically  !
! R29   R(16,17)                1.54           calculate D2E/DX2 analytically  !
! R30   R(16,29)                1.0989         calculate D2E/DX2 analytically  !
! R31   R(16,30)                1.0987         calculate D2E/DX2 analytically  !
! R32   R(17,18)                1.5348         calculate D2E/DX2 analytically  !
! R33   R(17,31)                1.0978         calculate D2E/DX2 analytically  !
! R34   R(17,32)                1.0982         calculate D2E/DX2 analytically  !
! R35   R(18,33)                1.0955         calculate D2E/DX2 analytically  !
! R36   R(18,34)                1.0956         calculate D2E/DX2 analytically  !
! R37   R(18,35)                1.0969         calculate D2E/DX2 analytically  !
! R38   R(36,37)                1.3227         calculate D2E/DX2 analytically  !
! R39   R(37,38)                1.3759         calculate D2E/DX2 analytically  !
! R40   R(37,42)                1.4432         calculate D2E/DX2 analytically  !
! R41   R(38,39)                1.365          calculate D2E/DX2 analytically  !
! R42   R(38,43)                1.4929         calculate D2E/DX2 analytically  !
! R43   R(39,40)                1.3462         calculate D2E/DX2 analytically  !
! R44   R(40,41)                1.3788         calculate D2E/DX2 analytically  !
! R45   R(40,46)                1.493          calculate D2E/DX2 analytically  !
! R46   R(41,42)                1.4306         calculate D2E/DX2 analytically  !
! R47   R(41,47)                1.3656         calculate D2E/DX2 analytically  !
! R48   R(42,49)                1.2818         calculate D2E/DX2 analytically  !
! R49   R(43,44)                1.5496         calculate D2E/DX2 analytically  !
! R50   R(43,55)                1.0981         calculate D2E/DX2 analytically  !
! R51   R(43,56)                1.0931         calculate D2E/DX2 analytically  !
! R52   R(44,45)                1.5378         calculate D2E/DX2 analytically  !
! R53   R(44,57)                1.0974         calculate D2E/DX2 analytically  !
! R54   R(44,58)                1.0983         calculate D2E/DX2 analytically  !
! R55   R(45,50)                1.5363         calculate D2E/DX2 analytically  !
! R56   R(45,59)                1.0991         calculate D2E/DX2 analytically  !
! R57   R(45,60)                1.0991         calculate D2E/DX2 analytically  !
! R58   R(46,52)                1.09           calculate D2E/DX2 analytically  !
! R59   R(46,53)                1.0969         calculate D2E/DX2 analytically  !
! R60   R(46,54)                1.0949         calculate D2E/DX2 analytically  !
! R61   R(47,48)                1.4415         calculate D2E/DX2 analytically  !
! R62   R(48,61)                1.0909         calculate D2E/DX2 analytically  !
! R63   R(48,62)                1.0972         calculate D2E/DX2 analytically  !
! R64   R(48,63)                1.0912         calculate D2E/DX2 analytically  !
! R65   R(50,51)                1.5338         calculate D2E/DX2 analytically  !
! R66   R(50,64)                1.096          calculate D2E/DX2 analytically  !
! R67   R(50,65)                1.1002         calculate D2E/DX2 analytically  !
! R68   R(51,66)                1.0954         calculate D2E/DX2 analytically  !
! R69   R(51,67)                1.0973         calculate D2E/DX2 analytically  !
! R70   R(51,68)                1.0958         calculate D2E/DX2 analytically  !
! A1    A(2,1,6)              119.4169         calculate D2E/DX2 analytically  !
! A2    A(2,1,7)              115.6209         calculate D2E/DX2 analytically  !
! A3    A(6,1,7)              124.9582         calculate D2E/DX2 analytically  !
! A4    A(1,2,3)              118.5522         calculate D2E/DX2 analytically  !
! A5    A(1,2,10)             116.5254         calculate D2E/DX2 analytically  !
! A6    A(3,2,10)             124.9225         calculate D2E/DX2 analytically  !
! A7    A(2,3,4)              118.5161         calculate D2E/DX2 analytically  !
! A8    A(2,3,11)             123.104          calculate D2E/DX2 analytically  !
! A9    A(4,3,11)             118.2222         calculate D2E/DX2 analytically  !
! A10   A(3,4,5)              120.8416         calculate D2E/DX2 analytically  !
! A11   A(3,4,13)             125.7621         calculate D2E/DX2 analytically  !
! A12   A(5,4,13)             113.368          calculate D2E/DX2 analytically  !
! A13   A(4,5,6)              123.3159         calculate D2E/DX2 analytically  !
! A14   A(1,6,5)              119.3267         calculate D2E/DX2 analytically  !
! A15   A(1,6,14)             126.2648         calculate D2E/DX2 analytically  !
! A16   A(5,6,14)             114.3952         calculate D2E/DX2 analytically  !
! A17   A(1,7,8)              114.2066         calculate D2E/DX2 analytically  !
! A18   A(7,8,9)              113.3279         calculate D2E/DX2 analytically  !
! A19   A(7,8,10)              80.3506         calculate D2E/DX2 analytically  !
! A20   A(7,8,36)             133.7641         calculate D2E/DX2 analytically  !
! A21   A(9,8,10)             104.7706         calculate D2E/DX2 analytically  !
! A22   A(9,8,36)             112.908          calculate D2E/DX2 analytically  !
! A23   A(10,8,36)             88.1098         calculate D2E/DX2 analytically  !
! A24   A(2,10,8)             112.5177         calculate D2E/DX2 analytically  !
! A25   A(3,11,12)            116.9127         calculate D2E/DX2 analytically  !
! A26   A(11,12,22)           105.3345         calculate D2E/DX2 analytically  !
! A27   A(11,12,23)           110.9381         calculate D2E/DX2 analytically  !
! A28   A(11,12,24)           110.1884         calculate D2E/DX2 analytically  !
! A29   A(22,12,23)           110.5625         calculate D2E/DX2 analytically  !
! A30   A(22,12,24)           109.5722         calculate D2E/DX2 analytically  !
! A31   A(23,12,24)           110.1428         calculate D2E/DX2 analytically  !
! A32   A(4,13,19)            110.6239         calculate D2E/DX2 analytically  !
! A33   A(4,13,20)            110.4019         calculate D2E/DX2 analytically  !
! A34   A(4,13,21)            109.9642         calculate D2E/DX2 analytically  !
! A35   A(19,13,20)           107.6985         calculate D2E/DX2 analytically  !
! A36   A(19,13,21)           108.3882         calculate D2E/DX2 analytically  !
! A37   A(20,13,21)           109.7108         calculate D2E/DX2 analytically  !
! A38   A(6,14,15)            113.1903         calculate D2E/DX2 analytically  !
! A39   A(6,14,25)            108.7463         calculate D2E/DX2 analytically  !
! A40   A(6,14,26)            107.1811         calculate D2E/DX2 analytically  !
! A41   A(15,14,25)           110.2485         calculate D2E/DX2 analytically  !
! A42   A(15,14,26)           109.4589         calculate D2E/DX2 analytically  !
! A43   A(25,14,26)           107.8373         calculate D2E/DX2 analytically  !
! A44   A(14,15,16)           113.6263         calculate D2E/DX2 analytically  !
! A45   A(14,15,27)           108.2547         calculate D2E/DX2 analytically  !
! A46   A(14,15,28)           109.2293         calculate D2E/DX2 analytically  !
! A47   A(16,15,27)           108.6995         calculate D2E/DX2 analytically  !
! A48   A(16,15,28)           110.3166         calculate D2E/DX2 analytically  !
! A49   A(27,15,28)           106.4428         calculate D2E/DX2 analytically  !
! A50   A(15,16,17)           116.1276         calculate D2E/DX2 analytically  !
! A51   A(15,16,29)           108.1298         calculate D2E/DX2 analytically  !
! A52   A(15,16,30)           108.6205         calculate D2E/DX2 analytically  !
! A53   A(17,16,29)           108.5898         calculate D2E/DX2 analytically  !
! A54   A(17,16,30)           108.8774         calculate D2E/DX2 analytically  !
! A55   A(29,16,30)           106.0351         calculate D2E/DX2 analytically  !
! A56   A(16,17,18)           114.4099         calculate D2E/DX2 analytically  !
! A57   A(16,17,31)           108.0455         calculate D2E/DX2 analytically  !
! A58   A(16,17,32)           110.0314         calculate D2E/DX2 analytically  !
! A59   A(18,17,31)           108.9086         calculate D2E/DX2 analytically  !
! A60   A(18,17,32)           109.4573         calculate D2E/DX2 analytically  !
! A61   A(31,17,32)           105.6018         calculate D2E/DX2 analytically  !
! A62   A(17,18,33)           111.0268         calculate D2E/DX2 analytically  !
! A63   A(17,18,34)           112.0244         calculate D2E/DX2 analytically  !
! A64   A(17,18,35)           111.0506         calculate D2E/DX2 analytically  !
! A65   A(33,18,34)           107.3583         calculate D2E/DX2 analytically  !
! A66   A(33,18,35)           107.6494         calculate D2E/DX2 analytically  !
! A67   A(34,18,35)           107.5229         calculate D2E/DX2 analytically  !
! A68   A(8,36,37)            114.2391         calculate D2E/DX2 analytically  !
! A69   A(36,37,38)           125.0058         calculate D2E/DX2 analytically  !
! A70   A(36,37,42)           115.5202         calculate D2E/DX2 analytically  !
! A71   A(38,37,42)           119.4637         calculate D2E/DX2 analytically  !
! A72   A(37,38,39)           119.2301         calculate D2E/DX2 analytically  !
! A73   A(37,38,43)           126.5252         calculate D2E/DX2 analytically  !
! A74   A(39,38,43)           114.2426         calculate D2E/DX2 analytically  !
! A75   A(38,39,40)           123.382          calculate D2E/DX2 analytically  !
! A76   A(39,40,41)           120.8467         calculate D2E/DX2 analytically  !
! A77   A(39,40,46)           113.3779         calculate D2E/DX2 analytically  !
! A78   A(41,40,46)           125.7451         calculate D2E/DX2 analytically  !
! A79   A(40,41,42)           118.485          calculate D2E/DX2 analytically  !
! A80   A(40,41,47)           118.2151         calculate D2E/DX2 analytically  !
! A81   A(42,41,47)           123.1351         calculate D2E/DX2 analytically  !
! A82   A(37,42,41)           118.5443         calculate D2E/DX2 analytically  !
! A83   A(37,42,49)           116.544          calculate D2E/DX2 analytically  !
! A84   A(41,42,49)           124.9117         calculate D2E/DX2 analytically  !
! A85   A(38,43,44)           114.2688         calculate D2E/DX2 analytically  !
! A86   A(38,43,55)           108.6987         calculate D2E/DX2 analytically  !
! A87   A(38,43,56)           107.0009         calculate D2E/DX2 analytically  !
! A88   A(44,43,55)           108.733          calculate D2E/DX2 analytically  !
! A89   A(44,43,56)           110.48           calculate D2E/DX2 analytically  !
! A90   A(55,43,56)           107.4331         calculate D2E/DX2 analytically  !
! A91   A(43,44,45)           115.3164         calculate D2E/DX2 analytically  !
! A92   A(43,44,57)           108.5681         calculate D2E/DX2 analytically  !
! A93   A(43,44,58)           107.5077         calculate D2E/DX2 analytically  !
! A94   A(45,44,57)           109.3655         calculate D2E/DX2 analytically  !
! A95   A(45,44,58)           109.3615         calculate D2E/DX2 analytically  !
! A96   A(57,44,58)           106.3387         calculate D2E/DX2 analytically  !
! A97   A(44,45,50)           114.9323         calculate D2E/DX2 analytically  !
! A98   A(44,45,59)           107.9507         calculate D2E/DX2 analytically  !
! A99   A(44,45,60)           109.6853         calculate D2E/DX2 analytically  !
! A100  A(50,45,59)           108.9184         calculate D2E/DX2 analytically  !
! A101  A(50,45,60)           109.0404         calculate D2E/DX2 analytically  !
! A102  A(59,45,60)           105.9266         calculate D2E/DX2 analytically  !
! A103  A(40,46,52)           109.9783         calculate D2E/DX2 analytically  !
! A104  A(40,46,53)           110.6151         calculate D2E/DX2 analytically  !
! A105  A(40,46,54)           110.3811         calculate D2E/DX2 analytically  !
! A106  A(52,46,53)           108.3909         calculate D2E/DX2 analytically  !
! A107  A(52,46,54)           109.73           calculate D2E/DX2 analytically  !
! A108  A(53,46,54)           107.6923         calculate D2E/DX2 analytically  !
! A109  A(41,47,48)           116.9587         calculate D2E/DX2 analytically  !
! A110  A(47,48,61)           105.3178         calculate D2E/DX2 analytically  !
! A111  A(47,48,62)           110.1864         calculate D2E/DX2 analytically  !
! A112  A(47,48,63)           110.9458         calculate D2E/DX2 analytically  !
! A113  A(61,48,62)           109.5717         calculate D2E/DX2 analytically  !
! A114  A(61,48,63)           110.5772         calculate D2E/DX2 analytically  !
! A115  A(62,48,63)           110.1391         calculate D2E/DX2 analytically  !
! A116  A(45,50,51)           112.6603         calculate D2E/DX2 analytically  !
! A117  A(45,50,64)           109.7364         calculate D2E/DX2 analytically  !
! A118  A(45,50,65)           109.0434         calculate D2E/DX2 analytically  !
! A119  A(51,50,64)           108.8164         calculate D2E/DX2 analytically  !
! A120  A(51,50,65)           109.5354         calculate D2E/DX2 analytically  !
! A121  A(64,50,65)           106.8831         calculate D2E/DX2 analytically  !
! A122  A(50,51,66)           111.2441         calculate D2E/DX2 analytically  !
! A123  A(50,51,67)           111.3468         calculate D2E/DX2 analytically  !
! A124  A(50,51,68)           110.9711         calculate D2E/DX2 analytically  !
! A125  A(66,51,67)           107.7975         calculate D2E/DX2 analytically  !
! A126  A(66,51,68)           107.4024         calculate D2E/DX2 analytically  !
! A127  A(67,51,68)           107.9043         calculate D2E/DX2 analytically  !
! D1    D(6,1,2,3)              1.9053         calculate D2E/DX2 analytically  !
! D2    D(6,1,2,10)          -178.0878         calculate D2E/DX2 analytically  !
! D3    D(7,1,2,3)           -178.7774         calculate D2E/DX2 analytically  !
! D4    D(7,1,2,10)             1.2295         calculate D2E/DX2 analytically  !
! D5    D(2,1,6,5)             -0.8497         calculate D2E/DX2 analytically  !
! D6    D(2,1,6,14)           177.7418         calculate D2E/DX2 analytically  !
! D7    D(7,1,6,5)            179.9014         calculate D2E/DX2 analytically  !
! D8    D(7,1,6,14)            -1.5072         calculate D2E/DX2 analytically  !
! D9    D(2,1,7,8)             -7.4513         calculate D2E/DX2 analytically  !
! D10   D(6,1,7,8)            171.8231         calculate D2E/DX2 analytically  !
! D11   D(1,2,3,4)             -1.4658         calculate D2E/DX2 analytically  !
! D12   D(1,2,3,11)          -176.8156         calculate D2E/DX2 analytically  !
! D13   D(10,2,3,4)           178.5267         calculate D2E/DX2 analytically  !
! D14   D(10,2,3,11)            3.1769         calculate D2E/DX2 analytically  !
! D15   D(1,2,10,8)             5.2934         calculate D2E/DX2 analytically  !
! D16   D(3,2,10,8)          -174.6992         calculate D2E/DX2 analytically  !
! D17   D(2,3,4,5)             -0.0188         calculate D2E/DX2 analytically  !
! D18   D(2,3,4,13)          -177.9539         calculate D2E/DX2 analytically  !
! D19   D(11,3,4,5)           175.5607         calculate D2E/DX2 analytically  !
! D20   D(11,3,4,13)           -2.3744         calculate D2E/DX2 analytically  !
! D21   D(2,3,11,12)          -53.0942         calculate D2E/DX2 analytically  !
! D22   D(4,3,11,12)          131.5432         calculate D2E/DX2 analytically  !
! D23   D(3,4,5,6)              1.1653         calculate D2E/DX2 analytically  !
! D24   D(13,4,5,6)           179.3402         calculate D2E/DX2 analytically  !
! D25   D(3,4,13,19)          108.513          calculate D2E/DX2 analytically  !
! D26   D(3,4,13,20)         -132.3734         calculate D2E/DX2 analytically  !
! D27   D(3,4,13,21)          -11.1777         calculate D2E/DX2 analytically  !
! D28   D(5,4,13,19)          -69.5557         calculate D2E/DX2 analytically  !
! D29   D(5,4,13,20)           49.5578         calculate D2E/DX2 analytically  !
! D30   D(5,4,13,21)          170.7535         calculate D2E/DX2 analytically  !
! D31   D(4,5,6,1)             -0.708          calculate D2E/DX2 analytically  !
! D32   D(4,5,6,14)          -179.461          calculate D2E/DX2 analytically  !
! D33   D(1,6,14,15)         -100.8107         calculate D2E/DX2 analytically  !
! D34   D(1,6,14,25)          136.3013         calculate D2E/DX2 analytically  !
! D35   D(1,6,14,26)           19.9728         calculate D2E/DX2 analytically  !
! D36   D(5,6,14,15)           77.8409         calculate D2E/DX2 analytically  !
! D37   D(5,6,14,25)          -45.0471         calculate D2E/DX2 analytically  !
! D38   D(5,6,14,26)         -161.3756         calculate D2E/DX2 analytically  !
! D39   D(1,7,8,9)            -94.1754         calculate D2E/DX2 analytically  !
! D40   D(1,7,8,10)             7.8478         calculate D2E/DX2 analytically  !
! D41   D(1,7,8,36)            85.7741         calculate D2E/DX2 analytically  !
! D42   D(7,8,10,2)            -7.1513         calculate D2E/DX2 analytically  !
! D43   D(9,8,10,2)           104.5997         calculate D2E/DX2 analytically  !
! D44   D(36,8,10,2)         -142.1921         calculate D2E/DX2 analytically  !
! D45   D(7,8,36,37)           86.3281         calculate D2E/DX2 analytically  !
! D46   D(9,8,36,37)          -93.7222         calculate D2E/DX2 analytically  !
! D47   D(10,8,36,37)         161.0306         calculate D2E/DX2 analytically  !
! D48   D(3,11,12,22)        -177.4978         calculate D2E/DX2 analytically  !
! D49   D(3,11,12,23)          62.8412         calculate D2E/DX2 analytically  !
! D50   D(3,11,12,24)         -59.4033         calculate D2E/DX2 analytically  !
! D51   D(6,14,15,16)         176.3857         calculate D2E/DX2 analytically  !
! D52   D(6,14,15,27)          55.5374         calculate D2E/DX2 analytically  !
! D53   D(6,14,15,28)         -59.976          calculate D2E/DX2 analytically  !
! D54   D(25,14,15,16)        -61.5622         calculate D2E/DX2 analytically  !
! D55   D(25,14,15,27)        177.5895         calculate D2E/DX2 analytically  !
! D56   D(25,14,15,28)         62.0761         calculate D2E/DX2 analytically  !
! D57   D(26,14,15,16)         56.9015         calculate D2E/DX2 analytically  !
! D58   D(26,14,15,27)        -63.9467         calculate D2E/DX2 analytically  !
! D59   D(26,14,15,28)       -179.4602         calculate D2E/DX2 analytically  !
! D60   D(14,15,16,17)         63.8846         calculate D2E/DX2 analytically  !
! D61   D(14,15,16,29)       -173.8242         calculate D2E/DX2 analytically  !
! D62   D(14,15,16,30)        -59.1769         calculate D2E/DX2 analytically  !
! D63   D(27,15,16,17)       -175.5172         calculate D2E/DX2 analytically  !
! D64   D(27,15,16,29)        -53.226          calculate D2E/DX2 analytically  !
! D65   D(27,15,16,30)         61.4213         calculate D2E/DX2 analytically  !
! D66   D(28,15,16,17)        -59.1596         calculate D2E/DX2 analytically  !
! D67   D(28,15,16,29)         63.1316         calculate D2E/DX2 analytically  !
! D68   D(28,15,16,30)        177.7789         calculate D2E/DX2 analytically  !
! D69   D(15,16,17,18)         62.3261         calculate D2E/DX2 analytically  !
! D70   D(15,16,17,31)       -176.1981         calculate D2E/DX2 analytically  !
! D71   D(15,16,17,32)        -61.3722         calculate D2E/DX2 analytically  !
! D72   D(29,16,17,18)        -59.7224         calculate D2E/DX2 analytically  !
! D73   D(29,16,17,31)         61.7534         calculate D2E/DX2 analytically  !
! D74   D(29,16,17,32)        176.5793         calculate D2E/DX2 analytically  !
! D75   D(30,16,17,18)       -174.7467         calculate D2E/DX2 analytically  !
! D76   D(30,16,17,31)        -53.2709         calculate D2E/DX2 analytically  !
! D77   D(30,16,17,32)         61.555          calculate D2E/DX2 analytically  !
! D78   D(16,17,18,33)        176.02           calculate D2E/DX2 analytically  !
! D79   D(16,17,18,34)        -63.9609         calculate D2E/DX2 analytically  !
! D80   D(16,17,18,35)         56.2846         calculate D2E/DX2 analytically  !
! D81   D(31,17,18,33)         55.0197         calculate D2E/DX2 analytically  !
! D82   D(31,17,18,34)        175.0388         calculate D2E/DX2 analytically  !
! D83   D(31,17,18,35)        -64.7157         calculate D2E/DX2 analytically  !
! D84   D(32,17,18,33)        -59.9745         calculate D2E/DX2 analytically  !
! D85   D(32,17,18,34)         60.0447         calculate D2E/DX2 analytically  !
! D86   D(32,17,18,35)       -179.7099         calculate D2E/DX2 analytically  !
! D87   D(8,36,37,38)         170.8722         calculate D2E/DX2 analytically  !
! D88   D(8,36,37,42)          -7.9469         calculate D2E/DX2 analytically  !
! D89   D(36,37,38,39)        179.8275         calculate D2E/DX2 analytically  !
! D90   D(36,37,38,43)         -0.7437         calculate D2E/DX2 analytically  !
! D91   D(42,37,38,39)         -1.3965         calculate D2E/DX2 analytically  !
! D92   D(42,37,38,43)        178.0324         calculate D2E/DX2 analytically  !
! D93   D(36,37,42,41)       -178.5807         calculate D2E/DX2 analytically  !
! D94   D(36,37,42,49)          1.4245         calculate D2E/DX2 analytically  !
! D95   D(38,37,42,41)          2.5302         calculate D2E/DX2 analytically  !
! D96   D(38,37,42,49)       -177.4646         calculate D2E/DX2 analytically  !
! D97   D(37,38,39,40)         -0.5272         calculate D2E/DX2 analytically  !
! D98   D(43,38,39,40)        179.9761         calculate D2E/DX2 analytically  !
! D99   D(37,38,43,44)       -108.497          calculate D2E/DX2 analytically  !
! D100  D(37,38,43,55)        129.867          calculate D2E/DX2 analytically  !
! D101  D(37,38,43,56)         14.1313         calculate D2E/DX2 analytically  !
! D102  D(39,38,43,44)         70.9564         calculate D2E/DX2 analytically  !
! D103  D(39,38,43,55)        -50.6796         calculate D2E/DX2 analytically  !
! D104  D(39,38,43,56)       -166.4154         calculate D2E/DX2 analytically  !
! D105  D(38,39,40,41)          1.282          calculate D2E/DX2 analytically  !
! D106  D(38,39,40,46)        179.3899         calculate D2E/DX2 analytically  !
! D107  D(39,40,41,42)         -0.0456         calculate D2E/DX2 analytically  !
! D108  D(39,40,41,47)        175.4374         calculate D2E/DX2 analytically  !
! D109  D(46,40,41,42)       -177.9057         calculate D2E/DX2 analytically  !
! D110  D(46,40,41,47)         -2.4226         calculate D2E/DX2 analytically  !
! D111  D(39,40,46,52)        170.5658         calculate D2E/DX2 analytically  !
! D112  D(39,40,46,53)        -69.7366         calculate D2E/DX2 analytically  !
! D113  D(39,40,46,54)         49.3505         calculate D2E/DX2 analytically  !
! D114  D(41,40,46,52)        -11.4357         calculate D2E/DX2 analytically  !
! D115  D(41,40,46,53)        108.2619         calculate D2E/DX2 analytically  !
! D116  D(41,40,46,54)       -132.651          calculate D2E/DX2 analytically  !
! D117  D(40,41,42,37)         -1.8            calculate D2E/DX2 analytically  !
! D118  D(40,41,42,49)        178.1943         calculate D2E/DX2 analytically  !
! D119  D(47,41,42,37)       -177.0463         calculate D2E/DX2 analytically  !
! D120  D(47,41,42,49)          2.948          calculate D2E/DX2 analytically  !
! D121  D(40,41,47,48)        132.0623         calculate D2E/DX2 analytically  !
! D122  D(42,41,47,48)        -52.6794         calculate D2E/DX2 analytically  !
! D123  D(38,43,44,45)         61.7563         calculate D2E/DX2 analytically  !
! D124  D(38,43,44,57)        -61.3279         calculate D2E/DX2 analytically  !
! D125  D(38,43,44,58)       -175.9821         calculate D2E/DX2 analytically  !
! D126  D(55,43,44,45)       -176.6266         calculate D2E/DX2 analytically  !
! D127  D(55,43,44,57)         60.2892         calculate D2E/DX2 analytically  !
! D128  D(55,43,44,58)        -54.365          calculate D2E/DX2 analytically  !
! D129  D(56,43,44,45)        -58.9582         calculate D2E/DX2 analytically  !
! D130  D(56,43,44,57)        177.9576         calculate D2E/DX2 analytically  !
! D131  D(56,43,44,58)         63.3033         calculate D2E/DX2 analytically  !
! D132  D(43,44,45,50)         64.0592         calculate D2E/DX2 analytically  !
! D133  D(43,44,45,59)       -174.1755         calculate D2E/DX2 analytically  !
! D134  D(43,44,45,60)        -59.1985         calculate D2E/DX2 analytically  !
! D135  D(57,44,45,50)       -173.2806         calculate D2E/DX2 analytically  !
! D136  D(57,44,45,59)        -51.5153         calculate D2E/DX2 analytically  !
! D137  D(57,44,45,60)         63.4617         calculate D2E/DX2 analytically  !
! D138  D(58,44,45,50)        -57.2042         calculate D2E/DX2 analytically  !
! D139  D(58,44,45,59)         64.5611         calculate D2E/DX2 analytically  !
! D140  D(58,44,45,60)        179.538          calculate D2E/DX2 analytically  !
! D141  D(44,45,50,51)        176.2139         calculate D2E/DX2 analytically  !
! D142  D(44,45,50,64)        -62.379          calculate D2E/DX2 analytically  !
! D143  D(44,45,50,65)         54.3805         calculate D2E/DX2 analytically  !
! D144  D(59,45,50,51)         54.9749         calculate D2E/DX2 analytically  !
! D145  D(59,45,50,64)        176.382          calculate D2E/DX2 analytically  !
! D146  D(59,45,50,65)        -66.8585         calculate D2E/DX2 analytically  !
! D147  D(60,45,50,51)        -60.1851         calculate D2E/DX2 analytically  !
! D148  D(60,45,50,64)         61.222          calculate D2E/DX2 analytically  !
! D149  D(60,45,50,65)        177.9815         calculate D2E/DX2 analytically  !
! D150  D(41,47,48,61)       -177.2542         calculate D2E/DX2 analytically  !
! D151  D(41,47,48,62)        -59.1707         calculate D2E/DX2 analytically  !
! D152  D(41,47,48,63)         63.0731         calculate D2E/DX2 analytically  !
! D153  D(45,50,51,66)       -179.5472         calculate D2E/DX2 analytically  !
! D154  D(45,50,51,67)        -59.28           calculate D2E/DX2 analytically  !
! D155  D(45,50,51,68)         60.9375         calculate D2E/DX2 analytically  !
! D156  D(64,50,51,66)         58.5242         calculate D2E/DX2 analytically  !
! D157  D(64,50,51,67)        178.7913         calculate D2E/DX2 analytically  !
! D158  D(64,50,51,68)        -60.9911         calculate D2E/DX2 analytically  !
! D159  D(65,50,51,66)        -57.9926         calculate D2E/DX2 analytically  !
! D160  D(65,50,51,67)         62.2745         calculate D2E/DX2 analytically  !
! D161  D(65,50,51,68)       -177.5079         calculate D2E/DX2 analytically  !
--------------------------------------------------------------------------------
Trust Radius=3.00D-01 FncErr=1.00D-07 GrdErr=1.00D-07 EigMax=2.50D+02 EigMin=1.00D-04
Number of steps in this run=      2 maximum allowed number of steps=      2.
GradGradGradGradGradGradGradGradGradGradGradGradGradGradGradGradGradGrad

Leave Link  103 at Mon Dec 23 03:13:08 2024, MaxMem=  1073741824 cpu:               0.1 elap:               0.1
(Enter /usr/local/g16/l202.exe)
Stoichiometry    C24H34O9V(2)
Framework group  C1[X(C24H34O9V)]
Deg. of freedom   198
Full point group                 C1      NOp   1
RotChk:  IX=3 Diff= 4.67D-16
Largest Abelian subgroup         C1      NOp   1
Largest concise Abelian subgroup C1      NOp   1
                        Standard orientation:                         
---------------------------------------------------------------------
Center     Atomic      Atomic             Coordinates (Angstroms)
Number     Number       Type             X           Y           Z
---------------------------------------------------------------------
     1          6           0        2.295526    0.339487   -0.103513
     2          6           0        1.789859    1.686604   -0.208980
     3          6           0        2.688369    2.724769   -0.611503
     4          6           0        4.006201    2.398260   -0.851628
     5          8           0        4.440226    1.131412   -0.710733
     6          6           0        3.626870    0.095926   -0.352006
     7          8           0        1.410490   -0.577446    0.248235
     8         23           0       -0.336977    0.148593    0.768397
     9          8           0       -0.481745    0.376857    2.327477
    10          8           0        0.550380    1.856457    0.071059
    11          8           0        2.325839    4.039707   -0.680729
    12          6           0        1.153160    4.353162   -1.458280
    13          6           0        5.086227    3.355035   -1.235203
    14          6           0        4.318421   -1.221343   -0.242334
    15          6           0        5.128966   -1.376801    1.066199
    16          6           0        5.774322   -2.763933    1.230739
    17          6           0        6.841041   -3.143760    0.186948
    18          6           0        8.076361   -2.232983    0.182174
    19          1           0        5.786717    3.500504   -0.403781
    20          1           0        5.655548    2.966849   -2.086073
    21          1           0        4.653021    4.321449   -1.492914
    22          1           0        1.065790    5.440028   -1.423225
    23          1           0        0.265387    3.883327   -1.031748
    24          1           0        1.290012    4.028737   -2.497480
    25          1           0        4.973987   -1.348791   -1.112331
    26          1           0        3.546623   -1.996548   -0.287563
    27          1           0        4.453380   -1.200903    1.911621
    28          1           0        5.894601   -0.592659    1.112219
    29          1           0        6.228809   -2.813263    2.230016
    30          1           0        4.980593   -3.523588    1.220491
    31          1           0        7.160136   -4.174995    0.386580
    32          1           0        6.395702   -3.161442   -0.816750
    33          1           0        8.827498   -2.593104   -0.529390
    34          1           0        7.826923   -1.203774   -0.098748
    35          1           0        8.545665   -2.200355    1.173120
    36          8           0       -1.947583    0.655197   -0.230295
    37          6           0       -2.786894   -0.343201   -0.449771
    38          6           0       -4.055506   -0.209053   -0.965224
    39          8           0       -4.822395   -1.323516   -1.147031
    40          6           0       -4.400497   -2.568454   -0.856478
    41          6           0       -3.147762   -2.783709   -0.322214
    42          6           0       -2.304181   -1.653137   -0.083881
    43          6           0       -4.725755    1.066611   -1.355426
    44          6           0       -5.868118    1.502957   -0.403584
    45          6           0       -5.443654    1.784301    1.047448
    46          6           0       -5.425069   -3.619771   -1.128535
    47          8           0       -2.810363   -4.056438    0.040158
    48          6           0       -1.529378   -4.544924   -0.405355
    49          8           0       -1.134246   -1.707612    0.437055
    50          6           0       -4.475857    2.964671    1.221840
    51          6           0       -4.159888    3.257223    2.693920
    52          1           0       -4.977210   -4.609130   -1.035647
    53          1           0       -6.253244   -3.546245   -0.413105
    54          1           0       -5.841456   -3.495412   -2.133452
    55          1           0       -5.134395    0.954047   -2.368398
    56          1           0       -3.949635    1.835131   -1.398921
    57          1           0       -6.644976    0.727885   -0.411705
    58          1           0       -6.327161    2.404997   -0.830097
    59          1           0       -6.352278    1.978720    1.634555
    60          1           0       -4.990902    0.882165    1.482279
    61          1           0       -1.478351   -5.577974   -0.058445
    62          1           0       -1.475642   -4.522057   -1.501012
    63          1           0       -0.716773   -3.955896    0.023041
    64          1           0       -3.538380    2.755784    0.693802
    65          1           0       -4.913213    3.859521    0.754576
    66          1           0       -3.475284    4.106688    2.791689
    67          1           0       -5.070524    3.493677    3.258539
    68          1           0       -3.681919    2.394436    3.171426
---------------------------------------------------------------------
Rotational constants (GHZ):           0.1507764           0.0615772           0.0480130
Leave Link  202 at Mon Dec 23 03:13:09 2024, MaxMem=  1073741824 cpu:               0.0 elap:               0.0
(Enter /usr/local/g16/l301.exe)
General basis read from cards:  (5D, 7F)
Centers:       1      2      3      4      6     12     13     14     15     16
Centers:      17     18     37     38     40     41     42     43     44     45
Centers:      46     48     50     51      5      7      9     10     11     36
Centers:      39     47     49     19     20     21     22     23     24     25
Centers:      26     27     28     29     30     31     32     33     34     35
Centers:      52     53     54     55     56     57     58     59     60     61
Centers:      62     63     64     65     66     67     68
6-31++g(d,p)
****
Centers:       8
LANL2DZ
****
======================================================================================================
                                      Pseudopotential Parameters
======================================================================================================
 Center     Atomic      Valence      Angular      Power
 Number     Number     Electrons     Momentum     of R      Exponent        Coefficient   SO-Coeffient
======================================================================================================
   1          6
                                  No pseudopotential on this center.
   2          6
                                  No pseudopotential on this center.
   3          6
                                  No pseudopotential on this center.
   4          6
                                  No pseudopotential on this center.
   5          8
                                  No pseudopotential on this center.
   6          6
                                  No pseudopotential on this center.
   7          8
                                  No pseudopotential on this center.
   8         23           13
                                     D and up 
                                                    1      296.4487582      -10.00000000    0.00000000
                                                    2       53.5015052      -54.89098080    0.00000000
                                                    2       13.3204510       -9.70105860    0.00000000
                                     S - D
                                                    0       93.2193654        3.00000000    0.00000000
                                                    1       71.1029567       22.53456890    0.00000000
                                                    2       33.8766993      216.56340090    0.00000000
                                                    2        6.8691200      252.68225380    0.00000000
                                                    2        6.4804722     -176.26716540    0.00000000
                                     P - D
                                                    0       52.0953977        5.00000000    0.00000000
                                                    1       65.6778411        5.70035550    0.00000000
                                                    2       27.4703764      182.90542740    0.00000000
                                                    2        6.2352020      117.27562260    0.00000000
                                                    2        5.8139909      -78.58291340    0.00000000
   9          8
                                  No pseudopotential on this center.
  10          8
                                  No pseudopotential on this center.
  11          8
                                  No pseudopotential on this center.
  12          6
                                  No pseudopotential on this center.
  13          6
                                  No pseudopotential on this center.
  14          6
                                  No pseudopotential on this center.
  15          6
                                  No pseudopotential on this center.
  16          6
                                  No pseudopotential on this center.
  17          6
                                  No pseudopotential on this center.
  18          6
                                  No pseudopotential on this center.
  19          1
                                  No pseudopotential on this center.
  20          1
                                  No pseudopotential on this center.
  21          1
                                  No pseudopotential on this center.
  22          1
                                  No pseudopotential on this center.
  23          1
                                  No pseudopotential on this center.
  24          1
                                  No pseudopotential on this center.
  25          1
                                  No pseudopotential on this center.
  26          1
                                  No pseudopotential on this center.
  27          1
                                  No pseudopotential on this center.
  28          1
                                  No pseudopotential on this center.
  29          1
                                  No pseudopotential on this center.
  30          1
                                  No pseudopotential on this center.
  31          1
                                  No pseudopotential on this center.
  32          1
                                  No pseudopotential on this center.
  33          1
                                  No pseudopotential on this center.
  34          1
                                  No pseudopotential on this center.
  35          1
                                  No pseudopotential on this center.
  36          8
                                  No pseudopotential on this center.
  37          6
                                  No pseudopotential on this center.
  38          6
                                  No pseudopotential on this center.
  39          8
                                  No pseudopotential on this center.
  40          6
                                  No pseudopotential on this center.
  41          6
                                  No pseudopotential on this center.
  42          6
                                  No pseudopotential on this center.
  43          6
                                  No pseudopotential on this center.
  44          6
                                  No pseudopotential on this center.
  45          6
                                  No pseudopotential on this center.
  46          6
                                  No pseudopotential on this center.
  47          8
                                  No pseudopotential on this center.
  48          6
                                  No pseudopotential on this center.
  49          8
                                  No pseudopotential on this center.
  50          6
                                  No pseudopotential on this center.
  51          6
                                  No pseudopotential on this center.
  52          1
                                  No pseudopotential on this center.
  53          1
                                  No pseudopotential on this center.
  54          1
                                  No pseudopotential on this center.
  55          1
                                  No pseudopotential on this center.
  56          1
                                  No pseudopotential on this center.
  57          1
                                  No pseudopotential on this center.
  58          1
                                  No pseudopotential on this center.
  59          1
                                  No pseudopotential on this center.
  60          1
                                  No pseudopotential on this center.
  61          1
                                  No pseudopotential on this center.
  62          1
                                  No pseudopotential on this center.
  63          1
                                  No pseudopotential on this center.
  64          1
                                  No pseudopotential on this center.
  65          1
                                  No pseudopotential on this center.
  66          1
                                  No pseudopotential on this center.
  67          1
                                  No pseudopotential on this center.
  68          1
                                  No pseudopotential on this center.
======================================================================================================
Ernie: Thresh=  0.10000D-02 Tol=  0.10000D-05 Strict=F.
Ernie:  1 primitive shells out of 618 were deleted.
There are   855 symmetry adapted cartesian basis functions of A   symmetry.
There are   820 symmetry adapted basis functions of A   symmetry.
  820 basis functions,  1380 primitive gaussians,   855 cartesian basis functions
  132 alpha electrons      131 beta electrons
      nuclear repulsion energy      3889.5076488665 Hartrees.
IExCor=  402 DFT=T Ex+Corr=B3LYP ExCW=0 ScaHFX=  0.200000
ScaDFX=  0.800000  0.720000  1.000000  0.810000 ScalE2=  1.000000  1.000000
IRadAn=      7 IRanWt=     -1 IRanGd=            0 ICorTp=0 IEmpDi=  4
NAtoms=   68 NActive=   68 NUniq=   68 SFac= 1.00D+00 NAtFMM=   60 NAOKFM=T Big=T
Integral buffers will be    131072 words long.
Raffenetti 2 integral format.
Two-electron integral symmetry is turned on.
Leave Link  301 at Mon Dec 23 03:13:09 2024, MaxMem=  1073741824 cpu:               0.5 elap:               0.1
(Enter /usr/local/g16/l302.exe)
NPDir=0 NMtPBC=     1 NCelOv=     1 NCel=       1 NClECP=     1 NCelD=      1
        NCelK=      1 NCelE2=     1 NClLst=     1 CellRange=     0.0.
One-electron integrals computed using PRISM.
One-electron integral symmetry used in STVInt
  1 Symmetry operations used in ECPInt.
ECPInt:  NShTT=   47895 NPrTT=  191364 LenC2=   37415 LenP2D=   94091.
LDataN:  DoStor=T MaxTD1= 4 Len=   56
NBasis=   820 RedAO= T EigKep=  1.07D-06  NBF=   820
NBsUse=   817 1.00D-06 EigRej=  8.70D-07 NBFU=   817
Precomputing XC quadrature grid using
IXCGrd= 4 IRadAn=           7 IRanWt=          -1 IRanGd=           0 AccXCQ= 1.00D-13.
Generated NRdTot=       0 NPtTot=           0 NUsed=           0 NTot=          32
NSgBfM=   832   832   832   832   832 MxSgAt=    68 MxSgA2=    68.
Leave Link  302 at Mon Dec 23 03:13:16 2024, MaxMem=  1073741824 cpu:              50.7 elap:               6.4
(Enter /usr/local/g16/l303.exe)
DipDrv:  MaxL=1.
Leave Link  303 at Mon Dec 23 03:13:17 2024, MaxMem=  1073741824 cpu:               1.6 elap:               0.3
(Enter /usr/local/g16/l401.exe)
Initial guess from the checkpoint file:  "vf.chk"
B after Tr=    -0.000000    0.000000    0.000000
        Rot=    1.000000    0.000000    0.000000    0.000000 Ang=   0.00 deg.
Guess basis will be translated and rotated to current coordinates.
JPrj=2 DoOrth=T DoCkMO=T.
Initial guess <Sx>= 0.0000 <Sy>= 0.0000 <Sz>= 0.5000 <S**2>= 0.7636 S= 0.5068
Leave Link  401 at Mon Dec 23 03:13:24 2024, MaxMem=  1073741824 cpu:              54.2 elap:               6.8
(Enter /usr/local/g16/l502.exe)
Integral symmetry usage will be decided dynamically.
UHF open shell SCF:
Using DIIS extrapolation, IDIIS=  1040.
NGot=  1073741824 LenX=  1072264401 LenY=  1071532521
Requested convergence on RMS density matrix=1.00D-08 within  32 cycles.
Requested convergence on MAX density matrix=1.00D-06.
Requested convergence on             energy=1.00D-06.
No special actions if energy rises.
Fock matrices will be formed incrementally for  20 cycles.

Cycle   1  Pass 1  IDiag  1:
FoFJK:  IHMeth= 1 ICntrl=       0 DoSepK=F KAlg= 0 I1Cent=           0 FoldK=F
IRaf= 900000000 NMat=       1 IRICut=       1 DoRegI=T DoRafI=F ISym2E= 0 IDoP0=0 IntGTp=1.
FoFCou: FMM=T IPFlag=           0 FMFlag=      100000 FMFlg1=        2001
        NFxFlg=           0 DoJE=F BraDBF=F KetDBF=F FulRan=T
        wScrn=  0.000000 ICntrl=         0 IOpCl=  1 I1Cent=           0 NGrid=           0
        NMat0=    1 NMatS0=      1 NMatT0=    0 NMatD0=    1 NMtDS0=    0 NMtDT0=    0
Symmetry not used in FoFCou.
FMM levels:  10  Number of levels for PrismC:   9
E= -1683.60792611140    
DIIS: error= 2.27D-09 at cycle   1 NSaved=   1.
NSaved= 1 IEnMin= 1 EnMin= -1683.60792611140     IErMin= 1 ErrMin= 2.27D-09
ErrMax= 2.27D-09  0.00D+00 EMaxC= 1.00D-01 BMatC= 6.66D-15 BMatP= 6.66D-15
IDIUse=1 WtCom= 1.00D+00 WtEn= 0.00D+00
Coeff-Com:  0.100D+01
Coeff:      0.100D+01
Gap=     0.150 Goal=   None    Shift=    0.000
Gap=     0.151 Goal=   None    Shift=    0.000
RMSDP=1.24D-08 MaxDP=4.63D-06              OVMax= 1.15D-07

Cycle   2  Pass 1  IDiag  1:
RMSU=  1.22D-08    CP:  1.00D+00
E= -1683.60792611159     Delta-E=       -0.000000000192 Rises=F Damp=F
DIIS: error= 1.84D-09 at cycle   2 NSaved=   2.
NSaved= 2 IEnMin= 2 EnMin= -1683.60792611159     IErMin= 2 ErrMin= 1.84D-09
ErrMax= 1.84D-09  0.00D+00 EMaxC= 1.00D-01 BMatC= 2.28D-14 BMatP= 6.66D-15
IDIUse=1 WtCom= 1.00D+00 WtEn= 0.00D+00
Coeff-Com:  0.679D+00 0.321D+00
Coeff:      0.679D+00 0.321D+00
Gap=     0.150 Goal=   None    Shift=    0.000
Gap=     0.151 Goal=   None    Shift=    0.000
RMSDP=1.17D-09 MaxDP=1.44D-07 DE=-1.92D-10 OVMax= 2.68D-08

SCF Done:  E(UB3LYP) =  -1683.60792611     A.U. after    2 cycles
           NFock=  2  Conv=0.12D-08     -V/T= 2.0304
<Sx>= 0.0000 <Sy>= 0.0000 <Sz>= 0.5000 <S**2>= 0.7636 S= 0.5068
<L.S>= 0.000000000000E+00
KE= 1.633963309008D+03 PE=-1.169577227869D+04 EE= 4.488693394701D+03
Annihilation of the first spin contaminant:
S**2 before annihilation     0.7636,   after     0.7501
Leave Link  502 at Mon Dec 23 03:22:56 2024, MaxMem=  1073741824 cpu:            4555.5 elap:             570.4
(Enter /usr/local/g16/l508.exe)
QCSCF skips out because SCF is already converged.
Leave Link  508 at Mon Dec 23 03:22:57 2024, MaxMem=  1073741824 cpu:               0.0 elap:               0.0
(Enter /usr/local/g16/l801.exe)
DoSCS=F DFT=T ScalE2(SS,OS)=  1.000000  1.000000
Range of M.O.s used for correlation:     1   817
NBasis=   820 NAE=   132 NBE=   131 NFC=     0 NFV=     0
NROrb=    817 NOA=   132 NOB=   131 NVA=   685 NVB=   686

**** Warning!!: The largest alpha MO coefficient is  0.17320665D+03


**** Warning!!: The largest beta MO coefficient is  0.17014199D+03

Leave Link  801 at Mon Dec 23 03:22:57 2024, MaxMem=  1073741824 cpu:               0.6 elap:               0.2
(Enter /usr/local/g16/l1002.exe)
Minotr:  UHF open shell wavefunction.
         Direct CPHF calculation.
         Differentiating once with respect to electric field.
               with respect to dipole field.
         Electric field/nuclear overlap derivatives assumed to be zero.
         Requested convergence is 1.0D-08 RMS, and 1.0D-07 maximum.
         NewPWx=F KeepS1=T KeepF1=T KeepIn=T MapXYZ=F SortEE=F KeepMc=T.
       31948 words used for storage of precomputed grid.
Two-electron integral symmetry used by symmetrizing perturbed Fock matrices.
         MDV=    1073741824 using IRadAn=       4.
         Solving linear equations separately, MaxMat=      72.
         Doing perturbations at frequencies    0.000000    0.085969
         There are     6 degrees of freedom in the 1st order CPHF.  IDoFFX=0 NUNeed=     6.
LinEq1:  Iter=  0 NonCon=     6 RMS=9.86D-02 Max=1.98D+01 NDo=     6
AX will form     6 AO Fock derivatives at one time.
FoFJK:  IHMeth= 1 ICntrl=       0 DoSepK=F KAlg= 0 I1Cent=           0 FoldK=F
IRaf= 900000000 NMat=      12 IRICut=       1 DoRegI=T DoRafI=F ISym2E= 2 IDoP0=0 IntGTp=1.
FoFCou: FMM=T IPFlag=           0 FMFlag=      100000 FMFlg1=        2001
        NFxFlg=           0 DoJE=F BraDBF=F KetDBF=F FulRan=T
        wScrn=  0.000000 ICntrl=         0 IOpCl=  1 I1Cent=           0 NGrid=           0
        NMat0=   12 NMatS0=      6 NMatT0=    0 NMatD0=   12 NMtDS0=    0 NMtDT0=    0
Symmetry not used in FoFCou.
FMM levels:  10  Number of levels for PrismC:   9
LinEq1:  Iter=  1 NonCon=     6 RMS=9.09D-02 Max=1.12D+01 NDo=     6
LinEq1:  Iter=  2 NonCon=     6 RMS=1.23D-01 Max=1.58D+01 NDo=     6
LinEq1:  Iter=  3 NonCon=     6 RMS=1.51D-01 Max=1.92D+01 NDo=     6
LinEq1:  Iter=  4 NonCon=     6 RMS=1.58D-01 Max=2.55D+01 NDo=     6
LinEq1:  Iter=  5 NonCon=     6 RMS=1.99D-01 Max=4.60D+01 NDo=     6
LinEq1:  Iter=  6 NonCon=     6 RMS=1.78D-01 Max=3.79D+01 NDo=     6
LinEq1:  Iter=  7 NonCon=     6 RMS=1.38D-01 Max=3.29D+01 NDo=     6
LinEq1:  Iter=  8 NonCon=     6 RMS=1.25D-01 Max=1.77D+01 NDo=     6
LinEq1:  Iter=  9 NonCon=     6 RMS=1.12D-01 Max=2.37D+01 NDo=     6
LinEq1:  Iter= 10 NonCon=     6 RMS=9.59D-02 Max=2.22D+01 NDo=     6
LinEq1:  Iter= 11 NonCon=     6 RMS=7.79D-02 Max=1.94D+01 NDo=     6
LinEq1:  Iter= 12 NonCon=     6 RMS=9.24D-02 Max=1.56D+01 NDo=     6
LinEq1:  Iter= 13 NonCon=     6 RMS=1.00D-01 Max=1.24D+01 NDo=     6
LinEq1:  Iter= 14 NonCon=     6 RMS=6.12D-02 Max=7.34D+00 NDo=     6
LinEq1:  Iter= 15 NonCon=     6 RMS=4.36D-02 Max=6.59D+00 NDo=     6
LinEq1:  Iter= 16 NonCon=     6 RMS=4.29D-02 Max=6.97D+00 NDo=     6
LinEq1:  Iter= 17 NonCon=     6 RMS=3.04D-02 Max=2.33D+00 NDo=     6
LinEq1:  Iter= 18 NonCon=     6 RMS=2.04D-02 Max=1.85D+00 NDo=     6
LinEq1:  Iter= 19 NonCon=     6 RMS=1.61D-02 Max=1.67D+00 NDo=     6
LinEq1:  Iter= 20 NonCon=     6 RMS=1.42D-02 Max=2.64D+00 NDo=     6
LinEq1:  Iter= 21 NonCon=     6 RMS=1.33D-02 Max=1.77D+00 NDo=     6
LinEq1:  Iter= 22 NonCon=     6 RMS=1.22D-02 Max=1.58D+00 NDo=     6
LinEq1:  Iter= 23 NonCon=     6 RMS=8.64D-03 Max=1.14D+00 NDo=     6
LinEq1:  Iter= 24 NonCon=     6 RMS=6.07D-03 Max=5.86D-01 NDo=     6
LinEq1:  Iter= 25 NonCon=     6 RMS=3.69D-03 Max=3.43D-01 NDo=     6
LinEq1:  Iter= 26 NonCon=     6 RMS=2.74D-03 Max=4.72D-01 NDo=     6
LinEq1:  Iter= 27 NonCon=     6 RMS=2.59D-03 Max=3.50D-01 NDo=     6
LinEq1:  Iter= 28 NonCon=     6 RMS=2.19D-03 Max=3.21D-01 NDo=     6
LinEq1:  Iter= 29 NonCon=     6 RMS=1.63D-03 Max=1.56D-01 NDo=     6
LinEq1:  Iter= 30 NonCon=     6 RMS=1.12D-03 Max=1.29D-01 NDo=     6
LinEq1:  Iter= 31 NonCon=     6 RMS=6.96D-04 Max=1.22D-01 NDo=     6
LinEq1:  Iter= 32 NonCon=     6 RMS=5.05D-04 Max=8.03D-02 NDo=     6
LinEq1:  Iter= 33 NonCon=     6 RMS=3.75D-04 Max=4.47D-02 NDo=     6
LinEq1:  Iter= 34 NonCon=     6 RMS=2.91D-04 Max=4.08D-02 NDo=     6
LinEq1:  Iter= 35 NonCon=     6 RMS=2.12D-04 Max=3.04D-02 NDo=     6
LinEq1:  Iter= 36 NonCon=     6 RMS=1.58D-04 Max=1.92D-02 NDo=     6
LinEq1:  Iter= 37 NonCon=     6 RMS=1.03D-04 Max=1.17D-02 NDo=     6
LinEq1:  Iter= 38 NonCon=     6 RMS=5.53D-05 Max=8.33D-03 NDo=     6
LinEq1:  Iter= 39 NonCon=     6 RMS=3.99D-05 Max=6.38D-03 NDo=     6
LinEq1:  Iter= 40 NonCon=     6 RMS=3.34D-05 Max=4.52D-03 NDo=     6
LinEq1:  Iter= 41 NonCon=     6 RMS=2.69D-05 Max=3.04D-03 NDo=     6
LinEq1:  Iter= 42 NonCon=     6 RMS=1.40D-05 Max=1.30D-03 NDo=     6
LinEq1:  Iter= 43 NonCon=     6 RMS=8.80D-06 Max=7.78D-04 NDo=     6
LinEq1:  Iter= 44 NonCon=     6 RMS=5.09D-06 Max=5.41D-04 NDo=     6
LinEq1:  Iter= 45 NonCon=     6 RMS=2.74D-06 Max=3.62D-04 NDo=     6
LinEq1:  Iter= 46 NonCon=     6 RMS=1.68D-06 Max=2.27D-04 NDo=     6
LinEq1:  Iter= 47 NonCon=     5 RMS=9.18D-07 Max=1.37D-04 NDo=     6
LinEq1:  Iter= 48 NonCon=     4 RMS=4.84D-07 Max=5.56D-05 NDo=     6
LinEq1:  Iter= 49 NonCon=     3 RMS=3.82D-07 Max=2.89D-05 NDo=     4
LinEq1:  Iter= 50 NonCon=     3 RMS=2.11D-07 Max=1.63D-05 NDo=     3
LinEq1:  Iter= 51 NonCon=     3 RMS=1.44D-07 Max=1.00D-05 NDo=     3
LinEq1:  Iter= 52 NonCon=     3 RMS=8.16D-08 Max=6.38D-06 NDo=     3
LinEq1:  Iter= 53 NonCon=     3 RMS=4.23D-08 Max=3.51D-06 NDo=     3
LinEq1:  Iter= 54 NonCon=     3 RMS=2.48D-08 Max=1.81D-06 NDo=     3
LinEq1:  Iter= 55 NonCon=     3 RMS=1.33D-08 Max=9.48D-07 NDo=     3
LinEq1:  Iter= 56 NonCon=     3 RMS=6.72D-09 Max=5.21D-07 NDo=     3
LinEq1:  Iter= 57 NonCon=     3 RMS=3.05D-09 Max=2.10D-07 NDo=     3
LinEq1:  Iter= 58 NonCon=     1 RMS=1.35D-09 Max=1.26D-07 NDo=     3
LinEq1:  Iter= 59 NonCon=     0 RMS=7.88D-10 Max=8.41D-08 NDo=     1
Linear equations converged to 1.000D-08 1.000D-07 after    59 iterations.
FullF1:  Do perturbations      1 to       6.
SCF Polarizability for W=    0.000000:
               1             2             3 
     1  0.471429D+03
     2  0.176978D+01  0.383667D+03
     3  0.103330D+02 -0.706298D+01  0.264386D+03
Isotropic polarizability for W=    0.000000      373.16 Bohr**3.
SCF Polarizability for W=    0.085969:
               1             2             3 
     1  0.521732D+03
     2  0.466707D+00  0.415612D+03
     3  0.127634D+02 -0.938686D+01  0.274405D+03
Isotropic polarizability for W=    0.085969      403.92 Bohr**3.
SCF Static Hyperpolarizability:
K=  1 block:
               1 
     1 -0.203084D+03
K=  2 block:
               1             2 
     1  0.878542D+02
     2 -0.198043D+02  0.857592D+02
K=  3 block:
               1             2             3 
     1  0.213750D+03
     2  0.275960D+03 -0.135864D+02
     3 -0.634668D+02  0.390570D+02 -0.129014D+03
SCF Beta(-W,W;0) for W=    0.085969:
K=  1 block:
               1             2             3 
     1 -0.263418D+03
     2  0.100788D+03 -0.261475D+02
     3  0.176203D+03  0.407717D+03 -0.106530D+03
K=  2 block:
               1             2             3 
     1  0.159683D+03
     2 -0.317372D+02  0.136022D+03
     3  0.416767D+03 -0.314395D+01  0.557553D+02
K=  3 block:
               1             2             3 
     1  0.317219D+03
     2  0.505227D+03 -0.109297D+03
     3 -0.113631D+03  0.748776D+02 -0.165417D+03
End of Minotr F.D. properties on file   721 Mask=      11 NFrqRd=     2 NDeriv=     1 ND12= 1 LenFil=      58:
Frequencies=    0.000000    0.085969
Property number 1 -- Alpha(-w,w) frequency  1    0.000000:
                1             2             3 
     1   0.471429D+03  0.176978D+01  0.103330D+02
     2   0.176978D+01  0.383667D+03 -0.706298D+01
     3   0.103330D+02 -0.706298D+01  0.264386D+03
Property number 1 -- Alpha(-w,w) frequency  2    0.085969:
                1             2             3 
     1   0.521732D+03  0.466707D+00  0.127634D+02
     2   0.466707D+00  0.415612D+03 -0.938686D+01
     3   0.127634D+02 -0.938686D+01  0.274405D+03
Property number 5 -- Beta(-w,w,0) frequency  1    0.000000:
                1 
     1  -0.203084D+03
     2   0.878542D+02
     3  -0.198043D+02
     4   0.213750D+03
     5   0.275960D+03
     6  -0.634668D+02
     7   0.878542D+02
     8  -0.198043D+02
     9   0.857592D+02
    10   0.275960D+03
    11  -0.135864D+02
    12   0.390570D+02
    13   0.213750D+03
    14   0.275960D+03
    15  -0.135864D+02
    16  -0.634668D+02
    17   0.390570D+02
    18  -0.129014D+03
Property number 5 -- Beta(-w,w,0) frequency  2    0.085969:
                1 
     1  -0.263418D+03
     2   0.100788D+03
     3  -0.261475D+02
     4   0.176203D+03
     5   0.407717D+03
     6  -0.106530D+03
     7   0.159683D+03
     8  -0.317372D+02
     9   0.136022D+03
    10   0.416767D+03
    11  -0.314395D+01
    12   0.557553D+02
    13   0.317219D+03
    14   0.505227D+03
    15  -0.109297D+03
    16  -0.113631D+03
    17   0.748776D+02
    18  -0.165417D+03
End of Minotr F.D. properties file   722 does not exist.
End of Minotr F.D. properties file   788 does not exist.
Leave Link 1002 at Mon Dec 23 20:39:55 2024, MaxMem=  1073741824 cpu:          496862.7 elap:           62216.8
(Enter /usr/local/g16/l1101.exe)
Using compressed storage, NAtomX=    68.
Will process     69 centers per pass.
  1 Symmetry operations used in ECPInt.
ECPInt:  NShTT=   47895 NPrTT=  191364 LenC2=   37415 LenP2D=   94091.
LDataN:  DoStor=T MaxTD1= 5 Len=  102
Number of processors reduced to   3 by ecpmxn.
Leave Link 1101 at Mon Dec 23 20:40:24 2024, MaxMem=  1073741824 cpu:             194.2 elap:              28.0
(Enter /usr/local/g16/l1102.exe)
Symmetrizing basis deriv contribution to polar:
IMax=3 JMax=2 DiffMx= 0.00D+00
Leave Link 1102 at Mon Dec 23 20:40:33 2024, MaxMem=  1073741824 cpu:               3.0 elap:               0.6
(Enter /usr/local/g16/l1110.exe)
Forming Gx(P) for the SCF density, NAtomX=    68.
Integral derivatives from FoFJK, PRISM(SPDF).
Do as many integral derivatives as possible in FoFJK.
G2DrvN: MDV=    1073736248.
G2DrvN: will do    35 centers at a time, making    2 passes.
G2DrvN:  IPasSy=1 do centers    0 through   34.
PxScal for G2LodP:  IOpCl= 1 ISclPx=1 IMOff=     1 NMtTot=    13 NTT=  336610 ScalPx= 1.67D+02
Calling FoFCou, ICntrl=  3107 FMM=T I1Cent=   0 AccDes= 1.00D-13.
FoFJK:  IHMeth= 1 ICntrl=    3107 DoSepK=F KAlg= 0 I1Cent=           0 FoldK=F
IRaf=         0 NMat=       1 IRICut=       1 DoRegI=T DoRafI=F ISym2E= 0 IDoP0=0 IntGTp=1.
FoFCou: FMM=T IPFlag=           0 FMFlag=      100000 FMFlg1=        2001
        NFxFlg=           0 DoJE=F BraDBF=F KetDBF=F FulRan=T
        wScrn=  0.000000 ICntrl=      3107 IOpCl=  1 I1Cent=           0 NGrid=           0
        NMat0=    1 NMatS0=      1 NMatT0=    0 NMatD0=   13 NMtDS0=    6 NMtDT0=    0
Symmetry not used in FoFCou.
FMM levels:  10  Number of levels for PrismC:   9
G2DrvN:  IPasSy=1 do centers   35 through   68.
PxScal for G2LodP:  IOpCl= 1 ISclPx=1 IMOff=     1 NMtTot=    13 NTT=  336610 ScalPx= 1.67D+02
Calling FoFCou, ICntrl=  3107 FMM=T I1Cent=   0 AccDes= 1.00D-13.
End of G2Drv F.D. properties on file   721 Mask=      11 NFrqRd=     2 NDeriv=     1 ND12= 1 LenFil=      58:
Frequencies=    0.000000    0.085969
Property number 1 -- Alpha(-w,w) frequency  1    0.000000:
                1             2             3 
     1   0.471429D+03  0.176978D+01  0.103330D+02
     2   0.176978D+01  0.383667D+03 -0.706298D+01
     3   0.103330D+02 -0.706298D+01  0.264386D+03
Property number 1 -- Alpha(-w,w) frequency  2    0.085969:
                1             2             3 
     1   0.521732D+03  0.466707D+00  0.127634D+02
     2   0.466707D+00  0.415612D+03 -0.938686D+01
     3   0.127634D+02 -0.938686D+01  0.274405D+03
Property number 5 -- Beta(-w,w,0) frequency  1    0.000000:
                1 
     1  -0.203084D+03
     2   0.878542D+02
     3  -0.198043D+02
     4   0.213750D+03
     5   0.275960D+03
     6  -0.634668D+02
     7   0.878542D+02
     8  -0.198043D+02
     9   0.857592D+02
    10   0.275960D+03
    11  -0.135864D+02
    12   0.390570D+02
    13   0.213750D+03
    14   0.275960D+03
    15  -0.135864D+02
    16  -0.634668D+02
    17   0.390570D+02
    18  -0.129014D+03
Property number 5 -- Beta(-w,w,0) frequency  2    0.085969:
                1 
     1  -0.263418D+03
     2   0.100788D+03
     3  -0.261475D+02
     4   0.176203D+03
     5   0.407717D+03
     6  -0.106530D+03
     7   0.159683D+03
     8  -0.317372D+02
     9   0.136022D+03
    10   0.416767D+03
    11  -0.314395D+01
    12   0.557553D+02
    13   0.317219D+03
    14   0.505227D+03
    15  -0.109297D+03
    16  -0.113631D+03
    17   0.748776D+02
    18  -0.165417D+03
End of G2Drv F.D. properties on file   722 Mask=       1 NFrqRd=     2 NDeriv=   204 ND12= 1 LenFil=    3676:
Frequencies=    0.000000    0.085969
Property number 1 -- Alpha(-w,w) derivatives, frequency  1    0.000000:
                1             2             3             4             5 
     1   0.140840D+01 -0.322834D+01 -0.394903D+01  0.138111D+01 -0.451614D+01
     2  -0.322834D+01  0.262289D+00  0.312613D+01 -0.451614D+01 -0.245756D+01
     3  -0.394903D+01  0.312613D+01 -0.418952D+01  0.194245D+01 -0.586019D+01
                6             7             8             9            10 
     1   0.194245D+01 -0.275449D+01 -0.333758D+01 -0.114165D+02  0.227435D+01
     2  -0.586019D+01 -0.333758D+01 -0.403161D+01  0.404222D+01  0.844484D+00
     3  -0.490058D+01 -0.114165D+02  0.404222D+01 -0.591839D+00 -0.181100D+01
               11            12            13            14            15 
     1   0.844484D+00 -0.181100D+01 -0.294790D+01  0.140214D+01  0.175655D+01
     2  -0.106595D+01 -0.554989D+01  0.140214D+01 -0.563631D+01  0.909654D+01
     3  -0.554989D+01 -0.369944D+01  0.175655D+01  0.909654D+01  0.139235D+02
               16            17            18            19            20 
     1   0.468003D+01 -0.545577D+01  0.853172D-01 -0.293149D+01  0.571203D+01
     2  -0.545577D+01 -0.187039D+01 -0.626167D+00  0.571203D+01 -0.217209D+02
     3   0.853172D-01 -0.626167D+00 -0.259896D+01  0.250414D+01  0.804699D+01
               21            22            23            24            25 
     1   0.250414D+01 -0.374438D+01 -0.107347D+02 -0.933864D+00  0.123014D+01
     2   0.804699D+01 -0.107347D+02  0.617953D-01  0.200131D+00  0.379653D+01
     3   0.108239D+02 -0.933864D+00  0.200131D+00 -0.182953D+01 -0.218142D+01
               26            27            28            29            30 
     1   0.379653D+01 -0.218142D+01  0.391124D+02  0.203181D+02 -0.143552D+02
     2  -0.117614D+01 -0.568018D+01  0.203181D+02  0.190069D+02 -0.125637D+02
     3  -0.568018D+01 -0.267159D+01 -0.143552D+02 -0.125637D+02 -0.388614D+01
               31            32            33            34            35 
     1   0.640766D+01  0.219733D+02 -0.667221D+01 -0.129143D+02 -0.731976D+01
     2   0.219733D+02  0.315192D+02 -0.603440D+01 -0.731976D+01  0.114091D+01
     3  -0.667221D+01 -0.603440D+01 -0.108339D+02  0.855751D+01 -0.233942D+01
               36            37            38            39            40 
     1   0.855751D+01 -0.135725D+02 -0.516495D+00 -0.572322D+00 -0.148829D+01
     2  -0.233942D+01 -0.516495D+00  0.418409D+00 -0.881852D+00 -0.140488D+01
     3   0.747652D+01 -0.572322D+00 -0.881852D+00 -0.240373D+01 -0.669249D-02
               41            42            43            44            45 
     1  -0.140488D+01 -0.669249D-02  0.104091D+01 -0.887473D+00 -0.106193D+00
     2  -0.219899D+01 -0.292108D+00 -0.887473D+00 -0.112866D+01  0.981665D+00
     3  -0.292108D+00  0.304702D+00 -0.106193D+00  0.981665D+00  0.378542D+00
               46            47            48            49            50 
     1   0.174488D+02 -0.627584D+01 -0.281341D+00  0.640018D+01  0.344867D+01
     2  -0.627584D+01  0.406236D+00  0.831338D+00  0.344867D+01  0.222079D+01
     3  -0.281341D+00  0.831338D+00  0.154285D+00 -0.159905D+01  0.374259D+01
               51            52            53            54            55 
     1  -0.159905D+01 -0.131552D+02  0.333565D+01  0.432996D+01 -0.296356D+01
     2   0.374259D+01  0.333565D+01 -0.294369D+01 -0.599071D+01 -0.299908D+00
     3   0.955196D+01  0.432996D+01 -0.599071D+01  0.123958D+02 -0.173658D+01
               56            57            58            59            60 
     1  -0.299908D+00 -0.173658D+01 -0.158965D+01 -0.147842D+01  0.238579D+01
     2   0.868569D+00  0.105036D+01 -0.147842D+01  0.678645D+00  0.184829D+00
     3   0.105036D+01  0.108645D+01  0.238579D+01  0.184829D+00  0.277268D+01
               61            62            63            64            65 
     1   0.262403D+00  0.915841D+00  0.983095D+00 -0.862852D-02  0.991944D-02
     2   0.915841D+00 -0.951568D-01  0.410166D-01  0.991944D-02 -0.814227D-01
     3   0.983095D+00  0.410166D-01 -0.125838D+01  0.131264D+01  0.276544D+01
               66            67            68            69            70 
     1   0.131264D+01  0.509230D+00 -0.550024D+00  0.938844D+00  0.715012D+00
     2   0.276544D+01 -0.550024D+00  0.572803D+00  0.460406D+01  0.158471D+01
     3  -0.380200D+01  0.938844D+00  0.460406D+01  0.178640D+01 -0.196343D+01
               71            72            73            74            75 
     1   0.158471D+01 -0.196343D+01 -0.110359D+00  0.351324D-01  0.942953D+00
     2   0.130500D+01  0.320640D+01  0.351324D-01  0.163406D+00  0.416552D+00
     3   0.320640D+01  0.189448D+02  0.942953D+00  0.416552D+00  0.202578D+01
               76            77            78            79            80 
     1  -0.943484D-01  0.460321D+00  0.530269D+00  0.149810D+00  0.721474D+00
     2   0.460321D+00 -0.761009D+00 -0.266172D+01  0.721474D+00 -0.114404D+01
     3   0.530269D+00 -0.266172D+01 -0.228016D+01  0.180039D+01 -0.219359D+01
               81            82            83            84            85 
     1   0.180039D+01 -0.738240D+00 -0.274563D+01  0.329641D+00  0.175831D+01
     2  -0.219359D+01 -0.274563D+01 -0.100173D+01  0.809836D+00 -0.126596D+01
     3  -0.192493D+02  0.329641D+00  0.809836D+00  0.292179D+01 -0.123217D+01
               86            87            88            89            90 
     1  -0.126596D+01 -0.123217D+01  0.448832D+00  0.138547D+01  0.211229D+01
     2  -0.102281D+01 -0.235669D+01  0.138547D+01 -0.217194D+01 -0.463571D+00
     3  -0.235669D+01 -0.123772D+01  0.211229D+01 -0.463571D+00 -0.979489D+00
               91            92            93            94            95 
     1   0.847784D+00 -0.792985D+00  0.184264D+01 -0.372133D+00 -0.523580D+00
     2  -0.792985D+00  0.340715D+01 -0.154954D+00 -0.523580D+00 -0.310668D+01
     3   0.184264D+01 -0.154954D+00 -0.445159D+00  0.745241D+00  0.154659D+01
               96            97            98            99           100 
     1   0.745241D+00  0.166319D+01  0.118991D+01  0.148102D+01 -0.127921D+01
     2   0.154659D+01  0.118991D+01 -0.837843D+00 -0.671697D+00  0.807501D+01
     3  -0.408929D+01  0.148102D+01 -0.671697D+00 -0.221446D+01 -0.375327D+01
              101           102           103           104           105 
     1   0.807501D+01 -0.375327D+01 -0.239688D+00 -0.150990D+01 -0.129172D+01
     2   0.258357D+01 -0.301606D+01 -0.150990D+01  0.989083D+01 -0.350482D+01
     3  -0.301606D+01  0.345028D+01 -0.129172D+01 -0.350482D+01  0.594544D+00
              106           107           108           109           110 
     1  -0.226819D+00 -0.404045D+01 -0.665931D+00 -0.241353D+02 -0.127372D+02
     2  -0.404045D+01  0.152803D+01  0.993530D+01 -0.127372D+02 -0.768423D+01
     3  -0.665931D+00  0.993530D+01 -0.141079D+01  0.761693D+01  0.455844D+01
              111           112           113           114           115 
     1   0.761693D+01 -0.587917D+01  0.121776D+00  0.196100D+01  0.869036D+01
     2   0.455844D+01  0.121776D+00 -0.262122D+01  0.123361D+01  0.808407D+01
     3  -0.578005D+01  0.196100D+01  0.123361D+01 -0.492011D+01  0.710129D+01
              116           117           118           119           120 
     1   0.808407D+01  0.710129D+01  0.116747D+02  0.286290D+01  0.546102D+01
     2   0.975518D+01  0.675887D+01  0.286290D+01  0.997816D+01  0.239935D+01
     3   0.675887D+01 -0.526978D+01  0.546102D+01  0.239935D+01 -0.325076D+01
              121           122           123           124           125 
     1   0.916581D+00  0.878346D+01  0.138717D+01  0.112935D+02  0.553675D+00
     2   0.878346D+01 -0.341384D+01 -0.779138D+01  0.553675D+00  0.148135D+01
     3   0.138717D+01 -0.779138D+01 -0.214262D+01 -0.905815D+01 -0.626235D+00
              126           127           128           129           130 
     1  -0.905815D+01  0.117697D+02 -0.122880D+02  0.856146D+00 -0.142113D+02
     2  -0.626235D+00 -0.122880D+02 -0.486609D+01 -0.584580D+01 -0.900413D+00
     3  -0.131682D+02  0.856146D+00 -0.584580D+01  0.881889D+01 -0.844955D+01
              131           132           133           134           135 
     1  -0.900413D+00 -0.844955D+01 -0.476135D+01 -0.827167D+01  0.152940D+02
     2  -0.849457D+01  0.982612D+01 -0.827167D+01  0.431068D+01  0.288734D+01
     3   0.982612D+01 -0.153463D+01  0.152940D+02  0.288734D+01  0.883505D+01
              136           137           138           139           140 
     1   0.597580D+01  0.113010D+00  0.764182D+01  0.101187D+02  0.586707D+01
     2   0.113010D+00  0.501250D+01  0.145682D+01  0.586707D+01 -0.661297D+01
     3   0.764182D+01  0.145682D+01 -0.514797D+01  0.574433D+01 -0.162071D+01
              141           142           143           144           145 
     1   0.574433D+01  0.365548D+00  0.521817D+01 -0.505135D+01  0.197778D+02
     2  -0.162071D+01  0.521817D+01 -0.897792D+01 -0.472447D+01 -0.684495D+01
     3   0.396672D+01 -0.505135D+01 -0.472447D+01 -0.499479D+01 -0.256189D+01
              146           147           148           149           150 
     1  -0.684495D+01 -0.256189D+01  0.438508D+01  0.178806D+01  0.982882D+00
     2  -0.710089D+01  0.248621D+01  0.178806D+01 -0.704933D+01 -0.350099D+01
     3   0.248621D+01  0.591589D+01  0.982882D+00 -0.350099D+01  0.447147D+01
              151           152           153           154           155 
     1   0.375594D+01 -0.117055D-01  0.932932D+01  0.677341D+01  0.124130D+01
     2  -0.117055D-01  0.250423D+01 -0.365296D+01  0.124130D+01  0.190179D+01
     3   0.932932D+01 -0.365296D+01  0.712926D+01  0.168880D+01 -0.138140D+01
              156           157           158           159           160 
     1   0.168880D+01 -0.889141D+01  0.105977D+02 -0.159640D+01  0.228925D+01
     2  -0.138140D+01  0.105977D+02 -0.196081D+01  0.310095D+01 -0.235140D+01
     3  -0.622131D+01 -0.159640D+01  0.310095D+01 -0.277379D+01  0.501536D+01
              161           162           163           164           165 
     1  -0.235140D+01  0.501536D+01 -0.815660D+01 -0.460225D+01 -0.153982D+01
     2   0.346273D+01  0.672190D+00 -0.460225D+01 -0.330694D+01 -0.120449D+01
     3   0.672190D+00 -0.673743D+01 -0.153982D+01 -0.120449D+01  0.151391D+01
              166           167           168           169           170 
     1  -0.242188D+01 -0.234936D+01  0.150630D+01 -0.710697D+01 -0.213670D+01
     2  -0.234936D+01 -0.128103D+01  0.159265D+00 -0.213670D+01 -0.566082D+00
     3   0.150630D+01  0.159265D+00 -0.298839D+00 -0.338562D+01 -0.344727D+01
              171           172           173           174           175 
     1  -0.338562D+01 -0.451821D+01 -0.177855D+01  0.349925D+01  0.154641D+01
     2  -0.344727D+01 -0.177855D+01 -0.971159D+00  0.257356D+01 -0.262827D+01
     3   0.100148D+01  0.349925D+01  0.257356D+01 -0.127679D+01 -0.297104D+01
              176           177           178           179           180 
     1  -0.262827D+01 -0.297104D+01  0.792861D+01  0.495780D+00 -0.409904D+01
     2  -0.227896D+01 -0.113118D+01  0.495780D+00 -0.289624D+01 -0.224592D+01
     3  -0.113118D+01  0.190242D+01 -0.409904D+01 -0.224592D+01  0.311671D+01
              181           182           183           184           185 
     1  -0.437068D+01  0.242328D+00  0.151018D+00  0.244133D+01 -0.299047D+01
     2   0.242328D+00  0.379785D+01 -0.960224D+00 -0.299047D+01 -0.643613D+01
     3   0.151018D+00 -0.960224D+00  0.987477D+00  0.158667D+01  0.190979D+01
              186           187           188           189           190 
     1   0.158667D+01 -0.583154D+00  0.145188D+01  0.121982D+01  0.699444D-01
     2   0.190979D+01  0.145188D+01  0.220465D+01 -0.443482D+00 -0.134563D+01
     3  -0.165566D+01  0.121982D+01 -0.443482D+00  0.186761D+00  0.260881D+00
              191           192           193           194           195 
     1  -0.134563D+01  0.260881D+00 -0.262795D+00  0.979382D+00  0.749100D+00
     2   0.121914D+00 -0.116906D+01  0.979382D+00 -0.132359D+02  0.180332D+01
     3  -0.116906D+01  0.568903D+00  0.749100D+00  0.180332D+01 -0.542100D+00
              196           197           198           199           200 
     1   0.152824D+00 -0.745063D+00  0.368890D+00  0.234063D+01 -0.472028D+01
     2  -0.745063D+00 -0.238597D+01 -0.594453D-01 -0.472028D+01 -0.309875D+01
     3   0.368890D+00 -0.594453D-01 -0.591915D+00  0.132070D+01  0.230580D+01
              201           202           203           204           205 
     1   0.132070D+01  0.954153D+00 -0.330241D+01  0.889939D+00 -0.206584D+00
     2   0.230580D+01 -0.330241D+01  0.684303D-01  0.243956D+01  0.201201D+01
     3  -0.905715D+00  0.889939D+00  0.243956D+01 -0.149621D+01 -0.219292D+00
              206           207           208           209           210 
     1   0.201201D+01 -0.219292D+00 -0.639925D+00 -0.116144D+01  0.867789D+00
     2   0.528382D+01 -0.243895D+01 -0.116144D+01  0.294431D+01  0.635259D+00
     3  -0.243895D+01 -0.133543D+00  0.867789D+00  0.635259D+00 -0.783535D+00
              211           212           213           214           215 
     1  -0.381242D+00  0.154685D+01 -0.325876D+00 -0.758840D-01  0.821211D+00
     2   0.154685D+01 -0.256234D+00 -0.118077D+01  0.821211D+00 -0.406736D+00
     3  -0.325876D+00 -0.118077D+01  0.194505D+01  0.531384D+00 -0.542269D+01
              216           217           218           219           220 
     1   0.531384D+00 -0.657681D+01  0.262289D+01  0.194740D+01 -0.221239D-01
     2  -0.542269D+01  0.262289D+01 -0.135572D+01 -0.247977D+01 -0.235473D+01
     3   0.527366D+01  0.194740D+01 -0.247977D+01 -0.126625D+01  0.314889D-01
              221           222           223           224           225 
     1  -0.235473D+01  0.314889D-01  0.167337D+01 -0.737912D+00 -0.395732D+01
     2   0.224380D+01  0.793940D+00 -0.737912D+00  0.496361D+00  0.165453D+01
     3   0.793940D+00 -0.654775D+00 -0.395732D+01  0.165453D+01  0.390132D+01
              226           227           228           229           230 
     1  -0.464113D+01  0.193533D+01  0.593074D+00 -0.757788D+00 -0.291800D+00
     2   0.193533D+01  0.238538D+01  0.187515D+01 -0.291800D+00  0.437964D+01
     3   0.593074D+00  0.187515D+01  0.132393D+01 -0.218973D+00  0.104894D+01
              231           232           233           234           235 
     1  -0.218973D+00  0.733761D+00  0.881402D+00  0.941568D+00 -0.395841D+01
     2   0.104894D+01  0.881402D+00 -0.166560D+01  0.245967D+00  0.288010D+01
     3   0.365128D+00  0.941568D+00  0.245967D+00 -0.183438D+01 -0.413010D+00
              236           237           238           239           240 
     1   0.288010D+01 -0.413010D+00  0.153282D+01 -0.524309D+00  0.779463D+00
     2  -0.581551D+00  0.112341D+01 -0.524309D+00  0.139627D+01 -0.109992D+01
     3   0.112341D+01  0.260889D+01  0.779463D+00 -0.109992D+01  0.511028D+00
              241           242           243           244           245 
     1   0.225764D+01 -0.758374D+00 -0.839763D+00 -0.698271D+01 -0.883172D+00
     2  -0.758374D+00 -0.289528D+00  0.666766D+00 -0.883172D+00 -0.134069D+00
     3  -0.839763D+00  0.666766D+00 -0.468172D+01 -0.227702D+01 -0.129470D+01
              246           247           248           249           250 
     1  -0.227702D+01 -0.201255D+01 -0.339295D+01 -0.423961D+00 -0.101097D+01
     2  -0.129470D+01 -0.339295D+01 -0.158647D+01 -0.170813D+01  0.140264D+01
     3  -0.148166D+01 -0.423961D+00 -0.170813D+01 -0.186786D+00 -0.191721D+01
              251           252           253           254           255 
     1   0.140264D+01 -0.191721D+01 -0.459159D+01  0.209915D+01 -0.307392D+01
     2  -0.777510D+00  0.275442D+00  0.209915D+01 -0.182197D+01  0.237404D+01
     3   0.275442D+00  0.158552D+01 -0.307392D+01  0.237404D+01 -0.171547D+01
              256           257           258           259           260 
     1   0.183782D+01 -0.223105D+01 -0.150627D+00 -0.202394D+01  0.149950D+01
     2  -0.223105D+01  0.470978D+00 -0.999006D+00  0.149950D+01 -0.117815D+01
     3  -0.150627D+00 -0.999006D+00 -0.138669D+01 -0.332979D+01  0.313875D+01
              261           262           263           264           265 
     1  -0.332979D+01 -0.456847D+01  0.290738D+01 -0.103809D+01 -0.173299D+01
     2   0.313875D+01  0.290738D+01  0.291576D+01 -0.214254D+01 -0.328949D+00
     3  -0.604272D+01 -0.103809D+01 -0.214254D+01  0.678359D+00 -0.320405D+00
              266           267           268           269           270 
     1  -0.328949D+00 -0.320405D+00 -0.338211D+00 -0.673940D+00  0.560225D-01
     2   0.556913D+01 -0.130147D+01 -0.673940D+00  0.236767D+01  0.864038D+00
     3  -0.130147D+01  0.750398D+00  0.560225D-01  0.864038D+00  0.101864D+01
              271           272           273           274           275 
     1  -0.483608D+01  0.356887D+01 -0.524728D+00  0.167780D+01 -0.467119D+01
     2   0.356887D+01 -0.189455D+01 -0.781421D+00 -0.467119D+01  0.877538D+01
     3  -0.524728D+00 -0.781421D+00  0.310811D+00  0.409050D+00  0.749981D-01
              276           277           278           279           280 
     1   0.409050D+00  0.199670D+00  0.904455D+00 -0.404148D+00 -0.449898D+01
     2   0.749981D-01  0.904455D+00 -0.267728D+01  0.903288D+00  0.137203D+01
     3   0.412722D+00 -0.404148D+00  0.903288D+00 -0.870981D+00  0.727337D-01
              281           282           283           284           285 
     1   0.137203D+01  0.727337D-01  0.146925D+00 -0.310817D-01  0.158594D+01
     2   0.623257D+00  0.238150D+01 -0.310817D-01 -0.845534D+00  0.144990D+00
     3   0.238150D+01  0.427918D+00  0.158594D+01  0.144990D+00 -0.454609D+00
              286           287           288           289           290 
     1  -0.277124D+01  0.116941D+01 -0.291950D+01 -0.709819D+01  0.154888D+01
     2   0.116941D+01  0.125357D+01  0.375693D+01  0.154888D+01  0.571663D-01
     3  -0.291950D+01  0.375693D+01  0.311131D+01  0.277436D+01  0.262174D+00
              291           292           293           294           295 
     1   0.277436D+01  0.226043D+01 -0.224570D+01 -0.220382D+01  0.759403D+01
     2   0.262174D+00 -0.224570D+01  0.157418D+01  0.520500D+00 -0.333491D+01
     3   0.630878D-01 -0.220382D+01  0.520500D+00  0.315387D+00 -0.262741D+01
              296           297           298           299           300 
     1  -0.333491D+01 -0.262741D+01 -0.445052D+01  0.266785D+01 -0.956988D+00
     2   0.858579D+00  0.186893D+00  0.266785D+01 -0.801229D+00  0.466824D+00
     3   0.186893D+00  0.144803D+01 -0.956988D+00  0.466824D+00  0.758732D+00
              301           302           303           304           305 
     1   0.397136D+01 -0.651891D+01  0.251077D+01 -0.215583D+01  0.250322D+01
     2  -0.651891D+01  0.319058D+00  0.106914D+00  0.250322D+01 -0.436166D+00
     3   0.251077D+01  0.106914D+00 -0.109765D+01  0.152610D+01 -0.673283D+00
              306           307           308           309           310 
     1   0.152610D+01 -0.362952D+01 -0.697793D+00 -0.160474D+01 -0.134214D+01
     2  -0.673283D+00 -0.697793D+00  0.386557D+00 -0.119827D+00  0.197156D+00
     3   0.679187D+00 -0.160474D+01 -0.119827D+00  0.721921D+00  0.563558D+00
              311           312           313           314           315 
     1   0.197156D+00  0.563558D+00 -0.629524D+01  0.141570D+01 -0.639028D+01
     2   0.864383D+00 -0.101370D+01  0.141570D+01 -0.103356D+01  0.596552D+00
     3  -0.101370D+01 -0.335280D-01 -0.639028D+01  0.596552D+00 -0.134779D+01
              316           317           318           319           320 
     1   0.375391D+01  0.234318D+00 -0.304477D+00  0.899023D+00  0.260858D+01
     2   0.234318D+00 -0.635740D+00  0.724620D+00  0.260858D+01 -0.266533D+00
     3  -0.304477D+00  0.724620D+00 -0.181115D+01  0.229751D+01 -0.305552D+00
              321           322           323           324           325 
     1   0.229751D+01  0.129423D+01 -0.569739D-01 -0.153297D+01  0.160247D+02
     2  -0.305552D+00 -0.569739D-01 -0.446620D+00 -0.515841D+00  0.476382D+01
     3  -0.272727D+01 -0.153297D+01 -0.515841D+00 -0.215878D+01  0.125477D+01
              326           327           328           329           330 
     1   0.476382D+01  0.125477D+01  0.723113D+01  0.511587D+01 -0.631402D+01
     2  -0.291683D+01  0.289259D+01  0.511587D+01  0.155246D+01  0.931075D+01
     3   0.289259D+01 -0.102021D+02 -0.631402D+01  0.931075D+01  0.976896D+01
              331           332           333           334           335 
     1   0.419172D+01 -0.917031D+00  0.135271D+02 -0.278363D+02  0.720896D+00
     2  -0.917031D+00  0.449998D+01  0.250411D+01  0.720896D+00  0.322822D+01
     3   0.135271D+02  0.250411D+01 -0.275003D+01 -0.107372D+02  0.414476D+01
              336           337           338           339           340 
     1  -0.107372D+02 -0.238235D+02 -0.581838D+01  0.481184D+01 -0.366758D+02
     2   0.414476D+01 -0.581838D+01  0.559359D+00 -0.182295D+02  0.119255D+02
     3   0.147644D+01  0.481184D+01 -0.182295D+02 -0.532260D+01 -0.173853D+02
              341           342           343           344           345 
     1   0.119255D+02 -0.173853D+02  0.122351D+02  0.793906D+00  0.154282D+01
     2  -0.185102D+02  0.226577D+01  0.793906D+00 -0.517293D+00 -0.124369D+00
     3   0.226577D+01  0.243294D+02  0.154282D+01 -0.124369D+00  0.351327D+01
              346           347           348           349           350 
     1   0.202166D+01  0.142874D+01 -0.349839D+00  0.368132D+01 -0.120654D+01
     2   0.142874D+01  0.147005D+01 -0.945018D+00 -0.120654D+01 -0.162822D+01
     3  -0.349839D+00 -0.945018D+00 -0.268130D+00  0.142137D+01 -0.645262D+00
              351           352           353           354           355 
     1   0.142137D+01 -0.370136D+02 -0.217733D+02 -0.160507D+02 -0.747786D+01
     2  -0.645262D+00 -0.217733D+02 -0.266964D+02 -0.868318D+01 -0.296278D+02
     3   0.849229D+00 -0.160507D+02 -0.868318D+01  0.442103D+01 -0.535892D+01
              356           357           358           359           360 
     1  -0.296278D+02 -0.535892D+01 -0.131465D+02 -0.617203D+01 -0.104488D+02
     2  -0.287949D+02  0.254602D+01 -0.617203D+01  0.731602D+01 -0.137937D+00
     3   0.254602D+01  0.109604D+02 -0.104488D+02 -0.137937D+00 -0.737523D+00
              361           362           363           364           365 
     1   0.359439D+01 -0.459952D+01  0.704681D+01  0.568386D+01  0.127461D+02
     2  -0.459952D+01  0.230165D+02 -0.417969D+01  0.127461D+02  0.683824D+01
     3   0.704681D+01 -0.417969D+01 -0.830665D+01 -0.245078D+01  0.832982D+01
              366           367           368           369           370 
     1  -0.245078D+01  0.245055D+00 -0.165923D+01  0.655271D+01 -0.108791D+02
     2   0.832982D+01 -0.165923D+01  0.164396D+02  0.113287D+02 -0.325296D+01
     3  -0.615586D+01  0.655271D+01  0.113287D+02 -0.432860D+01 -0.714141D+01
              371           372           373           374           375 
     1  -0.325296D+01 -0.714141D+01 -0.228939D+01 -0.170248D+01  0.909405D+01
     2   0.199350D+01  0.131088D+00 -0.170248D+01 -0.178195D+01 -0.541695D+01
     3   0.131088D+00  0.879394D+01  0.909405D+01 -0.541695D+01 -0.939537D+01
              376           377           378           379           380 
     1   0.161935D+01 -0.208708D+00 -0.433075D+00 -0.123134D+02  0.741754D+00
     2  -0.208708D+00 -0.172744D+02 -0.982277D+01  0.741754D+00 -0.642136D+01
     3  -0.433075D+00 -0.982277D+01  0.134445D+01 -0.122648D+01  0.197171D+01
              381           382           383           384           385 
     1  -0.122648D+01  0.109578D+02 -0.121797D+02  0.261940D+01  0.220729D+02
     2   0.197171D+01 -0.121797D+02  0.868512D+00 -0.318019D+01 -0.972479D+01
     3   0.284212D+01  0.261940D+01 -0.318019D+01 -0.261322D+01  0.102885D+02
              386           387           388           389           390 
     1  -0.972479D+01  0.102885D+02 -0.797885D+01  0.288515D+01  0.341741D+01
     2   0.913020D+01 -0.321245D+01  0.288515D+01  0.976444D+01 -0.643436D+01
     3  -0.321245D+01 -0.165737D+02  0.341741D+01 -0.643436D+01  0.187664D+01
              391           392           393           394           395 
     1   0.585168D+01 -0.141116D+01 -0.215112D+01  0.140444D+02 -0.395650D+01
     2  -0.141116D+01  0.294857D+00  0.725769D+00 -0.395650D+01  0.848730D+00
     3  -0.215112D+01  0.725769D+00 -0.461982D+01 -0.115511D+02 -0.185555D+01
              396           397           398           399           400 
     1  -0.115511D+02 -0.147259D+02 -0.923446D+00  0.218503D+01 -0.355598D+01
     2  -0.185555D+01 -0.923446D+00 -0.512124D+01  0.169558D+01 -0.145485D+02
     3  -0.834989D+01  0.218503D+01  0.169558D+01 -0.636865D+00 -0.183392D+01
              401           402           403           404           405 
     1  -0.145485D+02 -0.183392D+01 -0.183954D+02  0.352006D+00 -0.383595D+01
     2   0.889694D+01  0.112594D+01  0.352006D+00 -0.200375D+01  0.535136D+01
     3   0.112594D+01  0.327531D+01 -0.383595D+01  0.535136D+01 -0.121614D+01
              406           407           408           409           410 
     1   0.220842D+02  0.149581D+02  0.872992D+01  0.107046D+02  0.377999D+01
     2   0.149581D+02  0.899781D+01  0.563091D+01  0.377999D+01  0.574033D+01
     3   0.872992D+01  0.563091D+01  0.451514D+01  0.950320D+00 -0.567210D+00
              411           412           413           414           415 
     1   0.950320D+00  0.120836D+02  0.899072D+01 -0.560000D+01 -0.182378D+01
     2  -0.567210D+00  0.899072D+01  0.630552D+01 -0.569259D+01  0.914254D+00
     3   0.351780D+01 -0.560000D+01 -0.569259D+01 -0.484249D+01  0.142403D+01
              416           417           418           419           420 
     1   0.914254D+00  0.142403D+01  0.863563D+00  0.670649D+00 -0.265892D+00
     2  -0.313464D+01  0.895129D+00  0.670649D+00  0.365589D+01  0.174045D+01
     3   0.895129D+00  0.130589D+01 -0.265892D+00  0.174045D+01  0.260006D+01
              421           422           423           424           425 
     1   0.175259D+01  0.577102D+00 -0.661875D+00  0.182149D+01 -0.729465D+01
     2   0.577102D+00 -0.261848D+01 -0.275312D+00 -0.729465D+01 -0.388121D+01
     3  -0.661875D+00 -0.275312D+00 -0.366138D+01 -0.821733D+00 -0.253461D+01
              426           427           428           429           430 
     1  -0.821733D+00  0.520678D+00  0.100006D+01 -0.120636D+01 -0.506681D+00
     2  -0.253461D+01  0.100006D+01 -0.112613D+02 -0.299712D+01 -0.376340D+01
     3  -0.288033D+01 -0.120636D+01 -0.299712D+01  0.121315D+01  0.115836D+01
              431           432           433           434           435 
     1  -0.376340D+01  0.115836D+01  0.925960D+00  0.267219D+01  0.773006D+00
     2  -0.655045D+00 -0.988176D+01  0.267219D+01  0.176251D+01 -0.222739D+00
     3  -0.988176D+01  0.369453D+01  0.773006D+00 -0.222739D+00 -0.213036D+01
              436           437           438           439           440 
     1  -0.628017D+00  0.142841D+01 -0.253214D+01  0.152638D+01  0.644927D+00
     2   0.142841D+01 -0.258470D-01 -0.119518D+01  0.644927D+00 -0.106637D+01
     3  -0.253214D+01 -0.119518D+01  0.118884D+01 -0.109030D+01  0.125147D+01
              441           442           443           444           445 
     1  -0.109030D+01 -0.108673D+02  0.906730D+01  0.149622D+01  0.153758D+01
     2   0.125147D+01  0.906730D+01  0.313967D+01 -0.112791D+00  0.379267D+01
     3  -0.245612D+01  0.149622D+01 -0.112791D+00  0.251041D+01 -0.238788D+01
              446           447           448           449           450 
     1   0.379267D+01 -0.238788D+01  0.818357D+01 -0.310777D+01 -0.604489D+01
     2   0.764943D+01  0.587069D+01 -0.310777D+01  0.104048D+02  0.115496D+02
     3   0.587069D+01  0.186732D+01 -0.604489D+01  0.115496D+02  0.827658D+01
              451           452           453           454           455 
     1  -0.222122D-01  0.596168D+01  0.476034D+01  0.138917D+01 -0.614532D+01
     2   0.596168D+01 -0.680756D+01 -0.195897D+01 -0.614532D+01  0.995222D+01
     3   0.476034D+01 -0.195897D+01 -0.249583D+01  0.148727D+01  0.474090D+01
              456           457           458           459           460 
     1   0.148727D+01 -0.573066D+01  0.308648D+01  0.198062D+01  0.432846D+01
     2   0.474090D+01  0.308648D+01 -0.932329D+01 -0.409522D+01 -0.102751D+00
     3  -0.374175D+01  0.198062D+01 -0.409522D+01  0.723371D+01  0.137118D+01
              461           462           463           464           465 
     1  -0.102751D+00  0.137118D+01 -0.263604D+01  0.329309D+01 -0.315601D+00
     2  -0.405939D+01 -0.186203D+00  0.329309D+01  0.732930D+01  0.991852D+00
     3  -0.186203D+00 -0.385085D+00 -0.315601D+00  0.991852D+00  0.986946D+00
              466           467           468           469           470 
     1   0.151466D+01  0.236721D+00 -0.137808D+01  0.103270D+02  0.479905D+01
     2   0.236721D+00 -0.314573D+00 -0.200944D+00  0.479905D+01  0.226091D+01
     3  -0.137808D+01 -0.200944D+00 -0.842770D+00 -0.143844D+01 -0.200615D+01
              471           472           473           474           475 
     1  -0.143844D+01  0.921104D-02  0.236621D+01  0.184226D+01 -0.722350D+01
     2  -0.200615D+01  0.236621D+01  0.185319D+01  0.119920D+01 -0.174039D+01
     3  -0.135109D+01  0.184226D+01  0.119920D+01  0.751000D+00  0.202021D+01
              476           477           478           479           480 
     1  -0.174039D+01  0.202021D+01  0.240470D+01  0.217188D+01  0.269076D+01
     2   0.120306D+01  0.268530D+01  0.217188D+01  0.255631D+01  0.205064D+01
     3   0.268530D+01  0.648724D-02  0.269076D+01  0.205064D+01  0.510707D+00
              481           482           483           484           485 
     1   0.153206D+01  0.239016D+01 -0.195415D+01  0.719405D+01  0.107073D+01
     2   0.239016D+01  0.116697D+01 -0.449899D+00  0.107073D+01 -0.867998D+00
     3  -0.195415D+01 -0.449899D+00 -0.136666D+01  0.621281D+01  0.450272D+01
              486           487           488           489           490 
     1   0.621281D+01  0.602092D+01 -0.171359D+01  0.354289D+01 -0.198107D+01
     2   0.450272D+01 -0.171359D+01  0.291571D+00 -0.187520D+01  0.276414D+01
     3   0.380477D+01  0.354289D+01 -0.187520D+01  0.224408D+01  0.421774D+00
              491           492           493           494           495 
     1   0.276414D+01  0.421774D+00  0.133271D+01  0.206881D+00  0.539710D+01
     2  -0.123084D+01  0.172503D+01  0.206881D+00 -0.434085D-01 -0.229127D+01
     3   0.172503D+01  0.195616D+01  0.539710D+01 -0.229127D+01  0.747716D+01
              496           497           498           499           500 
     1   0.424014D+01 -0.858088D+00  0.163547D+01  0.164473D+01  0.106161D+01
     2  -0.858088D+00 -0.183045D+01  0.241968D+01  0.106161D+01 -0.394030D+01
     3   0.163547D+01  0.241968D+01 -0.177260D+01  0.126847D+01  0.134180D+01
              501           502           503           504           505 
     1   0.126847D+01  0.219955D+01  0.730422D+00 -0.518163D+00  0.767631D+01
     2   0.134180D+01  0.730422D+00 -0.698335D+00  0.215161D+00  0.123539D+01
     3  -0.731578D+00 -0.518163D+00  0.215161D+00 -0.139636D+01  0.104265D+01
              506           507           508           509           510 
     1   0.123539D+01  0.104265D+01  0.878943D+01  0.340634D+01  0.291808D+01
     2  -0.897371D+00 -0.253416D-01  0.340634D+01 -0.739807D+00  0.184967D+00
     3  -0.253416D-01 -0.908019D-01  0.291808D+01  0.184967D+00  0.875818D+00
              511           512           513           514           515 
     1  -0.181389D+01  0.110071D+01  0.273043D+01  0.369681D+01 -0.299206D+01
     2   0.110071D+01 -0.264415D+00  0.101616D+01 -0.299206D+01  0.805783D+00
     3   0.273043D+01  0.101616D+01 -0.508420D+00  0.656393D+00  0.215924D+00
              516           517           518           519           520 
     1   0.656393D+00 -0.926712D+01  0.668155D+01 -0.344999D+01  0.210127D+01
     2   0.215924D+00  0.668155D+01 -0.524069D+01  0.212697D+01 -0.163178D+01
     3  -0.679007D+00 -0.344999D+01  0.212697D+01 -0.115105D+01  0.307021D+01
              521           522           523           524           525 
     1  -0.163178D+01  0.307021D+01  0.106155D+02 -0.148327D+01 -0.316172D+01
     2   0.496876D+00 -0.256021D+01 -0.148327D+01  0.569833D-01  0.122600D-01
     3  -0.256021D+01  0.232940D+01 -0.316172D+01  0.122600D-01  0.130545D+01
              526           527           528           529           530 
     1  -0.156258D+01  0.190753D+01  0.173084D+01 -0.349604D+01  0.153632D+01
     2   0.190753D+01 -0.208964D+01 -0.131317D+01  0.153632D+01 -0.952221D+00
     3   0.173084D+01 -0.131317D+01 -0.118411D+01  0.398409D+01 -0.109616D+01
              531           532           533           534           535 
     1   0.398409D+01  0.225485D+01 -0.201438D+01  0.131575D+01 -0.352609D+01
     2  -0.109616D+01 -0.201438D+01  0.141217D+01  0.977722D+00  0.456300D+01
     3  -0.185860D+01  0.131575D+01  0.977722D+00 -0.158068D+01 -0.209723D-01
              536           537           538           539           540 
     1   0.456300D+01 -0.209723D-01  0.113414D+01  0.470817D-01  0.447764D+00
     2  -0.100178D+00 -0.180178D+01  0.470817D-01 -0.144851D+00  0.121771D+01
     3  -0.180178D+01  0.815760D+00  0.447764D+00  0.121771D+01 -0.211595D+01
              541           542           543           544           545 
     1  -0.770723D-01  0.165593D+01 -0.837839D-01 -0.105905D-01 -0.607702D+00
     2   0.165593D+01  0.223865D+00 -0.951677D+00 -0.607702D+00  0.120169D+02
     3  -0.837839D-01 -0.951677D+00  0.227243D+00  0.833366D+00 -0.178176D+01
              546           547           548           549           550 
     1   0.833366D+00  0.139792D+00 -0.401579D+00 -0.253199D+00  0.436754D+00
     2  -0.178176D+01 -0.401579D+00 -0.561799D+01  0.737830D+00  0.105107D+01
     3   0.584518D+00 -0.253199D+00  0.737830D+00 -0.967824D+00  0.755425D+00
              551           552           553           554           555 
     1   0.105107D+01  0.755425D+00  0.355012D+00 -0.129529D+01  0.102142D-01
     2  -0.275284D+01  0.607261D+00 -0.129529D+01  0.285962D+00  0.102225D-01
     3   0.607261D+00  0.543357D-01  0.102142D-01  0.102225D-01 -0.610476D+00
              556           557           558           559           560 
     1   0.200444D+00  0.920618D-01 -0.871120D+00 -0.199995D+01  0.372295D+01
     2   0.920618D-01  0.234308D+01  0.652216D+01  0.372295D+01  0.256516D+01
     3  -0.871120D+00  0.652216D+01  0.204570D+01 -0.568205D+00  0.197600D+01
              561           562           563           564           565 
     1  -0.568205D+00 -0.713537D+00  0.254544D+01 -0.237030D+00 -0.414764D+00
     2   0.197600D+01  0.254544D+01  0.262954D+01  0.331058D+01  0.172643D+01
     3  -0.200012D+00 -0.237030D+00  0.331058D+01 -0.106426D+00 -0.333589D+00
              566           567           568           569           570 
     1   0.172643D+01 -0.333589D+00  0.522675D+01 -0.501199D+01 -0.121420D+01
     2   0.551143D+01  0.672549D+00 -0.501199D+01  0.138405D+00  0.208212D+01
     3   0.672549D+00 -0.918233D+00 -0.121420D+01  0.208212D+01 -0.642773D+00
              571           572           573           574           575 
     1  -0.222173D+01  0.194593D+01  0.544588D+00 -0.201790D+01  0.200293D+01
     2   0.194593D+01  0.562023D+00 -0.260041D+01  0.200293D+01 -0.247254D+01
     3   0.544588D+00 -0.260041D+01 -0.159754D+00 -0.474889D+00 -0.210207D+01
              576           577           578           579           580 
     1  -0.474889D+00  0.333320D+01 -0.223237D+01  0.120362D+01 -0.742629D+00
     2  -0.210207D+01 -0.223237D+01  0.213559D+01 -0.159113D+01  0.313498D+01
     3   0.889653D-01  0.120362D+01 -0.159113D+01  0.402441D+00  0.997360D-01
              581           582           583           584           585 
     1   0.313498D+01  0.997360D-01  0.189011D+01 -0.146060D+01  0.178307D+01
     2  -0.739653D+01  0.819286D+00 -0.146060D+01  0.144652D+01 -0.337957D+01
     3   0.819286D+00 -0.778531D+00  0.178307D+01 -0.337957D+01  0.285611D+00
              586           587           588           589           590 
     1  -0.261629D-01  0.360847D+00 -0.841695D+00  0.194243D+01 -0.457777D+00
     2   0.360847D+00 -0.489784D+01 -0.294353D+01 -0.457777D+00 -0.540666D+01
     3  -0.841695D+00 -0.294353D+01 -0.439723D+00 -0.205620D+01 -0.226193D+01
              591           592           593           594           595 
     1  -0.205620D+01 -0.198969D-01  0.782350D-02  0.179379D+00  0.539355D+01
     2  -0.226193D+01  0.782350D-02  0.605687D+00 -0.130948D+01 -0.408721D+01
     3  -0.383237D-01  0.179379D+00 -0.130948D+01 -0.142060D+01 -0.533716D+01
              596           597           598           599           600 
     1  -0.408721D+01 -0.533716D+01  0.970335D-01  0.793406D+00  0.257211D+00
     2   0.352020D+01  0.241111D+01  0.793406D+00  0.478039D+00  0.913557D-01
     3   0.241111D+01  0.399309D+01  0.257211D+00  0.913557D-01 -0.744775D+00
              601           602           603           604           605 
     1  -0.307924D+00  0.107722D+01  0.222627D+01 -0.104780D+01 -0.509065D+00
     2   0.107722D+01 -0.155244D+01 -0.205044D+01 -0.509065D+00  0.294657D+01
     3   0.222627D+01 -0.205044D+01 -0.291199D+01  0.847671D+00  0.591390D+00
              606           607           608           609           610 
     1   0.847671D+00 -0.144863D+01  0.394886D+01  0.110745D+01  0.602340D+00
     2   0.591390D+00  0.394886D+01 -0.487402D+01 -0.362634D+01 -0.684696D+00
     3  -0.329287D+01  0.110745D+01 -0.362634D+01  0.212879D+01 -0.767683D+00
              611           612 
     1  -0.684696D+00 -0.767683D+00
     2   0.641083D+00  0.190084D+00
     3   0.190084D+00 -0.158502D+01
Property number 1 -- Alpha(-w,w) derivatives, frequency  2    0.085969:
                1             2             3             4             5 
     1   0.256946D+01 -0.182166D+01 -0.427321D+01  0.595298D+01 -0.641086D+01
     2  -0.182166D+01 -0.408972D+00  0.391921D+01 -0.641086D+01 -0.165529D+01
     3  -0.427321D+01  0.391921D+01 -0.450469D+01  0.252027D+01 -0.572495D+01
                6             7             8             9            10 
     1   0.252027D+01 -0.399133D+01 -0.459876D+01 -0.134822D+02  0.125696D+01
     2  -0.572495D+01 -0.459876D+01 -0.501596D+01  0.421852D+01  0.127848D+01
     3  -0.504504D+01 -0.134822D+02  0.421852D+01 -0.105439D+01 -0.221022D+01
               11            12            13            14            15 
     1   0.127848D+01 -0.221022D+01 -0.508732D+01  0.207958D+01  0.116978D+01
     2   0.165110D+01 -0.727659D+01  0.207958D+01 -0.666004D+01  0.936088D+01
     3  -0.727659D+01 -0.342662D+01  0.116978D+01  0.936088D+01  0.141021D+02
               16            17            18            19            20 
     1   0.612481D+01 -0.641554D+01 -0.604635D-01 -0.474025D+01  0.538853D+01
     2  -0.641554D+01 -0.210376D+01  0.870866D-01  0.538853D+01 -0.255641D+02
     3  -0.604635D-01  0.870866D-01 -0.294437D+01  0.324512D+01  0.940403D+01
               21            22            23            24            25 
     1   0.324512D+01 -0.584698D+01 -0.139920D+02 -0.926041D+00  0.206416D+01
     2   0.940403D+01 -0.139920D+02  0.349117D+00  0.491749D+00  0.505416D+01
     3   0.107950D+02 -0.926041D+00  0.491749D+00 -0.185091D+01 -0.224200D+01
               26            27            28            29            30 
     1   0.505416D+01 -0.224200D+01  0.463371D+02  0.245477D+02 -0.169610D+02
     2  -0.111828D+01 -0.643824D+01  0.245477D+02  0.225720D+02 -0.144342D+02
     3  -0.643824D+01 -0.275747D+01 -0.169610D+02 -0.144342D+02 -0.331534D+01
               31            32            33            34            35 
     1   0.787611D+01  0.259168D+02 -0.707464D+01 -0.153111D+02 -0.836457D+01
     2   0.259168D+02  0.353243D+02 -0.698306D+01 -0.836457D+01  0.198133D+01
     3  -0.707464D+01 -0.698306D+01 -0.111279D+02  0.983868D+01 -0.290761D+01
               36            37            38            39            40 
     1   0.983868D+01 -0.185625D+02  0.374045D-01 -0.352771D+00 -0.270738D+01
     2  -0.290761D+01  0.374045D-01  0.234019D+00 -0.809578D+00 -0.448451D+00
     3   0.819060D+01 -0.352771D+00 -0.809578D+00 -0.265632D+01 -0.199940D+00
               41            42            43            44            45 
     1  -0.448451D+00 -0.199940D+00  0.214651D+01 -0.150854D+01 -0.117924D+00
     2  -0.193863D+01 -0.464682D+00 -0.150854D+01 -0.126357D+01  0.116554D+01
     3  -0.464682D+00  0.451057D+00 -0.117924D+00  0.116554D+01  0.420057D+00
               46            47            48            49            50 
     1   0.242455D+02 -0.880254D+01  0.129872D+00  0.786673D+01  0.435529D+01
     2  -0.880254D+01  0.937569D+00  0.133075D+01  0.435529D+01  0.162630D+01
     3   0.129872D+00  0.133075D+01  0.397676D+00 -0.215101D+01  0.450234D+01
               51            52            53            54            55 
     1  -0.215101D+01 -0.169738D+02  0.475277D+01  0.495360D+01 -0.267356D+01
     2   0.450234D+01  0.475277D+01 -0.367886D+01 -0.647287D+01 -0.614463D-01
     3   0.941910D+01  0.495360D+01 -0.647287D+01  0.127332D+02 -0.200761D+01
               56            57            58            59            60 
     1  -0.614463D-01 -0.200761D+01 -0.345969D+01 -0.146319D+01  0.267589D+01
     2   0.136766D+01  0.825097D+00 -0.146319D+01  0.624996D+00  0.231814D+00
     3   0.825097D+00  0.124694D+01  0.267589D+01  0.231814D+00  0.287999D+01
               61            62            63            64            65 
     1   0.273532D+00  0.110135D+01  0.106470D+01  0.471013D+00  0.158372D+00
     2   0.110135D+01 -0.937052D-01  0.615166D-01  0.158372D+00 -0.908132D-01
     3   0.106470D+01  0.615166D-01 -0.131964D+01  0.148840D+01  0.287082D+01
               66            67            68            69            70 
     1   0.148840D+01  0.213079D+00 -0.551404D+00  0.263102D+01 -0.672473D+00
     2   0.287082D+01 -0.551404D+00  0.572408D+00  0.497203D+01  0.888662D-01
     3  -0.416101D+01  0.263102D+01  0.497203D+01  0.233283D+01 -0.240798D+01
               71            72            73            74            75 
     1   0.888662D-01 -0.240798D+01 -0.498710D+00 -0.602874D-01  0.160386D+01
     2   0.431917D+00  0.374816D+01 -0.602874D-01  0.204469D+00  0.816742D+00
     3   0.374816D+01  0.213506D+02  0.160386D+01  0.816742D+00  0.223168D+01
               76            77            78            79            80 
     1   0.636072D+00  0.552519D+00 -0.149066D+01  0.306353D+01  0.233735D+01
     2   0.552519D+00 -0.957166D+00 -0.374068D+01  0.233735D+01 -0.445925D+00
     3  -0.149066D+01 -0.374068D+01 -0.257393D+01  0.236884D+01 -0.234759D+01
               81            82            83            84            85 
     1   0.236884D+01  0.351280D+00 -0.444887D+01 -0.208072D-01  0.164347D+01
     2  -0.234759D+01 -0.444887D+01 -0.166340D+01  0.127250D+01 -0.102997D+01
     3  -0.213532D+02 -0.208072D-01  0.127250D+01  0.293075D+01 -0.124578D+01
               86            87            88            89            90 
     1  -0.102997D+01 -0.124578D+01  0.252066D+00  0.180875D+01  0.254895D+01
     2  -0.104335D+01 -0.233857D+01  0.180875D+01 -0.231285D+01 -0.627081D+00
     3  -0.233857D+01 -0.124739D+01  0.254895D+01 -0.627081D+00 -0.108089D+01
               91            92            93            94            95 
     1   0.122515D+01 -0.546896D+00  0.181204D+01  0.711340D-01 -0.255514D+00
     2  -0.546896D+00  0.418799D+01 -0.332856D+00 -0.255514D+00 -0.383923D+01
     3   0.181204D+01 -0.332856D+00 -0.364222D+00  0.643558D+00  0.174616D+01
               96            97            98            99           100 
     1   0.643558D+00  0.184267D+01  0.796208D+00  0.162306D+01 -0.124945D+01
     2   0.174616D+01  0.796208D+00 -0.134348D+01 -0.386603D+00  0.863318D+01
     3  -0.427507D+01  0.162306D+01 -0.386603D+00 -0.232095D+01 -0.381717D+01
              101           102           103           104           105 
     1   0.863318D+01 -0.381717D+01 -0.382658D+00 -0.151805D+01 -0.129743D+01
     2   0.256684D+01 -0.308960D+01 -0.151805D+01  0.111395D+02 -0.364021D+01
     3  -0.308960D+01  0.350608D+01 -0.129743D+01 -0.364021D+01  0.515163D+00
              106           107           108           109           110 
     1  -0.119248D+00 -0.412808D+01 -0.574693D+00 -0.276625D+02 -0.150241D+02
     2  -0.412808D+01  0.159441D+01  0.109204D+02 -0.150241D+02 -0.922846D+01
     3  -0.574693D+00  0.109204D+02 -0.172619D+01  0.887157D+01  0.522150D+01
              111           112           113           114           115 
     1   0.887157D+01 -0.681903D+01  0.450352D-02  0.254600D+01  0.985616D+01
     2   0.522150D+01  0.450352D-02 -0.274731D+01  0.120390D+01  0.916657D+01
     3  -0.634993D+01  0.254600D+01  0.120390D+01 -0.507479D+01  0.805917D+01
              116           117           118           119           120 
     1   0.916657D+01  0.805917D+01  0.138524D+02  0.337454D+01  0.598614D+01
     2   0.111085D+02  0.741070D+01  0.337454D+01  0.999972D+01  0.229617D+01
     3   0.741070D+01 -0.565733D+01  0.598614D+01  0.229617D+01 -0.363817D+01
              121           122           123           124           125 
     1   0.488637D+00  0.989901D+01  0.201201D+01  0.133598D+02  0.103756D+00
     2   0.989901D+01 -0.446930D+01 -0.838239D+01  0.103756D+00  0.184364D+01
     3   0.201201D+01 -0.838239D+01 -0.184734D+01 -0.922518D+01 -0.762722D+00
              126           127           128           129           130 
     1  -0.922518D+01  0.148865D+02 -0.142338D+02  0.112667D+01 -0.158656D+02
     2  -0.762722D+00 -0.142338D+02 -0.436516D+01 -0.621285D+01  0.167637D+00
     3  -0.135741D+02  0.112667D+01 -0.621285D+01  0.934060D+01 -0.963083D+01
              131           132           133           134           135 
     1   0.167637D+00 -0.963083D+01 -0.424923D+01 -0.927490D+01  0.171049D+02
     2  -0.103105D+02  0.106446D+02 -0.927490D+01  0.473463D+01  0.265713D+01
     3   0.106446D+02 -0.161962D+01  0.171049D+02  0.265713D+01  0.973869D+01
              136           137           138           139           140 
     1   0.655771D+01  0.226402D+00  0.791189D+01  0.112412D+02  0.610006D+01
     2   0.226402D+00  0.501328D+01  0.156160D+01  0.610006D+01 -0.690495D+01
     3   0.791189D+01  0.156160D+01 -0.544610D+01  0.648127D+01 -0.190834D+01
              141           142           143           144           145 
     1   0.648127D+01 -0.420048D+00  0.619867D+01 -0.501095D+01  0.228128D+02
     2  -0.190834D+01  0.619867D+01 -0.993644D+01 -0.522702D+01 -0.738135D+01
     3   0.416327D+01 -0.501095D+01 -0.522702D+01 -0.519254D+01 -0.257527D+01
              146           147           148           149           150 
     1  -0.738135D+01 -0.257527D+01  0.503414D+01  0.224455D+01  0.111319D+01
     2  -0.780285D+01  0.268950D+01  0.224455D+01 -0.804778D+01 -0.362897D+01
     3   0.268950D+01  0.625179D+01  0.111319D+01 -0.362897D+01  0.473898D+01
              151           152           153           154           155 
     1   0.452376D+01 -0.275515D+00  0.104003D+02  0.758783D+01  0.117401D+01
     2  -0.275515D+00  0.273781D+01 -0.405573D+01  0.117401D+01  0.212295D+01
     3   0.104003D+02 -0.405573D+01  0.758018D+01  0.193491D+01 -0.156613D+01
              156           157           158           159           160 
     1   0.193491D+01 -0.101445D+02  0.116786D+02 -0.170230D+01  0.259884D+01
     2  -0.156613D+01  0.116786D+02 -0.230498D+01  0.329222D+01 -0.261590D+01
     3  -0.650663D+01 -0.170230D+01  0.329222D+01 -0.293264D+01  0.554181D+01
              161           162           163           164           165 
     1  -0.261590D+01  0.554181D+01 -0.960128D+01 -0.586648D+01 -0.163612D+01
     2   0.375256D+01  0.494002D+00 -0.586648D+01 -0.415619D+01 -0.129585D+01
     3   0.494002D+00 -0.697852D+01 -0.163612D+01 -0.129585D+01  0.163665D+01
              166           167           168           169           170 
     1  -0.284574D+01 -0.297008D+01  0.176394D+01 -0.823114D+01 -0.269418D+01
     2  -0.297008D+01 -0.181635D+01  0.279675D+00 -0.269418D+01 -0.777778D+00
     3   0.176394D+01  0.279675D+00 -0.344990D+00 -0.381158D+01 -0.385800D+01
              171           172           173           174           175 
     1  -0.381158D+01 -0.529645D+01 -0.246590D+01  0.410042D+01  0.181881D+01
     2  -0.385800D+01 -0.246590D+01 -0.134322D+01  0.302395D+01 -0.300239D+01
     3   0.119515D+01  0.410042D+01  0.302395D+01 -0.152024D+01 -0.342276D+01
              176           177           178           179           180 
     1  -0.300239D+01 -0.342276D+01  0.916499D+01  0.102468D+01 -0.480688D+01
     2  -0.278507D+01 -0.124369D+01  0.102468D+01 -0.293781D+01 -0.272012D+01
     3  -0.124369D+01  0.204959D+01 -0.480688D+01 -0.272012D+01  0.344395D+01
              181           182           183           184           185 
     1  -0.481964D+01  0.294453D+00  0.953654D-01  0.231313D+01 -0.352831D+01
     2   0.294453D+00  0.432087D+01 -0.110646D+01 -0.352831D+01 -0.725222D+01
     3   0.953654D-01 -0.110646D+01  0.105082D+01  0.186534D+01  0.220047D+01
              186           187           188           189           190 
     1   0.186534D+01 -0.542344D+00  0.169352D+01  0.128550D+01  0.434698D-01
     2   0.220047D+01  0.169352D+01  0.254791D+01 -0.450756D+00 -0.138464D+01
     3  -0.180099D+01  0.128550D+01 -0.450756D+00  0.173475D+00  0.256449D+00
              191           192           193           194           195 
     1  -0.138464D+01  0.256449D+00 -0.304848D+00  0.105488D+01  0.774012D+00
     2   0.193237D+00 -0.129763D+01  0.105488D+01 -0.149356D+02  0.193909D+01
     3  -0.129763D+01  0.603827D+00  0.774012D+00  0.193909D+01 -0.569849D+00
              196           197           198           199           200 
     1   0.145588D+00 -0.811525D+00  0.382366D+00  0.253500D+01 -0.514679D+01
     2  -0.811525D+00 -0.263344D+01 -0.485058D-01 -0.514679D+01 -0.333039D+01
     3   0.382366D+00 -0.485058D-01 -0.604417D+00  0.135872D+01  0.240748D+01
              201           202           203           204           205 
     1   0.135872D+01  0.116859D+01 -0.365559D+01  0.896238D+00 -0.307054D+00
     2   0.240748D+01 -0.365559D+01  0.131611D+00  0.260801D+01  0.216752D+01
     3  -0.917179D+00  0.896238D+00  0.260801D+01 -0.157279D+01 -0.251211D+00
              206           207           208           209           210 
     1   0.216752D+01 -0.251211D+00 -0.732926D+00 -0.124981D+01  0.934994D+00
     2   0.590683D+01 -0.261584D+01 -0.124981D+01  0.332404D+01  0.755460D+00
     3  -0.261584D+01 -0.132376D+00  0.934994D+00  0.755460D+00 -0.876503D+00
              211           212           213           214           215 
     1  -0.405470D+00  0.164323D+01 -0.375544D+00 -0.891572D-01  0.860905D+00
     2   0.164323D+01 -0.310874D+00 -0.144955D+01  0.860905D+00 -0.225577D+00
     3  -0.375544D+00 -0.144955D+01  0.214712D+01  0.495366D+00 -0.619376D+01
              216           217           218           219           220 
     1   0.495366D+00 -0.808780D+01  0.344056D+01  0.232455D+01  0.308862D+00
     2  -0.619376D+01  0.344056D+01 -0.166352D+01 -0.278267D+01 -0.298098D+01
     3   0.565315D+01  0.232455D+01 -0.278267D+01 -0.126595D+01  0.736289D-01
              221           222           223           224           225 
     1  -0.298098D+01  0.736289D-01  0.242873D+01 -0.107112D+01 -0.469397D+01
     2   0.282618D+01  0.847111D+00 -0.107112D+01  0.635308D+00  0.204646D+01
     3   0.847111D+00 -0.672823D+00 -0.469397D+01  0.204646D+01  0.396064D+01
              226           227           228           229           230 
     1  -0.564950D+01  0.213057D+01  0.343685D+00 -0.685268D+00 -0.731169D+00
     2   0.213057D+01  0.271576D+01  0.201821D+01 -0.731169D+00  0.507075D+01
     3   0.343685D+00  0.201821D+01  0.135625D+01 -0.340260D+00  0.114001D+01
              231           232           233           234           235 
     1  -0.340260D+00  0.722545D+00  0.117362D+01  0.994305D+00 -0.491743D+01
     2   0.114001D+01  0.117362D+01 -0.191315D+01  0.267112D+00  0.350657D+01
     3   0.348530D+00  0.994305D+00  0.267112D+00 -0.192105D+01 -0.234431D+00
              236           237           238           239           240 
     1   0.350657D+01 -0.234431D+00  0.190709D+01 -0.780917D+00  0.827392D+00
     2  -0.886296D+00  0.107010D+01 -0.780917D+00  0.160597D+01 -0.116152D+01
     3   0.107010D+01  0.279412D+01  0.827392D+00 -0.116152D+01  0.496363D+00
              241           242           243           244           245 
     1   0.248491D+01 -0.823576D+00 -0.124375D+01 -0.819589D+01 -0.856110D+00
     2  -0.823576D+00 -0.323510D+00  0.908980D+00 -0.856110D+00  0.167202D-01
     3  -0.124375D+01  0.908980D+00 -0.501956D+01 -0.261614D+01 -0.128883D+01
              246           247           248           249           250 
     1  -0.261614D+01 -0.260409D+01 -0.380652D+01 -0.486206D+00 -0.133559D+01
     2  -0.128883D+01 -0.380652D+01 -0.136927D+01 -0.177153D+01  0.171830D+01
     3  -0.160231D+01 -0.486206D+00 -0.177153D+01 -0.234951D+00 -0.212356D+01
              251           252           253           254           255 
     1   0.171830D+01 -0.212356D+01 -0.543602D+01  0.256715D+01 -0.354559D+01
     2  -0.101549D+01  0.376237D+00  0.256715D+01 -0.211823D+01  0.265849D+01
     3   0.376237D+00  0.163664D+01 -0.354559D+01  0.265849D+01 -0.189552D+01
              256           257           258           259           260 
     1   0.229187D+01 -0.262979D+01 -0.167627D+00 -0.267430D+01  0.191201D+01
     2  -0.262979D+01  0.701715D+00 -0.104797D+01  0.191201D+01 -0.143160D+01
     3  -0.167627D+00 -0.104797D+01 -0.143190D+01 -0.403373D+01  0.359499D+01
              261           262           263           264           265 
     1  -0.403373D+01 -0.569466D+01  0.310142D+01 -0.102466D+01 -0.187570D+01
     2   0.359499D+01  0.310142D+01  0.333231D+01 -0.234718D+01 -0.650125D+00
     3  -0.649768D+01 -0.102466D+01 -0.234718D+01  0.742273D+00 -0.273404D+00
              266           267           268           269           270 
     1  -0.650125D+00 -0.273404D+00 -0.301680D+00 -0.913397D+00  0.243727D-01
     2   0.624686D+01 -0.146088D+01 -0.913397D+00  0.266710D+01  0.888784D+00
     3  -0.146088D+01  0.805219D+00  0.243727D-01  0.888784D+00  0.105351D+01
              271           272           273           274           275 
     1  -0.558680D+01  0.408336D+01 -0.549842D+00  0.221868D+01 -0.556621D+01
     2   0.408336D+01 -0.222661D+01 -0.791934D+00 -0.556621D+01  0.980006D+01
     3  -0.549842D+00 -0.791934D+00  0.328243D+00  0.485644D+00 -0.649268D-02
              276           277           278           279           280 
     1   0.485644D+00  0.199398D+00  0.111050D+01 -0.421910D+00 -0.541420D+01
     2  -0.649268D-02  0.111050D+01 -0.294788D+01  0.962463D+00  0.160508D+01
     3   0.452271D+00 -0.421910D+00  0.962463D+00 -0.910679D+00 -0.148373D+00
              281           282           283           284           285 
     1   0.160508D+01 -0.148373D+00  0.828925D-01 -0.527426D-02  0.179254D+01
     2   0.648302D+00  0.257019D+01 -0.527426D-02 -0.924285D+00  0.932023D-01
     3   0.257019D+01  0.426308D+00  0.179254D+01  0.932023D-01 -0.424740D+00
              286           287           288           289           290 
     1  -0.318203D+01  0.124657D+01 -0.346976D+01 -0.814879D+01  0.183779D+01
     2   0.124657D+01  0.137200D+01  0.413613D+01  0.183779D+01 -0.436632D-02
     3  -0.346976D+01  0.413613D+01  0.318901D+01  0.308281D+01  0.187908D+00
              291           292           293           294           295 
     1   0.308281D+01  0.262197D+01 -0.250332D+01 -0.246872D+01  0.874218D+01
     2   0.187908D+00 -0.250332D+01  0.174804D+01  0.605249D+00 -0.384748D+01
     3   0.959361D-01 -0.246872D+01  0.605249D+00  0.289933D+00 -0.292708D+01
              296           297           298           299           300 
     1  -0.384748D+01 -0.292708D+01 -0.514030D+01  0.306642D+01 -0.111250D+01
     2   0.107396D+01  0.263959D+00  0.306642D+01 -0.100582D+01  0.546501D+00
     3   0.263959D+00  0.146889D+01 -0.111250D+01  0.546501D+00  0.764728D+00
              301           302           303           304           305 
     1   0.457221D+01 -0.733862D+01  0.280204D+01 -0.251212D+01  0.283869D+01
     2  -0.733862D+01  0.684263D+00  0.135237D-01  0.283869D+01 -0.565810D+00
     3   0.280204D+01  0.135237D-01 -0.111399D+01  0.168099D+01 -0.713249D+00
              306           307           308           309           310 
     1   0.168099D+01 -0.409360D+01 -0.735045D+00 -0.176013D+01 -0.151609D+01
     2  -0.713249D+00 -0.735045D+00  0.455365D+00 -0.108372D+00  0.252216D+00
     3   0.714237D+00 -0.176013D+01 -0.108372D+00  0.736743D+00  0.612497D+00
              311           312           313           314           315 
     1   0.252216D+00  0.612497D+00 -0.728256D+01  0.164048D+01 -0.720298D+01
     2   0.894697D+00 -0.107601D+01  0.164048D+01 -0.111678D+01  0.828649D+00
     3  -0.107601D+01 -0.334154D-01 -0.720298D+01  0.828649D+00 -0.150910D+01
              316           317           318           319           320 
     1   0.358783D+01  0.814018D-01 -0.495118D+00  0.241940D+01  0.283047D+01
     2   0.814018D-01 -0.117818D+01  0.683186D+00  0.283047D+01 -0.273706D+00
     3  -0.495118D+00  0.683186D+00 -0.195306D+01  0.285025D+01 -0.399144D+00
              321           322           323           324           325 
     1   0.285025D+01  0.104065D+01  0.322756D-01 -0.177142D+01  0.183917D+02
     2  -0.399144D+00  0.322756D-01 -0.659110D+00 -0.670338D+00  0.436040D+01
     3  -0.278566D+01 -0.177142D+01 -0.670338D+00 -0.234389D+01  0.209335D+01
              326           327           328           329           330 
     1   0.436040D+01  0.209335D+01  0.457052D+01  0.833823D+01 -0.688970D+01
     2  -0.191235D+01  0.364104D+01  0.833823D+01  0.209336D+01  0.115521D+02
     3   0.364104D+01 -0.104796D+02 -0.688970D+01  0.115521D+02  0.956357D+01
              331           332           333           334           335 
     1   0.434006D+01 -0.186613D+01  0.161636D+02 -0.360173D+02  0.180027D+01
     2  -0.186613D+01  0.560318D+01  0.296687D+01  0.180027D+01  0.396144D+01
     3   0.161636D+02  0.296687D+01 -0.276174D+01 -0.123880D+02  0.493146D+01
              336           337           338           339           340 
     1  -0.123880D+02 -0.283384D+02 -0.801899D+01  0.581471D+01 -0.438720D+02
     2   0.493146D+01 -0.801899D+01  0.131247D+01 -0.201204D+02  0.150118D+02
     3   0.755005D+00  0.581471D+01 -0.201204D+02 -0.473437D+01 -0.200659D+02
              341           342           343           344           345 
     1   0.150118D+02 -0.200659D+02  0.167409D+02  0.421928D+00  0.273250D+01
     2  -0.217606D+02  0.302496D+01  0.421928D+00 -0.302034D+00 -0.241274D+00
     3   0.302496D+01  0.247074D+02  0.273250D+01 -0.241274D+00  0.404567D+01
              346           347           348           349           350 
     1   0.337945D+01  0.346242D+00 -0.514503D-01  0.526010D+01 -0.156873D+01
     2   0.346242D+00  0.998116D+00 -0.147108D+01 -0.156873D+01 -0.178487D+01
     3  -0.514503D-01 -0.147108D+01 -0.254154D+00  0.195891D+01 -0.849479D+00
              351           352           353           354           355 
     1   0.195891D+01 -0.442373D+02 -0.258606D+02 -0.185338D+02 -0.946284D+01
     2  -0.849479D+00 -0.258606D+02 -0.314622D+02 -0.100680D+02 -0.341549D+02
     3   0.109439D+01 -0.185338D+02 -0.100680D+02  0.393210D+01 -0.527976D+01
              356           357           358           359           360 
     1  -0.341549D+02 -0.527976D+01 -0.157071D+02 -0.720303D+01 -0.122198D+02
     2  -0.322022D+02  0.264012D+01 -0.720303D+01  0.887224D+01 -0.171196D+00
     3   0.264012D+01  0.115745D+02 -0.122198D+02 -0.171196D+00 -0.921247D+00
              361           362           363           364           365 
     1   0.559101D+01 -0.374147D+01  0.819156D+01  0.806476D+01  0.161935D+02
     2  -0.374147D+01  0.273419D+02 -0.379537D+01  0.161935D+02  0.823283D+01
     3   0.819156D+01 -0.379537D+01 -0.847033D+01 -0.241772D+01  0.924673D+01
              366           367           368           369           370 
     1  -0.241772D+01  0.148915D+00 -0.114885D+01  0.712608D+01 -0.127559D+02
     2   0.924673D+01 -0.114885D+01  0.194994D+02  0.126248D+02 -0.470458D+01
     3  -0.648317D+01  0.712608D+01  0.126248D+02 -0.478033D+01 -0.860257D+01
              371           372           373           374           375 
     1  -0.470458D+01 -0.860257D+01 -0.500350D+00 -0.314898D+01  0.860991D+01
     2  -0.129790D+01 -0.108758D+01 -0.314898D+01 -0.340990D+01 -0.624115D+01
     3  -0.108758D+01  0.929045D+01  0.860991D+01 -0.624115D+01 -0.101769D+02
              376           377           378           379           380 
     1   0.300125D+01 -0.136190D+01 -0.740430D-01 -0.144503D+02  0.851377D+00
     2  -0.136190D+01 -0.214696D+02 -0.118871D+02  0.851377D+00 -0.673004D+01
     3  -0.740430D-01 -0.118871D+02  0.181511D+01 -0.114217D+01  0.193438D+01
              381           382           383           384           385 
     1  -0.114217D+01  0.131006D+02 -0.140933D+02  0.245143D+01  0.262033D+02
     2   0.193438D+01 -0.140933D+02  0.163637D+01 -0.362314D+01 -0.119008D+02
     3   0.333786D+01  0.245143D+01 -0.362314D+01 -0.278779D+01  0.109175D+02
              386           387           388           389           390 
     1  -0.119008D+02  0.109175D+02 -0.831903D+01  0.296287D+01  0.374189D+01
     2   0.103756D+02 -0.344235D+01  0.296287D+01  0.102694D+02 -0.694784D+01
     3  -0.344235D+01 -0.173369D+02  0.374189D+01 -0.694784D+01  0.191900D+01
              391           392           393           394           395 
     1   0.645759D+01 -0.150625D+01 -0.243855D+01  0.156218D+02 -0.459360D+01
     2  -0.150625D+01  0.734922D+00  0.709149D+00 -0.459360D+01  0.878905D+00
     3  -0.243855D+01  0.709149D+00 -0.492726D+01 -0.129392D+02 -0.156938D+01
              396           397           398           399           400 
     1  -0.129392D+02 -0.172249D+02 -0.664279D+00  0.241240D+01 -0.417874D+01
     2  -0.156938D+01 -0.664279D+00 -0.543233D+01  0.172653D+01 -0.160092D+02
     3  -0.897835D+01  0.241240D+01  0.172653D+01 -0.725538D+00 -0.228793D+01
              401           402           403           404           405 
     1  -0.160092D+02 -0.228793D+01 -0.207217D+02  0.847537D+00 -0.438934D+01
     2   0.994557D+01  0.135263D+01  0.847537D+00 -0.207821D+01  0.578748D+01
     3   0.135263D+01  0.341990D+01 -0.438934D+01  0.578748D+01 -0.131124D+01
              406           407           408           409           410 
     1   0.255371D+02  0.173441D+02  0.983280D+01  0.121808D+02  0.443952D+01
     2   0.173441D+02  0.103020D+02  0.627317D+01  0.443952D+01  0.640093D+01
     3   0.983280D+01  0.627317D+01  0.510596D+01  0.127666D+01 -0.732585D+00
              411           412           413           414           415 
     1   0.127666D+01  0.137555D+02  0.103477D+02 -0.648817D+01 -0.228219D+01
     2  -0.732585D+00  0.103477D+02  0.776057D+01 -0.613824D+01  0.681152D+00
     3   0.384995D+01 -0.648817D+01 -0.613824D+01 -0.507481D+01  0.139258D+01
              416           417           418           419           420 
     1   0.681152D+00  0.139258D+01  0.507193D+00  0.307863D+00 -0.399186D+00
     2  -0.387010D+01  0.887928D+00  0.307863D+00  0.420274D+01  0.167669D+01
     3   0.887928D+00  0.127493D+01 -0.399186D+00  0.167669D+01  0.269130D+01
              421           422           423           424           425 
     1   0.198913D+01  0.214011D+00 -0.658134D+00  0.171548D+01 -0.778007D+01
     2   0.214011D+00 -0.365662D+01 -0.497486D+00 -0.778007D+01 -0.388940D+01
     3  -0.658134D+00 -0.497486D+00 -0.370119D+01 -0.723051D+00 -0.256304D+01
              426           427           428           429           430 
     1  -0.723051D+00  0.667018D+00  0.103434D+01 -0.121412D+01 -0.447748D+00
     2  -0.256304D+01  0.103434D+01 -0.125048D+02 -0.306205D+01 -0.381574D+01
     3  -0.290041D+01 -0.121412D+01 -0.306205D+01  0.133927D+01  0.107478D+01
              431           432           433           434           435 
     1  -0.381574D+01  0.107478D+01  0.336137D+00  0.406594D+01 -0.420376D-01
     2  -0.671057D+00 -0.109069D+02  0.406594D+01  0.274194D+01  0.180988D+00
     3  -0.109069D+02  0.384400D+01 -0.420376D-01  0.180988D+00 -0.247194D+01
              436           437           438           439           440 
     1  -0.574724D+00  0.129494D+01 -0.259424D+01  0.125095D+01  0.116502D+01
     2   0.129494D+01 -0.276709D-02 -0.111577D+01  0.116502D+01 -0.910147D+00
     3  -0.259424D+01 -0.111577D+01  0.115172D+01 -0.170634D+01  0.151943D+01
              441           442           443           444           445 
     1  -0.170634D+01 -0.121430D+02  0.988582D+01  0.155762D+01  0.233968D+01
     2   0.151943D+01  0.988582D+01  0.330843D+01 -0.576110D-01  0.336527D+01
     3  -0.279969D+01  0.155762D+01 -0.576110D-01  0.255131D+01 -0.246861D+01
              446           447           448           449           450 
     1   0.336527D+01 -0.246861D+01  0.913380D+01 -0.371572D+01 -0.724678D+01
     2   0.890562D+01  0.625396D+01 -0.371572D+01  0.113784D+02  0.125697D+02
     3   0.625396D+01  0.194693D+01 -0.724678D+01  0.125697D+02  0.857458D+01
              451           452           453           454           455 
     1  -0.848787D+00  0.674274D+01  0.520964D+01  0.171885D+01 -0.677061D+01
     2   0.674274D+01 -0.741296D+01 -0.216330D+01 -0.677061D+01  0.107091D+02
     3   0.520964D+01 -0.216330D+01 -0.254051D+01  0.159513D+01  0.490993D+01
              456           457           458           459           460 
     1   0.159513D+01 -0.582990D+01  0.340816D+01  0.231286D+01  0.479415D+01
     2   0.490993D+01  0.340816D+01 -0.101147D+02 -0.425821D+01 -0.168452D+00
     3  -0.385243D+01  0.231286D+01 -0.425821D+01  0.783405D+01  0.143458D+01
              461           462           463           464           465 
     1  -0.168452D+00  0.143458D+01 -0.254277D+01  0.390120D+01 -0.219780D+00
     2  -0.462686D+01 -0.194300D+00  0.390120D+01  0.829722D+01  0.114577D+01
     3  -0.194300D+00 -0.397607D+00 -0.219780D+00  0.114577D+01  0.106293D+01
              466           467           468           469           470 
     1   0.167100D+01  0.305728D+00 -0.151638D+01  0.121433D+02  0.615872D+01
     2   0.305728D+00 -0.328546D+00 -0.290994D+00  0.615872D+01  0.302518D+01
     3  -0.151638D+01 -0.290994D+00 -0.899884D+00 -0.164245D+01 -0.217804D+01
              471           472           473           474           475 
     1  -0.164245D+01  0.964738D-01  0.292567D+01  0.209089D+01 -0.834082D+01
     2  -0.217804D+01  0.292567D+01  0.245021D+01  0.139399D+01 -0.221714D+01
     3  -0.147188D+01  0.209089D+01  0.139399D+01  0.832775D+00  0.229904D+01
              476           477           478           479           480 
     1  -0.221714D+01  0.229904D+01  0.287899D+01  0.283558D+01  0.307435D+01
     2   0.117543D+01  0.300063D+01  0.283558D+01  0.312231D+01  0.242859D+01
     3   0.300063D+01  0.813396D-01  0.307435D+01  0.242859D+01  0.637366D+00
              481           482           483           484           485 
     1   0.175484D+01  0.286850D+01 -0.225855D+01  0.836758D+01  0.176411D+01
     2   0.286850D+01  0.165972D+01 -0.468136D+00  0.176411D+01 -0.596528D+00
     3  -0.225855D+01 -0.468136D+00 -0.149007D+01  0.715109D+01  0.525258D+01
              486           487           488           489           490 
     1   0.715109D+01  0.722583D+01 -0.230070D+01  0.416530D+01 -0.259603D+01
     2   0.525258D+01 -0.230070D+01  0.441604D+00 -0.219940D+01  0.350459D+01
     3   0.415777D+01  0.416530D+01 -0.219940D+01  0.252775D+01  0.471933D+00
              491           492           493           494           495 
     1   0.350459D+01  0.471933D+00  0.205061D+01 -0.128463D+00  0.660924D+01
     2  -0.177850D+01  0.194173D+01 -0.128463D+00  0.418005D-01 -0.297349D+01
     3   0.194173D+01  0.201076D+01  0.660924D+01 -0.297349D+01  0.816883D+01
              496           497           498           499           500 
     1   0.500248D+01 -0.969720D+00  0.155637D+01  0.153836D+01  0.145489D+01
     2  -0.969720D+00 -0.214135D+01  0.258958D+01  0.145489D+01 -0.449598D+01
     3   0.155637D+01  0.258958D+01 -0.191018D+01  0.118547D+01  0.150094D+01
              501           502           503           504           505 
     1   0.118547D+01  0.250616D+01  0.813469D+00 -0.662581D+00  0.881318D+01
     2   0.150094D+01  0.813469D+00 -0.811776D+00  0.291273D+00  0.121612D+01
     3  -0.850165D+00 -0.662581D+00  0.291273D+00 -0.148489D+01  0.120903D+01
              506           507           508           509           510 
     1   0.121612D+01  0.120903D+01  0.100951D+02  0.367271D+01  0.329310D+01
     2  -0.100779D+01 -0.499081D-01  0.367271D+01 -0.106430D+01  0.142312D+00
     3  -0.499081D-01 -0.884311D-01  0.329310D+01  0.142312D+00  0.957777D+00
              511           512           513           514           515 
     1  -0.222526D+01  0.138596D+01  0.300694D+01  0.456327D+01 -0.362009D+01
     2   0.138596D+01 -0.377754D+00  0.950001D+00 -0.362009D+01  0.112234D+01
     3   0.300694D+01  0.950001D+00 -0.488054D+00  0.753834D+00  0.151843D+00
              516           517           518           519           520 
     1   0.753834D+00 -0.110976D+02  0.794126D+01 -0.402870D+01  0.242055D+01
     2   0.151843D+00  0.794126D+01 -0.615058D+01  0.247225D+01 -0.188455D+01
     3  -0.674991D+00 -0.402870D+01  0.247225D+01 -0.130898D+01  0.350102D+01
              521           522           523           524           525 
     1  -0.188455D+01  0.350102D+01  0.121572D+02 -0.192230D+01 -0.350154D+01
     2   0.660243D+00 -0.282530D+01 -0.192230D+01  0.162918D+00  0.131449D+00
     3  -0.282530D+01  0.250713D+01 -0.350154D+01  0.131449D+00  0.135062D+01
              526           527           528           529           530 
     1  -0.197893D+01  0.221437D+01  0.194159D+01 -0.438298D+01  0.190763D+01
     2   0.221437D+01 -0.231301D+01 -0.145783D+01  0.190763D+01 -0.114218D+01
     3   0.194159D+01 -0.145783D+01 -0.121194D+01  0.441019D+01 -0.126238D+01
              531           532           533           534           535 
     1   0.441019D+01  0.251673D+01 -0.227298D+01  0.158261D+01 -0.398679D+01
     2  -0.126238D+01 -0.227298D+01  0.160557D+01  0.927936D+00  0.524674D+01
     3  -0.193891D+01  0.158261D+01  0.927936D+00 -0.158746D+01 -0.545289D-01
              536           537           538           539           540 
     1   0.524674D+01 -0.545289D-01  0.116519D+01  0.800169D-01  0.595285D+00
     2  -0.530758D+00 -0.183269D+01  0.800169D-01 -0.208725D+00  0.124529D+01
     3  -0.183269D+01  0.868227D+00  0.595285D+00  0.124529D+01 -0.216978D+01
              541           542           543           544           545 
     1  -0.394008D-01  0.172491D+01 -0.960701D-01  0.976951D-02 -0.618097D+00
     2   0.172491D+01  0.198432D+00 -0.105754D+01 -0.618097D+00  0.135096D+02
     3  -0.960701D-01 -0.105754D+01  0.256745D+00  0.859687D+00 -0.208381D+01
              546           547           548           549           550 
     1   0.859687D+00  0.126060D+00 -0.465909D+00 -0.254784D+00  0.517509D+00
     2  -0.208381D+01 -0.465909D+00 -0.628316D+01  0.845705D+00  0.111670D+01
     3   0.662350D+00 -0.254784D+00  0.845705D+00 -0.100800D+01  0.808173D+00
              551           552           553           554           555 
     1   0.111670D+01  0.808173D+00  0.372792D+00 -0.136158D+01 -0.136584D-02
     2  -0.313278D+01  0.710498D+00 -0.136158D+01  0.363514D+00 -0.863403D-01
     3   0.710498D+00  0.717623D-01 -0.136584D-02 -0.863403D-01 -0.675345D+00
              556           557           558           559           560 
     1   0.176436D+00  0.493095D-01 -0.803955D+00 -0.209006D+01  0.403980D+01
     2   0.493095D-01  0.286360D+01  0.730989D+01  0.403980D+01  0.268654D+01
     3  -0.803955D+00  0.730989D+01  0.206179D+01 -0.647167D+00  0.210538D+01
              561           562           563           564           565 
     1  -0.647167D+00 -0.843151D+00  0.281909D+01 -0.311234D+00 -0.435712D+00
     2   0.210538D+01  0.281909D+01  0.279999D+01  0.358272D+01  0.189230D+01
     3  -0.243420D+00 -0.311234D+00  0.358272D+01 -0.164965D+00 -0.339567D+00
              566           567           568           569           570 
     1   0.189230D+01 -0.339567D+00  0.636000D+01 -0.548357D+01 -0.143817D+01
     2   0.612471D+01  0.686980D+00 -0.548357D+01  0.144018D+00  0.220570D+01
     3   0.686980D+00 -0.936647D+00 -0.143817D+01  0.220570D+01 -0.659165D+00
              571           572           573           574           575 
     1  -0.249307D+01  0.223578D+01  0.736222D+00 -0.237361D+01  0.235693D+01
     2   0.223578D+01  0.476128D+00 -0.275448D+01  0.235693D+01 -0.281313D+01
     3   0.736222D+00 -0.275448D+01 -0.202311D+00 -0.317049D+00 -0.233988D+01
              576           577           578           579           580 
     1  -0.317049D+00  0.366951D+01 -0.248412D+01  0.140628D+01 -0.101249D+01
     2  -0.233988D+01 -0.248412D+01  0.238564D+01 -0.174249D+01  0.368472D+01
     3   0.736168D-01  0.140628D+01 -0.174249D+01  0.426047D+00  0.373144D-01
              581           582           583           584           585 
     1   0.368472D+01  0.373144D-01  0.219980D+01 -0.173464D+01  0.204600D+01
     2  -0.818442D+01  0.913831D+00 -0.173464D+01  0.174002D+01 -0.366660D+01
     3   0.913831D+00 -0.825156D+00  0.204600D+01 -0.366660D+01  0.326764D+00
              586           587           588           589           590 
     1   0.124062D+00  0.556517D+00 -0.828279D+00  0.234350D+01 -0.370829D+00
     2   0.556517D+00 -0.548581D+01 -0.315349D+01 -0.370829D+00 -0.597709D+01
     3  -0.828279D+00 -0.315349D+01 -0.492278D+00 -0.210957D+01 -0.242819D+01
              591           592           593           594           595 
     1  -0.210957D+01 -0.740193D-01  0.291006D-01  0.277298D+00  0.634024D+01
     2  -0.242819D+01  0.291006D-01  0.579267D+00 -0.144325D+01 -0.464816D+01
     3  -0.671353D-01  0.277298D+00 -0.144325D+01 -0.150062D+01 -0.583431D+01
              596           597           598           599           600 
     1  -0.464816D+01 -0.583431D+01  0.872274D-01  0.787466D+00  0.279036D+00
     2   0.388102D+01  0.272741D+01  0.787466D+00  0.552686D+00  0.764039D-01
     3   0.272741D+01  0.431600D+01  0.279036D+00  0.764039D-01 -0.807131D+00
              601           602           603           604           605 
     1  -0.520758D+00  0.129346D+01  0.248437D+01 -0.112863D+01 -0.591440D+00
     2   0.129346D+01 -0.175938D+01 -0.225448D+01 -0.591440D+00  0.317566D+01
     3   0.248437D+01 -0.225448D+01 -0.308950D+01  0.998230D+00  0.556597D+00
              606           607           608           609           610 
     1   0.998230D+00 -0.187541D+01  0.451515D+01  0.109857D+01  0.703752D+00
     2   0.556597D+00  0.451515D+01 -0.546759D+01 -0.377705D+01 -0.751490D+00
     3  -0.352140D+01  0.109857D+01 -0.377705D+01  0.227649D+01 -0.739848D+00
              611           612 
     1  -0.751490D+00 -0.739848D+00
     2   0.686389D+00  0.160352D+00
     3   0.160352D+00 -0.166866D+01
End of G2Drv F.D. properties file   788 does not exist.
Leave Link 1110 at Tue Dec 24 05:15:52 2024, MaxMem=  1073741824 cpu:          247021.6 elap:           30918.4
(Enter /usr/local/g16/l1002.exe)
Minotr:  UHF open shell wavefunction.
         IDoAtm=11111111111111111111111111111111111111111111111111
         IDoAtm=111111111111111111
         Direct CPHF calculation.
         Differentiating once with respect to electric field.
               with respect to dipole field.
         Differentiating once with respect to nuclear coordinates.
         Requested convergence is 1.0D-08 RMS, and 1.0D-07 maximum.
         Secondary convergence is 1.0D-12 RMS, and 1.0D-12 maximum.
         NewPWx=T KeepS1=F KeepF1=F KeepIn=T MapXYZ=F SortEE=F KeepMc=T.
       31948 words used for storage of precomputed grid.
Two-electron integrals replicated using symmetry.
         MDV=    1073741824 using IRadAn=       4.
         Solving linear equations simultaneously, MaxMat=      72.
FoF2E skips out because all densities are zero.
CalDSu exits because no D1Ps are significant.
FoFJK:  IHMeth= 1 ICntrl=       0 DoSepK=F KAlg= 0 I1Cent=           0 FoldK=F
IRaf= 900000000 NMat=      72 IRICut=       1 DoRegI=T DoRafI=F ISym2E= 2 IDoP0=3 IntGTp=3.
FoFCou: FMM=T IPFlag=           0 FMFlag=      100000 FMFlg1=        2001
        NFxFlg=           0 DoJE=F BraDBF=F KetDBF=F FulRan=T
        wScrn=  0.000000 ICntrl=         0 IOpCl=  1 I1Cent=           0 NGrid=           0
        NMat0=   72 NMatS0=     72 NMatT0=    0 NMatD0=   72 NMtDS0=    0 NMtDT0=    0
Symmetry not used in FoFCou.
FMM levels:  10  Number of levels for PrismC:   9
         There are   207 degrees of freedom in the 1st order CPHF.  IDoFFX=5 NUNeed=   207.
Will reuse    3 saved solutions.
   201 vectors produced by pass  0 Test12= 1.80D-13 1.00D-09 XBig12= 1.24D+00 1.79D-01.
AX will form    72 AO Fock derivatives at one time.
   201 vectors produced by pass  1 Test12= 1.80D-13 1.00D-09 XBig12= 4.78D-01 1.22D-01.
   201 vectors produced by pass  2 Test12= 1.80D-13 1.00D-09 XBig12= 5.94D-03 9.56D-03.
   201 vectors produced by pass  3 Test12= 1.80D-13 1.00D-09 XBig12= 5.43D-05 6.30D-04.
   201 vectors produced by pass  4 Test12= 1.80D-13 1.00D-09 XBig12= 2.38D-07 4.19D-05.
   186 vectors produced by pass  5 Test12= 1.80D-13 1.00D-09 XBig12= 8.60D-10 2.81D-06.
    86 vectors produced by pass  6 Test12= 1.80D-13 1.00D-09 XBig12= 3.59D-12 1.13D-07.
    24 vectors produced by pass  7 Test12= 1.80D-13 1.00D-09 XBig12= 2.01D-14 9.83D-09.
InvSVY:  IOpt=1 It=  1 EMax= 1.22D-15
Solved reduced A of dimension  1301 with   207 vectors.
FullF1:  Do perturbations      1 to       3.
Isotropic polarizability for W=    0.000000      373.16 Bohr**3.
PxSclF for G(T1ab):  IOpCl= 1 ISclPx=1 IMOff=     0 NMtTot=    18 NTT=  336610 IRwP= 19994 19993 IPTmp= 19986 19985 ScalPx= 2.00D+04
FullF1:  Do perturbations      1 to      12.
End of Minotr F.D. properties on file   721 Mask=      11 NFrqRd=     2 NDeriv=     1 ND12= 1 LenFil=      58:
Frequencies=    0.000000    0.085969
Property number 1 -- Alpha(-w,w) frequency  1    0.000000:
                1             2             3 
     1   0.471429D+03  0.176978D+01  0.103330D+02
     2   0.176978D+01  0.383667D+03 -0.706298D+01
     3   0.103330D+02 -0.706298D+01  0.264386D+03
Property number 1 -- Alpha(-w,w) frequency  2    0.085969:
                1             2             3 
     1   0.521732D+03  0.466707D+00  0.127634D+02
     2   0.466707D+00  0.415612D+03 -0.938686D+01
     3   0.127634D+02 -0.938686D+01  0.274405D+03
Property number 5 -- Beta(-w,w,0) frequency  1    0.000000:
                1 
     1  -0.203084D+03
     2   0.878542D+02
     3  -0.198043D+02
     4   0.213750D+03
     5   0.275960D+03
     6  -0.634668D+02
     7   0.878542D+02
     8  -0.198043D+02
     9   0.857592D+02
    10   0.275960D+03
    11  -0.135864D+02
    12   0.390570D+02
    13   0.213750D+03
    14   0.275960D+03
    15  -0.135864D+02
    16  -0.634668D+02
    17   0.390570D+02
    18  -0.129014D+03
Property number 5 -- Beta(-w,w,0) frequency  2    0.085969:
                1 
     1  -0.263418D+03
     2   0.100788D+03
     3  -0.261475D+02
     4   0.176203D+03
     5   0.407717D+03
     6  -0.106530D+03
     7   0.159683D+03
     8  -0.317372D+02
     9   0.136022D+03
    10   0.416767D+03
    11  -0.314395D+01
    12   0.557553D+02
    13   0.317219D+03
    14   0.505227D+03
    15  -0.109297D+03
    16  -0.113631D+03
    17   0.748776D+02
    18  -0.165417D+03
End of Minotr F.D. properties on file   722 Mask=       1 NFrqRd=     2 NDeriv=   204 ND12= 1 LenFil=    3676:
Frequencies=    0.000000    0.085969
Property number 1 -- Alpha(-w,w) derivatives, frequency  1    0.000000:
                1             2             3             4             5 
     1  -0.159112D+02  0.423183D+01 -0.136398D+01 -0.257772D+01 -0.818415D+01
     2   0.423183D+01 -0.199963D+02  0.399796D+01 -0.818415D+01  0.231502D+01
     3  -0.136398D+01  0.399796D+01 -0.249405D+01  0.861545D+00 -0.118896D+01
                6             7             8             9            10 
     1   0.861545D+00  0.322957D+01 -0.742730D+00 -0.139000D+01 -0.115936D+01
     2  -0.118896D+01 -0.742730D+00  0.365576D+01 -0.185996D+01  0.654892D+01
     3  -0.127325D+01 -0.139000D+01 -0.185996D+01  0.120060D+01 -0.297969D+01
               11            12            13            14            15 
     1   0.654892D+01 -0.297969D+01 -0.394306D+01  0.836486D+01 -0.183332D+01
     2   0.160308D+02 -0.578049D+01  0.836486D+01  0.206928D+01  0.818228D-01
     3  -0.578049D+01 -0.256553D+00 -0.183332D+01  0.818228D-01  0.460275D+00
               16            17            18            19            20 
     1  -0.756637D-01 -0.342412D+01  0.177968D+00 -0.383774D+01 -0.166695D+02
     2  -0.342412D+01 -0.420791D+01  0.241194D+01 -0.166695D+02 -0.186640D+02
     3   0.177968D+00  0.241194D+01  0.190322D-01  0.510920D+01  0.763401D+01
               21            22            23            24            25 
     1   0.510920D+01  0.942176D+01 -0.381016D+01 -0.783580D+00 -0.105920D+01
     2   0.763401D+01 -0.381016D+01  0.712069D+00  0.338292D+00  0.580504D+01
     3  -0.370861D+01 -0.783580D+00  0.338292D+00  0.191447D+01 -0.134780D+01
               26            27            28            29            30 
     1   0.580504D+01 -0.134780D+01  0.102646D+02  0.190596D+02 -0.487687D+01
     2   0.663039D+01  0.798902D-01  0.190596D+02  0.186934D+02 -0.685376D+01
     3   0.798902D-01 -0.112378D+00 -0.487687D+01 -0.685376D+01  0.458420D+01
               31            32            33            34            35 
     1   0.938363D+01 -0.216448D+01  0.129410D+00 -0.260796D+01 -0.255045D+01
     2  -0.216448D+01  0.774257D+01 -0.115999D+01 -0.255045D+01 -0.555453D+01
     3   0.129410D+00 -0.115999D+01 -0.935643D+00  0.496735D+01  0.251590D+01
               36            37            38            39            40 
     1   0.496735D+01  0.170058D+02 -0.652956D+01 -0.225721D+00  0.947817D-02
     2   0.251590D+01 -0.652956D+01 -0.409054D+01  0.187109D+01  0.524746D+01
     3  -0.294405D+01 -0.225721D+00  0.187109D+01 -0.204501D+00 -0.728749D+00
               41            42            43            44            45 
     1   0.524746D+01 -0.728749D+00 -0.305845D+01 -0.421329D+00 -0.264100D+00
     2  -0.481914D+01 -0.491417D+00 -0.421329D+00  0.135690D+01 -0.148122D+00
     3  -0.491417D+00  0.853556D+00 -0.264100D+00 -0.148122D+00  0.693087D-01
               46            47            48            49            50 
     1   0.174081D+02 -0.840192D+01  0.201085D+01 -0.215970D+02  0.108680D+02
     2  -0.840192D+01  0.213432D+02 -0.475266D+01  0.108680D+02 -0.149874D+02
     3   0.201085D+01 -0.475266D+01  0.298226D+01  0.603533D-01  0.301511D+01
               51            52            53            54            55 
     1   0.603533D-01  0.234897D+01  0.330443D+00  0.553490D+01  0.145034D+01
     2   0.301511D+01  0.330443D+00 -0.280587D+01 -0.182443D+01  0.279188D+01
     3  -0.124822D+01  0.553490D+01 -0.182443D+01 -0.137299D+01  0.207437D+01
               56            57            58            59            60 
     1   0.279188D+01  0.207437D+01  0.478612D+01  0.140660D+01 -0.266089D+01
     2   0.116079D+02 -0.238921D+01  0.140660D+01 -0.100149D+01 -0.974874D+00
     3  -0.238921D+01  0.123628D+01 -0.266089D+01 -0.974874D+00  0.231876D+00
               61            62            63            64            65 
     1  -0.335752D+01 -0.208316D+01 -0.899627D+00  0.315476D+01 -0.206972D-01
     2  -0.208316D+01 -0.279254D+01 -0.451352D+00 -0.206972D-01 -0.218284D-01
     3  -0.899627D+00 -0.451352D+00 -0.459760D+00 -0.358598D+01 -0.123089D+01
               66            67            68            69            70 
     1  -0.358598D+01 -0.331797D+01 -0.118341D+01 -0.445979D+00 -0.243952D+02
     2  -0.123089D+01 -0.118341D+01 -0.113197D+01 -0.384988D+01 -0.668776D+01
     3   0.107985D+01 -0.445979D+00 -0.384988D+01 -0.612695D+00  0.491412D+00
               71            72            73            74            75 
     1  -0.668776D+01  0.491412D+00 -0.451773D+01 -0.221189D+00  0.420162D+01
     2  -0.397965D+00 -0.145471D+01 -0.221189D+00 -0.565176D+00 -0.132730D+00
     3  -0.145471D+01 -0.920213D+01  0.420162D+01 -0.132730D+00 -0.121123D+01
               76            77            78            79            80 
     1   0.543175D+01  0.101759D+01 -0.242498D+00  0.360911D+02  0.101041D+02
     2   0.101759D+01  0.196300D+01  0.409189D+01  0.101041D+02  0.538239D+01
     3  -0.242498D+00  0.409189D+01  0.189374D+01 -0.139753D+01  0.268322D+01
               81            82            83            84            85 
     1  -0.139753D+01 -0.814112D+01 -0.361201D+01  0.248267D+01 -0.116144D+01
     2   0.268322D+01 -0.361201D+01 -0.180435D+02  0.617378D+01 -0.351014D+01
     3   0.203265D+02  0.248267D+01  0.617378D+01 -0.129577D+01  0.231623D+01
               86            87            88            89            90 
     1  -0.351014D+01  0.231623D+01 -0.670248D+00  0.554594D+00 -0.337335D+01
     2   0.121723D+01  0.138510D+01  0.554594D+00  0.286683D+01 -0.104046D+01
     3   0.138510D+01  0.740690D-01 -0.337335D+01 -0.104046D+01  0.626997D+00
               91            92            93            94            95 
     1   0.256833D+01  0.126804D+01  0.680876D+00 -0.142522D+01  0.678444D+00
     2   0.126804D+01  0.526361D+01 -0.214819D+01  0.678444D+00  0.858520D+00
     3   0.680876D+00 -0.214819D+01  0.831192D+00  0.846537D+00  0.198006D+01
               96            97            98            99           100 
     1   0.846537D+00  0.153324D+01 -0.245997D+01  0.120805D+01  0.630671D+00
     2   0.198006D+01 -0.245997D+01  0.400467D+00  0.817577D+00  0.284782D+01
     3  -0.817974D+00  0.120805D+01  0.817577D+00  0.495492D+00 -0.217173D+01
              101           102           103           104           105 
     1   0.284782D+01 -0.217173D+01  0.225956D+01  0.992195D+00 -0.224734D+00
     2  -0.245826D+01  0.672935D+00  0.992195D+00 -0.586795D+01 -0.573146D+00
     3   0.672935D+00 -0.700282D+00 -0.224734D+00 -0.573146D+00  0.232696D+01
              106           107           108           109           110 
     1  -0.258228D+01  0.591242D+00 -0.253144D-01 -0.141781D+02 -0.647108D+01
     2   0.591242D+00 -0.180744D+01  0.952877D+00 -0.647108D+01 -0.218025D+01
     3  -0.253144D-01  0.952877D+00  0.528254D+01  0.160649D+01 -0.698033D+00
              111           112           113           114           115 
     1   0.160649D+01 -0.265917D+01 -0.142335D+01 -0.177219D+01 -0.967726D+00
     2  -0.698033D+00 -0.142335D+01 -0.577063D+01  0.142417D+01 -0.219952D+01
     3  -0.351346D+01 -0.177219D+01  0.142417D+01  0.939923D+00 -0.635298D+01
              116           117           118           119           120 
     1  -0.219952D+01 -0.635298D+01 -0.114575D+02  0.111893D+02 -0.147378D+01
     2   0.494439D+00 -0.176453D+01  0.111893D+02 -0.531615D+01  0.217243D+01
     3  -0.176453D+01  0.214078D+01 -0.147378D+01  0.217243D+01 -0.359371D+01
              121           122           123           124           125 
     1   0.115886D+02 -0.492250D+01  0.153467D+01 -0.510878D+01  0.521779D+01
     2  -0.492250D+01  0.741988D+01 -0.566603D+00  0.521779D+01 -0.468634D+01
     3   0.153467D+01 -0.566603D+00  0.108282D+01 -0.790719D+01  0.501755D+01
              126           127           128           129           130 
     1  -0.790719D+01  0.370352D+01 -0.524783D+01  0.441087D+00 -0.416880D+00
     2   0.501755D+01 -0.524783D+01 -0.387594D+00 -0.126260D+01 -0.536174D+01
     3  -0.700070D-01  0.441087D+00 -0.126260D+01  0.394243D+01  0.964055D-01
              131           132           133           134           135 
     1  -0.536174D+01  0.964055D-01  0.651618D+01 -0.605657D+01  0.714548D+01
     2   0.117913D+01 -0.943177D+00 -0.605657D+01  0.504363D+01 -0.454176D+01
     3  -0.943177D+00 -0.600850D+00  0.714548D+01 -0.454176D+01  0.434244D+00
              136           137           138           139           140 
     1   0.118038D+01  0.199381D+01 -0.152061D+00 -0.609901D+00  0.690368D+01
     2   0.199381D+01  0.398136D+01 -0.434063D+00  0.690368D+01 -0.290770D+01
     3  -0.152061D+00 -0.434063D+00 -0.363251D+01 -0.161075D+01  0.922250D+00
              141           142           143           144           145 
     1  -0.161075D+01 -0.130031D+01  0.150790D+01 -0.536050D+01 -0.165436D-01
     2   0.922250D+00  0.150790D+01 -0.850247D+00  0.245694D+01 -0.175337D+01
     3  -0.366149D-01 -0.536050D+01  0.245694D+01 -0.573150D+01 -0.115925D+00
              146           147           148           149           150 
     1  -0.175337D+01 -0.115925D+00 -0.161851D+01 -0.472982D+01  0.148010D+01
     2  -0.269199D+01  0.113243D+01 -0.472982D+01  0.788545D+01 -0.115438D+01
     3   0.113243D+01  0.357874D+01  0.148010D+01 -0.115438D+01 -0.252310D+00
              151           152           153           154           155 
     1  -0.392455D+00  0.148277D+01  0.469145D+01 -0.227731D+01  0.266330D+01
     2   0.148277D+01 -0.202690D+01  0.420723D-01  0.266330D+01  0.171161D+01
     3   0.469145D+01  0.420723D-01  0.481599D+01  0.113480D+01 -0.140710D+01
              156           157           158           159           160 
     1   0.113480D+01  0.385018D+01  0.200120D+01 -0.209213D+01  0.188890D+01
     2  -0.140710D+01  0.200120D+01 -0.451074D+01  0.169459D+01 -0.226282D+01
     3  -0.395581D+01 -0.209213D+01  0.169459D+01  0.773262D+00 -0.583766D+01
              161           162           163           164           165 
     1  -0.226282D+01 -0.583766D+01  0.107717D+02  0.466433D+01  0.172066D+01
     2   0.209468D+01  0.247372D+00  0.466433D+01  0.333264D+01  0.505736D+00
     3   0.247372D+00 -0.281627D+01  0.172066D+01  0.505736D+00  0.183168D+01
              166           167           168           169           170 
     1   0.131396D+01  0.250592D+01  0.837001D+00  0.665371D+01  0.342779D+01
     2   0.250592D+01  0.313468D+01  0.751087D+00  0.342779D+01  0.285796D+01
     3   0.837001D+00  0.751087D+00  0.576558D-01  0.354744D+01  0.136671D+01
              171           172           173           174           175 
     1   0.354744D+01  0.758542D+01  0.178315D+01 -0.361195D+01 -0.274445D+01
     2   0.136671D+01  0.178315D+01  0.153267D+01 -0.554405D+00  0.294854D+00
     3   0.261026D+01 -0.361195D+01 -0.554405D+00  0.271177D+01  0.144688D+01
              176           177           178           179           180 
     1   0.294854D+00  0.144688D+01 -0.465133D+01 -0.646875D+00  0.506441D+01
     2  -0.327456D+00 -0.905291D+00 -0.646875D+00 -0.140374D+01  0.102453D+01
     3  -0.905291D+00 -0.130514D+01  0.506441D+01  0.102453D+01 -0.554054D+01
              181           182           183           184           185 
     1  -0.111315D+01  0.447251D+00  0.974954D-01  0.162458D+01  0.105214D+01
     2   0.447251D+00 -0.168837D+01  0.739270D+00  0.105214D+01  0.797041D+01
     3   0.974954D-01  0.739270D+00 -0.273992D+00 -0.212995D+00 -0.204401D+01
              186           187           188           189           190 
     1  -0.212995D+00  0.357108D+00  0.272740D+00  0.466466D+00 -0.803461D+00
     2  -0.204401D+01  0.272740D+00 -0.150629D+01  0.160989D+01  0.166930D+01
     3   0.125274D+01  0.466466D+00  0.160989D+01 -0.119935D+01  0.132923D+00
              191           192           193           194           195 
     1   0.166930D+01  0.132923D+00  0.961746D+00 -0.195911D+01  0.310390D+00
     2  -0.947467D+00  0.149098D+00 -0.195911D+01  0.129965D+02 -0.109150D+01
     3   0.149098D+00  0.227328D+00  0.310390D+00 -0.109150D+01  0.939520D+00
              196           197           198           199           200 
     1   0.573358D+00  0.115331D+00 -0.227410D+00 -0.603302D+01 -0.688109D+00
     2   0.115331D+00  0.837444D-01  0.148979D+01 -0.688109D+00 -0.150709D+01
     3  -0.227410D+00  0.148979D+01 -0.435087D+00  0.120248D+01  0.517569D+00
              201           202           203           204           205 
     1   0.120248D+01 -0.592549D+00 -0.129942D+01  0.104412D+00  0.109149D+01
     2   0.517569D+00 -0.129942D+01 -0.183760D+01  0.117313D+01  0.131878D+00
     3  -0.761383D+00  0.104412D+00  0.117313D+01 -0.106706D+01 -0.111285D+01
              206           207           208           209           210 
     1   0.131878D+00 -0.111285D+01  0.174005D+00 -0.350160D+00 -0.107937D+01
     2   0.204687D+01 -0.865163D+00 -0.350160D+00  0.947329D+00 -0.143540D+00
     3  -0.865163D+00  0.599495D+00 -0.107937D+01 -0.143540D+00  0.538215D+00
              211           212           213           214           215 
     1  -0.746639D+00 -0.279946D-01 -0.107639D+00 -0.716747D+00  0.642981D+00
     2  -0.279946D-01  0.101676D+00 -0.948391D+00  0.642981D+00 -0.131138D+01
     3  -0.107639D+00 -0.948391D+00 -0.148925D+01 -0.923270D+00  0.118299D+01
              216           217           218           219           220 
     1  -0.923270D+00  0.802337D+01 -0.463249D+01 -0.145742D+01 -0.173660D+01
     2   0.118299D+01 -0.463249D+01  0.316195D+01  0.254294D+00  0.101366D+01
     3  -0.846789D+01 -0.145742D+01  0.254294D+00  0.204620D+01  0.396818D+00
              221           222           223           224           225 
     1   0.101366D+01  0.396818D+00 -0.377140D+01  0.186106D+01  0.331957D+01
     2  -0.101241D+01 -0.105828D+01  0.186106D+01 -0.178018D+01 -0.173220D+01
     3  -0.105828D+01 -0.214759D+00  0.331957D+01 -0.173220D+01 -0.405040D+01
              226           227           228           229           230 
     1  -0.383446D+01 -0.406675D+00 -0.750576D+00 -0.213491D+01 -0.993461D+00
     2  -0.406675D+00 -0.308475D+01 -0.330332D+00 -0.993461D+00 -0.456682D+01
     3  -0.750576D+00 -0.330332D+00 -0.397728D+00 -0.444723D+00 -0.481684D+00
              231           232           233           234           235 
     1  -0.444723D+00  0.997486D+00 -0.115136D+01  0.337986D+00 -0.357913D+01
     2  -0.481684D+00 -0.115136D+01  0.902544D+00 -0.125643D+01  0.165288D+01
     3  -0.880445D+00  0.337986D+00 -0.125643D+01 -0.211586D+00  0.137414D+01
              236           237           238           239           240 
     1   0.165288D+01  0.137414D+01  0.653766D+00 -0.231725D+00 -0.375035D+00
     2  -0.825528D+00 -0.176887D+00 -0.231725D+00  0.100813D+00  0.119790D+01
     3  -0.176887D+00 -0.248227D+01 -0.375035D+00  0.119790D+01  0.437183D+00
              241           242           243           244           245 
     1   0.913624D+00 -0.279873D+00 -0.195383D+01  0.504494D+01  0.123866D+01
     2  -0.279873D+00  0.860280D+00  0.711872D+00  0.123866D+01  0.172759D+01
     3  -0.195383D+01  0.711872D+00  0.460557D+01  0.844054D+00  0.409754D+00
              246           247           248           249           250 
     1   0.844054D+00  0.230921D+01  0.165144D+01  0.814507D+00 -0.290657D+00
     2   0.409754D+00  0.165144D+01  0.314484D+01  0.426989D+00  0.924666D+00
     3   0.347824D+00  0.814507D+00  0.426989D+00  0.909607D+00  0.101270D+00
              251           252           253           254           255 
     1   0.924666D+00  0.101270D+00  0.334943D+01 -0.144437D+01  0.232790D+01
     2  -0.639206D+00  0.115857D+01 -0.144437D+01  0.423529D+00 -0.629011D+00
     3   0.115857D+01  0.332711D+00  0.232790D+01 -0.629011D+00  0.286308D+01
              256           257           258           259           260 
     1   0.605263D-01 -0.331358D+00 -0.131769D+00  0.307591D+01 -0.181104D+01
     2  -0.331358D+00  0.469264D-04  0.129582D+01 -0.181104D+01  0.216988D+01
     3  -0.131769D+00  0.129582D+01 -0.401011D+00  0.355260D+01 -0.240261D+01
              261           262           263           264           265 
     1   0.355260D+01 -0.476884D+01 -0.199694D+01  0.420355D+00 -0.184122D+01
     2  -0.240261D+01 -0.199694D+01 -0.336952D+01  0.601499D+00 -0.251572D+01
     3   0.832603D+01  0.420355D+00  0.601499D+00 -0.371520D+00  0.627797D+00
              266           267           268           269           270 
     1  -0.251572D+01  0.627797D+00 -0.417605D+00  0.309568D+00 -0.288946D+00
     2  -0.472085D+01  0.679866D+00  0.309568D+00 -0.117759D+00 -0.126207D+01
     3   0.679866D+00 -0.801922D+00 -0.288946D+00 -0.126207D+01  0.811162D+00
              271           272           273           274           275 
     1   0.262263D+01 -0.237727D+01  0.150307D+00 -0.269377D+01  0.411856D+01
     2  -0.237727D+01  0.260588D+01 -0.939336D-01  0.411856D+01 -0.108853D+02
     3   0.150307D+00 -0.939336D-01 -0.261876D+00 -0.127991D+00  0.503598D+00
              276           277           278           279           280 
     1  -0.127991D+00  0.863853D+00 -0.475401D+00  0.387628D-01 -0.312363D+01
     2   0.503598D+00 -0.475401D+00  0.151725D+01 -0.154283D+01  0.824110D+00
     3  -0.680285D+00  0.387628D-01 -0.154283D+01  0.183749D+00 -0.180803D+01
              281           282           283           284           285 
     1   0.824110D+00 -0.180803D+01  0.117074D+01 -0.355767D+00  0.541955D-01
     2  -0.579946D+00 -0.190825D+00 -0.355767D+00 -0.967133D+00 -0.117738D+01
     3  -0.190825D+00 -0.190888D+01  0.541955D-01 -0.117738D+01 -0.213429D+00
              286           287           288           289           290 
     1  -0.227777D+01  0.109363D-01 -0.195057D+01  0.818620D+01 -0.181498D+01
     2   0.109363D-01 -0.105571D+01 -0.101435D+01 -0.181498D+01  0.510514D+00
     3  -0.195057D+01 -0.101435D+01 -0.649916D+01 -0.336588D+01  0.804671D+00
              291           292           293           294           295 
     1  -0.336588D+01 -0.257166D+01  0.155960D+01  0.107602D+01 -0.474637D+01
     2   0.804671D+00  0.155960D+01 -0.101613D+01 -0.126868D+01  0.119656D+01
     3   0.221936D+01  0.107602D+01 -0.126868D+01 -0.103457D+01  0.389130D+01
              296           297           298           299           300 
     1   0.119656D+01  0.389130D+01 -0.176660D+01  0.155221D+01 -0.477523D+00
     2  -0.112265D+01 -0.101056D+01  0.155221D+01 -0.113467D+01  0.233687D+00
     3  -0.101056D+01 -0.315667D+01 -0.477523D+00  0.233687D+00  0.174112D+00
              301           302           303           304           305 
     1   0.208491D+01 -0.107707D+01  0.227894D+00 -0.865931D+00  0.380823D+00
     2  -0.107707D+01  0.667561D+01 -0.140657D+01  0.380823D+00 -0.157775D+01
     3   0.227894D+00 -0.140657D+01  0.907924D+00  0.423408D+00  0.129399D+01
              306           307           308           309           310 
     1   0.423408D+00  0.408759D+01 -0.218050D+00  0.232523D+01 -0.535442D+00
     2   0.129399D+01 -0.218050D+00  0.135813D+00  0.161951D+00  0.655115D+00
     3  -0.661232D+00  0.232523D+01  0.161951D+00  0.208956D+01  0.291214D+00
              311           312           313           314           315 
     1   0.655115D+00  0.291214D+00  0.390020D+01  0.305579D+00  0.365216D+01
     2   0.362116D+00  0.885564D+00  0.305579D+00  0.772061D+00  0.202689D+00
     3   0.885564D+00 -0.916741D-01  0.365216D+01  0.202689D+00  0.569229D+01
              316           317           318           319           320 
     1  -0.220945D+01 -0.144949D+01  0.214886D+01 -0.451914D+01 -0.254326D+01
     2  -0.144949D+01 -0.122169D+02 -0.552426D-01 -0.254326D+01 -0.846561D+00
     3   0.214886D+01 -0.552426D-01 -0.258338D+00 -0.252723D+01 -0.966297D+00
              321           322           323           324           325 
     1  -0.252723D+01 -0.299643D+01 -0.173374D+01  0.202368D+01  0.126539D+02
     2  -0.966297D+00 -0.173374D+01 -0.440270D+01  0.106723D+01 -0.272262D+01
     3  -0.311108D+00  0.202368D+01  0.106723D+01 -0.369522D+00  0.103149D+01
              326           327           328           329           330 
     1  -0.272262D+01  0.103149D+01  0.468921D+01  0.621736D+01 -0.273086D+00
     2   0.195149D+02 -0.130209D+01  0.621736D+01  0.426380D+00  0.108042D+01
     3  -0.130209D+01  0.175563D+01 -0.273086D+00  0.108042D+01  0.159751D+01
              331           332           333           334           335 
     1   0.326750D+01 -0.273803D+01  0.179745D+01 -0.142090D+02  0.701778D+01
     2  -0.273803D+01  0.816103D+01  0.109152D+01  0.701778D+01 -0.207881D+02
     3   0.179745D+01  0.109152D+01  0.490954D+00 -0.829252D+00  0.680163D+00
              336           337           338           339           340 
     1  -0.829252D+00  0.172630D+02 -0.758871D+01  0.350893D+01 -0.301999D+01
     2   0.680163D+00 -0.758871D+01  0.122662D+02 -0.911218D+00  0.137033D+01
     3  -0.175114D+01  0.350893D+01 -0.911218D+00  0.783585D+00 -0.572507D+01
              341           342           343           344           345 
     1   0.137033D+01 -0.572507D+01 -0.138313D+02  0.462411D+01 -0.363952D+01
     2  -0.850686D+01  0.209373D+01  0.462411D+01  0.546336D+01  0.115001D+01
     3   0.209373D+01 -0.430977D+01 -0.363952D+01  0.115001D+01 -0.132918D+01
              346           347           348           349           350 
     1  -0.881016D+00 -0.463733D+01  0.596401D+00 -0.500972D+01  0.156871D+01
     2  -0.463733D+01  0.415344D+01 -0.227065D+01  0.156871D+01  0.127026D+01
     3   0.596401D+00 -0.227065D+01 -0.867197D-01 -0.864255D+00  0.567409D+00
              351           352           353           354           355 
     1  -0.864255D+00 -0.104978D+02 -0.176748D+02 -0.921144D+00 -0.882337D+01
     2   0.567409D+00 -0.176748D+02 -0.218406D+02 -0.484009D+01 -0.354188D+00
     3  -0.110466D+00 -0.921144D+00 -0.484009D+01 -0.185859D+01 -0.286056D+01
              356           357           358           359           360 
     1  -0.354188D+00 -0.286056D+01 -0.824425D+00 -0.655708D+01 -0.374194D+01
     2  -0.931969D+01  0.296364D+00 -0.655708D+01 -0.836233D+01 -0.332813D+01
     3   0.296364D+00 -0.267549D+00 -0.374194D+01 -0.332813D+01 -0.373300D+01
              361           362           363           364           365 
     1   0.415242D+01  0.148295D+02  0.159537D+01 -0.784772D+01  0.486761D+01
     2   0.148295D+02  0.219712D+02  0.544382D+01  0.486761D+01  0.192988D+01
     3   0.159537D+01  0.544382D+01  0.128333D+01 -0.236074D+01  0.282347D+00
              366           367           368           369           370 
     1  -0.236074D+01  0.246843D+01  0.734142D+01  0.817170D+00  0.251193D+01
     2   0.282347D+00  0.734142D+01  0.100417D+02 -0.103650D+00 -0.706977D+01
     3  -0.236647D+01  0.817170D+00 -0.103650D+00  0.128053D+01 -0.140624D+01
              371           372           373           374           375 
     1  -0.706977D+01 -0.140624D+01  0.208613D+01 -0.793146D+01  0.543189D+00
     2  -0.168590D+02 -0.199529D+01 -0.793146D+01 -0.487135D+01 -0.106455D+01
     3  -0.199529D+01  0.157329D+01  0.543189D+00 -0.106455D+01 -0.251159D+00
              376           377           378           379           380 
     1  -0.102325D+01 -0.195632D+01 -0.317935D-01  0.989758D+01 -0.103831D+02
     2  -0.195632D+01 -0.736892D+01 -0.150145D+01 -0.103831D+02  0.545738D+01
     3  -0.317935D-01 -0.150145D+01  0.135508D+01  0.546940D+00  0.675119D+00
              381           382           383           384           385 
     1   0.546940D+00 -0.102986D+02  0.439023D+01  0.321897D+00 -0.448678D+00
     2   0.675119D+00  0.439023D+01 -0.684584D+01  0.150230D+00  0.181762D+01
     3   0.407048D+01  0.321897D+00  0.150230D+00 -0.236233D+00  0.649406D+01
              386           387           388           389           390 
     1   0.181762D+01  0.649406D+01 -0.319428D+01  0.595986D+01  0.277605D+01
     2  -0.124654D+01 -0.278674D+01  0.595986D+01 -0.703024D+00 -0.223688D+01
     3  -0.278674D+01  0.645212D+01  0.277605D+01 -0.223688D+01 -0.222983D+01
              391           392           393           394           395 
     1   0.223044D+01  0.440392D+01 -0.246405D+01  0.680985D+01 -0.669540D+01
     2   0.440392D+01 -0.149202D+01  0.263291D+01 -0.669540D+01  0.537355D+01
     3  -0.246405D+01  0.263291D+01 -0.153791D+01 -0.203845D+01 -0.941242D+00
              396           397           398           399           400 
     1  -0.203845D+01  0.520179D+01 -0.206476D+01 -0.466140D+01 -0.925596D+00
     2  -0.941242D+00 -0.206476D+01 -0.260908D+01  0.179414D+01 -0.338677D+01
     3  -0.231884D+01 -0.466140D+01  0.179414D+01  0.281934D+01  0.122797D+01
              401           402           403           404           405 
     1  -0.338677D+01  0.122797D+01 -0.398112D+01  0.198984D+01  0.239737D+01
     2   0.320596D+01 -0.227438D+01  0.198984D+01 -0.242598D+01  0.156294D+01
     3  -0.227438D+01  0.125111D+01  0.239737D+01  0.156294D+01  0.102719D+01
              406           407           408           409           410 
     1   0.141395D+02  0.709266D+01  0.488756D+00  0.248845D+01  0.946537D+00
     2   0.709266D+01  0.226222D+01  0.639171D+00  0.946537D+00  0.631667D+01
     3   0.488756D+00  0.639171D+00  0.339576D+01  0.407737D+00  0.243200D+00
              411           412           413           414           415 
     1   0.407737D+00 -0.151214D+01  0.260456D+00  0.636778D+01 -0.328715D+01
     2   0.243200D+00  0.260456D+00  0.164852D+00  0.230072D+01 -0.489284D+00
     3  -0.711932D+00  0.636778D+01  0.230072D+01  0.425182D+01  0.498618D+00
              416           417           418           419           420 
     1  -0.489284D+00  0.498618D+00  0.171010D+01 -0.148220D+01  0.114656D+01
     2  -0.614010D+01 -0.592022D+00 -0.148220D+01  0.266564D+00  0.167853D+01
     3  -0.592022D+00  0.394209D-01  0.114656D+01  0.167853D+01  0.269360D+00
              421           422           423           424           425 
     1   0.657731D+00 -0.225058D+01 -0.700961D+00  0.521006D+00 -0.329088D+01
     2  -0.225058D+01 -0.137011D+01 -0.174935D+01 -0.329088D+01  0.304213D+01
     3  -0.700961D+00 -0.174935D+01  0.716458D+00 -0.101111D+01 -0.658069D+00
              426           427           428           429           430 
     1  -0.101111D+01 -0.273816D+01 -0.546225D+00 -0.404100D+00 -0.156040D+01
     2  -0.658069D+00 -0.546225D+00  0.431428D+01 -0.238799D+01 -0.656061D-01
     3  -0.809383D+00 -0.404100D+00 -0.238799D+01  0.363798D-01 -0.160927D+01
              431           432           433           434           435 
     1  -0.656061D-01 -0.160927D+01  0.646145D+01  0.466564D+01  0.190557D+01
     2  -0.256813D+01  0.177579D+01  0.466564D+01  0.191604D+02  0.208998D+01
     3   0.177579D+01  0.515077D+01  0.190557D+01  0.208998D+01 -0.443072D+00
              436           437           438           439           440 
     1  -0.359062D+00  0.423354D+01  0.225202D+01 -0.101272D+01  0.119204D+01
     2   0.423354D+01  0.121325D+01  0.227749D+01  0.119204D+01  0.659642D+01
     3   0.225202D+01  0.227749D+01 -0.244761D+00  0.256742D+01  0.408516D+00
              441           442           443           444           445 
     1   0.256742D+01 -0.430863D+01  0.159156D+01  0.440935D+01  0.130346D+01
     2   0.408516D+00  0.159156D+01  0.330939D+01 -0.215366D+01  0.304935D+01
     3   0.104911D+01  0.440935D+01 -0.215366D+01 -0.230576D+01 -0.154570D+01
              446           447           448           449           450 
     1   0.304935D+01 -0.154570D+01  0.355980D+01 -0.209083D+01 -0.204997D+01
     2  -0.307488D+01  0.312053D+01 -0.209083D+01  0.273972D+01 -0.219563D+01
     3   0.312053D+01 -0.158731D+01 -0.204997D+01 -0.219563D+01 -0.196468D+01
              451           452           453           454           455 
     1   0.250067D+01 -0.257915D+01 -0.425027D+01 -0.221588D+01 -0.378126D+01
     2  -0.257915D+01 -0.353608D+01  0.180244D+01 -0.378126D+01 -0.806450D+00
     3  -0.425027D+01  0.180244D+01  0.277047D+01  0.126913D+01 -0.265725D+01
              456           457           458           459           460 
     1   0.126913D+01 -0.279169D+01  0.201857D+01  0.222477D+01  0.895145D+00
     2  -0.265725D+01  0.201857D+01 -0.124065D+01  0.161577D+01 -0.505695D+00
     3   0.113648D+01  0.222477D+01  0.161577D+01  0.230441D+01  0.430419D+00
              461           462           463           464           465 
     1  -0.505695D+00  0.430419D+00 -0.137519D+01 -0.891497D+00 -0.164737D+00
     2   0.210219D+01  0.416360D+00 -0.891497D+00 -0.883681D+01 -0.553415D+00
     3   0.416360D+00  0.169063D+00 -0.164737D+00 -0.553415D+00 -0.812034D+00
              466           467           468           469           470 
     1   0.107761D+01  0.571984D+00 -0.267668D+00 -0.125626D+02 -0.487547D+01
     2   0.571984D+00  0.491812D+00 -0.111718D+01 -0.487547D+01 -0.357875D+01
     3  -0.267668D+00 -0.111718D+01 -0.321053D+00  0.194442D+01  0.289482D+00
              471           472           473           474           475 
     1   0.194442D+01  0.241600D+00 -0.164834D+01  0.272382D+00  0.609529D+01
     2   0.289482D+00 -0.164834D+01 -0.196628D+01  0.803763D+00  0.247764D+01
     3  -0.182933D+01  0.272382D+00  0.803763D+00  0.332806D+00 -0.350934D+01
              476           477           478           479           480 
     1   0.247764D+01 -0.350934D+01 -0.584155D+01 -0.245940D+01 -0.293219D+01
     2   0.235257D+01 -0.111510D+01 -0.245940D+01 -0.169018D+01 -0.100135D+01
     3  -0.111510D+01  0.173340D+01 -0.293219D+01 -0.100135D+01 -0.239602D+01
              481           482           483           484           485 
     1   0.113212D+01 -0.267600D+00  0.201789D+00 -0.463481D+01 -0.225874D+01
     2  -0.267600D+00 -0.825896D+00 -0.110127D+01 -0.225874D+01 -0.258412D+01
     3   0.201789D+00 -0.110127D+01  0.327972D+00 -0.529141D+01 -0.249874D+01
              486           487           488           489           490 
     1  -0.529141D+01 -0.531505D+01  0.269631D+01 -0.283377D+01  0.229637D+00
     2  -0.249874D+01  0.269631D+01 -0.207486D+01  0.697012D+00 -0.726154D-01
     3  -0.718963D+01 -0.283377D+01  0.697012D+00 -0.297828D+01 -0.153305D+00
              491           492           493           494           495 
     1  -0.726154D-01 -0.153305D+00 -0.376736D+01  0.140778D+01 -0.480338D+01
     2   0.676083D-01 -0.133419D+01  0.140778D+01 -0.176741D+01  0.174847D+01
     3  -0.133419D+01 -0.496274D+00 -0.480338D+01  0.174847D+01 -0.100244D+02
              496           497           498           499           500 
     1   0.284856D+01  0.826449D+00 -0.301423D+00  0.171266D+01  0.916855D+00
     2   0.826449D+00  0.251345D+01 -0.809576D+00  0.916855D+00  0.439145D+01
     3  -0.301423D+00 -0.809576D+00  0.658701D+00 -0.527132D+00 -0.413593D+00
              501           502           503           504           505 
     1  -0.527132D+00  0.693253D+00 -0.116397D+01  0.118983D+00 -0.632332D+01
     2  -0.413593D+00 -0.116397D+01  0.651062D+00  0.116126D+01 -0.273636D+01
     3   0.130056D+01  0.118983D+00  0.116126D+01 -0.842796D+00 -0.106608D+01
              506           507           508           509           510 
     1  -0.273636D+01 -0.106608D+01 -0.391981D+01 -0.223846D+01  0.714568D-01
     2  -0.114167D+01 -0.208290D+00 -0.223846D+01 -0.300901D+01 -0.111406D+01
     3  -0.208290D+00 -0.698650D+00  0.714568D-01 -0.111406D+01 -0.967644D+00
              511           512           513           514           515 
     1  -0.666806D+00  0.532512D+00 -0.106146D+01 -0.445508D+01  0.252229D+01
     2   0.532512D+00 -0.850111D+00 -0.687192D+00  0.252229D+01 -0.218352D+01
     3  -0.106146D+01 -0.687192D+00 -0.453999D-01 -0.181896D+01  0.106129D+01
              516           517           518           519           520 
     1  -0.181896D+01  0.433971D+01 -0.493707D+01  0.159589D+01 -0.289583D+01
     2   0.106129D+01 -0.493707D+01  0.666684D+01 -0.192029D+01  0.224562D+01
     3  -0.581166D+00  0.159589D+01 -0.192029D+01  0.210003D+01 -0.165723D+01
              521           522           523           524           525 
     1   0.224562D+01 -0.165723D+01 -0.819348D+01  0.137763D+01  0.375485D+01
     2  -0.205745D+01  0.209961D+01  0.137763D+01 -0.893520D+00 -0.102199D+01
     3   0.209961D+01 -0.175284D+01  0.375485D+01 -0.102199D+01 -0.283881D+01
              526           527           528           529           530 
     1   0.150235D+01 -0.116130D+01 -0.832276D+00  0.338259D+01 -0.550611D+00
     2  -0.116130D+01  0.109234D+01  0.145656D+01 -0.550611D+00  0.668775D+00
     3  -0.832276D+00  0.145656D+01  0.861049D+00 -0.333556D+01  0.835961D+00
              531           532           533           534           535 
     1  -0.333556D+01  0.125295D+01 -0.134258D+01  0.714974D+00 -0.136595D+01
     2   0.835961D+00 -0.134258D+01  0.252621D+01 -0.724627D-01  0.203505D+01
     3   0.287507D+01  0.714974D+00 -0.724627D-01  0.694402D+00  0.520966D-01
              536           537           538           539           540 
     1   0.203505D+01  0.520966D-01  0.370797D+00  0.157160D+00  0.327016D+00
     2  -0.549846D+01  0.716911D+00  0.157160D+00  0.864926D+00 -0.155356D+01
     3   0.716911D+00 -0.175563D+01  0.327016D+00 -0.155356D+01  0.126011D+01
              541           542           543           544           545 
     1   0.477799D+00 -0.153052D+01  0.659149D+00 -0.734244D+00  0.174193D+01
     2  -0.153052D+01  0.660379D+00 -0.132328D+00  0.174193D+01 -0.123387D+02
     3   0.659149D+00 -0.132328D+00 -0.132822D+00 -0.113015D+00  0.208449D+01
              546           547           548           549           550 
     1  -0.113015D+00  0.822420D+00 -0.319042D+00  0.383475D+00  0.397514D+00
     2   0.208449D+01 -0.319042D+00  0.297563D+01 -0.207275D+01 -0.191447D+00
     3  -0.116842D+01  0.383475D+00 -0.207275D+01  0.817871D+00 -0.135972D+01
              551           552           553           554           555 
     1  -0.191447D+00 -0.135972D+01  0.438640D+00  0.476058D+00  0.196740D+00
     2  -0.598173D+00  0.410039D+00  0.476058D+00 -0.110678D+01 -0.109750D+01
     3   0.410039D+00  0.390945D+00  0.196740D+00 -0.109750D+01 -0.173539D+00
              556           557           558           559           560 
     1  -0.129838D+01  0.129561D+01  0.170323D+01  0.518109D+01  0.893291D+00
     2   0.129561D+01 -0.234029D+01 -0.244279D+01  0.893291D+00  0.136975D+01
     3   0.170323D+01 -0.244279D+01 -0.719087D+01  0.138527D+01  0.302303D+00
              561           562           563           564           565 
     1   0.138527D+01  0.883062D+00  0.111390D+01  0.529036D-01  0.133469D+01
     2   0.302303D+00  0.111390D+01  0.308050D+01  0.106588D+01  0.130879D+00
     3   0.792483D+00  0.529036D-01  0.106588D+01  0.583802D+00  0.131294D+01
              566           567           568           569           570 
     1   0.130879D+00  0.131294D+01  0.652925D+01 -0.136342D+01 -0.290652D+01
     2   0.191630D+01  0.183954D+00 -0.136342D+01  0.140539D+01  0.119808D+01
     3   0.183954D+00  0.607194D+00 -0.290652D+01  0.119808D+01  0.247111D+01
              571           572           573           574           575 
     1  -0.130077D+01  0.133910D+01  0.106660D+01 -0.221226D+01  0.986406D+00
     2   0.133910D+01 -0.135209D+01 -0.168027D+01  0.986406D+00 -0.136080D+01
     3   0.106660D+01 -0.168027D+01 -0.788273D+00  0.213849D+01 -0.708059D+00
              576           577           578           579           580 
     1   0.213849D+01 -0.146039D+01  0.155292D+01 -0.128412D+01  0.102982D+01
     2  -0.708059D+00  0.155292D+01 -0.284373D+01  0.680614D+00 -0.216066D+01
     3  -0.174522D+01 -0.128412D+01  0.680614D+00 -0.976377D+00  0.672898D+00
              581           582           583           584           585 
     1  -0.216066D+01  0.672898D+00 -0.859349D+00  0.619990D+00 -0.634114D+00
     2   0.708565D+01 -0.184206D+01  0.619990D+00 -0.203930D+01  0.194991D+01
     3  -0.184206D+01  0.179451D+01 -0.634114D+00  0.194991D+01 -0.139881D+01
              586           587           588           589           590 
     1   0.292116D+01  0.275244D+01  0.134183D+01  0.207161D+01  0.283609D+01
     2   0.275244D+01  0.315200D+01  0.101749D+01  0.283609D+01  0.606539D+01
     3   0.134183D+01  0.101749D+01  0.106862D+01  0.571134D+00  0.225869D+01
              591           592           593           594           595 
     1   0.571134D+00  0.378748D+00  0.303829D+00  0.748843D+00 -0.555913D+01
     2   0.225869D+01  0.303829D+00  0.854473D+00  0.138530D+01  0.185905D+01
     3   0.162249D+01  0.748843D+00  0.138530D+01  0.774738D+00  0.352604D+01
              596           597           598           599           600 
     1   0.185905D+01  0.352604D+01  0.125333D+01 -0.109464D+01 -0.896836D+00
     2  -0.135604D+01 -0.168887D+01 -0.109464D+01  0.164520D+01  0.163469D+01
     3  -0.168887D+01 -0.374722D+01 -0.896836D+00  0.163469D+01  0.965121D+00
              601           602           603           604           605 
     1   0.205404D+01 -0.117996D+01 -0.295119D+01  0.201151D+01 -0.110296D+01
     2  -0.117996D+01  0.102569D+01  0.134222D+01 -0.110296D+01  0.168604D+01
     3  -0.295119D+01  0.134222D+01  0.361069D+01  0.122277D+01 -0.402788D+00
              606           607           608           609           610 
     1   0.122277D+01 -0.128726D+01  0.190608D+01 -0.622379D+00  0.821526D+00
     2  -0.402788D+00  0.190608D+01 -0.351495D+01  0.124296D+01 -0.649333D+00
     3   0.950979D+00 -0.622379D+00  0.124296D+01 -0.229827D+01  0.851329D+00
              611           612 
     1  -0.649333D+00  0.851329D+00
     2   0.851315D+00 -0.148361D+01
     3  -0.148361D+01  0.191801D+01
Property number 1 -- Alpha(-w,w) derivatives, frequency  2    0.085969:
                1             2             3             4             5 
     1  -0.360151D+02  0.115957D+02 -0.186624D+01 -0.157866D+01 -0.105505D+02
     2   0.115957D+02 -0.291940D+02  0.512880D+01 -0.105505D+02 -0.467838D+00
     3  -0.186624D+01  0.512880D+01 -0.316285D+01  0.105530D+01 -0.146271D+01
                6             7             8             9            10 
     1   0.105530D+01  0.832120D+01 -0.154275D+01 -0.196973D+01  0.204248D+01
     2  -0.146271D+01 -0.154275D+01  0.616310D+01 -0.263110D+01  0.653284D+01
     3  -0.147880D+01 -0.196973D+01 -0.263110D+01  0.160677D+01 -0.359201D+01
               11            12            13            14            15 
     1   0.653284D+01 -0.359201D+01 -0.141866D+02  0.954684D+01 -0.960411D+00
     2   0.239864D+02 -0.768429D+01  0.954684D+01  0.100866D+02 -0.615968D+00
     3  -0.768429D+01 -0.218093D+00 -0.960411D+00 -0.615968D+00  0.553614D+00
               16            17            18            19            20 
     1  -0.391813D+01 -0.418856D+01 -0.678179D+00  0.577215D-01 -0.265629D+02
     2  -0.418856D+01 -0.781238D+01  0.398687D+01 -0.265629D+02 -0.286570D+02
     3  -0.678179D+00  0.398687D+01  0.340210D-01  0.747837D+01  0.113228D+02
               21            22            23            24            25 
     1   0.747837D+01  0.188568D+02 -0.251365D+01 -0.235906D+01 -0.297229D+01
     2   0.113228D+02 -0.251365D+01 -0.198829D+01  0.346585D+00  0.822185D+01
     3  -0.501670D+01 -0.235906D+01  0.346585D+00  0.260049D+01 -0.119995D+01
               26            27            28            29            30 
     1   0.822185D+01 -0.119995D+01  0.107705D+02  0.319060D+02 -0.808655D+01
     2   0.103148D+02 -0.595487D+00  0.319060D+02  0.245006D+02 -0.982260D+01
     3  -0.595487D+00 -0.161833D+00 -0.808655D+01 -0.982260D+01  0.604259D+01
               31            32            33            34            35 
     1   0.190204D+02 -0.886597D+01  0.718395D+00 -0.390084D+01 -0.305969D+01
     2  -0.886597D+01  0.196404D+02 -0.262816D+01 -0.305969D+01 -0.897962D+01
     3   0.718395D+00 -0.262816D+01 -0.869138D+00  0.606786D+01  0.387105D+01
               36            37            38            39            40 
     1   0.606786D+01  0.239262D+02 -0.102956D+02 -0.681920D-01 -0.614760D+00
     2   0.387105D+01 -0.102956D+02  0.169910D+01  0.755475D+00  0.120673D+02
     3  -0.379811D+01 -0.681920D-01  0.755475D+00 -0.134002D-01 -0.240291D+01
               41            42            43            44            45 
     1   0.120673D+02 -0.240291D+01 -0.414094D+01 -0.144889D+01 -0.468954D+00
     2  -0.139914D+02  0.844601D-01 -0.144889D+01  0.214972D+01  0.195085D+00
     3   0.844601D-01  0.120662D+01 -0.468954D+00  0.195085D+00  0.215678D-01
               46            47            48            49            50 
     1   0.363715D+02 -0.176075D+02  0.349547D+01 -0.418342D+02  0.183991D+02
     2  -0.176075D+02  0.308995D+02 -0.609910D+01  0.183991D+02 -0.248532D+02
     3   0.349547D+01 -0.609910D+01  0.353081D+01  0.567600D+00  0.509615D+01
               51            52            53            54            55 
     1   0.567600D+00  0.184678D+01  0.106610D+01  0.769888D+01  0.175889D+02
     2   0.509615D+01  0.106610D+01 -0.369234D+01 -0.331603D+01  0.164565D+01
     3  -0.205880D+01  0.769888D+01 -0.331603D+01 -0.117807D+01  0.216103D+01
               56            57            58            59            60 
     1   0.164565D+01  0.216103D+01  0.133688D+02  0.656540D+00 -0.417725D+01
     2   0.213118D+02 -0.332835D+01  0.656540D+00  0.161099D+01 -0.142186D+01
     3  -0.332835D+01  0.196304D+01 -0.417725D+01 -0.142186D+01  0.491083D+00
               61            62            63            64            65 
     1  -0.624880D+01 -0.212448D+01 -0.601688D+00  0.697514D+01  0.114611D+01
     2  -0.212448D+01 -0.515525D+01 -0.140693D+00  0.114611D+01 -0.426729D+00
     3  -0.601688D+00 -0.140693D+00 -0.622820D+00 -0.312099D+01 -0.220396D+01
               66            67            68            69            70 
     1  -0.312099D+01 -0.917053D+01 -0.372051D+01  0.140289D+01 -0.648620D+02
     2  -0.220396D+01 -0.372051D+01 -0.105583D+01 -0.352566D+01 -0.201402D+02
     3   0.178921D+01  0.140289D+01 -0.352566D+01 -0.111762D+01  0.222062D+00
               71            72            73            74            75 
     1  -0.201402D+02  0.222062D+00 -0.877054D+01 -0.128058D+01  0.464724D+01
     2  -0.161623D+01 -0.288904D+01 -0.128058D+01 -0.731089D+00 -0.744983D-01
     3  -0.288904D+01 -0.127622D+02  0.464724D+01 -0.744983D-01 -0.163843D+01
               76            77            78            79            80 
     1   0.117605D+02  0.280796D+01 -0.145499D+01  0.766930D+02  0.224068D+02
     2   0.280796D+01  0.222881D+01  0.401845D+01  0.224068D+02  0.773546D+01
     3  -0.145499D+01  0.401845D+01  0.251970D+01 -0.113736D+01  0.397020D+01
               81            82            83            84            85 
     1  -0.113736D+01 -0.199810D+02  0.346154D+00  0.355294D+01 -0.671076D+01
     2   0.397020D+01  0.346154D+00 -0.301700D+02  0.920012D+01 -0.270632D+01
     3   0.251136D+02  0.355294D+01  0.920012D+01 -0.168785D+01  0.218004D+01
               86            87            88            89            90 
     1  -0.270632D+01  0.218004D+01  0.763662D+01  0.107013D+01 -0.456600D+01
     2  -0.237762D-01  0.155226D+01  0.107013D+01  0.617797D+01 -0.189342D+01
     3   0.155226D+01  0.119451D-01 -0.456600D+01 -0.189342D+01  0.849209D+00
               91            92            93            94            95 
     1   0.332608D+01  0.300684D+01 -0.811462D-01 -0.472097D+01 -0.107472D+01
     2   0.300684D+01  0.684527D+01 -0.301339D+01 -0.107472D+01 -0.568462D+00
     3  -0.811462D-01 -0.301339D+01  0.122189D+01  0.194407D+01  0.304480D+01
               96            97            98            99           100 
     1   0.194407D+01  0.688387D+00 -0.356686D+01  0.156495D+01 -0.200100D+00
     2   0.304480D+01 -0.356686D+01 -0.401524D+00  0.119696D+01  0.191003D+01
     3  -0.160261D+01  0.156495D+01  0.119696D+01  0.195693D+00 -0.178009D+01
              101           102           103           104           105 
     1   0.191003D+01 -0.178009D+01  0.290249D+01  0.150099D+01 -0.378738D+00
     2  -0.313757D+01  0.117804D+01  0.150099D+01 -0.638544D+01 -0.886271D+00
     3   0.117804D+01 -0.996793D+00 -0.378738D+00 -0.886271D+00  0.276440D+01
              106           107           108           109           110 
     1  -0.249732D+01  0.669807D+00 -0.683251D-01 -0.186409D+02 -0.939586D+01
     2   0.669807D+00 -0.161638D+01  0.705992D+00 -0.939586D+01 -0.668768D+01
     3  -0.683251D-01  0.705992D+00  0.605212D+01  0.249617D+01  0.282778D+00
              111           112           113           114           115 
     1   0.249617D+01 -0.351399D+01 -0.224963D+01 -0.182228D+01 -0.803452D+00
     2   0.282778D+00 -0.224963D+01 -0.836692D+01  0.175257D+01 -0.264921D+01
     3  -0.412456D+01 -0.182228D+01  0.175257D+01  0.100501D+01 -0.721003D+01
              116           117           118           119           120 
     1  -0.264921D+01 -0.721003D+01 -0.190211D+02  0.169597D+02 -0.265667D+01
     2   0.608055D+00 -0.268698D+01  0.169597D+02 -0.110373D+02  0.354845D+01
     3  -0.268698D+01  0.276593D+01 -0.265667D+01  0.354845D+01 -0.418301D+01
              121           122           123           124           125 
     1   0.187041D+02 -0.894687D+01  0.211433D+01 -0.781645D+01  0.806225D+01
     2  -0.894687D+01  0.117464D+02 -0.132418D+01  0.806225D+01 -0.784062D+01
     3   0.211433D+01 -0.132418D+01  0.137897D+01 -0.100912D+02  0.696935D+01
              126           127           128           129           130 
     1  -0.100912D+02  0.644975D+01 -0.745096D+01  0.112341D+01 -0.103846D+01
     2   0.696935D+01 -0.745096D+01  0.172420D+01 -0.203511D+01 -0.609098D+01
     3  -0.561842D+00  0.112341D+01 -0.203511D+01  0.441104D+01  0.182393D+00
              131           132           133           134           135 
     1  -0.609098D+01  0.182393D+00  0.105777D+02 -0.954068D+01  0.891999D+01
     2   0.186675D+01 -0.116338D+01 -0.954068D+01  0.879675D+01 -0.616558D+01
     3  -0.116338D+01 -0.608531D+00  0.891999D+01 -0.616558D+01  0.889631D+00
              136           137           138           139           140 
     1   0.148790D+01  0.209870D+01 -0.302320D+00 -0.168065D+01  0.847562D+01
     2   0.209870D+01  0.423942D+01 -0.395919D+00  0.847562D+01 -0.413800D+01
     3  -0.302320D+00 -0.395919D+00 -0.397946D+01 -0.205893D+01  0.126429D+01
              141           142           143           144           145 
     1  -0.205893D+01 -0.219441D+01  0.261129D+01 -0.642060D+01  0.287216D-02
     2   0.126429D+01  0.261129D+01 -0.205605D+01  0.321160D+01 -0.194954D+01
     3  -0.123555D+00 -0.642060D+01  0.321160D+01 -0.647719D+01 -0.691900D-01
              146           147           148           149           150 
     1  -0.194954D+01 -0.691900D-01 -0.160569D+01 -0.557428D+01  0.170362D+01
     2  -0.284946D+01  0.120233D+01 -0.557428D+01  0.904809D+01 -0.131403D+01
     3   0.120233D+01  0.390680D+01  0.170362D+01 -0.131403D+01 -0.259839D+00
              151           152           153           154           155 
     1  -0.275945D+00  0.152354D+01  0.530918D+01 -0.263826D+01  0.296359D+01
     2   0.152354D+01 -0.210546D+01 -0.492251D-01  0.296359D+01  0.177694D+01
     3   0.530918D+01 -0.492251D-01  0.534884D+01  0.125317D+01 -0.152621D+01
              156           157           158           159           160 
     1   0.125317D+01  0.438248D+01  0.214548D+01 -0.231313D+01  0.213435D+01
     2  -0.152621D+01  0.214548D+01 -0.481849D+01  0.183382D+01 -0.254818D+01
     3  -0.431661D+01 -0.231313D+01  0.183382D+01  0.827619D+00 -0.653077D+01
              161           162           163           164           165 
     1  -0.254818D+01 -0.653077D+01  0.128929D+02  0.605467D+01  0.159411D+01
     2   0.234186D+01  0.311918D+00  0.605467D+01  0.540011D+01  0.321944D+00
     3   0.311918D+00 -0.310968D+01  0.159411D+01  0.321944D+00  0.196042D+01
              166           167           168           169           170 
     1   0.148948D+01  0.287248D+01  0.926577D+00  0.793656D+01  0.445333D+01
     2   0.287248D+01  0.385609D+01  0.774896D+00  0.445333D+01  0.399171D+01
     3   0.926577D+00  0.774896D+00  0.992876D-02  0.380132D+01  0.167639D+01
              171           172           173           174           175 
     1   0.380132D+01  0.881729D+01  0.261295D+01 -0.414762D+01 -0.328803D+01
     2   0.167639D+01  0.261295D+01  0.271399D+01 -0.104743D+01  0.801542D-01
     3   0.253095D+01 -0.414762D+01 -0.104743D+01  0.306815D+01  0.168064D+01
              176           177           178           179           180 
     1   0.801542D-01  0.168064D+01 -0.541691D+01 -0.927588D+00  0.571024D+01
     2  -0.342293D+00 -0.727511D+00 -0.927588D+00 -0.190396D+01  0.165086D+01
     3  -0.727511D+00 -0.149922D+01  0.571024D+01  0.165086D+01 -0.608001D+01
              181           182           183           184           185 
     1  -0.861952D+00  0.385456D+00  0.114395D+00  0.190027D+01  0.151937D+01
     2   0.385456D+00 -0.184007D+01  0.826346D+00  0.151937D+01  0.863039D+01
     3   0.114395D+00  0.826346D+00 -0.290274D+00 -0.348906D+00 -0.225860D+01
              186           187           188           189           190 
     1  -0.348906D+00  0.423241D+00  0.310704D+00  0.574492D+00 -0.955577D+00
     2  -0.225860D+01  0.310704D+00 -0.144726D+01  0.167468D+01  0.175920D+01
     3   0.133467D+01  0.574492D+00  0.167468D+01 -0.125888D+01  0.111417D+00
              191           192           193           194           195 
     1   0.175920D+01  0.111417D+00  0.823398D+00 -0.213776D+01  0.351094D+00
     2  -0.102837D+01  0.139334D+00 -0.213776D+01  0.142436D+02 -0.121387D+01
     3   0.139334D+00  0.258581D+00  0.351094D+00 -0.121387D+01  0.960207D+00
              196           197           198           199           200 
     1   0.640709D+00  0.155107D+00 -0.254289D+00 -0.601552D+01 -0.523124D+00
     2   0.155107D+00  0.140072D+00  0.151497D+01 -0.523124D+00 -0.160518D+01
     3  -0.254289D+00  0.151497D+01 -0.448643D+00  0.119380D+01  0.528644D+00
              201           202           203           204           205 
     1   0.119380D+01 -0.109057D+00 -0.124939D+01  0.445808D-01  0.994742D+00
     2   0.528644D+00 -0.124939D+01 -0.206393D+01  0.128638D+01  0.125859D+00
     3  -0.761626D+00  0.445808D-01  0.128638D+01 -0.113931D+01 -0.107466D+01
              206           207           208           209           210 
     1   0.125859D+00 -0.107466D+01  0.427159D+00 -0.169727D+00 -0.119182D+01
     2   0.224824D+01 -0.877450D+00 -0.169727D+00  0.118423D+01 -0.264965D+00
     3  -0.877450D+00  0.543954D+00 -0.119182D+01 -0.264965D+00  0.681809D+00
              211           212           213           214           215 
     1  -0.748711D+00 -0.440069D-01 -0.105906D+00 -0.463877D+00  0.894633D+00
     2  -0.440069D-01  0.462445D-01 -0.841106D+00  0.894633D+00 -0.141908D+01
     3  -0.105906D+00 -0.841106D+00 -0.172386D+01 -0.107805D+01  0.148746D+01
              216           217           218           219           220 
     1  -0.107805D+01  0.107499D+02 -0.639703D+01 -0.145378D+01 -0.245199D+01
     2   0.148746D+01 -0.639703D+01  0.466586D+01  0.179772D+00  0.121482D+01
     3  -0.912641D+01 -0.145378D+01  0.179772D+00  0.216728D+01  0.513531D+00
              221           222           223           224           225 
     1   0.121482D+01  0.513531D+00 -0.483518D+01  0.241895D+01  0.388204D+01
     2  -0.946752D+00 -0.111461D+01  0.241895D+01 -0.210013D+01 -0.219904D+01
     3  -0.111461D+01 -0.217655D+00  0.388204D+01 -0.219904D+01 -0.408925D+01
              226           227           228           229           230 
     1  -0.361364D+01 -0.302111D+00 -0.763225D+00 -0.272540D+01 -0.533320D+00
     2  -0.302111D+00 -0.342607D+01 -0.389306D+00 -0.533320D+00 -0.523519D+01
     3  -0.763225D+00 -0.389306D+00 -0.396628D+00 -0.466580D+00 -0.480974D+00
              231           232           233           234           235 
     1  -0.466580D+00  0.159995D+01 -0.168746D+01  0.588222D+00 -0.367770D+01
     2  -0.480974D+00 -0.168746D+01  0.159100D+01 -0.148163D+01  0.175925D+01
     3  -0.919727D+00  0.588222D+00 -0.148163D+01 -0.167201D+00  0.131662D+01
              236           237           238           239           240 
     1   0.175925D+01  0.131662D+01  0.646601D+00 -0.108714D+00 -0.382643D+00
     2  -0.883320D+00 -0.122579D+00 -0.108714D+00 -0.750303D-01  0.123272D+01
     3  -0.122579D+00 -0.263426D+01 -0.382643D+00  0.123272D+01  0.459542D+00
              241           242           243           244           245 
     1   0.559165D+00 -0.783900D-01 -0.197758D+01  0.534296D+01  0.137987D+01
     2  -0.783900D-01  0.653098D+00  0.735987D+00  0.137987D+01  0.144761D+01
     3  -0.197758D+01  0.735987D+00  0.479342D+01  0.873470D+00  0.504132D+00
              246           247           248           249           250 
     1   0.873470D+00  0.268328D+01  0.162360D+01  0.961386D+00 -0.643164D+00
     2   0.504132D+00  0.162360D+01  0.302669D+01  0.442665D+00  0.129364D+01
     3   0.343253D+00  0.961386D+00  0.442665D+00  0.956445D+00  0.166051D-02
              251           252           253           254           255 
     1   0.129364D+01  0.166051D-02  0.380707D+01 -0.162412D+01  0.255723D+01
     2  -0.100959D+01  0.124606D+01 -0.162412D+01  0.381197D+00 -0.726236D+00
     3   0.124606D+01  0.333935D+00  0.255723D+01 -0.726236D+00  0.312380D+01
              256           257           258           259           260 
     1   0.194417D+00 -0.628350D+00 -0.542750D-01  0.384417D+01 -0.238792D+01
     2  -0.628350D+00  0.362511D+00  0.122375D+01 -0.238792D+01  0.264666D+01
     3  -0.542750D-01  0.122375D+01 -0.396997D+00  0.415707D+01 -0.283875D+01
              261           262           263           264           265 
     1   0.415707D+01 -0.495206D+01 -0.203977D+01  0.445568D+00 -0.192485D+01
     2  -0.283875D+01 -0.203977D+01 -0.364317D+01  0.637684D+00 -0.256528D+01
     3   0.893937D+01  0.445568D+00  0.637684D+00 -0.362512D+00  0.669724D+00
              266           267           268           269           270 
     1  -0.256528D+01  0.669724D+00 -0.484500D+00  0.304015D+00 -0.194375D+00
     2  -0.509283D+01  0.735509D+00  0.304015D+00 -0.853462D-01 -0.135041D+01
     3   0.735509D+00 -0.832542D+00 -0.194375D+00 -0.135041D+01  0.875197D+00
              271           272           273           274           275 
     1   0.293318D+01 -0.255271D+01  0.127383D+00 -0.320078D+01  0.479919D+01
     2  -0.255271D+01  0.279643D+01 -0.798410D-01  0.479919D+01 -0.118898D+02
     3   0.127383D+00 -0.798410D-01 -0.301087D+00 -0.153883D+00  0.560460D+00
              276           277           278           279           280 
     1  -0.153883D+00  0.957624D+00 -0.566243D+00  0.359192D-01 -0.347330D+01
     2   0.560460D+00 -0.566243D+00  0.167639D+01 -0.158555D+01  0.102855D+01
     3  -0.682925D+00  0.359192D-01 -0.158555D+01  0.163245D+00 -0.196368D+01
              281           282           283           284           285 
     1   0.102855D+01 -0.196368D+01  0.136704D+01 -0.349682D+00  0.902496D-01
     2  -0.721553D+00 -0.148386D+00 -0.349682D+00 -0.106642D+01 -0.120017D+01
     3  -0.148386D+00 -0.207077D+01  0.902496D-01 -0.120017D+01 -0.213394D+00
              286           287           288           289           290 
     1  -0.249742D+01  0.621256D-01 -0.213297D+01  0.893307D+01 -0.200441D+01
     2   0.621256D-01 -0.114050D+01 -0.106532D+01 -0.200441D+01  0.509625D+00
     3  -0.213297D+01 -0.106532D+01 -0.687642D+01 -0.364883D+01  0.924345D+00
              291           292           293           294           295 
     1  -0.364883D+01 -0.290346D+01  0.167241D+01  0.120198D+01 -0.531744D+01
     2   0.924345D+00  0.167241D+01 -0.104804D+01 -0.132074D+01  0.137377D+01
     3   0.235232D+01  0.120198D+01 -0.132074D+01 -0.110339D+01  0.422449D+01
              296           297           298           299           300 
     1   0.137377D+01  0.422449D+01 -0.193326D+01  0.163339D+01 -0.495619D+00
     2  -0.117475D+01 -0.112387D+01  0.163339D+01 -0.121968D+01  0.254434D+00
     3  -0.112387D+01 -0.326117D+01 -0.495619D+00  0.254434D+00  0.197623D+00
              301           302           303           304           305 
     1   0.225755D+01 -0.122018D+01  0.268559D+00 -0.963613D+00  0.462205D+00
     2  -0.122018D+01  0.691574D+01 -0.147738D+01  0.462205D+00 -0.169981D+01
     3   0.268559D+00 -0.147738D+01  0.927260D+00  0.470951D+00  0.130498D+01
              306           307           308           309           310 
     1   0.470951D+00  0.442838D+01 -0.278971D+00  0.246615D+01 -0.602209D+00
     2   0.130498D+01 -0.278971D+00  0.142264D+00  0.148696D+00  0.692241D+00
     3  -0.647060D+00  0.246615D+01  0.148696D+00  0.225190D+01  0.302787D+00
              311           312           313           314           315 
     1   0.692241D+00  0.302787D+00  0.432664D+01  0.293737D+00  0.401011D+01
     2   0.345999D+00  0.885901D+00  0.293737D+00  0.748419D+00  0.186582D+00
     3   0.885901D+00 -0.101160D+00  0.401011D+01  0.186582D+00  0.602137D+01
              316           317           318           319           320 
     1  -0.168308D+02 -0.779980D+00  0.438518D+00 -0.126127D+02 -0.240815D+01
     2  -0.779980D+00 -0.211042D+02  0.124387D+01 -0.240815D+01 -0.437715D+01
     3   0.438518D+00  0.124387D+01 -0.132580D+01 -0.511529D+01 -0.683486D+00
              321           322           323           324           325 
     1  -0.511529D+01 -0.590220D+01 -0.191261D+01  0.186671D+01  0.287024D+02
     2  -0.683486D+00 -0.191261D+01 -0.747133D+01  0.145741D+01 -0.835230D+01
     3  -0.100222D+01  0.186671D+01  0.145741D+01 -0.570079D+00  0.404883D+01
              326           327           328           329           330 
     1  -0.835230D+01  0.404883D+01  0.659083D+01  0.759646D+01 -0.222820D+00
     2   0.279435D+02 -0.307382D+01  0.759646D+01  0.403284D+01  0.491490D+00
     3  -0.307382D+01  0.288214D+01 -0.222820D+00  0.491490D+00  0.209887D+01
              331           332           333           334           335 
     1   0.101212D+02 -0.458139D+01  0.348685D+01 -0.297304D+02  0.146906D+02
     2  -0.458139D+01  0.115321D+02  0.120971D+01  0.146906D+02 -0.295972D+02
     3   0.348685D+01  0.120971D+01  0.911224D+00 -0.313221D+01  0.240547D+01
              336           337           338           339           340 
     1  -0.313221D+01  0.333578D+02 -0.123858D+02  0.718593D+01 -0.952823D+01
     2   0.240547D+01 -0.123858D+02  0.208602D+02 -0.130555D+01  0.377135D+01
     3  -0.247128D+01  0.718593D+01 -0.130555D+01  0.171312D+01 -0.912225D+01
              341           342           343           344           345 
     1   0.377135D+01 -0.912225D+01 -0.191587D+02  0.720336D+01 -0.508621D+01
     2  -0.124824D+02  0.403561D+01  0.720336D+01  0.400473D+00  0.172009D+01
     3   0.403561D+01 -0.578274D+01 -0.508621D+01  0.172009D+01 -0.165702D+01
              346           347           348           349           350 
     1  -0.730214D+00 -0.110788D+02  0.732834D+00 -0.715159D+01  0.293822D+01
     2  -0.110788D+02  0.121024D+02 -0.484368D+01  0.293822D+01 -0.149162D+01
     3   0.732834D+00 -0.484368D+01 -0.740853D-01 -0.905471D+00  0.785139D+00
              351           352           353           354           355 
     1  -0.905471D+00 -0.121922D+02 -0.295159D+02 -0.123923D+01 -0.170438D+02
     2   0.785139D+00 -0.295159D+02 -0.295604D+02 -0.783325D+01  0.425867D+01
     3   0.917900D-01 -0.123923D+01 -0.783325D+01 -0.219909D+01 -0.512536D+01
              356           357           358           359           360 
     1   0.425867D+01 -0.512536D+01  0.203235D+00 -0.107598D+02 -0.428353D+01
     2  -0.212130D+02  0.195244D+01 -0.107598D+02 -0.103125D+02 -0.516960D+01
     3   0.195244D+01 -0.903701D+00 -0.428353D+01 -0.516960D+01 -0.434303D+01
              361           362           363           364           365 
     1   0.182613D+01  0.235257D+02  0.154471D+01 -0.160547D+02  0.396466D+01
     2   0.235257D+02  0.333575D+02  0.782255D+01  0.396466D+01  0.541733D+01
     3   0.154471D+01  0.782255D+01  0.145382D+01 -0.463949D+01 -0.647840D+00
              366           367           368           369           370 
     1  -0.463949D+01  0.330421D+01  0.113819D+02  0.713523D+00  0.772439D+00
     2  -0.647840D+00  0.113819D+02  0.150914D+02  0.565566D+00 -0.776153D+01
     3  -0.331823D+01  0.713523D+00  0.565566D+00  0.129959D+01 -0.234272D+01
              371           372           373           374           375 
     1  -0.776153D+01 -0.234272D+01  0.846547D+01 -0.828643D+01  0.256917D+01
     2  -0.243770D+02 -0.184856D+01 -0.828643D+01 -0.138692D+02 -0.751369D-01
     3  -0.184856D+01  0.164453D+01  0.256917D+01 -0.751369D-01  0.875792D-01
              376           377           378           379           380 
     1  -0.754828D+01 -0.240666D+01 -0.434974D+00  0.166219D+02 -0.157610D+02
     2  -0.240666D+01 -0.106115D+02 -0.230404D+01 -0.157610D+02  0.114641D+02
     3  -0.434974D+00 -0.230404D+01  0.198222D+01  0.144307D+01  0.159681D+00
              381           382           383           384           385 
     1   0.144307D+01 -0.165053D+02  0.793679D+01 -0.514563D+00  0.653855D+00
     2   0.159681D+00  0.793679D+01 -0.109977D+02  0.447839D+00  0.194986D+01
     3   0.468513D+01 -0.514563D+00  0.447839D+00 -0.524549D+00  0.845734D+01
              386           387           388           389           390 
     1   0.194986D+01  0.845734D+01 -0.588962D+01  0.856424D+01  0.309042D+01
     2  -0.131857D+01 -0.422346D+01  0.856424D+01 -0.367056D+01 -0.248324D+01
     3  -0.422346D+01  0.757422D+01  0.309042D+01 -0.248324D+01 -0.241493D+01
              391           392           393           394           395 
     1   0.333278D+01  0.451304D+01 -0.272465D+01  0.928477D+01 -0.906449D+01
     2   0.451304D+01 -0.146950D+01  0.304704D+01 -0.906449D+01  0.782454D+01
     3  -0.272465D+01  0.304704D+01 -0.168511D+01 -0.230587D+01 -0.871628D+00
              396           397           398           399           400 
     1  -0.230587D+01  0.612180D+01 -0.257286D+01 -0.520220D+01 -0.985435D+00
     2  -0.871628D+00 -0.257286D+01 -0.241072D+01  0.199524D+01 -0.369728D+01
     3  -0.257303D+01 -0.520220D+01  0.199524D+01  0.311084D+01  0.131376D+01
              401           402           403           404           405 
     1  -0.369728D+01  0.131376D+01 -0.452276D+01  0.225553D+01  0.259693D+01
     2   0.355824D+01 -0.245396D+01  0.225553D+01 -0.261718D+01  0.173168D+01
     3  -0.245396D+01  0.130556D+01  0.259693D+01  0.173168D+01  0.103214D+01
              406           407           408           409           410 
     1   0.185139D+02  0.103582D+02  0.109129D+01  0.342776D+01  0.178412D+01
     2   0.103582D+02  0.705138D+01  0.970082D+00  0.178412D+01  0.908716D+01
     3   0.109129D+01  0.970082D+00  0.381751D+01  0.577159D+00  0.314590D+00
              411           412           413           414           415 
     1   0.577159D+00 -0.126424D+01  0.251112D+00  0.736130D+01 -0.383880D+01
     2   0.314590D+00  0.251112D+00  0.792956D+00  0.331792D+01 -0.200593D+01
     3  -0.698539D+00  0.736130D+01  0.331792D+01  0.479226D+01  0.116073D+00
              416           417           418           419           420 
     1  -0.200593D+01  0.116073D+00  0.445740D+01 -0.427276D-01  0.209024D+01
     2  -0.801211D+01 -0.119417D+01 -0.427276D-01  0.202109D+01  0.256054D+01
     3  -0.119417D+01 -0.686084D-01  0.209024D+01  0.256054D+01  0.732707D+00
              421           422           423           424           425 
     1  -0.112726D+01 -0.414485D+01 -0.121892D+01  0.130063D+01 -0.236908D+01
     2  -0.414485D+01 -0.332912D+01 -0.253396D+01 -0.236908D+01  0.400485D+01
     3  -0.121892D+01 -0.253396D+01  0.370797D+00 -0.727390D+00 -0.283780D+00
              426           427           428           429           430 
     1  -0.727390D+00 -0.329558D+01 -0.926472D+00 -0.492010D+00 -0.117947D+01
     2  -0.283780D+00 -0.926472D+00  0.464832D+01 -0.282843D+01  0.272737D+00
     3  -0.785026D+00 -0.492010D+00 -0.282843D+01 -0.991970D-02 -0.161859D+01
              431           432           433           434           435 
     1   0.272737D+00 -0.161859D+01  0.149528D+02  0.233421D+01  0.475576D+01
     2  -0.210944D+01  0.239360D+01  0.233421D+01  0.307717D+02  0.179577D+01
     3   0.239360D+01  0.579282D+01  0.475576D+01  0.179577D+01 -0.192798D+00
              436           437           438           439           440 
     1   0.652597D+01  0.409638D+01  0.335054D+01  0.568717D+01  0.209317D+01
     2   0.409638D+01  0.373684D+01  0.212868D+01  0.209317D+01  0.116396D+02
     3   0.335054D+01  0.212868D+01 -0.409917D-01  0.467320D+01  0.589481D+00
              441           442           443           444           445 
     1   0.467320D+01 -0.510641D+01  0.177185D+01  0.487300D+01  0.141190D+01
     2   0.589481D+00  0.177185D+01  0.358791D+01 -0.243633D+01  0.326713D+01
     3   0.141623D+01  0.487300D+01 -0.243633D+01 -0.262751D+01 -0.172840D+01
              446           447           448           449           450 
     1   0.326713D+01 -0.172840D+01  0.410041D+01 -0.238929D+01 -0.218535D+01
     2  -0.338125D+01  0.344387D+01 -0.238929D+01  0.305795D+01 -0.249109D+01
     3   0.344387D+01 -0.170774D+01 -0.218535D+01 -0.249109D+01 -0.212205D+01
              451           452           453           454           455 
     1   0.298267D+01 -0.288644D+01 -0.473110D+01 -0.245231D+01 -0.408063D+01
     2  -0.288644D+01 -0.378889D+01  0.201107D+01 -0.408063D+01 -0.996946D+00
     3  -0.473110D+01  0.201107D+01  0.312096D+01  0.136592D+01 -0.289696D+01
              456           457           458           459           460 
     1   0.136592D+01 -0.304801D+01  0.221462D+01  0.239128D+01  0.631393D+00
     2  -0.289696D+01  0.221462D+01 -0.123118D+01  0.179026D+01 -0.473581D+00
     3   0.119375D+01  0.239128D+01  0.179026D+01  0.251712D+01  0.411603D+00
              461           462           463           464           465 
     1  -0.473581D+00  0.411603D+00 -0.159900D+01 -0.134663D+01 -0.232800D+00
     2   0.226423D+01  0.474774D+00 -0.134663D+01 -0.955533D+01 -0.682145D+00
     3   0.474774D+00  0.154712D+00 -0.232800D+00 -0.682145D+00 -0.846257D+00
              466           467           468           469           470 
     1   0.120994D+01  0.739205D+00 -0.347792D+00 -0.149336D+02 -0.653894D+01
     2   0.739205D+00  0.749414D+00 -0.115415D+01 -0.653894D+01 -0.578068D+01
     3  -0.347792D+00 -0.115415D+01 -0.367983D+00  0.191266D+01  0.404897D+00
              471           472           473           474           475 
     1   0.191266D+01  0.366460D+00 -0.174814D+01  0.325044D+00  0.716807D+01
     2   0.404897D+00 -0.174814D+01 -0.239458D+01  0.844376D+00  0.332187D+01
     3  -0.195918D+01  0.325044D+00  0.844376D+00  0.368786D+00 -0.385086D+01
              476           477           478           479           480 
     1   0.332187D+01 -0.385086D+01 -0.685609D+01 -0.333297D+01 -0.329338D+01
     2   0.306631D+01 -0.153369D+01 -0.333297D+01 -0.296011D+01 -0.130095D+01
     3  -0.153369D+01  0.170947D+01 -0.329338D+01 -0.130095D+01 -0.261588D+01
              481           482           483           484           485 
     1   0.140568D+01 -0.149886D+00  0.246974D+00 -0.549188D+01 -0.285695D+01
     2  -0.149886D+00 -0.949466D+00 -0.104771D+01 -0.285695D+01 -0.366414D+01
     3   0.246974D+00 -0.104771D+01  0.361814D+00 -0.601581D+01 -0.325820D+01
              486           487           488           489           490 
     1  -0.601581D+01 -0.763593D+01  0.408005D+01 -0.355924D+01  0.560632D+00
     2  -0.325820D+01  0.408005D+01 -0.336510D+01  0.111758D+01 -0.505075D-01
     3  -0.768582D+01 -0.355924D+01  0.111758D+01 -0.339017D+01 -0.828577D-01
              491           492           493           494           495 
     1  -0.505075D-01 -0.828577D-01 -0.548383D+01  0.215544D+01 -0.611597D+01
     2  -0.122000D+00 -0.127470D+01  0.215544D+01 -0.222840D+01  0.263219D+01
     3  -0.127470D+01 -0.512583D+00 -0.611597D+01  0.263219D+01 -0.110021D+02
              496           497           498           499           500 
     1   0.253050D+01  0.835813D+00 -0.327239D+00  0.212869D+01  0.510365D+00
     2   0.835813D+00  0.261430D+01 -0.911661D+00  0.510365D+00  0.501680D+01
     3  -0.327239D+00 -0.911661D+00  0.686555D+00 -0.476588D+00 -0.516182D+00
              501           502           503           504           505 
     1  -0.476588D+00  0.985198D+00 -0.148839D+01  0.145472D-01 -0.662380D+01
     2  -0.516182D+00 -0.148839D+01  0.109030D+01  0.120691D+01 -0.303983D+01
     3   0.139047D+01  0.145472D-01  0.120691D+01 -0.915370D+00 -0.117700D+01
              506           507           508           509           510 
     1  -0.303983D+01 -0.117700D+01 -0.450655D+01 -0.215298D+01  0.932391D-01
     2  -0.737862D+00 -0.229550D+00 -0.215298D+01 -0.295877D+01 -0.120092D+01
     3  -0.229550D+00 -0.730490D+00  0.932391D-01 -0.120092D+01 -0.992020D+00
              511           512           513           514           515 
     1  -0.921027D+00  0.767310D+00 -0.111976D+01 -0.516784D+01  0.275206D+01
     2   0.767310D+00 -0.109963D+01 -0.644964D+00  0.275206D+01 -0.219567D+01
     3  -0.111976D+01 -0.644964D+00 -0.480958D-01 -0.207805D+01  0.119801D+01
              516           517           518           519           520 
     1  -0.207805D+01  0.541296D+01 -0.581411D+01  0.187194D+01 -0.363395D+01
     2   0.119801D+01 -0.581411D+01  0.745036D+01 -0.215145D+01  0.289417D+01
     3  -0.641824D+00  0.187194D+01 -0.215145D+01  0.225013D+01 -0.191384D+01
              521           522           523           524           525 
     1   0.289417D+01 -0.191384D+01 -0.902009D+01  0.169894D+01  0.415982D+01
     2  -0.268943D+01  0.231771D+01  0.169894D+01 -0.105240D+01 -0.120658D+01
     3   0.231771D+01 -0.187119D+01  0.415982D+01 -0.120658D+01 -0.302661D+01
              526           527           528           529           530 
     1   0.177027D+01 -0.132738D+01 -0.970852D+00  0.376108D+01 -0.562726D+00
     2  -0.132738D+01  0.126158D+01  0.156664D+01 -0.562726D+00  0.498679D+00
     3  -0.970852D+00  0.156664D+01  0.919995D+00 -0.363174D+01  0.970280D+00
              531           532           533           534           535 
     1  -0.363174D+01  0.122360D+01 -0.140902D+01  0.664604D+00 -0.152673D+01
     2   0.970280D+00 -0.140902D+01  0.276018D+01 -0.120272D-01  0.230015D+01
     3   0.299207D+01  0.664604D+00 -0.120272D-01  0.702047D+00  0.126759D+00
              536           537           538           539           540 
     1   0.230015D+01  0.126759D+00  0.219970D+00  0.314096D+00  0.336917D+00
     2  -0.582315D+01  0.662096D+00  0.314096D+00  0.741615D+00 -0.161709D+01
     3   0.662096D+00 -0.180042D+01  0.336917D+00 -0.161709D+01  0.129628D+01
              541           542           543           544           545 
     1   0.594689D+00 -0.161448D+01  0.673540D+00 -0.572961D+00  0.189037D+01
     2  -0.161448D+01  0.680346D+00 -0.172833D+00  0.189037D+01 -0.134843D+02
     3   0.673540D+00 -0.172833D+00 -0.152249D+00 -0.864814D-01  0.230358D+01
              546           547           548           549           550 
     1  -0.864814D-01  0.863223D+00 -0.324459D+00  0.402457D+00  0.133103D+00
     2   0.230358D+01 -0.324459D+00  0.336550D+01 -0.218042D+01 -0.444890D+00
     3  -0.121038D+01  0.402457D+00 -0.218042D+01  0.838413D+00 -0.147363D+01
              551           552           553           554           555 
     1  -0.444890D+00 -0.147363D+01  0.498636D+00  0.564533D+00  0.219672D+00
     2  -0.855643D+00  0.362519D+00  0.564533D+00 -0.105785D+01 -0.106008D+01
     3   0.362519D+00  0.358137D+00  0.219672D+00 -0.106008D+01 -0.134822D+00
              556           557           558           559           560 
     1  -0.112520D+01  0.159598D+01  0.188584D+01  0.513018D+01  0.742332D+00
     2   0.159598D+01 -0.269619D+01 -0.283521D+01  0.742332D+00  0.142511D+01
     3   0.188584D+01 -0.283521D+01 -0.765262D+01  0.140650D+01  0.274239D+00
              561           562           563           564           565 
     1   0.140650D+01  0.443618D+00  0.103981D+01 -0.515379D-01  0.138715D+01
     2   0.274239D+00  0.103981D+01  0.338629D+01  0.110466D+01  0.112041D+00
     3   0.806888D+00 -0.515379D-01  0.110466D+01  0.577324D+00  0.131321D+01
              566           567           568           569           570 
     1   0.112041D+00  0.131321D+01  0.685223D+01 -0.149356D+01 -0.318273D+01
     2   0.203386D+01  0.107882D+00 -0.149356D+01  0.151777D+01  0.134891D+01
     3   0.107882D+00  0.561686D+00 -0.318273D+01  0.134891D+01  0.268198D+01
              571           572           573           574           575 
     1  -0.133072D+01  0.136707D+01  0.126656D+01 -0.242821D+01  0.117329D+01
     2   0.136707D+01 -0.132192D+01 -0.182433D+01  0.117329D+01 -0.147225D+01
     3   0.126656D+01 -0.182433D+01 -0.848508D+00  0.224869D+01 -0.750805D+00
              576           577           578           579           580 
     1   0.224869D+01 -0.143578D+01  0.162087D+01 -0.130413D+01  0.105836D+01
     2  -0.750805D+00  0.162087D+01 -0.307796D+01  0.736349D+00 -0.235525D+01
     3  -0.179283D+01 -0.130413D+01  0.736349D+00 -0.102172D+01  0.726185D+00
              581           582           583           584           585 
     1  -0.235525D+01  0.726185D+00 -0.951547D+00  0.681645D+00 -0.684855D+00
     2   0.755313D+01 -0.197066D+01  0.681645D+00 -0.223038D+01  0.206400D+01
     3  -0.197066D+01  0.189689D+01 -0.684855D+00  0.206400D+01 -0.142399D+01
              586           587           588           589           590 
     1   0.288897D+01  0.290748D+01  0.139238D+01  0.211253D+01  0.294016D+01
     2   0.290748D+01  0.340817D+01  0.112447D+01  0.294016D+01  0.643925D+01
     3   0.139238D+01  0.112447D+01  0.111583D+01  0.573939D+00  0.244001D+01
              591           592           593           594           595 
     1   0.573939D+00  0.405886D+00  0.321766D+00  0.725491D+00 -0.597050D+01
     2   0.244001D+01  0.321766D+00  0.886105D+00  0.142035D+01  0.203174D+01
     3   0.171321D+01  0.725491D+00  0.142035D+01  0.804800D+00  0.387726D+01
              596           597           598           599           600 
     1   0.203174D+01  0.387726D+01  0.139207D+01 -0.113139D+01 -0.991067D+00
     2  -0.145352D+01 -0.189706D+01 -0.113139D+01  0.174103D+01  0.172301D+01
     3  -0.189706D+01 -0.404236D+01 -0.991067D+00  0.172301D+01  0.104010D+01
              601           602           603           604           605 
     1   0.220605D+01 -0.130779D+01 -0.316043D+01  0.203039D+01 -0.105496D+01
     2  -0.130779D+01  0.105978D+01  0.146377D+01 -0.105496D+01  0.178209D+01
     3  -0.316043D+01  0.146377D+01  0.377415D+01  0.123644D+01 -0.403718D+00
              606           607           608           609           610 
     1   0.123644D+01 -0.125164D+01  0.200881D+01 -0.620962D+00  0.818126D+00
     2  -0.403718D+00  0.200881D+01 -0.357824D+01  0.127383D+01 -0.728535D+00
     3   0.985867D+00 -0.620962D+00  0.127383D+01 -0.239866D+01  0.857022D+00
              611           612 
     1  -0.728535D+00  0.857022D+00
     2   0.898177D+00 -0.149859D+01
     3  -0.149859D+01  0.194156D+01
End of Minotr F.D. properties file   788 does not exist.
Leave Link 1002 at Wed Dec 25 15:44:58 2024, MaxMem=  1073741824 cpu:          988731.5 elap:          124143.1
(Enter /usr/local/g16/l601.exe)
Copying SCF densities to generalized density rwf, IOpCl= 1 IROHF=0.

**********************************************************************

           Population analysis using the SCF Density.

**********************************************************************

Orbital symmetries:
Alpha Orbitals:
      Occupied  (A) (A) (A) (A) (A) (A) (A) (A) (A) (A) (A) (A)
                (A) (A) (A) (A) (A) (A) (A) (A) (A) (A) (A) (A)
                (A) (A) (A) (A) (A) (A) (A) (A) (A) (A) (A) (A)
                (A) (A) (A) (A) (A) (A) (A) (A) (A) (A) (A) (A)
                (A) (A) (A) (A) (A) (A) (A) (A) (A) (A) (A) (A)
                (A) (A) (A) (A) (A) (A) (A) (A) (A) (A) (A) (A)
                (A) (A) (A) (A) (A) (A) (A) (A) (A) (A) (A) (A)
                (A) (A) (A) (A) (A) (A) (A) (A) (A) (A) (A) (A)
                (A) (A) (A) (A) (A) (A) (A) (A) (A) (A) (A) (A)
                (A) (A) (A) (A) (A) (A) (A) (A) (A) (A) (A) (A)
                (A) (A) (A) (A) (A) (A) (A) (A) (A) (A) (A) (A)
      Virtual   (A) (A) (A) (A) (A) (A) (A) (A) (A) (A) (A) (A)
                (A) (A) (A) (A) (A) (A) (A) (A) (A) (A) (A) (A)
                (A) (A) (A) (A) (A) (A) (A) (A) (A) (A) (A) (A)
                (A) (A) (A) (A) (A) (A) (A) (A) (A) (A) (A) (A)
                (A) (A) (A) (A) (A) (A) (A) (A) (A) (A) (A) (A)
                (A) (A) (A) (A) (A) (A) (A) (A) (A) (A) (A) (A)
                (A) (A) (A) (A) (A) (A) (A) (A) (A) (A) (A) (A)
                (A) (A) (A) (A) (A) (A) (A) (A) (A) (A) (A) (A)
                (A) (A) (A) (A) (A) (A) (A) (A) (A) (A) (A) (A)
                (A) (A) (A) (A) (A) (A) (A) (A) (A) (A) (A) (A)
                (A) (A) (A) (A) (A) (A) (A) (A) (A) (A) (A) (A)
                (A) (A) (A) (A) (A) (A) (A) (A) (A) (A) (A) (A)
                (A) (A) (A) (A) (A) (A) (A) (A) (A) (A) (A) (A)
                (A) (A) (A) (A) (A) (A) (A) (A) (A) (A) (A) (A)
                (A) (A) (A) (A) (A) (A) (A) (A) (A) (A) (A) (A)
                (A) (A) (A) (A) (A) (A) (A) (A) (A) (A) (A) (A)
                (A) (A) (A) (A) (A) (A) (A) (A) (A) (A) (A) (A)
                (A) (A) (A) (A) (A) (A) (A) (A) (A) (A) (A) (A)
                (A) (A) (A) (A) (A) (A) (A) (A) (A) (A) (A) (A)
                (A) (A) (A) (A) (A) (A) (A) (A) (A) (A) (A) (A)
                (A) (A) (A) (A) (A) (A) (A) (A) (A) (A) (A) (A)
                (A) (A) (A) (A) (A) (A) (A) (A) (A) (A) (A) (A)
                (A) (A) (A) (A) (A) (A) (A) (A) (A) (A) (A) (A)
                (A) (A) (A) (A) (A) (A) (A) (A) (A) (A) (A) (A)
                (A) (A) (A) (A) (A) (A) (A) (A) (A) (A) (A) (A)
                (A) (A) (A) (A) (A) (A) (A) (A) (A) (A) (A) (A)
                (A) (A) (A) (A) (A) (A) (A) (A) (A) (A) (A) (A)
                (A) (A) (A) (A) (A) (A) (A) (A) (A) (A) (A) (A)
                (A) (A) (A) (A) (A) (A) (A) (A) (A) (A) (A) (A)
                (A) (A) (A) (A) (A) (A) (A) (A) (A) (A) (A) (A)
                (A) (A) (A) (A) (A) (A) (A) (A) (A) (A) (A) (A)
                (A) (A) (A) (A) (A) (A) (A) (A) (A) (A) (A) (A)
                (A) (A) (A) (A) (A) (A) (A) (A) (A) (A) (A) (A)
                (A) (A) (A) (A) (A) (A) (A) (A) (A) (A) (A) (A)
                (A) (A) (A) (A) (A) (A) (A) (A) (A) (A) (A) (A)
                (A) (A) (A) (A) (A) (A) (A) (A) (A) (A) (A) (A)
                (A) (A) (A) (A) (A) (A) (A) (A) (A) (A) (A) (A)
                (A) (A) (A) (A) (A) (A) (A) (A) (A) (A) (A) (A)
                (A) (A) (A) (A) (A) (A) (A) (A) (A) (A) (A) (A)
                (A) (A) (A) (A) (A) (A) (A) (A) (A) (A) (A) (A)
                (A) (A) (A) (A) (A) (A) (A) (A) (A) (A) (A) (A)
                (A) (A) (A) (A) (A) (A) (A) (A) (A) (A) (A) (A)
                (A) (A) (A) (A) (A) (A) (A) (A) (A) (A) (A) (A)
                (A) (A) (A) (A) (A) (A) (A) (A) (A) (A) (A) (A)
                (A) (A) (A) (A) (A) (A) (A) (A) (A) (A) (A) (A)
                (A) (A) (A) (A) (A) (A) (A) (A) (A) (A) (A) (A)
                (A) (A) (A) (A) (A) (A) (A) (A) (A) (A) (A) (A)
                (A) (A) (A) (A) (A) (A) (A) (A) (A) (A) (A) (A)
                (A) (A) (A) (A) (A) (A) (A) (A) (A) (A) (A) (A)
                (A) (A) (A) (A) (A) (A) (A) (A) (A) (A) (A) (A)
                (A) (A) (A) (A) (A) (A) (A) (A) (A) (A) (A) (A)
                (A) (A) (A) (A) (A) (A) (A) (A) (A) (A) (A) (A)
                (A) (A) (A) (A) (A) (A) (A) (A) (A) (A) (A) (A)
                (A) (A) (A) (A) (A) (A) (A) (A) (A) (A) (A) (A)
                (A) (A) (A) (A) (A) (A) (A) (A) (A) (A) (A) (A)
                (A) (A) (A) (A) (A) (A) (A) (A) (A) (A) (A) (A)
                (A) (A) (A) (A) (A) (A) (A) (A) (A) (A) (A) (A)
                (A)
Beta  Orbitals:
      Occupied  (A) (A) (A) (A) (A) (A) (A) (A) (A) (A) (A) (A)
                (A) (A) (A) (A) (A) (A) (A) (A) (A) (A) (A) (A)
                (A) (A) (A) (A) (A) (A) (A) (A) (A) (A) (A) (A)
                (A) (A) (A) (A) (A) (A) (A) (A) (A) (A) (A) (A)
                (A) (A) (A) (A) (A) (A) (A) (A) (A) (A) (A) (A)
                (A) (A) (A) (A) (A) (A) (A) (A) (A) (A) (A) (A)
                (A) (A) (A) (A) (A) (A) (A) (A) (A) (A) (A) (A)
                (A) (A) (A) (A) (A) (A) (A) (A) (A) (A) (A) (A)
                (A) (A) (A) (A) (A) (A) (A) (A) (A) (A) (A) (A)
                (A) (A) (A) (A) (A) (A) (A) (A) (A) (A) (A) (A)
                (A) (A) (A) (A) (A) (A) (A) (A) (A) (A) (A)
      Virtual   (A) (A) (A) (A) (A) (A) (A) (A) (A) (A) (A) (A)
                (A) (A) (A) (A) (A) (A) (A) (A) (A) (A) (A) (A)
                (A) (A) (A) (A) (A) (A) (A) (A) (A) (A) (A) (A)
                (A) (A) (A) (A) (A) (A) (A) (A) (A) (A) (A) (A)
                (A) (A) (A) (A) (A) (A) (A) (A) (A) (A) (A) (A)
                (A) (A) (A) (A) (A) (A) (A) (A) (A) (A) (A) (A)
                (A) (A) (A) (A) (A) (A) (A) (A) (A) (A) (A) (A)
                (A) (A) (A) (A) (A) (A) (A) (A) (A) (A) (A) (A)
                (A) (A) (A) (A) (A) (A) (A) (A) (A) (A) (A) (A)
                (A) (A) (A) (A) (A) (A) (A) (A) (A) (A) (A) (A)
                (A) (A) (A) (A) (A) (A) (A) (A) (A) (A) (A) (A)
                (A) (A) (A) (A) (A) (A) (A) (A) (A) (A) (A) (A)
                (A) (A) (A) (A) (A) (A) (A) (A) (A) (A) (A) (A)
                (A) (A) (A) (A) (A) (A) (A) (A) (A) (A) (A) (A)
                (A) (A) (A) (A) (A) (A) (A) (A) (A) (A) (A) (A)
                (A) (A) (A) (A) (A) (A) (A) (A) (A) (A) (A) (A)
                (A) (A) (A) (A) (A) (A) (A) (A) (A) (A) (A) (A)
                (A) (A) (A) (A) (A) (A) (A) (A) (A) (A) (A) (A)
                (A) (A) (A) (A) (A) (A) (A) (A) (A) (A) (A) (A)
                (A) (A) (A) (A) (A) (A) (A) (A) (A) (A) (A) (A)
                (A) (A) (A) (A) (A) (A) (A) (A) (A) (A) (A) (A)
                (A) (A) (A) (A) (A) (A) (A) (A) (A) (A) (A) (A)
                (A) (A) (A) (A) (A) (A) (A) (A) (A) (A) (A) (A)
                (A) (A) (A) (A) (A) (A) (A) (A) (A) (A) (A) (A)
                (A) (A) (A) (A) (A) (A) (A) (A) (A) (A) (A) (A)
                (A) (A) (A) (A) (A) (A) (A) (A) (A) (A) (A) (A)
                (A) (A) (A) (A) (A) (A) (A) (A) (A) (A) (A) (A)
                (A) (A) (A) (A) (A) (A) (A) (A) (A) (A) (A) (A)
                (A) (A) (A) (A) (A) (A) (A) (A) (A) (A) (A) (A)
                (A) (A) (A) (A) (A) (A) (A) (A) (A) (A) (A) (A)
                (A) (A) (A) (A) (A) (A) (A) (A) (A) (A) (A) (A)
                (A) (A) (A) (A) (A) (A) (A) (A) (A) (A) (A) (A)
                (A) (A) (A) (A) (A) (A) (A) (A) (A) (A) (A) (A)
                (A) (A) (A) (A) (A) (A) (A) (A) (A) (A) (A) (A)
                (A) (A) (A) (A) (A) (A) (A) (A) (A) (A) (A) (A)
                (A) (A) (A) (A) (A) (A) (A) (A) (A) (A) (A) (A)
                (A) (A) (A) (A) (A) (A) (A) (A) (A) (A) (A) (A)
                (A) (A) (A) (A) (A) (A) (A) (A) (A) (A) (A) (A)
                (A) (A) (A) (A) (A) (A) (A) (A) (A) (A) (A) (A)
                (A) (A) (A) (A) (A) (A) (A) (A) (A) (A) (A) (A)
                (A) (A) (A) (A) (A) (A) (A) (A) (A) (A) (A) (A)
                (A) (A) (A) (A) (A) (A) (A) (A) (A) (A) (A) (A)
                (A) (A) (A) (A) (A) (A) (A) (A) (A) (A) (A) (A)
                (A) (A) (A) (A) (A) (A) (A) (A) (A) (A) (A) (A)
                (A) (A) (A) (A) (A) (A) (A) (A) (A) (A) (A) (A)
                (A) (A) (A) (A) (A) (A) (A) (A) (A) (A) (A) (A)
                (A) (A) (A) (A) (A) (A) (A) (A) (A) (A) (A) (A)
                (A) (A) (A) (A) (A) (A) (A) (A) (A) (A) (A) (A)
                (A) (A) (A) (A) (A) (A) (A) (A) (A) (A) (A) (A)
                (A) (A) (A) (A) (A) (A) (A) (A) (A) (A) (A) (A)
                (A) (A) (A) (A) (A) (A) (A) (A) (A) (A) (A) (A)
                (A) (A) (A) (A) (A) (A) (A) (A) (A) (A) (A) (A)
                (A) (A) (A) (A) (A) (A) (A) (A) (A) (A) (A) (A)
                (A) (A) (A) (A) (A) (A) (A) (A) (A) (A) (A) (A)
                (A) (A) (A) (A) (A) (A) (A) (A) (A) (A) (A) (A)
                (A) (A) (A) (A) (A) (A) (A) (A) (A) (A) (A) (A)
                (A) (A) (A) (A) (A) (A) (A) (A) (A) (A) (A) (A)
                (A) (A)
The electronic state is 2-A.
Alpha  occ. eigenvalues --  -19.24979 -19.24934 -19.18549 -19.18533 -19.15744
Alpha  occ. eigenvalues --  -19.15727 -19.13420 -19.13361 -19.12395 -10.28648
Alpha  occ. eigenvalues --  -10.28631 -10.27750 -10.27723 -10.26732 -10.26685
Alpha  occ. eigenvalues --  -10.26504 -10.26499 -10.25210 -10.25186 -10.23468
Alpha  occ. eigenvalues --  -10.23463 -10.20610 -10.20597 -10.19760 -10.19660
Alpha  occ. eigenvalues --  -10.18671 -10.18583 -10.18333 -10.18232 -10.17605
Alpha  occ. eigenvalues --  -10.17199 -10.16513 -10.15675  -2.69285  -1.73945
Alpha  occ. eigenvalues --   -1.73089  -1.72953  -1.14171  -1.14142  -1.07525
Alpha  occ. eigenvalues --   -1.07482  -1.04939  -1.04576  -0.99977  -0.99890
Alpha  occ. eigenvalues --   -0.86184  -0.84280  -0.84234  -0.81442  -0.81239
Alpha  occ. eigenvalues --   -0.79962  -0.79271  -0.76357  -0.75719  -0.72805
Alpha  occ. eigenvalues --   -0.72640  -0.71550  -0.71247  -0.68101  -0.67594
Alpha  occ. eigenvalues --   -0.64332  -0.64183  -0.63707  -0.63266  -0.61865
Alpha  occ. eigenvalues --   -0.60677  -0.57288  -0.57207  -0.56089  -0.55768
Alpha  occ. eigenvalues --   -0.53067  -0.52817  -0.50549  -0.50338  -0.49841
Alpha  occ. eigenvalues --   -0.49239  -0.47585  -0.47413  -0.47108  -0.46873
Alpha  occ. eigenvalues --   -0.46292  -0.45890  -0.45796  -0.45757  -0.45093
Alpha  occ. eigenvalues --   -0.44799  -0.44544  -0.44065  -0.43662  -0.43495
Alpha  occ. eigenvalues --   -0.43211  -0.42788  -0.42201  -0.42012  -0.41856
Alpha  occ. eigenvalues --   -0.41628  -0.41521  -0.40856  -0.40557  -0.39908
Alpha  occ. eigenvalues --   -0.38823  -0.38549  -0.37943  -0.37588  -0.37283
Alpha  occ. eigenvalues --   -0.37177  -0.36757  -0.36514  -0.36151  -0.35763
Alpha  occ. eigenvalues --   -0.35345  -0.34670  -0.33685  -0.33471  -0.33000
Alpha  occ. eigenvalues --   -0.32770  -0.32663  -0.32460  -0.32370  -0.32117
Alpha  occ. eigenvalues --   -0.31870  -0.31369  -0.31063  -0.30561  -0.29771
Alpha  occ. eigenvalues --   -0.29373  -0.27860  -0.25142  -0.25096  -0.23099
Alpha  occ. eigenvalues --   -0.22375  -0.21702
Alpha virt. eigenvalues --   -0.06745  -0.06618  -0.03035  -0.01782  -0.01739
Alpha virt. eigenvalues --   -0.01484  -0.01315  -0.00826  -0.00229  -0.00047
Alpha virt. eigenvalues --    0.00404   0.00563   0.00749   0.01000   0.01162
Alpha virt. eigenvalues --    0.01287   0.01495   0.01748   0.02182   0.02320
Alpha virt. eigenvalues --    0.02576   0.02709   0.03047   0.03281   0.03659
Alpha virt. eigenvalues --    0.03764   0.03915   0.04213   0.04621   0.04843
Alpha virt. eigenvalues --    0.05032   0.05190   0.05268   0.05481   0.05901
Alpha virt. eigenvalues --    0.05928   0.06136   0.06502   0.06880   0.06998
Alpha virt. eigenvalues --    0.07148   0.07485   0.07688   0.07801   0.08306
Alpha virt. eigenvalues --    0.08322   0.08734   0.08885   0.09123   0.09452
Alpha virt. eigenvalues --    0.09713   0.09795   0.09931   0.10188   0.10439
Alpha virt. eigenvalues --    0.10790   0.10879   0.11038   0.11103   0.11252
Alpha virt. eigenvalues --    0.11448   0.11508   0.12012   0.12138   0.12260
Alpha virt. eigenvalues --    0.12283   0.12593   0.12804   0.12907   0.12952
Alpha virt. eigenvalues --    0.13027   0.13271   0.13426   0.13567   0.13836
Alpha virt. eigenvalues --    0.13962   0.14228   0.14310   0.14419   0.14477
Alpha virt. eigenvalues --    0.14523   0.14658   0.14888   0.15302   0.15475
Alpha virt. eigenvalues --    0.15566   0.15705   0.15828   0.15975   0.16141
Alpha virt. eigenvalues --    0.16256   0.16369   0.16431   0.16525   0.16609
Alpha virt. eigenvalues --    0.16865   0.17004   0.17132   0.17251   0.17545
Alpha virt. eigenvalues --    0.17720   0.17791   0.17984   0.18080   0.18261
Alpha virt. eigenvalues --    0.18431   0.18658   0.18947   0.18952   0.19224
Alpha virt. eigenvalues --    0.19331   0.19441   0.19510   0.19681   0.19915
Alpha virt. eigenvalues --    0.20034   0.20195   0.20443   0.20480   0.20887
Alpha virt. eigenvalues --    0.21012   0.21281   0.21372   0.21609   0.21653
Alpha virt. eigenvalues --    0.21895   0.22126   0.22184   0.22402   0.22677
Alpha virt. eigenvalues --    0.22985   0.23132   0.23372   0.23532   0.23925
Alpha virt. eigenvalues --    0.24051   0.24435   0.24637   0.24757   0.25145
Alpha virt. eigenvalues --    0.25225   0.25378   0.25449   0.25651   0.25881
Alpha virt. eigenvalues --    0.26192   0.26344   0.26505   0.26927   0.27134
Alpha virt. eigenvalues --    0.27233   0.27460   0.27603   0.28084   0.28215
Alpha virt. eigenvalues --    0.28479   0.28920   0.29023   0.29228   0.29504
Alpha virt. eigenvalues --    0.29850   0.29966   0.30049   0.30460   0.30885
Alpha virt. eigenvalues --    0.31083   0.31138   0.31470   0.31684   0.31922
Alpha virt. eigenvalues --    0.32042   0.32105   0.32460   0.32763   0.33101
Alpha virt. eigenvalues --    0.33422   0.33679   0.33870   0.34098   0.34385
Alpha virt. eigenvalues --    0.34604   0.34732   0.34963   0.35464   0.35593
Alpha virt. eigenvalues --    0.35794   0.35951   0.36134   0.36284   0.36537
Alpha virt. eigenvalues --    0.36785   0.37118   0.37364   0.37849   0.38185
Alpha virt. eigenvalues --    0.38488   0.38819   0.38938   0.39355   0.39533
Alpha virt. eigenvalues --    0.39745   0.39971   0.40182   0.40246   0.40536
Alpha virt. eigenvalues --    0.40654   0.40973   0.41460   0.41733   0.41876
Alpha virt. eigenvalues --    0.42049   0.42489   0.42671   0.43223   0.43528
Alpha virt. eigenvalues --    0.43598   0.43935   0.44376   0.44707   0.44953
Alpha virt. eigenvalues --    0.45446   0.45599   0.46311   0.46514   0.46847
Alpha virt. eigenvalues --    0.46889   0.47211   0.47704   0.47781   0.48430
Alpha virt. eigenvalues --    0.49022   0.49154   0.49655   0.50664   0.51237
Alpha virt. eigenvalues --    0.52488   0.52893   0.54788   0.55145   0.56619
Alpha virt. eigenvalues --    0.57286   0.58129   0.58461   0.60037   0.60846
Alpha virt. eigenvalues --    0.61753   0.62878   0.65283   0.66850   0.67599
Alpha virt. eigenvalues --    0.68351   0.69097   0.69423   0.69943   0.70848
Alpha virt. eigenvalues --    0.71027   0.71563   0.72048   0.72202   0.72590
Alpha virt. eigenvalues --    0.72793   0.72970   0.73309   0.73603   0.74031
Alpha virt. eigenvalues --    0.74295   0.74407   0.74833   0.74950   0.75338
Alpha virt. eigenvalues --    0.75669   0.76111   0.76458   0.76548   0.77155
Alpha virt. eigenvalues --    0.77451   0.77604   0.77855   0.78401   0.78698
Alpha virt. eigenvalues --    0.79215   0.79516   0.80008   0.80231   0.80750
Alpha virt. eigenvalues --    0.81245   0.81287   0.81530   0.82662   0.83181
Alpha virt. eigenvalues --    0.83648   0.84337   0.84776   0.85123   0.85617
Alpha virt. eigenvalues --    0.86466   0.86757   0.87685   0.88087   0.89483
Alpha virt. eigenvalues --    0.90995   0.91372   0.92277   0.93397   0.94166
Alpha virt. eigenvalues --    0.94510   0.95676   0.96270   0.96901   0.97144
Alpha virt. eigenvalues --    0.98236   0.99381   0.99572   0.99984   1.00702
Alpha virt. eigenvalues --    1.01766   1.01870   1.02717   1.02835   1.03344
Alpha virt. eigenvalues --    1.03978   1.04241   1.04633   1.04913   1.05582
Alpha virt. eigenvalues --    1.06155   1.06694   1.07213   1.08040   1.08954
Alpha virt. eigenvalues --    1.09260   1.09923   1.10647   1.10934   1.11438
Alpha virt. eigenvalues --    1.12721   1.13102   1.13758   1.14486   1.14707
Alpha virt. eigenvalues --    1.15116   1.15369   1.15659   1.15833   1.16290
Alpha virt. eigenvalues --    1.16835   1.17614   1.17893   1.18612   1.19090
Alpha virt. eigenvalues --    1.19706   1.20615   1.20750   1.20937   1.21172
Alpha virt. eigenvalues --    1.22345   1.22441   1.22904   1.23090   1.23538
Alpha virt. eigenvalues --    1.23715   1.24355   1.24739   1.25812   1.26117
Alpha virt. eigenvalues --    1.26687   1.27721   1.28016   1.28402   1.28558
Alpha virt. eigenvalues --    1.29146   1.29728   1.30475   1.30958   1.31199
Alpha virt. eigenvalues --    1.32279   1.32724   1.32999   1.33142   1.33673
Alpha virt. eigenvalues --    1.34064   1.34710   1.35109   1.36399   1.37743
Alpha virt. eigenvalues --    1.38088   1.38539   1.38991   1.39452   1.40254
Alpha virt. eigenvalues --    1.40672   1.41082   1.41674   1.42173   1.42949
Alpha virt. eigenvalues --    1.43570   1.44117   1.44898   1.45827   1.46128
Alpha virt. eigenvalues --    1.47661   1.48397   1.48996   1.49462   1.49673
Alpha virt. eigenvalues --    1.49887   1.50348   1.51263   1.51404   1.51720
Alpha virt. eigenvalues --    1.52190   1.52616   1.53889   1.54221   1.54968
Alpha virt. eigenvalues --    1.55472   1.56150   1.56827   1.57130   1.58870
Alpha virt. eigenvalues --    1.60345   1.62090   1.62965   1.63685   1.64463
Alpha virt. eigenvalues --    1.65148   1.66786   1.67110   1.67912   1.69334
Alpha virt. eigenvalues --    1.69988   1.70104   1.70446   1.70526   1.71155
Alpha virt. eigenvalues --    1.71840   1.72172   1.73563   1.74798   1.76520
Alpha virt. eigenvalues --    1.77252   1.77292   1.78571   1.79517   1.79589
Alpha virt. eigenvalues --    1.80064   1.81507   1.81749   1.82086   1.83016
Alpha virt. eigenvalues --    1.83567   1.84908   1.85171   1.85407   1.86525
Alpha virt. eigenvalues --    1.87048   1.87629   1.87951   1.88664   1.89259
Alpha virt. eigenvalues --    1.89355   1.90039   1.90233   1.91575   1.92585
Alpha virt. eigenvalues --    1.93403   1.93890   1.94463   1.94948   1.95848
Alpha virt. eigenvalues --    1.96188   1.97020   1.97839   1.98191   1.98569
Alpha virt. eigenvalues --    1.98867   1.99765   2.00164   2.00520   2.00698
Alpha virt. eigenvalues --    2.01557   2.01900   2.02194   2.02551   2.03073
Alpha virt. eigenvalues --    2.03172   2.03873   2.04384   2.04893   2.05087
Alpha virt. eigenvalues --    2.05240   2.05466   2.05697   2.05851   2.06137
Alpha virt. eigenvalues --    2.06890   2.07143   2.07351   2.08438   2.09162
Alpha virt. eigenvalues --    2.09351   2.10417   2.11102   2.11430   2.11855
Alpha virt. eigenvalues --    2.12785   2.12924   2.13200   2.13299   2.13671
Alpha virt. eigenvalues --    2.14324   2.14551   2.14842   2.14984   2.15194
Alpha virt. eigenvalues --    2.15317   2.16122   2.16799   2.17057   2.17893
Alpha virt. eigenvalues --    2.18200   2.19004   2.19702   2.20441   2.20781
Alpha virt. eigenvalues --    2.21801   2.22500   2.23125   2.23203   2.25014
Alpha virt. eigenvalues --    2.25593   2.26597   2.26989   2.27873   2.28013
Alpha virt. eigenvalues --    2.28149   2.29609   2.30136   2.30649   2.30877
Alpha virt. eigenvalues --    2.31318   2.31587   2.32506   2.32880   2.33240
Alpha virt. eigenvalues --    2.34249   2.34613   2.34982   2.36010   2.36327
Alpha virt. eigenvalues --    2.36907   2.37942   2.38785   2.38811   2.39667
Alpha virt. eigenvalues --    2.39840   2.41124   2.41786   2.42519   2.43792
Alpha virt. eigenvalues --    2.45810   2.46242   2.47530   2.48396   2.48707
Alpha virt. eigenvalues --    2.51018   2.51896   2.52220   2.52423   2.52986
Alpha virt. eigenvalues --    2.53538   2.54528   2.55088   2.57122   2.57799
Alpha virt. eigenvalues --    2.58985   2.59394   2.59754   2.61202   2.62899
Alpha virt. eigenvalues --    2.63055   2.63467   2.64245   2.64305   2.64576
Alpha virt. eigenvalues --    2.64862   2.65717   2.66317   2.66573   2.67056
Alpha virt. eigenvalues --    2.67712   2.67863   2.70061   2.71187   2.71476
Alpha virt. eigenvalues --    2.71567   2.72542   2.73629   2.75275   2.75700
Alpha virt. eigenvalues --    2.76251   2.76590   2.79183   2.79418   2.80026
Alpha virt. eigenvalues --    2.80411   2.81057   2.81430   2.82255   2.83555
Alpha virt. eigenvalues --    2.83809   2.84100   2.84858   2.85034   2.85611
Alpha virt. eigenvalues --    2.86196   2.86535   2.86606   2.87078   2.87472
Alpha virt. eigenvalues --    2.89404   2.89648   2.90333   2.90355   2.90762
Alpha virt. eigenvalues --    2.91459   2.91687   2.92132   2.92859   2.92964
Alpha virt. eigenvalues --    2.93414   2.94491   2.94638   2.96468   3.04535
Alpha virt. eigenvalues --    3.05928   3.06815   3.07166   3.12068   3.12262
Alpha virt. eigenvalues --    3.13957   3.14029   3.19678   3.20460   3.22879
Alpha virt. eigenvalues --    3.25014   3.25790   3.26278   3.26438   3.27517
Alpha virt. eigenvalues --    3.28169   3.28769   3.33193   3.33763   3.34942
Alpha virt. eigenvalues --    3.35504   3.36085   3.36165   3.37644   3.38873
Alpha virt. eigenvalues --    3.40266   3.42085   3.42475   3.42652   3.43353
Alpha virt. eigenvalues --    3.43375   3.45406   3.45729   3.46219   3.46371
Alpha virt. eigenvalues --    3.48064   3.48150   3.48517   3.51029   3.51980
Alpha virt. eigenvalues --    3.52449   3.53612   3.54194   3.56435   3.56877
Alpha virt. eigenvalues --    3.59344   3.61601   3.61724   3.63690  50.39839
 Beta  occ. eigenvalues --  -19.24979 -19.24934 -19.18548 -19.18533 -19.15746
 Beta  occ. eigenvalues --  -19.15730 -19.13418 -19.13359 -19.12794 -10.28647
 Beta  occ. eigenvalues --  -10.28630 -10.27739 -10.27712 -10.26736 -10.26689
 Beta  occ. eigenvalues --  -10.26506 -10.26501 -10.25193 -10.25169 -10.23468
 Beta  occ. eigenvalues --  -10.23463 -10.20611 -10.20597 -10.19760 -10.19660
 Beta  occ. eigenvalues --  -10.18671 -10.18583 -10.18333 -10.18232 -10.17605
 Beta  occ. eigenvalues --  -10.17199 -10.16513 -10.15675  -2.64368  -1.71813
 Beta  occ. eigenvalues --   -1.66515  -1.65970  -1.14171  -1.14141  -1.07522
 Beta  occ. eigenvalues --   -1.07479  -1.04928  -1.04548  -0.99965  -0.99855
 Beta  occ. eigenvalues --   -0.87053  -0.84281  -0.84235  -0.81440  -0.81236
 Beta  occ. eigenvalues --   -0.79960  -0.79269  -0.76356  -0.75718  -0.72804
 Beta  occ. eigenvalues --   -0.72638  -0.71547  -0.71246  -0.68099  -0.67592
 Beta  occ. eigenvalues --   -0.64324  -0.64178  -0.63704  -0.63257  -0.61860
 Beta  occ. eigenvalues --   -0.60675  -0.57266  -0.57199  -0.56077  -0.55751
 Beta  occ. eigenvalues --   -0.53021  -0.52803  -0.50545  -0.50329  -0.49816
 Beta  occ. eigenvalues --   -0.49224  -0.47546  -0.47342  -0.47067  -0.46865
 Beta  occ. eigenvalues --   -0.46291  -0.45878  -0.45783  -0.45684  -0.45066
 Beta  occ. eigenvalues --   -0.44782  -0.44534  -0.44041  -0.43611  -0.43485
 Beta  occ. eigenvalues --   -0.43188  -0.42770  -0.42191  -0.41988  -0.41822
 Beta  occ. eigenvalues --   -0.41623  -0.41496  -0.40849  -0.40554  -0.39901
 Beta  occ. eigenvalues --   -0.38806  -0.38529  -0.37933  -0.37574  -0.37269
 Beta  occ. eigenvalues --   -0.37152  -0.36734  -0.36502  -0.36114  -0.35742
 Beta  occ. eigenvalues --   -0.35291  -0.34640  -0.33579  -0.33401  -0.32978
 Beta  occ. eigenvalues --   -0.32733  -0.32627  -0.32435  -0.32359  -0.32107
 Beta  occ. eigenvalues --   -0.31779  -0.31277  -0.31060  -0.30868  -0.29537
 Beta  occ. eigenvalues --   -0.28981  -0.27910  -0.25147  -0.25129  -0.22924
 Beta  occ. eigenvalues --   -0.21760
 Beta virt. eigenvalues --   -0.06674  -0.06596  -0.02674  -0.01617  -0.01422
 Beta virt. eigenvalues --   -0.01284  -0.01122  -0.00837  -0.00317   0.00074
 Beta virt. eigenvalues --    0.00311   0.00720   0.00874   0.00991   0.01231
 Beta virt. eigenvalues --    0.01396   0.01592   0.01726   0.02175   0.02320
 Beta virt. eigenvalues --    0.02578   0.02675   0.02723   0.03069   0.03283
 Beta virt. eigenvalues --    0.03667   0.03766   0.03918   0.04214   0.04624
 Beta virt. eigenvalues --    0.04846   0.05035   0.05196   0.05275   0.05484
 Beta virt. eigenvalues --    0.05904   0.05944   0.06141   0.06505   0.06882
 Beta virt. eigenvalues --    0.07002   0.07149   0.07485   0.07689   0.07805
 Beta virt. eigenvalues --    0.08311   0.08327   0.08738   0.08891   0.09126
 Beta virt. eigenvalues --    0.09452   0.09714   0.09806   0.09941   0.10209
 Beta virt. eigenvalues --    0.10443   0.10791   0.10881   0.11041   0.11104
 Beta virt. eigenvalues --    0.11256   0.11454   0.11511   0.12021   0.12146
 Beta virt. eigenvalues --    0.12280   0.12292   0.12598   0.12811   0.12909
 Beta virt. eigenvalues --    0.12958   0.13031   0.13279   0.13440   0.13575
 Beta virt. eigenvalues --    0.13836   0.13982   0.14232   0.14311   0.14422
 Beta virt. eigenvalues --    0.14478   0.14528   0.14657   0.14894   0.15306
 Beta virt. eigenvalues --    0.15479   0.15565   0.15707   0.15829   0.15982
 Beta virt. eigenvalues --    0.16145   0.16258   0.16377   0.16433   0.16527
 Beta virt. eigenvalues --    0.16613   0.16866   0.17006   0.17133   0.17252
 Beta virt. eigenvalues --    0.17547   0.17726   0.17792   0.17988   0.18086
 Beta virt. eigenvalues --    0.18262   0.18441   0.18662   0.18948   0.18956
 Beta virt. eigenvalues --    0.19241   0.19332   0.19443   0.19518   0.19685
 Beta virt. eigenvalues --    0.19926   0.20037   0.20201   0.20446   0.20503
 Beta virt. eigenvalues --    0.20894   0.21027   0.21287   0.21378   0.21613
 Beta virt. eigenvalues --    0.21668   0.21914   0.22135   0.22208   0.22412
 Beta virt. eigenvalues --    0.22680   0.22995   0.23142   0.23375   0.23535
 Beta virt. eigenvalues --    0.23939   0.24063   0.24460   0.24636   0.24775
 Beta virt. eigenvalues --    0.25155   0.25233   0.25383   0.25460   0.25667
 Beta virt. eigenvalues --    0.25885   0.26205   0.26364   0.26520   0.26935
 Beta virt. eigenvalues --    0.27155   0.27243   0.27512   0.27630   0.28114
 Beta virt. eigenvalues --    0.28223   0.28491   0.28927   0.29036   0.29233
 Beta virt. eigenvalues --    0.29509   0.29885   0.29998   0.30065   0.30465
 Beta virt. eigenvalues --    0.30890   0.31114   0.31157   0.31515   0.31750
 Beta virt. eigenvalues --    0.31960   0.32087   0.32118   0.32501   0.32811
 Beta virt. eigenvalues --    0.33175   0.33424   0.33702   0.33904   0.34130
 Beta virt. eigenvalues --    0.34405   0.34668   0.34763   0.34996   0.35495
 Beta virt. eigenvalues --    0.35618   0.35796   0.35952   0.36171   0.36318
 Beta virt. eigenvalues --    0.36614   0.36806   0.37158   0.37388   0.37885
 Beta virt. eigenvalues --    0.38265   0.38513   0.38834   0.38969   0.39380
 Beta virt. eigenvalues --    0.39546   0.39753   0.40001   0.40195   0.40264
 Beta virt. eigenvalues --    0.40545   0.40681   0.40992   0.41467   0.41748
 Beta virt. eigenvalues --    0.41880   0.42054   0.42490   0.42692   0.43273
 Beta virt. eigenvalues --    0.43546   0.43643   0.43953   0.44406   0.44753
 Beta virt. eigenvalues --    0.44975   0.45455   0.45734   0.46334   0.46564
 Beta virt. eigenvalues --    0.46882   0.46900   0.47220   0.47813   0.47858
 Beta virt. eigenvalues --    0.48512   0.49077   0.49198   0.49675   0.50687
 Beta virt. eigenvalues --    0.51287   0.52511   0.52972   0.54903   0.55280
 Beta virt. eigenvalues --    0.56663   0.57346   0.58372   0.59076   0.60286
 Beta virt. eigenvalues --    0.61534   0.61911   0.62977   0.66038   0.66863
 Beta virt. eigenvalues --    0.67936   0.68405   0.69178   0.69448   0.70042
 Beta virt. eigenvalues --    0.70867   0.71061   0.71574   0.72052   0.72276
 Beta virt. eigenvalues --    0.72687   0.72901   0.72976   0.73486   0.73614
 Beta virt. eigenvalues --    0.74065   0.74335   0.74438   0.74868   0.74958
 Beta virt. eigenvalues --    0.75346   0.75701   0.76124   0.76476   0.76592
 Beta virt. eigenvalues --    0.77197   0.77465   0.77647   0.77887   0.78475
 Beta virt. eigenvalues --    0.78711   0.79256   0.79540   0.80017   0.80238
 Beta virt. eigenvalues --    0.80770   0.81259   0.81304   0.81552   0.82699
 Beta virt. eigenvalues --    0.83211   0.83683   0.84369   0.84797   0.85152
 Beta virt. eigenvalues --    0.85633   0.86523   0.86775   0.87700   0.88089
 Beta virt. eigenvalues --    0.89488   0.91025   0.91387   0.92310   0.93417
 Beta virt. eigenvalues --    0.94173   0.94513   0.95683   0.96272   0.96911
 Beta virt. eigenvalues --    0.97153   0.98243   0.99406   0.99594   0.99990
 Beta virt. eigenvalues --    1.00711   1.01773   1.01898   1.02719   1.02877
 Beta virt. eigenvalues --    1.03364   1.03980   1.04244   1.04633   1.04923
 Beta virt. eigenvalues --    1.05585   1.06166   1.06698   1.07240   1.08054
 Beta virt. eigenvalues --    1.08973   1.09265   1.09922   1.10655   1.10940
 Beta virt. eigenvalues --    1.11439   1.12721   1.13105   1.13760   1.14488
 Beta virt. eigenvalues --    1.14704   1.15116   1.15364   1.15663   1.15835
 Beta virt. eigenvalues --    1.16289   1.16838   1.17614   1.17894   1.18612
 Beta virt. eigenvalues --    1.19094   1.19700   1.20611   1.20751   1.20930
 Beta virt. eigenvalues --    1.21174   1.22341   1.22435   1.22901   1.23093
 Beta virt. eigenvalues --    1.23533   1.23713   1.24356   1.24734   1.25814
 Beta virt. eigenvalues --    1.26118   1.26690   1.27721   1.28012   1.28390
 Beta virt. eigenvalues --    1.28554   1.29135   1.29679   1.30447   1.30962
 Beta virt. eigenvalues --    1.31188   1.32265   1.32681   1.32937   1.33083
 Beta virt. eigenvalues --    1.33637   1.34052   1.34621   1.35063   1.36374
 Beta virt. eigenvalues --    1.37676   1.38035   1.38536   1.38956   1.39446
 Beta virt. eigenvalues --    1.40228   1.40676   1.41085   1.41674   1.42166
 Beta virt. eigenvalues --    1.42936   1.43576   1.44123   1.44912   1.45832
 Beta virt. eigenvalues --    1.46116   1.47662   1.48378   1.48993   1.49447
 Beta virt. eigenvalues --    1.49671   1.49865   1.50345   1.51202   1.51410
 Beta virt. eigenvalues --    1.51730   1.52192   1.52629   1.53891   1.54215
 Beta virt. eigenvalues --    1.54963   1.55472   1.56164   1.56817   1.57129
 Beta virt. eigenvalues --    1.58875   1.60335   1.62077   1.62968   1.63685
 Beta virt. eigenvalues --    1.64466   1.65130   1.66785   1.67113   1.67910
 Beta virt. eigenvalues --    1.69332   1.69988   1.70105   1.70446   1.70521
 Beta virt. eigenvalues --    1.71159   1.71840   1.72175   1.73563   1.74797
 Beta virt. eigenvalues --    1.76515   1.77240   1.77272   1.78516   1.79503
 Beta virt. eigenvalues --    1.79564   1.79989   1.81497   1.81746   1.82083
 Beta virt. eigenvalues --    1.82992   1.83522   1.84900   1.85159   1.85338
 Beta virt. eigenvalues --    1.86462   1.87029   1.87600   1.87916   1.88620
 Beta virt. eigenvalues --    1.89233   1.89300   1.90023   1.90224   1.91351
 Beta virt. eigenvalues --    1.92537   1.93369   1.93874   1.94449   1.94935
 Beta virt. eigenvalues --    1.95816   1.96067   1.96999   1.97838   1.98180
 Beta virt. eigenvalues --    1.98570   1.98858   1.99737   2.00146   2.00483
 Beta virt. eigenvalues --    2.00641   2.01537   2.01868   2.02185   2.02543
 Beta virt. eigenvalues --    2.03073   2.03167   2.03872   2.04372   2.04889
 Beta virt. eigenvalues --    2.05074   2.05236   2.05458   2.05680   2.05836
 Beta virt. eigenvalues --    2.06127   2.06887   2.07136   2.07353   2.08419
 Beta virt. eigenvalues --    2.09167   2.09307   2.10296   2.11095   2.11415
 Beta virt. eigenvalues --    2.11832   2.12780   2.12912   2.13180   2.13277
 Beta virt. eigenvalues --    2.13669   2.14310   2.14539   2.14802   2.14967
 Beta virt. eigenvalues --    2.15171   2.15303   2.16119   2.16773   2.17056
 Beta virt. eigenvalues --    2.17887   2.18200   2.19001   2.19694   2.20436
 Beta virt. eigenvalues --    2.20780   2.21784   2.22500   2.23108   2.23176
 Beta virt. eigenvalues --    2.24986   2.25587   2.26625   2.26979   2.27873
 Beta virt. eigenvalues --    2.28010   2.28157   2.29619   2.30136   2.30645
 Beta virt. eigenvalues --    2.30878   2.31319   2.31586   2.32530   2.32881
 Beta virt. eigenvalues --    2.33246   2.34285   2.34615   2.34998   2.36015
 Beta virt. eigenvalues --    2.36329   2.36937   2.37961   2.38792   2.38819
 Beta virt. eigenvalues --    2.39676   2.39879   2.41129   2.41793   2.42523
 Beta virt. eigenvalues --    2.43797   2.45818   2.46259   2.47538   2.48403
 Beta virt. eigenvalues --    2.48710   2.51026   2.51903   2.52222   2.52426
 Beta virt. eigenvalues --    2.52988   2.53540   2.54532   2.55090   2.57126
 Beta virt. eigenvalues --    2.57802   2.58989   2.59398   2.59759   2.61204
 Beta virt. eigenvalues --    2.62900   2.63059   2.63474   2.64249   2.64308
 Beta virt. eigenvalues --    2.64578   2.64864   2.65719   2.66319   2.66574
 Beta virt. eigenvalues --    2.67057   2.67713   2.67866   2.70062   2.71191
 Beta virt. eigenvalues --    2.71480   2.71570   2.72543   2.73632   2.75279
 Beta virt. eigenvalues --    2.75704   2.76254   2.76592   2.79185   2.79420
 Beta virt. eigenvalues --    2.80028   2.80413   2.81059   2.81431   2.82260
 Beta virt. eigenvalues --    2.83557   2.83812   2.84104   2.84859   2.85039
 Beta virt. eigenvalues --    2.85614   2.86200   2.86537   2.86611   2.87078
 Beta virt. eigenvalues --    2.87472   2.89404   2.89649   2.90333   2.90356
 Beta virt. eigenvalues --    2.90764   2.91461   2.91687   2.92132   2.92859
 Beta virt. eigenvalues --    2.92965   2.93415   2.94492   2.94640   2.96468
 Beta virt. eigenvalues --    3.04551   3.05936   3.06818   3.07170   3.12080
 Beta virt. eigenvalues --    3.12271   3.13960   3.14038   3.19713   3.20474
 Beta virt. eigenvalues --    3.22889   3.25016   3.25790   3.26280   3.26440
 Beta virt. eigenvalues --    3.27520   3.28170   3.28770   3.33194   3.33764
 Beta virt. eigenvalues --    3.34943   3.35506   3.36085   3.36166   3.37649
 Beta virt. eigenvalues --    3.38877   3.40268   3.42086   3.42476   3.42652
 Beta virt. eigenvalues --    3.43354   3.43377   3.45412   3.45732   3.46220
 Beta virt. eigenvalues --    3.46375   3.48065   3.48151   3.48518   3.51030
 Beta virt. eigenvalues --    3.51980   3.52449   3.53612   3.54195   3.56439
 Beta virt. eigenvalues --    3.56880   3.59346   3.61603   3.61725   3.63690
 Beta virt. eigenvalues --   50.34943
         Condensed to atoms (all electrons):
         Atomic-Atomic Spin Densities.
Mulliken charges and spin densities:
              1          2
    1  C    0.640192  -0.043187
    2  C    0.049218   0.037527
    3  C   -0.183671  -0.000516
    4  C    0.417106   0.000155
    5  O   -0.267852   0.000154
    6  C    0.314660  -0.012305
    7  O   -0.650254   0.008049
    8  V    0.580977   1.164809
    9  O   -0.293071  -0.143651
   10  O   -0.495404   0.000170
   11  O   -0.392839  -0.000100
   12  C   -0.238588  -0.000052
   13  C   -0.662909  -0.000084
   14  C   -0.345816  -0.002177
   15  C   -0.196920   0.000716
   16  C   -0.310763  -0.000285
   17  C   -0.107634   0.000050
   18  C   -0.623124  -0.000003
   19  H    0.174964   0.000030
   20  H    0.173339   0.000031
   21  H    0.205486   0.000050
   22  H    0.162925   0.000027
   23  H    0.231793   0.000304
   24  H    0.146677  -0.000118
   25  H    0.177688   0.000033
   26  H    0.226699   0.000273
   27  H    0.193401  -0.000080
   28  H    0.165397   0.000073
   29  H    0.159467  -0.000003
   30  H    0.147547  -0.000018
   31  H    0.166846   0.000000
   32  H    0.149565  -0.000028
   33  H    0.143986   0.000001
   34  H    0.165683   0.000004
   35  H    0.147644   0.000000
   36  O   -0.663515   0.009417
   37  C    0.943857  -0.062580
   38  C    0.008024  -0.010142
   39  O   -0.252680   0.000113
   40  C    0.342157  -0.000254
   41  C    0.259868   0.001392
   42  C   -0.469459   0.052412
   43  C   -0.094815  -0.001288
   44  C   -0.359564  -0.001009
   45  C   -0.318390   0.001160
   46  C   -0.600297   0.000093
   47  O   -0.394717  -0.000063
   48  C   -0.224161   0.000217
   49  O   -0.467534   0.000613
   50  C   -0.081511   0.000108
   51  C   -0.699239  -0.000012
   52  H    0.206847   0.000053
   53  H    0.175028   0.000030
   54  H    0.174897   0.000036
   55  H    0.159815  -0.000071
   56  H    0.255784   0.000117
   57  H    0.168681   0.000009
   58  H    0.147662  -0.000014
   59  H    0.137336   0.000054
   60  H    0.187404   0.000008
   61  H    0.163781   0.000072
   62  H    0.146586  -0.000091
   63  H    0.206211  -0.000071
   64  H    0.158910  -0.000193
   65  H    0.146645   0.000056
   66  H    0.155806  -0.000090
   67  H    0.137720   0.000031
   68  H    0.170446   0.000035
Sum of Mulliken charges =  -0.00000   1.00000
Mulliken charges and spin densities with hydrogens summed into heavy atoms:
              1          2
    1  C    0.640192  -0.043187
    2  C    0.049218   0.037527
    3  C   -0.183671  -0.000516
    4  C    0.417106   0.000155
    5  O   -0.267852   0.000154
    6  C    0.314660  -0.012305
    7  O   -0.650254   0.008049
    8  V    0.580977   1.164809
    9  O   -0.293071  -0.143651
   10  O   -0.495404   0.000170
   11  O   -0.392839  -0.000100
   12  C    0.302807   0.000161
   13  C   -0.109119   0.000027
   14  C    0.058570  -0.001871
   15  C    0.161879   0.000709
   16  C   -0.003750  -0.000306
   17  C    0.208777   0.000022
   18  C   -0.165811   0.000003
   36  O   -0.663515   0.009417
   37  C    0.943857  -0.062580
   38  C    0.008024  -0.010142
   39  O   -0.252680   0.000113
   40  C    0.342157  -0.000254
   41  C    0.259868   0.001392
   42  C   -0.469459   0.052412
   43  C    0.320784  -0.001242
   44  C   -0.043221  -0.001014
   45  C    0.006351   0.001222
   46  C   -0.043525   0.000213
   47  O   -0.394717  -0.000063
   48  C    0.292417   0.000127
   49  O   -0.467534   0.000613
   50  C    0.224044  -0.000030
   51  C   -0.235267  -0.000035
APT charges:
              1
    1  C    0.360331
    2  C    0.926071
    3  C    0.184699
    4  C    0.391318
    5  O   -0.601766
    6  C    0.388573
    7  O   -1.089510
    8  V    2.248544
    9  O   -0.782249
   10  O   -1.089097
   11  O   -0.760342
   12  C    0.472676
   13  C    0.016407
   14  C    0.019252
   15  C    0.089457
   16  C    0.134414
   17  C    0.118038
   18  C    0.069558
   19  H   -0.009947
   20  H   -0.000700
   21  H    0.042137
   22  H   -0.011972
   23  H    0.030919
   24  H   -0.038339
   25  H   -0.025623
   26  H    0.014410
   27  H   -0.024849
   28  H   -0.028930
   29  H   -0.074999
   30  H   -0.049036
   31  H   -0.066382
   32  H   -0.044431
   33  H   -0.035875
   34  H   -0.021091
   35  H   -0.025770
   36  O   -1.078560
   37  C    0.375352
   38  C    0.339502
   39  O   -0.587154
   40  C    0.399559
   41  C    0.178112
   42  C    0.893453
   43  C    0.035167
   44  C    0.159833
   45  C    0.082690
   46  C    0.016292
   47  O   -0.756856
   48  C    0.470747
   49  O   -1.058942
   50  C    0.106024
   51  C    0.082107
   52  H    0.041639
   53  H   -0.010247
   54  H   -0.000883
   55  H   -0.049374
   56  H    0.023481
   57  H   -0.047023
   58  H   -0.067770
   59  H   -0.060054
   60  H   -0.036088
   61  H   -0.012460
   62  H   -0.037699
   63  H    0.032153
   64  H   -0.019288
   65  H   -0.062429
   66  H   -0.028336
   67  H   -0.041864
   68  H   -0.006979
Sum of APT charges =  -0.00000
APT charges with hydrogens summed into heavy atoms:
              1
    1  C    0.360331
    2  C    0.926071
    3  C    0.184699
    4  C    0.391318
    5  O   -0.601766
    6  C    0.388573
    7  O   -1.089510
    8  V    2.248544
    9  O   -0.782249
   10  O   -1.089097
   11  O   -0.760342
   12  C    0.453284
   13  C    0.047896
   14  C    0.008039
   15  C    0.035677
   16  C    0.010379
   17  C    0.007225
   18  C   -0.013179
   36  O   -1.078560
   37  C    0.375352
   38  C    0.339502
   39  O   -0.587154
   40  C    0.399559
   41  C    0.178112
   42  C    0.893453
   43  C    0.009274
   44  C    0.045040
   45  C   -0.013451
   46  C    0.046801
   47  O   -0.756856
   48  C    0.452741
   49  O   -1.058942
   50  C    0.024307
   51  C    0.004928
Electronic spatial extent (au):  <R**2>=          22550.1005
Charge=              0.0000 electrons
Dipole moment (field-independent basis, Debye):
   X=              0.9602    Y=             -1.1495    Z=             -6.0162  Tot=              6.1999
Quadrupole moment (field-independent basis, Debye-Ang):
  XX=           -174.5362   YY=           -196.4287   ZZ=           -218.8116
  XY=             10.4178   XZ=              4.7896   YZ=             -3.0613
Traceless Quadrupole moment (field-independent basis, Debye-Ang):
  XX=             22.0560   YY=              0.1634   ZZ=            -22.2194
  XY=             10.4178   XZ=              4.7896   YZ=             -3.0613
Octapole moment (field-independent basis, Debye-Ang**2):
 XXX=            -20.1024  YYY=            -22.2721  ZZZ=            -24.7312  XYY=             -4.9981
 XXY=            -18.6705  XXZ=            -33.4015  XZZ=              6.0783  YZZ=              3.6603
 YYZ=            -49.1080  XYZ=            -29.9450
Hexadecapole moment (field-independent basis, Debye-Ang**3):
XXXX=         -20375.1952 YYYY=          -7418.7745 ZZZZ=          -1709.1963 XXXY=            459.7209
XXXZ=             91.3054 YYYX=            258.2565 YYYZ=            -66.8717 ZZZX=             38.9602
ZZZY=            -47.4722 XXYY=          -4545.5906 XXZZ=          -3768.1199 YYZZ=          -1542.9956
XXYZ=            -20.2792 YYXZ=             43.7682 ZZXY=             84.4754
N-N= 3.889507648866D+03 E-N=-1.169577227817D+04  KE= 1.633963309008D+03
 Exact polarizability: 471.429   1.770 383.667  10.333  -7.063 264.386
Approx polarizability: 636.104 -12.395 537.222  18.702 -15.500 441.608
                         Isotropic Fermi Contact Couplings
       Atom                 a.u.       MegaHertz       Gauss      10(-4) cm-1
    1  C(13)              0.00570       6.40908       2.28692       2.13784
    2  C(13)              0.00253       2.84488       1.01512       0.94895
    3  C(13)             -0.00077      -0.86940      -0.31022      -0.29000
    4  C(13)              0.00004       0.04352       0.01553       0.01452
    5  O(17)              0.00024      -0.14754      -0.05265      -0.04921
    6  C(13)             -0.00131      -1.47539      -0.52645      -0.49214
    7  O(17)              0.00510      -3.09083      -1.10288      -1.03099
    8  V(51)             -0.00000      -0.00146      -0.00052      -0.00049
    9  O(17)             -0.02796      16.94838       6.04760       5.65337
   10  O(17)              0.00122      -0.73832      -0.26345      -0.24628
   11  O(17)             -0.00001       0.00439       0.00157       0.00146
   12  C(13)              0.00008       0.08573       0.03059       0.02860
   13  C(13)             -0.00005      -0.05775      -0.02061      -0.01926
   14  C(13)              0.00005       0.05433       0.01939       0.01812
   15  C(13)             -0.00004      -0.04723      -0.01685      -0.01576
   16  C(13)              0.00001       0.01017       0.00363       0.00339
   17  C(13)             -0.00000      -0.00008      -0.00003      -0.00003
   18  C(13)              0.00000       0.00022       0.00008       0.00007
   19  H(1)               0.00002       0.08438       0.03011       0.02815
   20  H(1)               0.00001       0.02950       0.01052       0.00984
   21  H(1)               0.00000       0.01842       0.00657       0.00614
   22  H(1)               0.00002       0.06875       0.02453       0.02293
   23  H(1)              -0.00001      -0.04205      -0.01501      -0.01403
   24  H(1)              -0.00000      -0.01138      -0.00406      -0.00380
   25  H(1)              -0.00002      -0.09928      -0.03542      -0.03312
   26  H(1)              -0.00001      -0.04994      -0.01782      -0.01666
   27  H(1)               0.00000       0.00612       0.00218       0.00204
   28  H(1)               0.00000       0.01164       0.00415       0.00388
   29  H(1)              -0.00000      -0.00471      -0.00168      -0.00157
   30  H(1)              -0.00000      -0.00064      -0.00023      -0.00021
   31  H(1)              -0.00000      -0.00123      -0.00044      -0.00041
   32  H(1)              -0.00000      -0.00162      -0.00058      -0.00054
   33  H(1)              -0.00000      -0.00002      -0.00001      -0.00001
   34  H(1)               0.00000       0.00001       0.00000       0.00000
   35  H(1)               0.00000       0.00001       0.00001       0.00000
   36  O(17)              0.00510      -3.09312      -1.10370      -1.03175
   37  C(13)              0.00570       6.40521       2.28554       2.13655
   38  C(13)             -0.00131      -1.47800      -0.52739      -0.49301
   39  O(17)              0.00024      -0.14465      -0.05161      -0.04825
   40  C(13)              0.00004       0.04189       0.01495       0.01397
   41  C(13)             -0.00077      -0.86825      -0.30981      -0.28962
   42  C(13)              0.00254       2.85965       1.02039       0.95388
   43  C(13)              0.00005       0.05455       0.01946       0.01820
   44  C(13)             -0.00005      -0.05709      -0.02037      -0.01904
   45  C(13)              0.00000       0.00433       0.00155       0.00144
   46  C(13)             -0.00005      -0.05886      -0.02100      -0.01963
   47  O(17)             -0.00001       0.00381       0.00136       0.00127
   48  C(13)              0.00008       0.09215       0.03288       0.03074
   49  O(17)              0.00112      -0.67637      -0.24135      -0.22561
   50  C(13)              0.00000       0.00009       0.00003       0.00003
   51  C(13)              0.00000       0.00332       0.00118       0.00111
   52  H(1)               0.00000       0.01880       0.00671       0.00627
   53  H(1)               0.00002       0.08575       0.03060       0.02860
   54  H(1)               0.00001       0.03032       0.01082       0.01011
   55  H(1)              -0.00003      -0.12093      -0.04315      -0.04034
   56  H(1)              -0.00001      -0.04310      -0.01538      -0.01438
   57  H(1)               0.00000       0.01585       0.00565       0.00529
   58  H(1)               0.00000       0.01839       0.00656       0.00613
   59  H(1)              -0.00000      -0.00180      -0.00064      -0.00060
   60  H(1)               0.00000       0.00012       0.00004       0.00004
   61  H(1)               0.00002       0.07106       0.02536       0.02370
   62  H(1)              -0.00000      -0.01100      -0.00392      -0.00367
   63  H(1)              -0.00001      -0.04185      -0.01493      -0.01396
   64  H(1)              -0.00000      -0.00596      -0.00213      -0.00199
   65  H(1)              -0.00000      -0.00075      -0.00027      -0.00025
   66  H(1)               0.00000       0.00064       0.00023       0.00021
   67  H(1)               0.00000       0.00782       0.00279       0.00261
   68  H(1)               0.00000       0.00049       0.00017       0.00016
--------------------------------------------------------
      Center         ----  Spin Dipole Couplings  ----
                     3XX-RR        3YY-RR        3ZZ-RR
--------------------------------------------------------
    1   Atom        0.012505     -0.004676     -0.007828
    2   Atom        0.008103     -0.002876     -0.005227
    3   Atom        0.001303      0.000245     -0.001547
    4   Atom        0.001008     -0.000784     -0.000225
    5   Atom        0.001553     -0.001393     -0.000160
    6   Atom        0.004359     -0.001272     -0.003087
    7   Atom       -0.010065      0.040095     -0.030029
    8   Atom        0.588800      0.670783     -1.259583
    9   Atom        0.007590     -0.069616      0.062025
   10   Atom        0.000899      0.012046     -0.012945
   11   Atom       -0.000362      0.001968     -0.001606
   12   Atom       -0.000886      0.001495     -0.000609
   13   Atom        0.000551     -0.000156     -0.000395
   14   Atom        0.002107     -0.000793     -0.001315
   15   Atom        0.001513     -0.000623     -0.000890
   16   Atom        0.000710     -0.000219     -0.000492
   17   Atom        0.000461     -0.000149     -0.000312
   18   Atom        0.000404     -0.000176     -0.000228
   19   Atom        0.000548     -0.000132     -0.000416
   20   Atom        0.000459     -0.000220     -0.000239
   21   Atom        0.000280      0.000065     -0.000344
   22   Atom       -0.000628      0.001125     -0.000498
   23   Atom       -0.002034      0.003167     -0.001133
   24   Atom       -0.000740      0.000624      0.000116
   25   Atom        0.001207     -0.000637     -0.000570
   26   Atom        0.002153     -0.000614     -0.001539
   27   Atom        0.001861     -0.000908     -0.000953
   28   Atom        0.001203     -0.000585     -0.000618
   29   Atom        0.000528     -0.000199     -0.000328
   30   Atom        0.000590     -0.000025     -0.000565
   31   Atom        0.000298     -0.000060     -0.000238
   32   Atom        0.000462     -0.000151     -0.000311
   33   Atom        0.000293     -0.000128     -0.000164
   34   Atom        0.000507     -0.000243     -0.000264
   35   Atom        0.000351     -0.000156     -0.000194
   36   Atom       -0.012918      0.030540     -0.017622
   37   Atom        0.009438     -0.003135     -0.006303
   38   Atom        0.003407     -0.001207     -0.002200
   39   Atom        0.001107     -0.001000     -0.000107
   40   Atom        0.000869     -0.000477     -0.000392
   41   Atom        0.000837      0.000946     -0.001782
   42   Atom        0.005029     -0.001303     -0.003726
   43   Atom        0.001722     -0.000961     -0.000761
   44   Atom        0.001346     -0.000615     -0.000731
   45   Atom        0.001673     -0.000683     -0.000990
   46   Atom        0.000434     -0.000027     -0.000408
   47   Atom       -0.000491      0.002308     -0.001817
   48   Atom       -0.001042      0.002205     -0.001162
   49   Atom        0.000816      0.020250     -0.021065
   50   Atom        0.001224     -0.000062     -0.001162
   51   Atom        0.000466     -0.000002     -0.000464
   52   Atom        0.000185      0.000213     -0.000398
   53   Atom        0.000493     -0.000077     -0.000415
   54   Atom        0.000328     -0.000094     -0.000233
   55   Atom        0.000888     -0.000758     -0.000130
   56   Atom        0.001721     -0.001043     -0.000678
   57   Atom        0.001092     -0.000550     -0.000542
   58   Atom        0.000816     -0.000345     -0.000471
   59   Atom        0.000966     -0.000425     -0.000541
   60   Atom        0.002519     -0.001240     -0.001279
   61   Atom       -0.000671      0.001419     -0.000748
   62   Atom       -0.000900      0.001389     -0.000489
   63   Atom       -0.002129      0.004273     -0.002144
   64   Atom        0.001856      0.000465     -0.002321
   65   Atom        0.000613      0.000150     -0.000763
   66   Atom       -0.000039      0.000445     -0.000406
   67   Atom        0.000339     -0.000102     -0.000237
   68   Atom        0.000431     -0.000464      0.000034
--------------------------------------------------------
                       XY            XZ            YZ
--------------------------------------------------------
    1   Atom        0.007218     -0.008353     -0.002395
    2   Atom        0.006574     -0.009171     -0.002397
    3   Atom        0.002203     -0.001466     -0.001314
    4   Atom        0.001409     -0.000479     -0.000367
    5   Atom        0.000515     -0.001675     -0.000376
    6   Atom        0.000203     -0.002358     -0.000224
    7   Atom       -0.009391     -0.006406      0.007057
    8   Atom       -0.014419      0.178327     -0.292000
    9   Atom       -0.023755     -0.001675      0.017397
   10   Atom       -0.014036      0.005358     -0.018590
   11   Atom        0.001803     -0.000553     -0.000978
   12   Atom        0.001107     -0.000596     -0.001501
   13   Atom        0.000612     -0.000358     -0.000213
   14   Atom       -0.000991     -0.000713      0.000189
   15   Atom       -0.000617      0.000147     -0.000038
   16   Atom       -0.000563      0.000128     -0.000061
   17   Atom       -0.000348     -0.000046      0.000021
   18   Atom       -0.000175     -0.000031      0.000008
   19   Atom        0.000540     -0.000162     -0.000091
   20   Atom        0.000411     -0.000400     -0.000193
   21   Atom        0.000635     -0.000322     -0.000275
   22   Atom        0.000495     -0.000198     -0.000738
   23   Atom        0.000904     -0.000427     -0.002578
   24   Atom        0.000707     -0.000602     -0.001405
   25   Atom       -0.000539     -0.000694      0.000182
   26   Atom       -0.002058     -0.000992      0.000528
   27   Atom       -0.000802      0.000876     -0.000240
   28   Atom       -0.000205      0.000153     -0.000021
   29   Atom       -0.000401      0.000236     -0.000106
   30   Atom       -0.000788      0.000139     -0.000097
   31   Atom       -0.000304     -0.000015      0.000008
   32   Atom       -0.000391     -0.000176      0.000084
   33   Atom       -0.000136     -0.000057      0.000017
   34   Atom       -0.000124     -0.000067      0.000010
   35   Atom       -0.000141      0.000037     -0.000010
   36   Atom       -0.004030      0.010613     -0.025167
   37   Atom        0.009350      0.009102      0.002903
   38   Atom        0.001009      0.003375     -0.000083
   39   Atom        0.000938      0.001731      0.000803
   40   Atom        0.001429      0.000278      0.000709
   41   Atom        0.002396      0.001298      0.001060
   42   Atom        0.008724      0.008802      0.003132
   43   Atom       -0.000610      0.001451     -0.000384
   44   Atom       -0.000494      0.000440     -0.000120
   45   Atom       -0.000845     -0.000286      0.000083
   46   Atom        0.000671      0.000325      0.000234
   47   Atom        0.001820      0.000264      0.000204
   48   Atom        0.001022      0.000284      0.000894
   49   Atom       -0.016800      0.002659      0.005985
   50   Atom       -0.001619     -0.000439      0.000289
   51   Atom       -0.001143     -0.000902      0.000729
   52   Atom        0.000671      0.000238      0.000240
   53   Atom        0.000572      0.000161      0.000096
   54   Atom        0.000484      0.000377      0.000247
   55   Atom       -0.000266      0.001093     -0.000173
   56   Atom       -0.001550      0.001999     -0.000914
   57   Atom       -0.000155      0.000266     -0.000028
   58   Atom       -0.000502      0.000319     -0.000120
   59   Atom       -0.000471     -0.000302      0.000088
   60   Atom       -0.000628     -0.000856      0.000119
   61   Atom        0.000443      0.000064      0.000266
   62   Atom        0.000608      0.000305      0.001183
   63   Atom        0.000651      0.000143      0.001132
   64   Atom       -0.003266     -0.000213      0.000177
   65   Atom       -0.001089     -0.000074      0.000059
   66   Atom       -0.001035     -0.000667      0.000837
   67   Atom       -0.000634     -0.000564      0.000397
   68   Atom       -0.001153     -0.001630      0.001087
--------------------------------------------------------


---------------------------------------------------------------------------------
             Anisotropic Spin Dipole Couplings in Principal Axis System
---------------------------------------------------------------------------------

      Atom             a.u.   MegaHertz   Gauss  10(-4) cm-1        Axes

             Baa    -0.0108    -1.453    -0.518    -0.485  0.3491 -0.0452  0.9360
    1 C(13)  Bbb    -0.0072    -0.968    -0.345    -0.323 -0.2827  0.9472  0.1511
             Bcc     0.0180     2.421     0.864     0.808  0.8934  0.3174 -0.3179

             Baa    -0.0100    -1.347    -0.481    -0.449  0.4920 -0.1654  0.8548
    2 C(13)  Bbb    -0.0054    -0.721    -0.257    -0.241 -0.2354  0.9199  0.3135
             Bcc     0.0154     2.069     0.738     0.690  0.8382  0.3554 -0.4136

             Baa    -0.0023    -0.307    -0.110    -0.103  0.1790  0.3256  0.9284
    3 C(13)  Bbb    -0.0015    -0.198    -0.071    -0.066 -0.6580  0.7412 -0.1331
             Bcc     0.0038     0.505     0.180     0.169  0.7314  0.5871 -0.3469

             Baa    -0.0016    -0.210    -0.075    -0.070 -0.4685  0.8803  0.0739
    4 C(13)  Bbb    -0.0004    -0.051    -0.018    -0.017  0.2682  0.0620  0.9614
             Bcc     0.0019     0.261     0.093     0.087  0.8418  0.4703 -0.2652

             Baa    -0.0015     0.109     0.039     0.036 -0.0459  0.9753  0.2161
    5 O(17)  Bbb    -0.0012     0.085     0.030     0.028  0.5379 -0.1581  0.8280
             Bcc     0.0027    -0.194    -0.069    -0.065  0.8418  0.1542 -0.5174

             Baa    -0.0038    -0.507    -0.181    -0.169  0.2762  0.0632  0.9590
    6 C(13)  Bbb    -0.0013    -0.171    -0.061    -0.057 -0.0566  0.9972 -0.0494
             Bcc     0.0051     0.678     0.242     0.226  0.9594  0.0407 -0.2790

             Baa    -0.0322     2.327     0.830     0.776  0.2538 -0.0613  0.9653
    7 O(17)  Bbb    -0.0105     0.763     0.272     0.254  0.9490  0.2089 -0.2362
             Bcc     0.0427    -3.090    -1.102    -1.031 -0.1872  0.9760  0.1112

             Baa    -1.3187  -185.400   -66.155   -61.843 -0.0910  0.1440  0.9854
    8 V(51)  Bbb     0.5915    83.164    29.675    27.741  0.9461  0.3213  0.0405
             Bcc     0.7272   102.236    36.480    34.102 -0.3107  0.9360 -0.1655

             Baa    -0.0782     5.661     2.020     1.888  0.2629  0.9579 -0.1157
    9 O(17)  Bbb     0.0135    -0.979    -0.349    -0.327  0.9608 -0.2489  0.1225
             Bcc     0.0647    -4.682    -1.671    -1.562 -0.0885  0.1433  0.9857

             Baa    -0.0230     1.667     0.595     0.556  0.0980  0.4963  0.8626
   10 O(17)  Bbb    -0.0067     0.481     0.172     0.161  0.8822  0.3579 -0.3061
             Bcc     0.0297    -2.148    -0.766    -0.717 -0.4606  0.7909 -0.4028

             Baa    -0.0019     0.135     0.048     0.045  0.1384  0.1830  0.9733
   11 O(17)  Bbb    -0.0013     0.097     0.035     0.032  0.8736 -0.4855 -0.0330
             Bcc     0.0032    -0.232    -0.083    -0.077  0.4665  0.8549 -0.2271

             Baa    -0.0014    -0.187    -0.067    -0.062  0.2264  0.3793  0.8972
   12 C(13)  Bbb    -0.0013    -0.177    -0.063    -0.059  0.9166 -0.3947 -0.0645
             Bcc     0.0027     0.364     0.130     0.122  0.3296  0.8369 -0.4370

             Baa    -0.0005    -0.070    -0.025    -0.023  0.0006  0.5044  0.8635
   13 C(13)  Bbb    -0.0005    -0.068    -0.024    -0.023 -0.5569  0.7174 -0.4186
             Bcc     0.0010     0.138     0.049     0.046  0.8306  0.4806 -0.2813

             Baa    -0.0015    -0.196    -0.070    -0.065  0.2019  0.0222  0.9792
   14 C(13)  Bbb    -0.0011    -0.147    -0.053    -0.049  0.2784  0.9572 -0.0792
             Bcc     0.0026     0.343     0.122     0.114  0.9390 -0.2886 -0.1871

             Baa    -0.0009    -0.121    -0.043    -0.040 -0.0609 -0.0002  0.9981
   15 C(13)  Bbb    -0.0008    -0.106    -0.038    -0.035  0.2581  0.9660  0.0160
             Bcc     0.0017     0.226     0.081     0.076  0.9642 -0.2586  0.0588

             Baa    -0.0005    -0.068    -0.024    -0.023 -0.0711  0.0717  0.9949
   16 C(13)  Bbb    -0.0005    -0.065    -0.023    -0.022  0.4294  0.9025 -0.0343
             Bcc     0.0010     0.133     0.047     0.044  0.9003 -0.4248  0.0950

             Baa    -0.0003    -0.042    -0.015    -0.014  0.0556 -0.0085  0.9984
   17 C(13)  Bbb    -0.0003    -0.041    -0.015    -0.014  0.4117  0.9112 -0.0152
             Bcc     0.0006     0.083     0.030     0.028  0.9096 -0.4119 -0.0542

             Baa    -0.0002    -0.031    -0.011    -0.010  0.0739  0.0915  0.9931
   18 C(13)  Bbb    -0.0002    -0.030    -0.011    -0.010  0.2617  0.9591 -0.1078
             Bcc     0.0005     0.061     0.022     0.020  0.9623 -0.2679 -0.0469

             Baa    -0.0004    -0.236    -0.084    -0.079  0.0719  0.1628  0.9840
   19 H(1)   Bbb    -0.0004    -0.229    -0.082    -0.077 -0.4943  0.8627 -0.1066
             Bcc     0.0009     0.466     0.166     0.155  0.8663  0.4788 -0.1425

             Baa    -0.0004    -0.226    -0.081    -0.075  0.1659  0.4813  0.8607
   20 H(1)   Bbb    -0.0004    -0.220    -0.078    -0.073 -0.5237  0.7826 -0.3367
             Bcc     0.0008     0.446     0.159     0.149  0.8356  0.3949 -0.3818

             Baa    -0.0005    -0.258    -0.092    -0.086  0.1251  0.3252  0.9373
   21 H(1)   Bbb    -0.0005    -0.252    -0.090    -0.084 -0.6762  0.7193 -0.1593
             Bcc     0.0010     0.509     0.182     0.170  0.7261  0.6138 -0.3099

             Baa    -0.0008    -0.418    -0.149    -0.140  0.2206  0.3012  0.9277
   22 H(1)   Bbb    -0.0008    -0.404    -0.144    -0.135  0.9457 -0.2987 -0.1279
             Bcc     0.0015     0.822     0.293     0.274  0.2386  0.9056 -0.3507

             Baa    -0.0023    -1.249    -0.446    -0.417  0.0244  0.4206  0.9069
   23 H(1)   Bbb    -0.0022    -1.167    -0.416    -0.389  0.9883 -0.1468  0.0416
             Bcc     0.0045     2.415     0.862     0.806  0.1507  0.8953 -0.4193

             Baa    -0.0011    -0.566    -0.202    -0.189  0.4065  0.4781  0.7786
   24 H(1)   Bbb    -0.0010    -0.555    -0.198    -0.185  0.8592 -0.4899 -0.1477
             Bcc     0.0021     1.121     0.400     0.374  0.3108  0.7290 -0.6099

             Baa    -0.0008    -0.432    -0.154    -0.144  0.3518  0.1218  0.9281
   25 H(1)   Bbb    -0.0008    -0.417    -0.149    -0.139  0.1914  0.9612 -0.1987
             Bcc     0.0016     0.849     0.303     0.283  0.9163 -0.2475 -0.3148

             Baa    -0.0018    -0.955    -0.341    -0.318  0.1945 -0.0978  0.9760
   26 H(1)   Bbb    -0.0017    -0.913    -0.326    -0.304  0.4692  0.8831 -0.0050
             Bcc     0.0035     1.867     0.666     0.623  0.8614 -0.4589 -0.2176

             Baa    -0.0012    -0.643    -0.229    -0.214 -0.2447  0.1162  0.9626
   27 H(1)   Bbb    -0.0011    -0.599    -0.214    -0.200  0.2721  0.9611 -0.0469
             Bcc     0.0023     1.242     0.443     0.414  0.9306 -0.2504  0.2669

             Baa    -0.0006    -0.337    -0.120    -0.112 -0.0660  0.1464  0.9870
   28 H(1)   Bbb    -0.0006    -0.324    -0.116    -0.108  0.1229  0.9828 -0.1375
             Bcc     0.0012     0.661     0.236     0.221  0.9902 -0.1122  0.0828

             Baa    -0.0004    -0.208    -0.074    -0.069 -0.1678  0.1850  0.9683
   29 H(1)   Bbb    -0.0004    -0.201    -0.072    -0.067  0.4248  0.8999 -0.0984
             Bcc     0.0008     0.409     0.146     0.136  0.8896 -0.3948  0.2296

             Baa    -0.0006    -0.311    -0.111    -0.104 -0.0295  0.1307  0.9910
   30 H(1)   Bbb    -0.0006    -0.301    -0.107    -0.100  0.5693  0.8171 -0.0908
             Bcc     0.0011     0.611     0.218     0.204  0.8216 -0.5615  0.0985

             Baa    -0.0002    -0.127    -0.045    -0.042  0.0762  0.0850  0.9935
   31 H(1)   Bbb    -0.0002    -0.125    -0.045    -0.042  0.4910  0.8640 -0.1115
             Bcc     0.0005     0.252     0.090     0.084  0.8678 -0.4963 -0.0241

             Baa    -0.0003    -0.186    -0.066    -0.062  0.2246  0.0277  0.9741
   32 H(1)   Bbb    -0.0003    -0.182    -0.065    -0.061  0.4126  0.9029 -0.1209
             Bcc     0.0007     0.368     0.131     0.123  0.8828 -0.4290 -0.1913

             Baa    -0.0002    -0.091    -0.033    -0.030  0.1486  0.0917  0.9846
   33 H(1)   Bbb    -0.0002    -0.090    -0.032    -0.030  0.2664  0.9552 -0.1291
             Bcc     0.0003     0.181     0.065     0.060  0.9523 -0.2815 -0.1176

             Baa    -0.0003    -0.144    -0.051    -0.048  0.1056  0.1294  0.9859
   34 H(1)   Bbb    -0.0003    -0.140    -0.050    -0.047  0.1457  0.9788 -0.1441
             Bcc     0.0005     0.284     0.101     0.095  0.9837 -0.1588 -0.0845

             Baa    -0.0002    -0.105    -0.038    -0.035 -0.0321  0.1372  0.9900
   35 H(1)   Bbb    -0.0002    -0.103    -0.037    -0.034  0.2577  0.9582 -0.1244
             Bcc     0.0004     0.208     0.074     0.069  0.9657 -0.2511  0.0661

             Baa    -0.0320     2.318     0.827     0.773 -0.4081  0.3179  0.8558
   36 O(17)  Bbb    -0.0104     0.752     0.268     0.251  0.9016  0.2874  0.3232
             Bcc     0.0424    -3.070    -1.096    -1.024 -0.1432  0.9035 -0.4039

             Baa    -0.0109    -1.458    -0.520    -0.486 -0.5028  0.3041  0.8092
   37 C(13)  Bbb    -0.0072    -0.965    -0.344    -0.322 -0.2278  0.8563 -0.4634
             Bcc     0.0181     2.424     0.865     0.808  0.8339  0.4173  0.3612

             Baa    -0.0039    -0.521    -0.186    -0.174 -0.4341  0.1911  0.8804
   38 C(13)  Bbb    -0.0012    -0.165    -0.059    -0.055 -0.0426  0.9718 -0.2320
             Bcc     0.0051     0.686     0.245     0.229  0.8999  0.1382  0.4137

             Baa    -0.0015     0.107     0.038     0.036  0.1379  0.7697 -0.6234
   39 O(17)  Bbb    -0.0013     0.091     0.032     0.030  0.6232 -0.5566 -0.5494
             Bcc     0.0027    -0.198    -0.071    -0.066  0.7698  0.3127  0.5564

             Baa    -0.0016    -0.211    -0.075    -0.070 -0.4325  0.8143 -0.3871
   40 C(13)  Bbb    -0.0004    -0.050    -0.018    -0.017 -0.4239  0.1953  0.8844
             Bcc     0.0019     0.261     0.093     0.087  0.7958  0.5466  0.2607

             Baa    -0.0023    -0.311    -0.111    -0.104 -0.3480 -0.0487  0.9362
   41 C(13)  Bbb    -0.0015    -0.197    -0.070    -0.066 -0.6487  0.7335 -0.2030
             Bcc     0.0038     0.508     0.181     0.169  0.6768  0.6780  0.2868

             Baa    -0.0100    -1.339    -0.478    -0.447 -0.6218  0.3776  0.6861
   42 C(13)  Bbb    -0.0055    -0.732    -0.261    -0.244 -0.1665  0.7923 -0.5869
             Bcc     0.0154     2.071     0.739     0.691  0.7652  0.4792  0.4298

             Baa    -0.0015    -0.195    -0.070    -0.065 -0.3619  0.2512  0.8977
   43 C(13)  Bbb    -0.0011    -0.145    -0.052    -0.048  0.2839  0.9470 -0.1505
             Bcc     0.0025     0.340     0.121     0.114  0.8879 -0.2004  0.4140

             Baa    -0.0008    -0.111    -0.039    -0.037 -0.1530  0.1920  0.9694
   44 C(13)  Bbb    -0.0007    -0.098    -0.035    -0.033  0.2586  0.9545 -0.1482
             Bcc     0.0016     0.209     0.074     0.070  0.9538 -0.2280  0.1957

             Baa    -0.0010    -0.137    -0.049    -0.046  0.1323  0.0871  0.9874
   45 C(13)  Bbb    -0.0010    -0.128    -0.046    -0.043  0.2916  0.9486 -0.1228
             Bcc     0.0020     0.265     0.095     0.088  0.9473 -0.3042 -0.1001

             Baa    -0.0005    -0.070    -0.025    -0.023 -0.1560 -0.2421  0.9576
   46 C(13)  Bbb    -0.0005    -0.068    -0.024    -0.023 -0.6014  0.7924  0.1023
             Bcc     0.0010     0.138     0.049     0.046  0.7836  0.5599  0.2692

             Baa    -0.0019     0.136     0.049     0.045 -0.2810  0.0754  0.9567
   47 O(17)  Bbb    -0.0013     0.097     0.035     0.032  0.8515 -0.4403  0.2848
             Bcc     0.0032    -0.233    -0.083    -0.078  0.4428  0.8947  0.0595

             Baa    -0.0014    -0.188    -0.067    -0.063 -0.4207 -0.1043  0.9012
   48 C(13)  Bbb    -0.0013    -0.178    -0.064    -0.059  0.8658 -0.3427  0.3645
             Bcc     0.0027     0.366     0.131     0.122  0.2709  0.9336  0.2345

             Baa    -0.0233     1.685     0.601     0.562 -0.2640 -0.2306  0.9365
   49 O(17)  Bbb    -0.0069     0.503     0.179     0.168  0.8312  0.4382  0.3422
             Bcc     0.0302    -2.188    -0.781    -0.730 -0.4893  0.8688  0.0760

             Baa    -0.0012    -0.166    -0.059    -0.055  0.1707 -0.0072  0.9853
   50 C(13)  Bbb    -0.0012    -0.156    -0.056    -0.052  0.5483  0.8316 -0.0890
             Bcc     0.0024     0.322     0.115     0.107  0.8187 -0.5554 -0.1459

             Baa    -0.0010    -0.137    -0.049    -0.046  0.3727 -0.2258  0.9001
   51 C(13)  Bbb    -0.0009    -0.125    -0.045    -0.042  0.6101  0.7904 -0.0543
             Bcc     0.0020     0.262     0.094     0.087  0.6992 -0.5694 -0.4324

             Baa    -0.0005    -0.257    -0.092    -0.086 -0.3002 -0.0394  0.9531
   52 H(1)   Bbb    -0.0005    -0.252    -0.090    -0.084 -0.6700  0.7198 -0.1813
             Bcc     0.0010     0.509     0.182     0.170  0.6789  0.6930  0.2425

             Baa    -0.0004    -0.237    -0.084    -0.079 -0.2398  0.1218  0.9632
   53 H(1)   Bbb    -0.0004    -0.230    -0.082    -0.077 -0.4837  0.8452 -0.2273
             Bcc     0.0009     0.466     0.166     0.156  0.8417  0.5204  0.1437

             Baa    -0.0004    -0.226    -0.081    -0.075 -0.3197 -0.2210  0.9214
   54 H(1)   Bbb    -0.0004    -0.220    -0.078    -0.073 -0.5512  0.8343  0.0088
             Bcc     0.0008     0.446     0.159     0.149  0.7707  0.5051  0.3886

             Baa    -0.0008    -0.441    -0.157    -0.147 -0.5220  0.1100  0.8458
   55 H(1)   Bbb    -0.0008    -0.427    -0.152    -0.142  0.1701  0.9851 -0.0231
             Bcc     0.0016     0.868     0.310     0.289  0.8358 -0.1319  0.5330

             Baa    -0.0018    -0.972    -0.347    -0.324 -0.3460  0.3382  0.8752
   56 H(1)   Bbb    -0.0017    -0.926    -0.330    -0.309  0.4746  0.8677 -0.1476
             Bcc     0.0036     1.897     0.677     0.633  0.8093 -0.3643  0.4607

             Baa    -0.0006    -0.312    -0.111    -0.104 -0.1376  0.1819  0.9736
   57 H(1)   Bbb    -0.0006    -0.301    -0.107    -0.100  0.1185  0.9789 -0.1662
             Bcc     0.0011     0.613     0.219     0.204  0.9834 -0.0926  0.1562

             Baa    -0.0005    -0.291    -0.104    -0.097 -0.1820  0.1255  0.9753
   58 H(1)   Bbb    -0.0005    -0.284    -0.101    -0.095  0.3594  0.9317 -0.0529
             Bcc     0.0011     0.575     0.205     0.192  0.9153 -0.3409  0.2146

             Baa    -0.0006    -0.320    -0.114    -0.107  0.2121  0.0792  0.9740
   59 H(1)   Bbb    -0.0006    -0.304    -0.108    -0.101  0.2663  0.9543 -0.1355
             Bcc     0.0012     0.623     0.222     0.208  0.9403 -0.2881 -0.1813

             Baa    -0.0015    -0.782    -0.279    -0.261  0.2273  0.1252  0.9657
   60 H(1)   Bbb    -0.0013    -0.715    -0.255    -0.238  0.1247  0.9798 -0.1564
             Bcc     0.0028     1.496     0.534     0.499  0.9658 -0.1560 -0.2071

             Baa    -0.0008    -0.418    -0.149    -0.140 -0.3946 -0.0314  0.9183
   61 H(1)   Bbb    -0.0008    -0.404    -0.144    -0.135  0.8972 -0.2289  0.3777
             Bcc     0.0015     0.823     0.294     0.274  0.1983  0.9730  0.1185

             Baa    -0.0011    -0.570    -0.203    -0.190 -0.5691 -0.2382  0.7870
   62 H(1)   Bbb    -0.0010    -0.558    -0.199    -0.186  0.7923 -0.4150  0.4472
             Bcc     0.0021     1.128     0.403     0.376  0.2201  0.8781  0.4249

             Baa    -0.0023    -1.251    -0.446    -0.417 -0.1990 -0.1463  0.9690
   63 H(1)   Bbb    -0.0022    -1.168    -0.417    -0.390  0.9749 -0.1298  0.1807
             Bcc     0.0045     2.419     0.863     0.807  0.0994  0.9807  0.1684

             Baa    -0.0023    -1.245    -0.444    -0.415  0.0156 -0.0450  0.9989
   64 H(1)   Bbb    -0.0022    -1.162    -0.415    -0.388  0.6298  0.7763  0.0251
             Bcc     0.0045     2.407     0.859     0.803  0.7766 -0.6287 -0.0405

             Baa    -0.0008    -0.409    -0.146    -0.136  0.0536 -0.0003  0.9986
   65 H(1)   Bbb    -0.0007    -0.390    -0.139    -0.130  0.6279  0.7776 -0.0335
             Bcc     0.0015     0.799     0.285     0.267  0.7765 -0.6287 -0.0419

             Baa    -0.0009    -0.495    -0.177    -0.165  0.2948 -0.3255  0.8984
   66 H(1)   Bbb    -0.0009    -0.459    -0.164    -0.153  0.7751  0.6313 -0.0256
             Bcc     0.0018     0.954     0.340     0.318 -0.5588  0.7039  0.4384

             Baa    -0.0006    -0.312    -0.111    -0.104  0.4197 -0.1810  0.8894
   67 H(1)   Bbb    -0.0006    -0.295    -0.105    -0.098  0.5412  0.8366 -0.0851
             Bcc     0.0011     0.606     0.216     0.202  0.7287 -0.5171 -0.4490

             Baa    -0.0014    -0.759    -0.271    -0.253  0.5523 -0.2408  0.7981
   68 H(1)   Bbb    -0.0013    -0.668    -0.238    -0.223  0.5031  0.8596 -0.0888
             Bcc     0.0027     1.426     0.509     0.476  0.6647 -0.4506 -0.5959


---------------------------------------------------------------------------------

No NMR shielding tensors so no spin-rotation constants.
Leave Link  601 at Wed Dec 25 15:45:04 2024, MaxMem=  1073741824 cpu:              36.9 elap:               5.0
(Enter /usr/local/g16/l701.exe)
... and contract with generalized density number  0.
Compute integral second derivatives.
  1 Symmetry operations used in ECPInt.
ECPInt:  NShTT=   47895 NPrTT=  191364 LenC2=   37415 LenP2D=   94091.
LDataN:  DoStor=T MaxTD1= 6 Len=  172
Leave Link  701 at Wed Dec 25 15:45:08 2024, MaxMem=  1073741824 cpu:              24.1 elap:               3.1
(Enter /usr/local/g16/l702.exe)
L702 exits ... SP integral derivatives will be done elsewhere.
Leave Link  702 at Wed Dec 25 15:45:08 2024, MaxMem=  1073741824 cpu:               0.3 elap:               0.1
(Enter /usr/local/g16/l703.exe)
Integral derivatives from FoFJK, PRISM(SPDF).
Compute integral second derivatives, UseDBF=F ICtDFT=           0.
Calling FoFJK, ICntrl=    100127 FMM=F ISym2X=0 I1Cent= 0 IOpClX= 1 NMat=1 NMatS=1 NMatT=0.
FoFJK:  IHMeth= 1 ICntrl=  100127 DoSepK=F KAlg= 0 I1Cent=           0 FoldK=F
IRaf=         0 NMat=       1 IRICut=       1 DoRegI=T DoRafI=F ISym2E= 0 IDoP0=0 IntGTp=1.
FoFCou: FMM=F IPFlag=           0 FMFlag=      100000 FMFlg1=        2800
        NFxFlg=           0 DoJE=F BraDBF=F KetDBF=F FulRan=T
        wScrn=  0.000000 ICntrl=    100127 IOpCl=  1 I1Cent=           0 NGrid=           0
        NMat0=    1 NMatS0=      1 NMatT0=    0 NMatD0=    1 NMtDS0=    0 NMtDT0=    0
Symmetry not used in FoFCou.
Leave Link  703 at Wed Dec 25 19:02:22 2024, MaxMem=  1073741824 cpu:           94550.3 elap:           11833.4
(Enter /usr/local/g16/l716.exe)
Dipole        = 3.77773334D-01-4.52254760D-01-2.36696183D+00
Polarizability= 4.71428618D+02 1.76977590D+00 3.83667091D+02
                1.03330290D+01-7.06298074D+00 2.64386482D+02
HyperPolar    =-2.03083997D+02 8.78541946D+01-1.98042729D+01
                8.57592431D+01 2.13750130D+02 2.75959765D+02
               -1.35863775D+01-6.34668477D+01 3.90569579D+01
               -1.29013838D+02
Full mass-weighted force constant matrix:
Low frequencies ---   -1.0421   -0.5463   -0.0010    0.0008    0.0010    1.5622
Low frequencies ---   10.1443   11.5458   17.9351
Diagonal vibrational polarizability:
     150.5124369      76.4410633     169.8131708
Diagonal vibrational hyperpolarizability:
    -393.5547539     425.5062851   -3573.8523801
Harmonic frequencies (cm**-1), IR intensities (KM/Mole), Raman scattering
activities (A**4/AMU), depolarization ratios for plane and unpolarized
incident light, reduced masses (AMU), force constants (mDyne/A),
and normal coordinates:
Incident light (cm**-1):       0.00  18867.92
                     1                      2                      3
                     A                      A                      A
Frequencies --     10.1411                11.5433                17.9349
Red. masses --      4.0682                 4.1057                 3.7577
Frc consts  --      0.0002                 0.0003                 0.0007
IR Inten    --      0.1957                 0.0429                 0.0589
Raman Activ --      0.3649                 0.5954                 1.1202
Depolar (P) --      0.7490                 0.7497                 0.7240
Depolar (U) --      0.8565                 0.8570                 0.8399
RamAct Fr= 1--      0.3649                 0.5954                 1.1202
 Dep-P Fr= 1--      0.7490                 0.7497                 0.7240
 Dep-U Fr= 1--      0.8565                 0.8570                 0.8399
RamAct Fr= 2--      0.4965                 0.7645                 1.6819
 Dep-P Fr= 2--      0.7397                 0.7476                 0.7024
 Dep-U Fr= 2--      0.8504                 0.8556                 0.8252
 Atom  AN      X      Y      Z        X      Y      Z        X      Y      Z
    1   6    -0.00  -0.00  -0.04    -0.02  -0.00   0.03    -0.00  -0.04   0.04
    2   6    -0.01  -0.01  -0.04    -0.03  -0.00   0.04    -0.00  -0.04   0.00
    3   6    -0.01   0.00  -0.03    -0.03   0.01   0.06     0.00  -0.05  -0.01
    4   6    -0.01   0.01  -0.02    -0.03   0.02   0.06     0.01  -0.05   0.01
    5   8     0.00   0.01  -0.01    -0.02   0.02   0.04     0.01  -0.04   0.06
    6   6     0.01   0.01  -0.02    -0.02   0.01   0.03     0.00  -0.04   0.07
    7   8     0.00  -0.01  -0.05    -0.02  -0.01   0.02    -0.01  -0.03   0.04
    8  23    -0.00  -0.02  -0.05    -0.02  -0.03   0.01    -0.02  -0.01  -0.00
    9   8     0.00  -0.03  -0.05    -0.04  -0.04   0.01    -0.04  -0.00  -0.01
   10   8    -0.01  -0.01  -0.05    -0.03  -0.01   0.04    -0.00  -0.03  -0.02
   11   8    -0.02  -0.00  -0.04    -0.04   0.01   0.07    -0.00  -0.05  -0.06
   12   6    -0.01  -0.01  -0.05    -0.04   0.01   0.07     0.01  -0.08  -0.09
   13   6    -0.01   0.02  -0.00    -0.03   0.03   0.07     0.01  -0.06   0.00
   14   6     0.01   0.01   0.00    -0.01   0.01   0.01     0.01  -0.03   0.11
   15   6    -0.06   0.01   0.05     0.03   0.01  -0.02     0.13   0.08   0.05
   16   6    -0.05   0.02   0.07     0.04   0.02  -0.04     0.18   0.11   0.09
   17   6     0.03   0.05   0.13     0.01   0.02  -0.08     0.10   0.07   0.02
   18   6     0.01   0.06   0.23     0.00   0.03  -0.12     0.07   0.11  -0.16
   19   1    -0.02   0.02   0.01    -0.04   0.02   0.08    -0.00  -0.03   0.01
   20   1     0.01   0.02   0.01    -0.03   0.04   0.07     0.02  -0.08   0.02
   21   1    -0.01   0.01  -0.01    -0.04   0.03   0.09     0.01  -0.06  -0.03
   22   1    -0.02  -0.01  -0.06    -0.05   0.01   0.09     0.00  -0.07  -0.12
   23   1    -0.02  -0.02  -0.06    -0.04  -0.00   0.06     0.00  -0.07  -0.09
   24   1     0.00  -0.01  -0.05    -0.03   0.03   0.07     0.03  -0.10  -0.08
   25   1     0.06   0.03   0.04    -0.04   0.01  -0.01    -0.06  -0.10   0.07
   26   1     0.03   0.00  -0.05    -0.01   0.01   0.03     0.01  -0.03   0.24
   27   1    -0.11  -0.01   0.01     0.05   0.00   0.00     0.20   0.12   0.10
   28   1    -0.07   0.02   0.10     0.02   0.02  -0.04     0.12   0.10  -0.07
   29   1    -0.11   0.01   0.09     0.07   0.02  -0.06     0.27   0.19   0.05
   30   1    -0.04   0.00   0.00     0.05   0.01  -0.02     0.20   0.08   0.21
   31   1     0.03   0.05   0.13     0.03   0.03  -0.09     0.15   0.09   0.07
   32   1     0.09   0.06   0.10    -0.02   0.02  -0.06     0.01  -0.02   0.06
   33   1     0.07   0.09   0.27    -0.02   0.04  -0.14     0.02   0.08  -0.20
   34   1     0.02   0.07   0.23    -0.02   0.03  -0.11     0.01   0.08  -0.22
   35   1    -0.05   0.05   0.26     0.04   0.04  -0.13     0.16   0.20  -0.21
   36   8    -0.02  -0.01  -0.03    -0.01  -0.03  -0.00    -0.01   0.00  -0.01
   37   6    -0.02  -0.01  -0.02    -0.01  -0.04  -0.00    -0.02   0.01  -0.01
   38   6    -0.04  -0.00   0.03    -0.01  -0.04  -0.01    -0.02   0.03  -0.01
   39   8    -0.04   0.00   0.03    -0.01  -0.04  -0.01    -0.03   0.04  -0.01
   40   6    -0.03  -0.00   0.00    -0.01  -0.04  -0.00    -0.04   0.03  -0.02
   41   6    -0.02  -0.01  -0.04    -0.01  -0.03   0.00    -0.04   0.02  -0.03
   42   6    -0.01  -0.01  -0.04    -0.01  -0.03   0.00    -0.03   0.01  -0.02
   43   6    -0.05   0.01   0.07    -0.01  -0.04  -0.03    -0.01   0.04   0.00
   44   6     0.01   0.01   0.14     0.05   0.01   0.01    -0.01   0.04   0.01
   45   6     0.10   0.00   0.12     0.13   0.09  -0.02    -0.01   0.00   0.02
   46   6    -0.04   0.00   0.02    -0.01  -0.04   0.00    -0.05   0.04  -0.03
   47   8    -0.00  -0.01  -0.07    -0.01  -0.03   0.01    -0.06   0.01  -0.03
   48   6    -0.02  -0.00  -0.11    -0.01  -0.04   0.02    -0.06   0.00  -0.04
   49   8     0.00  -0.02  -0.07    -0.01  -0.03   0.01    -0.03  -0.01  -0.02
   50   6     0.10   0.01   0.06     0.12   0.11  -0.14     0.01  -0.02   0.05
   51   6     0.21  -0.01   0.04     0.21   0.18  -0.17     0.01  -0.06   0.05
   52   1    -0.04  -0.00  -0.01    -0.01  -0.04   0.01    -0.06   0.04  -0.03
   53   1    -0.02  -0.01   0.04    -0.01  -0.03  -0.00    -0.05   0.05  -0.03
   54   1    -0.07   0.01   0.03    -0.01  -0.04   0.00    -0.05   0.06  -0.03
   55   1    -0.12   0.01   0.09    -0.06  -0.07  -0.00    -0.01   0.06   0.00
   56   1    -0.05   0.00   0.03     0.00  -0.05  -0.09    -0.00   0.03   0.02
   57   1     0.00   0.01   0.19     0.04   0.01   0.10    -0.02   0.05  -0.01
   58   1    -0.02   0.01   0.17     0.02  -0.01  -0.01     0.01   0.05   0.03
   59   1     0.13  -0.00   0.18     0.16   0.10   0.02    -0.01   0.01   0.02
   60   1     0.13   0.00   0.08     0.16   0.12  -0.01    -0.02  -0.01   0.00
   61   1    -0.00  -0.01  -0.12    -0.01  -0.03   0.03    -0.07   0.00  -0.04
   62   1    -0.04   0.01  -0.11    -0.01  -0.04   0.02    -0.06   0.01  -0.04
   63   1    -0.01  -0.01  -0.12    -0.01  -0.03   0.02    -0.06  -0.01  -0.03
   64   1     0.07   0.02  -0.01     0.09   0.10  -0.19     0.01  -0.02   0.04
   65   1     0.06   0.01   0.10     0.08   0.08  -0.15     0.03   0.00   0.06
   66   1     0.20  -0.00   0.00     0.20   0.20  -0.25     0.03  -0.07   0.07
   67   1     0.24  -0.02   0.11     0.24   0.19  -0.12     0.02  -0.06   0.06
   68   1     0.25  -0.01  -0.00     0.26   0.21  -0.17    -0.00  -0.07   0.03
                     4                      5                      6
                     A                      A                      A
Frequencies --     20.3410                22.8511                28.4966
Red. masses --      3.5020                 5.7777                 3.8461
Frc consts  --      0.0009                 0.0018                 0.0018
IR Inten    --      0.2190                 1.5653                 0.2025
Raman Activ --      0.2575                 2.3014                 0.7266
Depolar (P) --      0.7199                 0.7271                 0.6180
Depolar (U) --      0.8371                 0.8420                 0.7639
RamAct Fr= 1--      0.2575                 2.3014                 0.7266
 Dep-P Fr= 1--      0.7199                 0.7271                 0.6180
 Dep-U Fr= 1--      0.8371                 0.8420                 0.7639
RamAct Fr= 2--      0.3205                 3.1768                 1.1572
 Dep-P Fr= 2--      0.7261                 0.7265                 0.5560
 Dep-U Fr= 2--      0.8414                 0.8416                 0.7146
 Atom  AN      X      Y      Z        X      Y      Z        X      Y      Z
    1   6     0.01  -0.03  -0.03    -0.03  -0.03   0.03     0.02  -0.01  -0.01
    2   6     0.01  -0.03   0.00    -0.03  -0.03   0.03     0.01  -0.02  -0.01
    3   6     0.01  -0.02   0.02    -0.05  -0.04  -0.05     0.01  -0.01  -0.00
    4   6     0.01  -0.02   0.01    -0.06  -0.05  -0.12     0.02  -0.01   0.01
    5   8     0.01  -0.02  -0.02    -0.06  -0.05  -0.11     0.02  -0.00   0.02
    6   6     0.00  -0.03  -0.04    -0.04  -0.03  -0.03     0.02  -0.01   0.01
    7   8     0.00  -0.03  -0.04    -0.01  -0.01   0.10     0.01  -0.02  -0.02
    8  23     0.01  -0.03  -0.01    -0.00  -0.01   0.12     0.02  -0.02  -0.01
    9   8     0.03  -0.05  -0.00     0.00  -0.02   0.12     0.04  -0.04  -0.01
   10   8     0.01  -0.03   0.01    -0.01  -0.01   0.10     0.01  -0.02  -0.02
   11   8     0.01  -0.02   0.05    -0.05  -0.04  -0.07     0.01  -0.01  -0.01
   12   6     0.01   0.00   0.06    -0.10  -0.06  -0.01     0.01  -0.02  -0.02
   13   6     0.01  -0.02   0.02    -0.09  -0.07  -0.22     0.02  -0.00   0.02
   14   6     0.01  -0.03  -0.06    -0.03  -0.03  -0.02     0.03  -0.01   0.02
   15   6    -0.03  -0.06  -0.04    -0.04  -0.01  -0.01     0.04   0.02   0.01
   16   6     0.05  -0.03  -0.10    -0.01   0.00  -0.00     0.03   0.01   0.04
   17   6     0.16   0.13  -0.05     0.03   0.04   0.02     0.00  -0.03   0.03
   18   6     0.10   0.20   0.13     0.01   0.07   0.08     0.01  -0.04  -0.02
   19   1     0.01  -0.03   0.02    -0.02  -0.05  -0.28     0.01   0.00   0.03
   20   1     0.01  -0.00   0.01    -0.15  -0.09  -0.26     0.03  -0.00   0.03
   21   1     0.01  -0.01   0.04    -0.10  -0.07  -0.22     0.02  -0.00   0.02
   22   1     0.02   0.00   0.08    -0.09  -0.06  -0.04     0.01  -0.02  -0.02
   23   1     0.01  -0.00   0.06    -0.07  -0.05   0.06     0.01  -0.02  -0.03
   24   1     0.00   0.02   0.05    -0.16  -0.10  -0.01     0.02  -0.02  -0.02
   25   1     0.04   0.01  -0.04    -0.03  -0.03  -0.01     0.02  -0.02   0.01
   26   1     0.02  -0.04  -0.11    -0.03  -0.04  -0.02     0.03  -0.01   0.03
   27   1    -0.07  -0.16  -0.05    -0.06  -0.03  -0.02     0.05   0.04   0.02
   28   1    -0.08  -0.02   0.04    -0.06   0.01   0.00     0.04   0.01  -0.01
   29   1    -0.02  -0.08  -0.07    -0.04   0.00   0.01     0.04   0.03   0.03
   30   1     0.10  -0.09  -0.22     0.01  -0.02  -0.04     0.02   0.02   0.07
   31   1     0.20   0.13  -0.12     0.05   0.05   0.02    -0.00  -0.02   0.05
   32   1     0.24   0.19  -0.09     0.07   0.05   0.01    -0.01  -0.05   0.04
   33   1     0.18   0.31   0.16     0.04   0.10   0.10    -0.00  -0.06  -0.02
   34   1     0.07   0.21   0.21    -0.00   0.07   0.09     0.02  -0.04  -0.04
   35   1     0.02   0.14   0.18    -0.02   0.07   0.10     0.03  -0.02  -0.02
   36   8     0.01  -0.01   0.00     0.00   0.02   0.12    -0.01  -0.00   0.04
   37   6    -0.00  -0.00   0.01     0.02   0.02   0.05    -0.01  -0.01   0.03
   38   6     0.00   0.01   0.01     0.04   0.03  -0.00    -0.02  -0.01   0.06
   39   8    -0.02   0.03   0.02     0.06   0.03  -0.08    -0.01  -0.01   0.05
   40   6    -0.04   0.02   0.03     0.06   0.02  -0.11     0.01  -0.02   0.01
   41   6    -0.04   0.00   0.03     0.03   0.01  -0.06     0.02  -0.02  -0.03
   42   6    -0.02  -0.01   0.01     0.01   0.01   0.03     0.01  -0.01  -0.01
   43   6     0.03   0.02  -0.02     0.05   0.04   0.01    -0.04  -0.01   0.08
   44   6    -0.00   0.04  -0.06     0.05   0.03   0.01    -0.05  -0.04   0.08
   45   6    -0.05   0.04  -0.05     0.05   0.04   0.01    -0.05   0.05   0.06
   46   6    -0.06   0.04   0.05     0.08   0.02  -0.20     0.01  -0.02   0.00
   47   8    -0.06   0.00   0.04     0.03  -0.00  -0.09     0.06  -0.02  -0.08
   48   6    -0.08  -0.03   0.04     0.06   0.03  -0.05     0.04   0.01  -0.16
   49   8    -0.01  -0.02  -0.00    -0.01   0.00   0.08     0.02  -0.01  -0.04
   50   6    -0.03   0.03  -0.02     0.02   0.05   0.01    -0.15   0.14  -0.01
   51   6    -0.09   0.05  -0.01     0.02   0.06   0.01    -0.18   0.27  -0.03
   52   1    -0.08   0.03   0.06     0.09   0.02  -0.21     0.03  -0.02  -0.03
   53   1    -0.05   0.06   0.06     0.04  -0.01  -0.25     0.03  -0.05   0.02
   54   1    -0.07   0.04   0.06     0.14   0.05  -0.22    -0.01  -0.00   0.02
   55   1     0.06   0.02  -0.03     0.06   0.05   0.01    -0.04  -0.01   0.08
   56   1     0.04   0.01   0.00     0.05   0.03   0.03    -0.06  -0.00   0.09
   57   1    -0.01   0.05  -0.08     0.05   0.02   0.01    -0.01  -0.09   0.12
   58   1     0.02   0.04  -0.08     0.04   0.03   0.01    -0.11  -0.09   0.05
   59   1    -0.06   0.06  -0.08     0.04   0.02   0.01    -0.05  -0.00   0.07
   60   1    -0.08   0.04  -0.02     0.06   0.04   0.01     0.04   0.10   0.09
   61   1    -0.09  -0.02   0.05     0.05   0.02  -0.09     0.08   0.00  -0.19
   62   1    -0.09  -0.04   0.04     0.11   0.08  -0.05    -0.01   0.05  -0.16
   63   1    -0.06  -0.04   0.02     0.03   0.02   0.01     0.05   0.01  -0.18
   64   1    -0.01   0.00   0.02     0.03   0.07   0.00    -0.13   0.18   0.01
   65   1     0.00   0.03  -0.06     0.00   0.05   0.01    -0.22   0.07  -0.07
   66   1    -0.08   0.03   0.00     0.00   0.07   0.00    -0.25   0.32  -0.08
   67   1    -0.12   0.08  -0.06     0.02   0.04   0.01    -0.21   0.24  -0.06
   68   1    -0.14   0.05   0.03     0.04   0.07   0.00    -0.13   0.33   0.04
                     7                      8                      9
                     A                      A                      A
Frequencies --     35.8809                48.9757                52.1503
Red. masses --      4.3623                 3.0904                 3.2442
Frc consts  --      0.0033                 0.0044                 0.0052
IR Inten    --      1.3164                 0.3438                 0.3286
Raman Activ --      0.4620                 0.3317                 0.7966
Depolar (P) --      0.7500                 0.6623                 0.6628
Depolar (U) --      0.8571                 0.7968                 0.7972
RamAct Fr= 1--      0.4620                 0.3317                 0.7966
 Dep-P Fr= 1--      0.7500                 0.6623                 0.6628
 Dep-U Fr= 1--      0.8571                 0.7968                 0.7972
RamAct Fr= 2--      0.6534                 0.4703                 1.0925
 Dep-P Fr= 2--      0.7490                 0.6016                 0.6163
 Dep-U Fr= 2--      0.8565                 0.7512                 0.7626
 Atom  AN      X      Y      Z        X      Y      Z        X      Y      Z
    1   6    -0.03  -0.01   0.03    -0.00  -0.02  -0.05    -0.02  -0.01  -0.02
    2   6     0.00   0.01  -0.00     0.02  -0.01  -0.02    -0.00   0.00  -0.01
    3   6     0.04  -0.02   0.01     0.03  -0.02   0.00     0.01  -0.01   0.00
    4   6     0.04  -0.06   0.04     0.02  -0.04  -0.04    -0.00  -0.04  -0.05
    5   8    -0.00  -0.07   0.05     0.00  -0.05  -0.06    -0.02  -0.04  -0.07
    6   6    -0.04  -0.05   0.04    -0.01  -0.03  -0.05    -0.02  -0.03  -0.03
    7   8    -0.06   0.02   0.04    -0.01  -0.01  -0.05    -0.03   0.01  -0.00
    8  23    -0.05   0.07  -0.00     0.01  -0.00  -0.01    -0.03   0.02  -0.01
    9   8    -0.06   0.12  -0.01     0.03  -0.01  -0.01    -0.05   0.03  -0.02
   10   8     0.00   0.04  -0.04     0.02   0.00   0.00     0.00   0.02   0.01
   11   8     0.08  -0.01  -0.01     0.08  -0.00   0.06     0.06   0.01   0.06
   12   6     0.12   0.01  -0.07     0.03   0.08   0.17    -0.01   0.10   0.21
   13   6     0.07  -0.09   0.06     0.03  -0.05  -0.05     0.01  -0.06  -0.08
   14   6    -0.08  -0.07   0.02    -0.01  -0.03  -0.01    -0.03  -0.03  -0.00
   15   6    -0.06  -0.11   0.01    -0.09   0.01   0.04     0.10   0.08  -0.06
   16   6     0.01  -0.09  -0.09    -0.04   0.04   0.11     0.07   0.07   0.02
   17   6     0.05   0.05  -0.10    -0.05   0.02   0.10     0.07  -0.01   0.04
   18   6     0.00   0.12  -0.01    -0.16   0.17  -0.11     0.15  -0.13   0.09
   19   1     0.06  -0.11   0.07     0.04  -0.05  -0.05    -0.00  -0.01  -0.08
   20   1     0.09  -0.12   0.07     0.02  -0.07  -0.05     0.01  -0.10  -0.06
   21   1     0.11  -0.08   0.04     0.04  -0.05  -0.05     0.01  -0.07  -0.13
   22   1     0.14   0.01  -0.07     0.09   0.08   0.20     0.08   0.10   0.22
   23   1     0.09   0.02  -0.11     0.04   0.12   0.23     0.01   0.16   0.31
   24   1     0.17   0.01  -0.06    -0.08   0.09   0.15    -0.17   0.09   0.19
   25   1    -0.09  -0.08   0.01     0.04  -0.04   0.03    -0.11  -0.11  -0.05
   26   1    -0.10  -0.05   0.03    -0.00  -0.04  -0.04    -0.04  -0.02   0.13
   27   1    -0.05  -0.19   0.02    -0.14  -0.00   0.00     0.18   0.18  -0.02
   28   1    -0.09  -0.08   0.04    -0.12   0.04   0.08     0.12   0.06  -0.21
   29   1    -0.00  -0.14  -0.08    -0.01   0.12   0.10     0.08   0.12   0.02
   30   1     0.06  -0.13  -0.16    -0.01   0.01   0.17     0.06   0.09   0.06
   31   1     0.11   0.05  -0.17     0.08   0.09   0.22    -0.04  -0.05   0.03
   32   1     0.07   0.10  -0.11    -0.12  -0.17   0.13     0.09   0.04   0.03
   33   1     0.04   0.21  -0.02    -0.16   0.15  -0.09     0.13  -0.18   0.09
   34   1    -0.05   0.13   0.06    -0.30   0.10  -0.27     0.26  -0.10   0.12
   35   1    -0.02   0.08   0.00    -0.12   0.39  -0.14     0.14  -0.21   0.10
   36   8    -0.05   0.04  -0.02     0.00  -0.00  -0.00    -0.02   0.01  -0.03
   37   6    -0.03   0.02  -0.01     0.00  -0.00  -0.00    -0.02   0.01  -0.02
   38   6    -0.04  -0.02  -0.01     0.00  -0.01   0.00    -0.02  -0.01  -0.01
   39   8    -0.00  -0.04  -0.01     0.00  -0.01   0.01    -0.02  -0.01  -0.01
   40   6     0.03  -0.03  -0.02     0.01  -0.01   0.01    -0.01  -0.01  -0.00
   41   6     0.03   0.00  -0.01     0.01  -0.00   0.00    -0.01   0.00  -0.00
   42   6    -0.01   0.03   0.01     0.01  -0.00  -0.00    -0.01   0.01  -0.01
   43   6    -0.09  -0.04   0.02     0.00  -0.01  -0.00    -0.05  -0.01  -0.00
   44   6    -0.06  -0.07   0.08     0.00  -0.01  -0.00    -0.03  -0.03   0.02
   45   6     0.01  -0.05   0.05     0.00  -0.00  -0.00    -0.00  -0.03   0.01
   46   6     0.07  -0.06  -0.04     0.01  -0.01   0.01    -0.00  -0.02   0.00
   47   8     0.07   0.01  -0.01     0.01  -0.00   0.00     0.00   0.01   0.00
   48   6     0.10   0.06   0.02     0.01  -0.00  -0.01     0.01   0.02   0.02
   49   8    -0.02   0.06   0.03     0.01  -0.00  -0.00    -0.02   0.02  -0.01
   50   6    -0.05   0.00  -0.00     0.00  -0.01  -0.01    -0.03   0.00  -0.01
   51   6     0.05  -0.00  -0.02     0.00  -0.00  -0.01     0.02  -0.01  -0.02
   52   1     0.10  -0.05  -0.03     0.00  -0.01   0.02     0.01  -0.01   0.00
   53   1     0.05  -0.09  -0.07     0.00  -0.00   0.01     0.00  -0.02   0.01
   54   1     0.09  -0.08  -0.06     0.01  -0.02   0.01    -0.01  -0.02   0.00
   55   1    -0.13  -0.05   0.04     0.00  -0.01  -0.00    -0.06  -0.02   0.01
   56   1    -0.11  -0.01  -0.01     0.00  -0.01  -0.00    -0.06  -0.00  -0.02
   57   1    -0.03  -0.10   0.12     0.00  -0.01   0.00    -0.02  -0.05   0.04
   58   1    -0.11  -0.09   0.09    -0.00  -0.01  -0.00    -0.06  -0.04   0.03
   59   1     0.03  -0.10   0.10     0.00  -0.00  -0.00     0.01  -0.05   0.04
   60   1     0.08  -0.03   0.03    -0.00  -0.00   0.00     0.04  -0.01  -0.00
   61   1     0.12   0.06   0.00     0.01  -0.00  -0.01     0.01   0.02   0.02
   62   1     0.13   0.08   0.02    -0.01  -0.01  -0.01     0.03   0.02   0.02
   63   1     0.07   0.08   0.05     0.01   0.00  -0.02     0.00   0.02   0.03
   64   1    -0.07   0.06  -0.07     0.00  -0.01  -0.00    -0.05   0.04  -0.05
   65   1    -0.13  -0.02   0.04     0.00  -0.01  -0.01    -0.08  -0.00   0.02
   66   1    -0.00   0.04  -0.06     0.00  -0.00  -0.01    -0.01   0.02  -0.04
   67   1     0.07  -0.07   0.05     0.00   0.00  -0.01     0.04  -0.06   0.03
   68   1     0.14   0.02  -0.07    -0.00  -0.00  -0.00     0.08   0.00  -0.06
                    10                     11                     12
                     A                      A                      A
Frequencies --     55.4059                63.8573                68.5020
Red. masses --      3.0990                 3.6874                 1.3701
Frc consts  --      0.0056                 0.0089                 0.0038
IR Inten    --      1.0125                 0.4167                 1.2104
Raman Activ --      1.2527                 3.4406                 0.9376
Depolar (P) --      0.7431                 0.7500                 0.6400
Depolar (U) --      0.8526                 0.8571                 0.7805
RamAct Fr= 1--      1.2527                 3.4406                 0.9376
 Dep-P Fr= 1--      0.7431                 0.7500                 0.6400
 Dep-U Fr= 1--      0.8526                 0.8571                 0.7805
RamAct Fr= 2--      1.6960                 4.7222                 1.4146
 Dep-P Fr= 2--      0.7350                 0.7483                 0.5778
 Dep-U Fr= 2--      0.8472                 0.8560                 0.7324
 Atom  AN      X      Y      Z        X      Y      Z        X      Y      Z
    1   6    -0.00  -0.01  -0.05    -0.04  -0.02  -0.09     0.00   0.00  -0.00
    2   6    -0.00  -0.01  -0.03    -0.03  -0.01  -0.07     0.00   0.00   0.00
    3   6    -0.00  -0.00  -0.01    -0.01  -0.01  -0.02     0.00   0.00   0.00
    4   6     0.00   0.01   0.01    -0.00  -0.01   0.03     0.00   0.01   0.00
    5   8     0.01   0.01   0.00    -0.01  -0.01   0.01     0.00   0.00  -0.01
    6   6     0.01   0.00  -0.03    -0.03  -0.02  -0.05     0.00   0.00  -0.01
    7   8    -0.00  -0.02  -0.07    -0.05  -0.02  -0.12     0.00   0.00  -0.00
    8  23     0.01  -0.02  -0.02     0.00   0.01   0.01     0.01  -0.00   0.00
    9   8     0.07  -0.02  -0.02     0.17   0.03   0.02     0.01   0.01   0.00
   10   8    -0.01  -0.02  -0.04    -0.03  -0.01  -0.08     0.00   0.00   0.01
   11   8    -0.01  -0.00   0.01     0.00  -0.01   0.01    -0.00   0.00   0.01
   12   6     0.00   0.00  -0.02     0.03   0.02  -0.02     0.02   0.00  -0.02
   13   6     0.01   0.02   0.06     0.02   0.00   0.13     0.00   0.00  -0.00
   14   6     0.01   0.01  -0.02    -0.02  -0.02  -0.02     0.00   0.00  -0.01
   15   6     0.00   0.02  -0.01     0.02   0.04  -0.04    -0.00   0.01  -0.00
   16   6    -0.00   0.02   0.02     0.02   0.05   0.01    -0.00   0.01   0.00
   17   6    -0.00  -0.00   0.02     0.01   0.00   0.03    -0.00   0.00   0.00
   18   6    -0.01  -0.00  -0.01     0.03  -0.03   0.02    -0.00   0.00  -0.00
   19   1    -0.02   0.02   0.08    -0.07   0.03   0.20     0.04  -0.05  -0.03
   20   1     0.03   0.04   0.07     0.12   0.00   0.20    -0.05   0.04  -0.05
   21   1     0.01   0.03   0.06     0.04  -0.00   0.07     0.01   0.03   0.07
   22   1    -0.01  -0.00   0.01     0.03   0.02   0.02    -0.00   0.00   0.01
   23   1    -0.00  -0.02  -0.05     0.01   0.01  -0.06     0.01  -0.02  -0.05
   24   1     0.03   0.02  -0.02     0.06   0.06  -0.02     0.05   0.03  -0.02
   25   1     0.02   0.01  -0.01    -0.05  -0.05  -0.04     0.01   0.01  -0.00
   26   1     0.02   0.00  -0.02    -0.03  -0.02   0.03     0.01   0.00  -0.01
   27   1    -0.00   0.03  -0.02     0.04   0.09  -0.03    -0.00   0.01  -0.01
   28   1     0.00   0.02  -0.02     0.02   0.04  -0.10     0.00   0.00  -0.00
   29   1    -0.00   0.04   0.02     0.02   0.09   0.01    -0.00   0.01   0.00
   30   1    -0.00   0.03   0.03     0.01   0.05   0.05    -0.00   0.01   0.00
   31   1    -0.00   0.00   0.05    -0.01  -0.00   0.05    -0.00   0.00   0.01
   32   1    -0.01  -0.03   0.02     0.02  -0.01   0.02    -0.00  -0.00   0.00
   33   1    -0.01  -0.02   0.00     0.03  -0.06   0.02    -0.00  -0.00   0.00
   34   1    -0.01  -0.01  -0.03     0.06  -0.03   0.00    -0.00  -0.00  -0.01
   35   1    -0.00   0.03  -0.01     0.03  -0.03   0.02    -0.00   0.01   0.00
   36   8    -0.00  -0.01   0.01    -0.07   0.01   0.13     0.01  -0.00  -0.00
   37   6     0.00  -0.00  -0.01    -0.05   0.01   0.10     0.01  -0.00  -0.00
   38   6     0.01   0.01  -0.03    -0.03  -0.01   0.05     0.02  -0.00  -0.02
   39   8     0.02   0.01  -0.08    -0.01  -0.02   0.00     0.01   0.00  -0.02
   40   6     0.01   0.01  -0.08     0.01  -0.02  -0.01     0.00   0.00   0.00
   41   6    -0.02  -0.00  -0.02    -0.01  -0.00   0.04    -0.01   0.00   0.03
   42   6    -0.01  -0.01  -0.01    -0.04   0.01   0.09    -0.00   0.00   0.01
   43   6    -0.00   0.02   0.03    -0.02  -0.01   0.00     0.01  -0.00  -0.01
   44   6     0.01  -0.03   0.07    -0.02   0.05  -0.03     0.01  -0.03   0.01
   45   6     0.05  -0.03   0.06    -0.05   0.05  -0.03     0.03  -0.03   0.00
   46   6     0.02   0.01  -0.15     0.05  -0.03  -0.11     0.00   0.01  -0.02
   47   8    -0.08  -0.00   0.03     0.02  -0.00   0.01    -0.01   0.01   0.07
   48   6    -0.00  -0.03   0.27     0.01   0.03  -0.06    -0.07  -0.04  -0.06
   49   8    -0.02  -0.01   0.01    -0.04   0.01   0.10    -0.00  -0.00   0.02
   50   6    -0.06   0.06   0.05     0.09  -0.07  -0.03    -0.07   0.05   0.01
   51   6    -0.02   0.05   0.04     0.02  -0.02  -0.02     0.02  -0.02  -0.00
   52   1     0.05   0.01  -0.26     0.02  -0.03   0.08    -0.10  -0.00   0.38
   53   1     0.04  -0.08  -0.11    -0.10   0.06  -0.29    -0.22   0.28  -0.31
   54   1    -0.01   0.10  -0.12     0.26  -0.14  -0.21     0.32  -0.24  -0.19
   55   1    -0.02   0.06   0.03    -0.01  -0.05   0.00     0.01   0.01  -0.01
   56   1    -0.01   0.03   0.05    -0.01  -0.03  -0.02     0.00   0.01   0.00
   57   1     0.04  -0.07   0.09    -0.06   0.08  -0.04     0.03  -0.05   0.01
   58   1    -0.04  -0.05   0.10     0.03   0.06  -0.06    -0.02  -0.04   0.02
   59   1     0.05  -0.14   0.11    -0.05   0.18  -0.07     0.03  -0.12   0.04
   60   1     0.16   0.00   0.02    -0.18   0.01   0.03     0.12  -0.00  -0.03
   61   1    -0.12  -0.04   0.23     0.06   0.03  -0.06    -0.01   0.01   0.06
   62   1     0.23   0.03   0.29    -0.05   0.03  -0.06    -0.23  -0.17  -0.07
   63   1    -0.07  -0.07   0.47     0.02   0.05  -0.10    -0.01   0.02  -0.24
   64   1    -0.07   0.17  -0.00     0.10  -0.22   0.05    -0.09   0.17  -0.08
   65   1    -0.18   0.03   0.10     0.24  -0.04  -0.11    -0.19   0.04   0.10
   66   1    -0.11   0.13   0.03     0.15  -0.12  -0.02    -0.07   0.05   0.00
   67   1    -0.02  -0.07   0.10     0.02   0.16  -0.11     0.04  -0.17   0.10
   68   1     0.10   0.09  -0.01    -0.15  -0.07   0.07     0.17   0.00  -0.11
                    13                     14                     15
                     A                      A                      A
Frequencies --     70.0909                75.6653                86.8580
Red. masses --      1.3587                 1.7844                 1.5881
Frc consts  --      0.0039                 0.0060                 0.0071
IR Inten    --      1.2817                 0.1247                 0.9751
Raman Activ --      1.2306                 0.1883                 1.2800
Depolar (P) --      0.7068                 0.7482                 0.7087
Depolar (U) --      0.8282                 0.8560                 0.8295
RamAct Fr= 1--      1.2306                 0.1883                 1.2800
 Dep-P Fr= 1--      0.7068                 0.7482                 0.7087
 Dep-U Fr= 1--      0.8282                 0.8560                 0.8295
RamAct Fr= 2--      1.7454                 0.2519                 2.5913
 Dep-P Fr= 2--      0.6643                 0.7483                 0.5149
 Dep-U Fr= 2--      0.7983                 0.8560                 0.6797
 Atom  AN      X      Y      Z        X      Y      Z        X      Y      Z
    1   6    -0.01  -0.00  -0.01     0.00   0.01   0.02    -0.01   0.01  -0.00
    2   6    -0.00   0.00   0.02     0.00   0.01   0.01    -0.01   0.01   0.01
    3   6     0.00   0.01   0.03     0.00   0.01   0.00     0.00   0.00   0.01
    4   6    -0.00   0.00   0.00     0.00   0.00  -0.01    -0.01  -0.00  -0.02
    5   8    -0.01  -0.00  -0.03     0.00   0.00  -0.00    -0.01  -0.01  -0.03
    6   6    -0.01  -0.00  -0.02     0.00   0.01   0.01    -0.02  -0.00  -0.02
    7   8    -0.01  -0.00  -0.01     0.00   0.01   0.03    -0.01   0.01   0.01
    8  23    -0.01  -0.00   0.00    -0.01   0.00  -0.02    -0.01   0.00   0.02
    9   8    -0.01  -0.02   0.01    -0.06   0.01  -0.02    -0.02   0.01   0.01
   10   8     0.00   0.01   0.03     0.00   0.01   0.00    -0.00   0.01   0.02
   11   8    -0.01   0.01   0.07     0.01   0.01   0.00     0.02   0.01   0.04
   12   6     0.09   0.02  -0.07     0.00   0.01   0.01     0.09   0.04  -0.06
   13   6    -0.00  -0.01  -0.03    -0.00  -0.01  -0.03    -0.00   0.00  -0.00
   14   6    -0.01  -0.00  -0.02    -0.00   0.00   0.01    -0.02  -0.00  -0.02
   15   6     0.00   0.03  -0.02    -0.00  -0.00   0.01    -0.01   0.02  -0.02
   16   6     0.00   0.03   0.01    -0.00  -0.01  -0.00    -0.01   0.03   0.00
   17   6     0.00   0.00   0.02    -0.00   0.00  -0.01    -0.01   0.01   0.01
   18   6     0.01  -0.01   0.01    -0.00   0.00   0.00     0.00  -0.00   0.01
   19   1     0.28  -0.39  -0.21     0.04  -0.04  -0.06    -0.20   0.26   0.12
   20   1    -0.32   0.20  -0.34    -0.05   0.01  -0.07     0.21  -0.15   0.21
   21   1     0.04   0.12   0.42     0.00   0.01   0.01    -0.03  -0.09  -0.31
   22   1    -0.00   0.00   0.06     0.01   0.01   0.01     0.01   0.03   0.08
   23   1     0.06  -0.10  -0.26     0.00   0.02   0.02     0.07  -0.07  -0.23
   24   1     0.28   0.16  -0.09    -0.01   0.00   0.01     0.25   0.19  -0.09
   25   1    -0.02  -0.02  -0.02    -0.00   0.00   0.01    -0.03  -0.02  -0.02
   26   1    -0.01  -0.00   0.00    -0.00   0.01   0.01    -0.02  -0.00   0.00
   27   1     0.01   0.05  -0.02     0.00  -0.01   0.01     0.00   0.04  -0.02
   28   1     0.01   0.03  -0.05    -0.00  -0.01   0.01    -0.00   0.02  -0.05
   29   1     0.00   0.06   0.01    -0.00  -0.01  -0.00    -0.01   0.04   0.00
   30   1    -0.00   0.03   0.03    -0.00  -0.01  -0.01    -0.01   0.03   0.01
   31   1    -0.01   0.01   0.04    -0.00  -0.00  -0.02    -0.01   0.01   0.02
   32   1     0.00  -0.01   0.02    -0.00   0.01  -0.01    -0.00   0.00   0.01
   33   1     0.01  -0.03   0.02    -0.00   0.01  -0.00     0.00  -0.01   0.01
   34   1     0.02  -0.01  -0.01     0.00   0.00   0.01     0.01  -0.00  -0.00
   35   1     0.01   0.01   0.01     0.00  -0.01   0.00    -0.00   0.00   0.01
   36   8    -0.01  -0.00   0.01     0.01  -0.01  -0.05     0.01  -0.01  -0.00
   37   6    -0.00  -0.00   0.00     0.01  -0.01  -0.04     0.01  -0.01  -0.01
   38   6    -0.01  -0.00   0.00     0.00  -0.01  -0.01     0.02  -0.01  -0.02
   39   8    -0.00  -0.00   0.00     0.00  -0.01  -0.02     0.02  -0.01  -0.03
   40   6    -0.00  -0.00   0.00     0.00  -0.01  -0.01     0.01  -0.01  -0.02
   41   6    -0.00  -0.00  -0.00    -0.00  -0.01  -0.01    -0.00  -0.01   0.01
   42   6    -0.00  -0.00  -0.00     0.00  -0.01  -0.02     0.01  -0.01   0.01
   43   6    -0.00  -0.00   0.00    -0.01  -0.00   0.02     0.02  -0.00  -0.00
   44   6    -0.01   0.00  -0.00     0.01  -0.01   0.05     0.02  -0.02   0.02
   45   6    -0.01   0.00  -0.00     0.03  -0.01   0.05     0.04  -0.03   0.01
   46   6    -0.00  -0.00   0.01     0.01  -0.00  -0.04     0.01  -0.01  -0.01
   47   8    -0.00  -0.01  -0.01    -0.01  -0.00   0.02    -0.02  -0.00   0.04
   48   6     0.01   0.00   0.00    -0.01  -0.02   0.04    -0.08  -0.06  -0.05
   49   8    -0.00  -0.00  -0.00     0.00  -0.00  -0.02    -0.00  -0.01   0.02
   50   6     0.01  -0.01  -0.01     0.12  -0.08   0.03     0.02  -0.01   0.01
   51   6     0.00  -0.00  -0.01    -0.08   0.10   0.04    -0.03   0.03   0.01
   52   1     0.02  -0.00  -0.07    -0.07  -0.01   0.26     0.07  -0.00  -0.27
   53   1     0.04  -0.06   0.06    -0.16   0.20  -0.26     0.14  -0.18   0.16
   54   1    -0.07   0.04   0.04     0.25  -0.19  -0.17    -0.18   0.16   0.09
   55   1    -0.00  -0.01   0.00    -0.03   0.02   0.03     0.01   0.01  -0.00
   56   1    -0.00  -0.00  -0.00    -0.01   0.00   0.02     0.02  -0.00   0.00
   57   1    -0.01   0.00  -0.00     0.01  -0.01   0.06     0.03  -0.03   0.02
   58   1    -0.00   0.00  -0.01     0.01  -0.01   0.07     0.01  -0.02   0.03
   59   1    -0.01   0.02  -0.01     0.04   0.07   0.03     0.04  -0.04   0.02
   60   1    -0.02  -0.00   0.00    -0.04  -0.04   0.08     0.05  -0.02   0.01
   61   1     0.00  -0.00  -0.01    -0.02  -0.01   0.07    -0.02  -0.01   0.10
   62   1     0.03   0.02   0.01    -0.01  -0.05   0.04    -0.22  -0.22  -0.06
   63   1    -0.00  -0.01   0.03    -0.01  -0.01   0.02    -0.03   0.01  -0.24
   64   1     0.01  -0.03   0.00     0.17  -0.24   0.20     0.04  -0.02   0.04
   65   1     0.02  -0.01  -0.02     0.27  -0.10  -0.16     0.03  -0.03  -0.02
   66   1     0.02  -0.01  -0.01     0.02   0.02   0.02    -0.03   0.03   0.01
   67   1     0.00   0.02  -0.01    -0.14   0.32  -0.15    -0.05   0.04  -0.02
   68   1    -0.02  -0.01   0.00    -0.29   0.11   0.25    -0.04   0.04   0.06
                    16                     17                     18
                     A                      A                      A
Frequencies --     89.1823               102.3830               110.7118
Red. masses --      1.5778                 3.8532                 3.9166
Frc consts  --      0.0074                 0.0238                 0.0283
IR Inten    --      0.6053                 0.4180                 0.1120
Raman Activ --      0.0338                 0.7013                 0.6942
Depolar (P) --      0.7238                 0.2413                 0.3460
Depolar (U) --      0.8398                 0.3888                 0.5141
RamAct Fr= 1--      0.0338                 0.7013                 0.6942
 Dep-P Fr= 1--      0.7238                 0.2413                 0.3460
 Dep-U Fr= 1--      0.8398                 0.3888                 0.5141
RamAct Fr= 2--      0.1471                 2.0827                 1.1536
 Dep-P Fr= 2--      0.7492                 0.2276                 0.3285
 Dep-U Fr= 2--      0.8566                 0.3708                 0.4946
 Atom  AN      X      Y      Z        X      Y      Z        X      Y      Z
    1   6    -0.00  -0.01   0.00    -0.05  -0.03  -0.05    -0.03  -0.03  -0.04
    2   6    -0.00  -0.00   0.02    -0.04  -0.02  -0.05    -0.00  -0.01   0.03
    3   6    -0.00  -0.00   0.02    -0.04  -0.02  -0.03    -0.01  -0.02   0.01
    4   6    -0.01  -0.00  -0.01    -0.03  -0.02   0.02    -0.00  -0.02   0.03
    5   8    -0.01  -0.01  -0.03    -0.04  -0.03  -0.01    -0.02  -0.03  -0.02
    6   6    -0.01  -0.00  -0.02    -0.06  -0.03  -0.05    -0.03  -0.03  -0.07
    7   8     0.00  -0.01   0.01    -0.05  -0.02  -0.02    -0.03  -0.02  -0.05
    8  23    -0.00  -0.02   0.00    -0.02   0.01   0.01     0.00   0.01   0.04
    9   8    -0.03  -0.05   0.01    -0.06   0.10  -0.01     0.02  -0.10   0.06
   10   8     0.00  -0.00   0.03    -0.04  -0.01  -0.05     0.02   0.01   0.11
   11   8    -0.00  -0.00   0.05    -0.03  -0.02  -0.01    -0.03  -0.03  -0.03
   12   6     0.07   0.01  -0.05    -0.05  -0.01   0.01    -0.05  -0.11  -0.04
   13   6    -0.02   0.01  -0.01     0.01  -0.01   0.15     0.02  -0.00   0.13
   14   6    -0.00  -0.00  -0.02    -0.06  -0.04  -0.04    -0.03  -0.04  -0.08
   15   6    -0.00   0.02  -0.02    -0.02   0.03  -0.06    -0.01   0.03  -0.08
   16   6    -0.00   0.02   0.00    -0.01   0.04  -0.00    -0.01   0.04   0.00
   17   6    -0.00   0.00   0.02    -0.00   0.01   0.02     0.02  -0.01   0.05
   18   6    -0.00   0.00   0.00     0.01  -0.00   0.01     0.00   0.01   0.01
   19   1    -0.19   0.25   0.10     0.01  -0.16   0.17    -0.04  -0.04   0.19
   20   1     0.18  -0.13   0.19    -0.01   0.09   0.09     0.08   0.04   0.15
   21   1    -0.05  -0.08  -0.29     0.04   0.04   0.29     0.04   0.01   0.15
   22   1    -0.02   0.00   0.08    -0.01  -0.01  -0.02    -0.02  -0.10  -0.19
   23   1     0.05  -0.11  -0.23    -0.05   0.02   0.05    -0.05  -0.03   0.06
   24   1     0.23   0.16  -0.08    -0.09  -0.05   0.01    -0.10  -0.26   0.00
   25   1    -0.00  -0.00  -0.02    -0.10  -0.08  -0.06    -0.05  -0.06  -0.09
   26   1     0.00  -0.01  -0.02    -0.07  -0.03   0.03    -0.03  -0.04  -0.04
   27   1    -0.00   0.03  -0.02     0.01   0.07  -0.04     0.00   0.08  -0.09
   28   1    -0.00   0.02  -0.03    -0.02   0.03  -0.12    -0.01   0.03  -0.14
   29   1    -0.01   0.04   0.01    -0.01   0.09   0.00    -0.03   0.11   0.02
   30   1    -0.00   0.02   0.02    -0.00   0.04   0.03    -0.00   0.04   0.04
   31   1    -0.00   0.00   0.04    -0.01   0.01   0.05     0.03   0.01   0.13
   32   1     0.00  -0.02   0.01     0.01  -0.01   0.01     0.03  -0.09   0.04
   33   1     0.00  -0.01   0.01     0.01  -0.03   0.03     0.03  -0.05   0.06
   34   1    -0.00  -0.00  -0.02     0.02  -0.01  -0.02    -0.01  -0.02  -0.10
   35   1    -0.01   0.02   0.00    -0.00   0.02   0.02    -0.03   0.11   0.02
   36   8     0.01  -0.01  -0.01     0.05  -0.03  -0.08     0.01   0.07   0.02
   37   6     0.00  -0.00  -0.00     0.04  -0.04  -0.04     0.03   0.07  -0.04
   38   6    -0.01   0.00   0.01     0.05  -0.03  -0.04     0.03   0.05  -0.06
   39   8    -0.01   0.01   0.04     0.02  -0.01   0.01     0.04   0.04  -0.05
   40   6    -0.01   0.00   0.02     0.01  -0.01   0.02     0.02   0.05  -0.00
   41   6     0.00  -0.01  -0.02     0.03  -0.02  -0.00     0.03   0.06  -0.02
   42   6     0.00  -0.01  -0.02     0.02  -0.02   0.02     0.03   0.06  -0.06
   43   6     0.00   0.00   0.00     0.12   0.01  -0.04    -0.05   0.02  -0.02
   44   6    -0.00   0.02  -0.02     0.15   0.07  -0.03    -0.05  -0.12   0.04
   45   6    -0.02   0.02  -0.01     0.14   0.01  -0.02     0.02  -0.12   0.02
   46   6    -0.03   0.01   0.04    -0.01  -0.00   0.10    -0.02   0.06   0.12
   47   8     0.02  -0.01  -0.06     0.05  -0.03  -0.04     0.03   0.08   0.03
   48   6     0.08   0.05   0.05     0.06   0.03  -0.05     0.02   0.05   0.02
   49   8     0.01  -0.01  -0.03    -0.01  -0.01   0.08     0.02   0.05  -0.06
   50   6    -0.02   0.02  -0.00     0.03   0.08   0.09     0.01  -0.10  -0.06
   51   6     0.01  -0.02  -0.00    -0.08   0.03   0.12     0.00   0.03  -0.08
   52   1    -0.10   0.00   0.31    -0.03  -0.01   0.13    -0.05   0.05   0.17
   53   1    -0.16   0.22  -0.14     0.01   0.04   0.12     0.01   0.15   0.15
   54   1     0.17  -0.17  -0.07    -0.05  -0.04   0.11    -0.06  -0.00   0.13
   55   1     0.01  -0.00  -0.00     0.11   0.04  -0.04    -0.07   0.02  -0.01
   56   1     0.01  -0.00   0.00     0.17  -0.04  -0.04    -0.11   0.08  -0.02
   57   1    -0.01   0.03  -0.02     0.10   0.12  -0.06     0.03  -0.20   0.06
   58   1     0.01   0.03  -0.03     0.20   0.10  -0.02    -0.16  -0.15   0.10
   59   1    -0.02   0.03  -0.02     0.12  -0.11  -0.01     0.05  -0.12   0.07
   60   1    -0.03   0.02  -0.01     0.21   0.01  -0.08     0.05  -0.11   0.01
   61   1     0.01  -0.02  -0.12     0.06  -0.01  -0.15     0.05   0.09   0.11
   62   1     0.25   0.24   0.06     0.10   0.13  -0.05    -0.03  -0.04   0.01
   63   1     0.02  -0.04   0.27     0.05  -0.01   0.03     0.03   0.10  -0.07
   64   1    -0.03   0.03  -0.02     0.07   0.19   0.12     0.02  -0.14  -0.03
   65   1    -0.02   0.03   0.03    -0.03   0.07   0.11     0.02  -0.14  -0.13
   66   1     0.01  -0.02   0.01    -0.18   0.10   0.22     0.02   0.02  -0.16
   67   1     0.02  -0.04   0.02    -0.14  -0.10   0.08     0.00   0.10  -0.11
   68   1     0.03  -0.03  -0.04    -0.02   0.05   0.10    -0.02   0.06   0.00
                    19                     20                     21
                     A                      A                      A
Frequencies --    120.4831               123.8429               129.9976
Red. masses --      3.7821                 2.9967                 2.7973
Frc consts  --      0.0323                 0.0271                 0.0279
IR Inten    --      0.0451                 0.3349                 0.0153
Raman Activ --      0.0530                 1.0102                 0.8751
Depolar (P) --      0.4954                 0.5386                 0.6131
Depolar (U) --      0.6626                 0.7002                 0.7602
RamAct Fr= 1--      0.0530                 1.0102                 0.8751
 Dep-P Fr= 1--      0.4954                 0.5386                 0.6131
 Dep-U Fr= 1--      0.6626                 0.7002                 0.7602
RamAct Fr= 2--      0.5339                 2.2688                 2.1265
 Dep-P Fr= 2--      0.3784                 0.4526                 0.5563
 Dep-U Fr= 2--      0.5490                 0.6232                 0.7149
 Atom  AN      X      Y      Z        X      Y      Z        X      Y      Z
    1   6     0.05  -0.05   0.03    -0.02   0.02  -0.01     0.02   0.04   0.01
    2   6     0.01  -0.07  -0.05    -0.02   0.02  -0.01     0.03   0.04   0.04
    3   6    -0.03  -0.03  -0.01     0.00   0.02  -0.00     0.04   0.03   0.00
    4   6    -0.02   0.01  -0.02    -0.00   0.00  -0.00     0.04   0.02   0.00
    5   8     0.00   0.02  -0.05     0.00   0.01   0.05     0.02   0.01  -0.02
    6   6     0.05  -0.01  -0.02    -0.01   0.02   0.06     0.01   0.02  -0.04
    7   8     0.07  -0.04   0.11    -0.03   0.01  -0.07     0.02   0.04   0.02
    8  23     0.02   0.00   0.01     0.01  -0.01   0.01     0.01   0.00   0.02
    9   8    -0.01   0.18  -0.02     0.14  -0.01   0.03    -0.06   0.04   0.00
   10   8    -0.01  -0.09  -0.11    -0.02   0.02  -0.01     0.04   0.05   0.08
   11   8    -0.08  -0.04   0.09     0.03   0.02  -0.01     0.06   0.03  -0.06
   12   6    -0.05  -0.01   0.05     0.03   0.06   0.00     0.03  -0.02  -0.04
   13   6    -0.05   0.06   0.03    -0.01  -0.03  -0.09     0.07   0.01   0.05
   14   6     0.11   0.01  -0.05    -0.03   0.01   0.09    -0.01   0.01  -0.07
   15   6     0.03  -0.04  -0.00    -0.01  -0.00   0.08    -0.00   0.03  -0.07
   16   6     0.02  -0.04   0.01     0.00  -0.01   0.00    -0.02   0.03  -0.01
   17   6     0.04  -0.06   0.04    -0.04   0.05  -0.06     0.00  -0.00   0.03
   18   6    -0.00   0.01  -0.02     0.00  -0.01   0.00    -0.01   0.01   0.01
   19   1    -0.06   0.06   0.04     0.02   0.02  -0.13     0.05  -0.03   0.06
   20   1    -0.03   0.12   0.01    -0.04  -0.08  -0.09     0.07   0.02   0.05
   21   1    -0.09   0.06   0.06    -0.01  -0.04  -0.13     0.09   0.03   0.07
   22   1    -0.21  -0.03   0.33     0.04   0.06   0.04     0.18   0.00  -0.33
   23   1    -0.02  -0.25  -0.16     0.03   0.05  -0.02     0.01   0.21   0.17
   24   1     0.11   0.29  -0.02     0.03   0.10  -0.01    -0.11  -0.32   0.04
   25   1     0.17   0.10  -0.01    -0.04  -0.01   0.09    -0.01   0.01  -0.07
   26   1     0.15  -0.03  -0.14    -0.05   0.03   0.11    -0.01   0.01  -0.05
   27   1    -0.02  -0.06  -0.04     0.00  -0.03   0.10     0.00   0.07  -0.07
   28   1     0.03  -0.04   0.07    -0.02   0.00   0.09     0.01   0.03  -0.10
   29   1    -0.01  -0.04   0.02     0.04  -0.05  -0.02    -0.05   0.06  -0.00
   30   1     0.01  -0.04  -0.02     0.00  -0.01  -0.00    -0.03   0.04  -0.01
   31   1     0.09  -0.03   0.11    -0.08   0.01  -0.17     0.01   0.01   0.08
   32   1     0.05  -0.14   0.04    -0.06   0.17  -0.05     0.02  -0.06   0.02
   33   1     0.04  -0.03   0.04    -0.06   0.06  -0.10     0.03  -0.04   0.07
   34   1    -0.05  -0.03  -0.12     0.04   0.04   0.17    -0.01  -0.02  -0.09
   35   1    -0.03   0.13  -0.01     0.06  -0.19  -0.02    -0.05   0.10   0.03
   36   8     0.04   0.00  -0.05    -0.00  -0.01   0.04     0.05  -0.06  -0.05
   37   6     0.01   0.02  -0.02     0.01  -0.01  -0.00     0.01  -0.04   0.01
   38   6     0.01   0.03  -0.02     0.03   0.00  -0.06     0.01  -0.01   0.03
   39   8    -0.00   0.04   0.00     0.00   0.02  -0.04    -0.02   0.01   0.05
   40   6    -0.02   0.04   0.01    -0.03   0.02   0.00    -0.03  -0.00   0.01
   41   6    -0.02   0.03   0.02    -0.03  -0.00  -0.01    -0.04  -0.03   0.02
   42   6    -0.02   0.02   0.05    -0.02  -0.01   0.02    -0.02  -0.04   0.06
   43   6    -0.02   0.01   0.00     0.02  -0.00  -0.04     0.01  -0.01   0.03
   44   6    -0.04  -0.08   0.03     0.03  -0.09   0.01    -0.02  -0.05   0.01
   45   6    -0.01  -0.07   0.02     0.09  -0.12  -0.00    -0.03  -0.02   0.01
   46   6    -0.02   0.05  -0.01    -0.09   0.05   0.09    -0.03   0.02  -0.07
   47   8    -0.02   0.02  -0.02    -0.04  -0.02  -0.06    -0.07  -0.06  -0.05
   48   6    -0.01   0.07  -0.05    -0.01   0.03  -0.04    -0.06  -0.03  -0.05
   49   8    -0.05   0.02   0.10    -0.04  -0.02   0.07    -0.04  -0.05   0.10
   50   6    -0.01  -0.07  -0.04     0.02  -0.06  -0.03    -0.02  -0.03  -0.03
   51   6     0.01   0.01  -0.06    -0.03   0.02  -0.03     0.02  -0.00  -0.04
   52   1    -0.02   0.04  -0.07    -0.14   0.03   0.14    -0.04   0.01  -0.13
   53   1    -0.00   0.01   0.02    -0.06   0.14   0.11    -0.05  -0.03  -0.09
   54   1    -0.05   0.09   0.01    -0.12   0.01   0.10    -0.01   0.08  -0.08
   55   1    -0.02   0.02   0.00     0.01   0.01  -0.04     0.04  -0.00   0.02
   56   1    -0.06   0.05   0.02     0.00   0.02  -0.03     0.01  -0.00   0.06
   57   1     0.02  -0.14   0.04     0.07  -0.13   0.01     0.01  -0.07   0.01
   58   1    -0.11  -0.11   0.06    -0.03  -0.09   0.07    -0.04  -0.06  -0.00
   59   1     0.01  -0.07   0.04     0.11  -0.20   0.05    -0.04   0.00  -0.00
   60   1     0.01  -0.06   0.02     0.18  -0.11  -0.06    -0.04  -0.01   0.03
   61   1    -0.03   0.02  -0.19    -0.10  -0.06  -0.30    -0.18  -0.13  -0.34
   62   1     0.03   0.23  -0.04     0.12   0.31  -0.03     0.07   0.28  -0.03
   63   1    -0.01   0.00   0.06    -0.03  -0.11   0.19    -0.07  -0.21   0.21
   64   1    -0.01  -0.09  -0.04     0.04  -0.02  -0.00    -0.03  -0.04  -0.04
   65   1    -0.01  -0.09  -0.08    -0.03  -0.10  -0.07    -0.02  -0.03  -0.03
   66   1     0.02   0.01  -0.12    -0.08   0.07  -0.06     0.03  -0.01  -0.08
   67   1     0.02   0.05  -0.06    -0.06  -0.00  -0.07     0.04   0.02  -0.02
   68   1     0.02   0.04  -0.02     0.01   0.08   0.02     0.03   0.00  -0.04
                    22                     23                     24
                     A                      A                      A
Frequencies --    146.3061               151.2770               162.1164
Red. masses --      3.1602                 3.1504                 2.3449
Frc consts  --      0.0399                 0.0425                 0.0363
IR Inten    --      0.8275                 0.0348                 0.5677
Raman Activ --      0.4622                 1.8243                 0.6228
Depolar (P) --      0.2732                 0.1134                 0.7498
Depolar (U) --      0.4291                 0.2036                 0.8570
RamAct Fr= 1--      0.4622                 1.8243                 0.6228
 Dep-P Fr= 1--      0.2732                 0.1134                 0.7498
 Dep-U Fr= 1--      0.4291                 0.2036                 0.8570
RamAct Fr= 2--      0.7138                 4.0626                 1.1150
 Dep-P Fr= 2--      0.3865                 0.0810                 0.6203
 Dep-U Fr= 2--      0.5575                 0.1498                 0.7657
 Atom  AN      X      Y      Z        X      Y      Z        X      Y      Z
    1   6    -0.01   0.01   0.00     0.02   0.03   0.05     0.02   0.00   0.00
    2   6    -0.02  -0.01  -0.08    -0.00   0.02  -0.02     0.01  -0.00  -0.02
    3   6    -0.01  -0.02  -0.10     0.00   0.02  -0.02     0.01  -0.01  -0.05
    4   6    -0.00  -0.02  -0.04     0.01   0.02  -0.01     0.02  -0.00  -0.03
    5   8    -0.02  -0.03  -0.06     0.01   0.02  -0.01     0.01  -0.01  -0.03
    6   6    -0.02  -0.01  -0.02     0.01   0.02   0.02     0.01  -0.00  -0.02
    7   8     0.03   0.02   0.11     0.03   0.05   0.11     0.03   0.01   0.05
    8  23     0.01  -0.01   0.04    -0.01   0.02   0.03    -0.01  -0.01  -0.01
    9   8    -0.03   0.01   0.03     0.03   0.01   0.03    -0.07  -0.11   0.00
   10   8    -0.03  -0.02  -0.08    -0.02   0.00  -0.08     0.01  -0.01  -0.00
   11   8     0.03  -0.00  -0.07     0.03   0.03  -0.04     0.02  -0.00  -0.05
   12   6    -0.00   0.09   0.02     0.03   0.08  -0.01    -0.02   0.02   0.01
   13   6     0.05  -0.02   0.12     0.01   0.02   0.01     0.04   0.00   0.05
   14   6    -0.04  -0.01   0.03     0.01   0.01  -0.03     0.02   0.00  -0.01
   15   6    -0.04   0.03   0.03     0.05  -0.03  -0.06    -0.01   0.00   0.01
   16   6    -0.01   0.05   0.01    -0.00  -0.06  -0.04     0.00   0.01   0.01
   17   6    -0.07   0.08  -0.06     0.08  -0.10   0.06    -0.01   0.02  -0.01
   18   6    -0.00  -0.01   0.01    -0.00   0.02  -0.00     0.00  -0.01  -0.00
   19   1     0.03  -0.18   0.17     0.03  -0.03   0.01     0.02  -0.07   0.08
   20   1     0.07   0.08   0.09    -0.00   0.05  -0.01     0.06   0.05   0.04
   21   1     0.11   0.04   0.25     0.03   0.04   0.06     0.06   0.03   0.10
   22   1    -0.03   0.08   0.20     0.12   0.09  -0.07    -0.10   0.01   0.18
   23   1     0.02  -0.00  -0.03     0.01   0.17   0.05     0.02  -0.11  -0.04
   24   1    -0.02   0.26  -0.04    -0.04   0.01   0.00    -0.01   0.19  -0.04
   25   1    -0.04  -0.05   0.03    -0.02   0.01  -0.06     0.04   0.02   0.01
   26   1    -0.05  -0.00   0.06    -0.00   0.02  -0.02     0.03  -0.01  -0.03
   27   1    -0.05   0.02   0.03     0.09   0.01  -0.04    -0.03  -0.01  -0.00
   28   1    -0.06   0.06   0.02     0.09  -0.07  -0.09    -0.02   0.01   0.04
   29   1     0.05   0.05  -0.01    -0.08  -0.07  -0.00     0.02   0.01   0.00
   30   1    -0.00   0.04   0.05    -0.02  -0.04  -0.10     0.01   0.01   0.02
   31   1    -0.14   0.03  -0.18     0.17  -0.04   0.23    -0.03   0.01  -0.04
   32   1    -0.10   0.22  -0.04     0.14  -0.27   0.04    -0.03   0.05  -0.01
   33   1    -0.10   0.08  -0.15     0.15  -0.11   0.23    -0.03   0.03  -0.06
   34   1     0.05   0.07   0.26    -0.06  -0.09  -0.35     0.01   0.02   0.08
   35   1     0.10  -0.26  -0.03    -0.17   0.36   0.06     0.04  -0.08  -0.02
   36   8     0.03  -0.01   0.03    -0.10   0.01   0.16    -0.04   0.03   0.04
   37   6     0.04  -0.01   0.01    -0.05  -0.01   0.05    -0.03   0.02   0.04
   38   6     0.03   0.02   0.03    -0.02  -0.02  -0.02    -0.02  -0.01  -0.01
   39   8     0.03   0.03   0.01    -0.01  -0.02  -0.06    -0.00  -0.02  -0.02
   40   6     0.02   0.02  -0.02    -0.02  -0.02  -0.03    -0.00  -0.01   0.03
   41   6     0.03  -0.01  -0.05    -0.00  -0.02  -0.06    -0.03   0.03   0.09
   42   6     0.05  -0.02  -0.04    -0.00  -0.02  -0.04    -0.01   0.03   0.02
   43   6     0.03   0.02   0.06    -0.01  -0.02  -0.03    -0.02  -0.02  -0.05
   44   6    -0.03  -0.03   0.01     0.02   0.01  -0.01     0.02   0.01  -0.01
   45   6    -0.08   0.01   0.02     0.05  -0.02  -0.02     0.06  -0.03  -0.02
   46   6    -0.03   0.06   0.02    -0.06  -0.00   0.08     0.06  -0.05  -0.04
   47   8    -0.03  -0.03  -0.05    -0.03  -0.03  -0.06     0.00   0.04   0.11
   48   6    -0.03  -0.10   0.03    -0.02  -0.07   0.02    -0.05   0.05  -0.05
   49   8     0.06  -0.03  -0.06     0.02  -0.00  -0.08     0.02   0.02  -0.06
   50   6    -0.03  -0.02  -0.02     0.02   0.00   0.00     0.02   0.00   0.00
   51   6     0.04  -0.01  -0.04    -0.02   0.00   0.02    -0.03   0.00   0.02
   52   1    -0.08   0.04   0.07    -0.11  -0.01   0.18     0.12  -0.03  -0.09
   53   1    -0.03   0.14  -0.00    -0.05   0.12   0.08     0.04  -0.14  -0.04
   54   1    -0.00   0.03   0.00    -0.07  -0.09   0.07     0.06  -0.01  -0.04
   55   1     0.08   0.05   0.03    -0.03  -0.03  -0.02    -0.06  -0.05  -0.03
   56   1     0.01   0.04   0.11     0.00  -0.03  -0.06    -0.02  -0.02  -0.09
   57   1     0.01  -0.07  -0.00    -0.00   0.03  -0.01    -0.01   0.04  -0.00
   58   1    -0.06  -0.06  -0.01     0.04   0.03   0.00     0.04   0.03   0.01
   59   1    -0.09   0.08  -0.02     0.06  -0.06   0.01     0.08  -0.08   0.02
   60   1    -0.13   0.02   0.07     0.08  -0.02  -0.05     0.11  -0.03  -0.07
   61   1    -0.07  -0.07   0.11    -0.07  -0.06   0.03    -0.19  -0.10  -0.47
   62   1     0.02  -0.18   0.03     0.04  -0.08   0.02    -0.01   0.49  -0.04
   63   1    -0.02  -0.09   0.02    -0.03  -0.08   0.06     0.01  -0.22   0.21
   64   1    -0.05  -0.07  -0.05     0.04   0.03   0.02     0.04   0.04   0.02
   65   1    -0.00  -0.01  -0.03     0.01  -0.01   0.00     0.00  -0.01   0.00
   66   1     0.09  -0.04  -0.09    -0.06   0.02   0.04    -0.08   0.04   0.05
   67   1     0.08   0.06  -0.01    -0.05  -0.03  -0.01    -0.06  -0.05  -0.01
   68   1     0.02  -0.02  -0.05    -0.01   0.01   0.02    -0.00   0.02   0.02
                    25                     26                     27
                     A                      A                      A
Frequencies --    163.3609               173.6063               180.1579
Red. masses --      1.9432                 2.3148                 3.1575
Frc consts  --      0.0306                 0.0411                 0.0604
IR Inten    --      0.8674                 1.5391                 3.9079
Raman Activ --      0.3422                 1.1692                 0.8615
Depolar (P) --      0.7487                 0.0148                 0.5956
Depolar (U) --      0.8563                 0.0292                 0.7466
RamAct Fr= 1--      0.3422                 1.1692                 0.8615
 Dep-P Fr= 1--      0.7487                 0.0148                 0.5956
 Dep-U Fr= 1--      0.8563                 0.0292                 0.7466
RamAct Fr= 2--      0.9279                 4.3411                 1.4788
 Dep-P Fr= 2--      0.5309                 0.0917                 0.4663
 Dep-U Fr= 2--      0.6936                 0.1680                 0.6361
 Atom  AN      X      Y      Z        X      Y      Z        X      Y      Z
    1   6    -0.03   0.02  -0.02     0.04   0.01  -0.01     0.01  -0.01  -0.00
    2   6    -0.01   0.03  -0.01     0.04   0.01   0.01     0.05   0.00   0.06
    3   6    -0.02   0.02  -0.06     0.04   0.01  -0.05     0.04  -0.00   0.04
    4   6    -0.01  -0.00  -0.00     0.04   0.01  -0.03     0.03  -0.00   0.02
    5   8    -0.00   0.01   0.07     0.04   0.01  -0.02     0.02  -0.01   0.00
    6   6    -0.02   0.01   0.04     0.04   0.01  -0.02     0.01  -0.01  -0.03
    7   8    -0.04   0.02  -0.07     0.03   0.02   0.01    -0.02   0.01  -0.04
    8  23     0.00   0.01   0.00    -0.01  -0.01   0.01     0.00   0.06  -0.01
    9   8    -0.01  -0.03   0.01    -0.04  -0.04   0.01     0.06   0.16  -0.02
   10   8    -0.00   0.04   0.04     0.06   0.01   0.07     0.06   0.03   0.10
   11   8     0.00   0.02  -0.09     0.04   0.01  -0.08    -0.02  -0.02   0.02
   12   6    -0.07   0.05   0.02    -0.03  -0.01   0.02    -0.08  -0.15   0.04
   13   6     0.01  -0.02   0.00     0.07   0.01   0.03     0.03  -0.02  -0.01
   14   6    -0.05  -0.02   0.04     0.06   0.02  -0.03     0.02  -0.01  -0.04
   15   6     0.04  -0.03  -0.01    -0.01   0.01   0.01    -0.03   0.01  -0.01
   16   6     0.00  -0.05  -0.03     0.01   0.01   0.01     0.01   0.03   0.02
   17   6     0.05  -0.06   0.03    -0.01   0.01  -0.01    -0.02   0.02  -0.00
   18   6    -0.00   0.02   0.00     0.00  -0.01  -0.01     0.00  -0.01  -0.00
   19   1     0.02  -0.05  -0.00     0.05  -0.05   0.06     0.02   0.03  -0.02
   20   1    -0.00  -0.03  -0.01     0.08   0.04   0.03     0.04  -0.05   0.01
   21   1     0.03  -0.01   0.01     0.09   0.03   0.06     0.03  -0.03  -0.07
   22   1    -0.30   0.01   0.42    -0.20  -0.03   0.26    -0.34  -0.18   0.24
   23   1     0.03  -0.29  -0.15     0.05  -0.23  -0.06     0.02  -0.44  -0.08
   24   1     0.01   0.45  -0.10    -0.00   0.24  -0.06     0.04   0.08  -0.02
   25   1    -0.12  -0.08  -0.00     0.12   0.08   0.00     0.05   0.02  -0.02
   26   1    -0.10   0.02   0.12     0.09  -0.00  -0.10     0.03  -0.02  -0.08
   27   1     0.10   0.00   0.03    -0.06  -0.03  -0.02    -0.07  -0.01  -0.03
   28   1     0.07  -0.06  -0.07    -0.02   0.02   0.07    -0.05   0.03   0.02
   29   1    -0.04  -0.08  -0.01     0.02   0.02   0.01     0.03   0.07   0.01
   30   1    -0.01  -0.04  -0.07     0.01   0.01   0.03     0.02   0.01   0.06
   31   1     0.10  -0.03   0.11    -0.03   0.01  -0.03    -0.04   0.01  -0.03
   32   1     0.09  -0.15   0.01    -0.03   0.04   0.00    -0.04   0.06   0.01
   33   1     0.10  -0.07   0.16    -0.04   0.03  -0.07    -0.06   0.04  -0.10
   34   1    -0.03  -0.05  -0.22     0.01   0.02   0.08     0.01   0.03   0.12
   35   1    -0.12   0.23   0.05     0.06  -0.09  -0.03     0.08  -0.12  -0.04
   36   8     0.04  -0.01  -0.05    -0.03  -0.02   0.01    -0.06   0.01   0.06
   37   6     0.03  -0.01  -0.02    -0.04  -0.01   0.01    -0.02  -0.01   0.00
   38   6     0.02   0.01   0.02    -0.04  -0.01  -0.01    -0.02  -0.02  -0.01
   39   8     0.01   0.01   0.03    -0.05  -0.01   0.00     0.00  -0.03  -0.05
   40   6     0.01   0.01   0.01    -0.05  -0.02  -0.01     0.01  -0.03  -0.03
   41   6     0.01  -0.00   0.01    -0.04  -0.02  -0.03     0.02  -0.02  -0.05
   42   6     0.02  -0.01   0.01    -0.06  -0.01   0.03     0.02  -0.02  -0.04
   43   6     0.02   0.01   0.03    -0.03  -0.02  -0.04    -0.02  -0.02  -0.00
   44   6    -0.00  -0.01   0.01     0.00   0.02  -0.01    -0.01   0.02   0.00
   45   6    -0.03   0.01   0.01     0.05  -0.02  -0.02    -0.01   0.04   0.00
   46   6     0.02   0.01  -0.02    -0.06  -0.01   0.00    -0.01  -0.03   0.05
   47   8    -0.00  -0.01   0.00    -0.01  -0.02  -0.07    -0.03  -0.03  -0.03
   48   6    -0.01  -0.02  -0.01     0.06   0.06   0.03    -0.07  -0.13  -0.01
   49   8     0.01  -0.01   0.02    -0.08   0.00   0.07     0.03   0.01  -0.06
   50   6    -0.01  -0.00  -0.00     0.02   0.00   0.00     0.00   0.02   0.01
   51   6     0.02  -0.00  -0.01    -0.02   0.00   0.01     0.00  -0.00   0.02
   52   1     0.02   0.01  -0.04    -0.07  -0.01   0.01    -0.03  -0.03   0.13
   53   1     0.01  -0.00  -0.03    -0.05   0.01   0.01     0.00   0.05   0.06
   54   1     0.02   0.04  -0.02    -0.07  -0.01   0.00    -0.02  -0.10   0.05
   55   1     0.05   0.02   0.02    -0.06  -0.04  -0.02    -0.04  -0.03   0.01
   56   1     0.02   0.01   0.06    -0.03  -0.03  -0.08    -0.02  -0.03  -0.03
   57   1     0.01  -0.03  -0.00    -0.02   0.04   0.00    -0.02   0.03   0.02
   58   1    -0.02  -0.03  -0.01     0.03   0.04   0.01     0.01   0.02  -0.02
   59   1    -0.04   0.04  -0.01     0.06  -0.07   0.02    -0.02   0.05  -0.01
   60   1    -0.06   0.01   0.04     0.09  -0.02  -0.06    -0.03   0.03   0.02
   61   1    -0.04  -0.04  -0.05     0.27   0.19   0.37    -0.24  -0.20  -0.19
   62   1     0.00   0.03  -0.00    -0.01  -0.29   0.02     0.04   0.06   0.00
   63   1     0.00  -0.06   0.03    -0.02   0.34  -0.20    -0.02  -0.31   0.17
   64   1    -0.02  -0.02  -0.01     0.03   0.03   0.01     0.00   0.01   0.01
   65   1    -0.00   0.00  -0.00    -0.00  -0.01   0.00     0.02   0.03   0.02
   66   1     0.04  -0.02  -0.03    -0.06   0.03   0.04     0.02  -0.03   0.04
   67   1     0.03   0.03   0.00    -0.05  -0.05  -0.01     0.00   0.01   0.02
   68   1     0.00  -0.01  -0.01     0.00   0.02   0.01    -0.03  -0.02   0.01
                    28                     29                     30
                     A                      A                      A
Frequencies --    200.6065               202.3070               215.6527
Red. masses --      3.0990                 4.5518                 3.9810
Frc consts  --      0.0735                 0.1098                 0.1091
IR Inten    --      0.3158                 0.5643                 0.2572
Raman Activ --      1.5786                 1.2322                 0.7329
Depolar (P) --      0.0529                 0.6578                 0.0958
Depolar (U) --      0.1006                 0.7936                 0.1749
RamAct Fr= 1--      1.5786                 1.2322                 0.7329
 Dep-P Fr= 1--      0.0529                 0.6578                 0.0958
 Dep-U Fr= 1--      0.1006                 0.7936                 0.1749
RamAct Fr= 2--      2.3667                 2.2559                 0.8224
 Dep-P Fr= 2--      0.0858                 0.5589                 0.0809
 Dep-U Fr= 2--      0.1581                 0.7170                 0.1496
 Atom  AN      X      Y      Z        X      Y      Z        X      Y      Z
    1   6     0.01   0.02   0.08     0.02   0.02   0.07    -0.02   0.02   0.04
    2   6     0.01   0.00   0.04     0.00   0.01   0.02    -0.02   0.03   0.03
    3   6     0.02  -0.00   0.05     0.01  -0.00  -0.01    -0.05   0.02  -0.02
    4   6     0.02  -0.01   0.02     0.01  -0.00  -0.01    -0.05  -0.00  -0.04
    5   8     0.00  -0.02   0.00     0.00  -0.01  -0.02    -0.05  -0.01  -0.07
    6   6    -0.02   0.01   0.02     0.00   0.01   0.01    -0.03  -0.01  -0.01
    7   8     0.04   0.01   0.12     0.05   0.01   0.12    -0.01   0.03   0.08
    8  23     0.03  -0.01  -0.03     0.02  -0.04   0.01     0.02   0.03   0.01
    9   8     0.13   0.02  -0.03     0.17  -0.05   0.03     0.21  -0.01   0.04
   10   8    -0.01  -0.01  -0.03    -0.00  -0.01   0.00    -0.01   0.05   0.08
   11   8    -0.00  -0.02   0.02     0.02   0.00  -0.03    -0.03   0.02  -0.02
   12   6    -0.04  -0.09   0.03     0.00   0.01   0.00    -0.01   0.08  -0.03
   13   6     0.03  -0.04  -0.01     0.03  -0.01   0.03    -0.05   0.02   0.06
   14   6    -0.11  -0.02   0.02    -0.03   0.01   0.01    -0.03  -0.04  -0.02
   15   6     0.04   0.08  -0.07     0.03   0.04  -0.03    -0.10  -0.11   0.03
   16   6    -0.07   0.05  -0.05    -0.04   0.02  -0.03     0.08  -0.04   0.06
   17   6    -0.07   0.05  -0.04    -0.04   0.02  -0.02     0.09  -0.05   0.07
   18   6    -0.07   0.04   0.05    -0.03   0.02   0.02     0.09  -0.04  -0.06
   19   1     0.04  -0.03  -0.01     0.01  -0.05   0.04    -0.09  -0.03   0.10
   20   1     0.02  -0.08   0.01     0.04   0.00   0.02    -0.00   0.09   0.06
   21   1     0.05  -0.04  -0.04     0.05   0.00   0.05    -0.04   0.04   0.12
   22   1    -0.16  -0.11   0.10    -0.00   0.01   0.04     0.07   0.08  -0.06
   23   1     0.01  -0.22  -0.01     0.02  -0.01   0.01    -0.04   0.15  -0.02
   24   1     0.02  -0.01   0.01    -0.01   0.04  -0.01    -0.03   0.04  -0.02
   25   1    -0.24  -0.17  -0.06    -0.08  -0.04  -0.02     0.02   0.01   0.02
   26   1    -0.19   0.04   0.22    -0.05   0.02   0.08    -0.03  -0.03  -0.11
   27   1     0.15   0.23  -0.01     0.07   0.11  -0.01    -0.18  -0.24  -0.00
   28   1     0.11   0.02  -0.25     0.06   0.01  -0.10    -0.19  -0.02   0.15
   29   1    -0.08   0.00  -0.05    -0.05  -0.01  -0.02     0.09   0.08   0.06
   30   1    -0.12   0.10  -0.07    -0.07   0.05  -0.05     0.16  -0.13   0.13
   31   1    -0.09   0.03  -0.07    -0.05   0.02  -0.04     0.13  -0.03   0.14
   32   1    -0.04   0.10  -0.06    -0.02   0.05  -0.03     0.07  -0.14   0.09
   33   1     0.04  -0.02   0.19     0.02  -0.02   0.10    -0.06   0.05  -0.26
   34   1    -0.02   0.02  -0.07    -0.01   0.01  -0.05     0.02  -0.01   0.12
   35   1    -0.21   0.12   0.11    -0.11   0.07   0.06     0.29  -0.16  -0.15
   36   8     0.01  -0.00  -0.02     0.03  -0.03  -0.12     0.04  -0.01  -0.12
   37   6    -0.01   0.00   0.02     0.01  -0.01  -0.14     0.00   0.00  -0.07
   38   6    -0.02   0.01   0.04    -0.02  -0.02  -0.12    -0.04  -0.00   0.01
   39   8    -0.05   0.02   0.10     0.02  -0.06  -0.17    -0.06  -0.00   0.10
   40   6    -0.03   0.01   0.05     0.01  -0.05  -0.08    -0.03  -0.00   0.04
   41   6    -0.02   0.01   0.03    -0.01  -0.00  -0.03    -0.01   0.00  -0.01
   42   6    -0.01   0.00   0.00    -0.03   0.00  -0.04     0.00   0.01  -0.04
   43   6    -0.00  -0.01  -0.02    -0.09  -0.02  -0.01    -0.06  -0.03  -0.03
   44   6     0.01   0.01  -0.02    -0.05   0.02   0.05    -0.02   0.03  -0.01
   45   6     0.06  -0.06  -0.03    -0.09   0.14   0.04     0.05  -0.01  -0.02
   46   6     0.00   0.01  -0.07    -0.01  -0.08   0.09     0.02  -0.03  -0.05
   47   8    -0.01  -0.00  -0.02     0.02   0.03   0.07    -0.02  -0.01  -0.03
   48   6     0.01   0.03   0.01    -0.00   0.05  -0.03    -0.02  -0.03   0.01
   49   8     0.03  -0.00  -0.07    -0.09   0.01   0.10     0.01   0.02  -0.06
   50   6     0.02  -0.03  -0.02    -0.02   0.08   0.05     0.02   0.00  -0.01
   51   6    -0.03  -0.00  -0.02     0.03  -0.01   0.07    -0.03  -0.01   0.00
   52   1     0.02   0.01  -0.14     0.01  -0.06   0.16     0.06  -0.02  -0.09
   53   1    -0.04  -0.08  -0.12     0.06  -0.01   0.16    -0.02  -0.11  -0.10
   54   1     0.06   0.08  -0.09    -0.10  -0.19   0.11     0.08   0.01  -0.07
   55   1    -0.00  -0.05  -0.02    -0.17   0.00   0.02    -0.10  -0.10  -0.01
   56   1    -0.00  -0.01  -0.05    -0.10  -0.01  -0.07    -0.07  -0.03  -0.12
   57   1    -0.01   0.04  -0.04    -0.04   0.01   0.12    -0.05   0.07   0.01
   58   1     0.04   0.04   0.02    -0.08  -0.03  -0.02     0.02   0.05   0.01
   59   1     0.09  -0.12   0.03    -0.12   0.23  -0.03     0.07  -0.06   0.03
   60   1     0.12  -0.06  -0.10    -0.17   0.14   0.14     0.08  -0.02  -0.08
   61   1     0.07   0.06   0.11    -0.02   0.01  -0.17    -0.05  -0.03   0.02
   62   1    -0.00  -0.07   0.01    -0.03   0.19  -0.03     0.00  -0.05   0.01
   63   1    -0.02   0.11  -0.05     0.02  -0.02   0.02    -0.02  -0.04   0.02
   64   1     0.04   0.01  -0.01    -0.04   0.04   0.03     0.04   0.03   0.00
   65   1    -0.01  -0.05  -0.03     0.04   0.13   0.09     0.01  -0.00  -0.01
   66   1    -0.13   0.08  -0.00     0.22  -0.17   0.09    -0.10   0.04   0.04
   67   1    -0.06  -0.11  -0.03     0.08   0.19   0.06    -0.06  -0.09  -0.01
   68   1     0.06   0.05  -0.02    -0.17  -0.12   0.05     0.02   0.01  -0.00
                    31                     32                     33
                     A                      A                      A
Frequencies --    233.0312               242.9866               245.7400
Red. masses --      2.9616                 1.3077                 2.9082
Frc consts  --      0.0948                 0.0455                 0.1035
IR Inten    --      0.8497                 0.1921                 0.4218
Raman Activ --      1.0223                 0.3236                 0.9380
Depolar (P) --      0.1621                 0.0895                 0.2995
Depolar (U) --      0.2789                 0.1643                 0.4610
RamAct Fr= 1--      1.0223                 0.3236                 0.9380
 Dep-P Fr= 1--      0.1621                 0.0895                 0.2995
 Dep-U Fr= 1--      0.2789                 0.1643                 0.4610
RamAct Fr= 2--      3.0167                 0.4960                 1.1830
 Dep-P Fr= 2--      0.2185                 0.1340                 0.3958
 Dep-U Fr= 2--      0.3586                 0.2363                 0.5672
 Atom  AN      X      Y      Z        X      Y      Z        X      Y      Z
    1   6     0.00  -0.04  -0.07    -0.00  -0.01   0.01    -0.01  -0.03   0.00
    2   6     0.01  -0.04  -0.03    -0.00  -0.01  -0.00    -0.01  -0.02  -0.02
    3   6    -0.01  -0.04  -0.06     0.00  -0.00   0.01     0.00  -0.01   0.01
    4   6    -0.02  -0.02  -0.09     0.00   0.00   0.02     0.01  -0.00   0.07
    5   8    -0.00  -0.01  -0.10     0.00   0.00   0.04     0.01   0.01   0.13
    6   6     0.03  -0.01  -0.01    -0.00  -0.00   0.00    -0.00  -0.01   0.01
    7   8    -0.01  -0.03  -0.06    -0.00  -0.01   0.00    -0.02  -0.02  -0.02
    8  23     0.00   0.02   0.03    -0.00  -0.01   0.01    -0.01  -0.00   0.05
    9   8    -0.00   0.03   0.03     0.00  -0.01   0.02    -0.01  -0.04   0.06
   10   8     0.05  -0.00   0.09    -0.01  -0.01  -0.02    -0.03  -0.04  -0.08
   11   8    -0.02  -0.04   0.04     0.01  -0.00  -0.02     0.02  -0.01  -0.03
   12   6     0.03   0.02  -0.01     0.00   0.01   0.00     0.01   0.02   0.01
   13   6    -0.03   0.05   0.06     0.01  -0.02  -0.02     0.03  -0.07  -0.05
   14   6     0.07   0.03   0.13     0.02   0.01  -0.04     0.08   0.04  -0.10
   15   6     0.12   0.04   0.10    -0.01   0.01  -0.02    -0.01   0.04  -0.05
   16   6    -0.02  -0.05  -0.03    -0.01   0.02  -0.00    -0.02   0.05  -0.01
   17   6    -0.05   0.02  -0.08    -0.01   0.01   0.00    -0.03   0.03  -0.01
   18   6    -0.05   0.02   0.03    -0.00  -0.00   0.00    -0.00  -0.01   0.00
   19   1    -0.09  -0.01   0.12     0.03  -0.00  -0.04     0.09  -0.02  -0.11
   20   1     0.04   0.17   0.05    -0.02  -0.05  -0.02    -0.04  -0.18  -0.05
   21   1    -0.05   0.06   0.14     0.02  -0.02  -0.04     0.05  -0.07  -0.12
   22   1     0.13   0.03  -0.08     0.00   0.01   0.02     0.02   0.02   0.05
   23   1    -0.02   0.13   0.01     0.01   0.00   0.00     0.02   0.02   0.01
   24   1     0.02  -0.06   0.02    -0.01   0.03  -0.01    -0.01   0.06  -0.01
   25   1     0.06  -0.03   0.13     0.04   0.06  -0.03     0.16   0.21  -0.06
   26   1     0.09   0.01   0.19     0.05  -0.01  -0.08     0.17  -0.04  -0.24
   27   1     0.19   0.08   0.15    -0.02   0.01  -0.04    -0.07   0.03  -0.10
   28   1     0.20  -0.04   0.06    -0.01   0.02  -0.01    -0.02   0.05   0.00
   29   1    -0.02  -0.22  -0.04    -0.01   0.03  -0.00    -0.02   0.07  -0.01
   30   1    -0.10   0.04  -0.13    -0.01   0.02   0.01    -0.02   0.06   0.01
   31   1    -0.06  -0.00  -0.17    -0.01   0.01   0.01    -0.05   0.02  -0.01
   32   1    -0.04   0.11  -0.08    -0.01   0.01   0.00    -0.02   0.04  -0.01
   33   1     0.11  -0.09   0.26    -0.00  -0.01   0.00     0.02  -0.06   0.05
   34   1     0.00  -0.03  -0.19     0.00   0.00   0.00     0.03  -0.01  -0.05
   35   1    -0.27   0.19   0.13    -0.00  -0.00   0.00    -0.05   0.02   0.02
   36   8     0.01   0.01  -0.03     0.01   0.00  -0.02     0.04   0.02  -0.05
   37   6    -0.01   0.02  -0.02     0.00   0.01  -0.02     0.01   0.04  -0.03
   38   6    -0.03   0.01   0.01    -0.01   0.01   0.00    -0.01   0.03   0.01
   39   8    -0.03  -0.00   0.05    -0.00  -0.00  -0.01    -0.02   0.02   0.09
   40   6     0.00   0.00   0.01     0.01   0.00  -0.01     0.01   0.02   0.02
   41   6     0.02   0.01  -0.03     0.01   0.01  -0.02     0.04   0.02  -0.03
   42   6     0.00   0.02  -0.02     0.00   0.01  -0.01     0.01   0.03  -0.01
   43   6    -0.07  -0.02  -0.03    -0.02   0.01   0.01    -0.08  -0.02  -0.05
   44   6    -0.03   0.03  -0.00    -0.02   0.04  -0.00    -0.03   0.00   0.00
   45   6     0.03   0.00  -0.02    -0.04   0.01   0.01     0.07  -0.00  -0.03
   46   6     0.03  -0.02   0.00     0.02  -0.02   0.02     0.06  -0.01  -0.00
   47   8    -0.01  -0.00  -0.04     0.01   0.01  -0.00     0.00   0.01  -0.05
   48   6    -0.03  -0.07   0.01    -0.01  -0.03   0.00    -0.03  -0.10   0.01
   49   8    -0.01   0.03   0.00    -0.01   0.01   0.02    -0.01   0.03   0.02
   50   6     0.03   0.00  -0.01     0.05  -0.06   0.00    -0.00   0.05  -0.02
   51   6    -0.02  -0.01   0.01    -0.00   0.02  -0.00    -0.03  -0.04   0.00
   52   1     0.05  -0.01   0.02     0.04  -0.01   0.04     0.09   0.01   0.01
   53   1     0.02  -0.04  -0.01     0.03  -0.01   0.03     0.03  -0.04  -0.03
   54   1     0.04  -0.05  -0.01     0.01  -0.05   0.02     0.08  -0.02  -0.01
   55   1    -0.13  -0.10  -0.00    -0.02   0.00   0.01    -0.15  -0.13  -0.01
   56   1    -0.09  -0.01  -0.13    -0.02   0.01  -0.00    -0.12   0.01  -0.17
   57   1    -0.06   0.05   0.03    -0.05   0.07  -0.03    -0.03   0.00   0.06
   58   1    -0.01   0.04   0.01     0.03   0.06  -0.00    -0.06  -0.00   0.02
   59   1     0.05  -0.01   0.02    -0.05   0.12  -0.03     0.11  -0.11   0.06
   60   1     0.05  -0.00  -0.05    -0.15  -0.02   0.05     0.18   0.01  -0.11
   61   1    -0.11  -0.08   0.00    -0.05  -0.04  -0.02    -0.14  -0.10   0.01
   62   1     0.02  -0.07   0.01     0.00  -0.01   0.00     0.03  -0.11   0.01
   63   1    -0.00  -0.13   0.04     0.01  -0.06   0.02     0.01  -0.17   0.05
   64   1     0.04   0.01   0.01     0.06  -0.15   0.06     0.00   0.13  -0.04
   65   1     0.03   0.01  -0.01     0.12  -0.06  -0.07    -0.06   0.06   0.04
   66   1    -0.11   0.05   0.05    -0.43   0.37  -0.01     0.20  -0.23   0.08
   67   1    -0.06  -0.11  -0.01    -0.09  -0.46   0.06    -0.01   0.20  -0.07
   68   1     0.04   0.02  -0.01     0.46   0.25  -0.06    -0.31  -0.18   0.03
                    34                     35                     36
                     A                      A                      A
Frequencies --    253.0492               254.5426               264.9816
Red. masses --      1.8058                 3.3962                 2.3226
Frc consts  --      0.0681                 0.1296                 0.0961
IR Inten    --      0.1450                 1.9376                 1.5258
Raman Activ --      0.1285                 0.5197                 0.1450
Depolar (P) --      0.3831                 0.4953                 0.6975
Depolar (U) --      0.5540                 0.6625                 0.8218
RamAct Fr= 1--      0.1285                 0.5197                 0.1450
 Dep-P Fr= 1--      0.3831                 0.4953                 0.6975
 Dep-U Fr= 1--      0.5540                 0.6625                 0.8218
RamAct Fr= 2--      0.3464                 1.1147                 0.1518
 Dep-P Fr= 2--      0.1644                 0.5160                 0.6839
 Dep-U Fr= 2--      0.2824                 0.6808                 0.8123
 Atom  AN      X      Y      Z        X      Y      Z        X      Y      Z
    1   6     0.02   0.01  -0.01     0.00  -0.04   0.00     0.01   0.02  -0.02
    2   6     0.01   0.01  -0.02    -0.01  -0.03   0.04     0.00   0.01  -0.01
    3   6     0.02   0.01   0.01    -0.03  -0.04  -0.04     0.01   0.01   0.01
    4   6     0.02   0.01  -0.01    -0.02  -0.02   0.03     0.01   0.01   0.01
    5   8     0.02   0.01  -0.02     0.01   0.01   0.09     0.02   0.01   0.00
    6   6     0.02   0.01  -0.00     0.01  -0.02   0.01     0.00   0.01  -0.01
    7   8     0.01   0.02  -0.00     0.00  -0.06  -0.04     0.02   0.00  -0.02
    8  23     0.00   0.01  -0.01     0.01  -0.04   0.03     0.02  -0.02   0.01
    9   8    -0.03  -0.07   0.00     0.01   0.17   0.00    -0.05   0.03  -0.01
   10   8     0.00   0.00  -0.05     0.01  -0.03   0.11    -0.00  -0.01  -0.02
   11   8    -0.01   0.00   0.03     0.03  -0.02  -0.09     0.01   0.01   0.00
   12   6    -0.01  -0.03   0.01     0.04   0.13  -0.02     0.00  -0.02   0.00
   13   6    -0.02   0.05  -0.01    -0.06   0.01   0.00    -0.02   0.04  -0.01
   14   6    -0.05  -0.03   0.02     0.04  -0.00  -0.05    -0.08  -0.03   0.02
   15   6     0.07  -0.01  -0.05     0.10   0.03  -0.08    -0.07  -0.02   0.01
   16   6    -0.01  -0.05   0.00    -0.03  -0.01  -0.01     0.01   0.01   0.01
   17   6     0.02  -0.06   0.04    -0.01  -0.04   0.02     0.01   0.02  -0.00
   18   6    -0.06   0.05   0.02    -0.08   0.05   0.04     0.04  -0.02  -0.02
   19   1    -0.01   0.07  -0.01    -0.04   0.03  -0.02    -0.01   0.07  -0.03
   20   1    -0.01   0.09  -0.02    -0.08   0.04  -0.02    -0.02   0.06  -0.02
   21   1    -0.06   0.04   0.01    -0.11  -0.00   0.02    -0.06   0.02  -0.00
   22   1    -0.03  -0.03  -0.01     0.15   0.13   0.04    -0.02  -0.02  -0.00
   23   1    -0.00  -0.05   0.00     0.00   0.20  -0.01     0.01  -0.04   0.01
   24   1     0.01  -0.05   0.01    -0.05   0.17  -0.05     0.01  -0.02   0.01
   25   1    -0.16  -0.17  -0.05    -0.00   0.02  -0.09    -0.11  -0.12   0.01
   26   1    -0.13   0.04   0.17     0.06  -0.02  -0.01    -0.14   0.03   0.07
   27   1     0.16   0.11   0.00     0.15   0.17  -0.07    -0.07  -0.06   0.02
   28   1     0.13  -0.07  -0.17     0.16  -0.03  -0.18    -0.10   0.01   0.01
   29   1    -0.06  -0.05   0.02    -0.07  -0.02   0.01     0.03   0.05   0.00
   30   1    -0.04  -0.02  -0.03    -0.08   0.05  -0.03     0.05  -0.03   0.04
   31   1     0.10  -0.03   0.09     0.04  -0.02   0.04    -0.01   0.01  -0.00
   32   1     0.03  -0.12   0.04    -0.01  -0.07   0.02     0.00   0.02   0.00
   33   1    -0.21   0.36  -0.30    -0.20   0.33  -0.22     0.06  -0.11   0.05
   34   1    -0.22   0.12   0.43    -0.22   0.11   0.39     0.08  -0.03  -0.12
   35   1     0.20  -0.24  -0.09     0.12  -0.20  -0.05    -0.01   0.05   0.00
   36   8     0.00   0.02  -0.00     0.01  -0.03   0.02     0.03  -0.00   0.03
   37   6    -0.00   0.02   0.01     0.00  -0.01  -0.01     0.02   0.01   0.02
   38   6    -0.00   0.02   0.00    -0.00  -0.01  -0.00     0.02   0.01   0.00
   39   8     0.00   0.01   0.01    -0.01  -0.01  -0.01     0.04   0.00  -0.00
   40   6     0.02   0.01  -0.01    -0.03  -0.01   0.01     0.01  -0.00   0.00
   41   6     0.03   0.01  -0.02    -0.03  -0.01   0.02     0.01  -0.01   0.02
   42   6    -0.00   0.02   0.03     0.00  -0.02  -0.05     0.01  -0.00   0.01
   43   6    -0.03  -0.00  -0.01    -0.02  -0.02  -0.01    -0.10  -0.06  -0.03
   44   6    -0.02   0.00   0.00    -0.01  -0.01   0.00    -0.05  -0.09   0.04
   45   6     0.02   0.00  -0.01     0.01   0.02  -0.01     0.04   0.11  -0.03
   46   6     0.03  -0.00   0.02    -0.04   0.01  -0.03    -0.07   0.09  -0.03
   47   8    -0.00  -0.00  -0.04     0.01   0.02   0.06     0.02  -0.01   0.02
   48   6    -0.01  -0.07   0.00     0.02   0.08   0.00     0.02   0.00  -0.00
   49   8    -0.02   0.02   0.08     0.03  -0.03  -0.12     0.01  -0.02  -0.00
   50   6     0.01   0.01  -0.01     0.01   0.01  -0.00     0.09   0.08  -0.04
   51   6    -0.01  -0.01   0.00    -0.01  -0.01   0.01    -0.07  -0.08   0.03
   52   1     0.04   0.01   0.05    -0.05  -0.00  -0.07    -0.16   0.04  -0.09
   53   1     0.04   0.02   0.03    -0.05  -0.02  -0.04    -0.06   0.13  -0.03
   54   1     0.02  -0.04   0.02    -0.02   0.06  -0.03    -0.06   0.18  -0.02
   55   1    -0.06  -0.04   0.00    -0.04  -0.04   0.00    -0.19  -0.20   0.02
   56   1    -0.05   0.01  -0.06    -0.03  -0.01  -0.03    -0.18   0.01  -0.18
   57   1    -0.02   0.00   0.02    -0.00  -0.01   0.03     0.05  -0.19   0.22
   58   1    -0.02   0.00   0.01    -0.02  -0.02  -0.01    -0.21  -0.20  -0.03
   59   1     0.03  -0.01   0.01     0.01   0.02  -0.00     0.06   0.20  -0.03
   60   1     0.03   0.00  -0.02     0.00   0.02   0.00     0.01   0.14   0.06
   61   1    -0.08  -0.07   0.01     0.08   0.08  -0.02     0.03   0.00  -0.01
   62   1     0.03  -0.08   0.00    -0.03   0.10  -0.00     0.00   0.01  -0.00
   63   1     0.00  -0.11   0.03     0.00   0.12  -0.03     0.02   0.01  -0.01
   64   1     0.01   0.02  -0.00     0.01   0.01   0.00     0.12   0.05   0.02
   65   1     0.01   0.01  -0.00     0.02   0.02   0.00     0.16   0.12  -0.03
   66   1    -0.01  -0.01   0.03    -0.01  -0.01   0.03    -0.19  -0.01   0.24
   67   1    -0.02  -0.02  -0.01    -0.02  -0.03  -0.00    -0.16  -0.29  -0.03
   68   1    -0.02  -0.02  -0.00    -0.01  -0.02  -0.01    -0.01  -0.10  -0.06
                    37                     38                     39
                     A                      A                      A
Frequencies --    270.8489               280.7932               290.6535
Red. masses --      3.4558                 4.6957                 3.5934
Frc consts  --      0.1494                 0.2181                 0.1789
IR Inten    --      1.3643                 2.4528                 5.8061
Raman Activ --      2.6454                 9.1424                 1.5253
Depolar (P) --      0.4501                 0.1768                 0.5490
Depolar (U) --      0.6208                 0.3004                 0.7088
RamAct Fr= 1--      2.6454                 9.1424                 1.5253
 Dep-P Fr= 1--      0.4501                 0.1768                 0.5490
 Dep-U Fr= 1--      0.6208                 0.3004                 0.7088
RamAct Fr= 2--      2.1849                12.4617                 1.8624
 Dep-P Fr= 2--      0.6434                 0.1349                 0.6610
 Dep-U Fr= 2--      0.7830                 0.2377                 0.7959
 Atom  AN      X      Y      Z        X      Y      Z        X      Y      Z
    1   6    -0.03   0.01  -0.03     0.02   0.03  -0.10     0.01  -0.04   0.02
    2   6    -0.01   0.02  -0.05     0.02   0.01  -0.09     0.02  -0.04   0.00
    3   6     0.01   0.04   0.01     0.07   0.01   0.01     0.02  -0.08  -0.02
    4   6     0.00   0.02  -0.02     0.08   0.03   0.02     0.02  -0.05   0.03
    5   8    -0.04   0.01  -0.05     0.09   0.02   0.01     0.05  -0.03   0.06
    6   6    -0.01   0.01   0.01     0.04   0.03  -0.04     0.01  -0.04  -0.00
    7   8    -0.06   0.05  -0.02     0.00   0.05  -0.08    -0.03   0.00   0.04
    8  23    -0.03   0.06   0.05     0.01  -0.01   0.13    -0.03   0.10  -0.01
    9   8     0.04  -0.06   0.08    -0.04   0.04   0.13     0.05  -0.12   0.03
   10   8    -0.02   0.02  -0.08     0.00  -0.04  -0.11     0.02   0.01  -0.02
   11   8    -0.05   0.02   0.08     0.07   0.00   0.02     0.07  -0.08  -0.05
   12   6    -0.03  -0.07   0.01     0.03  -0.11   0.04     0.05  -0.01   0.03
   13   6     0.12  -0.11  -0.01    -0.04   0.15  -0.04    -0.16   0.14  -0.00
   14   6     0.11   0.06   0.01    -0.10  -0.04   0.03     0.04  -0.03  -0.05
   15   6     0.10   0.02   0.02    -0.06  -0.03   0.01     0.01   0.01  -0.03
   16   6    -0.01  -0.04  -0.02     0.01  -0.00   0.01     0.01   0.02   0.01
   17   6     0.02  -0.04   0.01     0.01   0.01   0.01    -0.04   0.02  -0.02
   18   6    -0.04   0.02   0.01     0.03  -0.01  -0.02    -0.02   0.00   0.02
   19   1     0.10  -0.17   0.03     0.01   0.25  -0.10    -0.12   0.25  -0.05
   20   1     0.12  -0.23   0.05    -0.06   0.23  -0.09    -0.15   0.31  -0.08
   21   1     0.27  -0.06  -0.08    -0.20   0.08  -0.01    -0.40   0.05   0.10
   22   1    -0.09  -0.07  -0.06    -0.08  -0.12   0.03     0.07  -0.01   0.11
   23   1    -0.03  -0.09  -0.01     0.09  -0.20   0.06     0.06  -0.02   0.03
   24   1     0.04  -0.13   0.03     0.05  -0.11   0.04    -0.01   0.07  -0.00
   25   1     0.15   0.18   0.02    -0.16  -0.21   0.01     0.06   0.02  -0.04
   26   1     0.20  -0.02  -0.07    -0.21   0.07   0.14     0.07  -0.06  -0.08
   27   1     0.11   0.05   0.02    -0.04  -0.05   0.03    -0.01   0.04  -0.05
   28   1     0.15  -0.03   0.04    -0.08  -0.00  -0.01     0.00   0.01  -0.04
   29   1    -0.07  -0.13   0.00     0.02   0.04   0.00     0.05   0.06  -0.01
   30   1    -0.07   0.02  -0.10     0.04  -0.04   0.03     0.01   0.02   0.07
   31   1     0.06  -0.03   0.04     0.00   0.01   0.01    -0.06   0.01  -0.08
   32   1     0.03  -0.08   0.01     0.01   0.00   0.01    -0.05   0.08  -0.02
   33   1    -0.09   0.17  -0.12     0.03  -0.06   0.01     0.02  -0.03   0.08
   34   1    -0.13   0.05   0.18     0.06  -0.02  -0.07     0.01  -0.00  -0.03
   35   1     0.07  -0.09  -0.03     0.02   0.02  -0.01    -0.09   0.03   0.05
   36   8     0.01  -0.03  -0.05     0.04  -0.06  -0.04    -0.04   0.02  -0.03
   37   6     0.02  -0.04  -0.04     0.00  -0.03  -0.08    -0.00  -0.03  -0.01
   38   6     0.02  -0.04  -0.02    -0.03  -0.02  -0.03     0.02  -0.04  -0.02
   39   8    -0.00  -0.02   0.00    -0.05  -0.02   0.00    -0.02  -0.01   0.01
   40   6    -0.03  -0.03   0.02    -0.05  -0.02   0.01    -0.02  -0.01   0.02
   41   6    -0.03  -0.03   0.04    -0.04  -0.01  -0.00    -0.02  -0.01   0.02
   42   6     0.02  -0.04  -0.03    -0.00  -0.02  -0.08     0.01  -0.01   0.01
   43   6     0.03  -0.03   0.01    -0.03  -0.01  -0.02     0.10   0.01   0.04
   44   6     0.02  -0.06   0.01    -0.00   0.08  -0.02     0.05  -0.10   0.01
   45   6    -0.01   0.06  -0.00    -0.03  -0.06   0.02    -0.00   0.05  -0.00
   46   6    -0.09   0.04  -0.06    -0.01  -0.07  -0.02    -0.01  -0.02  -0.01
   47   8    -0.01  -0.03   0.05    -0.03   0.01   0.03    -0.05  -0.03  -0.03
   48   6     0.01   0.07  -0.01    -0.02   0.08   0.00    -0.02   0.02  -0.00
   49   8     0.04  -0.00  -0.07     0.01  -0.01  -0.10     0.01   0.04  -0.00
   50   6     0.03   0.02  -0.01    -0.05  -0.04   0.04     0.03   0.03  -0.02
   51   6    -0.01  -0.02   0.01     0.04   0.05   0.00    -0.01  -0.03   0.00
   52   1    -0.17   0.00  -0.14     0.05  -0.05  -0.02     0.01  -0.01  -0.02
   53   1    -0.10   0.04  -0.08    -0.03  -0.13  -0.04    -0.02  -0.04  -0.02
   54   1    -0.06   0.17  -0.06     0.01  -0.08  -0.03     0.01  -0.01  -0.01
   55   1     0.04  -0.01   0.01    -0.05  -0.01  -0.01     0.18   0.14  -0.01
   56   1     0.03  -0.03   0.04     0.00  -0.04  -0.06     0.13  -0.01   0.20
   57   1     0.08  -0.13   0.07    -0.11   0.20  -0.11     0.17  -0.23   0.07
   58   1    -0.06  -0.13  -0.04     0.15   0.18   0.02    -0.10  -0.21  -0.04
   59   1    -0.03   0.14  -0.06    -0.03  -0.11   0.03    -0.03   0.14  -0.08
   60   1    -0.07   0.07   0.09    -0.02  -0.08  -0.05    -0.06   0.08   0.12
   61   1     0.11   0.07  -0.03     0.06   0.08  -0.02     0.03   0.03   0.01
   62   1    -0.03   0.10  -0.01    -0.04   0.10  -0.00    -0.01   0.01  -0.00
   63   1    -0.02   0.13  -0.03    -0.04   0.13  -0.02    -0.05   0.07  -0.00
   64   1     0.03  -0.01   0.02    -0.07  -0.03   0.00     0.04  -0.00   0.01
   65   1     0.07   0.05  -0.01    -0.08  -0.06   0.03     0.07   0.05  -0.02
   66   1    -0.07   0.02   0.07     0.08   0.03  -0.13    -0.05  -0.01   0.08
   67   1    -0.04  -0.12   0.01     0.08   0.15   0.04    -0.04  -0.11  -0.01
   68   1     0.04  -0.02  -0.03     0.03   0.08   0.05     0.00  -0.04  -0.04
                    40                     41                     42
                     A                      A                      A
Frequencies --    293.4783               321.6461               338.8570
Red. masses --      2.6594                 4.7463                 3.5127
Frc consts  --      0.1350                 0.2893                 0.2376
IR Inten    --      3.1359                24.8413                 2.3137
Raman Activ --      0.7766                 0.3166                 1.9638
Depolar (P) --      0.6641                 0.0923                 0.4320
Depolar (U) --      0.7982                 0.1691                 0.6033
RamAct Fr= 1--      0.7766                 0.3166                 1.9638
 Dep-P Fr= 1--      0.6641                 0.0923                 0.4320
 Dep-U Fr= 1--      0.7982                 0.1691                 0.6033
RamAct Fr= 2--      1.1499                 0.5876                 5.0657
 Dep-P Fr= 2--      0.7275                 0.0855                 0.3940
 Dep-U Fr= 2--      0.8422                 0.1575                 0.5653
 Atom  AN      X      Y      Z        X      Y      Z        X      Y      Z
    1   6    -0.00  -0.01   0.01    -0.03   0.04   0.04    -0.04   0.02   0.04
    2   6     0.00  -0.01   0.01    -0.04   0.05   0.05    -0.05   0.03   0.04
    3   6     0.00  -0.02  -0.00     0.03   0.02   0.07    -0.00   0.00   0.07
    4   6     0.00  -0.02   0.01    -0.00  -0.02  -0.02    -0.03  -0.04   0.00
    5   8     0.01  -0.01   0.02    -0.03  -0.02  -0.12    -0.05  -0.03  -0.07
    6   6     0.00  -0.02   0.00    -0.03   0.02   0.01    -0.04  -0.00   0.02
    7   8    -0.01  -0.00   0.02    -0.05   0.03  -0.02    -0.04   0.00  -0.02
    8  23    -0.01   0.04  -0.02    -0.08  -0.08   0.00    -0.00  -0.02  -0.02
    9   8     0.02  -0.05  -0.00     0.06   0.06  -0.01     0.00   0.01  -0.02
   10   8     0.00   0.01  -0.00    -0.07  -0.01  -0.02    -0.07   0.01  -0.02
   11   8     0.01  -0.02  -0.02     0.18   0.05  -0.08     0.13   0.03  -0.06
   12   6     0.01   0.00   0.01     0.07  -0.12   0.04     0.05  -0.08   0.03
   13   6    -0.05   0.03   0.00    -0.05   0.06   0.03    -0.07   0.00   0.03
   14   6     0.02  -0.01  -0.02     0.05   0.06   0.02     0.05   0.05   0.01
   15   6     0.01   0.00  -0.01     0.03   0.02   0.04     0.02   0.03   0.03
   16   6     0.00   0.01   0.00    -0.02  -0.01  -0.02    -0.03  -0.00  -0.03
   17   6    -0.01   0.01  -0.01     0.02  -0.02   0.02     0.02  -0.01   0.02
   18   6    -0.01   0.00   0.01     0.01  -0.00  -0.01     0.02  -0.00  -0.02
   19   1    -0.04   0.06  -0.01    -0.07   0.04   0.04    -0.08  -0.01   0.04
   20   1    -0.04   0.08  -0.02    -0.02   0.16   0.00    -0.06   0.07   0.01
   21   1    -0.11   0.01   0.03    -0.11   0.05   0.11    -0.11  -0.00   0.08
   22   1     0.03   0.00   0.03    -0.14  -0.14   0.07    -0.08  -0.09   0.06
   23   1     0.01   0.01   0.01     0.19  -0.29   0.11     0.13  -0.19   0.07
   24   1    -0.01   0.03  -0.00     0.04  -0.08   0.02     0.02  -0.04   0.01
   25   1     0.03   0.02  -0.01     0.09   0.15   0.05     0.11   0.17   0.04
   26   1     0.03  -0.02  -0.03     0.11  -0.00  -0.04     0.14  -0.03  -0.07
   27   1    -0.00   0.01  -0.02     0.02  -0.01   0.04     0.01   0.01   0.03
   28   1     0.01   0.00  -0.01     0.04   0.00   0.09     0.04   0.02   0.07
   29   1     0.02   0.02  -0.00    -0.09  -0.10   0.00    -0.11  -0.10   0.00
   30   1     0.00   0.01   0.02    -0.05   0.02  -0.13    -0.07   0.04  -0.15
   31   1    -0.02   0.00  -0.02     0.04  -0.00   0.06     0.03   0.01   0.07
   32   1    -0.02   0.02  -0.01     0.04  -0.06   0.01     0.04  -0.06   0.01
   33   1     0.00  -0.00   0.02    -0.02   0.02  -0.06    -0.02   0.01  -0.06
   34   1    -0.00   0.00  -0.00    -0.01   0.00   0.02     0.00   0.00   0.01
   35   1    -0.03   0.01   0.02     0.07  -0.02  -0.04     0.07  -0.01  -0.04
   36   8    -0.01   0.01  -0.02    -0.03   0.02   0.00     0.03   0.01   0.01
   37   6     0.00  -0.00   0.00    -0.01   0.01  -0.05     0.03   0.01   0.04
   38   6    -0.00  -0.01   0.01    -0.02   0.02   0.02     0.06   0.02  -0.05
   39   8     0.06  -0.03  -0.00    -0.04   0.02   0.07     0.06   0.02  -0.02
   40   6     0.04  -0.04  -0.00     0.00  -0.00  -0.01     0.02   0.05   0.06
   41   6     0.04  -0.05   0.02     0.04   0.00  -0.08    -0.01   0.02   0.08
   42   6     0.00  -0.01   0.01    -0.01   0.01  -0.07     0.03  -0.00   0.07
   43   6    -0.06  -0.05  -0.04     0.06   0.08   0.08    -0.06  -0.07  -0.13
   44   6    -0.01   0.09  -0.02    -0.01  -0.01   0.02     0.02  -0.03  -0.02
   45   6    -0.03  -0.05   0.02     0.04   0.00  -0.02    -0.05   0.00   0.01
[truncated: 870,092 more chars]
