# Supplementary material for: Binding Zinc and Oxo-Vanadium Insulin-Mimetic Complexes to Phosphatase Enzymes: Structure, Electronics and Implications
Source: Molecules. 2025 Mar 26;30(7):1469. doi: 10.3390/molecules30071469 (PMC11990500; doi:10.3390/molecules30071469)
Supplement: Supplementary file 1 [file molecules-30-01469-s001.zip › SUPPLEMENTARY_MATERIAL/LOG/Zn2+_mal2.log]

Entering Link 1 = /usr/local/l1.exe PID=     10180.
 
Copyright (c) 1988,1990,1992,1993,1995,1998,2003,2009,2013,
           Gaussian, Inc.  All Rights Reserved.
 
This is part of the Gaussian(R) 09 program.  It is based on
the Gaussian(R) 03 system (copyright 2003, Gaussian, Inc.),
the Gaussian(R) 98 system (copyright 1998, Gaussian, Inc.),
the Gaussian(R) 94 system (copyright 1995, Gaussian, Inc.),
the Gaussian 92(TM) system (copyright 1992, Gaussian, Inc.),
the Gaussian 90(TM) system (copyright 1990, Gaussian, Inc.),
the Gaussian 88(TM) system (copyright 1988, Gaussian, Inc.),
the Gaussian 86(TM) system (copyright 1986, Carnegie Mellon
University), and the Gaussian 82(TM) system (copyright 1983,
Carnegie Mellon University). Gaussian is a federally registered
trademark of Gaussian, Inc.
 
This software contains proprietary and confidential information,
including trade secrets, belonging to Gaussian, Inc.
 
This software is provided under written license and may be
used, copied, transmitted, or stored only in accord with that
written license.
 
The following legend is applicable only to US Government
contracts under FAR:
 
                   RESTRICTED RIGHTS LEGEND
 
Use, reproduction and disclosure by the US Government is
subject to restrictions as set forth in subparagraphs (a)
and (c) of the Commercial Computer Software - Restricted
Rights clause in FAR 52.227-19.
 
Gaussian, Inc.
340 Quinnipiac St., Bldg. 40, Wallingford CT 06492
 
 
---------------------------------------------------------------
Warning -- This program may not be used in any manner that
competes with the business of Gaussian, Inc. or will provide
assistance to any competitor of Gaussian, Inc.  The licensee
of this program is prohibited from giving any competitor of
Gaussian, Inc. access to this program.  By using this program,
the user acknowledges that Gaussian, Inc. is engaged in the
business of creating and licensing software in the field of
computational chemistry and represents and warrants to the
licensee that it is not a competitor of Gaussian, Inc. and that
it will not use this program in any manner prohibited above.
---------------------------------------------------------------
 

Cite this work as:
Gaussian 09, Revision E.01,
M. J. Frisch, G. W. Trucks, H. B. Schlegel, G. E. Scuseria, 
M. A. Robb, J. R. Cheeseman, G. Scalmani, V. Barone, B. Mennucci, 
G. A. Petersson, H. Nakatsuji, M. Caricato, X. Li, H. P. Hratchian, 
A. F. Izmaylov, J. Bloino, G. Zheng, J. L. Sonnenberg, M. Hada, 
M. Ehara, K. Toyota, R. Fukuda, J. Hasegawa, M. Ishida, T. Nakajima, 
Y. Honda, O. Kitao, H. Nakai, T. Vreven, J. A. Montgomery, Jr., 
J. E. Peralta, F. Ogliaro, M. Bearpark, J. J. Heyd, E. Brothers, 
K. N. Kudin, V. N. Staroverov, T. Keith, R. Kobayashi, J. Normand, 
K. Raghavachari, A. Rendell, J. C. Burant, S. S. Iyengar, J. Tomasi, 
M. Cossi, N. Rega, J. M. Millam, M. Klene, J. E. Knox, J. B. Cross, 
V. Bakken, C. Adamo, J. Jaramillo, R. Gomperts, R. E. Stratmann, 
O. Yazyev, A. J. Austin, R. Cammi, C. Pomelli, J. W. Ochterski, 
R. L. Martin, K. Morokuma, V. G. Zakrzewski, G. A. Voth, 
P. Salvador, J. J. Dannenberg, S. Dapprich, A. D. Daniels, 
O. Farkas, J. B. Foresman, J. V. Ortiz, J. Cioslowski, 
and D. J. Fox, Gaussian, Inc., Wallingford CT, 2013.

******************************************
Gaussian 09:  ES64L-G09RevE.01 24-Apr-2013
               25-Jul-2024 
******************************************
%NPROCS=4
Will use up to    4 processors via shared memory.
%oldchk=zo.chk
%chk=zf.chk
%mem=20GB
Copying data from "zo.chk" to current chk file "zf.chk".
----------------------------------------------------------------------
#MaxDisk=50GB #p rb3lyp/genecp geom=check guess=read scf=(xqc,novaracc
) freq=raman cphf=rdfreq integral=(grid=superfinegrid,acc2e=14)
----------------------------------------------------------------------
1/10=4,29=2,30=1,38=1,83=1/1,3;
2/12=2,40=1/2;
3/5=7,11=2,14=-4,16=1,17=8,25=1,30=1,71=2,74=-5,75=-7,116=1,140=1/1,2,3;
4/5=1/1;
5/5=2,8=3,13=1,38=6,87=14,98=1/2,8;
8/6=4,10=90,11=11,87=14/1;
10/13=10,15=4,49=1,72=3,87=14/2;
11/6=3,8=1,9=11,15=111,16=1,87=14/1,2,10;
10/6=1,49=1,87=14/2;
6/7=2,8=2,9=2,10=2,18=1,28=1/1;
7/8=1,10=1,25=1,87=14/1,2,3,16;
1/10=4,30=1/3;
99//99;
-----------------
Zn (II) maltolato
-----------------
Structure from the checkpoint file:  "zf.chk"
Charge =  0 Multiplicity = 1
Redundant internal coordinates found in file.
C,0,-2.568361354,-0.7589267486,-0.9933204057
C,0,-2.7010709943,0.2738173485,0.0374414934
C,0,-3.9741599555,0.6360384082,0.4396709454
O,0,-5.0812256676,0.0468427289,-0.1101763966
C,0,-4.9708552966,-0.896361884,-1.0514753235
C,0,-3.7672563196,-1.3277760434,-1.5191186189
O,0,-1.6080911482,0.8051302408,0.530675827
Zn,0,0.0002891765,-0.0011330032,-0.3259586242
C,0,-4.2954024398,1.6616198442,1.4702858567
H,0,-4.8611251457,1.2242053773,2.3020307959
H,0,-5.9371969364,-1.2586257789,-1.3799374588
H,0,-3.7151938994,-2.0947507007,-2.2833067132
O,0,-1.3999560539,-1.1033888235,-1.3734497225
O,0,1.4053746896,1.0868142149,-1.3820599761
C,0,2.5721705338,0.747321328,-0.9924449961
C,0,2.7002580374,-0.2717469863,0.0522970715
C,0,3.9716925203,-0.6293293001,0.4640205042
O,0,5.0811320247,-0.047927978,-0.0891599434
C,0,4.9749391898,0.8831739194,-1.042941398
C,0,3.7733465254,1.3088573542,-1.5208773562
O,0,1.6052005046,-0.7962704348,0.5480827547
H,0,3.7245227243,2.0660486838,-2.2949660078
H,0,5.9427413921,1.2407764533,-1.3721937717
C,0,4.2883254593,-1.642019771,1.5087155979
H,0,4.8893943212,-2.4620137665,1.0968994106
H,0,-3.3627616229,2.0771024156,1.8544708398
H,0,-4.9003969115,2.4728858225,1.0471702379
H,0,4.8563093672,-1.1956946462,2.3341239951
H,0,3.3538292792,-2.0479072745,1.8986023823
Recover connectivity data from disk.
Using perturbation frequencies:    0.000000    0.085969

GradGradGradGradGradGradGradGradGradGradGradGradGradGradGradGradGradGrad
Berny optimization.
Initialization pass.
                          ----------------------------
                          !    Initial Parameters    !
                          ! (Angstroms and Degrees)  !
--------------------------                            --------------------------
! Name  Definition              Value          Derivative Info.                !
--------------------------------------------------------------------------------
! R1    R(1,2)                  1.4651         calculate D2E/DX2 analytically  !
! R2    R(1,6)                  1.4274         calculate D2E/DX2 analytically  !
! R3    R(1,13)                 1.2761         calculate D2E/DX2 analytically  !
! R4    R(2,3)                  1.3834         calculate D2E/DX2 analytically  !
! R5    R(2,7)                  1.3116         calculate D2E/DX2 analytically  !
! R6    R(3,4)                  1.3693         calculate D2E/DX2 analytically  !
! R7    R(3,9)                  1.489          calculate D2E/DX2 analytically  !
! R8    R(4,5)                  1.3371         calculate D2E/DX2 analytically  !
! R9    R(5,6)                  1.3614         calculate D2E/DX2 analytically  !
! R10   R(5,11)                 1.083          calculate D2E/DX2 analytically  !
! R11   R(6,12)                 1.0839         calculate D2E/DX2 analytically  !
! R12   R(7,8)                  1.9927         calculate D2E/DX2 analytically  !
! R13   R(8,21)                 1.993          calculate D2E/DX2 analytically  !
! R14   R(9,10)                 1.0969         calculate D2E/DX2 analytically  !
! R15   R(9,26)                 1.0909         calculate D2E/DX2 analytically  !
! R16   R(9,27)                 1.0969         calculate D2E/DX2 analytically  !
! R17   R(14,15)                1.2761         calculate D2E/DX2 analytically  !
! R18   R(15,16)                1.4651         calculate D2E/DX2 analytically  !
! R19   R(15,20)                1.4274         calculate D2E/DX2 analytically  !
! R20   R(16,17)                1.3834         calculate D2E/DX2 analytically  !
! R21   R(16,21)                1.3115         calculate D2E/DX2 analytically  !
! R22   R(17,18)                1.3693         calculate D2E/DX2 analytically  !
! R23   R(17,24)                1.489          calculate D2E/DX2 analytically  !
! R24   R(18,19)                1.3371         calculate D2E/DX2 analytically  !
! R25   R(19,20)                1.3614         calculate D2E/DX2 analytically  !
! R26   R(19,23)                1.083          calculate D2E/DX2 analytically  !
! R27   R(20,22)                1.0839         calculate D2E/DX2 analytically  !
! R28   R(24,25)                1.0969         calculate D2E/DX2 analytically  !
! R29   R(24,28)                1.0969         calculate D2E/DX2 analytically  !
! R30   R(24,29)                1.0909         calculate D2E/DX2 analytically  !
! A1    A(2,1,6)              117.6448         calculate D2E/DX2 analytically  !
! A2    A(2,1,13)             118.8676         calculate D2E/DX2 analytically  !
! A3    A(6,1,13)             123.4876         calculate D2E/DX2 analytically  !
! A4    A(1,2,3)              118.195          calculate D2E/DX2 analytically  !
! A5    A(1,2,7)              118.3357         calculate D2E/DX2 analytically  !
! A6    A(3,2,7)              123.4693         calculate D2E/DX2 analytically  !
! A7    A(2,3,4)              120.9705         calculate D2E/DX2 analytically  !
! A8    A(2,3,9)              125.4597         calculate D2E/DX2 analytically  !
! A9    A(4,3,9)              113.5698         calculate D2E/DX2 analytically  !
! A10   A(3,4,5)              121.2964         calculate D2E/DX2 analytically  !
! A11   A(4,5,6)              122.5696         calculate D2E/DX2 analytically  !
! A12   A(4,5,11)             112.0742         calculate D2E/DX2 analytically  !
! A13   A(6,5,11)             125.3561         calculate D2E/DX2 analytically  !
! A14   A(1,6,5)              119.3236         calculate D2E/DX2 analytically  !
! A15   A(1,6,12)             120.0891         calculate D2E/DX2 analytically  !
! A16   A(5,6,12)             120.5873         calculate D2E/DX2 analytically  !
! A17   A(2,7,8)              110.3072         calculate D2E/DX2 analytically  !
! A18   A(3,9,10)             111.1887         calculate D2E/DX2 analytically  !
! A19   A(3,9,26)             108.762          calculate D2E/DX2 analytically  !
! A20   A(3,9,27)             111.187          calculate D2E/DX2 analytically  !
! A21   A(10,9,26)            109.0121         calculate D2E/DX2 analytically  !
! A22   A(10,9,27)            107.6359         calculate D2E/DX2 analytically  !
! A23   A(26,9,27)            109.0078         calculate D2E/DX2 analytically  !
! A24   A(14,15,16)           118.8626         calculate D2E/DX2 analytically  !
! A25   A(14,15,20)           123.4871         calculate D2E/DX2 analytically  !
! A26   A(16,15,20)           117.6503         calculate D2E/DX2 analytically  !
! A27   A(15,16,17)           118.1878         calculate D2E/DX2 analytically  !
! A28   A(15,16,21)           118.3438         calculate D2E/DX2 analytically  !
! A29   A(17,16,21)           123.4683         calculate D2E/DX2 analytically  !
! A30   A(16,17,18)           120.9747         calculate D2E/DX2 analytically  !
! A31   A(16,17,24)           125.4517         calculate D2E/DX2 analytically  !
! A32   A(18,17,24)           113.5736         calculate D2E/DX2 analytically  !
! A33   A(17,18,19)           121.2985         calculate D2E/DX2 analytically  !
! A34   A(18,19,20)           122.5636         calculate D2E/DX2 analytically  !
! A35   A(18,19,23)           112.0744         calculate D2E/DX2 analytically  !
! A36   A(20,19,23)           125.362          calculate D2E/DX2 analytically  !
! A37   A(15,20,19)           119.325          calculate D2E/DX2 analytically  !
! A38   A(15,20,22)           120.0857         calculate D2E/DX2 analytically  !
! A39   A(19,20,22)           120.5893         calculate D2E/DX2 analytically  !
! A40   A(8,21,16)            110.3056         calculate D2E/DX2 analytically  !
! A41   A(17,24,25)           111.1937         calculate D2E/DX2 analytically  !
! A42   A(17,24,28)           111.1823         calculate D2E/DX2 analytically  !
! A43   A(17,24,29)           108.7621         calculate D2E/DX2 analytically  !
! A44   A(25,24,28)           107.6347         calculate D2E/DX2 analytically  !
! A45   A(25,24,29)           108.9922         calculate D2E/DX2 analytically  !
! A46   A(28,24,29)           109.0284         calculate D2E/DX2 analytically  !
! A47   L(7,8,21,12,-1)       203.7668         calculate D2E/DX2 analytically  !
! A48   L(7,8,21,12,-2)       232.9364         calculate D2E/DX2 analytically  !
! D1    D(6,1,2,3)              0.0081         calculate D2E/DX2 analytically  !
! D2    D(6,1,2,7)            179.9561         calculate D2E/DX2 analytically  !
! D3    D(13,1,2,3)          -179.9645         calculate D2E/DX2 analytically  !
! D4    D(13,1,2,7)            -0.0165         calculate D2E/DX2 analytically  !
! D5    D(2,1,6,5)              0.028          calculate D2E/DX2 analytically  !
! D6    D(2,1,6,12)           179.9905         calculate D2E/DX2 analytically  !
! D7    D(13,1,6,5)           179.9992         calculate D2E/DX2 analytically  !
! D8    D(13,1,6,12)           -0.0383         calculate D2E/DX2 analytically  !
! D9    D(1,2,3,4)             -0.0358         calculate D2E/DX2 analytically  !
! D10   D(1,2,3,9)            179.9761         calculate D2E/DX2 analytically  !
! D11   D(7,2,3,4)           -179.9809         calculate D2E/DX2 analytically  !
! D12   D(7,2,3,9)              0.0309         calculate D2E/DX2 analytically  !
! D13   D(1,2,7,8)              0.0847         calculate D2E/DX2 analytically  !
! D14   D(3,2,7,8)           -179.9702         calculate D2E/DX2 analytically  !
! D15   D(2,3,4,5)              0.0277         calculate D2E/DX2 analytically  !
! D16   D(9,3,4,5)           -179.9828         calculate D2E/DX2 analytically  !
! D17   D(2,3,9,10)          -120.1115         calculate D2E/DX2 analytically  !
! D18   D(2,3,9,26)            -0.0669         calculate D2E/DX2 analytically  !
! D19   D(2,3,9,27)           119.9714         calculate D2E/DX2 analytically  !
! D20   D(4,3,9,10)            59.8996         calculate D2E/DX2 analytically  !
! D21   D(4,3,9,26)           179.9442         calculate D2E/DX2 analytically  !
! D22   D(4,3,9,27)           -60.0175         calculate D2E/DX2 analytically  !
! D23   D(3,4,5,6)              0.0111         calculate D2E/DX2 analytically  !
! D24   D(3,4,5,11)           179.9863         calculate D2E/DX2 analytically  !
! D25   D(4,5,6,1)             -0.0387         calculate D2E/DX2 analytically  !
! D26   D(4,5,6,12)           179.9989         calculate D2E/DX2 analytically  !
! D27   D(11,5,6,1)           179.9895         calculate D2E/DX2 analytically  !
! D28   D(11,5,6,12)            0.0272         calculate D2E/DX2 analytically  !
! D29   D(2,7,21,16)          125.5151         calculate D2E/DX2 analytically  !
! D30   D(14,15,16,17)        179.9927         calculate D2E/DX2 analytically  !
! D31   D(14,15,16,21)         -0.034          calculate D2E/DX2 analytically  !
! D32   D(20,15,16,17)         -0.0143         calculate D2E/DX2 analytically  !
! D33   D(20,15,16,21)        179.9589         calculate D2E/DX2 analytically  !
! D34   D(14,15,20,19)       -179.9693         calculate D2E/DX2 analytically  !
! D35   D(14,15,20,22)          0.0121         calculate D2E/DX2 analytically  !
! D36   D(16,15,20,19)          0.0381         calculate D2E/DX2 analytically  !
! D37   D(16,15,20,22)       -179.9805         calculate D2E/DX2 analytically  !
! D38   D(15,16,17,18)         -0.0221         calculate D2E/DX2 analytically  !
! D39   D(15,16,17,24)       -179.9843         calculate D2E/DX2 analytically  !
! D40   D(21,16,17,18)       -179.9939         calculate D2E/DX2 analytically  !
! D41   D(21,16,17,24)          0.0439         calculate D2E/DX2 analytically  !
! D42   D(15,16,21,8)           0.0963         calculate D2E/DX2 analytically  !
! D43   D(17,16,21,8)        -179.932          calculate D2E/DX2 analytically  !
! D44   D(16,17,18,19)          0.0362         calculate D2E/DX2 analytically  !
! D45   D(24,17,18,19)       -179.9974         calculate D2E/DX2 analytically  !
! D46   D(16,17,24,25)        119.6202         calculate D2E/DX2 analytically  !
! D47   D(16,17,24,28)       -120.4639         calculate D2E/DX2 analytically  !
! D48   D(16,17,24,29)         -0.4031         calculate D2E/DX2 analytically  !
! D49   D(18,17,24,25)        -60.3444         calculate D2E/DX2 analytically  !
! D50   D(18,17,24,28)         59.5714         calculate D2E/DX2 analytically  !
! D51   D(18,17,24,29)        179.6323         calculate D2E/DX2 analytically  !
! D52   D(17,18,19,20)         -0.0112         calculate D2E/DX2 analytically  !
! D53   D(17,18,19,23)        179.9719         calculate D2E/DX2 analytically  !
! D54   D(18,19,20,15)         -0.0265         calculate D2E/DX2 analytically  !
! D55   D(18,19,20,22)        179.9921         calculate D2E/DX2 analytically  !
! D56   D(23,19,20,15)        179.9927         calculate D2E/DX2 analytically  !
! D57   D(23,19,20,22)          0.0114         calculate D2E/DX2 analytically  !
--------------------------------------------------------------------------------
Trust Radius=3.00D-01 FncErr=1.00D-07 GrdErr=1.00D-07
Number of steps in this run=      2 maximum allowed number of steps=      2.
GradGradGradGradGradGradGradGradGradGradGradGradGradGradGradGradGradGrad

                         Input orientation:                          
---------------------------------------------------------------------
Center     Atomic      Atomic             Coordinates (Angstroms)
Number     Number       Type             X           Y           Z
---------------------------------------------------------------------
     1          6           0       -2.568361   -0.758927   -0.993320
     2          6           0       -2.701071    0.273817    0.037441
     3          6           0       -3.974160    0.636038    0.439671
     4          8           0       -5.081226    0.046843   -0.110176
     5          6           0       -4.970855   -0.896362   -1.051475
     6          6           0       -3.767256   -1.327776   -1.519119
     7          8           0       -1.608091    0.805130    0.530676
     8         30           0        0.000289   -0.001133   -0.325959
     9          6           0       -4.295402    1.661620    1.470286
    10          1           0       -4.861125    1.224205    2.302031
    11          1           0       -5.937197   -1.258626   -1.379937
    12          1           0       -3.715194   -2.094751   -2.283307
    13          8           0       -1.399956   -1.103389   -1.373450
    14          8           0        1.405375    1.086814   -1.382060
    15          6           0        2.572171    0.747321   -0.992445
    16          6           0        2.700258   -0.271747    0.052297
    17          6           0        3.971693   -0.629329    0.464021
    18          8           0        5.081132   -0.047928   -0.089160
    19          6           0        4.974939    0.883174   -1.042941
    20          6           0        3.773347    1.308857   -1.520877
    21          8           0        1.605201   -0.796270    0.548083
    22          1           0        3.724523    2.066049   -2.294966
    23          1           0        5.942741    1.240776   -1.372194
    24          6           0        4.288325   -1.642020    1.508716
    25          1           0        4.889394   -2.462014    1.096899
    26          1           0       -3.362762    2.077102    1.854471
    27          1           0       -4.900397    2.472886    1.047170
    28          1           0        4.856309   -1.195695    2.334124
    29          1           0        3.353829   -2.047907    1.898602
---------------------------------------------------------------------
                   Distance matrix (angstroms):
                   1          2          3          4          5
    1  C    0.000000
    2  C    1.465142   0.000000
    3  C    2.444517   1.383383   0.000000
    4  O    2.782750   2.395505   1.369335   0.000000
    5  C    2.407124   2.776145   2.359061   1.337109   0.000000
    6  C    1.427376   2.474820   2.781408   2.366688   1.361418
    7  O    2.385573   1.311556   2.373848   3.612251   4.087354
    8  Zn   2.759998   2.739526   4.097368   5.086321   5.102949
    9  C    3.861486   2.553611   1.489020   2.392255   3.654967
   10  H    4.477602   3.270694   2.145002   2.693208   3.969238
   11  H    3.427568   3.850955   3.279366   2.012269   1.083023
   12  H    2.182594   3.467626   3.865085   3.342897   2.128434
   13  O    1.276058   2.362247   3.597157   4.058403   3.591358
   14  O    4.398688   4.420277   5.697481   6.691428   6.685700
   15  C    5.356664   5.393695   6.702073   7.735861   7.720260
   16  C    5.393423   5.428832   6.746998   7.789697   7.775245
   17  C    6.701712   6.747104   8.046013   9.096276   9.073985
   18  O    7.735488   7.789880   9.096471  10.162821  10.133526
   19  C    7.720126   7.775582   9.074447  10.133901  10.103744
   20  C    6.691136   6.739269   8.019993   9.054624   9.030194
   21  O    4.449263   4.466522   5.761295   6.771443   6.768539
   22  H    7.019627   7.066857   8.294148   9.294714   9.269938
   23  H    8.751070   8.811219  10.099183  11.160019  11.125503
   24  C    7.352156   7.395048   8.637191   9.657202   9.635508
   25  H    7.930173   8.137714   9.412357  10.352036  10.212311
   26  H    4.096834   2.644100   2.110008   3.306798   4.457800
   27  H    4.477343   3.269937   2.144989   2.694037   3.970026
   28  H    8.147907   8.034190   9.215280  10.308885  10.398319
   29  H    6.715432   6.746565   7.939236   8.920388   8.906705
                   6          7          8          9         10
    6  C    0.000000
    7  O    3.662368   0.000000
    8  Zn   4.168694   1.992679   0.000000
    9  C    4.260512   2.972891   4.944108   0.000000
   10  H    4.723382   3.727674   5.660489   1.096893   0.000000
   11  H    2.175499   5.162431   6.160024   4.398533   4.569384
   12  H    1.083948   4.557158   4.692469   5.341949   5.775288
   13  O    2.382368   2.703971   2.067098   4.910775   5.559365
   14  O    5.710091   3.580346   2.067183   6.400401   7.270517
   15  C    6.691169   4.449475   2.760247   7.352860   8.144622
   16  C    6.738938   4.466585   2.739734   7.395124   8.029551
   17  C    8.019476   5.761606   4.097651   8.637469   9.210458
   18  O    9.054102   6.771825   5.086573   9.657837  10.304591
   19  C    9.030007   6.768948   5.103254   9.636468  10.394869
   20  C    7.988275   5.781218   4.168917   8.612561   9.443299
   21  O    5.780927   3.590269   1.992971   6.458235   6.998001
   22  H    8.261158   6.165301   4.692563   8.869041   9.775195
   23  H   10.045054   7.799088   6.160332  10.633738  11.411561
   24  C    8.611558   6.458547   4.944269   9.197603   9.620657
   25  H    9.114145   7.294666   5.655423  10.074932  10.493483
   26  H    4.810189   2.539530   4.514803   1.090891   1.781246
   27  H    4.723862   3.726587   5.658885   1.096904   1.770712
   28  H    9.446206   7.003156   5.664270   9.626229  10.014264
   29  H    7.931536   5.884870   4.514885   8.512038   8.851833
                  11         12         13         14         15
   11  H    0.000000
   12  H    2.540173   0.000000
   13  O    4.539900   2.677866   0.000000
   14  O    7.708077   6.095476   3.559065   0.000000
   15  C    8.751189   7.019590   4.398646   1.276114   0.000000
   16  C    8.810837   7.066570   4.419970   2.362158   1.465057
   17  C   10.098628   8.293581   5.696985   3.597103   2.444406
   18  O   11.159546   9.294036   6.690882   4.058377   2.782667
   19  C   11.125448   9.269571   6.685429   3.591415   2.407136
   20  C   10.045222   8.260998   5.709967   2.382407   1.427371
   21  O    7.798640   6.165178   3.580164   2.703958   2.385568
   22  H   10.258634   8.524187   6.095474   2.677825   2.182549
   23  H   12.140017  10.258245   7.707809   4.539989   3.427602
   24  C   10.632620   8.867960   6.399496   4.910654   3.861340
   25  H   11.171300   9.252006   6.892345   5.556781   4.476016
   26  H    5.311892   5.886406   4.938380   5.847301   6.715405
   27  H    4.570556   5.775819   5.558977   6.898196   7.935797
   28  H   11.414815   9.777507   7.272928   5.561369   4.478690
   29  H    9.884076   8.213504   5.847813   4.938188   4.096639
                  16         17         18         19         20
   16  C    0.000000
   17  C    1.383447   0.000000
   18  O    2.395551   1.369267   0.000000
   19  C    2.776250   2.359047   1.337134   0.000000
   20  C    2.474814   2.781318   2.366640   1.361416   0.000000
   21  O    1.311518   2.373862   3.612228   4.087423   3.662378
   22  H    3.467571   3.864992   3.342883   2.128450   1.083945
   23  H    3.851052   3.279331   2.012289   1.083018   2.175550
   24  C    2.553578   1.489022   2.392254   3.654996   4.260436
   25  H    3.268146   2.145098   2.696537   3.971966   4.724170
   26  H    6.747231   7.940551   8.921479   8.907172   7.931407
   27  H    8.142035   9.416888  10.357445  10.218513   9.120507
   28  H    3.272456   2.144902   2.690765   3.967410   4.722989
   29  H    2.644002   2.110010   3.306764   4.457793   4.810063
                  21         22         23         24         25
   21  O    0.000000
   22  H    4.557118   0.000000
   23  H    5.162488   2.540291   0.000000
   24  C    2.972754   5.341876   4.398550   0.000000
   25  H    3.723148   5.776247   4.573469   1.096935   0.000000
   26  H    5.885879   8.212646   9.884493   8.514138   9.448575
   27  H    7.297895   9.258760  11.177883  10.078596  10.963381
   28  H    3.730843   5.774806   4.566565   1.096864   1.770701
   29  H    2.539331   5.886261   5.311875   1.090889   1.781059
                  26         27         28         29
   26  H    0.000000
   27  H    1.781208   0.000000
   28  H    8.859706  10.502764   0.000000
   29  H    7.882274   9.449590   1.781402   0.000000
Stoichiometry    C12H10O6Zn
Framework group  C1[X(C12H10O6Zn)]
Deg. of freedom    81
Full point group                 C1      NOp   1
Largest Abelian subgroup         C1      NOp   1
Largest concise Abelian subgroup C1      NOp   1
                        Standard orientation:                         
---------------------------------------------------------------------
Center     Atomic      Atomic             Coordinates (Angstroms)
Number     Number       Type             X           Y           Z
---------------------------------------------------------------------
     1          6           0       -2.566591   -0.739324    0.765670
     2          6           0       -2.701964    0.297312   -0.260831
     3          6           0       -3.975888    0.704068   -0.614969
     4          8           0       -5.081342    0.153248   -0.023659
     5          6           0       -4.968539   -0.793393    0.913895
     6          6           0       -3.763918   -1.265799    1.337191
     7          8           0       -1.610444    0.791232   -0.794503
     8         30           0       -0.000110   -0.073014   -0.000354
     9          6           0       -4.299758    1.740896   -1.633437
    10          1           0       -4.861762    2.571383   -1.188897
    11          1           0       -5.933866   -1.121878    1.278832
    12          1           0       -3.709874   -2.034255    2.099751
    13          8           0       -1.397386   -1.123672    1.102655
    14          8           0        1.397789   -1.126000   -1.100511
    15          6           0        2.566929   -0.740587   -0.764304
    16          6           0        2.701844    0.298331    0.259825
    17          6           0        3.975750    0.705543    0.613757
    18          8           0        5.081367    0.153306    0.024234
    19          6           0        4.968938   -0.795176   -0.911538
    20          6           0        3.764423   -1.268369   -1.334253
    21          8           0        1.610230    0.793455    0.792094
    22          1           0        3.710531   -2.038223   -2.095407
    23          1           0        5.934407   -1.124422   -1.275397
    24          6           0        4.299178    1.744069    1.630637
    25          1           0        4.903183    1.326585    2.445592
    26          1           0       -3.368263    2.125461   -2.051133
    27          1           0       -4.909349    1.323422   -2.444185
    28          1           0        4.866777    2.570751    1.186183
    29          1           0        3.367360    2.133619    2.042954
---------------------------------------------------------------------
Rotational constants (GHZ):      1.0148267      0.1434075      0.1431493
General basis read from cards:  (5D, 7F)
======================================================================================================
                                      Pseudopotential Parameters
======================================================================================================
 Center     Atomic      Valence      Angular      Power
 Number     Number     Electrons     Momentum     of R      Exponent        Coefficient   SO-Coeffient
======================================================================================================
   1          6
                                  No pseudopotential on this center.
   2          6
                                  No pseudopotential on this center.
   3          6
                                  No pseudopotential on this center.
   4          8
                                  No pseudopotential on this center.
   5          6
                                  No pseudopotential on this center.
   6          6
                                  No pseudopotential on this center.
   7          8
                                  No pseudopotential on this center.
   8         30           12
                                     F and up 
                                                    1      386.7379660      -18.00000000    0.00000000
                                                    2       72.8587359     -124.35274030    0.00000000
                                                    2       15.9066170      -30.66018220    0.00000000
                                                    2        4.3502340      -10.63589890    0.00000000
                                                    2        1.2842199       -0.76836230    0.00000000
                                     S - F
                                                    0       19.0867858        3.00000000    0.00000000
                                                    1        5.0231080       22.52342250    0.00000000
                                                    2        1.2701744       48.44659420    0.00000000
                                                    2        1.0671287      -44.55601190    0.00000000
                                                    2        0.9264190       12.99839580    0.00000000
                                     P - F
                                                    0       43.4927750        5.00000000    0.00000000
                                                    1       20.8692669       20.74355890    0.00000000
                                                    2       21.7118378       90.30271580    0.00000000
                                                    2        6.3616915       74.66103160    0.00000000
                                                    2        1.2291195        9.88944240    0.00000000
                                     D - F
                                                    2       13.5851800       -4.84903590    0.00000000
                                                    2        9.8373050        3.69133790    0.00000000
                                                    2        0.8373113       -0.50373190    0.00000000
   9          6
                                  No pseudopotential on this center.
  10          1
                                  No pseudopotential on this center.
  11          1
                                  No pseudopotential on this center.
  12          1
                                  No pseudopotential on this center.
  13          8
                                  No pseudopotential on this center.
  14          8
                                  No pseudopotential on this center.
  15          6
                                  No pseudopotential on this center.
  16          6
                                  No pseudopotential on this center.
  17          6
                                  No pseudopotential on this center.
  18          8
                                  No pseudopotential on this center.
  19          6
                                  No pseudopotential on this center.
  20          6
                                  No pseudopotential on this center.
  21          8
                                  No pseudopotential on this center.
  22          1
                                  No pseudopotential on this center.
  23          1
                                  No pseudopotential on this center.
  24          6
                                  No pseudopotential on this center.
  25          1
                                  No pseudopotential on this center.
  26          1
                                  No pseudopotential on this center.
  27          1
                                  No pseudopotential on this center.
  28          1
                                  No pseudopotential on this center.
  29          1
                                  No pseudopotential on this center.
======================================================================================================
There are   422 symmetry adapted cartesian basis functions of A   symmetry.
There are   402 symmetry adapted basis functions of A   symmetry.
  402 basis functions,   695 primitive gaussians,   422 cartesian basis functions
   71 alpha electrons       71 beta electrons
      nuclear repulsion energy      1444.7296006210 Hartrees.
NAtoms=   29 NActive=   29 NUniq=   29 SFac= 1.00D+00 NAtFMM=   60 NAOKFM=F Big=F
Integral buffers will be    262144 words long.
Raffenetti 2 integral format.
Two-electron integral symmetry is turned on.
One-electron integrals computed using PRISM.
  1 Symmetry operations used in ECPInt.
ECPInt:  NShTT=    9316 NPrTT=   41402 LenC2=    8046 LenP2D=   23714.
LDataN:  DoStor=T MaxTD1= 5 Len=  102
NBasis=   402 RedAO= T EigKep=  3.05D-06  NBF=   402
NBsUse=   402 1.00D-06 EigRej= -1.00D+00 NBFU=   402
Initial guess from the checkpoint file:  "zf.chk"
B after Tr=     0.000000    0.000000    0.000000
        Rot=    1.000000    0.000000    0.000000    0.000000 Ang=   0.00 deg.
Requested convergence on RMS density matrix=1.00D-08 within  64 cycles.
Requested convergence on MAX density matrix=1.00D-06.
Requested convergence on             energy=1.00D-06.
No special actions if energy rises.
SCF Done:  E(RB3LYP) =  -980.344193948     A.U. after    8 cycles
           NFock=  8  Conv=0.38D-08     -V/T= 1.9579
QCSCF skips out because SCF is already converged.
DoSCS=F DFT=T ScalE2(SS,OS)=  1.000000  1.000000
Range of M.O.s used for correlation:     1   402
NBasis=   402 NAE=    71 NBE=    71 NFC=     0 NFV=     0
NROrb=    402 NOA=    71 NOB=    71 NVA=   331 NVB=   331

**** Warning!!: The largest alpha MO coefficient is  0.90894272D+02

         Differentiating once with respect to electric field.
               with respect to dipole field.
         Electric field/nuclear overlap derivatives assumed to be zero.
         There are     6 degrees of freedom in the 1st order CPHF.  IDoFFX=0 NUNeed=     6.
LinEq1:  Iter=  0 NonCon=     6 RMS=1.57D-01 Max=1.30D+01 NDo=     6
AX will form     6 AO Fock derivatives at one time.
LinEq1:  Iter=  1 NonCon=     6 RMS=1.41D-01 Max=7.42D+00 NDo=     6
LinEq1:  Iter=  2 NonCon=     6 RMS=9.97D-02 Max=8.37D+00 NDo=     6
LinEq1:  Iter=  3 NonCon=     6 RMS=8.04D-02 Max=4.47D+00 NDo=     6
LinEq1:  Iter=  4 NonCon=     6 RMS=4.67D-02 Max=2.13D+00 NDo=     6
LinEq1:  Iter=  5 NonCon=     6 RMS=3.52D-02 Max=1.68D+00 NDo=     6
LinEq1:  Iter=  6 NonCon=     6 RMS=2.33D-02 Max=9.92D-01 NDo=     6
LinEq1:  Iter=  7 NonCon=     6 RMS=1.42D-02 Max=7.10D-01 NDo=     6
LinEq1:  Iter=  8 NonCon=     6 RMS=9.52D-03 Max=4.40D-01 NDo=     6
LinEq1:  Iter=  9 NonCon=     6 RMS=6.21D-03 Max=3.86D-01 NDo=     6
LinEq1:  Iter= 10 NonCon=     6 RMS=7.30D-03 Max=6.14D-01 NDo=     6
LinEq1:  Iter= 11 NonCon=     6 RMS=4.19D-03 Max=2.21D-01 NDo=     6
LinEq1:  Iter= 12 NonCon=     6 RMS=3.43D-03 Max=1.59D-01 NDo=     6
LinEq1:  Iter= 13 NonCon=     6 RMS=1.94D-03 Max=9.02D-02 NDo=     6
LinEq1:  Iter= 14 NonCon=     6 RMS=1.29D-03 Max=3.36D-02 NDo=     6
LinEq1:  Iter= 15 NonCon=     6 RMS=6.17D-04 Max=2.58D-02 NDo=     6
LinEq1:  Iter= 16 NonCon=     6 RMS=3.66D-04 Max=1.54D-02 NDo=     6
LinEq1:  Iter= 17 NonCon=     6 RMS=1.49D-04 Max=5.22D-03 NDo=     6
LinEq1:  Iter= 18 NonCon=     6 RMS=8.00D-05 Max=4.46D-03 NDo=     6
LinEq1:  Iter= 19 NonCon=     6 RMS=6.86D-05 Max=3.63D-03 NDo=     6
LinEq1:  Iter= 20 NonCon=     6 RMS=3.90D-05 Max=1.44D-03 NDo=     6
LinEq1:  Iter= 21 NonCon=     6 RMS=1.59D-05 Max=6.42D-04 NDo=     6
LinEq1:  Iter= 22 NonCon=     6 RMS=6.06D-06 Max=2.97D-04 NDo=     6
LinEq1:  Iter= 23 NonCon=     6 RMS=2.91D-06 Max=1.73D-04 NDo=     6
LinEq1:  Iter= 24 NonCon=     6 RMS=2.69D-06 Max=1.65D-04 NDo=     6
LinEq1:  Iter= 25 NonCon=     6 RMS=1.19D-06 Max=7.18D-05 NDo=     6
LinEq1:  Iter= 26 NonCon=     6 RMS=5.74D-07 Max=2.63D-05 NDo=     6
LinEq1:  Iter= 27 NonCon=     6 RMS=2.70D-07 Max=1.93D-05 NDo=     6
LinEq1:  Iter= 28 NonCon=     4 RMS=2.75D-07 Max=1.58D-05 NDo=     6
LinEq1:  Iter= 29 NonCon=     3 RMS=7.81D-08 Max=3.10D-06 NDo=     4
LinEq1:  Iter= 30 NonCon=     3 RMS=1.92D-08 Max=7.11D-07 NDo=     3
LinEq1:  Iter= 31 NonCon=     3 RMS=7.19D-09 Max=3.67D-07 NDo=     3
LinEq1:  Iter= 32 NonCon=     1 RMS=4.53D-09 Max=1.75D-07 NDo=     3
LinEq1:  Iter= 33 NonCon=     0 RMS=2.14D-09 Max=8.62D-08 NDo=     1
Linear equations converged to 1.000D-08 1.000D-07 after    33 iterations.
Isotropic polarizability for W=    0.000000      188.85 Bohr**3.
Isotropic polarizability for W=    0.085969      207.45 Bohr**3.
End of Minotr F.D. properties on file   721 Mask=      11 NFrqRd=     2 NDeriv=     1 ND12= 1 LenFil=      58:
Frequencies=    0.000000    0.085969
Property number 1 -- Alpha(-w,w) frequency  1    0.000000:
                1             2             3 
     1   0.264038D+03 -0.726713D-02  0.678709D+01
     2  -0.726713D-02  0.151913D+03  0.316936D-02
     3   0.678709D+01  0.316936D-02  0.150610D+03
Property number 1 -- Alpha(-w,w) frequency  2    0.085969:
                1             2             3 
     1   0.290890D+03 -0.560203D-02  0.111334D+02
     2  -0.560203D-02  0.166571D+03  0.544153D-02
     3   0.111334D+02  0.544153D-02  0.164887D+03
Property number 5 -- Beta(-w,w,0) frequency  1    0.000000:
                1 
     1  -0.101547D+00
     2   0.709255D+02
     3   0.255166D+00
     4  -0.264184D+00
     5   0.132290D+03
     6  -0.220388D-01
     7   0.709255D+02
     8   0.255166D+00
     9  -0.273972D+03
    10   0.132290D+03
    11  -0.186061D+00
    12  -0.230822D+03
    13  -0.264184D+00
    14   0.132290D+03
    15  -0.186061D+00
    16  -0.220388D-01
    17  -0.230822D+03
    18   0.111510D+01
Property number 5 -- Beta(-w,w,0) frequency  2    0.085969:
                1 
     1  -0.135332D+00
     2   0.177115D+03
     3   0.951282D+00
     4  -0.420024D+00
     5   0.436645D+03
     6  -0.449407D+00
     7   0.121604D+03
     8   0.406087D+00
     9  -0.496002D+03
    10   0.204334D+03
    11  -0.418381D+00
    12  -0.446365D+03
    13  -0.319207D+00
    14   0.201470D+03
    15  -0.365278D+00
    16   0.222875D-01
    17  -0.457601D+03
    18   0.200629D+01
End of Minotr F.D. properties file   722 does not exist.
End of Minotr F.D. properties file   788 does not exist.
  1 Symmetry operations used in ECPInt.
ECPInt:  NShTT=    9316 NPrTT=   41402 LenC2=    8046 LenP2D=   23714.
LDataN:  DoStor=T MaxTD1= 6 Len=  172
Symmetrizing basis deriv contribution to polar:
IMax=3 JMax=2 DiffMx= 0.00D+00
G2DrvN: will do    30 centers at a time, making    1 passes.
PxScal for G2LodP:  IOpCl= 0 ISclPx=1 IMOff=     1 NMtTot=    13 NTT=   81003 ScalPx= 6.83D+01
Calling FoFCou, ICntrl=  3107 FMM=F I1Cent=   0 AccDes= 1.00D-14.
End of G2Drv F.D. properties on file   721 Mask=      11 NFrqRd=     2 NDeriv=     1 ND12= 1 LenFil=      58:
Frequencies=    0.000000    0.085969
Property number 1 -- Alpha(-w,w) frequency  1    0.000000:
                1             2             3 
     1   0.264038D+03 -0.726713D-02  0.678709D+01
     2  -0.726713D-02  0.151913D+03  0.316936D-02
     3   0.678709D+01  0.316936D-02  0.150610D+03
Property number 1 -- Alpha(-w,w) frequency  2    0.085969:
                1             2             3 
     1   0.290890D+03 -0.560203D-02  0.111334D+02
     2  -0.560203D-02  0.166571D+03  0.544153D-02
     3   0.111334D+02  0.544153D-02  0.164887D+03
Property number 5 -- Beta(-w,w,0) frequency  1    0.000000:
                1 
     1  -0.101547D+00
     2   0.709255D+02
     3   0.255166D+00
     4  -0.264184D+00
     5   0.132290D+03
     6  -0.220388D-01
     7   0.709255D+02
     8   0.255166D+00
     9  -0.273972D+03
    10   0.132290D+03
    11  -0.186061D+00
    12  -0.230822D+03
    13  -0.264184D+00
    14   0.132290D+03
    15  -0.186061D+00
    16  -0.220388D-01
    17  -0.230822D+03
    18   0.111510D+01
Property number 5 -- Beta(-w,w,0) frequency  2    0.085969:
                1 
     1  -0.135332D+00
     2   0.177115D+03
     3   0.951282D+00
     4  -0.420024D+00
     5   0.436645D+03
     6  -0.449407D+00
     7   0.121604D+03
     8   0.406087D+00
     9  -0.496002D+03
    10   0.204334D+03
    11  -0.418381D+00
    12  -0.446365D+03
    13  -0.319207D+00
    14   0.201470D+03
    15  -0.365278D+00
    16   0.222875D-01
    17  -0.457601D+03
    18   0.200629D+01
End of G2Drv F.D. properties on file   722 Mask=       1 NFrqRd=     2 NDeriv=    87 ND12= 1 LenFil=    1570:
Frequencies=    0.000000    0.085969
Property number 1 -- Alpha(-w,w) derivatives, frequency  1    0.000000:
                1             2             3             4             5 
     1  -0.101391D+02 -0.317400D+01  0.263302D+01  0.503428D+01  0.127279D+01
     2  -0.317400D+01  0.815997D+00 -0.272884D+01  0.127279D+01 -0.725826D+01
     3   0.263302D+01 -0.272884D+01  0.700997D+00 -0.812476D+01 -0.119947D+01
                6             7             8             9            10 
     1  -0.812476D+01 -0.514568D+01 -0.805315D+01  0.108629D+01 -0.561431D+00
     2  -0.119947D+01 -0.805315D+01 -0.341589D+01  0.156344D+01  0.104348D+02
     3   0.385356D+01  0.108629D+01  0.156344D+01  0.586417D+01 -0.989215D+01
               11            12            13            14            15 
     1   0.104348D+02 -0.989215D+01  0.968316D+00  0.502749D+01  0.182010D+01
     2  -0.620813D+00  0.271980D+01  0.502749D+01  0.616804D+01  0.131166D+02
     3   0.271980D+01  0.379603D+00  0.182010D+01  0.131166D+02 -0.259257D+01
               16            17            18            19            20 
     1  -0.477587D+00  0.966531D+00  0.555655D+01 -0.205655D+02  0.570847D+01
     2   0.966531D+00  0.230980D+01 -0.125698D+02  0.570847D+01 -0.625490D+01
     3   0.555655D+01 -0.125698D+02 -0.596054D+01 -0.603335D+01 -0.173849D+01
               21            22            23            24            25 
     1  -0.603335D+01  0.437207D+01 -0.960682D+01  0.239098D+01 -0.381860D+01
     2  -0.173849D+01 -0.960682D+01  0.129398D+00 -0.191728D+02  0.257840D+01
     3  -0.511560D+01  0.239098D+01 -0.191728D+02  0.106815D+02 -0.868127D+01
               26            27            28            29            30 
     1   0.257840D+01 -0.868127D+01  0.542291D+01 -0.199150D+01  0.216412D+01
     2  -0.102741D+02  0.183532D+02 -0.199150D+01  0.281982D+01  0.156906D+01
     3   0.183532D+02  0.777332D+00  0.216412D+01  0.156906D+01  0.276811D+01
               31            32            33            34            35 
     1  -0.498855D+01  0.239427D+01 -0.494097D+00  0.490999D+01 -0.533815D+00
     2   0.239427D+01  0.337364D-01 -0.233617D+00 -0.533815D+00 -0.305513D-01
     3  -0.494097D+00 -0.233617D+00 -0.129433D+00  0.217271D+01  0.840723D-01
               36            37            38            39            40 
     1   0.217271D+01 -0.107100D+02  0.461003D+01 -0.426197D+01  0.285150D+01
     2   0.840723D-01  0.461003D+01  0.105735D+02  0.311491D+01 -0.258876D+01
     3  -0.165048D+00 -0.426197D+01  0.311491D+01  0.109233D+02  0.716969D+01
               41            42            43            44            45 
     1  -0.258876D+01  0.716969D+01 -0.294186D+01  0.663599D+01 -0.190476D+01
     2   0.316278D+01  0.428418D+01  0.663599D+01  0.503932D+00 -0.378148D+01
     3   0.428418D+01 -0.112226D+01 -0.190476D+01 -0.378148D+01 -0.495457D+01
               46            47            48            49            50 
     1   0.786420D+01 -0.108131D+02  0.109558D+02 -0.380299D+01 -0.169940D+01
     2  -0.108131D+02 -0.534412D+01  0.381820D+01 -0.169940D+01 -0.620787D+00
     3   0.109558D+02  0.381820D+01 -0.731745D+01  0.672960D+01  0.553596D+01
               51            52            53            54            55 
     1   0.672960D+01  0.433385D+01  0.741655D+01 -0.293773D+01  0.565276D+00
     2   0.553596D+01  0.741655D+01  0.774449D+01 -0.660459D+01  0.334688D-01
     3  -0.773350D+01 -0.293773D+01 -0.660459D+01  0.278657D+01  0.147434D+00
               56            57            58            59            60 
     1   0.334688D-01  0.147434D+00  0.162308D+00 -0.160598D+01 -0.194514D+00
     2  -0.340054D+01  0.411342D+00 -0.160598D+01 -0.112803D+01 -0.170242D+01
     3   0.411342D+00 -0.363554D+01 -0.194514D+00 -0.170242D+01  0.626661D+00
               61            62            63            64            65 
     1  -0.512054D+00 -0.183972D+00 -0.143647D+01 -0.175834D-02 -0.131299D+01
     2  -0.183972D+00 -0.364622D+00  0.202640D+01 -0.131299D+01 -0.151138D-01
     3  -0.143647D+01  0.202640D+01  0.157268D+01 -0.583034D-03 -0.531580D+01
               66            67            68            69            70 
     1  -0.583034D-03  0.620368D+00 -0.432384D-02 -0.150152D+01 -0.128317D-02
     2  -0.531580D+01 -0.432384D-02 -0.231015D+00 -0.109116D-02 -0.151738D+01
     3   0.153778D-01 -0.150152D+01 -0.109116D-02  0.329697D+00  0.536615D-02
               71            72            73            74            75 
     1  -0.151738D+01  0.536615D-02  0.474287D+01 -0.496537D+01  0.485861D+01
     2  -0.181503D-02 -0.633289D+00 -0.496537D+01  0.458961D+01 -0.456592D+01
     3  -0.633289D+00 -0.587075D-02  0.485861D+01 -0.456592D+01  0.398134D+01
               76            77            78            79            80 
     1  -0.510023D+01 -0.931226D+00 -0.535351D+01  0.466815D+01 -0.472908D+01
     2  -0.931226D+00 -0.169074D+00 -0.130805D+01 -0.472908D+01  0.717294D+01
     3  -0.535351D+01 -0.130805D+01 -0.741055D+01 -0.155506D+01  0.173240D+01
               81            82            83            84            85 
     1  -0.155506D+01  0.305319D+01 -0.304219D+01 -0.312050D+00 -0.488908D+01
     2   0.173240D+01 -0.304219D+01  0.342731D+01 -0.998933D+00  0.416986D+01
     3  -0.760432D+00 -0.312050D+00 -0.998933D+00 -0.178176D+01 -0.208865D+01
               86            87            88            89            90 
     1   0.416986D+01 -0.208865D+01 -0.346475D+01  0.201263D+01  0.613817D+00
     2  -0.525176D+01  0.154445D+01  0.201263D+01 -0.191466D+01 -0.931023D+00
     3   0.154445D+01  0.850234D+00  0.613817D+00 -0.931023D+00  0.164381D+01
               91            92            93            94            95 
     1   0.787455D+01  0.173999D+01 -0.187257D+01  0.946280D+00  0.218727D+01
     2   0.173999D+01  0.554230D+00  0.105890D+00  0.218727D+01  0.124852D+01
     3  -0.187257D+01  0.105890D+00  0.600566D+00 -0.125464D+01 -0.593546D+00
               96            97            98            99           100 
     1  -0.125464D+01 -0.121325D+01 -0.133180D+01  0.225216D+01  0.135326D+01
     2  -0.593546D+00 -0.133180D+01 -0.540315D+00  0.572761D+00  0.140931D+01
     3   0.549869D+00  0.225216D+01  0.572761D+00 -0.140521D+01 -0.138602D+01
              101           102           103           104           105 
     1   0.140931D+01 -0.138602D+01  0.163584D+00  0.115401D+01 -0.848600D+00
     2  -0.247848D+00  0.238697D+00  0.115401D+01  0.318105D+01 -0.224336D+01
     3   0.238697D+00 -0.211598D+00 -0.848600D+00 -0.224336D+01  0.117869D+01
              106           107           108           109           110 
     1  -0.170044D+00 -0.838372D+00  0.114485D+01 -0.725938D+00  0.251123D+01
     2  -0.838372D+00 -0.118834D+01  0.221002D+01  0.251123D+01 -0.353993D+01
     3   0.114485D+01  0.221002D+01 -0.307111D+01 -0.225878D+01  0.495209D+00
              111           112           113           114           115 
     1  -0.225878D+01 -0.281689D+00 -0.192325D+01 -0.222314D-01 -0.162932D+00
     2   0.495209D+00 -0.192325D+01  0.275111D+01  0.299456D+00 -0.133192D+00
     3  -0.299593D+01 -0.222314D-01  0.299456D+00  0.787906D+00 -0.197788D+01
              116           117           118           119           120 
     1  -0.133192D+00 -0.197788D+01  0.725936D+00  0.251224D+01  0.225841D+01
     2  -0.498870D+00  0.475464D-01  0.251224D+01  0.353903D+01  0.495144D+00
     3   0.475464D-01 -0.240133D+01  0.225841D+01  0.495144D+00  0.299777D+01
              121           122           123           124           125 
     1  -0.282911D+00  0.192029D+01 -0.206668D-01  0.163889D+00 -0.133269D+00
     2   0.192029D+01  0.274713D+01 -0.303255D+00 -0.133269D+00  0.491291D+00
     3  -0.206668D-01 -0.303255D+00  0.799458D+00  0.198038D+01  0.553584D-01
              126           127           128           129           130 
     1   0.198038D+01  0.101286D+02 -0.310126D+01 -0.269205D+01  0.515105D+01
     2   0.553584D-01 -0.310126D+01 -0.936628D+00 -0.272873D+01 -0.138147D+01
     3   0.240812D+01 -0.269205D+01 -0.272873D+01 -0.562777D+00 -0.816899D+01
              131           132           133           134           135 
     1  -0.138147D+01 -0.816899D+01  0.504688D+01 -0.801771D+01 -0.968902D+00
     2  -0.721358D+01  0.124096D+01 -0.801771D+01  0.342589D+01  0.151523D+01
     3   0.124096D+01  0.384523D+01 -0.968902D+00  0.151523D+01 -0.592383D+01
              136           137           138           139           140 
     1   0.565103D+00  0.103591D+02  0.996635D+01  0.869641D+00 -0.511428D+01
     2   0.103591D+02  0.660827D+00  0.271380D+01 -0.511428D+01  0.614063D+01
     3   0.996635D+01  0.271380D+01 -0.432153D+00  0.181250D+01 -0.131482D+02
              141           142           143           144           145 
     1   0.181250D+01  0.586558D+00  0.981308D+00 -0.546411D+01  0.205536D+02
     2  -0.131482D+02  0.981308D+00 -0.230743D+01 -0.125246D+02  0.582822D+01
     3  -0.258870D+01 -0.546411D+01 -0.125246D+02  0.598666D+01  0.590935D+01
              146           147           148           149           150 
     1   0.582822D+01  0.590935D+01  0.443127D+01  0.964093D+01  0.239524D+01
     2   0.628654D+01 -0.173802D+01  0.964093D+01  0.123222D+00  0.192083D+02
     3  -0.173802D+01  0.507459D+01  0.239524D+01  0.192083D+02  0.106684D+02
              151           152           153           154           155 
     1   0.374661D+01  0.256220D+01  0.863854D+01 -0.542065D+01 -0.200209D+01
     2   0.256220D+01  0.102789D+02  0.183095D+02 -0.200209D+01 -0.280770D+01
     3   0.863854D+01  0.183095D+02 -0.768954D+00 -0.215424D+01  0.156904D+01
              156           157           158           159           160 
     1  -0.215424D+01 -0.499435D+01 -0.238230D+01 -0.497582D+00 -0.490165D+01
     2   0.156904D+01 -0.238230D+01  0.478527D-01  0.234555D+00 -0.529822D+00
     3  -0.278208D+01 -0.497582D+00  0.234555D+00 -0.134156D+00 -0.218494D+01
              161           162           163           164           165 
     1  -0.529822D+00 -0.218494D+01  0.107034D+02  0.461624D+01  0.426030D+01
     2   0.340841D-01  0.828199D-01  0.461624D+01 -0.105618D+02  0.311723D+01
     3   0.828199D-01  0.151329D+00  0.426030D+01  0.311723D+01 -0.109415D+02
              166           167           168           169           170 
     1   0.284918D+01  0.262205D+01  0.717391D+01  0.294263D+01  0.663423D+01
     2   0.262205D+01  0.316993D+01 -0.430753D+01  0.663423D+01 -0.514206D+00
     3   0.717391D+01 -0.430753D+01 -0.110722D+01  0.186944D+01 -0.375566D+01
              171           172           173           174           175 
     1   0.186944D+01 -0.784740D+01 -0.108994D+02 -0.108814D+02 -0.391204D+01
     2  -0.375566D+01 -0.108994D+02  0.542857D+01  0.382023D+01  0.179342D+01
     3   0.494738D+01 -0.108814D+02  0.382023D+01  0.724354D+01  0.675950D+01
              176           177           178           179           180 
     1   0.179342D+01  0.675950D+01 -0.423722D+01  0.739731D+01  0.284568D+01
     2  -0.748523D+00 -0.559741D+01  0.739731D+01 -0.777643D+01 -0.654426D+01
     3  -0.559741D+01 -0.771067D+01  0.284568D+01 -0.654426D+01 -0.264215D+01
              181           182           183           184           185 
     1  -0.564894D+00  0.318710D-01 -0.146359D+00  0.164018D+00  0.161028D+01
     2   0.318710D-01  0.340751D+01  0.411626D+00  0.161028D+01 -0.111266D+01
     3  -0.146359D+00  0.411626D+00  0.363217D+01 -0.195877D+00  0.171492D+01
              186           187           188           189           190 
     1  -0.195877D+00  0.508618D+00 -0.184682D+00  0.143253D+01 -0.135360D+01
     2   0.171492D+01 -0.184682D+00  0.378675D+00  0.201518D+01  0.140966D+01
     3   0.614703D+00  0.143253D+01  0.201518D+01 -0.158574D+01  0.138543D+01
              191           192           193           194           195 
     1   0.140966D+01  0.138543D+01  0.159913D+00 -0.115469D+01 -0.844570D+00
     2   0.252214D+00  0.238654D+00 -0.115469D+01  0.318934D+01  0.224074D+01
     3   0.238654D+00  0.207238D+00 -0.844570D+00  0.224074D+01  0.117114D+01
              196           197           198           199           200 
     1   0.174675D+00 -0.843062D+00 -0.114582D+01 -0.787628D+01  0.174364D+01
     2  -0.843062D+00  0.119563D+01  0.221294D+01  0.174364D+01 -0.552605D+00
     3  -0.114582D+01  0.221294D+01  0.306371D+01  0.186887D+01  0.105925D+00
              201           202           203           204           205 
     1   0.186887D+01  0.954872D+00 -0.219423D+01 -0.125859D+01  0.120449D+01
     2   0.105925D+00 -0.219423D+01  0.125610D+01  0.594364D+00 -0.132746D+01
     3  -0.602276D+00 -0.125859D+01  0.594364D+00  0.550346D+00 -0.224497D+01
              206           207           208           209           210 
     1  -0.132746D+01 -0.224497D+01 -0.473491D+01 -0.501163D+01 -0.480932D+01
     2   0.539378D+00  0.571323D+00 -0.501163D+01 -0.463654D+01 -0.456598D+01
     3   0.571323D+00  0.139655D+01 -0.480932D+01 -0.456598D+01 -0.393876D+01
              211           212           213           214           215 
     1  -0.507078D+01  0.962391D+00 -0.533314D+01 -0.469841D+01 -0.474737D+01
     2   0.962391D+00 -0.953785D-01  0.132027D+01 -0.474737D+01 -0.718078D+01
     3  -0.533314D+01  0.132027D+01 -0.740180D+01  0.151585D+01  0.171909D+01
              216           217           218           219           220 
     1   0.151585D+01 -0.355051D+01  0.525179D-01 -0.325655D+01  0.343667D+01
     2   0.171909D+01  0.525179D-01  0.179695D+01 -0.107495D+01 -0.526567D+00
     3   0.685390D+00 -0.325655D+01 -0.107495D+01 -0.358070D+01  0.188586D+01
              221           222           223           224           225 
     1  -0.526567D+00  0.188586D+01 -0.493136D+01 -0.226712D+01 -0.413099D+01
     2  -0.149544D+01 -0.953769D+00 -0.226712D+01  0.632582D+00 -0.154227D+01
     3  -0.953769D+00  0.171183D+01 -0.413099D+01 -0.154227D+01 -0.506126D+01
              226           227           228           229           230 
     1   0.534590D+01 -0.184863D+01  0.166952D+01  0.774602D+00 -0.623146D+00
     2  -0.184863D+01 -0.221874D+01  0.128276D+01 -0.623146D+00 -0.641585D+00
     3   0.166952D+01  0.128276D+01 -0.243254D+01 -0.870437D+00  0.852324D+00
              231           232           233           234           235 
     1  -0.870437D+00 -0.108311D+01 -0.768239D+00 -0.663582D+00  0.360458D+01
     2   0.852324D+00 -0.768239D+00  0.148233D+01 -0.871601D+00  0.436343D-01
     3  -0.140774D+01 -0.663582D+00 -0.871601D+00  0.757501D+00  0.327666D+01
              236           237           238           239           240 
     1   0.436343D-01  0.327666D+01  0.347957D+01  0.511563D+00  0.189180D+01
     2  -0.181761D+01 -0.106461D+01  0.511563D+00 -0.148915D+01  0.964292D+00
     3  -0.106461D+01  0.361101D+01  0.189180D+01  0.964292D+00  0.170403D+01
              241           242           243           244           245 
     1   0.493422D+01 -0.227897D+01  0.411280D+01 -0.310280D+01 -0.306093D+01
     2  -0.227897D+01 -0.620000D+00 -0.151527D+01 -0.306093D+01 -0.345905D+01
     3   0.411280D+01 -0.151527D+01  0.501686D+01  0.305392D+00 -0.989705D+00
              246           247           248           249           250 
     1   0.305392D+00 -0.489269D+01 -0.415378D+01 -0.210327D+01  0.350840D+01
     2  -0.989705D+00 -0.415378D+01 -0.521304D+01 -0.152007D+01  0.201964D+01
     3   0.180480D+01 -0.210327D+01 -0.152007D+01  0.837762D+00 -0.596614D+00
              251           252           253           254           255 
     1   0.201964D+01 -0.596614D+00 -0.534861D+01 -0.182122D+01 -0.170184D+01
     2   0.190806D+01 -0.941660D+00 -0.182122D+01  0.226176D+01  0.128247D+01
     3  -0.941660D+00 -0.163763D+01 -0.170184D+01  0.128247D+01  0.239024D+01
              256           257           258           259           260 
     1   0.825812D+00  0.623600D+00 -0.853535D+00  0.103082D+01 -0.786322D+00
     2   0.623600D+00 -0.680561D+00 -0.866768D+00 -0.786322D+00 -0.146991D+01
     3  -0.853535D+00 -0.866768D+00 -0.142238D+01  0.666119D+00 -0.855768D+00
              261 
     1   0.666119D+00
     2  -0.855768D+00
     3  -0.714380D+00
Property number 1 -- Alpha(-w,w) derivatives, frequency  2    0.085969:
                1             2             3             4             5 
     1  -0.114790D+02 -0.477687D+01  0.388429D+01  0.575490D+01  0.146958D+01
     2  -0.477687D+01  0.544806D+00 -0.279734D+01  0.146958D+01 -0.803779D+01
     3   0.388429D+01 -0.279734D+01  0.344414D+00 -0.873669D+01 -0.122102D+01
                6             7             8             9            10 
     1  -0.873669D+01 -0.608759D+01 -0.877520D+01  0.766693D+00 -0.526232D+00
     2  -0.122102D+01 -0.877520D+01 -0.446741D+01  0.148780D+01  0.123224D+02
     3   0.473944D+01  0.766693D+00  0.148780D+01  0.631317D+01 -0.116576D+02
               11            12            13            14            15 
     1   0.123224D+02 -0.116576D+02  0.587412D+00  0.600516D+01  0.801030D+00
     2  -0.120421D+01  0.264771D+01  0.600516D+01  0.593016D+01  0.146049D+02
     3   0.264771D+01 -0.185330D+00  0.801030D+00  0.146049D+02 -0.425229D+01
               16            17            18            19            20 
     1  -0.148639D+00 -0.271250D-01  0.715230D+01 -0.257528D+02  0.725466D+01
     2  -0.271250D-01  0.370638D+01 -0.138516D+02  0.725466D+01 -0.724296D+01
     3   0.715230D+01 -0.138516D+02 -0.518034D+01 -0.784286D+01 -0.122724D+01
               21            22            23            24            25 
     1  -0.784286D+01  0.533324D+01 -0.113220D+02  0.373032D+01 -0.438264D+01
     2  -0.122724D+01 -0.113220D+02  0.489869D+00 -0.219676D+02  0.383401D+01
     3  -0.586403D+01  0.373032D+01 -0.219676D+02  0.139227D+02 -0.102952D+02
               26            27            28            29            30 
     1   0.383401D+01 -0.102952D+02  0.790484D+01 -0.361144D+01  0.382808D+01
     2  -0.130696D+02  0.208768D+02 -0.361144D+01  0.353129D+01  0.121285D+01
     3   0.208768D+02  0.137334D+00  0.382808D+01  0.121285D+01  0.353988D+01
               31            32            33            34            35 
     1  -0.524861D+01  0.207835D+01 -0.181903D+00  0.508050D+01 -0.144788D+00
     2   0.207835D+01  0.124181D+00 -0.374818D+00 -0.144788D+00 -0.155900D+00
     3  -0.181903D+00 -0.374818D+00 -0.636424D-01  0.181495D+01  0.224084D+00
               36            37            38            39            40 
     1   0.181495D+01 -0.111468D+02  0.563445D+01 -0.519185D+01  0.314404D+01
     2   0.224084D+00  0.563445D+01  0.117290D+02  0.278000D+01 -0.228393D+01
     3  -0.264540D+00 -0.519185D+01  0.278000D+01  0.120168D+02  0.763600D+01
               41            42            43            44            45 
     1  -0.228393D+01  0.763600D+01 -0.335248D+01  0.695060D+01 -0.147994D+01
     2   0.386023D+01  0.467565D+01  0.695060D+01  0.101491D+01 -0.406679D+01
     3   0.467565D+01 -0.172362D+01 -0.147994D+01 -0.406679D+01 -0.588404D+01
               46            47            48            49            50 
     1   0.790516D+01 -0.111599D+02  0.110796D+02 -0.453292D+01 -0.188716D+01
     2  -0.111599D+02 -0.581245D+01  0.455555D+01 -0.188716D+01 -0.389052D+00
     3   0.110796D+02  0.455555D+01 -0.814522D+01  0.721015D+01  0.637538D+01
               51            52            53            54            55 
     1   0.721015D+01  0.531802D+01  0.805567D+01 -0.323815D+01  0.743780D+00
     2   0.637538D+01  0.805567D+01  0.948676D+01 -0.744569D+01 -0.146848D-01
     3  -0.903734D+01 -0.323815D+01 -0.744569D+01  0.278470D+01  0.396824D+00
               56            57            58            59            60 
     1  -0.146848D-01  0.396824D+00  0.228436D+00 -0.205023D+01  0.856956D-02
     2  -0.373427D+01  0.692902D+00 -0.205023D+01 -0.101190D+01 -0.176561D+01
     3   0.692902D+00 -0.412605D+01  0.856956D-02 -0.176561D+01  0.710318D+00
               61            62            63            64            65 
     1  -0.673661D+00 -0.540749D-01 -0.194471D+01 -0.224923D-02 -0.168899D+01
     2  -0.540749D-01 -0.399720D+00  0.213564D+01 -0.168899D+01 -0.154764D-01
     3  -0.194471D+01  0.213564D+01  0.155066D+01 -0.535194D-03 -0.532483D+01
               66            67            68            69            70 
     1  -0.535194D-03  0.950215D+00 -0.380618D-02 -0.128491D+01 -0.231754D-02
     2  -0.532483D+01 -0.380618D-02 -0.605768D+00 -0.214876D-03 -0.129669D+01
     3   0.154769D-01 -0.128491D+01 -0.214876D-03  0.634415D+00  0.483553D-02
               71            72            73            74            75 
     1  -0.129669D+01  0.483553D-02  0.563503D+01 -0.615296D+01  0.602836D+01
     2  -0.212663D-02 -0.721809D+00 -0.615296D+01  0.571299D+01 -0.565558D+01
     3  -0.721809D+00 -0.682079D-02  0.602836D+01 -0.565558D+01  0.513212D+01
               76            77            78            79            80 
     1  -0.587933D+01 -0.967791D+00 -0.627701D+01  0.535861D+01 -0.551422D+01
     2  -0.967791D+00 -0.348444D-01 -0.112735D+01 -0.551422D+01  0.796432D+01
     3  -0.627701D+01 -0.112735D+01 -0.843722D+01 -0.178902D+01  0.157987D+01
               81            82            83            84            85 
     1  -0.178902D+01  0.367751D+01 -0.375541D+01 -0.211952D+00 -0.604679D+01
     2   0.157987D+01 -0.375541D+01  0.412636D+01 -0.125153D+01  0.534334D+01
     3  -0.112079D+01 -0.211952D+00 -0.125153D+01 -0.201454D+01 -0.271074D+01
               86            87            88            89            90 
     1   0.534334D+01 -0.271074D+01 -0.400550D+01  0.238747D+01  0.652282D+00
     2  -0.647567D+01  0.217748D+01  0.238747D+01 -0.215713D+01 -0.996757D+00
     3   0.217748D+01  0.724876D+00  0.652282D+00 -0.996757D+00  0.203688D+01
               91            92            93            94            95 
     1   0.881173D+01  0.207468D+01 -0.217615D+01  0.134987D+01  0.234100D+01
     2   0.207468D+01  0.660453D+00 -0.137312D-01  0.234100D+01  0.140851D+01
     3  -0.217615D+01 -0.137312D-01  0.692031D+00 -0.124279D+01 -0.640291D+00
               96            97            98            99           100 
     1  -0.124279D+01 -0.163940D+01 -0.133935D+01  0.241612D+01  0.134606D+01
     2  -0.640291D+00 -0.133935D+01 -0.551231D+00  0.624754D+00  0.153933D+01
     3   0.536229D+00  0.241612D+01  0.624754D+00 -0.155429D+01 -0.149896D+01
              101           102           103           104           105 
     1   0.153933D+01 -0.149896D+01  0.235672D+00  0.134501D+01 -0.941444D+00
     2  -0.271535D+00  0.279667D+00  0.134501D+01  0.366989D+01 -0.260706D+01
     3   0.279667D+00 -0.234710D+00 -0.941444D+00 -0.260706D+01  0.137006D+01
              106           107           108           109           110 
     1  -0.227718D+00 -0.925459D+00  0.132912D+01 -0.120458D+01  0.362318D+01
     2  -0.925459D+00 -0.142307D+01  0.257725D+01  0.362318D+01 -0.441529D+01
     3   0.132912D+01  0.257725D+01 -0.348842D+01 -0.305198D+01  0.114206D+01
              111           112           113           114           115 
     1  -0.305198D+01 -0.194347D+00 -0.256325D+01  0.152764D+00 -0.370521D+00
     2   0.114206D+01 -0.256325D+01  0.332407D+01  0.661718D-02  0.373952D-01
     3  -0.357011D+01  0.152764D+00  0.661718D-02  0.939921D+00 -0.255716D+01
              116           117           118           119           120 
     1   0.373952D-01 -0.255716D+01  0.120458D+01  0.362584D+01  0.305010D+01
     2  -0.628793D+00  0.374009D+00  0.362584D+01  0.441795D+01  0.114247D+01
     3   0.374009D+00 -0.287981D+01  0.305010D+01  0.114247D+01  0.357062D+01
              121           122           123           124           125 
     1  -0.195132D+00  0.256105D+01  0.154686D+00  0.371130D+00  0.373803D-01
     2   0.256105D+01  0.332149D+01 -0.102042D-01  0.373803D-01  0.621326D+00
     3   0.154686D+00 -0.102042D-01  0.951904D+00  0.255931D+01  0.382557D+00
              126           127           128           129           130 
     1   0.255931D+01  0.114678D+02 -0.470418D+01 -0.394094D+01  0.588822D+01
     2   0.382557D+00 -0.470418D+01 -0.685137D+00 -0.279666D+01 -0.159240D+01
     3   0.288615D+01 -0.394094D+01 -0.279666D+01 -0.188303D+00 -0.879016D+01
              131           132           133           134           135 
     1  -0.159240D+01 -0.879016D+01  0.597551D+01 -0.873039D+01 -0.636458D+00
     2  -0.798399D+01  0.126665D+01 -0.873039D+01  0.448171D+01  0.143393D+01
     3   0.126665D+01  0.472731D+01 -0.636458D+00  0.143393D+01 -0.638307D+01
              136           137           138           139           140 
     1   0.529435D+00  0.122461D+02  0.117337D+02  0.472673D+00 -0.610827D+01
     2   0.122461D+02  0.124374D+01  0.264071D+01 -0.610827D+01  0.588864D+01
     3   0.117337D+02  0.264071D+01  0.134518D+00  0.779639D+00 -0.146472D+02
              141           142           143           144           145 
     1   0.779639D+00  0.275294D+00  0.149291D-03 -0.704122D+01  0.257398D+02
     2  -0.146472D+02  0.149291D-03 -0.370116D+01 -0.137960D+02  0.738741D+01
     3  -0.425245D+01 -0.704122D+01 -0.137960D+02  0.522230D+01  0.770375D+01
              146           147           148           149           150 
     1   0.738741D+01  0.770375D+01  0.540227D+01  0.113605D+02  0.374429D+01
     2   0.729638D+01 -0.122661D+01  0.113605D+02  0.487670D+00  0.220133D+02
     3  -0.122661D+01  0.579995D+01  0.374429D+01  0.220133D+02  0.139114D+02
              151           152           153           154           155 
     1   0.429822D+01  0.380718D+01  0.102469D+02 -0.790202D+01 -0.362644D+01
     2   0.380718D+01  0.130743D+02  0.208239D+02 -0.362644D+01 -0.352022D+01
     3   0.102469D+02  0.208239D+02 -0.132409D+00 -0.381543D+01  0.121241D+01
              156           157           158           159           160 
     1  -0.381543D+01 -0.525255D+01 -0.206246D+01 -0.184409D+00 -0.507369D+01
     2   0.121241D+01 -0.206246D+01  0.140387D+00  0.375899D+00 -0.141469D+00
     3  -0.355360D+01 -0.184409D+00  0.375899D+00 -0.698275D-01 -0.183102D+01
              161           162           163           164           165 
     1  -0.141469D+00 -0.183102D+01  0.111383D+02  0.564397D+01  0.518832D+01
     2   0.160761D+00  0.222711D+00  0.564397D+01 -0.117189D+02  0.278210D+01
     3   0.222711D+00  0.248737D+00  0.518832D+01  0.278210D+01 -0.120347D+02
              166           167           168           169           170 
     1   0.314105D+01  0.232019D+01  0.764060D+01  0.335340D+01  0.694901D+01
     2   0.232019D+01  0.387073D+01 -0.470074D+01  0.694901D+01 -0.102716D+01
     3   0.764060D+01 -0.470074D+01 -0.170658D+01  0.144113D+01 -0.403904D+01
              171           172           173           174           175 
     1   0.144113D+01 -0.788561D+01 -0.112527D+02 -0.109992D+02 -0.466392D+01
     2  -0.403904D+01 -0.112527D+02  0.590207D+01  0.455877D+01  0.199086D+01
     3   0.587361D+01 -0.109992D+02  0.455877D+01  0.806928D+01  0.724492D+01
              176           177           178           179           180 
     1   0.199086D+01  0.724492D+01 -0.519992D+01  0.803213D+01  0.313820D+01
     2  -0.537857D+00 -0.644855D+01  0.803213D+01 -0.952197D+01 -0.737299D+01
     3  -0.644855D+01 -0.901200D+01  0.313820D+01 -0.737299D+01 -0.261846D+01
              181           182           183           184           185 
     1  -0.743017D+00 -0.171262D-01 -0.395312D+00  0.230184D+00  0.205640D+01
     2  -0.171262D-01  0.374296D+01  0.693645D+00  0.205640D+01 -0.994957D+00
     3  -0.395312D+00  0.693645D+00  0.412089D+01  0.730304D-02  0.177900D+01
              186           187           188           189           190 
     1   0.730304D-02  0.669769D+00 -0.549361D-01  0.193892D+01 -0.134638D+01
     2   0.177900D+01 -0.549361D-01  0.413759D+00  0.212353D+01  0.153980D+01
     3   0.698489D+00  0.193892D+01  0.212353D+01 -0.156548D+01  0.149830D+01
              191           192           193           194           195 
     1   0.153980D+01  0.149830D+01  0.231123D+00 -0.134564D+01 -0.936642D+00
     2   0.276460D+00  0.279594D+00 -0.134564D+01  0.367956D+01  0.260427D+01
     3   0.279594D+00  0.229836D+00 -0.936642D+00  0.260427D+01  0.136179D+01
              196           197           198           199           200 
     1   0.233436D+00 -0.931076D+00 -0.133038D+01 -0.881388D+01  0.207894D+01
     2  -0.931076D+00  0.143120D+01  0.258037D+01  0.207894D+01 -0.659334D+00
     3  -0.133038D+01  0.258037D+01  0.347996D+01  0.217187D+01 -0.136716D-01
              201           202           203           204           205 
     1   0.217187D+01  0.136006D+01 -0.234810D+01 -0.124706D+01  0.162886D+01
     2  -0.136716D-01 -0.234810D+01  0.141682D+01  0.641028D+00 -0.133442D+01
     3  -0.693266D+00 -0.124706D+01  0.641028D+00  0.536697D+00 -0.240868D+01
              206           207           208           209           210 
     1  -0.133442D+01 -0.240868D+01 -0.562660D+01 -0.620331D+01 -0.597474D+01
     2   0.550183D+00  0.623273D+00 -0.620331D+01 -0.576881D+01 -0.565671D+01
     3   0.623273D+00  0.154495D+01 -0.597474D+01 -0.565671D+01 -0.508173D+01
              211           212           213           214           215 
     1  -0.583868D+01  0.100608D+01 -0.624955D+01 -0.540032D+01 -0.553918D+01
     2   0.100608D+01  0.523148D-01  0.114640D+01 -0.553918D+01 -0.797702D+01
     3  -0.624955D+01  0.114640D+01 -0.842402D+01  0.174162D+01  0.155942D+01
              216           217           218           219           220 
     1   0.174162D+01 -0.425965D+01 -0.774134D-01 -0.403968D+01  0.395532D+01
     2   0.155942D+01 -0.774134D-01  0.201154D+01 -0.131733D+01 -0.574474D+00
     3   0.103114D+01 -0.403968D+01 -0.131733D+01 -0.438185D+01  0.223484D+01
              221           222           223           224           225 
     1  -0.574474D+00  0.223484D+01 -0.611319D+01 -0.288237D+01 -0.533214D+01
     2  -0.182030D+01 -0.106645D+01 -0.288237D+01  0.485980D+00 -0.214647D+01
     3  -0.106645D+01  0.193635D+01 -0.533214D+01 -0.214647D+01 -0.631877D+01
              226           227           228           229           230 
     1   0.609724D+01 -0.204675D+01  0.188467D+01  0.786566D+00 -0.580690D+00
     2  -0.204675D+01 -0.256078D+01  0.160409D+01 -0.580690D+00 -0.742672D+00
     3   0.188467D+01  0.160409D+01 -0.283734D+01 -0.104956D+01  0.100344D+01
              231           232           233           234           235 
     1  -0.104956D+01 -0.113186D+01 -0.941723D+00 -0.627090D+00  0.432250D+01
     2   0.100344D+01 -0.941723D+00  0.173544D+01 -0.104526D+01 -0.868287D-01
     3  -0.167272D+01 -0.627090D+00 -0.104526D+01  0.872335D+00  0.406566D+01
              236           237           238           239           240 
     1  -0.868287D-01  0.406566D+01  0.400688D+01  0.555461D+00  0.224376D+01
     2  -0.203503D+01 -0.130587D+01  0.555461D+00 -0.181124D+01  0.107723D+01
     3  -0.130587D+01  0.441759D+01  0.224376D+01  0.107723D+01  0.192740D+01
              241           242           243           244           245 
     1   0.611611D+01 -0.289397D+01  0.530922D+01 -0.373481D+01 -0.377947D+01
     2  -0.289397D+01 -0.473020D+00 -0.211416D+01 -0.377947D+01 -0.416376D+01
     3   0.530922D+01 -0.211416D+01  0.626558D+01  0.204839D+00 -0.124175D+01
              246           247           248           249           250 
     1   0.204839D+00 -0.605050D+01 -0.532342D+01 -0.272577D+01  0.405785D+01
     2  -0.124175D+01 -0.532342D+01 -0.643088D+01 -0.214838D+01  0.239751D+01
     3   0.204131D+01 -0.272577D+01 -0.214838D+01  0.711746D+00 -0.630482D+00
              251           252           253           254           255 
     1   0.239751D+01 -0.630482D+00 -0.610018D+01 -0.201616D+01 -0.192121D+01
     2   0.215004D+01 -0.100779D+01 -0.201616D+01  0.261214D+01  0.160433D+01
     3  -0.100779D+01 -0.202813D+01 -0.192121D+01  0.160433D+01  0.278612D+01
              256           257           258           259           260 
     1   0.844641D+00  0.580591D+00 -0.103023D+01  0.107272D+01 -0.962073D+00
     2   0.580591D+00 -0.787618D+00 -0.102178D+01 -0.962073D+00 -0.172177D+01
     3  -0.103023D+01 -0.102178D+01 -0.168936D+01  0.630110D+00 -0.102558D+01
              261 
     1   0.630110D+00
     2  -0.102558D+01
     3  -0.822146D+00
End of G2Drv F.D. properties file   788 does not exist.
         IDoAtm=11111111111111111111111111111
         Differentiating once with respect to electric field.
               with respect to dipole field.
         Differentiating once with respect to nuclear coordinates.
         There are    90 degrees of freedom in the 1st order CPHF.  IDoFFX=5 NUNeed=    90.
Will reuse    3 saved solutions.
    84 vectors produced by pass  0 Test12= 2.61D-14 1.11D-09 XBig12= 3.64D-01 1.13D-01.
AX will form    84 AO Fock derivatives at one time.
    84 vectors produced by pass  1 Test12= 2.61D-14 1.11D-09 XBig12= 1.84D-01 8.99D-02.
    84 vectors produced by pass  2 Test12= 2.61D-14 1.11D-09 XBig12= 2.18D-03 4.13D-03.
    84 vectors produced by pass  3 Test12= 2.61D-14 1.11D-09 XBig12= 1.68D-05 3.20D-04.
    84 vectors produced by pass  4 Test12= 2.61D-14 1.11D-09 XBig12= 5.20D-08 1.75D-05.
    81 vectors produced by pass  5 Test12= 2.61D-14 1.11D-09 XBig12= 8.46D-11 7.11D-07.
    34 vectors produced by pass  6 Test12= 2.61D-14 1.11D-09 XBig12= 9.80D-14 2.17D-08.
InvSVY:  IOpt=1 It=  1 EMax= 5.55D-16
Solved reduced A of dimension   535 with    90 vectors.
Isotropic polarizability for W=    0.000000      188.85 Bohr**3.
PxSclF for G(T1ab):  IOpCl= 0 ISclPx=1 IMOff=     0 NMtTot=    18 NTT=   81003 IRwP= 19995     0 IPTmp= 19990     0 ScalPx= 5.96D+03
End of Minotr F.D. properties on file   721 Mask=      11 NFrqRd=     2 NDeriv=     1 ND12= 1 LenFil=      58:
Frequencies=    0.000000    0.085969
Property number 1 -- Alpha(-w,w) frequency  1    0.000000:
                1             2             3 
     1   0.264038D+03 -0.726713D-02  0.678709D+01
     2  -0.726713D-02  0.151913D+03  0.316936D-02
     3   0.678709D+01  0.316936D-02  0.150610D+03
Property number 1 -- Alpha(-w,w) frequency  2    0.085969:
                1             2             3 
     1   0.290890D+03 -0.560203D-02  0.111334D+02
     2  -0.560203D-02  0.166571D+03  0.544153D-02
     3   0.111334D+02  0.544153D-02  0.164887D+03
Property number 5 -- Beta(-w,w,0) frequency  1    0.000000:
                1 
     1  -0.101547D+00
     2   0.709255D+02
     3   0.255166D+00
     4  -0.264184D+00
     5   0.132290D+03
     6  -0.220388D-01
     7   0.709255D+02
     8   0.255166D+00
     9  -0.273972D+03
    10   0.132290D+03
    11  -0.186061D+00
    12  -0.230822D+03
    13  -0.264184D+00
    14   0.132290D+03
    15  -0.186061D+00
    16  -0.220388D-01
    17  -0.230822D+03
    18   0.111510D+01
Property number 5 -- Beta(-w,w,0) frequency  2    0.085969:
                1 
     1  -0.135332D+00
     2   0.177115D+03
     3   0.951282D+00
     4  -0.420024D+00
     5   0.436645D+03
     6  -0.449407D+00
     7   0.121604D+03
     8   0.406087D+00
     9  -0.496002D+03
    10   0.204334D+03
    11  -0.418381D+00
    12  -0.446365D+03
    13  -0.319207D+00
    14   0.201470D+03
    15  -0.365278D+00
    16   0.222875D-01
    17  -0.457601D+03
    18   0.200629D+01
End of Minotr F.D. properties on file   722 Mask=       1 NFrqRd=     2 NDeriv=    87 ND12= 1 LenFil=    1570:
Frequencies=    0.000000    0.085969
Property number 1 -- Alpha(-w,w) derivatives, frequency  1    0.000000:
                1             2             3             4             5 
     1  -0.417066D+01 -0.338921D+01  0.346892D+01  0.502443D+01 -0.343900D+01
     2  -0.338921D+01 -0.360674D+01  0.565910D+01 -0.343900D+01 -0.355912D+01
     3   0.346892D+01  0.565910D+01 -0.360315D+01  0.466913D+01  0.194027D+01
                6             7             8             9            10 
     1   0.466913D+01 -0.471022D+01  0.482667D+01 -0.340239D+01  0.119832D+02
     2   0.194027D+01  0.482667D+01  0.523638D+00 -0.212040D+01 -0.222110D+01
     3  -0.601594D+00 -0.340239D+01 -0.212040D+01  0.394199D+01  0.191789D+01
               11            12            13            14            15 
     1  -0.222110D+01  0.191789D+01 -0.490764D+01  0.278930D+01 -0.833424D+00
     2   0.869864D+01 -0.674429D+01  0.278930D+01  0.171411D+00  0.809180D+00
     3  -0.674429D+01  0.844058D+01 -0.833424D+00  0.809180D+00 -0.170190D+01
               16            17            18            19            20 
     1   0.439198D+01 -0.824586D+00  0.265708D+01 -0.101378D+02  0.221045D+00
     2  -0.824586D+00  0.145734D+01 -0.523784D+00  0.221045D+00 -0.970465D+01
     3   0.265708D+01 -0.523784D+00 -0.631777D+00 -0.284499D+00  0.689343D+01
               21            22            23            24            25 
     1  -0.284499D+00  0.879689D+01 -0.740933D+01  0.206662D+01 -0.869894D+01
     2   0.689343D+01 -0.740933D+01  0.821057D+01 -0.503536D+01  0.238780D+01
     3  -0.980760D+01  0.206662D+01 -0.503536D+01  0.371387D+01 -0.727640D+01
               26            27            28            29            30 
     1   0.238780D+01 -0.727640D+01 -0.758134D+01  0.674854D+01 -0.640839D+01
     2  -0.341504D+01  0.487474D+01  0.674854D+01  0.238183D+01 -0.245794D+01
     3   0.487474D+01 -0.733331D+01 -0.640839D+01 -0.245794D+01  0.273531D+01
               31            32            33            34            35 
     1   0.124088D+01 -0.160296D+01  0.139899D+01 -0.963029D+00  0.118207D+01
     2  -0.160296D+01  0.457135D+01 -0.432763D+01  0.118207D+01 -0.448677D+01
     3   0.139899D+01 -0.432763D+01  0.427663D+01 -0.132441D+01  0.439359D+01
               36            37            38            39            40 
     1  -0.132441D+01 -0.643332D+01 -0.877092D+01  0.856814D+01  0.236071D+01
     2   0.439359D+01 -0.877092D+01 -0.562226D+01  0.186030D+01  0.817568D+00
     3  -0.451499D+01  0.856814D+01  0.186030D+01 -0.601547D+01 -0.606409D+01
               41            42            43            44            45 
     1   0.817568D+00 -0.606409D+01 -0.251872D+01 -0.577841D+01  0.538596D+00
     2  -0.416814D+01  0.429658D+01 -0.577841D+01  0.217846D+01 -0.418276D+01
     3   0.429658D+01 -0.161765D+01  0.538596D+00 -0.418276D+01  0.425894D+01
               46            47            48            49            50 
     1   0.746072D+01  0.100265D+02 -0.101657D+02 -0.404903D+01  0.142868D+00
     2   0.100265D+02  0.386687D+01 -0.274785D+01  0.142868D+00 -0.132404D+01
     3  -0.101657D+02 -0.274785D+01  0.461860D+01 -0.998546D+00 -0.309487D+01
               51            52            53            54            55 
     1  -0.998546D+00  0.369549D+01 -0.144945D+01  0.543930D+00 -0.312564D+01
     2  -0.309487D+01 -0.144945D+01 -0.324053D+01  0.311689D+01  0.341042D+00
     3   0.309869D+01  0.543930D+00  0.311689D+01  0.118798D+01 -0.132403D+00
               56            57            58            59            60 
     1   0.341042D+00 -0.132403D+00  0.483672D+01  0.190987D+01 -0.117544D+01
     2  -0.399341D+01  0.420343D+01  0.190987D+01  0.251565D+01 -0.884185D+00
     3   0.420343D+01 -0.406893D+01 -0.117544D+01 -0.884185D+00  0.854185D+00
               61            62            63            64            65 
     1  -0.456983D+01 -0.100577D+01  0.203309D+01 -0.168401D-02 -0.224806D+00
     2  -0.100577D+01 -0.357966D+00  0.992352D+00 -0.224806D+00 -0.382704D-02
     3   0.203309D+01  0.992352D+00 -0.221576D+01 -0.144834D-02 -0.227001D+01
               66            67            68            69            70 
     1  -0.144834D-02 -0.728741D+00  0.106978D-01  0.419014D+01 -0.165255D-02
     2  -0.227001D+01  0.106978D-01 -0.297482D+01 -0.366504D-02  0.416865D+01
     3   0.394150D-02  0.419014D+01 -0.366504D-02 -0.303102D+01 -0.955735D-02
               71            72            73            74            75 
     1   0.416865D+01 -0.955735D-02  0.367599D+01 -0.594115D+01  0.625274D+01
     2  -0.198699D-02 -0.283756D+01 -0.594115D+01  0.551856D+01 -0.959042D+00
     3  -0.283756D+01  0.813402D-02  0.625274D+01 -0.959042D+00  0.546162D+01
               76            77            78            79            80 
     1  -0.555215D+01  0.701275D+01  0.161625D-01  0.586105D+01 -0.392396D-01
     2   0.701275D+01 -0.810316D+01  0.219046D+01 -0.392396D-01 -0.536926D+00
     3   0.161625D-01  0.219046D+01  0.275810D+00  0.682511D+01 -0.238773D+01
               81            82            83            84            85 
     1   0.682511D+01 -0.539499D+01  0.510161D+01 -0.151558D+01  0.428611D+01
     2  -0.238773D+01  0.510161D+01 -0.474179D+01  0.872221D+00 -0.573580D+01
     3   0.746811D+01 -0.151558D+01  0.872221D+00 -0.181378D+01  0.475481D+00
               86            87            88            89            90 
     1  -0.573580D+01  0.475481D+00  0.119232D+01 -0.186995D+01 -0.141502D+01
     2   0.954542D+01 -0.759162D+00 -0.186995D+01  0.295107D+01  0.110097D+01
     3  -0.759162D+00  0.582993D+00 -0.141502D+01  0.110097D+01  0.270883D+00
               91            92            93            94            95 
     1  -0.113005D+02 -0.298577D+01  0.332795D+01 -0.290945D+01 -0.162147D+01
     2  -0.298577D+01 -0.123055D+01  0.901751D+00 -0.162147D+01 -0.105900D+01
     3   0.332795D+01  0.901751D+00 -0.142539D+01  0.148416D+01  0.727926D+00
               96            97            98            99           100 
     1   0.148416D+01  0.331584D+01  0.151659D+01 -0.182022D+01 -0.302954D+00
     2   0.727926D+00  0.151659D+01  0.902388D+00 -0.759170D+00 -0.881152D+00
     3  -0.942215D+00 -0.182022D+01 -0.759170D+00  0.121473D+01  0.874976D+00
              101           102           103           104           105 
     1  -0.881152D+00  0.874976D+00 -0.759877D+00 -0.761771D+00  0.659899D+00
     2   0.202614D+00 -0.215220D+00 -0.761771D+00 -0.472457D+01  0.386540D+01
     3  -0.215220D+00  0.162724D+00  0.659899D+00  0.386540D+01 -0.391386D+01
              106           107           108           109           110 
     1   0.756359D+00  0.671462D+00 -0.783758D+00  0.955900D+01 -0.753798D+00
     2   0.671462D+00  0.390658D+01 -0.384810D+01 -0.753798D+00  0.522197D+01
     3  -0.783758D+00 -0.384810D+01  0.464793D+01  0.650292D+00 -0.522261D+01
              111           112           113           114           115 
     1   0.650292D+00 -0.783095D+01  0.356338D+01 -0.114089D+01  0.734177D+01
     2  -0.522261D+01  0.356338D+01 -0.296805D+01  0.175602D+01 -0.139662D+01
     3   0.524033D+01 -0.114089D+01  0.175602D+01 -0.647565D+00  0.333477D+01
              116           117           118           119           120 
     1  -0.139662D+01  0.333477D+01 -0.954976D+01 -0.754347D+00 -0.646721D+00
     2   0.803262D+00 -0.135672D+01 -0.754347D+00 -0.524263D+01 -0.522140D+01
     3  -0.135672D+01  0.274958D+01 -0.646721D+00 -0.522140D+01 -0.521647D+01
              121           122           123           124           125 
     1  -0.784909D+01 -0.357002D+01 -0.114191D+01 -0.732027D+01 -0.139604D+01
     2  -0.357002D+01 -0.298074D+01 -0.175595D+01 -0.139604D+01 -0.801507D+00
     3  -0.114191D+01 -0.175595D+01 -0.649473D+00 -0.332915D+01 -0.135789D+01
              126           127           128           129           130 
     1  -0.332915D+01  0.416758D+01 -0.339911D+01 -0.346637D+01  0.503856D+01
     2  -0.135789D+01 -0.339911D+01  0.363240D+01  0.565858D+01  0.345723D+01
     3  -0.274275D+01 -0.346637D+01  0.565858D+01  0.357665D+01  0.466770D+01
              131           132           133           134           135 
     1   0.345723D+01  0.466770D+01  0.468971D+01  0.483266D+01  0.338997D+01
     2  -0.356302D+01 -0.193403D+01  0.483266D+01 -0.534920D+00 -0.212753D+01
     3  -0.193403D+01 -0.590812D+00  0.338997D+01 -0.212753D+01 -0.394026D+01
              136           137           138           139           140 
     1  -0.119807D+02 -0.222012D+01 -0.191525D+01 -0.491667D+01 -0.278355D+01
     2  -0.222012D+01 -0.871986D+01 -0.674244D+01 -0.278355D+01  0.168507D+00
     3  -0.191525D+01 -0.674244D+01 -0.841729D+01 -0.826453D+00 -0.819325D+00
              141           142           143           144           145 
     1  -0.826453D+00 -0.438523D+01 -0.832876D+00 -0.266507D+01  0.101354D+02
     2  -0.819325D+00 -0.832876D+00 -0.145795D+01 -0.512311D+00  0.217342D+00
     3  -0.169969D+01 -0.266507D+01 -0.512311D+00  0.635672D+00  0.277325D+00
              146           147           148           149           150 
     1   0.217342D+00  0.277325D+00  0.883378D+01  0.741172D+01  0.207579D+01
     2   0.972521D+01  0.689061D+01  0.741172D+01  0.822801D+01  0.504068D+01
     3   0.689061D+01  0.978087D+01  0.207579D+01  0.504068D+01  0.372624D+01
              151           152           153           154           155 
     1   0.865810D+01  0.237908D+01  0.727532D+01  0.757583D+01  0.676311D+01
     2   0.237908D+01  0.340359D+01  0.487351D+01  0.676311D+01 -0.239713D+01
     3   0.727532D+01  0.487351D+01  0.732348D+01  0.640125D+01 -0.245802D+01
              156           157           158           159           160 
     1   0.640125D+01  0.123348D+01  0.159865D+01  0.139180D+01  0.974746D+00
     2  -0.245802D+01  0.159865D+01  0.459950D+01  0.433901D+01  0.118473D+01
     3  -0.271921D+01  0.139180D+01  0.433901D+01  0.427026D+01  0.132434D+01
              161           162           163           164           165 
     1   0.118473D+01  0.132434D+01  0.643847D+01 -0.878921D+01 -0.855493D+01
     2   0.449454D+01  0.438182D+01 -0.878921D+01  0.563294D+01  0.186075D+01
     3   0.438182D+01  0.448663D+01 -0.855493D+01  0.186075D+01  0.600376D+01
              166           167           168           169           170 
     1   0.237040D+01 -0.841979D+00 -0.606577D+01  0.251261D+01 -0.577464D+01
     2  -0.841979D+00 -0.418860D+01 -0.429849D+01 -0.577464D+01 -0.218743D+01
     3  -0.606577D+01 -0.429849D+01 -0.160938D+01 -0.511461D+00 -0.418151D+01
              171           172           173           174           175 
     1  -0.511461D+00 -0.746506D+01  0.100516D+02  0.101493D+02 -0.406280D+01
     2  -0.418151D+01  0.100516D+02 -0.388236D+01 -0.274833D+01 -0.144566D+00
     3  -0.424139D+01  0.101493D+02 -0.274833D+01 -0.459959D+01 -0.998401D+00
              176           177           178           179           180 
     1  -0.144566D+00 -0.998401D+00 -0.368436D+01 -0.145232D+01 -0.540951D+00
     2  -0.131222D+01  0.310547D+01 -0.145232D+01  0.326049D+01  0.310480D+01
     3   0.310547D+01  0.307718D+01 -0.540951D+00  0.310480D+01 -0.120065D+01
              181           182           183           184           185 
     1   0.312192D+01  0.339285D+00  0.130935D+00  0.484631D+01 -0.191510D+01
     2   0.339285D+00  0.400652D+01  0.420263D+01 -0.191510D+01  0.251981D+01
     3   0.130935D+00  0.420263D+01  0.405408D+01 -0.117609D+01  0.882831D+00
              186           187           188           189           190 
     1  -0.117609D+01  0.456309D+01 -0.100531D+01 -0.202917D+01  0.303509D+00
     2   0.882831D+00 -0.100531D+01  0.358747D+00  0.994371D+00 -0.882640D+00
     3   0.853032D+00 -0.202917D+01  0.994371D+00  0.220983D+01 -0.873322D+00
              191           192           193           194           195 
     1  -0.882640D+00 -0.873322D+00 -0.760153D+00  0.765235D+00  0.660885D+00
     2  -0.202669D+00 -0.214626D+00  0.765235D+00 -0.474528D+01 -0.387059D+01
     3  -0.214626D+00 -0.161481D+00  0.660885D+00 -0.387059D+01 -0.390664D+01
              196           197           198           199           200 
     1  -0.756349D+00  0.672040D+00  0.781888D+00  0.113043D+02 -0.299370D+01
     2   0.672040D+00 -0.391330D+01 -0.384251D+01 -0.299370D+01  0.123458D+01
     3   0.781888D+00 -0.384251D+01 -0.462716D+01 -0.331923D+01  0.901449D+00
              201           202           203           204           205 
     1  -0.331923D+01 -0.291807D+01  0.162817D+01  0.148463D+01 -0.330589D+01
     2   0.901449D+00  0.162817D+01 -0.106358D+01 -0.728478D+00  0.151556D+01
     3   0.142000D+01  0.148463D+01 -0.728478D+00 -0.941277D+00  0.181137D+01
              206           207           208           209           210 
     1   0.151556D+01  0.181137D+01 -0.366611D+01 -0.599196D+01 -0.620021D+01
     2  -0.903091D+00 -0.757831D+00 -0.599196D+01 -0.551264D+01 -0.959686D+00
     3  -0.757831D+00 -0.120781D+01 -0.620021D+01 -0.959686D+00 -0.547580D+01
              211           212           213           214           215 
     1  -0.559563D+01 -0.697252D+01  0.297287D-01 -0.581683D+01 -0.544423D-01
     2  -0.697252D+01 -0.804062D+01 -0.217980D+01 -0.544423D-01  0.512465D+00
     3   0.297287D-01 -0.217980D+01  0.296395D+00 -0.687230D+01 -0.240256D+01
              216           217           218           219           220 
     1  -0.687230D+01  0.582415D+01  0.166800D+01  0.532361D+01 -0.116928D+01
     2  -0.240256D+01  0.166800D+01  0.192194D+01  0.100502D+01  0.146342D+01
     3  -0.753595D+01  0.532361D+01  0.100502D+01  0.484055D+01 -0.174533D+01
              221           222           223           224           225 
     1   0.146342D+01 -0.174533D+01  0.445638D+01  0.601852D+00  0.573551D+01
     2  -0.956696D-01  0.103152D+01  0.601852D+00  0.576120D+00  0.949123D+00
     3   0.103152D+01 -0.262596D+01  0.573551D+01  0.949123D+00  0.913921D+01
              226           227           228           229           230 
     1   0.279448D+01  0.961268D+00 -0.104619D+01  0.101193D+01  0.100273D+01
     2   0.961268D+00  0.227200D+01 -0.191624D+01  0.100273D+01  0.246888D+01
     3  -0.104619D+01 -0.191624D+01  0.227767D+01 -0.907666D+00 -0.114152D+01
              231           232           233           234           235 
     1  -0.907666D+00 -0.110914D+01 -0.891972D+00  0.101976D+01 -0.587228D+01
     2  -0.114152D+01 -0.891972D+00 -0.779750D+00  0.119822D+01  0.165593D+01
     3   0.755344D+00  0.101976D+01  0.119822D+01 -0.263701D+01 -0.535052D+01
              236           237           238           239           240 
     1   0.165593D+01 -0.535052D+01 -0.118473D+01 -0.147372D+01 -0.174483D+01
     2  -0.192758D+01  0.100810D+01 -0.147372D+01 -0.915794D-01 -0.102829D+01
     3   0.100810D+01 -0.486092D+01 -0.174483D+01 -0.102829D+01 -0.261599D+01
              241           242           243           244           245 
     1  -0.446005D+01  0.587012D+00 -0.571678D+01  0.543478D+01  0.512867D+01
     2   0.587012D+00 -0.551718D+00  0.921995D+00  0.512867D+01  0.476829D+01
     3  -0.571678D+01  0.921995D+00 -0.905701D+01  0.150329D+01  0.876616D+00
              246           247           248           249           250 
     1   0.150329D+01  0.428941D+01  0.572022D+01  0.462155D+00 -0.120665D+01
     2   0.876616D+00  0.572022D+01  0.946901D+01  0.735147D+00 -0.186900D+01
     3   0.182198D+01  0.462155D+00  0.735147D+00  0.560748D+00  0.142666D+01
              251           252           253           254           255 
     1  -0.186900D+01  0.142666D+01 -0.279651D+01  0.975024D+00  0.103416D+01
     2  -0.294067D+01  0.109851D+01  0.975024D+00 -0.229627D+01 -0.191628D+01
     3   0.109851D+01 -0.265205D+00  0.103416D+01 -0.191628D+01 -0.225359D+01
              256           257           258           259           260 
     1   0.102466D+01 -0.102201D+01 -0.914438D+00  0.109770D+01 -0.885556D+00
     2  -0.102201D+01  0.249411D+01  0.114085D+01 -0.885556D+00  0.780857D+00
     3  -0.914438D+00  0.114085D+01  0.753647D+00 -0.100076D+01  0.119748D+01
              261 
     1  -0.100076D+01
     2   0.119748D+01
     3   0.260794D+01
Property number 1 -- Alpha(-w,w) derivatives, frequency  2    0.085969:
                1             2             3             4             5 
     1  -0.361244D+01 -0.412939D+01  0.399484D+01  0.122253D+02 -0.661975D+01
     2  -0.412939D+01 -0.827298D+01  0.101848D+02 -0.661975D+01 -0.787954D+01
     3   0.399484D+01  0.101848D+02 -0.816228D+01  0.869244D+01  0.567562D+01
                6             7             8             9            10 
     1   0.869244D+01 -0.118470D+02  0.884248D+01 -0.655889D+01  0.210761D+02
     2   0.567562D+01  0.884248D+01  0.325951D+01 -0.601216D+01 -0.640598D+01
     3  -0.326720D+01 -0.655889D+01 -0.601216D+01  0.854794D+01  0.581751D+01
               11            12            13            14            15 
     1  -0.640598D+01  0.581751D+01 -0.116593D+02  0.493026D+01 -0.261273D+01
     2   0.128627D+02 -0.109022D+02  0.493026D+01  0.153723D+01 -0.378008D+00
     3  -0.109022D+02  0.123791D+02 -0.261273D+01 -0.378008D+00 -0.125006D+01
               16            17            18            19            20 
     1   0.107139D+02 -0.240831D+01  0.469386D+01 -0.188273D+02  0.215700D+01
     2  -0.240831D+01  0.984200D+00  0.856668D+00  0.215700D+01 -0.142772D+02
     3   0.469386D+01  0.856668D+00 -0.216545D+01 -0.218240D+01  0.110285D+02
               21            22            23            24            25 
     1  -0.218240D+01  0.163413D+02 -0.129528D+02  0.587930D+01 -0.159943D+02
     2   0.110285D+02 -0.129528D+02  0.137080D+02 -0.889956D+01  0.626874D+01
     3  -0.143667D+02  0.587930D+01 -0.889956D+01  0.634120D+01 -0.126354D+02
               26            27            28            29            30 
     1   0.626874D+01 -0.126354D+02 -0.788343D+01  0.950940D+01 -0.904936D+01
     2  -0.603496D+01  0.858165D+01  0.950940D+01  0.186960D+01 -0.163580D+01
     3   0.858165D+01 -0.124529D+02 -0.904936D+01 -0.163580D+01  0.229787D+01
               31            32            33            34            35 
     1   0.143959D+01 -0.182997D+01  0.194212D+01 -0.114110D+01  0.163035D+01
     2  -0.182997D+01  0.108738D+02 -0.108318D+02  0.163035D+01 -0.111900D+02
     3   0.194212D+01 -0.108318D+02  0.109464D+02 -0.144065D+01  0.108103D+02
               36            37            38            39            40 
     1  -0.144065D+01 -0.780494D+01 -0.143178D+02  0.140605D+02  0.179775D+01
     2   0.108103D+02 -0.143178D+02 -0.757398D+01  0.336134D+01  0.363094D+01
     3  -0.107230D+02  0.140605D+02  0.336134D+01 -0.808460D+01 -0.949355D+01
               41            42            43            44            45 
     1   0.363094D+01 -0.949355D+01 -0.192916D+01 -0.907402D+01  0.309719D+01
     2  -0.104383D+02  0.998144D+01 -0.907402D+01  0.707632D+01 -0.990538D+01
     3   0.998144D+01 -0.630232D+01  0.309719D+01 -0.990538D+01  0.104109D+02
               46            47            48            49            50 
     1   0.545598D+01  0.170952D+02 -0.170905D+02 -0.745538D+01 -0.409447D+00
     2   0.170952D+02  0.752077D+01 -0.618517D+01 -0.409447D+00 -0.496854D+00
     3  -0.170905D+02 -0.618517D+01  0.852922D+01 -0.100193D+01 -0.442363D+01
               51            52            53            54            55 
     1  -0.100193D+01  0.713040D+01 -0.174976D+01  0.200654D+00 -0.662462D+01
     2  -0.442363D+01 -0.174976D+01 -0.466227D+01  0.454390D+01  0.278011D+01
     3   0.431197D+01  0.200654D+00  0.454390D+01  0.212648D+00 -0.219539D+01
               56            57            58            59            60 
     1   0.278011D+01 -0.219539D+01  0.607868D+01  0.273981D+01 -0.186295D+01
     2  -0.806483D+01  0.884332D+01  0.273981D+01  0.265014D+01 -0.644156D+00
     3   0.884332D+01 -0.805208D+01 -0.186295D+01 -0.644156D+00  0.101335D+01
               61            62            63            64            65 
     1  -0.548158D+01 -0.179044D+01  0.289672D+01 -0.270515D-02 -0.101675D+01
     2  -0.179044D+01 -0.175071D-02  0.917202D+00 -0.101675D+01 -0.919731D-02
     3   0.289672D+01  0.917202D+00 -0.191305D+01 -0.949561D-03 -0.504296D+01
               66            67            68            69            70 
     1  -0.949561D-03 -0.195465D+01  0.107431D-01  0.384714D+01 -0.231398D-03
     2  -0.504296D+01  0.107431D-01 -0.685034D+01 -0.799045D-02  0.387569D+01
     3   0.918932D-02  0.384714D+01 -0.799045D-02 -0.668137D+01 -0.859662D-02
               71            72            73            74            75 
     1   0.387569D+01 -0.859662D-02  0.613043D+01 -0.824214D+01  0.858360D+01
     2  -0.362101D-02 -0.633601D+01 -0.824214D+01  0.871746D+01 -0.362328D+01
     3  -0.633601D+01  0.191653D-01  0.858360D+01 -0.362328D+01  0.866677D+01
               76            77            78            79            80 
     1  -0.832866D+01  0.100033D+02 -0.148723D+01  0.862530D+01 -0.153941D+01
     2   0.100033D+02 -0.116794D+02  0.421487D+01 -0.153941D+01  0.395749D+00
     3  -0.148723D+01  0.421487D+01 -0.716818D+00  0.971738D+01 -0.432550D+01
               81            82            83            84            85 
     1   0.971738D+01 -0.688858D+01  0.657033D+01 -0.247511D+01  0.576821D+01
     2  -0.432550D+01  0.657033D+01 -0.630639D+01  0.182285D+01 -0.744268D+01
     3   0.108335D+02 -0.247511D+01  0.182285D+01 -0.257236D+01  0.116114D+01
               86            87            88            89            90 
     1  -0.744268D+01  0.116114D+01  0.128018D+01 -0.224148D+01 -0.161673D+01
     2   0.113523D+02 -0.146262D+01 -0.224148D+01  0.370483D+01  0.990785D+00
     3  -0.146262D+01  0.638336D+00 -0.161673D+01  0.990785D+00  0.980417D-02
               91            92            93            94            95 
     1  -0.121813D+02 -0.348362D+01  0.383270D+01 -0.332419D+01 -0.160547D+01
     2  -0.348362D+01 -0.107722D+01  0.807865D+00 -0.160547D+01 -0.865343D+00
     3   0.383270D+01  0.807865D+00 -0.130308D+01  0.157457D+01  0.729991D+00
               96            97            98            99           100 
     1   0.157457D+01  0.375770D+01  0.163133D+01 -0.182960D+01 -0.520806D+00
     2   0.729991D+00  0.163133D+01  0.112472D+01 -0.765065D+00 -0.764492D+00
     3  -0.116717D+01 -0.182960D+01 -0.765065D+00  0.100475D+01  0.760082D+00
              101           102           103           104           105 
     1  -0.764492D+00  0.760082D+00 -0.663638D+00 -0.790140D+00  0.745519D+00
     2   0.355128D+00 -0.381240D+00 -0.790140D+00 -0.494715D+01  0.409310D+01
     3  -0.381240D+00  0.316796D+00  0.745519D+00  0.409310D+01 -0.412762D+01
              106           107           108           109           110 
     1   0.676621D+00  0.757266D+00 -0.806157D+00  0.137172D+02 -0.393834D+01
     2   0.757266D+00  0.413099D+01 -0.407929D+01 -0.393834D+01  0.113439D+02
     3  -0.806157D+00 -0.407929D+01  0.482164D+01  0.407904D+01 -0.106808D+02
              111           112           113           114           115 
     1   0.407904D+01 -0.110959D+02  0.527495D+01 -0.247114D+01  0.104429D+02
     2  -0.106808D+02  0.527495D+01 -0.342406D+01  0.241797D+01 -0.265234D+01
     3   0.111866D+02 -0.247114D+01  0.241797D+01 -0.726053D+00  0.485790D+01
              116           117           118           119           120 
     1  -0.265234D+01  0.485790D+01 -0.137032D+02 -0.394442D+01 -0.406803D+01
     2   0.105910D+01 -0.149042D+01 -0.394442D+01 -0.113849D+02 -0.106794D+02
     3  -0.149042D+01  0.320351D+01 -0.406803D+01 -0.106794D+02 -0.111416D+02
              121           122           123           124           125 
     1  -0.111217D+02 -0.528936D+01 -0.247446D+01 -0.104124D+02 -0.265157D+01
     2  -0.528936D+01 -0.344167D+01 -0.241933D+01 -0.265157D+01 -0.105657D+01
     3  -0.247446D+01 -0.241933D+01 -0.729068D+00 -0.484745D+01 -0.149077D+01
              126           127           128           129           130 
     1  -0.484745D+01  0.360449D+01 -0.414297D+01 -0.399566D+01  0.122575D+02
     2  -0.149077D+01 -0.414297D+01  0.831816D+01  0.101847D+02  0.665859D+01
     3  -0.319697D+01 -0.399566D+01  0.101847D+02  0.811655D+01  0.869772D+01
              131           132           133           134           135 
     1   0.665859D+01  0.869772D+01  0.118070D+02  0.884824D+01  0.653284D+01
     2  -0.790624D+01 -0.567355D+01  0.884824D+01 -0.328338D+01 -0.601805D+01
     3  -0.567355D+01 -0.324684D+01  0.653284D+01 -0.601805D+01 -0.852632D+01
              136           137           138           139           140 
     1  -0.210712D+02 -0.640985D+01 -0.580897D+01 -0.116820D+02 -0.493053D+01
     2  -0.640985D+01 -0.128972D+02 -0.108988D+02 -0.493053D+01  0.154560D+01
     3  -0.580897D+01 -0.108988D+02 -0.123406D+02 -0.260890D+01  0.370934D+00
              141           142           143           144           145 
     1  -0.260890D+01 -0.106988D+02 -0.241729D+01 -0.470006D+01  0.188248D+02
     2   0.370934D+00 -0.241729D+01 -0.981978D+00  0.867009D+00  0.215032D+01
     3  -0.124832D+01 -0.470006D+01  0.867009D+00  0.215949D+01  0.217181D+01
              146           147           148           149           150 
     1   0.215032D+01  0.217181D+01  0.164031D+02  0.129750D+02  0.590085D+01
     2   0.143106D+02  0.110224D+02  0.129750D+02  0.137409D+02  0.890913D+01
     3   0.110224D+02  0.143207D+02  0.590085D+01  0.890913D+01  0.635682D+01
              151           152           153           154           155 
     1   0.159285D+02  0.625062D+01  0.126185D+02  0.787537D+01  0.953124D+01
     2   0.625062D+01  0.602405D+01  0.858196D+01  0.953124D+01 -0.188431D+01
     3   0.126185D+02  0.858196D+01  0.124370D+02  0.903849D+01 -0.163552D+01
              156           157           158           159           160 
     1   0.903849D+01  0.142817D+01  0.181965D+01  0.192796D+01  0.115839D+01
     2  -0.163552D+01  0.181965D+01  0.109395D+02  0.108541D+02  0.163365D+01
     3  -0.228133D+01  0.192796D+01  0.108541D+02  0.109234D+02  0.144045D+01
              161           162           163           164           165 
     1   0.163365D+01  0.144045D+01  0.781296D+01 -0.143484D+02 -0.140389D+02
     2   0.112168D+02  0.107894D+02 -0.143484D+02  0.759452D+01  0.336299D+01
     3   0.107894D+02  0.106594D+02 -0.140389D+02  0.336299D+01  0.806487D+01
              166           167           168           169           170 
     1   0.180702D+01 -0.366729D+01 -0.949445D+01  0.192646D+01 -0.906841D+01
     2  -0.366729D+01 -0.104894D+02 -0.999063D+01 -0.906841D+01 -0.709795D+01
     3  -0.949445D+01 -0.999063D+01 -0.628390D+01 -0.305631D+01 -0.989950D+01
              171           172           173           174           175 
     1  -0.305631D+01 -0.546164D+01  0.171374D+02  0.170655D+02 -0.747998D+01
     2  -0.989950D+01  0.171374D+02 -0.755470D+01 -0.618632D+01  0.407411D+00
     3  -0.103668D+02  0.170655D+02 -0.618632D+01 -0.849192D+01 -0.100385D+01
              176           177           178           179           180 
     1   0.407411D+00 -0.100385D+01 -0.711113D+01 -0.175104D+01 -0.196593D+00
     2  -0.478216D+00  0.443700D+01 -0.175104D+01  0.468608D+01  0.452772D+01
     3   0.443700D+01  0.428603D+01 -0.196593D+00  0.452772D+01 -0.233528D+00
              181           182           183           184           185 
     1   0.661953D+01  0.278146D+01  0.218951D+01  0.609134D+01 -0.274850D+01
     2   0.278146D+01  0.809485D+01  0.884179D+01 -0.274850D+01  0.265258D+01
     3   0.218951D+01  0.884179D+01  0.802051D+01 -0.186363D+01  0.642991D+00
              186           187           188           189           190 
     1  -0.186363D+01  0.547415D+01 -0.179032D+01 -0.288970D+01  0.521295D+00
     2   0.642991D+00 -0.179032D+01  0.271051D-02  0.920263D+00 -0.765642D+00
     3   0.101211D+01 -0.288970D+01  0.920263D+00  0.190753D+01 -0.758482D+00
              191           192           193           194           195 
     1  -0.765642D+00 -0.758482D+00 -0.662687D+00  0.794066D+00  0.746740D+00
     2  -0.355896D+00 -0.380637D+00  0.794066D+00 -0.496914D+01 -0.409877D+01
     3  -0.380637D+00 -0.314817D+00  0.746740D+00 -0.409877D+01 -0.411992D+01
              196           197           198           199           200 
     1  -0.677693D+00  0.757629D+00  0.803867D+00  0.121856D+02 -0.349267D+01
     2   0.757629D+00 -0.413807D+01 -0.407313D+01 -0.349267D+01  0.108092D+01
     3   0.803867D+00 -0.407313D+01 -0.479970D+01 -0.382276D+01  0.807448D+00
              201           202           203           204           205 
     1  -0.382276D+01 -0.333372D+01  0.161258D+01  0.157508D+01 -0.374656D+01
     2   0.807448D+00  0.161258D+01 -0.870307D+00 -0.731533D+00  0.163000D+01
     3   0.129767D+01  0.157508D+01 -0.731533D+00 -0.116611D+01  0.181979D+01
              206           207           208           209           210 
     1   0.163000D+01  0.181979D+01 -0.611862D+01 -0.829848D+01 -0.852402D+01
     2  -0.112603D+01 -0.762941D+00 -0.829848D+01 -0.872055D+01 -0.362508D+01
     3  -0.762941D+00 -0.997415D+00 -0.852402D+01 -0.362508D+01 -0.867434D+01
              211           212           213           214           215 
     1  -0.837244D+01 -0.995436D+01 -0.146812D+01 -0.858074D+01 -0.156218D+01
     2  -0.995436D+01 -0.115952D+02 -0.418630D+01 -0.156218D+01 -0.438829D+00
     3  -0.146812D+01 -0.418630D+01 -0.680876D+00 -0.977567D+01 -0.436214D+01
              216           217           218           219           220 
     1  -0.977567D+01  0.740209D+01  0.268948D+01  0.685390D+01 -0.122249D+01
     2  -0.436214D+01  0.268948D+01  0.270639D+01  0.200813D+01  0.169353D+01
     3  -0.109285D+02  0.685390D+01  0.200813D+01  0.643477D+01 -0.207166D+01
              221           222           223           224           225 
     1   0.169353D+01 -0.207166D+01  0.594781D+01  0.131871D+01  0.740309D+01
     2   0.194352D+00  0.948558D+00  0.131871D+01  0.645137D+00  0.164496D+01
     3   0.948558D+00 -0.330796D+01  0.740309D+01  0.164496D+01  0.108831D+02
              226           227           228           229           230 
     1   0.242963D+01  0.100365D+01 -0.108977D+01  0.109218D+01  0.907776D+00
     2   0.100365D+01  0.243999D+01 -0.212901D+01  0.907776D+00  0.282779D+01
     3  -0.108977D+01 -0.212901D+01  0.245562D+01 -0.917482D+00 -0.139262D+01
              231           232           233           234           235 
     1  -0.917482D+00 -0.118742D+01 -0.905837D+00  0.920704D+00 -0.745421D+01
     2  -0.139262D+01 -0.905837D+00 -0.983003D+00  0.144553D+01  0.267506D+01
     3   0.942323D+00  0.920704D+00  0.144553D+01 -0.301986D+01 -0.688647D+01
              236           237           238           239           240 
     1   0.267506D+01 -0.688647D+01 -0.123997D+01 -0.170368D+01 -0.207091D+01
     2  -0.270814D+01  0.201069D+01 -0.170368D+01  0.201336D+00 -0.949158D+00
     3   0.201069D+01 -0.646079D+01 -0.207091D+01 -0.949158D+00 -0.329368D+01
              241           242           243           244           245 
     1  -0.594386D+01  0.129399D+01 -0.737153D+01  0.693090D+01  0.660330D+01
     2   0.129399D+01 -0.610684D+00  0.160238D+01  0.660330D+01  0.634068D+01
     3  -0.737153D+01  0.160238D+01 -0.107791D+02  0.246074D+01  0.182827D+01
              246           247           248           249           250 
     1   0.246074D+01  0.576397D+01  0.741573D+01  0.113942D+01 -0.129602D+01
     2   0.182827D+01  0.741573D+01  0.112567D+02  0.142501D+01 -0.223975D+01
     3   0.257803D+01  0.113942D+01  0.142501D+01  0.607157D+00  0.162891D+01
              251           252           253           254           255 
     1  -0.223975D+01  0.162891D+01 -0.243131D+01  0.101697D+01  0.107860D+01
     2  -0.369001D+01  0.992622D+00  0.101697D+01 -0.246809D+01 -0.212892D+01
     3   0.992622D+00 -0.284394D-03  0.107860D+01 -0.212892D+01 -0.242770D+01
              256           257           258           259           260 
     1   0.110252D+01 -0.930382D+00 -0.927030D+00  0.117867D+01 -0.896549D+00
     2  -0.930382D+00  0.285115D+01  0.138893D+01 -0.896549D+00  0.988910D+00
     3  -0.927030D+00  0.138893D+01  0.936192D+00 -0.898492D+00  0.144793D+01
              261 
     1  -0.898492D+00
     2   0.144793D+01
     3   0.299261D+01
End of Minotr F.D. properties file   788 does not exist.

**********************************************************************

           Population analysis using the SCF density.

**********************************************************************

Orbital symmetries:
      Occupied  (A) (A) (A) (A) (A) (A) (A) (A) (A) (A) (A) (A)
                (A) (A) (A) (A) (A) (A) (A) (A) (A) (A) (A) (A)
                (A) (A) (A) (A) (A) (A) (A) (A) (A) (A) (A) (A)
                (A) (A) (A) (A) (A) (A) (A) (A) (A) (A) (A) (A)
                (A) (A) (A) (A) (A) (A) (A) (A) (A) (A) (A) (A)
                (A) (A) (A) (A) (A) (A) (A) (A) (A) (A) (A)
      Virtual   (A) (A) (A) (A) (A) (A) (A) (A) (A) (A) (A) (A)
                (A) (A) (A) (A) (A) (A) (A) (A) (A) (A) (A) (A)
                (A) (A) (A) (A) (A) (A) (A) (A) (A) (A) (A) (A)
                (A) (A) (A) (A) (A) (A) (A) (A) (A) (A) (A) (A)
                (A) (A) (A) (A) (A) (A) (A) (A) (A) (A) (A) (A)
                (A) (A) (A) (A) (A) (A) (A) (A) (A) (A) (A) (A)
                (A) (A) (A) (A) (A) (A) (A) (A) (A) (A) (A) (A)
                (A) (A) (A) (A) (A) (A) (A) (A) (A) (A) (A) (A)
                (A) (A) (A) (A) (A) (A) (A) (A) (A) (A) (A) (A)
                (A) (A) (A) (A) (A) (A) (A) (A) (A) (A) (A) (A)
                (A) (A) (A) (A) (A) (A) (A) (A) (A) (A) (A) (A)
                (A) (A) (A) (A) (A) (A) (A) (A) (A) (A) (A) (A)
                (A) (A) (A) (A) (A) (A) (A) (A) (A) (A) (A) (A)
                (A) (A) (A) (A) (A) (A) (A) (A) (A) (A) (A) (A)
                (A) (A) (A) (A) (A) (A) (A) (A) (A) (A) (A) (A)
                (A) (A) (A) (A) (A) (A) (A) (A) (A) (A) (A) (A)
                (A) (A) (A) (A) (A) (A) (A) (A) (A) (A) (A) (A)
                (A) (A) (A) (A) (A) (A) (A) (A) (A) (A) (A) (A)
                (A) (A) (A) (A) (A) (A) (A) (A) (A) (A) (A) (A)
                (A) (A) (A) (A) (A) (A) (A) (A) (A) (A) (A) (A)
                (A) (A) (A) (A) (A) (A) (A) (A) (A) (A) (A) (A)
                (A) (A) (A) (A) (A) (A) (A) (A) (A) (A) (A) (A)
                (A) (A) (A) (A) (A) (A) (A) (A) (A) (A) (A) (A)
                (A) (A) (A) (A) (A) (A) (A) (A) (A) (A) (A) (A)
                (A) (A) (A) (A) (A) (A) (A) (A) (A) (A) (A) (A)
                (A) (A) (A) (A) (A) (A) (A) (A) (A) (A) (A) (A)
                (A) (A) (A) (A) (A) (A) (A) (A) (A) (A) (A) (A)
                (A) (A) (A) (A) (A) (A) (A)
The electronic state is 1-A.
Alpha  occ. eigenvalues --  -19.24958 -19.24958 -19.15117 -19.15114 -19.12372
Alpha  occ. eigenvalues --  -19.12370 -10.28239 -10.28237 -10.27651 -10.27648
Alpha  occ. eigenvalues --  -10.26489 -10.26488 -10.25042 -10.25040 -10.21048
Alpha  occ. eigenvalues --  -10.21048 -10.19152 -10.19151  -1.14039  -1.14038
Alpha  occ. eigenvalues --   -1.04587  -1.04394  -0.99646  -0.99578  -0.82449
Alpha  occ. eigenvalues --   -0.82448  -0.80410  -0.80332  -0.71789  -0.71782
Alpha  occ. eigenvalues --   -0.66489  -0.66485  -0.62605  -0.62579  -0.59903
Alpha  occ. eigenvalues --   -0.59729  -0.59494  -0.59471  -0.59297  -0.55412
Alpha  occ. eigenvalues --   -0.55074  -0.53818  -0.53330  -0.49030  -0.49029
Alpha  occ. eigenvalues --   -0.47260  -0.47241  -0.46408  -0.44697  -0.44186
Alpha  occ. eigenvalues --   -0.44020  -0.42744  -0.41941  -0.41727  -0.41707
Alpha  occ. eigenvalues --   -0.41291  -0.41269  -0.40439  -0.40409  -0.38273
Alpha  occ. eigenvalues --   -0.38269  -0.35089  -0.35013  -0.29958  -0.29563
Alpha  occ. eigenvalues --   -0.28930  -0.28291  -0.28235  -0.27666  -0.21556
Alpha  occ. eigenvalues --   -0.21553
Alpha virt. eigenvalues --   -0.06234  -0.06141  -0.01259  -0.01244  -0.01079
Alpha virt. eigenvalues --   -0.00775  -0.00115   0.00536   0.00894   0.02721
Alpha virt. eigenvalues --    0.02996   0.03165   0.03341   0.03795   0.04309
Alpha virt. eigenvalues --    0.04795   0.05254   0.06196   0.06264   0.06440
Alpha virt. eigenvalues --    0.07010   0.07334   0.07367   0.08943   0.09019
Alpha virt. eigenvalues --    0.09706   0.10061   0.10195   0.10233   0.10506
Alpha virt. eigenvalues --    0.10944   0.11164   0.11444   0.11810   0.11903
Alpha virt. eigenvalues --    0.12396   0.12891   0.12975   0.13162   0.13404
Alpha virt. eigenvalues --    0.13563   0.13565   0.14731   0.14889   0.15020
Alpha virt. eigenvalues --    0.15643   0.15731   0.16327   0.16598   0.16735
Alpha virt. eigenvalues --    0.16911   0.17061   0.17272   0.17426   0.18150
Alpha virt. eigenvalues --    0.18637   0.18881   0.19530   0.20134   0.20631
Alpha virt. eigenvalues --    0.20776   0.20865   0.21486   0.21662   0.22308
Alpha virt. eigenvalues --    0.22445   0.22837   0.23360   0.23708   0.23712
Alpha virt. eigenvalues --    0.24657   0.24990   0.26269   0.26449   0.27241
Alpha virt. eigenvalues --    0.28132   0.28284   0.28363   0.28947   0.29625
Alpha virt. eigenvalues --    0.30088   0.30136   0.30295   0.30655   0.30685
Alpha virt. eigenvalues --    0.30965   0.31128   0.31631   0.32834   0.33138
Alpha virt. eigenvalues --    0.33307   0.33823   0.34444   0.34868   0.35854
Alpha virt. eigenvalues --    0.35871   0.35919   0.37103   0.37344   0.37916
Alpha virt. eigenvalues --    0.38787   0.39806   0.40297   0.40799   0.41161
Alpha virt. eigenvalues --    0.41584   0.41780   0.42437   0.43089   0.43423
Alpha virt. eigenvalues --    0.43828   0.44379   0.44555   0.45451   0.49674
Alpha virt. eigenvalues --    0.50370   0.50460   0.53848   0.55268   0.55529
Alpha virt. eigenvalues --    0.56380   0.60612   0.60790   0.67504   0.67752
Alpha virt. eigenvalues --    0.68451   0.68749   0.70627   0.71334   0.71541
Alpha virt. eigenvalues --    0.71987   0.72736   0.72796   0.74498   0.74860
Alpha virt. eigenvalues --    0.75334   0.75344   0.76810   0.76810   0.78582
Alpha virt. eigenvalues --    0.79372   0.81159   0.83185   0.84044   0.84677
Alpha virt. eigenvalues --    0.87579   0.87947   0.91107   0.92744   0.92917
Alpha virt. eigenvalues --    0.93440   0.93549   0.94163   0.95717   0.97092
Alpha virt. eigenvalues --    0.98115   0.99820   1.04066   1.04489   1.06183
Alpha virt. eigenvalues --    1.07923   1.09739   1.12001   1.13146   1.13649
Alpha virt. eigenvalues --    1.15697   1.15988   1.16278   1.17105   1.17192
Alpha virt. eigenvalues --    1.17928   1.19764   1.20206   1.21331   1.21545
Alpha virt. eigenvalues --    1.22069   1.22925   1.23642   1.24582   1.25517
Alpha virt. eigenvalues --    1.25821   1.26557   1.26597   1.27787   1.27845
Alpha virt. eigenvalues --    1.28477   1.30123   1.31158   1.31637   1.33139
Alpha virt. eigenvalues --    1.34181   1.35040   1.35497   1.36508   1.38012
Alpha virt. eigenvalues --    1.38488   1.38670   1.39024   1.40999   1.41177
Alpha virt. eigenvalues --    1.42273   1.43636   1.43662   1.46269   1.49005
Alpha virt. eigenvalues --    1.49896   1.50549   1.50969   1.50996   1.53119
Alpha virt. eigenvalues --    1.54738   1.56609   1.56829   1.61651   1.64811
Alpha virt. eigenvalues --    1.65018   1.70552   1.70644   1.75069   1.77302
Alpha virt. eigenvalues --    1.77998   1.78200   1.79317   1.79416   1.83036
Alpha virt. eigenvalues --    1.85818   1.85913   1.86289   1.86883   1.87358
Alpha virt. eigenvalues --    1.87861   1.88681   1.89825   1.90368   1.91277
Alpha virt. eigenvalues --    1.91652   1.92376   1.93008   1.97035   1.97407
Alpha virt. eigenvalues --    1.97878   1.98245   1.99503   2.02069   2.02941
Alpha virt. eigenvalues --    2.03413   2.03477   2.05978   2.08688   2.08756
Alpha virt. eigenvalues --    2.10195   2.10366   2.12469   2.12648   2.13659
Alpha virt. eigenvalues --    2.13719   2.14299   2.14338   2.17988   2.18703
Alpha virt. eigenvalues --    2.23483   2.27265   2.27374   2.27397   2.27498
Alpha virt. eigenvalues --    2.29364   2.31523   2.31605   2.31945   2.34669
Alpha virt. eigenvalues --    2.36232   2.36740   2.37127   2.38653   2.41946
Alpha virt. eigenvalues --    2.41984   2.42119   2.42146   2.43440   2.44472
Alpha virt. eigenvalues --    2.47392   2.50104   2.50863   2.50963   2.55384
Alpha virt. eigenvalues --    2.56314   2.56866   2.56916   2.64794   2.64946
Alpha virt. eigenvalues --    2.65254   2.65394   2.66397   2.66716   2.70296
Alpha virt. eigenvalues --    2.70614   2.71899   2.72047   2.74037   2.76189
Alpha virt. eigenvalues --    2.83791   2.83831   2.86509   2.86887   2.86997
Alpha virt. eigenvalues --    2.87018   2.96315   2.96479   3.00940   3.01071
Alpha virt. eigenvalues --    3.07083   3.08276   3.16080   3.16999   3.21105
Alpha virt. eigenvalues --    3.21135   3.26368   3.26812   3.29626   3.29671
Alpha virt. eigenvalues --    3.29918   3.30136   3.39821   3.39933   3.42622
Alpha virt. eigenvalues --    3.42639   3.52540   3.52700   3.74825   3.74839
Alpha virt. eigenvalues --   10.14204
         Condensed to atoms (all electrons):
              1          2          3          4          5          6
    1  C   14.428379  -4.601941  -0.579209  -0.057958   1.764736  -4.060163
    2  C   -4.601941  18.348049  -5.096169   0.084986   0.225389  -2.979061
    3  C   -0.579209  -5.096169  14.529471  -0.028409  -0.435859  -1.504875
    4  O   -0.057958   0.084986  -0.028409   8.289459  -0.011486   0.216691
    5  C    1.764736   0.225389  -0.435859  -0.011486   6.752136  -2.246899
    6  C   -4.060163  -2.979061  -1.504875   0.216691  -2.246899  15.920461
    7  O    0.076444   0.039249  -0.105742   0.009780  -0.000984   0.006183
    8  Zn  -0.106612   0.306873  -0.472437  -0.003167   0.031496  -0.369956
    9  C   -0.917747  -1.193349   0.156496  -0.149416  -0.525217   0.647841
   10  H   -0.014073   0.057608  -0.143077  -0.002226  -0.007962   0.016302
   11  H    0.098956  -0.008075  -0.011822  -0.093485   0.511081  -0.236189
   12  H   -0.124511  -0.057947  -0.012695   0.017006  -0.164584   0.635504
   13  O    0.165866   0.061870  -0.058377  -0.000183   0.022684  -0.138009
   14  O    0.007656  -0.001768   0.010394   0.000058  -0.001574   0.012007
   15  C   -0.060635   0.086001  -0.020522   0.000238   0.006164   0.000937
   16  C    0.085882  -0.031994  -0.000882   0.000323   0.009179  -0.008396
   17  C   -0.019699  -0.001584  -0.024265   0.000064   0.005575  -0.023168
   18  O    0.000235   0.000326   0.000064   0.000000  -0.000002   0.000065
   19  C    0.006237   0.009115   0.005542  -0.000002  -0.000794   0.006003
   20  C    0.000260  -0.007851  -0.023039   0.000065   0.005978  -0.017935
   21  O   -0.003381   0.000681   0.012785   0.000061  -0.003076   0.020649
   22  H   -0.000178  -0.001341  -0.001215   0.000000   0.000183  -0.001080
   23  H    0.000049   0.000226   0.000060   0.000000  -0.000007   0.000070
   24  C   -0.007869  -0.001389  -0.006025   0.000004   0.000904  -0.006683
   25  H   -0.000538   0.000378   0.000106   0.000000   0.000011  -0.000276
   26  H    0.009521  -0.027511  -0.030167  -0.001724   0.010489  -0.043308
   27  H   -0.017310   0.038209  -0.136135  -0.002500  -0.013245   0.021785
   28  H    0.000475  -0.000606  -0.000252   0.000000   0.000003   0.000124
   29  H   -0.000200   0.000756   0.000078  -0.000004  -0.000110   0.000242
              7          8          9         10         11         12
    1  C    0.076444  -0.106612  -0.917747  -0.014073   0.098956  -0.124511
    2  C    0.039249   0.306873  -1.193349   0.057608  -0.008075  -0.057947
    3  C   -0.105742  -0.472437   0.156496  -0.143077  -0.011822  -0.012695
    4  O    0.009780  -0.003167  -0.149416  -0.002226  -0.093485   0.017006
    5  C   -0.000984   0.031496  -0.525217  -0.007962   0.511081  -0.164584
    6  C    0.006183  -0.369956   0.647841   0.016302  -0.236189   0.635504
    7  O    8.478140   0.108235   0.010213   0.002367   0.000401  -0.001710
    8  Zn   0.108235  12.381828  -0.010307   0.001806   0.000791  -0.004315
    9  C    0.010213  -0.010307   7.311624   0.437732  -0.005630   0.005475
   10  H    0.002367   0.001806   0.437732   0.536133   0.000398   0.000191
   11  H    0.000401   0.000791  -0.005630   0.000398   0.603872  -0.015320
   12  H   -0.001710  -0.004315   0.005475   0.000191  -0.015320   0.578718
   13  O   -0.059528   0.070459   0.024771   0.000383   0.000767  -0.022819
   14  O   -0.013492   0.070516   0.002349   0.000063  -0.000015   0.000188
   15  C   -0.003491  -0.106598  -0.007799   0.000483   0.000048  -0.000174
   16  C    0.000668   0.306994  -0.001446  -0.000617   0.000227  -0.001343
   17  C    0.012897  -0.471419  -0.006065  -0.000256   0.000060  -0.001212
   18  O    0.000061  -0.003164   0.000004   0.000000   0.000000   0.000000
   19  C   -0.003082   0.031686   0.000905   0.000003  -0.000007   0.000183
   20  C    0.020655  -0.371085  -0.006659   0.000124   0.000070  -0.001084
   21  O   -0.015074   0.108291   0.002907   0.000033  -0.000041   0.000420
   22  H    0.000419  -0.004333  -0.000140   0.000001   0.000003  -0.000040
   23  H   -0.000041   0.000794   0.000007   0.000000   0.000000   0.000003
   24  C    0.002918  -0.010477  -0.001094   0.000007   0.000007  -0.000140
   25  H    0.000074   0.002165  -0.000006   0.000000   0.000000  -0.000007
   26  H   -0.004213  -0.003308   0.458820  -0.019614   0.000192  -0.000496
   27  H    0.002315   0.002120   0.453954  -0.034543   0.000218   0.000247
   28  H    0.000032   0.001752   0.000007   0.000002   0.000000   0.000001
   29  H   -0.000849  -0.003276   0.000037  -0.000014  -0.000002   0.000014
             13         14         15         16         17         18
    1  C    0.165866   0.007656  -0.060635   0.085882  -0.019699   0.000235
    2  C    0.061870  -0.001768   0.086001  -0.031994  -0.001584   0.000326
    3  C   -0.058377   0.010394  -0.020522  -0.000882  -0.024265   0.000064
    4  O   -0.000183   0.000058   0.000238   0.000323   0.000064   0.000000
    5  C    0.022684  -0.001574   0.006164   0.009179   0.005575  -0.000002
    6  C   -0.138009   0.012007   0.000937  -0.008396  -0.023168   0.000065
    7  O   -0.059528  -0.013492  -0.003491   0.000668   0.012897   0.000061
    8  Zn   0.070459   0.070516  -0.106598   0.306994  -0.471419  -0.003164
    9  C    0.024771   0.002349  -0.007799  -0.001446  -0.006065   0.000004
   10  H    0.000383   0.000063   0.000483  -0.000617  -0.000256   0.000000
   11  H    0.000767  -0.000015   0.000048   0.000227   0.000060   0.000000
   12  H   -0.022819   0.000188  -0.000174  -0.001343  -0.001212   0.000000
   13  O    8.392809  -0.012157   0.007812  -0.001842   0.010265   0.000058
   14  O   -0.012157   8.392852   0.165837   0.061924  -0.058276  -0.000182
   15  C    0.007812   0.165837  14.432034  -4.598391  -0.583257  -0.057868
   16  C   -0.001842   0.061924  -4.598391  18.343527  -5.092198   0.084844
   17  C    0.010265  -0.058276  -0.583257  -5.092198  14.523474  -0.028327
   18  O    0.000058  -0.000182  -0.057868   0.084844  -0.028327   8.289455
   19  C   -0.001575   0.022671   1.767307   0.226993  -0.438255  -0.011476
   20  C    0.012107  -0.138057  -4.065035  -2.983083  -1.498174   0.216617
   21  O   -0.013509  -0.059573   0.076407   0.039331  -0.105690   0.009781
   22  H    0.000190  -0.022818  -0.124546  -0.057976  -0.012592   0.017005
   23  H   -0.000016   0.000765   0.099021  -0.008020  -0.011887  -0.093478
   24  C    0.002352   0.024776  -0.918900  -1.193754   0.157145  -0.149405
   25  H    0.000016   0.000312  -0.017674   0.037738  -0.135601  -0.002485
   26  H   -0.000670  -0.000680  -0.000270   0.000818   0.000084  -0.000004
   27  H    0.000311   0.000016  -0.000530   0.000373   0.000106   0.000000
   28  H    0.000063   0.000381  -0.013705   0.057957  -0.143510  -0.002237
   29  H   -0.000690  -0.000670   0.009522  -0.027371  -0.030324  -0.001726
             19         20         21         22         23         24
    1  C    0.006237   0.000260  -0.003381  -0.000178   0.000049  -0.007869
    2  C    0.009115  -0.007851   0.000681  -0.001341   0.000226  -0.001389
    3  C    0.005542  -0.023039   0.012785  -0.001215   0.000060  -0.006025
    4  O   -0.000002   0.000065   0.000061   0.000000   0.000000   0.000004
    5  C   -0.000794   0.005978  -0.003076   0.000183  -0.000007   0.000904
    6  C    0.006003  -0.017935   0.020649  -0.001080   0.000070  -0.006683
    7  O   -0.003082   0.020655  -0.015074   0.000419  -0.000041   0.002918
    8  Zn   0.031686  -0.371085   0.108291  -0.004333   0.000794  -0.010477
    9  C    0.000905  -0.006659   0.002907  -0.000140   0.000007  -0.001094
   10  H    0.000003   0.000124   0.000033   0.000001   0.000000   0.000007
   11  H   -0.000007   0.000070  -0.000041   0.000003   0.000000   0.000007
   12  H    0.000183  -0.001084   0.000420  -0.000040   0.000003  -0.000140
   13  O   -0.001575   0.012107  -0.013509   0.000190  -0.000016   0.002352
   14  O    0.022671  -0.138057  -0.059573  -0.022818   0.000765   0.024776
   15  C    1.767307  -4.065035   0.076407  -0.124546   0.099021  -0.918900
   16  C    0.226993  -2.983083   0.039331  -0.057976  -0.008020  -1.193754
   17  C   -0.438255  -1.498174  -0.105690  -0.012592  -0.011887   0.157145
   18  O   -0.011476   0.216617   0.009781   0.017005  -0.093478  -0.149405
   19  C    6.753940  -2.249962  -0.000969  -0.164626   0.511109  -0.525794
   20  C   -2.249962  15.925633   0.006027   0.635510  -0.236261   0.649055
   21  O   -0.000969   0.006027   8.478244  -0.001711   0.000401   0.010156
   22  H   -0.164626   0.635510  -0.001711   0.578716  -0.015315   0.005485
   23  H    0.511109  -0.236261   0.000401  -0.015315   0.603864  -0.005650
   24  C   -0.525794   0.649055   0.010156   0.005485  -0.005650   7.312093
   25  H   -0.013345   0.021877   0.002317   0.000246   0.000220   0.454075
   26  H   -0.000112   0.000246  -0.000859   0.000014  -0.000002   0.000041
   27  H    0.000011  -0.000272   0.000074  -0.000007   0.000000  -0.000006
   28  H   -0.007845   0.016185   0.002365   0.000191   0.000397   0.437632
   29  H    0.010462  -0.043235  -0.004214  -0.000494   0.000191   0.458784
             25         26         27         28         29
    1  C   -0.000538   0.009521  -0.017310   0.000475  -0.000200
    2  C    0.000378  -0.027511   0.038209  -0.000606   0.000756
    3  C    0.000106  -0.030167  -0.136135  -0.000252   0.000078
    4  O    0.000000  -0.001724  -0.002500   0.000000  -0.000004
    5  C    0.000011   0.010489  -0.013245   0.000003  -0.000110
    6  C   -0.000276  -0.043308   0.021785   0.000124   0.000242
    7  O    0.000074  -0.004213   0.002315   0.000032  -0.000849
    8  Zn   0.002165  -0.003308   0.002120   0.001752  -0.003276
    9  C   -0.000006   0.458820   0.453954   0.000007   0.000037
   10  H    0.000000  -0.019614  -0.034543   0.000002  -0.000014
   11  H    0.000000   0.000192   0.000218   0.000000  -0.000002
   12  H   -0.000007  -0.000496   0.000247   0.000001   0.000014
   13  O    0.000016  -0.000670   0.000311   0.000063  -0.000690
   14  O    0.000312  -0.000680   0.000016   0.000381  -0.000670
   15  C   -0.017674  -0.000270  -0.000530  -0.013705   0.009522
   16  C    0.037738   0.000818   0.000373   0.057957  -0.027371
   17  C   -0.135601   0.000084   0.000106  -0.143510  -0.030324
   18  O   -0.002485  -0.000004   0.000000  -0.002237  -0.001726
   19  C   -0.013345  -0.000112   0.000011  -0.007845   0.010462
   20  C    0.021877   0.000246  -0.000272   0.016185  -0.043235
   21  O    0.002317  -0.000859   0.000074   0.002365  -0.004214
   22  H    0.000246   0.000014  -0.000007   0.000191  -0.000494
   23  H    0.000220  -0.000002   0.000000   0.000397   0.000191
   24  C    0.454075   0.000041  -0.000006   0.437632   0.458784
   25  H    0.535438   0.000007   0.000000  -0.034543  -0.019416
   26  H    0.000007   0.459604  -0.019514  -0.000014  -0.000005
   27  H    0.000000  -0.019514   0.535494   0.000000   0.000007
   28  H   -0.034543  -0.000014   0.000000   0.536195  -0.019704
   29  H   -0.019416  -0.000005   0.000007  -0.019704   0.459577
Mulliken charges:
              1
    1  C   -0.072673
    2  C    0.750872
    3  C   -0.023822
    4  O   -0.268172
    5  C    0.065789
    6  C    0.131133
    7  O   -0.562846
    8  Zn   0.514648
    9  C   -0.688270
   10  H    0.168745
   11  H    0.153497
   12  H    0.170447
   13  O   -0.463409
   14  O   -0.463503
   15  C   -0.072417
   16  C    0.750536
   17  C   -0.023911
   18  O   -0.268162
   19  C    0.065677
   20  C    0.131321
   21  O   -0.562835
   22  H    0.170447
   23  H    0.153502
   24  C   -0.688247
   25  H    0.168908
   26  H    0.212635
   27  H    0.168824
   28  H    0.168653
   29  H    0.212634
Sum of Mulliken charges =   0.00000
Mulliken charges with hydrogens summed into heavy atoms:
              1
    1  C   -0.072673
    2  C    0.750872
    3  C   -0.023822
    4  O   -0.268172
    5  C    0.219287
    6  C    0.301580
    7  O   -0.562846
    8  Zn   0.514648
    9  C   -0.138066
   13  O   -0.463409
   14  O   -0.463503
   15  C   -0.072417
   16  C    0.750536
   17  C   -0.023911
   18  O   -0.268162
   19  C    0.219179
   20  C    0.301769
   21  O   -0.562835
   24  C   -0.138052
APT charges:
              1
    1  C    0.898694
    2  C    0.305794
    3  C    0.362565
    4  O   -0.538821
    5  C    0.290033
    6  C   -0.243033
    7  O   -0.988570
    8  Zn   1.561563
    9  C    0.025120
   10  H   -0.015031
   11  H    0.066933
   12  H    0.071077
   13  O   -1.052918
   14  O   -1.052939
   15  C    0.898491
   16  C    0.305877
   17  C    0.362579
   18  O   -0.538743
   19  C    0.289856
   20  C   -0.242876
   21  O   -0.988570
   22  H    0.071081
   23  H    0.066957
   24  C    0.025100
   25  H   -0.015300
   26  H    0.052543
   27  H   -0.015133
   28  H   -0.014877
   29  H    0.052548
Sum of APT charges =   0.00000
APT charges with hydrogens summed into heavy atoms:
              1
    1  C    0.898694
    2  C    0.305794
    3  C    0.362565
    4  O   -0.538821
    5  C    0.356966
    6  C   -0.171956
    7  O   -0.988570
    8  Zn   1.561563
    9  C    0.047499
   13  O   -1.052918
   14  O   -1.052939
   15  C    0.898491
   16  C    0.305877
   17  C    0.362579
   18  O   -0.538743
   19  C    0.356813
   20  C   -0.171795
   21  O   -0.988570
   24  C    0.047471
Electronic spatial extent (au):  <R**2>=           7476.0550
Charge=              0.0000 electrons
Dipole moment (field-independent basis, Debye):
   X=             -0.0012    Y=             -0.5430    Z=              0.0018  Tot=              0.5430
Quadrupole moment (field-independent basis, Debye-Ang):
  XX=            -73.7648   YY=           -113.1973   ZZ=           -112.8206
  XY=             -0.0080   XZ=             -6.5119   YZ=             -0.0011
Traceless Quadrupole moment (field-independent basis, Debye-Ang):
  XX=             26.1628   YY=            -13.2697   ZZ=            -12.8930
  XY=             -0.0080   XZ=             -6.5119   YZ=             -0.0011
Octapole moment (field-independent basis, Debye-Ang**2):
 XXX=              0.0097  YYY=              3.9478  ZZZ=              0.0031  XYY=              0.0377
 XXY=            -34.9612  XXZ=              0.0337  XZZ=             -0.0580  YZZ=             -2.2741
 YYZ=             -0.0060  XYZ=             27.6142
Hexadecapole moment (field-independent basis, Debye-Ang**3):
XXXX=          -7383.4338 YYYY=           -807.2000 ZZZZ=           -791.2536 XXXY=             -0.2555
XXXZ=           -245.0307 YYYX=             -0.0813 YYYZ=              0.0664 ZZZX=             15.5664
ZZZY=             -0.0795 XXYY=          -1414.8626 XXZZ=          -1398.1563 YYZZ=           -248.1602
XXYZ=             -0.0161 YYXZ=            -15.2269 ZZXY=              0.0526
N-N= 1.444729600621D+03 E-N=-5.263243172124D+03  KE= 1.023482793412D+03
 Exact polarizability: 264.038  -0.007 151.913   6.787   0.003 150.610
Approx polarizability: 394.475   0.002 241.198  27.164   0.012 237.552
  1 Symmetry operations used in ECPInt.
ECPInt:  NShTT=    9316 NPrTT=   41402 LenC2=    8046 LenP2D=   23714.
LDataN:  DoStor=T MaxTD1= 7 Len=  274
Calling FoFJK, ICntrl=    100127 FMM=F ISym2X=0 I1Cent= 0 IOpClX= 0 NMat=1 NMatS=1 NMatT=0.
Full mass-weighted force constant matrix:
Low frequencies ---   -0.0001    0.0002    0.0008    1.0384    1.1178    4.0954
Low frequencies ---   25.7219   25.7542   28.9152
Diagonal vibrational polarizability:
      80.5229349      92.5972759      93.0944357
Diagonal vibrational hyperpolarizability:
      -0.4670150     -53.2532429       0.2913898
Harmonic frequencies (cm**-1), IR intensities (KM/Mole), Raman scattering
activities (A**4/AMU), depolarization ratios for plane and unpolarized
incident light, reduced masses (AMU), force constants (mDyne/A),
and normal coordinates:
Incident light (cm**-1):       0.00  18867.92
                     1                      2                      3
                     A                      A                      A
Frequencies --     25.7215                25.7540                28.9152
Red. masses --      8.5379                 8.3146                 4.4181
Frc consts  --      0.0033                 0.0032                 0.0022
IR Inten    --      1.5718                 1.4361                 0.1322
Raman Activ --      2.3153                 2.7066                 9.0325
Depolar (P) --      0.7500                 0.7500                 0.7500
Depolar (U) --      0.8571                 0.8571                 0.8571
RamAct Fr= 1--      2.3153                 2.7066                 9.0325
 Dep-P Fr= 1--      0.7500                 0.7500                 0.7500
 Dep-U Fr= 1--      0.8571                 0.8571                 0.8571
RamAct Fr= 2--      3.2702                 3.9710                13.2263
 Dep-P Fr= 2--      0.7500                 0.7499                 0.7500
 Dep-U Fr= 2--      0.8571                 0.8571                 0.8571
 Atom  AN      X      Y      Z        X      Y      Z        X      Y      Z
    1   6    -0.04   0.01   0.02     0.05   0.03   0.02     0.00  -0.06  -0.07
    2   6     0.02   0.02   0.02    -0.03   0.01   0.01     0.00   0.03   0.02
    3   6     0.04  -0.03  -0.10    -0.06  -0.11  -0.01     0.00   0.05   0.06
    4   8     0.00  -0.08  -0.22    -0.02  -0.20  -0.02     0.00  -0.01   0.00
    5   6    -0.05  -0.09  -0.22     0.06  -0.18  -0.01     0.00  -0.10  -0.09
    6   6    -0.08  -0.04  -0.10     0.09  -0.07   0.01     0.00  -0.13  -0.13
    7   8     0.05   0.07   0.13    -0.06   0.10   0.02     0.00   0.08   0.07
    8  30     0.00   0.03   0.19     0.00   0.19  -0.03     0.00   0.02   0.00
    9   6     0.10  -0.03  -0.12    -0.14  -0.15  -0.03     0.00   0.16   0.17
   10   1     0.01  -0.06  -0.17    -0.22  -0.19  -0.04    -0.02   0.10   0.25
   11   1    -0.08  -0.13  -0.32     0.08  -0.26  -0.01     0.00  -0.15  -0.13
   12   1    -0.12  -0.05  -0.11     0.15  -0.06   0.02     0.00  -0.20  -0.20
   13   8    -0.06   0.04   0.12     0.08   0.13   0.03     0.00  -0.07  -0.09
   14   8    -0.08   0.00   0.11    -0.06   0.13  -0.06     0.00  -0.07   0.09
   15   6    -0.05   0.00   0.01    -0.04   0.03  -0.02     0.00  -0.06   0.07
   16   6     0.03  -0.01   0.02     0.02   0.02  -0.02     0.00   0.03  -0.02
   17   6     0.05  -0.01  -0.09     0.05  -0.11   0.04     0.00   0.05  -0.06
   18   8     0.01   0.02  -0.20     0.02  -0.21   0.08     0.00  -0.01   0.00
   19   6    -0.07   0.03  -0.20    -0.04  -0.20   0.07     0.00  -0.10   0.09
   20   6    -0.10   0.02  -0.10    -0.07  -0.08   0.02     0.00  -0.13   0.13
   21   8     0.07  -0.03   0.12     0.05   0.12  -0.06     0.00   0.08  -0.07
   22   1    -0.16   0.03  -0.11    -0.11  -0.07   0.01     0.00  -0.20   0.20
   23   1    -0.10   0.05  -0.30    -0.05  -0.29   0.11     0.00  -0.15   0.13
   24   6     0.13  -0.01  -0.11     0.11  -0.15   0.06     0.00   0.16  -0.17
   25   1     0.22  -0.02  -0.17     0.03  -0.22   0.08    -0.01   0.24  -0.11
   26   1     0.12   0.01  -0.02    -0.17  -0.07  -0.02    -0.01   0.21   0.22
   27   1     0.20  -0.05  -0.19    -0.09  -0.22  -0.03     0.01   0.24   0.11
   28   1     0.08   0.00  -0.15     0.21  -0.20   0.10     0.02   0.10  -0.25
   29   1     0.17  -0.03  -0.01     0.13  -0.06   0.03     0.01   0.21  -0.22
                     4                      5                      6
                     A                      A                      A
Frequencies --     83.9307                84.0419               124.3235
Red. masses --      1.0210                 1.0209                 9.7451
Frc consts  --      0.0042                 0.0042                 0.0887
IR Inten    --      0.0385                 0.0360                 5.9853
Raman Activ --      0.1050                 1.6483                 0.8889
Depolar (P) --      0.7499                 0.7499                 0.7460
Depolar (U) --      0.8571                 0.8571                 0.8545
RamAct Fr= 1--      0.1050                 1.6483                 0.8889
 Dep-P Fr= 1--      0.7499                 0.7499                 0.7460
 Dep-U Fr= 1--      0.8571                 0.8571                 0.8545
RamAct Fr= 2--      0.1695                 2.3609                 1.2336
 Dep-P Fr= 2--      0.7500                 0.7497                 0.7420
 Dep-U Fr= 2--      0.8571                 0.8570                 0.8519
 Atom  AN      X      Y      Z        X      Y      Z        X      Y      Z
    1   6     0.00   0.01   0.00     0.00   0.00   0.01    -0.01   0.08   0.16
    2   6     0.00   0.00   0.00     0.00   0.00   0.00     0.03   0.10   0.19
    3   6     0.00   0.01   0.01     0.00   0.01   0.01     0.05   0.02   0.03
    4   8     0.00   0.00   0.00     0.00   0.01   0.00     0.02  -0.07  -0.13
    5   6     0.00   0.00   0.00     0.00   0.00   0.00    -0.03  -0.05  -0.11
    6   6     0.00   0.00   0.00     0.00   0.00   0.00    -0.04   0.03   0.05
    7   8     0.00   0.00  -0.01     0.00  -0.01   0.00     0.05   0.16   0.28
    8  30     0.00   0.00  -0.01     0.00  -0.01   0.00     0.00  -0.13   0.00
    9   6    -0.01   0.00   0.00     0.00   0.00   0.00     0.15  -0.01  -0.02
   10   1    -0.28  -0.15  -0.06    -0.42  -0.23  -0.10     0.22   0.07  -0.07
   11   1     0.00   0.00   0.00     0.00   0.00   0.00    -0.05  -0.13  -0.23
   12   1     0.01   0.00   0.00     0.00   0.00   0.00    -0.09   0.03   0.05
   13   8     0.00   0.01   0.00     0.00   0.00   0.01    -0.02   0.07   0.20
   14   8     0.00  -0.01   0.00     0.00   0.00  -0.01     0.02   0.06  -0.20
   15   6     0.00  -0.01   0.00     0.00   0.00  -0.01     0.01   0.06  -0.16
   16   6     0.00   0.00   0.00     0.00   0.00   0.00    -0.03   0.09  -0.18
   17   6     0.00  -0.01   0.01     0.00   0.01  -0.01    -0.06   0.01  -0.03
   18   8     0.00   0.00   0.01     0.00   0.00   0.00    -0.02  -0.06   0.12
   19   6     0.00   0.00   0.00     0.00   0.00   0.00     0.03  -0.05   0.10
   20   6     0.00   0.00   0.00     0.00   0.00   0.00     0.05   0.03  -0.05
   21   8     0.00   0.00  -0.01     0.00  -0.01   0.00    -0.05   0.14  -0.27
   22   1     0.00   0.00   0.00     0.01   0.00   0.00     0.10   0.03  -0.05
   23   1     0.00   0.00   0.00     0.00   0.00   0.00     0.05  -0.12   0.22
   24   6     0.00   0.00   0.00    -0.01   0.00   0.00    -0.16   0.00   0.02
   25   1     0.41   0.11  -0.25    -0.27  -0.07   0.16    -0.13   0.02   0.01
   26   1     0.00   0.21   0.21     0.02   0.33   0.33     0.19  -0.10  -0.02
   27   1     0.26  -0.07  -0.16     0.41  -0.12  -0.25     0.12   0.00  -0.01
   28   1    -0.42   0.24  -0.10     0.26  -0.15   0.07    -0.23   0.07   0.07
   29   1     0.01  -0.33   0.33    -0.01   0.21  -0.21    -0.20  -0.10   0.02
                     7                      8                      9
                     A                      A                      A
Frequencies --    124.8013               127.9848               136.5517
Red. masses --      9.6898                 5.6486                 5.8612
Frc consts  --      0.0889                 0.0545                 0.0644
IR Inten    --      5.9458                 0.2908                 0.1518
Raman Activ --      0.4569                 0.3135                 0.2313
Depolar (P) --      0.7500                 0.7500                 0.7332
Depolar (U) --      0.8571                 0.8571                 0.8461
RamAct Fr= 1--      0.4569                 0.3135                 0.2313
 Dep-P Fr= 1--      0.7500                 0.7500                 0.7332
 Dep-U Fr= 1--      0.8571                 0.8571                 0.8461
RamAct Fr= 2--      0.6711                 0.3747                 0.3514
 Dep-P Fr= 2--      0.7500                 0.7500                 0.7322
 Dep-U Fr= 2--      0.8571                 0.8571                 0.8454
 Atom  AN      X      Y      Z        X      Y      Z        X      Y      Z
    1   6     0.03   0.13   0.05     0.01   0.08   0.05     0.00  -0.04  -0.05
    2   6     0.00   0.20   0.12     0.00  -0.02  -0.05     0.00   0.08   0.07
    3   6    -0.03   0.03   0.02    -0.01   0.00  -0.01    -0.01   0.02   0.02
    4   8    -0.01  -0.10  -0.04     0.00  -0.08  -0.06     0.00   0.05   0.06
    5   6     0.04  -0.07  -0.02     0.01  -0.09  -0.08     0.00   0.06   0.06
    6   6     0.07   0.05   0.03     0.02   0.01   0.00     0.00  -0.01  -0.01
    7   8    -0.01   0.31   0.19    -0.01  -0.06  -0.10     0.00   0.15   0.14
    8  30     0.00   0.00  -0.12     0.00   0.00  -0.04     0.00   0.01   0.00
    9   6    -0.12  -0.08  -0.07    -0.04   0.14   0.15    -0.02  -0.15  -0.15
   10   1    -0.13  -0.05  -0.13     0.02   0.10   0.31    -0.07  -0.09  -0.31
   11   1     0.06  -0.15  -0.06     0.02  -0.18  -0.15     0.01   0.11   0.12
   12   1     0.11   0.04   0.02     0.04   0.02   0.01     0.01  -0.04  -0.05
   13   8     0.04   0.11  -0.02     0.02   0.22   0.17    -0.01  -0.17  -0.18
   14   8     0.04  -0.12   0.00     0.02  -0.22   0.17     0.01  -0.17   0.18
   15   6     0.03  -0.14   0.06     0.01  -0.08   0.05     0.00  -0.04   0.05
   16   6     0.00  -0.20   0.13     0.00   0.02  -0.05     0.00   0.08  -0.07
   17   6    -0.03  -0.03   0.02    -0.01   0.00  -0.01     0.01   0.02  -0.02
   18   8     0.00   0.10  -0.05     0.00   0.08  -0.06     0.00   0.05  -0.06
   19   6     0.04   0.07  -0.02     0.01   0.09  -0.08     0.00   0.06  -0.06
   20   6     0.06  -0.05   0.04     0.02  -0.01   0.00     0.00  -0.01   0.01
   21   8    -0.01  -0.32   0.21    -0.01   0.05  -0.10     0.00   0.15  -0.14
   22   1     0.11  -0.04   0.03     0.04  -0.02   0.01    -0.01  -0.04   0.05
   23   1     0.05   0.16  -0.07     0.01   0.18  -0.15    -0.01   0.11  -0.12
   24   6    -0.11   0.08  -0.07    -0.04  -0.14   0.15     0.02  -0.15   0.15
   25   1    -0.15   0.20   0.02    -0.11  -0.29   0.12    -0.02  -0.32   0.09
   26   1    -0.16  -0.09  -0.16    -0.05   0.17   0.15    -0.03  -0.18  -0.19
   27   1    -0.16  -0.20   0.02    -0.11   0.29   0.12     0.02  -0.32  -0.09
   28   1    -0.11   0.05  -0.13     0.02  -0.10   0.31     0.07  -0.09   0.31
   29   1    -0.15   0.09  -0.16    -0.05  -0.17   0.15     0.03  -0.18   0.19
                    10                     11                     12
                     A                      A                      A
Frequencies --    150.2061               203.3916               206.5830
Red. masses --      7.2911                 5.0798                 5.4833
Frc consts  --      0.0969                 0.1238                 0.1379
IR Inten    --      0.1683                 3.3101                 1.0600
Raman Activ --      5.3471                 0.0150                 0.5712
Depolar (P) --      0.2546                 0.7497                 0.6883
Depolar (U) --      0.4059                 0.8570                 0.8154
RamAct Fr= 1--      5.3471                 0.0150                 0.5712
 Dep-P Fr= 1--      0.2546                 0.7497                 0.6883
 Dep-U Fr= 1--      0.4059                 0.8570                 0.8154
RamAct Fr= 2--      7.8118                 0.0214                 0.9223
 Dep-P Fr= 2--      0.2586                 0.7487                 0.4395
 Dep-U Fr= 2--      0.4109                 0.8563                 0.6107
 Atom  AN      X      Y      Z        X      Y      Z        X      Y      Z
    1   6     0.17  -0.02  -0.01     0.02   0.05  -0.07    -0.04  -0.07   0.05
    2   6     0.15  -0.02  -0.01     0.01   0.06  -0.07    -0.03  -0.07   0.06
    3   6     0.16  -0.01   0.00    -0.02   0.06   0.00     0.00   0.01   0.07
    4   8     0.17   0.00   0.02     0.02   0.08   0.10    -0.03   0.12   0.09
    5   6     0.17   0.00   0.01     0.04  -0.01  -0.01    -0.07  -0.01  -0.02
    6   6     0.17  -0.02  -0.01     0.06  -0.07  -0.13    -0.09  -0.14  -0.09
    7   8     0.11   0.01  -0.05     0.02   0.02  -0.07    -0.04  -0.09   0.02
    8  30     0.00   0.04   0.00     0.03   0.00   0.13     0.00   0.12   0.00
    9   6     0.22  -0.01  -0.01    -0.21  -0.04  -0.05     0.16  -0.06  -0.05
   10   1     0.23   0.01  -0.03    -0.25  -0.06  -0.06     0.19   0.04  -0.20
   11   1     0.18   0.01   0.03     0.05  -0.03   0.02    -0.08   0.01  -0.04
   12   1     0.18  -0.02  -0.01     0.11  -0.15  -0.21    -0.16  -0.24  -0.18
   13   8     0.16  -0.03  -0.01     0.02   0.09  -0.02    -0.04   0.01   0.11
   14   8    -0.16  -0.03   0.01     0.02  -0.09  -0.02     0.04   0.01  -0.11
   15   6    -0.17  -0.02   0.01     0.02  -0.05  -0.07     0.04  -0.07  -0.05
   16   6    -0.15  -0.02   0.01     0.01  -0.06  -0.07     0.03  -0.06  -0.06
   17   6    -0.16  -0.01   0.00    -0.02  -0.06   0.00     0.00   0.01  -0.07
   18   8    -0.17   0.00  -0.02     0.02  -0.08   0.10     0.03   0.12  -0.10
   19   6    -0.17   0.00  -0.01     0.04   0.01  -0.01     0.07  -0.01   0.02
   20   6    -0.17  -0.02   0.01     0.06   0.07  -0.13     0.09  -0.14   0.09
   21   8    -0.11   0.01   0.05     0.02  -0.02  -0.08     0.04  -0.09  -0.02
   22   1    -0.18  -0.02   0.01     0.11   0.14  -0.21     0.15  -0.24   0.19
   23   1    -0.18   0.01  -0.03     0.06   0.03   0.02     0.08   0.01   0.04
   24   6    -0.22  -0.01   0.01    -0.21   0.03  -0.04    -0.16  -0.06   0.05
   25   1    -0.24   0.01   0.03    -0.25   0.17   0.05    -0.20  -0.11   0.06
   26   1     0.25  -0.04   0.03    -0.29   0.03  -0.18     0.23  -0.20  -0.01
   27   1     0.24   0.01  -0.03    -0.25  -0.17   0.06     0.20  -0.10  -0.06
   28   1    -0.23   0.01   0.03    -0.26   0.06  -0.06    -0.19   0.04   0.20
   29   1    -0.25  -0.05  -0.03    -0.30  -0.03  -0.18    -0.23  -0.20   0.01
                    13                     14                     15
                     A                      A                      A
Frequencies --    210.8284               212.9045               288.0939
Red. masses --      4.7522                 5.1714                11.0017
Frc consts  --      0.1245                 0.1381                 0.5380
IR Inten    --     11.7585                12.6678                83.5151
Raman Activ --      0.3508                 1.0877                 0.3352
Depolar (P) --      0.7500                 0.6978                 0.7500
Depolar (U) --      0.8571                 0.8220                 0.8571
RamAct Fr= 1--      0.3508                 1.0877                 0.3352
 Dep-P Fr= 1--      0.7500                 0.6978                 0.7500
 Dep-U Fr= 1--      0.8571                 0.8220                 0.8571
RamAct Fr= 2--      0.7668                 2.0031                 0.4858
 Dep-P Fr= 2--      0.7500                 0.5659                 0.7500
 Dep-U Fr= 2--      0.8571                 0.7228                 0.8571
 Atom  AN      X      Y      Z        X      Y      Z        X      Y      Z
    1   6     0.01   0.01  -0.06    -0.03  -0.07   0.02    -0.09  -0.03   0.05
    2   6     0.01   0.00  -0.07    -0.03  -0.08   0.01    -0.03  -0.03   0.04
    3   6    -0.01  -0.05  -0.09     0.00  -0.09  -0.04    -0.02   0.02   0.00
    4   8     0.00  -0.12  -0.11    -0.03  -0.10  -0.11    -0.07   0.04  -0.04
    5   6     0.02   0.05   0.05    -0.05   0.05   0.05    -0.13   0.03  -0.04
    6   6     0.04   0.15   0.12    -0.06   0.11   0.15    -0.16   0.00   0.01
    7   8     0.02   0.04   0.00    -0.03  -0.02   0.06     0.06  -0.14   0.12
    8  30     0.02   0.00   0.09     0.00   0.11   0.00     0.31   0.00  -0.08
    9   6    -0.11   0.07   0.07     0.13   0.05   0.06    -0.18  -0.01   0.02
   10   1    -0.13  -0.03   0.24     0.16   0.03   0.15    -0.23  -0.07   0.07
   11   1     0.03   0.07   0.09    -0.06   0.10   0.07    -0.15   0.05  -0.08
   12   1     0.07   0.29   0.26    -0.10   0.23   0.28    -0.23  -0.01   0.01
   13   8     0.00  -0.06  -0.12    -0.03  -0.12  -0.06    -0.09  -0.02   0.02
   14   8     0.00   0.06  -0.12     0.03  -0.13   0.06    -0.09   0.02   0.02
   15   6     0.01  -0.01  -0.06     0.03  -0.07  -0.02    -0.09   0.03   0.05
   16   6     0.01   0.00  -0.07     0.03  -0.08  -0.01    -0.03   0.03   0.04
   17   6    -0.01   0.05  -0.09     0.00  -0.09   0.04    -0.02  -0.02   0.00
   18   8     0.00   0.12  -0.11     0.03  -0.10   0.11    -0.07  -0.04  -0.04
   19   6     0.02  -0.05   0.05     0.05   0.05  -0.05    -0.13  -0.03  -0.04
   20   6     0.04  -0.15   0.12     0.06   0.11  -0.15    -0.16   0.00   0.01
   21   8     0.02  -0.04   0.00     0.03  -0.02  -0.06     0.06   0.14   0.12
   22   1     0.07  -0.28   0.25     0.09   0.24  -0.28    -0.23   0.01   0.01
   23   1     0.03  -0.07   0.09     0.05   0.11  -0.07    -0.15  -0.05  -0.08
   24   6    -0.11  -0.07   0.07    -0.12   0.05  -0.06    -0.18   0.01   0.02
   25   1    -0.14  -0.18   0.03    -0.15   0.22   0.04    -0.23   0.08   0.09
   26   1    -0.16   0.20   0.08     0.19   0.04   0.19    -0.27   0.09  -0.09
   27   1    -0.14   0.18   0.03     0.15   0.22  -0.04    -0.23  -0.08   0.09
   28   1    -0.13   0.03   0.24    -0.16   0.03  -0.15    -0.23   0.07   0.07
   29   1    -0.16  -0.20   0.08    -0.18   0.05  -0.19    -0.27  -0.09  -0.09
                    16                     17                     18
                     A                      A                      A
Frequencies --    324.9610               325.0027               346.6257
Red. masses --      5.3093                 5.3524                 3.9405
Frc consts  --      0.3303                 0.3331                 0.2790
IR Inten    --      0.4928                 1.3181                 8.9589
Raman Activ --      0.4722                 0.0133                 1.2733
Depolar (P) --      0.7363                 0.7498                 0.5546
Depolar (U) --      0.8481                 0.8570                 0.7135
RamAct Fr= 1--      0.4722                 0.0133                 1.2733
 Dep-P Fr= 1--      0.7363                 0.7498                 0.5546
 Dep-U Fr= 1--      0.8481                 0.8570                 0.7135
RamAct Fr= 2--      1.2870                 0.1132                 3.1825
 Dep-P Fr= 2--      0.7179                 0.7499                 0.2937
 Dep-U Fr= 2--      0.8358                 0.8571                 0.4540
 Atom  AN      X      Y      Z        X      Y      Z        X      Y      Z
    1   6     0.00   0.10   0.09     0.01   0.09   0.09     0.01  -0.04   0.05
    2   6     0.00   0.11   0.11     0.01   0.11   0.10     0.08  -0.02   0.03
    3   6     0.00   0.16   0.17     0.01   0.16   0.15     0.11   0.03  -0.01
    4   8    -0.01  -0.04  -0.03     0.01  -0.04  -0.04     0.09   0.04  -0.05
    5   6    -0.01  -0.12  -0.11     0.00  -0.10  -0.11     0.00   0.05  -0.06
    6   6     0.00   0.09   0.09     0.01   0.09   0.08    -0.05   0.01   0.01
    7   8    -0.02  -0.11  -0.13     0.00  -0.11  -0.12     0.11  -0.06   0.04
    8  30     0.00   0.02   0.00    -0.01   0.00   0.02     0.00   0.06   0.00
    9   6     0.02  -0.01  -0.01    -0.01  -0.01  -0.01    -0.16  -0.01   0.02
   10   1     0.02   0.09  -0.21    -0.03   0.07  -0.19    -0.25  -0.13   0.13
   11   1    -0.01  -0.34  -0.32    -0.01  -0.31  -0.32    -0.04   0.08  -0.11
   12   1     0.01   0.02   0.03     0.00   0.02   0.02    -0.11   0.00   0.01
   13   8     0.00  -0.08  -0.10     0.00  -0.09  -0.08    -0.03  -0.10   0.09
   14   8     0.00  -0.08   0.10     0.00   0.10  -0.09     0.03  -0.10  -0.09
   15   6     0.00   0.09  -0.09     0.01  -0.10   0.09    -0.01  -0.05  -0.05
   16   6     0.00   0.10  -0.11     0.01  -0.11   0.11    -0.08  -0.02  -0.03
   17   6     0.00   0.15  -0.16     0.01  -0.17   0.16    -0.11   0.03   0.01
   18   8     0.01  -0.04   0.03     0.01   0.04  -0.04    -0.09   0.04   0.05
   19   6     0.01  -0.11   0.10     0.00   0.11  -0.12     0.00   0.05   0.06
   20   6     0.00   0.08  -0.09     0.01  -0.09   0.09     0.05   0.01  -0.01
   21   8     0.02  -0.11   0.12     0.00   0.12  -0.12    -0.11  -0.06  -0.04
   22   1    -0.01   0.02  -0.02     0.00  -0.03   0.02     0.11   0.00  -0.01
   23   1     0.01  -0.32   0.31    -0.01   0.32  -0.34     0.04   0.08   0.11
   24   6    -0.02  -0.01   0.01    -0.01   0.01  -0.02     0.16  -0.02  -0.02
   25   1    -0.04  -0.18  -0.06    -0.01   0.21   0.08     0.24  -0.14  -0.15
   26   1     0.03  -0.12  -0.08    -0.02  -0.08  -0.11    -0.32   0.17  -0.17
   27   1     0.04  -0.19   0.06    -0.01  -0.20   0.08    -0.24  -0.14   0.15
   28   1    -0.02   0.09   0.21    -0.03  -0.07  -0.20     0.25  -0.13  -0.13
   29   1    -0.03  -0.11   0.08    -0.02   0.09  -0.11     0.32   0.17   0.17
                    19                     20                     21
                     A                      A                      A
Frequencies --    357.3765               488.9398               493.0408
Red. masses --      4.7952                 8.1896                 7.6654
Frc consts  --      0.3608                 1.1535                 1.0979
IR Inten    --     54.5778                 2.0952                 8.9382
Raman Activ --      0.7791                 7.6553                 1.3714
Depolar (P) --      0.7500                 0.6007                 0.7500
Depolar (U) --      0.8571                 0.7505                 0.8571
RamAct Fr= 1--      0.7791                 7.6553                 1.3714
 Dep-P Fr= 1--      0.7500                 0.6007                 0.7500
 Dep-U Fr= 1--      0.8571                 0.7505                 0.8571
RamAct Fr= 2--      2.3840                10.6779                 3.4071
 Dep-P Fr= 2--      0.7500                 0.6925                 0.7500
 Dep-U Fr= 2--      0.8571                 0.8183                 0.8571
 Atom  AN      X      Y      Z        X      Y      Z        X      Y      Z
    1   6     0.02  -0.05   0.05     0.04   0.05  -0.04    -0.02  -0.05   0.06
    2   6     0.09  -0.03   0.02     0.11   0.04  -0.03    -0.12  -0.03   0.04
    3   6     0.12   0.01  -0.03     0.02  -0.12   0.11    -0.03   0.11  -0.12
    4   8     0.11   0.05  -0.05    -0.08   0.01   0.00     0.08   0.00   0.00
    5   6     0.02   0.06  -0.05    -0.12   0.02  -0.01     0.13  -0.01   0.00
    6   6    -0.03  -0.01   0.00    -0.06   0.11  -0.11     0.07  -0.11   0.10
    7   8     0.10  -0.02   0.02     0.00   0.22  -0.21    -0.03  -0.19   0.19
    8  30    -0.10   0.00  -0.05     0.00  -0.01   0.00    -0.04   0.00  -0.01
    9   6    -0.14  -0.01   0.02     0.05  -0.17   0.16    -0.06   0.17  -0.17
   10   1    -0.23  -0.15   0.15     0.04  -0.19   0.19    -0.04   0.19  -0.18
   11   1    -0.01   0.11  -0.09    -0.10  -0.01   0.02     0.11   0.02  -0.03
   12   1    -0.09   0.00   0.00    -0.01   0.11  -0.12     0.00  -0.12   0.11
   13   8    -0.02  -0.12   0.12    -0.05  -0.12   0.13     0.06   0.09  -0.09
   14   8    -0.02   0.12   0.12     0.05  -0.12  -0.13     0.06  -0.09  -0.09
   15   6     0.02   0.05   0.05    -0.04   0.05   0.04    -0.03   0.05   0.06
   16   6     0.09   0.03   0.01    -0.11   0.04   0.03    -0.12   0.03   0.04
   17   6     0.12  -0.01  -0.03    -0.02  -0.12  -0.11    -0.03  -0.11  -0.12
   18   8     0.11  -0.05  -0.05     0.08   0.01   0.00     0.08   0.00   0.00
   19   6     0.02  -0.06  -0.05     0.12   0.02   0.01     0.13   0.01   0.00
   20   6    -0.02   0.01   0.00     0.06   0.11   0.11     0.07   0.11   0.10
   21   8     0.10   0.02   0.02     0.00   0.22   0.21    -0.03   0.19   0.19
   22   1    -0.09   0.00   0.00     0.01   0.11   0.12     0.00   0.12   0.10
   23   1    -0.01  -0.11  -0.09     0.10  -0.01  -0.02     0.11  -0.02  -0.03
   24   6    -0.14   0.01   0.02    -0.05  -0.17  -0.16    -0.06  -0.17  -0.17
   25   1    -0.23   0.13   0.14    -0.04  -0.18  -0.18    -0.05  -0.19  -0.19
   26   1    -0.31   0.19  -0.17     0.04  -0.15   0.16    -0.05   0.17  -0.16
   27   1    -0.23  -0.13   0.15     0.04  -0.17   0.18    -0.05   0.19  -0.19
   28   1    -0.23   0.15   0.15    -0.04  -0.19  -0.19    -0.04  -0.19  -0.18
   29   1    -0.31  -0.19  -0.16    -0.04  -0.15  -0.16    -0.05  -0.17  -0.16
                    22                     23                     24
                     A                      A                      A
Frequencies --    508.1102               508.5268               522.6623
Red. masses --     11.3455                11.3553                 4.3184
Frc consts  --      1.7258                 1.7301                 0.6950
IR Inten    --      0.9382                 0.6138                 0.8804
Raman Activ --      8.7815                 1.7458                 3.3817
Depolar (P) --      0.1192                 0.7460                 0.7475
Depolar (U) --      0.2131                 0.8545                 0.8555
RamAct Fr= 1--      8.7815                 1.7458                 3.3817
 Dep-P Fr= 1--      0.1192                 0.7460                 0.7475
 Dep-U Fr= 1--      0.2131                 0.8545                 0.8555
RamAct Fr= 2--     29.3554                10.2453                 7.2877
 Dep-P Fr= 2--      0.0532                 0.7474                 0.7451
 Dep-U Fr= 2--      0.1009                 0.8554                 0.8539
 Atom  AN      X      Y      Z        X      Y      Z        X      Y      Z
    1   6    -0.23   0.11  -0.08     0.24  -0.09   0.10    -0.01  -0.14  -0.15
    2   6     0.09   0.11  -0.09    -0.08  -0.09   0.11     0.00  -0.12  -0.13
    3   6     0.10  -0.01  -0.02    -0.10  -0.03   0.00     0.01   0.20   0.21
    4   8     0.18  -0.11   0.11    -0.20   0.13  -0.11     0.00  -0.07  -0.07
    5   6    -0.06  -0.13   0.13     0.04   0.14  -0.14     0.00   0.02   0.02
    6   6    -0.08  -0.10   0.09     0.08   0.11  -0.12     0.00   0.01   0.01
    7   8     0.20   0.02  -0.02    -0.20   0.00   0.01     0.01   0.04   0.04
    8  30     0.00   0.03   0.00     0.01   0.00   0.03     0.00   0.00   0.00
    9   6     0.06  -0.02   0.02    -0.06   0.00   0.00     0.00   0.00   0.01
   10   1     0.08  -0.02   0.03    -0.07  -0.03   0.04    -0.06   0.13  -0.32
   11   1    -0.14  -0.02   0.02     0.13   0.02  -0.03     0.00   0.13   0.13
   12   1     0.21  -0.10   0.06    -0.22   0.09  -0.11     0.02   0.25   0.25
   13   8    -0.29   0.09  -0.08     0.31  -0.09   0.08     0.00   0.06   0.06
   14   8     0.31   0.09   0.08     0.29   0.09   0.08     0.01   0.05  -0.04
   15   6     0.24   0.12   0.08     0.23   0.08   0.09     0.01  -0.11   0.12
   16   6    -0.09   0.11   0.10    -0.07   0.09   0.11     0.00  -0.10   0.10
   17   6    -0.11  -0.01   0.02    -0.10   0.03   0.00    -0.01   0.16  -0.16
   18   8    -0.19  -0.12  -0.12    -0.19  -0.12  -0.11     0.00  -0.06   0.05
   19   6     0.06  -0.14  -0.14     0.04  -0.14  -0.13     0.00   0.01  -0.02
   20   6     0.09  -0.10  -0.10     0.07  -0.10  -0.11     0.00   0.01  -0.01
   21   8    -0.21   0.02   0.02    -0.19   0.00   0.01    -0.01   0.03  -0.03
   22   1    -0.22  -0.11  -0.07    -0.21  -0.08  -0.11    -0.02   0.19  -0.20
   23   1     0.15  -0.02  -0.02     0.13  -0.01  -0.02     0.00   0.10  -0.10
   24   6    -0.07  -0.02  -0.02    -0.06   0.00   0.01     0.00   0.00  -0.01
   25   1    -0.08   0.01   0.00    -0.08  -0.01   0.01    -0.05  -0.26  -0.10
   26   1     0.08  -0.03   0.05    -0.08   0.03  -0.01     0.00  -0.12  -0.11
   27   1     0.07   0.01   0.00    -0.08   0.01   0.01     0.06  -0.33   0.13
   28   1    -0.09  -0.01  -0.03    -0.07   0.03   0.04     0.05   0.10   0.25
   29   1    -0.09  -0.03  -0.05    -0.08  -0.03  -0.01     0.00  -0.09   0.09
                    25                     26                     27
                     A                      A                      A
Frequencies --    522.7410               544.8146               550.4299
Red. masses --      4.3172                 7.1773                 7.2452
Frc consts  --      0.6951                 1.2552                 1.2933
IR Inten    --      0.9258                 1.6334                78.9308
Raman Activ --      2.1084                16.7745                 5.7743
Depolar (P) --      0.7498                 0.0199                 0.7500
Depolar (U) --      0.8570                 0.0390                 0.8571
RamAct Fr= 1--      2.1084                16.7745                 5.7743
 Dep-P Fr= 1--      0.7498                 0.0199                 0.7500
 Dep-U Fr= 1--      0.8570                 0.0390                 0.8571
RamAct Fr= 2--      3.8545                28.0054                10.5838
 Dep-P Fr= 2--      0.7497                 0.0347                 0.7500
 Dep-U Fr= 2--      0.8570                 0.0671                 0.8571
 Atom  AN      X      Y      Z        X      Y      Z        X      Y      Z
    1   6     0.00  -0.12  -0.11     0.00   0.03  -0.03     0.02  -0.02   0.02
    2   6    -0.01  -0.10  -0.10     0.05  -0.05   0.05    -0.04   0.08  -0.03
    3   6     0.00   0.16   0.16     0.07  -0.08   0.08    -0.08   0.08  -0.06
    4   8    -0.01  -0.05  -0.06    -0.03   0.05  -0.05    -0.01  -0.07   0.03
    5   6     0.00   0.02   0.01    -0.09   0.06  -0.05     0.08  -0.04   0.08
    6   6     0.00   0.01   0.01    -0.07   0.06  -0.06     0.07  -0.06   0.02
    7   8     0.00   0.03   0.03     0.08  -0.10   0.10    -0.06   0.09  -0.11
    8  30     0.00   0.00   0.00     0.00  -0.01   0.00     0.07   0.00  -0.01
    9   6     0.00   0.00   0.00     0.03  -0.17   0.16    -0.03   0.16  -0.15
   10   1    -0.06   0.10  -0.26    -0.02  -0.23   0.22     0.03   0.24  -0.23
   11   1     0.01   0.10   0.10    -0.09   0.07  -0.06     0.10  -0.03   0.15
   12   1     0.00   0.20   0.19    -0.14   0.06  -0.06     0.15  -0.06   0.02
   13   8     0.01   0.05   0.04     0.10   0.20  -0.21    -0.09  -0.21   0.22
   14   8     0.01  -0.06   0.06    -0.10   0.20   0.21    -0.09   0.21   0.21
   15   6     0.00   0.15  -0.14     0.00   0.03   0.03     0.02   0.02   0.02
   16   6    -0.01   0.13  -0.12    -0.05  -0.05  -0.05    -0.04  -0.07  -0.04
   17   6     0.01  -0.20   0.21    -0.07  -0.08  -0.08    -0.08  -0.08  -0.06
   18   8    -0.01   0.06  -0.07     0.03   0.05   0.05    -0.01   0.07   0.03
   19   6     0.00  -0.02   0.01     0.09   0.06   0.05     0.08   0.04   0.08
   20   6     0.00  -0.01   0.01     0.07   0.06   0.06     0.07   0.06   0.02
   21   8     0.00  -0.03   0.04    -0.08  -0.11  -0.10    -0.06  -0.09  -0.10
   22   1     0.00  -0.25   0.25     0.14   0.06   0.06     0.15   0.06   0.02
   23   1     0.01  -0.13   0.13     0.09   0.07   0.06     0.10   0.03   0.14
   24   6     0.00   0.00   0.01    -0.03  -0.17  -0.16    -0.03  -0.16  -0.15
   25   1     0.06   0.33   0.13     0.02  -0.22  -0.23     0.03  -0.22  -0.22
   26   1    -0.01  -0.09  -0.09    -0.05  -0.08   0.08     0.06   0.06  -0.06
   27   1     0.04  -0.26   0.10    -0.02  -0.22   0.23     0.03   0.22  -0.23
   28   1    -0.07  -0.13  -0.32     0.02  -0.23  -0.22     0.03  -0.24  -0.23
   29   1    -0.01   0.11  -0.12     0.05  -0.08  -0.08     0.06  -0.06  -0.06
                    28                     29                     30
                     A                      A                      A
Frequencies --    551.6310               552.0194               611.7144
Red. masses --      4.9304                 4.9084                 7.1456
Frc consts  --      0.8840                 0.8812                 1.5754
IR Inten    --     11.3158                 9.3494                 4.4897
Raman Activ --      0.4328                 0.9696                 7.7259
Depolar (P) --      0.7497                 0.7494                 0.4366
Depolar (U) --      0.8570                 0.8568                 0.6078
RamAct Fr= 1--      0.4328                 0.9696                 7.7259
 Dep-P Fr= 1--      0.7497                 0.7494                 0.4366
 Dep-U Fr= 1--      0.8570                 0.8568                 0.6078
RamAct Fr= 2--      0.4399                 1.5265                15.2955
 Dep-P Fr= 2--      0.7494                 0.7491                 0.3406
 Dep-U Fr= 2--      0.8568                 0.8566                 0.5081
 Atom  AN      X      Y      Z        X      Y      Z        X      Y      Z
    1   6     0.00  -0.02  -0.01     0.00  -0.01  -0.02     0.07   0.09  -0.09
    2   6    -0.01  -0.14  -0.15     0.00  -0.14  -0.14     0.02   0.05  -0.05
    3   6    -0.01  -0.03  -0.04     0.00  -0.04  -0.04    -0.10  -0.01   0.01
    4   8     0.00   0.13   0.14     0.00   0.13   0.13    -0.20  -0.03   0.04
    5   6     0.00  -0.15  -0.14    -0.01  -0.14  -0.14     0.02  -0.04   0.04
    6   6     0.01   0.12   0.13     0.01   0.13   0.12     0.11   0.12  -0.13
    7   8     0.00   0.07   0.05     0.00   0.06   0.06     0.21  -0.14   0.13
    8  30     0.01   0.00   0.00     0.00   0.00   0.00     0.00   0.03   0.00
    9   6     0.00   0.00  -0.03     0.00  -0.01  -0.01    -0.01   0.01  -0.01
   10   1     0.00   0.00  -0.02     0.00  -0.02   0.01     0.05   0.10  -0.09
   11   1    -0.01  -0.40  -0.38    -0.02  -0.38  -0.38     0.13  -0.19   0.19
   12   1     0.02   0.13   0.14     0.01   0.13   0.13     0.28   0.13  -0.14
   13   8    -0.01  -0.03   0.01     0.00  -0.01  -0.01    -0.05  -0.07   0.07
   14   8    -0.01   0.03   0.01     0.00  -0.01   0.01     0.05  -0.07  -0.07
   15   6     0.00   0.02  -0.01     0.00  -0.01   0.02    -0.07   0.10   0.09
   16   6    -0.01   0.14  -0.15     0.00  -0.14   0.14    -0.02   0.06   0.05
   17   6    -0.01   0.03  -0.04     0.00  -0.04   0.04     0.10  -0.01  -0.01
   18   8     0.00  -0.13   0.14     0.00   0.13  -0.14     0.20  -0.03  -0.04
   19   6     0.00   0.15  -0.14     0.01  -0.15   0.15    -0.02  -0.04  -0.04
   20   6     0.01  -0.12   0.13     0.00   0.13  -0.13    -0.11   0.13   0.13
   21   8     0.00  -0.07   0.05     0.00   0.06  -0.06    -0.22  -0.14  -0.13
   22   1     0.02  -0.13   0.14    -0.01   0.14  -0.13    -0.28   0.13   0.14
   23   1    -0.01   0.39  -0.38     0.02  -0.39   0.39    -0.13  -0.20  -0.19
   24   6     0.00   0.00  -0.03     0.00  -0.01   0.01     0.01   0.01   0.01
   25   1     0.00  -0.03  -0.04     0.00   0.00   0.02    -0.05   0.09   0.10
   26   1     0.01   0.00  -0.01     0.00   0.00   0.00     0.09  -0.09   0.09
   27   1     0.00   0.03  -0.04     0.00   0.00  -0.02     0.05   0.09  -0.10
   28   1     0.00   0.00  -0.02     0.00  -0.02  -0.01    -0.05   0.10   0.09
   29   1     0.01   0.00  -0.01     0.00   0.00   0.00    -0.09  -0.09  -0.09
                    31                     32                     33
                     A                      A                      A
Frequencies --    616.7974               719.8708               721.2100
Red. masses --      7.5370                 7.2498                 7.4068
Frc consts  --      1.6894                 2.2135                 2.2699
IR Inten    --      8.9101                 2.8796                35.9667
Raman Activ --      6.5545                38.9285                 3.2713
Depolar (P) --      0.7500                 0.0356                 0.7496
Depolar (U) --      0.8571                 0.0687                 0.8569
RamAct Fr= 1--      6.5545                38.9285                 3.2713
 Dep-P Fr= 1--      0.7500                 0.0356                 0.7496
 Dep-U Fr= 1--      0.8571                 0.0687                 0.8569
RamAct Fr= 2--     12.8304                59.2408                 6.2713
 Dep-P Fr= 2--      0.7499                 0.0209                 0.7497
 Dep-U Fr= 2--      0.8571                 0.0409                 0.8569
 Atom  AN      X      Y      Z        X      Y      Z        X      Y      Z
    1   6    -0.06  -0.10   0.10    -0.07   0.09  -0.08     0.07  -0.09   0.08
    2   6    -0.02  -0.05   0.05    -0.12  -0.03   0.03     0.12   0.03  -0.03
    3   6     0.10   0.01  -0.02     0.00  -0.02   0.02     0.00   0.01  -0.02
    4   8     0.19   0.03  -0.03     0.12   0.04  -0.04    -0.13  -0.04   0.04
    5   6    -0.02   0.03  -0.03     0.21   0.07  -0.08    -0.21  -0.07   0.08
    6   6    -0.12  -0.13   0.14     0.15   0.08  -0.08    -0.15  -0.08   0.08
    7   8    -0.23   0.16  -0.15    -0.18  -0.06   0.07     0.18   0.06  -0.07
    8  30     0.05   0.00   0.03     0.00   0.00   0.00    -0.03   0.00   0.00
    9   6     0.01   0.00   0.00     0.03  -0.11   0.11    -0.03   0.11  -0.11
   10   1    -0.05  -0.08   0.07     0.01  -0.15   0.15    -0.01   0.15  -0.14
   11   1    -0.14   0.19  -0.19     0.24   0.04  -0.05    -0.24  -0.05   0.06
   12   1    -0.29  -0.14   0.15     0.27   0.09  -0.10    -0.26  -0.08   0.10
   13   8     0.05   0.06  -0.06    -0.19  -0.03   0.03     0.19   0.02  -0.03
   14   8     0.05  -0.06  -0.06     0.19  -0.03  -0.03     0.19  -0.03  -0.03
   15   6    -0.06   0.10   0.10     0.07   0.09   0.08     0.07   0.09   0.08
   16   6    -0.02   0.05   0.05     0.12  -0.03  -0.03     0.12  -0.03  -0.03
   17   6     0.09  -0.01  -0.02     0.00  -0.02  -0.01     0.00  -0.01  -0.02
   18   8     0.19  -0.03  -0.03    -0.12   0.04   0.04    -0.13   0.04   0.04
   19   6    -0.02  -0.03  -0.03    -0.21   0.07   0.08    -0.21   0.07   0.08
   20   6    -0.12   0.13   0.13    -0.15   0.08   0.08    -0.15   0.08   0.08
   21   8    -0.22  -0.16  -0.15     0.18  -0.06  -0.07     0.19  -0.06  -0.07
   22   1    -0.29   0.13   0.14    -0.27   0.08   0.10    -0.26   0.08   0.10
   23   1    -0.13  -0.19  -0.18    -0.24   0.04   0.05    -0.24   0.05   0.06
   24   6     0.01   0.00   0.00    -0.03  -0.11  -0.11    -0.03  -0.11  -0.11
   25   1    -0.05   0.07   0.08    -0.01  -0.14  -0.15    -0.01  -0.15  -0.15
   26   1    -0.08   0.10  -0.09     0.01  -0.09   0.09    -0.01   0.09  -0.09
   27   1    -0.05  -0.07   0.08     0.01  -0.15   0.15    -0.01   0.15  -0.15
   28   1    -0.05   0.08   0.07    -0.01  -0.15  -0.14    -0.01  -0.15  -0.14
   29   1    -0.08  -0.09  -0.09    -0.01  -0.09  -0.08    -0.01  -0.09  -0.09
                    34                     35                     36
                     A                      A                      A
Frequencies --    734.8133               739.0053               827.7976
Red. masses --      5.2634                 4.9971                 1.5125
Frc consts  --      1.6745                 1.6079                 0.6107
IR Inten    --      0.7857                 1.1884                42.2946
Raman Activ --      0.5753                 0.7233                 0.2687
Depolar (P) --      0.7500                 0.7469                 0.7500
Depolar (U) --      0.8571                 0.8551                 0.8571
RamAct Fr= 1--      0.5753                 0.7233                 0.2687
 Dep-P Fr= 1--      0.7500                 0.7469                 0.7500
 Dep-U Fr= 1--      0.8571                 0.8551                 0.8571
RamAct Fr= 2--      0.6998                 1.6177                 0.7549
 Dep-P Fr= 2--      0.7500                 0.7480                 0.7500
 Dep-U Fr= 2--      0.8571                 0.8558                 0.8571
 Atom  AN      X      Y      Z        X      Y      Z        X      Y      Z
    1   6     0.01   0.21   0.21    -0.01  -0.20  -0.20     0.00  -0.07  -0.06
    2   6    -0.01  -0.18  -0.18     0.01   0.18   0.18     0.00   0.02   0.02
    3   6     0.00   0.05   0.05     0.00  -0.05  -0.05     0.00   0.00   0.00
    4   8     0.00  -0.04  -0.04     0.00   0.04   0.04     0.00  -0.01  -0.01
    5   6     0.00   0.08   0.09     0.00  -0.08  -0.08     0.00   0.06   0.06
    6   6     0.00  -0.05  -0.05     0.00   0.04   0.04     0.00   0.05   0.05
    7   8     0.00   0.04   0.04     0.00  -0.04  -0.04     0.00   0.00   0.00
    8  30     0.00   0.00   0.00     0.00   0.00   0.00     0.00   0.00   0.00
    9   6     0.00   0.01   0.01     0.00  -0.01  -0.01     0.00   0.00   0.00
   10   1    -0.01   0.03  -0.06     0.01  -0.03   0.06     0.00   0.00  -0.01
   11   1    -0.01  -0.14  -0.14     0.01   0.15   0.15    -0.01  -0.33  -0.33
   12   1    -0.02  -0.36  -0.36     0.02   0.37   0.37    -0.01  -0.35  -0.35
   13   8     0.00  -0.05  -0.05     0.00   0.05   0.05     0.00   0.02   0.02
   14   8     0.00   0.05  -0.05     0.00   0.05  -0.05     0.00  -0.02   0.02
   15   6     0.01  -0.21   0.21     0.01  -0.20   0.20     0.00   0.07  -0.07
   16   6    -0.01   0.18  -0.19    -0.01   0.18  -0.18     0.00  -0.02   0.02
   17   6     0.00  -0.05   0.05     0.00  -0.05   0.05     0.00   0.00   0.00
   18   8     0.00   0.04  -0.04     0.00   0.04  -0.04     0.00   0.01  -0.01
   19   6     0.00  -0.08   0.09     0.00  -0.08   0.08     0.00  -0.06   0.06
   20   6     0.00   0.05  -0.05     0.00   0.04  -0.04     0.00  -0.05   0.05
   21   8     0.00  -0.04   0.04     0.00  -0.04   0.04     0.00   0.00   0.00
   22   1    -0.02   0.36  -0.36    -0.02   0.37  -0.37    -0.01   0.36  -0.36
   23   1    -0.01   0.14  -0.14    -0.01   0.15  -0.15    -0.01   0.34  -0.34
   24   6     0.00  -0.01   0.01     0.00  -0.01   0.01     0.00   0.00   0.00
   25   1     0.01   0.06   0.03     0.01   0.06   0.03     0.00   0.01   0.00
   26   1     0.00  -0.02  -0.02     0.00   0.02   0.02     0.00   0.00   0.00
   27   1     0.01  -0.06   0.03    -0.01   0.06  -0.03     0.00  -0.01   0.00
   28   1    -0.01  -0.03  -0.06    -0.01  -0.03  -0.05     0.00   0.00  -0.01
   29   1     0.00   0.02  -0.02     0.00   0.02  -0.02     0.00   0.00   0.00
                    37                     38                     39
                     A                      A                      A
Frequencies --    828.7468               862.0126               862.0795
Red. masses --      1.5357                 7.0560                 7.0553
Frc consts  --      0.6214                 3.0891                 3.0893
IR Inten    --     41.1541                64.8840                43.6196
Raman Activ --      0.3833                 5.8660                 7.4903
Depolar (P) --      0.7486                 0.7464                 0.4917
Depolar (U) --      0.8562                 0.8548                 0.6592
RamAct Fr= 1--      0.3833                 5.8660                 7.4903
 Dep-P Fr= 1--      0.7486                 0.7464                 0.4917
 Dep-U Fr= 1--      0.8562                 0.8548                 0.6592
RamAct Fr= 2--      0.7196                 6.7353                10.9150
 Dep-P Fr= 2--      0.7469                 0.7448                 0.4590
 Dep-U Fr= 2--      0.8551                 0.8537                 0.6292
 Atom  AN      X      Y      Z        X      Y      Z        X      Y      Z
    1   6     0.00   0.07   0.07     0.06   0.06  -0.07    -0.05  -0.06   0.05
    2   6     0.00  -0.02  -0.02     0.00  -0.04   0.04     0.00   0.04  -0.03
    3   6     0.00   0.01   0.01     0.01  -0.02   0.02    -0.01   0.01  -0.01
    4   8     0.00   0.01   0.01     0.23  -0.10   0.09    -0.19   0.08  -0.07
    5   6     0.00  -0.06  -0.06    -0.25  -0.07   0.08     0.21   0.06  -0.06
    6   6     0.00  -0.05  -0.05    -0.06   0.20  -0.20     0.05  -0.16   0.16
    7   8     0.00   0.00   0.00    -0.13  -0.06   0.06     0.10   0.05  -0.05
    8  30     0.00   0.00   0.00     0.00   0.00   0.00     0.00   0.00   0.00
    9   6     0.00   0.00   0.00    -0.03   0.07  -0.07     0.02  -0.06   0.06
   10   1     0.00   0.00   0.01     0.00   0.11  -0.10     0.00  -0.09   0.08
   11   1     0.01   0.34   0.34    -0.33   0.03  -0.03     0.27  -0.04   0.01
   12   1     0.01   0.36   0.36     0.24   0.20  -0.22    -0.20  -0.18   0.17
   13   8     0.00  -0.02  -0.02     0.09  -0.03   0.03    -0.07   0.03  -0.02
   14   8     0.00  -0.02   0.02     0.07   0.02   0.03     0.09   0.03   0.03
   15   6     0.00   0.07  -0.07     0.05  -0.05  -0.06     0.06  -0.07  -0.07
   16   6     0.00  -0.02   0.02     0.00   0.03   0.03     0.00   0.04   0.04
   17   6     0.00   0.01  -0.01     0.01   0.01   0.01     0.01   0.02   0.02
   18   8     0.00   0.01  -0.01     0.19   0.08   0.07     0.23   0.10   0.09
   19   6     0.00  -0.06   0.06    -0.21   0.05   0.07    -0.25   0.07   0.08
   20   6     0.00  -0.05   0.05    -0.05  -0.17  -0.16    -0.06  -0.20  -0.20
   21   8     0.00   0.00   0.00    -0.10   0.05   0.05    -0.13   0.06   0.06
   22   1    -0.01   0.35  -0.35     0.20  -0.17  -0.18     0.24  -0.21  -0.21
   23   1    -0.01   0.33  -0.33    -0.27  -0.02  -0.03    -0.33  -0.05  -0.02
   24   6     0.00   0.00   0.00    -0.02  -0.06  -0.06    -0.03  -0.07  -0.07
   25   1     0.00   0.01   0.00     0.00  -0.08  -0.09     0.00  -0.10  -0.11
   26   1     0.00   0.00   0.00     0.00   0.04  -0.04     0.00  -0.03   0.03
   27   1     0.00   0.01   0.00     0.00   0.10  -0.11     0.00  -0.08   0.09
   28   1     0.00   0.00  -0.01     0.00  -0.09  -0.08     0.00  -0.11  -0.10
   29   1     0.00   0.00   0.00     0.00  -0.03  -0.03     0.00  -0.04  -0.04
                    40                     41                     42
                     A                      A                      A
Frequencies --    931.9994               932.0767               939.9605
Red. masses --      1.2803                 1.2807                 1.9072
Frc consts  --      0.6552                 0.6555                 0.9928
IR Inten    --      0.5199                 0.5012                14.9650
Raman Activ --      0.1619                 0.1821                 0.3525
Depolar (P) --      0.7498                 0.7450                 0.4394
Depolar (U) --      0.8570                 0.8539                 0.6105
RamAct Fr= 1--      0.1619                 0.1821                 0.3525
 Dep-P Fr= 1--      0.7498                 0.7450                 0.4394
 Dep-U Fr= 1--      0.8570                 0.8539                 0.6105
RamAct Fr= 2--      0.2369                 0.5605                 1.6080
 Dep-P Fr= 2--      0.7500                 0.7485                 0.2366
 Dep-U Fr= 2--      0.8571                 0.8561                 0.3827
 Atom  AN      X      Y      Z        X      Y      Z        X      Y      Z
    1   6     0.00   0.00   0.00     0.00  -0.01  -0.01    -0.01   0.02  -0.01
    2   6     0.00   0.00   0.00     0.00  -0.01  -0.01     0.04  -0.07   0.07
    3   6     0.00   0.00   0.00     0.00   0.01   0.01     0.12  -0.01   0.00
    4   8     0.00   0.00   0.00     0.00   0.00   0.00    -0.10   0.01  -0.01
    5   6     0.00   0.03   0.03     0.00  -0.07  -0.07    -0.02  -0.06   0.06
    6   6     0.00  -0.03  -0.03     0.00   0.07   0.07     0.04   0.01  -0.01
    7   8     0.00   0.00   0.00     0.00   0.00   0.00    -0.05   0.01   0.00
    8  30     0.00   0.00   0.00     0.00   0.00   0.00     0.00   0.00   0.00
    9   6     0.00   0.00   0.00     0.00   0.00   0.00     0.11   0.07  -0.07
   10   1     0.00  -0.01   0.01    -0.01   0.01  -0.02    -0.17  -0.25   0.17
   11   1    -0.01  -0.21  -0.22     0.02   0.45   0.46     0.04  -0.15   0.15
   12   1     0.01   0.20   0.21    -0.02  -0.44  -0.44     0.28   0.02  -0.03
   13   8     0.00   0.00   0.00     0.00   0.00   0.00    -0.04   0.02  -0.02
   14   8     0.00   0.00   0.00     0.00   0.00   0.00     0.00   0.00   0.00
   15   6     0.00  -0.01   0.01     0.00   0.00   0.00     0.00   0.00   0.00
   16   6     0.00  -0.01   0.01     0.00   0.00   0.00     0.00   0.01   0.01
   17   6     0.00   0.01  -0.01     0.00   0.00   0.00     0.01   0.00   0.00
   18   8     0.00   0.00   0.00     0.00   0.00   0.00    -0.01   0.00   0.00
   19   6     0.00  -0.07   0.07     0.00  -0.03   0.03     0.00   0.01   0.01
   20   6     0.00   0.07  -0.07     0.00   0.03  -0.03     0.00   0.00   0.00
   21   8     0.00   0.00   0.00     0.00   0.00   0.00    -0.01   0.00   0.00
   22   1     0.02  -0.43   0.44     0.01  -0.21   0.21     0.03   0.00   0.00
   23   1    -0.02   0.45  -0.46    -0.01   0.21  -0.22     0.00   0.02   0.02
   24   6     0.00   0.00   0.00     0.00   0.00   0.00     0.01  -0.01  -0.01
   25   1    -0.01  -0.02  -0.01     0.00  -0.01  -0.01    -0.02   0.02   0.02
   26   1     0.00   0.00   0.00     0.00  -0.01  -0.01    -0.26   0.50  -0.48
   27   1     0.00   0.01  -0.01     0.01  -0.02   0.01    -0.17  -0.17   0.25
   28   1     0.01   0.01   0.02     0.00   0.01   0.01    -0.02   0.02   0.02
   29   1     0.00  -0.01   0.01     0.00   0.00   0.00    -0.03  -0.05  -0.05
                    43                     44                     45
                     A                      A                      A
Frequencies --    939.9975              1055.3451              1055.3702
Red. masses --      1.9061                 1.4462                 1.4463
Frc consts  --      0.9923                 0.9490                 0.9491
IR Inten    --     10.3003                 0.0617                 0.0758
Raman Activ --      0.4724                 1.2401                 1.1960
Depolar (P) --      0.4092                 0.7499                 0.7499
Depolar (U) --      0.5807                 0.8571                 0.8571
RamAct Fr= 1--      0.4724                 1.2401                 1.1960
 Dep-P Fr= 1--      0.4092                 0.7499                 0.7499
 Dep-U Fr= 1--      0.5807                 0.8571                 0.8571
RamAct Fr= 2--      1.8213                 2.6583                 2.1975
 Dep-P Fr= 2--      0.1290                 0.7499                 0.7499
 Dep-U Fr= 2--      0.2286                 0.8571                 0.8571
 Atom  AN      X      Y      Z        X      Y      Z        X      Y      Z
    1   6     0.00   0.00   0.00     0.00   0.01   0.01     0.00  -0.01  -0.01
    2   6     0.00   0.01  -0.01     0.00   0.01   0.01     0.00  -0.01  -0.01
    3   6    -0.01   0.00   0.00     0.00  -0.05  -0.05     0.00   0.07   0.07
    4   8     0.01   0.00   0.00     0.00   0.00   0.00     0.00   0.00   0.00
    5   6     0.00   0.01  -0.01     0.00   0.00   0.00     0.00   0.00   0.00
    6   6     0.00   0.00   0.00     0.00   0.00   0.00     0.00   0.00   0.00
    7   8     0.01   0.00   0.00     0.00   0.00   0.00     0.00   0.00   0.00
    8  30     0.00   0.00   0.00     0.00   0.00   0.00     0.00   0.00   0.00
    9   6    -0.01  -0.01   0.01     0.00   0.06   0.06     0.00  -0.09  -0.09
   10   1     0.02   0.03  -0.02    -0.12   0.16  -0.29     0.19  -0.24   0.46
   11   1     0.00   0.02  -0.02     0.00  -0.01   0.00     0.00   0.01   0.01
   12   1    -0.03   0.00   0.00     0.00   0.01   0.01     0.00  -0.01  -0.01
   13   8     0.00   0.00   0.00     0.00   0.00   0.00     0.00   0.00   0.00
   14   8    -0.04  -0.02  -0.02     0.00   0.00   0.00     0.00   0.00   0.00
   15   6    -0.01  -0.02  -0.01     0.00   0.01  -0.01     0.00   0.01  -0.01
   16   6     0.04   0.07   0.06     0.00   0.01  -0.01     0.00   0.01  -0.01
   17   6     0.12   0.01   0.00     0.00  -0.07   0.07     0.00  -0.05   0.05
   18   8    -0.10  -0.01  -0.01     0.00   0.01   0.00     0.00   0.00   0.00
   19   6    -0.02   0.06   0.06     0.00   0.00   0.00     0.00   0.00   0.00
   20   6     0.04  -0.01  -0.01     0.00   0.00   0.00     0.00   0.00   0.00
   21   8    -0.05  -0.01   0.00     0.00   0.00   0.00     0.00   0.00   0.00
   22   1     0.28  -0.01  -0.03     0.00   0.01  -0.01     0.00   0.01  -0.01
   23   1     0.04   0.15   0.15     0.00  -0.01   0.01     0.00   0.00   0.01
   24   6     0.11  -0.07  -0.07     0.00   0.09  -0.09     0.00   0.06  -0.06
   25   1    -0.17   0.17   0.25    -0.18  -0.47  -0.24    -0.11  -0.30  -0.15
   26   1     0.03  -0.05   0.05     0.00  -0.12  -0.12     0.01   0.18   0.19
   27   1     0.02   0.02  -0.03     0.11  -0.30   0.15    -0.18   0.47  -0.24
   28   1    -0.17   0.25   0.17     0.19   0.24   0.46     0.12   0.16   0.29
   29   1    -0.26  -0.50  -0.48     0.01  -0.18   0.19     0.00  -0.12   0.12
                    46                     47                     48
                     A                      A                      A
Frequencies --   1063.7629              1063.9784              1107.5098
Red. masses --      3.0496                 3.0588                 1.8612
Frc consts  --      2.0332                 2.0402                 1.3451
IR Inten    --     13.4465                 5.4250                 3.9125
Raman Activ --      5.8838                41.3288                10.2282
Depolar (P) --      0.7469                 0.0302                 0.0479
Depolar (U) --      0.8551                 0.0587                 0.0914
RamAct Fr= 1--      5.8838                41.3288                10.2282
 Dep-P Fr= 1--      0.7469                 0.0302                 0.0479
 Dep-U Fr= 1--      0.8551                 0.0587                 0.0914
RamAct Fr= 2--     31.2461               113.5602                23.1168
 Dep-P Fr= 2--      0.7483                 0.0101                 0.0270
 Dep-U Fr= 2--      0.8560                 0.0200                 0.0526
 Atom  AN      X      Y      Z        X      Y      Z        X      Y      Z
    1   6    -0.04  -0.05   0.05    -0.04  -0.05   0.05    -0.02   0.00   0.00
    2   6     0.07  -0.08   0.08     0.08  -0.08   0.08     0.08  -0.09   0.09
    3   6     0.05  -0.06   0.05     0.05  -0.06   0.06     0.04  -0.03   0.03
    4   8    -0.02  -0.07   0.07    -0.02  -0.07   0.07    -0.02   0.07  -0.07
    5   6     0.08   0.05  -0.05     0.09   0.05  -0.05    -0.04  -0.02   0.02
    6   6    -0.01   0.08  -0.08    -0.01   0.08  -0.08     0.05  -0.03   0.03
    7   8     0.01   0.03  -0.03     0.01   0.03  -0.03    -0.01   0.02  -0.02
    8  30     0.00   0.00   0.00     0.00   0.00   0.00     0.00   0.00   0.00
    9   6    -0.06   0.05  -0.05    -0.06   0.05  -0.05    -0.11   0.01  -0.01
   10   1     0.04   0.16  -0.14     0.04   0.17  -0.14     0.10   0.23  -0.16
   11   1     0.24  -0.17   0.16     0.25  -0.18   0.17    -0.11   0.08  -0.08
   12   1    -0.42   0.08  -0.06    -0.44   0.08  -0.07     0.67  -0.02   0.00
   13   8    -0.06   0.04  -0.04    -0.07   0.04  -0.04    -0.03   0.02  -0.01
   14   8    -0.07  -0.04  -0.04     0.06   0.04   0.04     0.01   0.01   0.01
   15   6    -0.04   0.05   0.05     0.04  -0.05  -0.05     0.01   0.00   0.00
   16   6     0.08   0.08   0.08    -0.07  -0.08  -0.08    -0.04  -0.04  -0.04
   17   6     0.05   0.06   0.06    -0.05  -0.06  -0.05    -0.02  -0.02  -0.01
   18   8    -0.02   0.07   0.07     0.02  -0.07  -0.07     0.01   0.04   0.04
   19   6     0.09  -0.05  -0.05    -0.08   0.05   0.05     0.02  -0.01  -0.01
   20   6    -0.01  -0.08  -0.08     0.01   0.08   0.08    -0.02  -0.01  -0.01
   21   8     0.01  -0.03  -0.03    -0.01   0.03   0.03     0.00   0.01   0.01
   22   1    -0.44  -0.08  -0.06     0.42   0.08   0.06    -0.33  -0.01   0.00
   23   1     0.25   0.18   0.17    -0.24  -0.17  -0.16     0.05   0.04   0.04
   24   6    -0.06  -0.05  -0.05     0.06   0.05   0.05     0.05   0.01   0.00
   25   1     0.04  -0.14  -0.17    -0.04   0.14   0.16    -0.05   0.08   0.11
   26   1     0.02  -0.03   0.03     0.02  -0.03   0.03     0.10  -0.22   0.22
   27   1     0.04   0.14  -0.16     0.04   0.14  -0.17     0.09   0.16  -0.23
   28   1     0.04  -0.17  -0.15    -0.04   0.16   0.14    -0.05   0.11   0.08
   29   1     0.02   0.03   0.03    -0.02  -0.03  -0.03    -0.05  -0.11  -0.10
                    49                     50                     51
                     A                      A                      A
Frequencies --   1107.5180              1224.2523              1226.0939
Red. masses --      1.8609                 3.4002                 3.3077
Frc consts  --      1.3449                 3.0026                 2.9297
IR Inten    --      7.1594               213.6037                 0.2420
Raman Activ --      3.9183                 3.3272                 3.1954
Depolar (P) --      0.4449                 0.7490                 0.1019
Depolar (U) --      0.6158                 0.8565                 0.1850
RamAct Fr= 1--      3.9183                 3.3272                 3.1954
 Dep-P Fr= 1--      0.4449                 0.7490                 0.1019
 Dep-U Fr= 1--      0.6158                 0.8565                 0.1850
RamAct Fr= 2--      9.3645                22.1144                22.3657
 Dep-P Fr= 2--      0.4465                 0.7491                 0.1591
 Dep-U Fr= 2--      0.6173                 0.8565                 0.2745
 Atom  AN      X      Y      Z        X      Y      Z        X      Y      Z
    1   6    -0.01   0.00   0.00    -0.02  -0.04   0.04     0.03   0.04  -0.04
    2   6     0.04  -0.04   0.04     0.02   0.04  -0.04    -0.01  -0.03   0.04
    3   6     0.02  -0.02   0.01     0.17   0.16  -0.16    -0.16  -0.15   0.15
    4   8    -0.01   0.04  -0.04    -0.05  -0.01   0.01     0.04   0.01  -0.01
    5   6    -0.02  -0.01   0.01    -0.04  -0.03   0.03     0.04   0.03  -0.03
    6   6     0.02  -0.01   0.01     0.00   0.03  -0.03     0.00  -0.03   0.03
    7   8     0.00   0.01  -0.01    -0.07  -0.02   0.02     0.06   0.01  -0.02
    8  30     0.00   0.00   0.00     0.00   0.00   0.00     0.00   0.00   0.00
    9   6    -0.05   0.01   0.00    -0.04  -0.06   0.07     0.04   0.06  -0.06
   10   1     0.05   0.11  -0.08     0.13   0.05   0.06    -0.12  -0.04  -0.06
   11   1    -0.05   0.04  -0.04     0.17  -0.35   0.34    -0.17   0.33  -0.32
   12   1     0.33  -0.01   0.00     0.00   0.03  -0.03     0.00  -0.03   0.03
   13   8    -0.01   0.01  -0.01     0.01   0.00   0.00    -0.01   0.00   0.00
   14   8    -0.03  -0.02  -0.02     0.01   0.00   0.00     0.01   0.00   0.00
   15   6    -0.02   0.00   0.00    -0.02   0.04   0.04    -0.03   0.04   0.04
   16   6     0.08   0.09   0.09     0.02  -0.04  -0.04     0.02  -0.04  -0.04
   17   6     0.04   0.03   0.03     0.16  -0.15  -0.15     0.17  -0.16  -0.16
   18   8    -0.02  -0.07  -0.07    -0.05   0.01   0.01    -0.05   0.01   0.01
   19   6    -0.04   0.02   0.02    -0.04   0.03   0.03    -0.04   0.03   0.03
   20   6     0.05   0.03   0.03     0.00  -0.03  -0.03     0.00  -0.03  -0.03
   21   8    -0.01  -0.02  -0.02    -0.06   0.02   0.02    -0.06   0.01   0.02
   22   1     0.67   0.02   0.00     0.00  -0.03  -0.03     0.00  -0.03  -0.03
   23   1    -0.11  -0.08  -0.08     0.16   0.33   0.32     0.18   0.35   0.34
   24   6    -0.11  -0.01  -0.01    -0.04   0.06   0.06    -0.04   0.06   0.06
   25   1     0.09  -0.16  -0.23     0.12   0.06  -0.05     0.12   0.07  -0.05
   26   1     0.05  -0.11   0.10     0.10  -0.22   0.22    -0.09   0.21  -0.20
   27   1     0.05   0.08  -0.11     0.12  -0.06  -0.05    -0.11   0.06   0.05
   28   1     0.10  -0.23  -0.16     0.12  -0.05   0.05     0.12  -0.05   0.06
   29   1     0.10   0.22   0.22     0.09   0.21   0.20     0.10   0.22   0.21
                    52                     53                     54
                     A                      A                      A
Frequencies --   1281.8426              1282.1366              1323.5444
Red. masses --      2.6224                 2.5841                 3.2040
Frc consts  --      2.5388                 2.5028                 3.3069
IR Inten    --     41.9902                 3.4610               446.2678
Raman Activ --      3.7432                 6.3741                 8.5455
Depolar (P) --      0.7489                 0.1696                 0.7500
Depolar (U) --      0.8564                 0.2900                 0.8571
RamAct Fr= 1--      3.7432                 6.3741                 8.5455
 Dep-P Fr= 1--      0.7489                 0.1696                 0.7500
 Dep-U Fr= 1--      0.8564                 0.2900                 0.8571
RamAct Fr= 2--     17.7107                33.5946                32.6921
 Dep-P Fr= 2--      0.7490                 0.2374                 0.7500
 Dep-U Fr= 2--      0.8565                 0.3837                 0.8571
 Atom  AN      X      Y      Z        X      Y      Z        X      Y      Z
    1   6    -0.07  -0.11   0.11    -0.06  -0.10   0.10     0.03   0.06  -0.06
    2   6    -0.05   0.01  -0.01    -0.04   0.01  -0.01     0.10   0.07  -0.08
    3   6    -0.03   0.04  -0.04    -0.03   0.03  -0.03     0.11  -0.03   0.03
    4   8    -0.01  -0.08   0.08    -0.01  -0.08   0.08    -0.08  -0.07   0.07
    5   6    -0.01   0.09  -0.09     0.00   0.09  -0.08     0.01   0.07  -0.07
    6   6     0.01   0.04  -0.04     0.01   0.03  -0.03     0.01  -0.05   0.05
    7   8     0.05   0.02  -0.02     0.04   0.02  -0.02    -0.09  -0.04   0.05
    8  30     0.00   0.00   0.00     0.00   0.00   0.00     0.00   0.00   0.00
    9   6     0.04  -0.01   0.01     0.03  -0.01   0.01    -0.02  -0.01   0.01
   10   1    -0.04  -0.08   0.05    -0.03  -0.07   0.04     0.08   0.14  -0.14
   11   1    -0.05   0.16  -0.15    -0.06   0.16  -0.16    -0.19   0.35  -0.34
   12   1     0.61   0.05  -0.08     0.57   0.05  -0.07    -0.01  -0.05   0.05
   13   8     0.02   0.01  -0.01     0.02   0.01  -0.01     0.00  -0.01   0.01
   14   8     0.02  -0.01  -0.01    -0.02   0.01   0.01     0.00   0.01   0.01
   15   6    -0.07   0.10   0.11     0.07  -0.11  -0.11     0.03  -0.06  -0.06
   16   6    -0.04  -0.01  -0.01     0.04   0.01   0.01     0.10  -0.07  -0.08
   17   6    -0.03  -0.04  -0.03     0.03   0.03   0.03     0.11   0.03   0.03
   18   8    -0.01   0.07   0.07     0.01  -0.08  -0.08    -0.08   0.07   0.07
   19   6    -0.01  -0.08  -0.08     0.00   0.09   0.09     0.01  -0.07  -0.07
   20   6     0.01  -0.04  -0.04    -0.01   0.04   0.04     0.01   0.05   0.05
   21   8     0.04  -0.02  -0.02    -0.04   0.02   0.02    -0.09   0.04   0.05
   22   1     0.58  -0.05  -0.07    -0.61   0.05   0.07    -0.01   0.05   0.05
   23   1    -0.05  -0.15  -0.15     0.06   0.17   0.16    -0.19  -0.35  -0.34
   24   6     0.03   0.01   0.01    -0.04  -0.01  -0.01    -0.02   0.01   0.01
   25   1    -0.03   0.05   0.07     0.03  -0.04  -0.08     0.08  -0.14  -0.14
   26   1    -0.01   0.04  -0.04    -0.02   0.05  -0.04    -0.11   0.11  -0.11
   27   1    -0.03  -0.05   0.08    -0.03  -0.04   0.07     0.08   0.14  -0.14
   28   1    -0.03   0.07   0.05     0.04  -0.08  -0.04     0.08  -0.14  -0.14
   29   1    -0.01  -0.04  -0.04     0.02   0.05   0.05    -0.11  -0.11  -0.10
                    55                     56                     57
                     A                      A                      A
Frequencies --   1328.6044              1393.9934              1394.1407
Red. masses --      3.2976                 1.4792                 1.4734
Frc consts  --      3.4296                 1.6935                 1.6872
IR Inten    --     26.3679                13.3632                 0.0970
Raman Activ --      9.1211                10.9253                12.6016
Depolar (P) --      0.3928                 0.7466                 0.3720
Depolar (U) --      0.5641                 0.8549                 0.5423
RamAct Fr= 1--      9.1211                10.9253                12.6016
 Dep-P Fr= 1--      0.3928                 0.7466                 0.3720
 Dep-U Fr= 1--      0.5641                 0.8549                 0.5423
RamAct Fr= 2--     40.7058                27.5157                32.0191
 Dep-P Fr= 2--      0.2481                 0.7461                 0.3351
 Dep-U Fr= 2--      0.3976                 0.8546                 0.5020
 Atom  AN      X      Y      Z        X      Y      Z        X      Y      Z
    1   6    -0.03  -0.06   0.07    -0.04  -0.02   0.02     0.03   0.02  -0.02
    2   6    -0.10  -0.07   0.07     0.01   0.05  -0.05    -0.01  -0.05   0.05
    3   6    -0.12   0.03  -0.02    -0.02  -0.05   0.05     0.02   0.04  -0.04
    4   8     0.08   0.07  -0.08     0.03   0.03  -0.03    -0.03  -0.02   0.02
    5   6    -0.01  -0.07   0.07     0.00   0.01  -0.01     0.00  -0.01   0.01
    6   6     0.00   0.05  -0.05    -0.05   0.00   0.01     0.04   0.00  -0.01
    7   8     0.10   0.04  -0.04    -0.02  -0.01   0.01     0.01   0.01  -0.01
    8  30     0.00   0.00   0.00     0.00   0.00   0.00     0.00   0.00   0.00
    9   6     0.02   0.01  -0.02     0.02  -0.04   0.04    -0.02   0.04  -0.04
   10   1    -0.09  -0.15   0.14    -0.01   0.13  -0.29     0.01  -0.11   0.25
   11   1     0.19  -0.34   0.33     0.21  -0.28   0.27    -0.18   0.24  -0.23
   12   1     0.03   0.05  -0.06     0.19   0.00  -0.01    -0.16   0.00   0.01
   13   8     0.00   0.01  -0.01     0.03   0.00   0.00    -0.02   0.01   0.00
   14   8     0.00   0.01   0.01     0.02   0.00   0.00     0.03   0.01   0.00
   15   6     0.03  -0.07  -0.07    -0.03   0.02   0.02    -0.04   0.02   0.02
   16   6     0.10  -0.07  -0.07     0.01  -0.05  -0.05     0.01  -0.05  -0.05
   17   6     0.12   0.03   0.02    -0.02   0.04   0.04    -0.02   0.05   0.05
   18   8    -0.08   0.07   0.08     0.03  -0.02  -0.02     0.03  -0.03  -0.03
   19   6     0.01  -0.07  -0.07     0.00  -0.01  -0.01     0.00  -0.01  -0.01
   20   6     0.00   0.05   0.05    -0.04   0.00   0.00    -0.05   0.00   0.01
   21   8    -0.10   0.04   0.04    -0.01   0.01   0.01    -0.02   0.01   0.01
   22   1    -0.03   0.06   0.06     0.16   0.00  -0.01     0.19   0.00  -0.01
   23   1    -0.19  -0.34  -0.33     0.18   0.24   0.23     0.21   0.28   0.27
   24   6    -0.02   0.02   0.02     0.02   0.04   0.04     0.02   0.04   0.04
   25   1     0.10  -0.14  -0.15     0.00  -0.25  -0.10     0.00  -0.29  -0.12
   26   1     0.11  -0.10   0.10    -0.20   0.21  -0.20     0.17  -0.18   0.18
   27   1    -0.09  -0.14   0.15     0.00   0.29  -0.12     0.00  -0.25   0.11
   28   1     0.09  -0.15  -0.14    -0.01  -0.11  -0.25    -0.01  -0.13  -0.29
   29   1    -0.11  -0.10  -0.10    -0.17  -0.18  -0.17    -0.20  -0.21  -0.21
                    58                     59                     60
                     A                      A                      A
Frequencies --   1425.2117              1425.2469              1472.6130
Red. masses --      1.9831                 1.9729                 1.7580
Frc consts  --      2.3732                 2.3612                 2.2462
IR Inten    --      2.9046                 2.4225               197.7002
Raman Activ --     11.0662                19.3036                75.6525
Depolar (P) --      0.4714                 0.0318                 0.7499
Depolar (U) --      0.6408                 0.0616                 0.8571
RamAct Fr= 1--     11.0662                19.3036                75.6525
 Dep-P Fr= 1--      0.4714                 0.0318                 0.7499
 Dep-U Fr= 1--      0.6408                 0.0616                 0.8571
RamAct Fr= 2--     36.8704                54.0072               183.0259
 Dep-P Fr= 2--      0.5161                 0.0447                 0.7499
 Dep-U Fr= 2--      0.6808                 0.0855                 0.8571
 Atom  AN      X      Y      Z        X      Y      Z        X      Y      Z
    1   6     0.02  -0.03   0.03    -0.04   0.06  -0.06    -0.01   0.07  -0.07
    2   6    -0.02  -0.01   0.01     0.05   0.03  -0.03     0.01  -0.07   0.06
    3   6     0.00   0.02  -0.02     0.00  -0.06   0.06     0.00   0.05  -0.05
    4   8     0.00   0.01  -0.01     0.01  -0.01   0.01    -0.01  -0.02   0.02
    5   6    -0.01  -0.03   0.03     0.03   0.07  -0.07     0.03   0.02  -0.02
    6   6     0.05   0.02  -0.02    -0.12  -0.04   0.04    -0.06  -0.02   0.02
    7   8     0.01   0.01  -0.01    -0.03  -0.02   0.02     0.01   0.01  -0.01
    8  30     0.00   0.00   0.00     0.00   0.00   0.00     0.00   0.00   0.00
    9   6     0.01  -0.04   0.04    -0.03   0.09  -0.09     0.04  -0.03   0.02
   10   1     0.00   0.06  -0.16    -0.01  -0.15   0.36    -0.35  -0.10  -0.30
   11   1    -0.12   0.11  -0.11     0.27  -0.26   0.25     0.04   0.00   0.00
   12   1    -0.13   0.01  -0.01     0.30  -0.03   0.02     0.04  -0.01   0.01
   13   8    -0.03   0.01  -0.01     0.06  -0.02   0.02     0.03  -0.01   0.01
   14   8    -0.06  -0.02  -0.02    -0.03  -0.01  -0.01     0.03   0.01   0.01
   15   6     0.05   0.06   0.06     0.02   0.02   0.02    -0.01  -0.06  -0.06
   16   6    -0.05   0.03   0.03    -0.02   0.01   0.01     0.01   0.06   0.06
   17   6     0.00  -0.06  -0.06     0.00  -0.02  -0.02     0.00  -0.05  -0.05
   18   8    -0.01  -0.01  -0.01     0.00   0.00   0.00    -0.01   0.02   0.02
   19   6    -0.03   0.07   0.07    -0.01   0.03   0.03     0.03  -0.02  -0.02
   20   6     0.12  -0.04  -0.04     0.05  -0.02  -0.02    -0.06   0.02   0.02
   21   8     0.03  -0.02  -0.02     0.01  -0.01  -0.01     0.01  -0.01  -0.01
   22   1    -0.30  -0.03  -0.02    -0.13  -0.01  -0.01     0.04   0.01   0.01
   23   1    -0.27  -0.27  -0.25    -0.12  -0.11  -0.11     0.04   0.00   0.00
   24   6     0.03   0.09   0.09     0.01   0.04   0.04     0.04   0.02   0.02
   25   1     0.02  -0.36  -0.15     0.01  -0.16  -0.06    -0.32  -0.31   0.11
   26   1    -0.11   0.10  -0.10     0.25  -0.23   0.22     0.10  -0.10   0.10
   27   1     0.01   0.16  -0.07    -0.02  -0.36   0.15    -0.33   0.31   0.12
   28   1     0.01  -0.15  -0.36     0.01  -0.07  -0.16    -0.34   0.10  -0.29
   29   1    -0.25  -0.23  -0.22    -0.11  -0.10  -0.09     0.10   0.11   0.09
                    61                     62                     63
                     A                      A                      A
Frequencies --   1473.4069              1481.0453              1486.1979
Red. masses --      1.3824                 2.0507                 1.0434
Frc consts  --      1.7681                 2.6503                 1.3578
IR Inten    --     18.4644               307.8134                 8.4921
Raman Activ --    112.8040                 6.9924                 0.0888
Depolar (P) --      0.4137                 0.7498                 0.7013
Depolar (U) --      0.5853                 0.8570                 0.8244
RamAct Fr= 1--    112.8040                 6.9924                 0.0888
 Dep-P Fr= 1--      0.4137                 0.7498                 0.7013
 Dep-U Fr= 1--      0.5853                 0.8570                 0.8244
RamAct Fr= 2--    300.7271                42.5980                 0.0260
 Dep-P Fr= 2--      0.4144                 0.7499                 0.4077
 Dep-U Fr= 2--      0.5860                 0.8571                 0.5792
 Atom  AN      X      Y      Z        X      Y      Z        X      Y      Z
    1   6     0.00   0.04  -0.04     0.00  -0.07   0.07     0.00   0.00   0.00
    2   6     0.02  -0.04   0.04     0.08   0.07  -0.08     0.00   0.00   0.00
    3   6     0.00   0.04  -0.04     0.00  -0.04   0.04     0.00  -0.01  -0.01
    4   8    -0.01  -0.02   0.02     0.00   0.02  -0.02     0.00   0.00   0.00
    5   6     0.02   0.01  -0.01    -0.03  -0.02   0.02     0.00   0.00   0.00
    6   6    -0.04  -0.01   0.01     0.07   0.02  -0.02     0.00   0.00   0.00
    7   8     0.00   0.00   0.00    -0.04  -0.02   0.02     0.00   0.00   0.00
    8  30     0.00   0.00   0.00     0.00   0.00   0.00     0.00   0.00   0.00
    9   6     0.04  -0.02   0.01     0.03   0.03  -0.03     0.00  -0.03  -0.03
   10   1    -0.36  -0.12  -0.27    -0.34  -0.17  -0.11     0.22   0.22  -0.17
   11   1     0.03   0.00   0.00    -0.06   0.03  -0.03     0.00   0.00   0.00
   12   1     0.03  -0.01   0.01    -0.07   0.01  -0.01     0.00   0.00   0.00
   13   8     0.02  -0.01   0.01    -0.03   0.02  -0.01     0.00   0.00   0.00
   14   8    -0.02  -0.01  -0.01    -0.03  -0.02  -0.01     0.00   0.00   0.00
   15   6     0.01   0.04   0.04     0.01   0.07   0.07     0.00   0.00   0.00
   16   6    -0.02  -0.04  -0.04     0.07  -0.07  -0.08     0.00   0.00   0.00
   17   6     0.00   0.04   0.04     0.00   0.04   0.04     0.00   0.01  -0.01
   18   8     0.01  -0.02  -0.02     0.00  -0.02  -0.02     0.00   0.00   0.00
   19   6    -0.02   0.01   0.01    -0.03   0.02   0.02     0.00   0.00   0.00
   20   6     0.04  -0.01  -0.01     0.07  -0.02  -0.02     0.00   0.00   0.00
   21   8     0.00   0.00   0.00    -0.04   0.02   0.02     0.00   0.00   0.00
   22   1    -0.03  -0.01  -0.01    -0.07  -0.01  -0.01     0.00   0.00   0.00
   23   1    -0.03   0.00   0.00    -0.06  -0.03  -0.02     0.00   0.00   0.00
   24   6    -0.04  -0.02  -0.02     0.03  -0.03  -0.03     0.00   0.03  -0.03
   25   1     0.34   0.29  -0.13    -0.33  -0.12   0.18    -0.21   0.16   0.21
   26   1     0.12  -0.13   0.11     0.22  -0.20   0.20     0.01   0.38   0.37
   27   1    -0.34   0.28   0.13    -0.34   0.12   0.18    -0.21  -0.17   0.22
   28   1     0.37  -0.12   0.28    -0.34   0.17  -0.11     0.20  -0.20  -0.16
   29   1    -0.12  -0.13  -0.11     0.22   0.20   0.20     0.01  -0.35   0.36
                    64                     65                     66
                     A                      A                      A
Frequencies --   1486.3156              1487.7448              1550.9731
Red. masses --      1.0449                 3.0392                 6.0854
Frc consts  --      1.3600                 3.9634                 8.6247
IR Inten    --     10.0168                17.6161               240.8424
Raman Activ --     17.1525                13.6569                31.0995
Depolar (P) --      0.7492                 0.4808                 0.7471
Depolar (U) --      0.8566                 0.6493                 0.8553
RamAct Fr= 1--     17.1525                13.6569                31.0995
 Dep-P Fr= 1--      0.7492                 0.4808                 0.7471
 Dep-U Fr= 1--      0.8566                 0.6493                 0.8553
RamAct Fr= 2--     20.2095                72.8591               140.1064
 Dep-P Fr= 2--      0.7481                 0.6339                 0.7469
 Dep-U Fr= 2--      0.8559                 0.7760                 0.8551
 Atom  AN      X      Y      Z        X      Y      Z        X      Y      Z
    1   6     0.00   0.00   0.00     0.01   0.10  -0.10     0.30  -0.01   0.00
    2   6     0.00   0.00   0.00    -0.09  -0.11   0.11    -0.17   0.00   0.01
    3   6     0.00   0.01   0.01    -0.01   0.06  -0.06     0.09  -0.03   0.03
    4   8     0.00   0.00   0.00     0.00  -0.03   0.03     0.03  -0.02   0.02
    5   6     0.00   0.00   0.00     0.04   0.03  -0.03    -0.14   0.11  -0.10
    6   6     0.00   0.00   0.00    -0.11  -0.02   0.03     0.02  -0.07   0.06
    7   8     0.00   0.00   0.00     0.06   0.03  -0.03     0.04   0.01  -0.01
    8  30     0.00   0.00   0.00     0.00   0.00   0.00     0.00   0.00   0.00
    9   6     0.00   0.03   0.03    -0.02  -0.04   0.05     0.00   0.01  -0.01
   10   1    -0.21  -0.21   0.16     0.29   0.14   0.08    -0.09  -0.01  -0.08
   11   1     0.00   0.00   0.00     0.09  -0.05   0.04     0.11  -0.29   0.29
   12   1     0.00   0.00   0.00     0.11  -0.02   0.01     0.14  -0.08   0.08
   13   8     0.00   0.00   0.00     0.04  -0.02   0.02    -0.13   0.03  -0.03
   14   8     0.00   0.00   0.00    -0.04  -0.02  -0.02    -0.15  -0.04  -0.03
   15   6     0.00   0.00   0.00    -0.01   0.10   0.10     0.33   0.01   0.00
   16   6     0.00   0.00   0.00     0.09  -0.11  -0.11    -0.19   0.00   0.01
   17   6     0.00   0.01  -0.01     0.01   0.06   0.06     0.10   0.03   0.03
   18   8     0.00   0.00   0.00     0.00  -0.03  -0.03     0.03   0.03   0.03
   19   6     0.00   0.00   0.00    -0.04   0.03   0.03    -0.15  -0.12  -0.11
   20   6     0.00   0.00   0.00     0.11  -0.02  -0.03     0.02   0.07   0.07
   21   8     0.00   0.00   0.00    -0.06   0.03   0.03     0.04  -0.01  -0.02
   22   1     0.00   0.00   0.00    -0.11  -0.02  -0.01     0.15   0.09   0.08
   23   1     0.00   0.00   0.00    -0.09  -0.05  -0.04     0.12   0.32   0.31
   24   6     0.00   0.03  -0.03     0.02  -0.04  -0.04     0.00  -0.01  -0.01
   25   1    -0.21   0.16   0.22    -0.31  -0.06   0.18    -0.10  -0.09   0.02
   26   1    -0.01  -0.36  -0.35    -0.23   0.17  -0.23     0.05  -0.05   0.06
   27   1     0.20   0.16  -0.21     0.32  -0.06  -0.19    -0.09   0.08   0.02
   28   1     0.22  -0.22  -0.17    -0.30   0.15  -0.07    -0.10   0.01  -0.09
   29   1     0.01  -0.37   0.38     0.23   0.19   0.22     0.06   0.06   0.06
                    67                     68                     69
                     A                      A                      A
Frequencies --   1552.7339              1614.0319              1620.9647
Red. masses --      6.0108                 8.0050                 8.2800
Frc consts  --      8.5385                12.2867                12.8183
IR Inten    --     74.5504               884.8885                29.8786
Raman Activ --     38.6396                17.0383                39.7494
Depolar (P) --      0.1022                 0.7496                 0.0478
Depolar (U) --      0.1855                 0.8569                 0.0913
RamAct Fr= 1--     38.6396                17.0383                39.7494
 Dep-P Fr= 1--      0.1022                 0.7496                 0.0478
 Dep-U Fr= 1--      0.1855                 0.8569                 0.0913
RamAct Fr= 2--    193.7552                59.7780               118.9340
 Dep-P Fr= 2--      0.1111                 0.7497                 0.0804
 Dep-U Fr= 2--      0.2000                 0.8569                 0.1488
 Atom  AN      X      Y      Z        X      Y      Z        X      Y      Z
    1   6     0.31  -0.01   0.00     0.24  -0.05   0.04    -0.24   0.05  -0.04
    2   6    -0.19   0.01   0.00     0.29  -0.03   0.02    -0.33   0.03  -0.02
    3   6     0.11  -0.04   0.04    -0.25   0.12  -0.11     0.28  -0.12   0.11
    4   8     0.03  -0.03   0.02     0.02  -0.01   0.01    -0.03   0.02  -0.01
    5   6    -0.16   0.12  -0.11     0.06  -0.01   0.01     0.00  -0.02   0.02
    6   6     0.04  -0.07   0.07    -0.16   0.00   0.01     0.09   0.02  -0.02
    7   8     0.04   0.01  -0.01    -0.07  -0.02   0.03     0.08   0.03  -0.03
    8  30     0.00   0.00   0.00     0.00   0.00   0.00     0.00   0.00   0.00
    9   6    -0.01   0.02  -0.02     0.03  -0.03   0.03    -0.03   0.04  -0.03
   10   1    -0.12  -0.02  -0.10     0.13  -0.02   0.16    -0.13   0.03  -0.17
   11   1     0.11  -0.32   0.31     0.08   0.00   0.00    -0.08   0.08  -0.08
   12   1     0.13  -0.09   0.08     0.24   0.00  -0.01    -0.17   0.02  -0.02
   13   8    -0.14   0.04  -0.03    -0.13   0.05  -0.04     0.14  -0.05   0.04
   14   8     0.13   0.03   0.02    -0.13  -0.05  -0.04    -0.14  -0.05  -0.04
   15   6    -0.28  -0.01   0.00     0.25   0.05   0.04     0.23   0.05   0.04
   16   6     0.18   0.01   0.00     0.30   0.03   0.02     0.32   0.03   0.01
   17   6    -0.10  -0.04  -0.04    -0.26  -0.12  -0.11    -0.28  -0.12  -0.11
   18   8    -0.02  -0.02  -0.02     0.03   0.01   0.01     0.03   0.02   0.01
   19   6     0.15   0.11   0.10     0.06   0.01   0.01     0.00  -0.02  -0.02
   20   6    -0.04  -0.07  -0.06    -0.17   0.00   0.01    -0.09   0.02   0.02
   21   8    -0.03   0.01   0.01    -0.08   0.03   0.03    -0.08   0.03   0.03
   22   1    -0.11  -0.08  -0.08     0.25   0.00  -0.01     0.17   0.02   0.02
   23   1    -0.10  -0.29  -0.28     0.08   0.00   0.00     0.08   0.08   0.08
   24   6     0.01   0.02   0.02     0.03   0.04   0.03     0.03   0.03   0.03
   25   1     0.10   0.10  -0.02     0.13   0.16   0.02     0.13   0.17   0.03
   26   1     0.07  -0.08   0.07    -0.10   0.12  -0.11     0.10  -0.12   0.12
   27   1    -0.11   0.11   0.02     0.13  -0.16   0.02    -0.13   0.17  -0.03
   28   1     0.11  -0.02   0.09     0.14   0.03   0.16     0.13   0.03   0.17
   29   1    -0.07  -0.07  -0.06    -0.11  -0.12  -0.12    -0.10  -0.12  -0.12
                    70                     71                     72
                     A                      A                      A
Frequencies --   1634.3726              1636.1869              3034.7692
Red. masses --      5.7557                 5.8666                 1.0395
Frc consts  --      9.0584                 9.2535                 5.6407
IR Inten    --    350.4691               126.0330                50.4823
Raman Activ --     53.0989               181.5625               110.4852
Depolar (P) --      0.7494                 0.1515                 0.7150
Depolar (U) --      0.8567                 0.2632                 0.8339
RamAct Fr= 1--     53.0989               181.5625               110.4852
 Dep-P Fr= 1--      0.7494                 0.1515                 0.7150
 Dep-U Fr= 1--      0.8567                 0.2632                 0.8339
RamAct Fr= 2--     94.6721               325.1428               240.0581
 Dep-P Fr= 2--      0.7494                 0.1700                 0.7250
 Dep-U Fr= 2--      0.8568                 0.2905                 0.8406
 Atom  AN      X      Y      Z        X      Y      Z        X      Y      Z
    1   6     0.11  -0.04   0.04    -0.17   0.06  -0.05     0.00   0.00   0.00
    2   6    -0.14   0.05  -0.05     0.10  -0.06   0.05     0.00   0.00   0.00
    3   6     0.14  -0.05   0.04    -0.10   0.03  -0.03     0.00   0.00   0.00
    4   8    -0.04   0.02  -0.02     0.03  -0.02   0.02     0.00   0.00   0.00
    5   6     0.20  -0.12   0.11    -0.21   0.12  -0.11     0.00   0.00   0.00
    6   6    -0.25   0.07  -0.06     0.28  -0.07   0.06     0.00   0.00   0.00
    7   8     0.01   0.00   0.00     0.01   0.00  -0.01     0.00   0.00   0.00
    8  30     0.00   0.00   0.00     0.00   0.00   0.00     0.00   0.00   0.00
    9   6    -0.02   0.01  -0.01     0.01  -0.01   0.01    -0.02   0.02  -0.02
   10   1    -0.05   0.02  -0.08     0.04  -0.02   0.06     0.22  -0.33  -0.19
   11   1    -0.04   0.27  -0.27     0.02  -0.27   0.27     0.00   0.00   0.00
   12   1     0.27   0.09  -0.10    -0.32  -0.09   0.11     0.00   0.00   0.00
   13   8    -0.01   0.01  -0.01     0.04  -0.02   0.02     0.00   0.00   0.00
   14   8    -0.01  -0.01  -0.01    -0.04  -0.02  -0.02     0.00   0.00   0.00
   15   6     0.12   0.05   0.04     0.16   0.06   0.05     0.00   0.00   0.00
   16   6    -0.15  -0.05  -0.05    -0.09  -0.05  -0.05     0.00   0.00   0.00
   17   6     0.14   0.05   0.04     0.09   0.03   0.03     0.00   0.00   0.00
   18   8    -0.04  -0.03  -0.02    -0.03  -0.02  -0.02     0.00   0.00   0.00
   19   6     0.21   0.12   0.11     0.21   0.12   0.11     0.00   0.00   0.00
   20   6    -0.26  -0.07  -0.06    -0.27  -0.07  -0.06     0.00   0.00   0.00
   21   8     0.01   0.00   0.00    -0.01   0.00   0.01     0.00   0.00   0.00
   22   1     0.28  -0.10  -0.11     0.31  -0.09  -0.10     0.00   0.00   0.00
   23   1    -0.04  -0.28  -0.28    -0.02  -0.27  -0.26     0.00   0.00   0.00
   24   6    -0.02  -0.01  -0.01    -0.01  -0.01  -0.01    -0.03  -0.02  -0.02
   25   1    -0.06  -0.08  -0.02    -0.04  -0.06  -0.02     0.27  -0.20   0.38
   26   1     0.05  -0.07   0.07    -0.04   0.06  -0.05    -0.19  -0.07   0.08
   27   1    -0.05   0.08  -0.02     0.04  -0.06   0.02     0.24   0.18   0.32
   28   1    -0.05  -0.02  -0.08    -0.04  -0.01  -0.05     0.25   0.38  -0.21
   29   1     0.06   0.07   0.07     0.04   0.06   0.05    -0.21   0.09   0.09
                    73                     74                     75
                     A                      A                      A
Frequencies --   3034.8747              3085.4701              3085.4904
Red. masses --      1.0395                 1.1011                 1.1011
Frc consts  --      5.6410                 6.1762                 6.1763
IR Inten    --     17.1688                13.9648                13.9548
Raman Activ --    744.2261               131.9998               188.8162
Depolar (P) --      0.0583                 0.7499                 0.7500
Depolar (U) --      0.1102                 0.8571                 0.8571
RamAct Fr= 1--    744.2261               131.9998               188.8162
 Dep-P Fr= 1--      0.0583                 0.7499                 0.7500
 Dep-U Fr= 1--      0.1102                 0.8571                 0.8571
RamAct Fr= 2--   1194.0204               188.9387               275.4471
 Dep-P Fr= 2--      0.0742                 0.7500                 0.7500
 Dep-U Fr= 2--      0.1381                 0.8571                 0.8571
 Atom  AN      X      Y      Z        X      Y      Z        X      Y      Z
    1   6     0.00   0.00   0.00     0.00   0.00   0.00     0.00   0.00   0.00
    2   6     0.00   0.00   0.00     0.00   0.00   0.00     0.00   0.00   0.00
    3   6     0.00   0.00   0.00     0.00   0.00   0.00     0.00   0.00   0.00
    4   8     0.00   0.00   0.00     0.00   0.00   0.00     0.00   0.00   0.00
    5   6     0.00   0.00   0.00     0.00   0.00   0.00     0.00   0.00   0.00
    6   6     0.00   0.00   0.00     0.00   0.00   0.00     0.00   0.00   0.00
    7   8     0.00   0.00   0.00     0.00   0.00   0.00     0.00   0.00   0.00
    8  30     0.00   0.00   0.00     0.00   0.00   0.00     0.00   0.00   0.00
    9   6     0.03  -0.02   0.02     0.00  -0.01  -0.01     0.00  -0.06  -0.06
   10   1    -0.25   0.38   0.21    -0.07   0.10   0.05    -0.37   0.52   0.28
   11   1     0.00   0.00   0.00     0.00   0.00   0.00     0.00   0.00   0.00
   12   1     0.00   0.00   0.00     0.00   0.00   0.00     0.00   0.00   0.00
   13   8     0.00   0.00   0.00     0.00   0.00   0.00     0.00   0.00   0.00
   14   8     0.00   0.00   0.00     0.00   0.00   0.00     0.00   0.00   0.00
   15   6     0.00   0.00   0.00     0.00   0.00   0.00     0.00   0.00   0.00
   16   6     0.00   0.00   0.00     0.00   0.00   0.00     0.00   0.00   0.00
   17   6     0.00   0.00   0.00     0.00   0.00   0.00     0.00   0.00   0.00
   18   8     0.00   0.00   0.00     0.00   0.00   0.00     0.00   0.00   0.00
   19   6     0.00   0.00   0.00     0.00   0.00   0.00     0.00   0.00   0.00
   20   6     0.00   0.00   0.00     0.00   0.00   0.00     0.00   0.00   0.00
   21   8     0.00   0.00   0.00     0.00   0.00   0.00     0.00   0.00   0.00
   22   1     0.00   0.00   0.00     0.00   0.00   0.00     0.00   0.00   0.00
   23   1     0.00   0.00   0.00     0.00   0.00   0.00     0.00   0.00   0.00
   24   6    -0.02  -0.02  -0.02     0.00   0.06  -0.06     0.00  -0.01   0.01
   25   1     0.24  -0.18   0.33     0.39  -0.26   0.50    -0.08   0.05  -0.10
   26   1     0.21   0.08  -0.09     0.00   0.00   0.00     0.00  -0.01  -0.01
   27   1    -0.27  -0.20  -0.37     0.08   0.05   0.10     0.39   0.26   0.50
   28   1     0.22   0.33  -0.18    -0.37  -0.52   0.28     0.07   0.10  -0.05
   29   1    -0.19   0.08   0.08     0.00   0.01  -0.02     0.00   0.00   0.00
                    76                     77                     78
                     A                      A                      A
Frequencies --   3161.8729              3161.8863              3227.0130
Red. masses --      1.0979                 1.0979                 1.0892
Frc consts  --      6.4670                 6.4670                 6.6828
IR Inten    --      0.7490                 1.1032                 0.5947
Raman Activ --     45.0776                47.9158                93.9965
Depolar (P) --      0.7492                 0.7495                 0.5849
Depolar (U) --      0.8566                 0.8568                 0.7381
RamAct Fr= 1--     45.0776                47.9158                93.9965
 Dep-P Fr= 1--      0.7492                 0.7495                 0.5849
 Dep-U Fr= 1--      0.8566                 0.8568                 0.7381
RamAct Fr= 2--     64.1641                65.8503               120.9005
 Dep-P Fr= 2--      0.7239                 0.7339                 0.6046
 Dep-U Fr= 2--      0.8398                 0.8465                 0.7536
 Atom  AN      X      Y      Z        X      Y      Z        X      Y      Z
    1   6     0.00   0.00   0.00     0.00   0.00   0.00     0.00   0.00   0.00
    2   6     0.00   0.00   0.00     0.00   0.00   0.00     0.00   0.00   0.00
    3   6     0.00   0.00   0.00     0.00   0.00   0.00     0.00   0.00   0.00
    4   8     0.00   0.00   0.00     0.00   0.00   0.00     0.00   0.00   0.00
    5   6     0.00   0.00   0.00     0.00   0.00   0.00     0.03   0.01  -0.01
    6   6     0.00   0.00   0.00     0.00   0.00   0.00     0.00  -0.06   0.06
    7   8     0.00   0.00   0.00     0.00   0.00   0.00     0.00   0.00   0.00
    8  30     0.00   0.00   0.00     0.00   0.00   0.00     0.00   0.00   0.00
    9   6    -0.08  -0.02   0.02     0.01   0.00   0.00     0.00   0.00   0.00
   10   1     0.10  -0.17  -0.09    -0.01   0.02   0.01     0.00   0.00   0.00
   11   1     0.00   0.00   0.00     0.00   0.00   0.00    -0.35  -0.12   0.13
   12   1     0.00   0.00   0.00     0.00   0.00   0.00    -0.04   0.65  -0.64
   13   8     0.00   0.00   0.00     0.00   0.00   0.00     0.00   0.00   0.00
   14   8     0.00   0.00   0.00     0.00   0.00   0.00     0.00   0.00   0.00
   15   6     0.00   0.00   0.00     0.00   0.00   0.00     0.00   0.00   0.00
   16   6     0.00   0.00   0.00     0.00   0.00   0.00     0.00   0.00   0.00
   17   6     0.00   0.00   0.00     0.00   0.00   0.00     0.00   0.00   0.00
   18   8     0.00   0.00   0.00     0.00   0.00   0.00     0.00   0.00   0.00
   19   6     0.00   0.00   0.00     0.00   0.00   0.00     0.00   0.00   0.00
   20   6     0.00   0.00   0.00     0.00   0.00   0.00     0.00   0.00   0.00
   21   8     0.00   0.00   0.00     0.00   0.00   0.00     0.00   0.00   0.00
   22   1     0.00   0.00   0.00     0.00   0.00   0.00     0.00  -0.02  -0.02
   23   1     0.00   0.00   0.00     0.00   0.00   0.00    -0.01   0.00   0.00
   24   6     0.01   0.00   0.00     0.08  -0.02  -0.02     0.00   0.00   0.00
   25   1    -0.01   0.01  -0.02    -0.11   0.08  -0.17     0.00   0.00   0.00
   26   1     0.80   0.34  -0.36    -0.09  -0.04   0.04     0.00   0.00   0.00
   27   1     0.11   0.09   0.17    -0.01  -0.01  -0.02     0.00   0.00   0.00
   28   1    -0.01  -0.02   0.01    -0.10  -0.17   0.09     0.00   0.00   0.00
   29   1    -0.09   0.04   0.04    -0.80   0.34   0.36     0.00   0.00   0.00
                    79                     80                     81
                     A                      A                      A
Frequencies --   3227.0517              3249.1505              3249.2052
Red. masses --      1.0892                 1.0982                 1.0982
Frc consts  --      6.6829                 6.8309                 6.8311
IR Inten    --      0.5932                 1.8828                 1.2927
Raman Activ --     96.5806               163.4623               217.3183
Depolar (P) --      0.5690                 0.2368                 0.1857
Depolar (U) --      0.7253                 0.3829                 0.3133
RamAct Fr= 1--     96.5806               163.4623               217.3183
 Dep-P Fr= 1--      0.5690                 0.2368                 0.1857
 Dep-U Fr= 1--      0.7253                 0.3829                 0.3133
RamAct Fr= 2--    124.2864               168.9725               226.5864
 Dep-P Fr= 2--      0.5906                 0.2514                 0.2044
 Dep-U Fr= 2--      0.7426                 0.4018                 0.3395
 Atom  AN      X      Y      Z        X      Y      Z        X      Y      Z
    1   6     0.00   0.00   0.00     0.00   0.00   0.00     0.00   0.00   0.00
    2   6     0.00   0.00   0.00     0.00   0.00   0.00     0.00   0.00   0.00
    3   6     0.00   0.00   0.00     0.00   0.00   0.00     0.00   0.00   0.00
    4   8     0.00   0.00   0.00     0.00   0.00   0.00     0.00   0.00   0.00
    5   6     0.00   0.00   0.00    -0.08  -0.02   0.02     0.01   0.00   0.00
    6   6     0.00   0.00   0.00     0.01  -0.03   0.03     0.00   0.00   0.00
    7   8     0.00   0.00   0.00     0.00   0.00   0.00     0.00   0.00   0.00
    8  30     0.00   0.00   0.00     0.00   0.00   0.00     0.00   0.00   0.00
    9   6     0.00   0.00   0.00     0.00   0.00   0.00     0.00   0.00   0.00
   10   1     0.00   0.00   0.00     0.00   0.00   0.00     0.00   0.00   0.00
   11   1    -0.01   0.00   0.00     0.81   0.27  -0.30    -0.09  -0.03   0.03
   12   1     0.00   0.02  -0.02    -0.02   0.28  -0.27     0.00  -0.03   0.03
   13   8     0.00   0.00   0.00     0.00   0.00   0.00     0.00   0.00   0.00
   14   8     0.00   0.00   0.00     0.00   0.00   0.00     0.00   0.00   0.00
   15   6     0.00   0.00   0.00     0.00   0.00   0.00     0.00   0.00   0.00
   16   6     0.00   0.00   0.00     0.00   0.00   0.00     0.00   0.00   0.00
   17   6     0.00   0.00   0.00     0.00   0.00   0.00     0.00   0.00   0.00
   18   8     0.00   0.00   0.00     0.00   0.00   0.00     0.00   0.00   0.00
   19   6    -0.03   0.01   0.01    -0.01   0.00   0.00    -0.08   0.02   0.02
   20   6     0.00  -0.06  -0.06     0.00   0.00   0.00     0.01   0.03   0.03
   21   8     0.00   0.00   0.00     0.00   0.00   0.00     0.00   0.00   0.00
   22   1     0.04   0.65   0.64     0.00  -0.03  -0.03    -0.02  -0.28  -0.27
   23   1     0.35  -0.12  -0.13     0.09  -0.03  -0.03     0.81  -0.27  -0.30
   24   6     0.00   0.00   0.00     0.00   0.00   0.00     0.00   0.00   0.00
   25   1     0.00   0.00   0.00     0.00   0.00   0.00     0.00   0.00   0.00
   26   1     0.00   0.00   0.00     0.00   0.00   0.00     0.00   0.00   0.00
   27   1     0.00   0.00   0.00     0.00   0.00   0.00     0.00   0.00   0.00
   28   1     0.00   0.00   0.00     0.00   0.00   0.00     0.00   0.00   0.00
   29   1     0.00   0.00   0.00     0.00   0.00   0.00     0.00   0.00   0.00

-------------------
- Thermochemistry -
-------------------
Temperature   298.150 Kelvin.  Pressure   1.00000 Atm.
Atom     1 has atomic number  6 and mass  12.00000
Atom     2 has atomic number  6 and mass  12.00000
Atom     3 has atomic number  6 and mass  12.00000
Atom     4 has atomic number  8 and mass  15.99491
Atom     5 has atomic number  6 and mass  12.00000
Atom     6 has atomic number  6 and mass  12.00000
Atom     7 has atomic number  8 and mass  15.99491
Atom     8 has atomic number 30 and mass  63.92915
Atom     9 has atomic number  6 and mass  12.00000
Atom    10 has atomic number  1 and mass   1.00783
Atom    11 has atomic number  1 and mass   1.00783
Atom    12 has atomic number  1 and mass   1.00783
Atom    13 has atomic number  8 and mass  15.99491
Atom    14 has atomic number  8 and mass  15.99491
Atom    15 has atomic number  6 and mass  12.00000
Atom    16 has atomic number  6 and mass  12.00000
Atom    17 has atomic number  6 and mass  12.00000
Atom    18 has atomic number  8 and mass  15.99491
Atom    19 has atomic number  6 and mass  12.00000
Atom    20 has atomic number  6 and mass  12.00000
Atom    21 has atomic number  8 and mass  15.99491
Atom    22 has atomic number  1 and mass   1.00783
Atom    23 has atomic number  1 and mass   1.00783
Atom    24 has atomic number  6 and mass  12.00000
Atom    25 has atomic number  1 and mass   1.00783
Atom    26 has atomic number  1 and mass   1.00783
Atom    27 has atomic number  1 and mass   1.00783
Atom    28 has atomic number  1 and mass   1.00783
Atom    29 has atomic number  1 and mass   1.00783
Molecular mass:   313.97688 amu.
Principal axes and moments of inertia in atomic units:
                          1         2         3
    Eigenvalues --  1778.37374********************
          X            0.99998   0.00000   0.00609
          Y            0.00000   1.00000   0.00000
          Z           -0.00609   0.00000   0.99998
This molecule is an asymmetric top.
Rotational symmetry number  1.
Warning -- assumption of classical behavior for rotation
          may cause significant error
Rotational temperatures (Kelvin)      0.04870     0.00688     0.00687
Rotational constants (GHZ):           1.01483     0.14341     0.14315
Zero-point vibrational energy     536351.2 (Joules/Mol)
                                 128.19101 (Kcal/Mol)
Warning -- explicit consideration of  31 degrees of freedom as
          vibrations may cause significant error
Vibrational temperatures:     37.01    37.05    41.60   120.76   120.92
         (Kelvin)            178.87   179.56   184.14   196.47   216.11
                             292.63   297.23   303.33   306.32   414.50
                             467.55   467.61   498.72   514.18   703.47
                             709.37   731.06   731.66   751.99   752.11
                             783.87   791.94   793.67   794.23   880.12
                             887.43  1035.73  1037.66  1057.23  1063.26
                            1191.01  1192.38  1240.24  1240.34  1340.94
                            1341.05  1352.39  1352.45  1518.40  1518.44
                            1530.52  1530.83  1593.46  1593.47  1761.42
                            1764.07  1844.28  1844.71  1904.28  1911.56
                            2005.64  2005.85  2050.56  2050.61  2118.76
                            2119.90  2130.89  2138.30  2138.47  2140.53
                            2231.50  2234.04  2322.23  2332.20  2351.49
                            2354.11  4366.35  4366.50  4439.30  4439.33
                            4549.22  4549.24  4642.95  4643.00  4674.80
                            4674.88

Zero-point correction=                           0.204285 (Hartree/Particle)
Thermal correction to Energy=                    0.222355
Thermal correction to Enthalpy=                  0.223299
Thermal correction to Gibbs Free Energy=         0.155837
Sum of electronic and zero-point Energies=           -980.139909
Sum of electronic and thermal Energies=              -980.121839
Sum of electronic and thermal Enthalpies=            -980.120895
Sum of electronic and thermal Free Energies=         -980.188356

                    E (Thermal)             CV                S
                     KCal/Mol        Cal/Mol-Kelvin    Cal/Mol-Kelvin
Total                  139.530             66.019            141.984
Electronic               0.000              0.000              0.000
Translational            0.889              2.981             43.129
Rotational               0.889              2.981             34.000
Vibrational            137.752             60.057             64.856
Vibration     1          0.593              1.985              6.135
Vibration     2          0.593              1.985              6.132
Vibration     3          0.593              1.984              5.902
Vibration     4          0.601              1.960              3.797
Vibration     5          0.601              1.960              3.794
Vibration     6          0.610              1.929              3.032
Vibration     7          0.610              1.928              3.025
Vibration     8          0.611              1.925              2.976
Vibration     9          0.614              1.917              2.852
Vibration    10          0.618              1.902              2.670
Vibration    11          0.639              1.835              2.102
Vibration    12          0.641              1.830              2.074
Vibration    13          0.643              1.824              2.036
Vibration    14          0.644              1.821              2.019
Vibration    15          0.685              1.696              1.485
Vibration    16          0.709              1.626              1.285
Vibration    17          0.709              1.625              1.285
Vibration    18          0.725              1.582              1.181
Vibration    19          0.733              1.560              1.133
Vibration    20          0.845              1.275              0.686
Vibration    21          0.849              1.265              0.676
Vibration    22          0.863              1.232              0.638
Vibration    23          0.864              1.231              0.637
Vibration    24          0.878              1.200              0.604
Vibration    25          0.878              1.200              0.604
Vibration    26          0.900              1.151              0.555
Vibration    27          0.906              1.139              0.543
Vibration    28          0.907              1.136              0.541
Vibration    29          0.907              1.135              0.540
Vibration    30          0.971              1.007              0.430
Vibration    31          0.976              0.996              0.422
                      Q            Log10(Q)             Ln(Q)
Total Bot       0.208878D-71        -71.680106       -165.049545
Total V=0       0.192506D+23         22.284445         51.311830
Vib (Bot)       0.158854D-86        -86.799001       -199.862085
Vib (Bot)    1  0.805132D+01          0.905867          2.085836
Vib (Bot)    2  0.804114D+01          0.905317          2.084570
Vib (Bot)    3  0.716084D+01          0.854964          1.968627
Vib (Bot)    4  0.245220D+01          0.389556          0.896987
Vib (Bot)    5  0.244892D+01          0.388974          0.895646
Vib (Bot)    6  0.164208D+01          0.215395          0.495965
Vib (Bot)    7  0.163561D+01          0.213679          0.492014
Vib (Bot)    8  0.159369D+01          0.202403          0.466049
Vib (Bot)    9  0.149044D+01          0.173316          0.399074
Vib (Bot)   10  0.134986D+01          0.130288          0.300000
Vib (Bot)   11  0.979072D+00         -0.009186         -0.021151
Vib (Bot)   12  0.962743D+00         -0.016490         -0.037969
Vib (Bot)   13  0.941762D+00         -0.026059         -0.060002
Vib (Bot)   14  0.931797D+00         -0.030679         -0.070641
Vib (Bot)   15  0.664476D+00         -0.177521         -0.408756
Vib (Bot)   16  0.576752D+00         -0.239011         -0.550342
Vib (Bot)   17  0.576664D+00         -0.239077         -0.550496
Vib (Bot)   18  0.533435D+00         -0.272919         -0.628418
Vib (Bot)   19  0.513772D+00         -0.289230         -0.665976
Vib (Bot)   20  0.339427D+00         -0.469254         -1.080497
Vib (Bot)   21  0.335399D+00         -0.474438         -1.092434
Vib (Bot)   22  0.321124D+00         -0.493327         -1.135928
Vib (Bot)   23  0.320741D+00         -0.493846         -1.137122
Vib (Bot)   24  0.308076D+00         -0.511343         -1.177410
Vib (Bot)   25  0.308007D+00         -0.511440         -1.177633
Vib (Bot)   26  0.289479D+00         -0.538382         -1.239671
Vib (Bot)   27  0.284991D+00         -0.545168         -1.255296
Vib (Bot)   28  0.284043D+00         -0.546616         -1.258631
Vib (Bot)   29  0.283737D+00         -0.547084         -1.259709
Vib (Bot)   30  0.241155D+00         -0.617704         -1.422315
Vib (Bot)   31  0.237898D+00         -0.623610         -1.435914
Vib (V=0)       0.146403D+08          7.165551         16.499290
Vib (V=0)    1  0.856683D+01          0.932820          2.147898
Vib (V=0)    2  0.855667D+01          0.932305          2.146711
Vib (V=0)    3  0.767827D+01          0.885263          2.038394
Vib (V=0)    4  0.300266D+01          0.477506          1.099498
Vib (V=0)    5  0.299944D+01          0.477040          1.098425
Vib (V=0)    6  0.221652D+01          0.345671          0.795938
Vib (V=0)    7  0.221033D+01          0.344456          0.793140
Vib (V=0)    8  0.217028D+01          0.336516          0.774856
Vib (V=0)    9  0.207208D+01          0.316406          0.728551
Vib (V=0)   10  0.193949D+01          0.287686          0.662423
Vib (V=0)   11  0.159935D+01          0.203945          0.469600
Vib (V=0)   12  0.158484D+01          0.199985          0.460482
Vib (V=0)   13  0.156626D+01          0.194865          0.448692
Vib (V=0)   14  0.155747D+01          0.192420          0.443063
Vib (V=0)   15  0.133158D+01          0.124368          0.286368
Vib (V=0)   16  0.126331D+01          0.101510          0.233736
Vib (V=0)   17  0.126324D+01          0.101487          0.233683
Vib (V=0)   18  0.123113D+01          0.090304          0.207933
Vib (V=0)   19  0.121691D+01          0.085259          0.196316
Vib (V=0)   20  0.110433D+01          0.043098          0.099236
Vib (V=0)   21  0.110207D+01          0.042211          0.097193
Vib (V=0)   22  0.109424D+01          0.039112          0.090060
Vib (V=0)   23  0.109403D+01          0.039030          0.089870
Vib (V=0)   24  0.108729D+01          0.036346          0.083689
Vib (V=0)   25  0.108725D+01          0.036331          0.083656
Vib (V=0)   26  0.107775D+01          0.032519          0.074878
Vib (V=0)   27  0.107552D+01          0.031617          0.072802
Vib (V=0)   28  0.107505D+01          0.031428          0.072365
Vib (V=0)   29  0.107490D+01          0.031367          0.072225
Vib (V=0)   30  0.105512D+01          0.023301          0.053652
Vib (V=0)   31  0.105371D+01          0.022721          0.052318
Electronic      0.100000D+01          0.000000          0.000000
Translational   0.218676D+09          8.339802         19.203103
Rotational      0.601302D+07          6.779092         15.609437
***** Axes restored to original set *****
-------------------------------------------------------------------
Center     Atomic                   Forces (Hartrees/Bohr)
Number     Number              X              Y              Z
-------------------------------------------------------------------
     1        6          -0.000063977    0.000055645   -0.000004243
     2        6          -0.000005816    0.000002429   -0.000021098
     3        6           0.000012959   -0.000027800    0.000002759
     4        8           0.000004575   -0.000008096   -0.000011626
     5        6          -0.000027992    0.000003616    0.000025616
     6        6           0.000009808   -0.000007018   -0.000021711
     7        8          -0.000039333   -0.000046442    0.000016048
     8       30           0.000060403   -0.000008978   -0.000140519
     9        6          -0.000001138    0.000023274    0.000003345
    10        1           0.000005162   -0.000007927   -0.000004210
    11        1          -0.000000418    0.000008262   -0.000004542
    12        1          -0.000002900    0.000002507    0.000012307
    13        8           0.000116210    0.000024554    0.000075544
    14        8          -0.000089602   -0.000008453    0.000098620
    15        6          -0.000016839   -0.000056616   -0.000053547
    16        6           0.000085991   -0.000039913   -0.000009767
    17        6          -0.000077579    0.000009225    0.000012815
    18        8           0.000024515    0.000032628   -0.000019183
    19        6           0.000014056   -0.000029258    0.000031098
    20        6          -0.000011296    0.000037041   -0.000002607
    21        8          -0.000009283    0.000065662    0.000002893
    22        1           0.000006189   -0.000010524   -0.000000219
    23        1          -0.000000330   -0.000005654   -0.000005962
    24        6           0.000013417   -0.000013612    0.000012710
    25        1          -0.000003722    0.000001333   -0.000004855
    26        1          -0.000013282    0.000009719    0.000008759
    27        1           0.000005590    0.000000441   -0.000002655
    28        1          -0.000008279    0.000005777   -0.000001600
    29        1           0.000012912   -0.000011822    0.000005833
-------------------------------------------------------------------
Cartesian Forces:  Max     0.000140519 RMS     0.000035592
FormGI is forming the generalized inverse of G from B-inverse, IUseBI=4.
GSVD:  received Info=                   1 from GESDD.
End of FrcOut F.D. properties on file   721 Mask=      11 NFrqRd=     2 NDeriv=     1 ND12= 1 LenFil=      58:
Frequencies=    0.000000    0.085969
Property number 1 -- Alpha(-w,w) frequency  1    0.000000:
                1             2             3 
     1   0.263973D+03 -0.730997D+01  0.257945D+00
     2  -0.730997D+01  0.150675D+03 -0.111004D-01
     3   0.257945D+00 -0.111004D-01  0.151914D+03
Property number 1 -- Alpha(-w,w) frequency  2    0.085969:
                1             2             3 
     1   0.290784D+03 -0.117140D+02  0.308028D+00
     2  -0.117140D+02  0.164993D+03 -0.203848D-01
     3   0.308028D+00 -0.203848D-01  0.166572D+03
Property number 5 -- Beta(-w,w,0) frequency  1    0.000000:
                1 
     1  -0.518470D+00
     2   0.118170D+01
     3  -0.102358D+01
     4   0.696869D+02
     5  -0.133667D+03
     6   0.254332D+01
     7   0.118170D+01
     8  -0.102358D+01
     9  -0.486521D+01
    10  -0.133667D+03
    11  -0.229574D+03
    12   0.655544D+00
    13   0.696869D+02
    14  -0.133667D+03
    15  -0.229574D+03
    16   0.254332D+01
    17   0.655544D+00
    18  -0.273971D+03
Property number 5 -- Beta(-w,w,0) frequency  2    0.085969:
                1 
     1  -0.107139D+01
     2   0.266736D+01
     3  -0.435541D+01
     4   0.174131D+03
     5  -0.439525D+03
     6   0.743827D+01
     7   0.179403D+01
     8  -0.131564D+01
     9  -0.937560D+01
    10  -0.204372D+03
    11  -0.454600D+03
    12   0.178886D+01
    13   0.119688D+03
    14  -0.206931D+03
    15  -0.444430D+03
    16   0.423665D+01
    17   0.131086D+01
    18  -0.496000D+03
End of FrcOut F.D. properties on file   722 Mask=       1 NFrqRd=     2 NDeriv=    87 ND12= 1 LenFil=    1570:
Frequencies=    0.000000    0.085969
Property number 1 -- Alpha(-w,w) derivatives, frequency  1    0.000000:
                1             2             3             4             5 
     1  -0.417726D+01 -0.347984D+01 -0.341298D+01  0.474441D+01 -0.347379D+01
     2  -0.347984D+01 -0.364959D+01 -0.565591D+01 -0.347379D+01 -0.391946D+01
     3  -0.341298D+01 -0.565591D+01 -0.355416D+01 -0.480988D+01 -0.207102D+01
                6             7             8             9            10 
     1  -0.480988D+01  0.496081D+01 -0.469784D+01 -0.338587D+01  0.119637D+02
     2  -0.207102D+01 -0.469784D+01 -0.565452D+00 -0.195022D+01 -0.194893D+01
     3  -0.523161D+00 -0.338587D+01 -0.195022D+01 -0.355617D+01 -0.217450D+01
               11            12            13            14            15 
     1  -0.194893D+01 -0.217450D+01 -0.445246D+01  0.269934D+01  0.826771D+00
     2   0.853805D+01  0.675052D+01  0.269934D+01  0.552619D+00 -0.568932D+00
     3   0.675052D+01  0.860912D+01  0.826771D+00 -0.568932D+00 -0.148696D+01
               16            17            18            19            20 
     1  -0.486283D+01  0.846359D+00  0.276181D+01 -0.101135D+02  0.271426D+00
     2   0.846359D+00 -0.170442D+01 -0.793344D+00  0.271426D+00 -0.985834D+01
     3   0.276181D+01 -0.793344D+00  0.216894D+00  0.190790D+00 -0.688053D+01
               21            22            23            24            25 
     1   0.190790D+00  0.873561D+01 -0.731778D+01 -0.235593D+01  0.873962D+01
     2  -0.688053D+01 -0.731778D+01  0.751960D+01  0.490841D+01 -0.210005D+01
     3  -0.962953D+01 -0.235593D+01  0.490841D+01  0.344119D+01 -0.736014D+01
               26            27            28            29            30 
     1  -0.210005D+01 -0.736014D+01 -0.754698D+01  0.648414D+01  0.670236D+01
     2   0.372767D+01  0.504879D+01  0.648414D+01  0.271478D+01  0.244967D+01
     3   0.504879D+01  0.808759D+01  0.670236D+01  0.244967D+01  0.239381D+01
               31            32            33            34            35 
     1   0.997066D+00 -0.136065D+01 -0.120117D+01  0.121379D+01 -0.138182D+01
     2  -0.136065D+01  0.458607D+01  0.440810D+01 -0.138182D+01  0.431725D+01
     3  -0.120117D+01  0.440810D+01  0.444770D+01 -0.156204D+01  0.431444D+01
               36            37            38            39            40 
     1  -0.156204D+01 -0.647044D+01 -0.861940D+01 -0.870918D+01  0.254333D+01
     2   0.431444D+01 -0.861940D+01 -0.597262D+01 -0.184606D+01  0.619795D+00
     3   0.449845D+01 -0.870918D+01 -0.184606D+01 -0.563899D+01  0.580990D+01
               41            42            43            44            45 
     1   0.619795D+00  0.580990D+01  0.238665D+01  0.603778D+01  0.728810D+00
     2  -0.429133D+01 -0.421153D+01  0.603778D+01 -0.170910D+01 -0.428230D+01
     3  -0.421153D+01 -0.210587D+01  0.728810D+00 -0.428230D+01 -0.411808D+01
               46            47            48            49            50 
     1   0.750521D+01  0.102016D+02  0.999735D+01 -0.375284D+01  0.515646D+00
     2   0.102016D+02  0.454257D+01  0.272663D+01  0.515646D+00 -0.116302D+01
     3   0.999735D+01  0.272663D+01  0.389518D+01  0.140155D+01  0.313936D+01
               51            52            53            54            55 
     1   0.140155D+01 -0.400480D+01  0.104387D+01  0.158609D+00 -0.311423D+01
     2   0.313936D+01  0.104387D+01  0.313842D+01  0.306048D+01  0.145272D+00
     3   0.318702D+01  0.158609D+00  0.306048D+01 -0.136655D+01  0.323409D+00
               56            57            58            59            60 
     1   0.145272D+00  0.323409D+00  0.462516D+01  0.203131D+01  0.101673D+01
     2  -0.410737D+01 -0.420121D+01  0.203131D+01  0.223133D+01  0.100590D+01
     3  -0.420121D+01 -0.394970D+01  0.101673D+01  0.100590D+01  0.383185D+00
               61            62            63            64            65 
     1   0.480843D+01  0.115489D+01  0.190744D+01  0.820805D-03  0.406522D-02
     2   0.115489D+01  0.832609D+00  0.872852D+00  0.406522D-02  0.344997D-01
     3   0.190744D+01  0.872852D+00  0.250377D+01 -0.233690D+00  0.225779D+01
               66            67            68            69            70 
     1  -0.233690D+00  0.142113D-01 -0.495555D-01 -0.418031D+01 -0.767680D+00
     2   0.225779D+01 -0.495555D-01 -0.551624D-01 -0.282856D+01 -0.420025D+01
     3  -0.233636D-01 -0.418031D+01 -0.282856D+01 -0.207457D-03  0.603215D-01
               71            72            73            74            75 
     1  -0.420025D+01  0.603215D-01  0.362647D+01 -0.624692D+01 -0.592044D+01
     2  -0.299195D+01  0.152052D-01 -0.624692D+01  0.549449D+01  0.967524D+00
     3   0.152052D-01 -0.297481D+01 -0.592044D+01  0.967524D+00  0.550279D+01
               76            77            78            79            80 
     1  -0.584509D+01  0.685124D+01  0.437096D-01 -0.554133D+01  0.354289D-02
     2   0.685124D+01 -0.758076D+01 -0.234687D+01  0.354289D-02  0.303716D+00
     3   0.437096D-01 -0.234687D+01  0.493481D+00  0.699540D+01 -0.225349D+01
               81            82            83            84            85 
     1   0.699540D+01 -0.541561D+01  0.155615D+01  0.510797D+01 -0.116455D+01
     2  -0.225349D+01  0.155615D+01 -0.183999D+01 -0.905115D+00 -0.141267D+01
     3  -0.804228D+01  0.510797D+01 -0.905115D+00 -0.474422D+01  0.183141D+01
               86            87            88            89            90 
     1  -0.141267D+01  0.183141D+01  0.430024D+01 -0.514612D+00 -0.573978D+01
     2  -0.234302D+00  0.108348D+01 -0.514612D+00  0.593864D+00  0.825582D+00
     3   0.108348D+01 -0.288169D+01 -0.573978D+01  0.825582D+00  0.951983D+01
               91            92            93            94            95 
     1  -0.113284D+02 -0.330208D+01 -0.299600D+01 -0.329008D+01 -0.181000D+01
     2  -0.330208D+01 -0.140824D+01 -0.895673D+00 -0.181000D+01 -0.120475D+01
     3  -0.299600D+01 -0.895673D+00 -0.123490D+01 -0.151007D+01 -0.753970D+00
               96            97            98            99           100 
     1  -0.151007D+01 -0.292151D+01 -0.147920D+01 -0.161834D+01 -0.309473D+00
     2  -0.753970D+00 -0.147920D+01 -0.932702D+00 -0.721798D+00 -0.880338D+00
     3  -0.900340D+00 -0.161834D+01 -0.721798D+00 -0.105527D+01 -0.877987D+00
              101           102           103           104           105 
     1  -0.880338D+00 -0.877987D+00 -0.763647D+00 -0.797272D+00 -0.678709D+00
     2   0.159467D+00  0.207687D+00 -0.797272D+00 -0.470466D+01 -0.386432D+01
     3   0.207687D+00  0.188241D+00 -0.678709D+00 -0.386432D+01 -0.389380D+01
              106           107           108           109           110 
     1  -0.759404D+00 -0.668317D+00 -0.766109D+00  0.953762D+01 -0.671495D+00
     2  -0.668317D+00 -0.392391D+01 -0.384603D+01 -0.671495D+00  0.529171D+01
     3  -0.766109D+00 -0.384603D+01 -0.466409D+01 -0.718031D+00  0.522152D+01
              111           112           113           114           115 
     1  -0.718031D+00 -0.740295D+01  0.337563D+01  0.138147D+01 -0.777516D+01
     2   0.522152D+01  0.337563D+01 -0.282332D+01 -0.137930D+01  0.117719D+01
     3   0.516437D+01  0.138147D+01 -0.137930D+01 -0.822753D+00  0.353006D+01
              116           117           118           119           120 
     1   0.117719D+01  0.353006D+01 -0.949119D+01  0.634417D+00 -0.728626D+00
     2  -0.651607D+00 -0.176452D+01  0.634417D+00 -0.515151D+01  0.521572D+01
     3  -0.176452D+01 -0.291960D+01 -0.728626D+00  0.521572D+01 -0.529257D+01
              121           122           123           124           125 
     1   0.728498D+01 -0.333639D+01  0.140490D+01 -0.788292D+01  0.117159D+01
     2  -0.333639D+01  0.277891D+01 -0.139617D+01  0.117159D+01 -0.666434D+00
     3   0.140490D+01 -0.139617D+01  0.830139D+00 -0.358711D+01  0.178011D+01
              126           127           128           129           130 
     1  -0.358711D+01  0.418188D+01  0.348126D+01 -0.347248D+01 -0.463087D+01
     2   0.178011D+01  0.348126D+01  0.350221D+01 -0.564861D+01  0.336598D+01
     3  -0.302957D+01 -0.347248D+01 -0.564861D+01  0.368962D+01 -0.483637D+01
              131           132           133           134           135 
     1   0.336598D+01 -0.483637D+01  0.501500D+01 -0.468975D+01  0.352826D+01
     2   0.386673D+01 -0.208026D+01 -0.468975D+01 -0.540848D+00  0.189211D+01
     3  -0.208026D+01  0.501941D+00  0.352826D+01  0.189211D+01 -0.356511D+01
              136           137           138           139           140 
     1  -0.119239D+02  0.189199D+01 -0.219625D+01  0.438548D+01 -0.268677D+01
     2   0.189199D+01 -0.836083D+01  0.675036D+01 -0.268677D+01 -0.587197D+00
     3  -0.219625D+01  0.675036D+01 -0.879566D+01  0.845887D+00 -0.536798D+00
              141           142           143           144           145 
     1   0.845887D+00 -0.494570D+01  0.842863D+00 -0.280353D+01  0.100746D+02
     2  -0.536798D+00  0.842863D+00 -0.171192D+01  0.860498D+00 -0.226384D+00
     3   0.150830D+01 -0.280353D+01  0.860498D+00  0.122262D+00  0.161720D+00
              146           147           148           149           150 
     1  -0.226384D+00  0.161720D+00 -0.857997D+01  0.724822D+01 -0.236700D+01
     2   0.966691D+01 -0.685899D+01  0.724822D+01 -0.736182D+01  0.492461D+01
     3  -0.685899D+01  0.976814D+01 -0.236700D+01  0.492461D+01 -0.346642D+01
              151           152           153           154           155 
     1   0.885188D+01 -0.208879D+01  0.741406D+01  0.748215D+01 -0.640756D+01
     2  -0.208879D+01  0.374996D+01 -0.509494D+01 -0.640756D+01 -0.266257D+01
     3   0.741406D+01 -0.509494D+01  0.835158D+01  0.682068D+01  0.244419D+01
              156           157           158           159           160 
     1   0.682068D+01 -0.985814D+00  0.131506D+01 -0.118728D+01  0.123478D+01
     2   0.244419D+01  0.131506D+01 -0.441567D+01  0.435469D+01 -0.138045D+01
     3  -0.242649D+01 -0.118728D+01  0.435469D+01 -0.451051D+01  0.159940D+01
              161           162           163           164           165 
     1  -0.138045D+01  0.159940D+01  0.653625D+01  0.849389D+01 -0.881395D+01
     2   0.425448D+01 -0.436597D+01  0.849389D+01  0.592761D+01 -0.183270D+01
     3  -0.436597D+01  0.467295D+01 -0.881395D+01 -0.183270D+01  0.563608D+01
              166           167           168           169           170 
     1  -0.255726D+01 -0.446829D+00  0.578427D+01  0.245681D+01  0.605357D+01
     2  -0.446829D+00  0.416392D+01 -0.418810D+01  0.605357D+01 -0.162926D+01
     3   0.578427D+01 -0.418810D+01  0.220741D+01 -0.890891D+00  0.431968D+01
              171           172           173           174           175 
     1  -0.890891D+00 -0.757410D+01 -0.100906D+02  0.101188D+02  0.368627D+01
     2   0.431968D+01 -0.100906D+02 -0.447689D+01  0.270535D+01 -0.498387D+00
     3  -0.423954D+01  0.101188D+02  0.270535D+01 -0.388369D+01  0.143602D+01
              176           177           178           179           180 
     1  -0.498387D+00  0.143602D+01 -0.408814D+01  0.101914D+01 -0.157552D+00
     2   0.127644D+01  0.304298D+01  0.101914D+01  0.301797D+01 -0.313754D+01
     3   0.304298D+01 -0.327718D+01 -0.157552D+00 -0.313754D+01 -0.126894D+01
              181           182           183           184           185 
     1   0.308842D+01 -0.128054D+00  0.327244D+00 -0.457364D+01 -0.200786D+01
     2  -0.128054D+00  0.399767D+01 -0.419801D+01 -0.200786D+01 -0.219423D+01
     3   0.327244D+00 -0.419801D+01  0.404678D+01  0.100042D+01  0.101026D+01
              186           187           188           189           190 
     1   0.100042D+01  0.489601D+01  0.115959D+01 -0.192556D+01  0.320209D+00
     2   0.101026D+01  0.115959D+01  0.852802D+00 -0.876452D+00  0.870956D+00
     3  -0.370449D+00 -0.192556D+01 -0.876452D+00  0.253174D+01 -0.890152D+00
              191           192           193           194           195 
     1   0.870956D+00 -0.890152D+00  0.760787D+00  0.795961D+00 -0.692088D+00
     2  -0.138215D+00  0.194712D+00  0.795961D+00  0.455768D+01 -0.382127D+01
     3   0.194712D+00 -0.180712D+00 -0.692088D+00 -0.382127D+01  0.392713D+01
              196           197           198           199           200 
     1  -0.773010D+00 -0.681459D+00  0.796822D+00  0.113679D+02  0.327011D+01
     2  -0.681459D+00 -0.388355D+01  0.388210D+01  0.327011D+01  0.138722D+01
     3   0.796822D+00  0.388210D+01 -0.480602D+01 -0.300558D+01 -0.886761D+00
              201           202           203           204           205 
     1  -0.300558D+01  0.326027D+01  0.177175D+01 -0.150120D+01 -0.293325D+01
     2  -0.886761D+00  0.177175D+01  0.117155D+01 -0.740754D+00 -0.147109D+01
     3   0.123847D+01 -0.150120D+01 -0.740754D+00  0.893630D+00  0.163792D+01
              206           207           208           209           210 
     1  -0.147109D+01  0.163792D+01 -0.354688D+01  0.612520D+01 -0.600269D+01
     2  -0.923378D+00  0.719487D+00  0.612520D+01 -0.548777D+01  0.984008D+00
     3   0.719487D+00 -0.106723D+01 -0.600269D+01  0.984008D+00 -0.553351D+01
              211           212           213           214           215 
     1   0.573918D+01 -0.688728D+01  0.831561D-01 -0.560626D+01  0.500688D-02
     2  -0.688728D+01  0.759994D+01 -0.245337D+01  0.500688D-02  0.267967D+00
     3   0.831561D-01 -0.245337D+01 -0.504170D+00 -0.696990D+01  0.218171D+01
              216           217           218           219           220 
     1  -0.696990D+01  0.575010D+01 -0.529376D+01  0.169417D+01 -0.443383D+01
     2   0.218171D+01 -0.529376D+01  0.484139D+01 -0.103276D+01  0.574221D+01
     3  -0.810099D+01  0.169417D+01 -0.103276D+01  0.193729D+01 -0.636191D+00
              221           222           223           224           225 
     1   0.574221D+01 -0.636191D+00 -0.112335D+01  0.170662D+01  0.145389D+01
     2  -0.921812D+01  0.100944D+01  0.170662D+01 -0.259337D+01 -0.102841D+01
     3   0.100944D+01 -0.598648D+00  0.145389D+01 -0.102841D+01 -0.714565D-01
              226           227           228           229           230 
     1   0.280331D+01  0.104810D+01  0.967607D+00  0.110758D+01  0.102936D+01
     2   0.104810D+01  0.229951D+01  0.191695D+01  0.102936D+01  0.263403D+01
     3   0.967607D+00  0.191695D+01  0.225364D+01  0.893555D+00  0.118342D+01
              231           232           233           234           235 
     1   0.893555D+00  0.101589D+01  0.906130D+00  0.997238D+00 -0.580660D+01
     2   0.118342D+01  0.906130D+00  0.749703D+00  0.114545D+01  0.533597D+01
     3   0.773366D+00  0.997238D+00  0.114545D+01  0.246085D+01  0.161465D+01
              236           237           238           239           240 
     1   0.533597D+01  0.161465D+01  0.443005D+01 -0.571537D+01 -0.559445D+00
     2  -0.487377D+01 -0.986728D+00 -0.571537D+01  0.912767D+01  0.876843D+00
     3  -0.986728D+00 -0.190736D+01 -0.559445D+00  0.876843D+00  0.547902D+00
              241           242           243           244           245 
     1  -0.119854D+01  0.176990D+01 -0.147427D+01  0.539715D+01 -0.148265D+01
     2   0.176990D+01 -0.268026D+01  0.104559D+01 -0.148265D+01  0.182629D+01
     3  -0.147427D+01  0.104559D+01 -0.115702D+00  0.513109D+01 -0.880677D+00
              246           247           248           249           250 
     1   0.513109D+01  0.121056D+01  0.143462D+01  0.187018D+01  0.426641D+01
     2  -0.880677D+00  0.143462D+01  0.258614D+00  0.110751D+01 -0.457566D+00
     3   0.479307D+01  0.187018D+01  0.110751D+01  0.296574D+01  0.570904D+01
              251           252           253           254           255 
     1  -0.457566D+00  0.570904D+01 -0.281720D+01 -0.103654D+01  0.994677D+00
     2   0.559337D+00 -0.721712D+00 -0.103654D+01 -0.223665D+01  0.191709D+01
     3  -0.721712D+00  0.949368D+01  0.994677D+00  0.191709D+01 -0.232177D+01
              256           257           258           259           260 
     1  -0.109193D+01 -0.995505D+00  0.885688D+00  0.103755D+01  0.913157D+00
     2  -0.995505D+00 -0.257131D+01  0.118623D+01  0.913157D+00  0.742410D+00
     3   0.885688D+00  0.118623D+01 -0.765985D+00 -0.103802D+01 -0.112733D+01
              261 
     1  -0.103802D+01
     2  -0.112733D+01
     3   0.250181D+01
Property number 1 -- Alpha(-w,w) derivatives, frequency  2    0.085969:
                1             2             3             4             5 
     1  -0.360248D+01 -0.403108D+01 -0.417276D+01  0.119043D+02 -0.671807D+01
     2  -0.403108D+01 -0.826894D+01 -0.101899D+02 -0.671807D+01 -0.853134D+01
     3  -0.417276D+01 -0.101899D+02 -0.817802D+01 -0.881991D+01 -0.593985D+01
                6             7             8             9            10 
     1  -0.881991D+01  0.120994D+02 -0.875985D+01 -0.651831D+01  0.210214D+02
     2  -0.593985D+01 -0.875985D+01 -0.321852D+01 -0.567618D+01 -0.589718D+01
     3  -0.323502D+01 -0.651831D+01 -0.567618D+01 -0.784336D+01 -0.630574D+01
               11            12            13            14            15 
     1  -0.589718D+01 -0.630574D+01 -0.108402D+02  0.480625D+01  0.242250D+01
     2   0.125643D+02  0.109245D+02  0.480625D+01  0.206611D+01  0.789818D+00
     3   0.109245D+02  0.127104D+02  0.242250D+01  0.789818D+00 -0.103394D+01
               16            17            18            19            20 
     1  -0.115535D+02  0.264871D+01  0.486507D+01 -0.187745D+02  0.218985D+01
     2   0.264871D+01 -0.125643D+01  0.393636D+00  0.218985D+01 -0.144614D+02
     3   0.486507D+01  0.393636D+00  0.158424D+01  0.208218D+01 -0.110110D+02
               21            22            23            24            25 
     1   0.208218D+01  0.160778D+02 -0.127449D+02 -0.621963D+01  0.162136D+02
     2  -0.110110D+02 -0.127449D+02  0.127651D+02  0.864845D+01 -0.593979D+01
     3  -0.141484D+02 -0.621963D+01  0.864845D+01  0.605559D+01 -0.128358D+02
               26            27            28            29            30 
     1  -0.593979D+01 -0.128358D+02 -0.783530D+01  0.914158D+01  0.944380D+01
     2   0.639495D+01  0.891733D+01  0.914158D+01  0.225935D+01  0.163654D+01
     3   0.891733D+01  0.134972D+02  0.944380D+01  0.163654D+01  0.191985D+01
               31            32            33            34            35 
     1   0.117829D+01 -0.147939D+01 -0.164611D+01  0.140688D+01 -0.190324D+01
     2  -0.147939D+01  0.109037D+02  0.108680D+02 -0.190324D+01  0.110275D+02
     3  -0.164611D+01  0.108680D+02  0.111154D+02 -0.176045D+01  0.107794D+02
               36            37            38            39            40 
     1  -0.176045D+01 -0.787209D+01 -0.141369D+02 -0.142223D+02  0.196765D+01
     2   0.107794D+02 -0.141369D+02 -0.802634D+01 -0.334714D+01  0.322603D+01
     3   0.106921D+02 -0.142223D+02 -0.334714D+01 -0.760667D+01  0.911434D+01
               41            42            43            44            45 
     1   0.322603D+01  0.911434D+01  0.184438D+01  0.944945D+01  0.347968D+01
     2  -0.105457D+02 -0.996088D+01  0.944945D+01 -0.645757D+01 -0.995312D+01
     3  -0.996088D+01 -0.695276D+01  0.347968D+01 -0.995312D+01 -0.102926D+02
               46            47            48            49            50 
     1   0.552712D+01  0.171834D+02  0.170350D+02 -0.720141D+01  0.159431D+00
     2   0.171834D+02  0.842833D+01  0.614800D+01  0.159431D+00 -0.180335D+00
     3   0.170350D+02  0.614800D+01  0.754517D+01  0.166497D+01  0.455809D+01
               51            52            53            54            55 
     1   0.166497D+01 -0.739406D+01  0.107890D+01 -0.383466D+00 -0.660209D+01
     2   0.455809D+01  0.107890D+01  0.436854D+01  0.438881D+01  0.223100D+01
     3   0.458200D+01 -0.383466D+00  0.438881D+01 -0.556305D+00  0.273278D+01
               56            57            58            59            60 
     1   0.223100D+01  0.273278D+01  0.556456D+01  0.288782D+01  0.179230D+01
     2  -0.816189D+01 -0.884803D+01  0.288782D+01  0.193934D+01  0.948743D+00
     3  -0.884803D+01 -0.796265D+01  0.179230D+01  0.948743D+00  0.502474D-01
               61            62            63            64            65 
     1   0.604127D+01  0.184191D+01  0.273540D+01  0.537774D-02 -0.685573D-02
     2   0.184191D+01  0.976231D+00  0.621253D+00 -0.685573D-02  0.771110D-01
     3   0.273540D+01  0.621253D+00  0.263798D+01 -0.101146D+01  0.501791D+01
               66            67            68            69            70 
     1  -0.101146D+01  0.501719D-02 -0.382382D-01 -0.389998D+01 -0.199045D+01
     2   0.501791D+01 -0.382382D-01 -0.124372D+00 -0.634074D+01 -0.386854D+01
     3  -0.541204D-01 -0.389998D+01 -0.634074D+01  0.197276D-01  0.608254D-01
               71            72            73            74            75 
     1  -0.386854D+01  0.608254D-01  0.606144D+01 -0.858166D+01 -0.819703D+01
     2  -0.664498D+01  0.436657D-01 -0.858166D+01  0.873651D+01  0.363252D+01
     3   0.436657D-01 -0.685060D+01 -0.819703D+01  0.363252D+01  0.866630D+01
               76            77            78            79            80 
     1  -0.861491D+01  0.977165D+01  0.154215D+01 -0.829595D+01  0.151487D+01
     2   0.977165D+01 -0.110144D+02 -0.429563D+01  0.151487D+01 -0.699891D+00
     3   0.154215D+01 -0.429563D+01 -0.446004D+00  0.995719D+01 -0.428653D+01
               81            82            83            84            85 
     1   0.995719D+01 -0.690958D+01  0.252941D+01  0.657229D+01 -0.124081D+01
     2  -0.428653D+01  0.252941D+01 -0.261681D+01 -0.186682D+01 -0.161882D+01
     3  -0.115729D+02  0.657229D+01 -0.186682D+01 -0.629956D+01  0.218884D+01
               86            87            88            89            90 
     1  -0.161882D+01  0.218884D+01  0.578025D+01 -0.121447D+01 -0.743928D+01
     2   0.313424D-01  0.974005D+00 -0.121447D+01  0.660354D+00  0.154363D+01
     3   0.974005D+00 -0.361579D+01 -0.743928D+01  0.154363D+01  0.113129D+02
               91            92            93            94            95 
     1  -0.122130D+02 -0.380491D+01 -0.349333D+01 -0.372973D+01 -0.181516D+01
     2  -0.380491D+01 -0.127882D+01 -0.800402D+00 -0.181516D+01 -0.996589D+00
     3  -0.349333D+01 -0.800402D+00 -0.108603D+01 -0.162286D+01 -0.762144D+00
               96            97            98            99           100 
     1  -0.162286D+01 -0.333654D+01 -0.156963D+01 -0.160348D+01 -0.526545D+00
     2  -0.762144D+00 -0.156963D+01 -0.115772D+01 -0.721606D+00 -0.763365D+00
     3  -0.112269D+01 -0.160348D+01 -0.721606D+00 -0.860017D+00 -0.762282D+00
              101           102           103           104           105 
     1  -0.763365D+00 -0.762282D+00 -0.682252D+00 -0.821858D+00 -0.765529D+00
     2   0.313891D+00  0.372778D+00 -0.821858D+00 -0.488255D+01 -0.409742D+01
     3   0.372778D+00  0.338835D+00 -0.765529D+00 -0.409742D+01 -0.411793D+01
              106           107           108           109           110 
     1  -0.664724D+00 -0.754697D+00 -0.793713D+00  0.136691D+02 -0.411556D+01
     2  -0.754697D+00 -0.413808D+01 -0.407221D+01 -0.411556D+01  0.113271D+02
     3  -0.793713D+00 -0.407221D+01 -0.488279D+01 -0.386019D+01  0.106885D+02
              111           112           113           114           115 
     1  -0.386019D+01 -0.105318D+02  0.494125D+01  0.264618D+01 -0.110093D+02
     2   0.106885D+02  0.494125D+01 -0.332123D+01 -0.154338D+01  0.251729D+01
     3   0.112137D+02  0.264618D+01 -0.154338D+01 -0.110238D+01  0.521238D+01
              116           117           118           119           120 
     1   0.251729D+01  0.521238D+01 -0.135795D+02  0.400934D+01 -0.389843D+01
     2  -0.734890D+00 -0.242171D+01  0.400934D+01 -0.110462D+02  0.106917D+02
     3  -0.242171D+01 -0.334779D+01 -0.389843D+01  0.106917D+02 -0.115050D+02
              121           122           123           124           125 
     1   0.103591D+02 -0.486794D+01  0.267900D+01 -0.111612D+02  0.252324D+01
     2  -0.486794D+01  0.327241D+01 -0.156066D+01  0.252324D+01 -0.765638D+00
     3   0.267900D+01 -0.156066D+01  0.111789D+01 -0.532963D+01  0.246397D+01
              126           127           128           129           130 
     1  -0.532963D+01  0.357978D+01  0.406188D+01 -0.427623D+01 -0.116608D+02
     2   0.246397D+01  0.406188D+01  0.801388D+01 -0.101943D+02  0.652370D+01
     3  -0.351881D+01 -0.427623D+01 -0.101943D+02  0.844308D+01 -0.888557D+01
              131           132           133           134           135 
     1   0.652370D+01 -0.888557D+01  0.122206D+02 -0.877112D+01  0.681270D+01
     2   0.834649D+01 -0.591430D+01 -0.877112D+01 -0.313434D+01  0.561084D+01
     3  -0.591430D+01  0.323059D+01  0.681270D+01  0.561084D+01 -0.794112D+01
              136           137           138           139           140 
     1  -0.209188D+02  0.576498D+01 -0.638581D+01  0.106785D+02 -0.475994D+01
     2   0.576498D+01 -0.122824D+02  0.109410D+02 -0.475994D+01 -0.205672D+01
     3  -0.638581D+01  0.109410D+02 -0.130403D+02  0.246901D+01  0.810863D+00
              141           142           143           144           145 
     1   0.246901D+01 -0.117381D+02  0.266825D+01 -0.499948D+01  0.186901D+02
     2   0.810863D+00  0.266825D+01 -0.128985D+01 -0.309939D+00 -0.208884D+01
     3   0.105091D+01 -0.499948D+01 -0.309939D+00  0.149743D+01  0.206490D+01
              146           147           148           149           150 
     1  -0.208884D+01  0.206490D+01 -0.157842D+02  0.125604D+02 -0.623811D+01
     2   0.141501D+02 -0.109779D+02  0.125604D+02 -0.124904D+02  0.867308D+01
     3  -0.109779D+02  0.143828D+02 -0.623811D+01  0.867308D+01 -0.613414D+01
              151           152           153           154           155 
     1   0.164201D+02 -0.593115D+01  0.130093D+02  0.774496D+01 -0.902591D+01
     2  -0.593115D+01  0.641060D+01 -0.900971D+01 -0.902591D+01 -0.225093D+01
     3   0.130093D+02 -0.900971D+01  0.139531D+02  0.959650D+01  0.164673D+01
              156           157           158           159           160 
     1   0.959650D+01 -0.116703D+01  0.139776D+01 -0.160563D+01  0.142542D+01
     2   0.164673D+01  0.139776D+01 -0.104856D+02  0.107293D+02 -0.187836D+01
     3  -0.193771D+01 -0.160563D+01  0.107293D+02 -0.112716D+02  0.178845D+01
              161           162           163           164           165 
     1  -0.187836D+01  0.178845D+01  0.798743D+01  0.139350D+02 -0.143900D+02
     2   0.108754D+02 -0.109208D+02  0.139350D+02  0.795949D+01 -0.333649D+01
     3  -0.109208D+02  0.111226D+02 -0.143900D+02 -0.333649D+01  0.762708D+01
              166           167           168           169           170 
     1  -0.201718D+01 -0.294333D+01  0.906686D+01  0.193626D+01  0.946098D+01
     2  -0.294333D+01  0.102156D+02 -0.989470D+01  0.946098D+01 -0.630218D+01
     3   0.906686D+01 -0.989470D+01  0.714974D+01 -0.372583D+01  0.100507D+02
              171           172           173           174           175 
     1  -0.372583D+01 -0.564065D+01 -0.170003D+02  0.172698D+02  0.708736D+01
     2   0.100507D+02 -0.170003D+02 -0.827496D+01  0.610658D+01 -0.143461D+00
     3  -0.106368D+02  0.172698D+02  0.610658D+01 -0.757270D+01  0.171926D+01
              176           177           178           179           180 
     1  -0.143461D+00  0.171926D+01 -0.752204D+01  0.103575D+01  0.392390D+00
     2   0.345716D+00  0.443963D+01  0.103575D+01  0.420958D+01 -0.447429D+01
     3   0.443963D+01 -0.469535D+01  0.392390D+00 -0.447429D+01 -0.417903D+00
              181           182           183           184           185 
     1   0.655043D+01 -0.216708D+01  0.276309D+01 -0.550492D+01 -0.284522D+01
     2  -0.216708D+01  0.793351D+01 -0.885246D+01 -0.284522D+01 -0.190217D+01
     3   0.276309D+01 -0.885246D+01  0.819689D+01  0.177138D+01  0.953881D+00
              186           187           188           189           190 
     1   0.177138D+01  0.616278D+01  0.183752D+01 -0.275859D+01  0.535891D+00
     2   0.953881D+00  0.183752D+01  0.101455D+01 -0.640582D+00  0.755003D+00
     3  -0.288538D-01 -0.275859D+01 -0.640582D+00  0.266499D+01 -0.771478D+00
              191           192           193           194           195 
     1   0.755003D+00 -0.771478D+00  0.682220D+00  0.819146D+00 -0.779857D+00
     2  -0.287473D+00  0.358411D+00  0.819146D+00  0.472705D+01 -0.405067D+01
     3   0.358411D+00 -0.333756D+00 -0.779857D+00 -0.405067D+01  0.415354D+01
              196           197           198           199           200 
     1  -0.675603D+00 -0.769400D+00  0.828547D+00  0.122587D+02  0.376627D+01
     2  -0.769400D+00 -0.409478D+01  0.411147D+01  0.376627D+01  0.126079D+01
     3   0.828547D+00  0.411147D+01 -0.503377D+01 -0.350521D+01 -0.789634D+00
              201           202           203           204           205 
     1  -0.350521D+01  0.369509D+01  0.177378D+01 -0.161303D+01 -0.335025D+01
     2  -0.789634D+00  0.177378D+01  0.960425D+00 -0.743386D+00 -0.155976D+01
     3   0.108239D+01 -0.161303D+01 -0.743386D+00  0.111792D+01  0.162121D+01
              206           207           208           209           210 
     1  -0.155976D+01  0.162121D+01 -0.595050D+01  0.841118D+01 -0.829481D+01
     2  -0.114644D+01  0.724915D+00  0.841118D+01 -0.866089D+01  0.365130D+01
     3   0.724915D+00 -0.875600D+00 -0.829481D+01  0.365130D+01 -0.876805D+01
              211           212           213           214           215 
     1   0.846634D+01 -0.977789D+01  0.159552D+01 -0.837696D+01  0.151121D+01
     2  -0.977789D+01  0.110071D+02 -0.444039D+01  0.151121D+01 -0.726189D+00
     3   0.159552D+01 -0.444039D+01  0.470124D+00 -0.996184D+01  0.420707D+01
              216           217           218           219           220 
     1  -0.996184D+01  0.730306D+01 -0.680927D+01  0.271704D+01 -0.591440D+01
     2   0.420707D+01 -0.680927D+01  0.643199D+01 -0.204494D+01  0.741196D+01
     3  -0.117014D+02  0.271704D+01 -0.204494D+01  0.273590D+01 -0.136517D+01
              221           222           223           224           225 
     1   0.741196D+01 -0.136517D+01 -0.116329D+01  0.201897D+01  0.168797D+01
     2  -0.109808D+02  0.172622D+01  0.201897D+01 -0.326466D+01 -0.946490D+00
     3   0.172622D+01 -0.680349D+00  0.168797D+01 -0.946490D+00  0.220619D+00
              226           227           228           229           230 
     1   0.243891D+01  0.109351D+01  0.100991D+01  0.118701D+01  0.931141D+00
     2   0.109351D+01  0.248076D+01  0.213018D+01  0.931141D+00  0.302067D+01
     3   0.100991D+01  0.213018D+01  0.241971D+01  0.908136D+00  0.142986D+01
              231           232           233           234           235 
     1   0.908136D+00  0.109546D+01  0.916046D+00  0.902835D+00 -0.737148D+01
     2   0.142986D+01  0.916046D+00  0.937596D+00  0.139702D+01  0.687095D+01
     3   0.975161D+00  0.902835D+00  0.139702D+01  0.281587D+01  0.261641D+01
              236           237           238           239           240 
     1   0.687095D+01  0.261641D+01  0.590833D+01 -0.737944D+01 -0.125729D+01
     2  -0.648930D+01 -0.198305D+01 -0.737944D+01  0.108761D+02  0.155217D+01
     3  -0.198305D+01 -0.267328D+01 -0.125729D+01  0.155217D+01  0.601807D+00
              241           242           243           244           245 
     1  -0.126104D+01  0.210413D+01 -0.170123D+01  0.687593D+01 -0.243123D+01
     2   0.210413D+01 -0.337455D+01  0.967786D+00 -0.243123D+01  0.257943D+01
     3  -0.170123D+01  0.967786D+00  0.175271D+00  0.660459D+01 -0.183565D+01
              246           247           248           249           250 
     1   0.660459D+01  0.130143D+01  0.163816D+01  0.224042D+01  0.573038D+01
     2  -0.183565D+01  0.163816D+01 -0.125344D-01  0.100652D+01 -0.113381D+01
     3   0.638164D+01  0.224042D+01  0.100652D+01  0.372017D+01  0.740535D+01
              251           252           253           254           255 
     1  -0.113381D+01  0.740535D+01 -0.245314D+01 -0.108323D+01  0.103881D+01
     2   0.607470D+00 -0.141264D+01 -0.108323D+01 -0.241015D+01  0.213109D+01
     3  -0.141264D+01  0.112948D+02  0.103881D+01  0.213109D+01 -0.249743D+01
              256           257           258           259           260 
     1  -0.117326D+01 -0.894792D+00  0.897834D+00  0.111634D+01  0.926580D+00
     2  -0.894792D+00 -0.295241D+01  0.143545D+01  0.926580D+00  0.923864D+00
     3   0.897834D+00  0.143545D+01 -0.973955D+00 -0.948147D+00 -0.137576D+01
              261 
     1  -0.948147D+00
     2  -0.137576D+01
     3   0.286271D+01

GradGradGradGradGradGradGradGradGradGradGradGradGradGradGradGradGradGrad
Berny optimization.
Internal  Forces:  Max     0.000328352 RMS     0.000062804
Search for a local minimum.
Step number   1 out of a maximum of    2
All quantities printed in internal units (Hartrees-Bohrs-Radians)
Second derivative matrix not updated -- analytic derivatives used.
ITU=  0
    Eigenvalues ---    0.00050   0.00050   0.00645   0.01040   0.01139
    Eigenvalues ---    0.01463   0.01470   0.01568   0.01579   0.01919
    Eigenvalues ---    0.01933   0.02178   0.02185   0.02218   0.02484
    Eigenvalues ---    0.02927   0.03135   0.03197   0.03283   0.03700
    Eigenvalues ---    0.04460   0.05567   0.05569   0.05794   0.05797
    Eigenvalues ---    0.07126   0.08431   0.08670   0.10228   0.10283
    Eigenvalues ---    0.11385   0.12356   0.12362   0.12459   0.12462
    Eigenvalues ---    0.13221   0.13232   0.14738   0.14739   0.17267
    Eigenvalues ---    0.17331   0.18643   0.18959   0.20185   0.20454
    Eigenvalues ---    0.21044   0.21090   0.22099   0.22134   0.24108
    Eigenvalues ---    0.24136   0.31415   0.31446   0.33120   0.33121
    Eigenvalues ---    0.33905   0.33937   0.34562   0.34577   0.34935
    Eigenvalues ---    0.35227   0.35689   0.35955   0.36860   0.36896
    Eigenvalues ---    0.37071   0.37144   0.41115   0.41359   0.42868
    Eigenvalues ---    0.43195   0.44431   0.44534   0.51374   0.51424
    Eigenvalues ---    0.56847   0.56903   0.63576   0.64036   2.07481
    Eigenvalues ---    2.19629
Angle between quadratic step and forces=  84.34 degrees.
Linear search not attempted -- first point.
Iteration  1 RMS(Cart)=  0.00373736 RMS(Int)=  0.00000368
Iteration  2 RMS(Cart)=  0.00000877 RMS(Int)=  0.00000002
Iteration  3 RMS(Cart)=  0.00000000 RMS(Int)=  0.00000002
Variable       Old X    -DE/DX   Delta X   Delta X   Delta X     New X
                                (Linear)    (Quad)   (Total)
   R1        2.76872  -0.00012   0.00000  -0.00011  -0.00011   2.76861
   R2        2.69735   0.00001   0.00000  -0.00003  -0.00003   2.69732
   R3        2.41140   0.00008   0.00000   0.00015   0.00015   2.41155
   R4        2.61421  -0.00002   0.00000   0.00001   0.00001   2.61422
   R5        2.47848  -0.00009   0.00000  -0.00011  -0.00011   2.47837
   R6        2.58767   0.00001   0.00000   0.00001   0.00001   2.58767
   R7        2.81384   0.00002   0.00000   0.00006   0.00006   2.81390
   R8        2.52677   0.00001   0.00000  -0.00006  -0.00006   2.52671
   R9        2.57271   0.00004   0.00000   0.00008   0.00008   2.57278
  R10        2.04662   0.00000   0.00000   0.00000   0.00000   2.04661
  R11        2.04837  -0.00001   0.00000  -0.00003  -0.00003   2.04834
  R12        3.76562   0.00005   0.00000   0.00065   0.00065   3.76627
  R13        3.76617  -0.00001   0.00000   0.00010   0.00010   3.76627
  R14        2.07283   0.00000   0.00000  -0.00001  -0.00001   2.07282
  R15        2.06148   0.00000   0.00000  -0.00002  -0.00002   2.06147
  R16        2.07285   0.00000   0.00000   0.00000   0.00000   2.07284
  R17        2.41151   0.00005   0.00000   0.00004   0.00004   2.41155
  R18        2.76856  -0.00009   0.00000   0.00006   0.00006   2.76861
  R19        2.69734   0.00000   0.00000  -0.00002  -0.00002   2.69732
  R20        2.61434  -0.00005   0.00000  -0.00011  -0.00011   2.61422
  R21        2.47841  -0.00010   0.00000  -0.00004  -0.00004   2.47837
  R22        2.58754   0.00003   0.00000   0.00013   0.00013   2.58767
  R23        2.81384   0.00002   0.00000   0.00006   0.00006   2.81390
  R24        2.52682   0.00000   0.00000  -0.00011  -0.00011   2.52671
  R25        2.57270   0.00004   0.00000   0.00008   0.00008   2.57278
  R26        2.04661   0.00000   0.00000   0.00001   0.00001   2.04661
  R27        2.04836  -0.00001   0.00000  -0.00002  -0.00002   2.04834
  R28        2.07291   0.00000   0.00000  -0.00006  -0.00006   2.07284
  R29        2.07277   0.00000   0.00000   0.00005   0.00005   2.07282
  R30        2.06148   0.00000   0.00000  -0.00001  -0.00001   2.06147
   A1        2.05329   0.00001   0.00000   0.00009   0.00009   2.05338
   A2        2.07463  -0.00014   0.00000  -0.00021  -0.00021   2.07442
   A3        2.15527   0.00013   0.00000   0.00012   0.00012   2.15539
   A4        2.06289   0.00006   0.00000  -0.00001  -0.00001   2.06289
   A5        2.06535  -0.00022   0.00000  -0.00011  -0.00011   2.06524
   A6        2.15495   0.00016   0.00000   0.00012   0.00012   2.15506
   A7        2.11133  -0.00004   0.00000  -0.00005  -0.00005   2.11128
   A8        2.18968   0.00004   0.00000   0.00016   0.00016   2.18984
   A9        1.98217   0.00000   0.00000  -0.00011  -0.00011   1.98206
  A10        2.11702   0.00000   0.00000   0.00006   0.00006   2.11709
  A11        2.13924   0.00000   0.00000  -0.00003  -0.00003   2.13922
  A12        1.95606   0.00000   0.00000   0.00001   0.00001   1.95607
  A13        2.18788   0.00000   0.00000   0.00002   0.00002   2.18789
  A14        2.08259  -0.00003   0.00000  -0.00007  -0.00007   2.08252
  A15        2.09595   0.00002   0.00000   0.00008   0.00008   2.09603
  A16        2.10464   0.00001   0.00000  -0.00002  -0.00002   2.10463
  A17        1.92522  -0.00022   0.00000  -0.00003  -0.00003   1.92519
  A18        1.94061  -0.00002   0.00000  -0.00011  -0.00011   1.94050
  A19        1.89825   0.00003   0.00000   0.00021   0.00021   1.89846
  A20        1.94058  -0.00001   0.00000  -0.00007  -0.00007   1.94051
  A21        1.90262  -0.00001   0.00000  -0.00004  -0.00004   1.90258
  A22        1.87860   0.00001   0.00000   0.00006   0.00006   1.87866
  A23        1.90255  -0.00001   0.00000  -0.00005  -0.00005   1.90249
  A24        2.07454  -0.00012   0.00000  -0.00012  -0.00012   2.07442
  A25        2.15526   0.00013   0.00000   0.00013   0.00013   2.15538
  A26        2.05339  -0.00001   0.00000  -0.00001  -0.00001   2.05338
  A27        2.06277   0.00009   0.00000   0.00012   0.00012   2.06288
  A28        2.06549  -0.00029   0.00000  -0.00025  -0.00025   2.06524
  A29        2.15493   0.00020   0.00000   0.00013   0.00013   2.15506
  A30        2.11141  -0.00006   0.00000  -0.00012  -0.00012   2.11128
  A31        2.18954   0.00006   0.00000   0.00030   0.00030   2.18985
  A32        1.98223   0.00000   0.00000  -0.00018  -0.00018   1.98206
  A33        2.11706   0.00000   0.00000   0.00003   0.00003   2.11709
  A34        2.13914   0.00002   0.00000   0.00008   0.00008   2.13922
  A35        1.95607  -0.00001   0.00000   0.00001   0.00001   1.95607
  A36        2.18798  -0.00001   0.00000  -0.00009  -0.00009   2.18789
  A37        2.08261  -0.00004   0.00000  -0.00009  -0.00009   2.08252
  A38        2.09589   0.00002   0.00000   0.00014   0.00014   2.09603
  A39        2.10468   0.00001   0.00000  -0.00005  -0.00005   2.10463
  A40        1.92520  -0.00033   0.00000   0.00000   0.00000   1.92519
  A41        1.94070  -0.00001   0.00000  -0.00019  -0.00019   1.94051
  A42        1.94050  -0.00001   0.00000   0.00000   0.00000   1.94050
  A43        1.89826   0.00003   0.00000   0.00020   0.00020   1.89846
  A44        1.87858   0.00001   0.00000   0.00008   0.00008   1.87866
  A45        1.90227  -0.00001   0.00000   0.00022   0.00022   1.90250
  A46        1.90290  -0.00001   0.00000  -0.00032  -0.00032   1.90258
  A47        3.55640   0.00001   0.00000   0.00220   0.00220   3.55860
  A48        4.06551   0.00001   0.00000   0.00054   0.00054   4.06605
   D1        0.00014   0.00000   0.00000  -0.00014  -0.00014   0.00000
   D2        3.14083   0.00000   0.00000  -0.00027  -0.00027   3.14055
   D3       -3.14097   0.00002   0.00000   0.00012   0.00012  -3.14086
   D4       -0.00029   0.00002   0.00000  -0.00002  -0.00002  -0.00030
   D5        0.00049   0.00000   0.00000   0.00014   0.00014   0.00063
   D6        3.14143   0.00001   0.00000   0.00026   0.00026  -3.14149
   D7        3.14158  -0.00002   0.00000  -0.00013  -0.00013   3.14145
   D8       -0.00067  -0.00001   0.00000  -0.00001  -0.00001  -0.00067
   D9       -0.00062   0.00000   0.00000   0.00001   0.00001  -0.00061
  D10        3.14117   0.00000   0.00000   0.00029   0.00029   3.14146
  D11       -3.14126   0.00000   0.00000   0.00016   0.00016  -3.14110
  D12        0.00054   0.00000   0.00000   0.00043   0.00043   0.00097
  D13        0.00148   0.00005   0.00000   0.00216   0.00216   0.00364
  D14       -3.14107   0.00005   0.00000   0.00202   0.00202  -3.13906
  D15        0.00048   0.00000   0.00000   0.00012   0.00012   0.00060
  D16       -3.14129   0.00000   0.00000  -0.00013  -0.00013  -3.14142
  D17       -2.09634  -0.00001   0.00000  -0.00035  -0.00035  -2.09670
  D18       -0.00117   0.00000   0.00000  -0.00033  -0.00033  -0.00150
  D19        2.09390   0.00000   0.00000  -0.00031  -0.00031   2.09359
  D20        1.04544   0.00000   0.00000  -0.00010  -0.00010   1.04535
  D21        3.14062   0.00000   0.00000  -0.00008  -0.00008   3.14054
  D22       -1.04750   0.00001   0.00000  -0.00005  -0.00005  -1.04756
  D23        0.00019   0.00000   0.00000  -0.00012  -0.00012   0.00007
  D24        3.14135   0.00000   0.00000   0.00008   0.00008   3.14143
  D25       -0.00068   0.00000   0.00000  -0.00001  -0.00001  -0.00069
  D26        3.14157  -0.00001   0.00000  -0.00014  -0.00014   3.14144
  D27        3.14141   0.00000   0.00000  -0.00024  -0.00024   3.14117
  D28        0.00047  -0.00001   0.00000  -0.00036  -0.00036   0.00011
  D29        2.19065  -0.00003   0.00000  -0.00696  -0.00696   2.18369
  D30        3.14147   0.00004   0.00000   0.00087   0.00087  -3.14085
  D31       -0.00059   0.00003   0.00000   0.00029   0.00029  -0.00030
  D32       -0.00025   0.00001   0.00000   0.00026   0.00026   0.00001
  D33        3.14088   0.00000   0.00000  -0.00032  -0.00032   3.14056
  D34       -3.14106  -0.00003   0.00000  -0.00068  -0.00068   3.14145
  D35        0.00021  -0.00003   0.00000  -0.00089  -0.00089  -0.00068
  D36        0.00066   0.00000   0.00000  -0.00004  -0.00004   0.00063
  D37       -3.14125   0.00000   0.00000  -0.00024  -0.00024  -3.14150
  D38       -0.00038  -0.00001   0.00000  -0.00023  -0.00023  -0.00061
  D39       -3.14132   0.00000   0.00000  -0.00041  -0.00041   3.14146
  D40       -3.14149   0.00000   0.00000   0.00038   0.00038  -3.14110
  D41        0.00077   0.00001   0.00000   0.00020   0.00020   0.00097
  D42        0.00168   0.00005   0.00000   0.00195   0.00195   0.00363
  D43       -3.14041   0.00004   0.00000   0.00134   0.00134  -3.13906
  D44        0.00063   0.00000   0.00000  -0.00003  -0.00003   0.00060
  D45       -3.14155   0.00000   0.00000   0.00013   0.00013  -3.14142
  D46        2.08777   0.00000   0.00000   0.00583   0.00583   2.09360
  D47       -2.10249   0.00000   0.00000   0.00581   0.00581  -2.09668
  D48       -0.00703   0.00000   0.00000   0.00554   0.00554  -0.00149
  D49       -1.05321   0.00001   0.00000   0.00566   0.00566  -1.04754
  D50        1.03972   0.00000   0.00000   0.00564   0.00564   1.04536
  D51        3.13517   0.00001   0.00000   0.00538   0.00538   3.14055
  D52       -0.00020   0.00001   0.00000   0.00027   0.00027   0.00007
  D53        3.14110   0.00000   0.00000   0.00033   0.00033   3.14143
  D54       -0.00046  -0.00001   0.00000  -0.00023  -0.00023  -0.00069
  D55        3.14146  -0.00001   0.00000  -0.00002  -0.00002   3.14144
  D56        3.14147  -0.00001   0.00000  -0.00029  -0.00029   3.14117
  D57        0.00020  -0.00001   0.00000  -0.00009  -0.00009   0.00011
        Item               Value     Threshold  Converged?
Maximum Force            0.000328     0.000450     YES
RMS     Force            0.000063     0.000300     YES
Maximum Displacement     0.012375     0.001800     NO 
RMS     Displacement     0.003732     0.001200     NO 
Predicted change in Energy=-5.859252D-07
GradGradGradGradGradGradGradGradGradGradGradGradGradGradGradGradGradGrad

AllDun F.D. properties on file 20721 Mask=      11 NFrqRd=     2 NDeriv=     1 ND12= 1 LenFil=      58:
Frequencies=    0.000000    0.085969
Property number 1 -- Alpha(-w,w) frequency  1    0.000000:
                1             2             3 
     1   0.263973D+03 -0.730997D+01  0.257945D+00
     2  -0.730997D+01  0.150675D+03 -0.111004D-01
     3   0.257945D+00 -0.111004D-01  0.151914D+03
Property number 1 -- Alpha(-w,w) frequency  2    0.085969:
                1             2             3 
     1   0.290784D+03 -0.117140D+02  0.308028D+00
     2  -0.117140D+02  0.164993D+03 -0.203848D-01
     3   0.308028D+00 -0.203848D-01  0.166572D+03
Property number 5 -- Beta(-w,w,0) frequency  1    0.000000:
                1 
     1  -0.518470D+00
     2   0.118170D+01
     3  -0.102358D+01
     4   0.696869D+02
     5  -0.133667D+03
     6   0.254332D+01
     7   0.118170D+01
     8  -0.102358D+01
     9  -0.486521D+01
    10  -0.133667D+03
    11  -0.229574D+03
    12   0.655544D+00
    13   0.696869D+02
    14  -0.133667D+03
    15  -0.229574D+03
    16   0.254332D+01
    17   0.655544D+00
    18  -0.273971D+03
Property number 5 -- Beta(-w,w,0) frequency  2    0.085969:
                1 
     1  -0.107139D+01
     2   0.266736D+01
     3  -0.435541D+01
     4   0.174131D+03
     5  -0.439525D+03
     6   0.743827D+01
     7   0.179403D+01
     8  -0.131564D+01
     9  -0.937560D+01
    10  -0.204372D+03
    11  -0.454600D+03
    12   0.178886D+01
    13   0.119688D+03
    14  -0.206931D+03
    15  -0.444430D+03
    16   0.423665D+01
    17   0.131086D+01
    18  -0.496000D+03
AllDun F.D. properties on file 20722 Mask=       1 NFrqRd=     2 NDeriv=    87 ND12= 1 LenFil=    1570:
Frequencies=    0.000000    0.085969
Property number 1 -- Alpha(-w,w) derivatives, frequency  1    0.000000:
                1             2             3             4             5 
     1  -0.417726D+01 -0.347984D+01 -0.341298D+01  0.474441D+01 -0.347379D+01
     2  -0.347984D+01 -0.364959D+01 -0.565591D+01 -0.347379D+01 -0.391946D+01
     3  -0.341298D+01 -0.565591D+01 -0.355416D+01 -0.480988D+01 -0.207102D+01
                6             7             8             9            10 
     1  -0.480988D+01  0.496081D+01 -0.469784D+01 -0.338587D+01  0.119637D+02
     2  -0.207102D+01 -0.469784D+01 -0.565452D+00 -0.195022D+01 -0.194893D+01
     3  -0.523161D+00 -0.338587D+01 -0.195022D+01 -0.355617D+01 -0.217450D+01
               11            12            13            14            15 
     1  -0.194893D+01 -0.217450D+01 -0.445246D+01  0.269934D+01  0.826771D+00
     2   0.853805D+01  0.675052D+01  0.269934D+01  0.552619D+00 -0.568932D+00
     3   0.675052D+01  0.860912D+01  0.826771D+00 -0.568932D+00 -0.148696D+01
               16            17            18            19            20 
     1  -0.486283D+01  0.846359D+00  0.276181D+01 -0.101135D+02  0.271426D+00
     2   0.846359D+00 -0.170442D+01 -0.793344D+00  0.271426D+00 -0.985834D+01
     3   0.276181D+01 -0.793344D+00  0.216894D+00  0.190790D+00 -0.688053D+01
               21            22            23            24            25 
     1   0.190790D+00  0.873561D+01 -0.731778D+01 -0.235593D+01  0.873962D+01
     2  -0.688053D+01 -0.731778D+01  0.751960D+01  0.490841D+01 -0.210005D+01
     3  -0.962953D+01 -0.235593D+01  0.490841D+01  0.344119D+01 -0.736014D+01
               26            27            28            29            30 
     1  -0.210005D+01 -0.736014D+01 -0.754698D+01  0.648414D+01  0.670236D+01
     2   0.372767D+01  0.504879D+01  0.648414D+01  0.271478D+01  0.244967D+01
     3   0.504879D+01  0.808759D+01  0.670236D+01  0.244967D+01  0.239381D+01
               31            32            33            34            35 
     1   0.997066D+00 -0.136065D+01 -0.120117D+01  0.121379D+01 -0.138182D+01
     2  -0.136065D+01  0.458607D+01  0.440810D+01 -0.138182D+01  0.431725D+01
     3  -0.120117D+01  0.440810D+01  0.444770D+01 -0.156204D+01  0.431444D+01
               36            37            38            39            40 
     1  -0.156204D+01 -0.647044D+01 -0.861940D+01 -0.870918D+01  0.254333D+01
     2   0.431444D+01 -0.861940D+01 -0.597262D+01 -0.184606D+01  0.619795D+00
     3   0.449845D+01 -0.870918D+01 -0.184606D+01 -0.563899D+01  0.580990D+01
               41            42            43            44            45 
     1   0.619795D+00  0.580990D+01  0.238665D+01  0.603778D+01  0.728810D+00
     2  -0.429133D+01 -0.421153D+01  0.603778D+01 -0.170910D+01 -0.428230D+01
     3  -0.421153D+01 -0.210587D+01  0.728810D+00 -0.428230D+01 -0.411808D+01
               46            47            48            49            50 
     1   0.750521D+01  0.102016D+02  0.999735D+01 -0.375284D+01  0.515646D+00
     2   0.102016D+02  0.454257D+01  0.272663D+01  0.515646D+00 -0.116302D+01
     3   0.999735D+01  0.272663D+01  0.389518D+01  0.140155D+01  0.313936D+01
               51            52            53            54            55 
     1   0.140155D+01 -0.400480D+01  0.104387D+01  0.158609D+00 -0.311423D+01
     2   0.313936D+01  0.104387D+01  0.313842D+01  0.306048D+01  0.145272D+00
     3   0.318702D+01  0.158609D+00  0.306048D+01 -0.136655D+01  0.323409D+00
               56            57            58            59            60 
     1   0.145272D+00  0.323409D+00  0.462516D+01  0.203131D+01  0.101673D+01
     2  -0.410737D+01 -0.420121D+01  0.203131D+01  0.223133D+01  0.100590D+01
     3  -0.420121D+01 -0.394970D+01  0.101673D+01  0.100590D+01  0.383185D+00
               61            62            63            64            65 
     1   0.480843D+01  0.115489D+01  0.190744D+01  0.820805D-03  0.406522D-02
     2   0.115489D+01  0.832609D+00  0.872852D+00  0.406522D-02  0.344997D-01
     3   0.190744D+01  0.872852D+00  0.250377D+01 -0.233690D+00  0.225779D+01
               66            67            68            69            70 
     1  -0.233690D+00  0.142113D-01 -0.495555D-01 -0.418031D+01 -0.767680D+00
     2   0.225779D+01 -0.495555D-01 -0.551624D-01 -0.282856D+01 -0.420025D+01
     3  -0.233636D-01 -0.418031D+01 -0.282856D+01 -0.207457D-03  0.603215D-01
               71            72            73            74            75 
     1  -0.420025D+01  0.603215D-01  0.362647D+01 -0.624692D+01 -0.592044D+01
     2  -0.299195D+01  0.152052D-01 -0.624692D+01  0.549449D+01  0.967524D+00
     3   0.152052D-01 -0.297481D+01 -0.592044D+01  0.967524D+00  0.550279D+01
               76            77            78            79            80 
     1  -0.584509D+01  0.685124D+01  0.437096D-01 -0.554133D+01  0.354289D-02
     2   0.685124D+01 -0.758076D+01 -0.234687D+01  0.354289D-02  0.303716D+00
     3   0.437096D-01 -0.234687D+01  0.493481D+00  0.699540D+01 -0.225349D+01
               81            82            83            84            85 
     1   0.699540D+01 -0.541561D+01  0.155615D+01  0.510797D+01 -0.116455D+01
     2  -0.225349D+01  0.155615D+01 -0.183999D+01 -0.905115D+00 -0.141267D+01
     3  -0.804228D+01  0.510797D+01 -0.905115D+00 -0.474422D+01  0.183141D+01
               86            87            88            89            90 
     1  -0.141267D+01  0.183141D+01  0.430024D+01 -0.514612D+00 -0.573978D+01
     2  -0.234302D+00  0.108348D+01 -0.514612D+00  0.593864D+00  0.825582D+00
     3   0.108348D+01 -0.288169D+01 -0.573978D+01  0.825582D+00  0.951983D+01
               91            92            93            94            95 
     1  -0.113284D+02 -0.330208D+01 -0.299600D+01 -0.329008D+01 -0.181000D+01
     2  -0.330208D+01 -0.140824D+01 -0.895673D+00 -0.181000D+01 -0.120475D+01
     3  -0.299600D+01 -0.895673D+00 -0.123490D+01 -0.151007D+01 -0.753970D+00
               96            97            98            99           100 
     1  -0.151007D+01 -0.292151D+01 -0.147920D+01 -0.161834D+01 -0.309473D+00
     2  -0.753970D+00 -0.147920D+01 -0.932702D+00 -0.721798D+00 -0.880338D+00
     3  -0.900340D+00 -0.161834D+01 -0.721798D+00 -0.105527D+01 -0.877987D+00
              101           102           103           104           105 
     1  -0.880338D+00 -0.877987D+00 -0.763647D+00 -0.797272D+00 -0.678709D+00
     2   0.159467D+00  0.207687D+00 -0.797272D+00 -0.470466D+01 -0.386432D+01
     3   0.207687D+00  0.188241D+00 -0.678709D+00 -0.386432D+01 -0.389380D+01
              106           107           108           109           110 
     1  -0.759404D+00 -0.668317D+00 -0.766109D+00  0.953762D+01 -0.671495D+00
     2  -0.668317D+00 -0.392391D+01 -0.384603D+01 -0.671495D+00  0.529171D+01
     3  -0.766109D+00 -0.384603D+01 -0.466409D+01 -0.718031D+00  0.522152D+01
              111           112           113           114           115 
     1  -0.718031D+00 -0.740295D+01  0.337563D+01  0.138147D+01 -0.777516D+01
     2   0.522152D+01  0.337563D+01 -0.282332D+01 -0.137930D+01  0.117719D+01
     3   0.516437D+01  0.138147D+01 -0.137930D+01 -0.822753D+00  0.353006D+01
              116           117           118           119           120 
     1   0.117719D+01  0.353006D+01 -0.949119D+01  0.634417D+00 -0.728626D+00
     2  -0.651607D+00 -0.176452D+01  0.634417D+00 -0.515151D+01  0.521572D+01
     3  -0.176452D+01 -0.291960D+01 -0.728626D+00  0.521572D+01 -0.529257D+01
              121           122           123           124           125 
     1   0.728498D+01 -0.333639D+01  0.140490D+01 -0.788292D+01  0.117159D+01
     2  -0.333639D+01  0.277891D+01 -0.139617D+01  0.117159D+01 -0.666434D+00
     3   0.140490D+01 -0.139617D+01  0.830139D+00 -0.358711D+01  0.178011D+01
              126           127           128           129           130 
     1  -0.358711D+01  0.418188D+01  0.348126D+01 -0.347248D+01 -0.463087D+01
     2   0.178011D+01  0.348126D+01  0.350221D+01 -0.564861D+01  0.336598D+01
     3  -0.302957D+01 -0.347248D+01 -0.564861D+01  0.368962D+01 -0.483637D+01
              131           132           133           134           135 
     1   0.336598D+01 -0.483637D+01  0.501500D+01 -0.468975D+01  0.352826D+01
     2   0.386673D+01 -0.208026D+01 -0.468975D+01 -0.540848D+00  0.189211D+01
     3  -0.208026D+01  0.501941D+00  0.352826D+01  0.189211D+01 -0.356511D+01
              136           137           138           139           140 
     1  -0.119239D+02  0.189199D+01 -0.219625D+01  0.438548D+01 -0.268677D+01
     2   0.189199D+01 -0.836083D+01  0.675036D+01 -0.268677D+01 -0.587197D+00
     3  -0.219625D+01  0.675036D+01 -0.879566D+01  0.845887D+00 -0.536798D+00
              141           142           143           144           145 
     1   0.845887D+00 -0.494570D+01  0.842863D+00 -0.280353D+01  0.100746D+02
     2  -0.536798D+00  0.842863D+00 -0.171192D+01  0.860498D+00 -0.226384D+00
     3   0.150830D+01 -0.280353D+01  0.860498D+00  0.122262D+00  0.161720D+00
              146           147           148           149           150 
     1  -0.226384D+00  0.161720D+00 -0.857997D+01  0.724822D+01 -0.236700D+01
     2   0.966691D+01 -0.685899D+01  0.724822D+01 -0.736182D+01  0.492461D+01
     3  -0.685899D+01  0.976814D+01 -0.236700D+01  0.492461D+01 -0.346642D+01
              151           152           153           154           155 
     1   0.885188D+01 -0.208879D+01  0.741406D+01  0.748215D+01 -0.640756D+01
     2  -0.208879D+01  0.374996D+01 -0.509494D+01 -0.640756D+01 -0.266257D+01
     3   0.741406D+01 -0.509494D+01  0.835158D+01  0.682068D+01  0.244419D+01
              156           157           158           159           160 
     1   0.682068D+01 -0.985814D+00  0.131506D+01 -0.118728D+01  0.123478D+01
     2   0.244419D+01  0.131506D+01 -0.441567D+01  0.435469D+01 -0.138045D+01
     3  -0.242649D+01 -0.118728D+01  0.435469D+01 -0.451051D+01  0.159940D+01
              161           162           163           164           165 
     1  -0.138045D+01  0.159940D+01  0.653625D+01  0.849389D+01 -0.881395D+01
     2   0.425448D+01 -0.436597D+01  0.849389D+01  0.592761D+01 -0.183270D+01
     3  -0.436597D+01  0.467295D+01 -0.881395D+01 -0.183270D+01  0.563608D+01
              166           167           168           169           170 
     1  -0.255726D+01 -0.446829D+00  0.578427D+01  0.245681D+01  0.605357D+01
     2  -0.446829D+00  0.416392D+01 -0.418810D+01  0.605357D+01 -0.162926D+01
     3   0.578427D+01 -0.418810D+01  0.220741D+01 -0.890891D+00  0.431968D+01
              171           172           173           174           175 
     1  -0.890891D+00 -0.757410D+01 -0.100906D+02  0.101188D+02  0.368627D+01
     2   0.431968D+01 -0.100906D+02 -0.447689D+01  0.270535D+01 -0.498387D+00
     3  -0.423954D+01  0.101188D+02  0.270535D+01 -0.388369D+01  0.143602D+01
              176           177           178           179           180 
     1  -0.498387D+00  0.143602D+01 -0.408814D+01  0.101914D+01 -0.157552D+00
     2   0.127644D+01  0.304298D+01  0.101914D+01  0.301797D+01 -0.313754D+01
     3   0.304298D+01 -0.327718D+01 -0.157552D+00 -0.313754D+01 -0.126894D+01
              181           182           183           184           185 
     1   0.308842D+01 -0.128054D+00  0.327244D+00 -0.457364D+01 -0.200786D+01
     2  -0.128054D+00  0.399767D+01 -0.419801D+01 -0.200786D+01 -0.219423D+01
     3   0.327244D+00 -0.419801D+01  0.404678D+01  0.100042D+01  0.101026D+01
              186           187           188           189           190 
     1   0.100042D+01  0.489601D+01  0.115959D+01 -0.192556D+01  0.320209D+00
     2   0.101026D+01  0.115959D+01  0.852802D+00 -0.876452D+00  0.870956D+00
     3  -0.370449D+00 -0.192556D+01 -0.876452D+00  0.253174D+01 -0.890152D+00
              191           192           193           194           195 
     1   0.870956D+00 -0.890152D+00  0.760787D+00  0.795961D+00 -0.692088D+00
     2  -0.138215D+00  0.194712D+00  0.795961D+00  0.455768D+01 -0.382127D+01
     3   0.194712D+00 -0.180712D+00 -0.692088D+00 -0.382127D+01  0.392713D+01
              196           197           198           199           200 
     1  -0.773010D+00 -0.681459D+00  0.796822D+00  0.113679D+02  0.327011D+01
     2  -0.681459D+00 -0.388355D+01  0.388210D+01  0.327011D+01  0.138722D+01
     3   0.796822D+00  0.388210D+01 -0.480602D+01 -0.300558D+01 -0.886761D+00
              201           202           203           204           205 
     1  -0.300558D+01  0.326027D+01  0.177175D+01 -0.150120D+01 -0.293325D+01
     2  -0.886761D+00  0.177175D+01  0.117155D+01 -0.740754D+00 -0.147109D+01
     3   0.123847D+01 -0.150120D+01 -0.740754D+00  0.893630D+00  0.163792D+01
              206           207           208           209           210 
     1  -0.147109D+01  0.163792D+01 -0.354688D+01  0.612520D+01 -0.600269D+01
     2  -0.923378D+00  0.719487D+00  0.612520D+01 -0.548777D+01  0.984008D+00
     3   0.719487D+00 -0.106723D+01 -0.600269D+01  0.984008D+00 -0.553351D+01
              211           212           213           214           215 
     1   0.573918D+01 -0.688728D+01  0.831561D-01 -0.560626D+01  0.500688D-02
     2  -0.688728D+01  0.759994D+01 -0.245337D+01  0.500688D-02  0.267967D+00
     3   0.831561D-01 -0.245337D+01 -0.504170D+00 -0.696990D+01  0.218171D+01
              216           217           218           219           220 
     1  -0.696990D+01  0.575010D+01 -0.529376D+01  0.169417D+01 -0.443383D+01
     2   0.218171D+01 -0.529376D+01  0.484139D+01 -0.103276D+01  0.574221D+01
     3  -0.810099D+01  0.169417D+01 -0.103276D+01  0.193729D+01 -0.636191D+00
              221           222           223           224           225 
     1   0.574221D+01 -0.636191D+00 -0.112335D+01  0.170662D+01  0.145389D+01
     2  -0.921812D+01  0.100944D+01  0.170662D+01 -0.259337D+01 -0.102841D+01
     3   0.100944D+01 -0.598648D+00  0.145389D+01 -0.102841D+01 -0.714565D-01
              226           227           228           229           230 
     1   0.280331D+01  0.104810D+01  0.967607D+00  0.110758D+01  0.102936D+01
     2   0.104810D+01  0.229951D+01  0.191695D+01  0.102936D+01  0.263403D+01
     3   0.967607D+00  0.191695D+01  0.225364D+01  0.893555D+00  0.118342D+01
              231           232           233           234           235 
     1   0.893555D+00  0.101589D+01  0.906130D+00  0.997238D+00 -0.580660D+01
     2   0.118342D+01  0.906130D+00  0.749703D+00  0.114545D+01  0.533597D+01
     3   0.773366D+00  0.997238D+00  0.114545D+01  0.246085D+01  0.161465D+01
              236           237           238           239           240 
     1   0.533597D+01  0.161465D+01  0.443005D+01 -0.571537D+01 -0.559445D+00
     2  -0.487377D+01 -0.986728D+00 -0.571537D+01  0.912767D+01  0.876843D+00
     3  -0.986728D+00 -0.190736D+01 -0.559445D+00  0.876843D+00  0.547902D+00
              241           242           243           244           245 
     1  -0.119854D+01  0.176990D+01 -0.147427D+01  0.539715D+01 -0.148265D+01
     2   0.176990D+01 -0.268026D+01  0.104559D+01 -0.148265D+01  0.182629D+01
     3  -0.147427D+01  0.104559D+01 -0.115702D+00  0.513109D+01 -0.880677D+00
              246           247           248           249           250 
     1   0.513109D+01  0.121056D+01  0.143462D+01  0.187018D+01  0.426641D+01
     2  -0.880677D+00  0.143462D+01  0.258614D+00  0.110751D+01 -0.457566D+00
     3   0.479307D+01  0.187018D+01  0.110751D+01  0.296574D+01  0.570904D+01
              251           252           253           254           255 
     1  -0.457566D+00  0.570904D+01 -0.281720D+01 -0.103654D+01  0.994677D+00
     2   0.559337D+00 -0.721712D+00 -0.103654D+01 -0.223665D+01  0.191709D+01
     3  -0.721712D+00  0.949368D+01  0.994677D+00  0.191709D+01 -0.232177D+01
              256           257           258           259           260 
     1  -0.109193D+01 -0.995505D+00  0.885688D+00  0.103755D+01  0.913157D+00
     2  -0.995505D+00 -0.257131D+01  0.118623D+01  0.913157D+00  0.742410D+00
     3   0.885688D+00  0.118623D+01 -0.765985D+00 -0.103802D+01 -0.112733D+01
              261 
     1  -0.103802D+01
     2  -0.112733D+01
     3   0.250181D+01
Property number 1 -- Alpha(-w,w) derivatives, frequency  2    0.085969:
                1             2             3             4             5 
     1  -0.360248D+01 -0.403108D+01 -0.417276D+01  0.119043D+02 -0.671807D+01
     2  -0.403108D+01 -0.826894D+01 -0.101899D+02 -0.671807D+01 -0.853134D+01
     3  -0.417276D+01 -0.101899D+02 -0.817802D+01 -0.881991D+01 -0.593985D+01
                6             7             8             9            10 
     1  -0.881991D+01  0.120994D+02 -0.875985D+01 -0.651831D+01  0.210214D+02
     2  -0.593985D+01 -0.875985D+01 -0.321852D+01 -0.567618D+01 -0.589718D+01
     3  -0.323502D+01 -0.651831D+01 -0.567618D+01 -0.784336D+01 -0.630574D+01
               11            12            13            14            15 
     1  -0.589718D+01 -0.630574D+01 -0.108402D+02  0.480625D+01  0.242250D+01
     2   0.125643D+02  0.109245D+02  0.480625D+01  0.206611D+01  0.789818D+00
     3   0.109245D+02  0.127104D+02  0.242250D+01  0.789818D+00 -0.103394D+01
               16            17            18            19            20 
     1  -0.115535D+02  0.264871D+01  0.486507D+01 -0.187745D+02  0.218985D+01
     2   0.264871D+01 -0.125643D+01  0.393636D+00  0.218985D+01 -0.144614D+02
     3   0.486507D+01  0.393636D+00  0.158424D+01  0.208218D+01 -0.110110D+02
               21            22            23            24            25 
     1   0.208218D+01  0.160778D+02 -0.127449D+02 -0.621963D+01  0.162136D+02
     2  -0.110110D+02 -0.127449D+02  0.127651D+02  0.864845D+01 -0.593979D+01
     3  -0.141484D+02 -0.621963D+01  0.864845D+01  0.605559D+01 -0.128358D+02
               26            27            28            29            30 
     1  -0.593979D+01 -0.128358D+02 -0.783530D+01  0.914158D+01  0.944380D+01
     2   0.639495D+01  0.891733D+01  0.914158D+01  0.225935D+01  0.163654D+01
     3   0.891733D+01  0.134972D+02  0.944380D+01  0.163654D+01  0.191985D+01
               31            32            33            34            35 
     1   0.117829D+01 -0.147939D+01 -0.164611D+01  0.140688D+01 -0.190324D+01
     2  -0.147939D+01  0.109037D+02  0.108680D+02 -0.190324D+01  0.110275D+02
     3  -0.164611D+01  0.108680D+02  0.111154D+02 -0.176045D+01  0.107794D+02
               36            37            38            39            40 
     1  -0.176045D+01 -0.787209D+01 -0.141369D+02 -0.142223D+02  0.196765D+01
     2   0.107794D+02 -0.141369D+02 -0.802634D+01 -0.334714D+01  0.322603D+01
     3   0.106921D+02 -0.142223D+02 -0.334714D+01 -0.760667D+01  0.911434D+01
               41            42            43            44            45 
     1   0.322603D+01  0.911434D+01  0.184438D+01  0.944945D+01  0.347968D+01
     2  -0.105457D+02 -0.996088D+01  0.944945D+01 -0.645757D+01 -0.995312D+01
     3  -0.996088D+01 -0.695276D+01  0.347968D+01 -0.995312D+01 -0.102926D+02
               46            47            48            49            50 
     1   0.552712D+01  0.171834D+02  0.170350D+02 -0.720141D+01  0.159431D+00
     2   0.171834D+02  0.842833D+01  0.614800D+01  0.159431D+00 -0.180335D+00
     3   0.170350D+02  0.614800D+01  0.754517D+01  0.166497D+01  0.455809D+01
               51            52            53            54            55 
     1   0.166497D+01 -0.739406D+01  0.107890D+01 -0.383466D+00 -0.660209D+01
     2   0.455809D+01  0.107890D+01  0.436854D+01  0.438881D+01  0.223100D+01
     3   0.458200D+01 -0.383466D+00  0.438881D+01 -0.556305D+00  0.273278D+01
               56            57            58            59            60 
     1   0.223100D+01  0.273278D+01  0.556456D+01  0.288782D+01  0.179230D+01
     2  -0.816189D+01 -0.884803D+01  0.288782D+01  0.193934D+01  0.948743D+00
     3  -0.884803D+01 -0.796265D+01  0.179230D+01  0.948743D+00  0.502474D-01
               61            62            63            64            65 
     1   0.604127D+01  0.184191D+01  0.273540D+01  0.537774D-02 -0.685573D-02
     2   0.184191D+01  0.976231D+00  0.621253D+00 -0.685573D-02  0.771110D-01
     3   0.273540D+01  0.621253D+00  0.263798D+01 -0.101146D+01  0.501791D+01
               66            67            68            69            70 
     1  -0.101146D+01  0.501719D-02 -0.382382D-01 -0.389998D+01 -0.199045D+01
     2   0.501791D+01 -0.382382D-01 -0.124372D+00 -0.634074D+01 -0.386854D+01
     3  -0.541204D-01 -0.389998D+01 -0.634074D+01  0.197276D-01  0.608254D-01
               71            72            73            74            75 
     1  -0.386854D+01  0.608254D-01  0.606144D+01 -0.858166D+01 -0.819703D+01
     2  -0.664498D+01  0.436657D-01 -0.858166D+01  0.873651D+01  0.363252D+01
     3   0.436657D-01 -0.685060D+01 -0.819703D+01  0.363252D+01  0.866630D+01
               76            77            78            79            80 
     1  -0.861491D+01  0.977165D+01  0.154215D+01 -0.829595D+01  0.151487D+01
     2   0.977165D+01 -0.110144D+02 -0.429563D+01  0.151487D+01 -0.699891D+00
     3   0.154215D+01 -0.429563D+01 -0.446004D+00  0.995719D+01 -0.428653D+01
               81            82            83            84            85 
     1   0.995719D+01 -0.690958D+01  0.252941D+01  0.657229D+01 -0.124081D+01
     2  -0.428653D+01  0.252941D+01 -0.261681D+01 -0.186682D+01 -0.161882D+01
     3  -0.115729D+02  0.657229D+01 -0.186682D+01 -0.629956D+01  0.218884D+01
               86            87            88            89            90 
     1  -0.161882D+01  0.218884D+01  0.578025D+01 -0.121447D+01 -0.743928D+01
     2   0.313424D-01  0.974005D+00 -0.121447D+01  0.660354D+00  0.154363D+01
     3   0.974005D+00 -0.361579D+01 -0.743928D+01  0.154363D+01  0.113129D+02
               91            92            93            94            95 
     1  -0.122130D+02 -0.380491D+01 -0.349333D+01 -0.372973D+01 -0.181516D+01
     2  -0.380491D+01 -0.127882D+01 -0.800402D+00 -0.181516D+01 -0.996589D+00
     3  -0.349333D+01 -0.800402D+00 -0.108603D+01 -0.162286D+01 -0.762144D+00
               96            97            98            99           100 
     1  -0.162286D+01 -0.333654D+01 -0.156963D+01 -0.160348D+01 -0.526545D+00
     2  -0.762144D+00 -0.156963D+01 -0.115772D+01 -0.721606D+00 -0.763365D+00
     3  -0.112269D+01 -0.160348D+01 -0.721606D+00 -0.860017D+00 -0.762282D+00
              101           102           103           104           105 
     1  -0.763365D+00 -0.762282D+00 -0.682252D+00 -0.821858D+00 -0.765529D+00
     2   0.313891D+00  0.372778D+00 -0.821858D+00 -0.488255D+01 -0.409742D+01
     3   0.372778D+00  0.338835D+00 -0.765529D+00 -0.409742D+01 -0.411793D+01
              106           107           108           109           110 
     1  -0.664724D+00 -0.754697D+00 -0.793713D+00  0.136691D+02 -0.411556D+01
     2  -0.754697D+00 -0.413808D+01 -0.407221D+01 -0.411556D+01  0.113271D+02
     3  -0.793713D+00 -0.407221D+01 -0.488279D+01 -0.386019D+01  0.106885D+02
              111           112           113           114           115 
     1  -0.386019D+01 -0.105318D+02  0.494125D+01  0.264618D+01 -0.110093D+02
     2   0.106885D+02  0.494125D+01 -0.332123D+01 -0.154338D+01  0.251729D+01
     3   0.112137D+02  0.264618D+01 -0.154338D+01 -0.110238D+01  0.521238D+01
              116           117           118           119           120 
     1   0.251729D+01  0.521238D+01 -0.135795D+02  0.400934D+01 -0.389843D+01
     2  -0.734890D+00 -0.242171D+01  0.400934D+01 -0.110462D+02  0.106917D+02
     3  -0.242171D+01 -0.334779D+01 -0.389843D+01  0.106917D+02 -0.115050D+02
              121           122           123           124           125 
     1   0.103591D+02 -0.486794D+01  0.267900D+01 -0.111612D+02  0.252324D+01
     2  -0.486794D+01  0.327241D+01 -0.156066D+01  0.252324D+01 -0.765638D+00
     3   0.267900D+01 -0.156066D+01  0.111789D+01 -0.532963D+01  0.246397D+01
              126           127           128           129           130 
     1  -0.532963D+01  0.357978D+01  0.406188D+01 -0.427623D+01 -0.116608D+02
     2   0.246397D+01  0.406188D+01  0.801388D+01 -0.101943D+02  0.652370D+01
     3  -0.351881D+01 -0.427623D+01 -0.101943D+02  0.844308D+01 -0.888557D+01
              131           132           133           134           135 
     1   0.652370D+01 -0.888557D+01  0.122206D+02 -0.877112D+01  0.681270D+01
     2   0.834649D+01 -0.591430D+01 -0.877112D+01 -0.313434D+01  0.561084D+01
     3  -0.591430D+01  0.323059D+01  0.681270D+01  0.561084D+01 -0.794112D+01
              136           137           138           139           140 
     1  -0.209188D+02  0.576498D+01 -0.638581D+01  0.106785D+02 -0.475994D+01
     2   0.576498D+01 -0.122824D+02  0.109410D+02 -0.475994D+01 -0.205672D+01
     3  -0.638581D+01  0.109410D+02 -0.130403D+02  0.246901D+01  0.810863D+00
              141           142           143           144           145 
     1   0.246901D+01 -0.117381D+02  0.266825D+01 -0.499948D+01  0.186901D+02
     2   0.810863D+00  0.266825D+01 -0.128985D+01 -0.309939D+00 -0.208884D+01
     3   0.105091D+01 -0.499948D+01 -0.309939D+00  0.149743D+01  0.206490D+01
              146           147           148           149           150 
     1  -0.208884D+01  0.206490D+01 -0.157842D+02  0.125604D+02 -0.623811D+01
     2   0.141501D+02 -0.109779D+02  0.125604D+02 -0.124904D+02  0.867308D+01
     3  -0.109779D+02  0.143828D+02 -0.623811D+01  0.867308D+01 -0.613414D+01
              151           152           153           154           155 
     1   0.164201D+02 -0.593115D+01  0.130093D+02  0.774496D+01 -0.902591D+01
     2  -0.593115D+01  0.641060D+01 -0.900971D+01 -0.902591D+01 -0.225093D+01
     3   0.130093D+02 -0.900971D+01  0.139531D+02  0.959650D+01  0.164673D+01
              156           157           158           159           160 
     1   0.959650D+01 -0.116703D+01  0.139776D+01 -0.160563D+01  0.142542D+01
     2   0.164673D+01  0.139776D+01 -0.104856D+02  0.107293D+02 -0.187836D+01
     3  -0.193771D+01 -0.160563D+01  0.107293D+02 -0.112716D+02  0.178845D+01
              161           162           163           164           165 
     1  -0.187836D+01  0.178845D+01  0.798743D+01  0.139350D+02 -0.143900D+02
     2   0.108754D+02 -0.109208D+02  0.139350D+02  0.795949D+01 -0.333649D+01
     3  -0.109208D+02  0.111226D+02 -0.143900D+02 -0.333649D+01  0.762708D+01
              166           167           168           169           170 
     1  -0.201718D+01 -0.294333D+01  0.906686D+01  0.193626D+01  0.946098D+01
     2  -0.294333D+01  0.102156D+02 -0.989470D+01  0.946098D+01 -0.630218D+01
     3   0.906686D+01 -0.989470D+01  0.714974D+01 -0.372583D+01  0.100507D+02
              171           172           173           174           175 
     1  -0.372583D+01 -0.564065D+01 -0.170003D+02  0.172698D+02  0.708736D+01
     2   0.100507D+02 -0.170003D+02 -0.827496D+01  0.610658D+01 -0.143461D+00
     3  -0.106368D+02  0.172698D+02  0.610658D+01 -0.757270D+01  0.171926D+01
              176           177           178           179           180 
     1  -0.143461D+00  0.171926D+01 -0.752204D+01  0.103575D+01  0.392390D+00
     2   0.345716D+00  0.443963D+01  0.103575D+01  0.420958D+01 -0.447429D+01
     3   0.443963D+01 -0.469535D+01  0.392390D+00 -0.447429D+01 -0.417903D+00
              181           182           183           184           185 
     1   0.655043D+01 -0.216708D+01  0.276309D+01 -0.550492D+01 -0.284522D+01
     2  -0.216708D+01  0.793351D+01 -0.885246D+01 -0.284522D+01 -0.190217D+01
     3   0.276309D+01 -0.885246D+01  0.819689D+01  0.177138D+01  0.953881D+00
              186           187           188           189           190 
     1   0.177138D+01  0.616278D+01  0.183752D+01 -0.275859D+01  0.535891D+00
     2   0.953881D+00  0.183752D+01  0.101455D+01 -0.640582D+00  0.755003D+00
     3  -0.288538D-01 -0.275859D+01 -0.640582D+00  0.266499D+01 -0.771478D+00
              191           192           193           194           195 
     1   0.755003D+00 -0.771478D+00  0.682220D+00  0.819146D+00 -0.779857D+00
     2  -0.287473D+00  0.358411D+00  0.819146D+00  0.472705D+01 -0.405067D+01
     3   0.358411D+00 -0.333756D+00 -0.779857D+00 -0.405067D+01  0.415354D+01
              196           197           198           199           200 
     1  -0.675603D+00 -0.769400D+00  0.828547D+00  0.122587D+02  0.376627D+01
     2  -0.769400D+00 -0.409478D+01  0.411147D+01  0.376627D+01  0.126079D+01
     3   0.828547D+00  0.411147D+01 -0.503377D+01 -0.350521D+01 -0.789634D+00
              201           202           203           204           205 
     1  -0.350521D+01  0.369509D+01  0.177378D+01 -0.161303D+01 -0.335025D+01
     2  -0.789634D+00  0.177378D+01  0.960425D+00 -0.743386D+00 -0.155976D+01
     3   0.108239D+01 -0.161303D+01 -0.743386D+00  0.111792D+01  0.162121D+01
              206           207           208           209           210 
     1  -0.155976D+01  0.162121D+01 -0.595050D+01  0.841118D+01 -0.829481D+01
     2  -0.114644D+01  0.724915D+00  0.841118D+01 -0.866089D+01  0.365130D+01
     3   0.724915D+00 -0.875600D+00 -0.829481D+01  0.365130D+01 -0.876805D+01
              211           212           213           214           215 
     1   0.846634D+01 -0.977789D+01  0.159552D+01 -0.837696D+01  0.151121D+01
     2  -0.977789D+01  0.110071D+02 -0.444039D+01  0.151121D+01 -0.726189D+00
     3   0.159552D+01 -0.444039D+01  0.470124D+00 -0.996184D+01  0.420707D+01
              216           217           218           219           220 
     1  -0.996184D+01  0.730306D+01 -0.680927D+01  0.271704D+01 -0.591440D+01
     2   0.420707D+01 -0.680927D+01  0.643199D+01 -0.204494D+01  0.741196D+01
     3  -0.117014D+02  0.271704D+01 -0.204494D+01  0.273590D+01 -0.136517D+01
              221           222           223           224           225 
     1   0.741196D+01 -0.136517D+01 -0.116329D+01  0.201897D+01  0.168797D+01
     2  -0.109808D+02  0.172622D+01  0.201897D+01 -0.326466D+01 -0.946490D+00
     3   0.172622D+01 -0.680349D+00  0.168797D+01 -0.946490D+00  0.220619D+00
              226           227           228           229           230 
     1   0.243891D+01  0.109351D+01  0.100991D+01  0.118701D+01  0.931141D+00
     2   0.109351D+01  0.248076D+01  0.213018D+01  0.931141D+00  0.302067D+01
     3   0.100991D+01  0.213018D+01  0.241971D+01  0.908136D+00  0.142986D+01
              231           232           233           234           235 
     1   0.908136D+00  0.109546D+01  0.916046D+00  0.902835D+00 -0.737148D+01
     2   0.142986D+01  0.916046D+00  0.937596D+00  0.139702D+01  0.687095D+01
     3   0.975161D+00  0.902835D+00  0.139702D+01  0.281587D+01  0.261641D+01
              236           237           238           239           240 
     1   0.687095D+01  0.261641D+01  0.590833D+01 -0.737944D+01 -0.125729D+01
     2  -0.648930D+01 -0.198305D+01 -0.737944D+01  0.108761D+02  0.155217D+01
     3  -0.198305D+01 -0.267328D+01 -0.125729D+01  0.155217D+01  0.601807D+00
              241           242           243           244           245 
     1  -0.126104D+01  0.210413D+01 -0.170123D+01  0.687593D+01 -0.243123D+01
     2   0.210413D+01 -0.337455D+01  0.967786D+00 -0.243123D+01  0.257943D+01
     3  -0.170123D+01  0.967786D+00  0.175271D+00  0.660459D+01 -0.183565D+01
              246           247           248           249           250 
     1   0.660459D+01  0.130143D+01  0.163816D+01  0.224042D+01  0.573038D+01
     2  -0.183565D+01  0.163816D+01 -0.125344D-01  0.100652D+01 -0.113381D+01
     3   0.638164D+01  0.224042D+01  0.100652D+01  0.372017D+01  0.740535D+01
              251           252           253           254           255 
     1  -0.113381D+01  0.740535D+01 -0.245314D+01 -0.108323D+01  0.103881D+01
     2   0.607470D+00 -0.141264D+01 -0.108323D+01 -0.241015D+01  0.213109D+01
     3  -0.141264D+01  0.112948D+02  0.103881D+01  0.213109D+01 -0.249743D+01
              256           257           258           259           260 
     1  -0.117326D+01 -0.894792D+00  0.897834D+00  0.111634D+01  0.926580D+00
     2  -0.894792D+00 -0.295241D+01  0.143545D+01  0.926580D+00  0.923864D+00
     3   0.897834D+00  0.143545D+01 -0.973955D+00 -0.948147D+00 -0.137576D+01
              261 
     1  -0.948147D+00
     2  -0.137576D+01
     3   0.286271D+01

----------------------------------------------------------------------

Electric dipole moment (input orientation):
(Debye = 10**-18 statcoulomb cm , SI units = C m)
                 (au)            (Debye)         (10**-30 SI)
  Tot        0.213639D+00      0.543015D+00      0.181130D+01
  x         -0.343751D-04     -0.873728D-04     -0.291444D-03
  y         -0.188201D-02     -0.478359D-02     -0.159564D-01
  z         -0.213630D+00     -0.542994D+00     -0.181123D+01

Dipole polarizability, Alpha (input orientation).
(esu units = cm**3 , SI units = C**2 m**2 J**-1)
Alpha(0;0):
              (au)            (10**-24 esu)      (10**-40 SI)
  iso        0.188854D+03      0.279853D+02      0.311378D+02
  aniso      0.113393D+03      0.168031D+02      0.186960D+02
  xx         0.263973D+03      0.391167D+02      0.435232D+02
  yx        -0.730997D+01     -0.108323D+01     -0.120525D+01
  yy         0.150675D+03      0.223278D+02      0.248430D+02
  zx         0.257945D+00      0.382235D-01      0.425294D-01
  zy        -0.111004D-01     -0.164491D-02     -0.183021D-02
  zz         0.151914D+03      0.225113D+02      0.250472D+02
Alpha(-w;w) w=  530.0nm:
                 (au)         (10**-24 esu)      (10**-40 SI)
  iso        0.207449D+03      0.307408D+02      0.342038D+02
  aniso      0.126645D+03      0.187669D+02      0.208810D+02
  xx         0.290784D+03      0.430897D+02      0.479437D+02
  yx        -0.117140D+02     -0.173584D+01     -0.193138D+01
  yy         0.164993D+03      0.244494D+02      0.272036D+02
  zx         0.308028D+00      0.456450D-01      0.507869D-01
  zy        -0.203848D-01     -0.302071D-02     -0.336099D-02
  zz         0.166572D+03      0.246834D+02      0.274640D+02

First dipole hyperpolarizability, Beta (input orientation).
||, _|_  parallel and perpendicular components, (z) with respect to z axis,
vector components x,y,z.  Values do not include the 1/n! factor of 1/2.
(esu units = statvolt**-1 cm**4 , SI units = C**3 m**3 J**-2)
Beta(0;0,0):
              (au)            (10**-30 esu)      (10**-50 SI)
  || (z)    -0.260315D+03     -0.224892D+01     -0.834663D+00
  _|_(z)    -0.867715D+02     -0.749638D+00     -0.278221D+00
  x          0.300381D+01      0.259506D-01      0.963131D-02
  y         -0.908390D+01     -0.784779D-01     -0.291263D-01
  z         -0.130157D+04     -0.112446D+02     -0.417331D+01
  ||         0.260322D+03      0.224898D+01      0.834685D+00
  xxx       -0.518470D+00     -0.447918D-02     -0.166240D-02
  xxy        0.118170D+01      0.102090D-01      0.378897D-02
  yxy       -0.102358D+01     -0.884293D-02     -0.328196D-02
  yyy       -0.486521D+01     -0.420317D-01     -0.155996D-01
  xxz        0.696869D+02      0.602041D+00      0.223441D+00
  yxz       -0.133667D+03     -0.115478D+01     -0.428585D+00
  yyz       -0.229574D+03     -0.198334D+01     -0.736097D+00
  zxz        0.254332D+01      0.219723D-01      0.815480D-02
  zyz        0.655544D+00      0.566339D-02      0.210191D-02
  zzz       -0.273971D+03     -0.236689D+01     -0.878449D+00
Beta(-w;w,0) w=  530.0nm:
                 (au)         (10**-30 esu)      (10**-50 SI)
  || (z)    -0.474736D+03     -0.410135D+01     -0.152217D+01
  _|_(z)    -0.173003D+03     -0.149461D+01     -0.554709D+00
  x          0.571070D+01      0.493360D-01      0.183106D-01
  y         -0.165875D+02     -0.143303D+00     -0.531854D-01
  z         -0.237368D+04     -0.205067D+02     -0.761087D+01
  ||         0.474749D+03      0.410146D+01      0.152222D+01
  xxx       -0.107139D+01     -0.925599D-02     -0.343527D-02
  yxx        0.266736D+01      0.230439D-01      0.855252D-02
  yyx       -0.435541D+01     -0.376273D-01     -0.139650D-01
  zxx        0.174131D+03      0.150436D+01      0.558328D+00
  zyx       -0.439525D+03     -0.379715D+01     -0.140928D+01
  zzx        0.743827D+01      0.642608D-01      0.238498D-01
  xxy        0.179403D+01      0.154990D-01      0.575230D-02
  yxy       -0.131564D+01     -0.113661D-01     -0.421841D-02
  yyy       -0.937560D+01     -0.809979D-01     -0.300616D-01
  zxy       -0.204372D+03     -0.176561D+01     -0.655289D+00
  zyy       -0.454600D+03     -0.392739D+01     -0.145761D+01
  zzy        0.178886D+01      0.154543D-01      0.573572D-02
  xxz        0.119688D+03      0.103401D+01      0.383763D+00
  yxz       -0.206931D+03     -0.178772D+01     -0.663496D+00
  yyz       -0.444430D+03     -0.383953D+01     -0.142500D+01
  zxz        0.423665D+01      0.366013D-01      0.135842D-01
  zyz        0.131086D+01      0.113248D-01      0.420310D-02
  zzz       -0.496000D+03     -0.428505D+01     -0.159035D+01

----------------------------------------------------------------------

Dipole orientation:
    6         -4.85319646          1.41756862          1.89044561
    6         -5.10429613         -0.51680004         -0.07448842
    6         -7.51020837         -1.19457780         -0.84020529
    8         -9.60209137         -0.09035743          0.20896034
    6         -9.39323412          1.67630198          2.00335663
    6         -7.11861894          2.48374161          2.89385595
    8         -3.03901426         -1.51258451         -1.01570725
   30          0.00064558         -0.00328531          0.61596739
    6         -8.11758342         -3.11541422         -2.80468500
    1         -9.18689670         -2.27500728         -4.36894040
    1        -11.21925479          2.35538569          2.63036053
    1         -7.02000184          3.92033591          4.35065826
    8         -2.64511441          2.06215582          2.61413709
    8          2.65619202         -2.07670707          2.59309375
    6          4.86099858         -1.42869583          1.86215354
    6          5.10273258          0.51438167         -0.09512053
    6          7.50527080          1.19694384         -0.86756871
    8          9.60197502          0.08908978          0.16773422
    6          9.40158841         -1.68624746          1.95458205
    6          7.13105213         -2.49859926          2.85099399
    8          3.03322372          1.51380085         -1.02291851
    1          7.03902288         -3.94231446          4.30116249
    1         11.23056914         -2.36747193          2.57050736
    6          8.10330404          3.12796890         -2.82491752
    1          9.23928587          4.67061807         -2.03326008
    1         -6.35526509         -3.89413517         -3.53786142
    1         -9.26072970         -4.65546975         -2.01846474
    1          9.17638648          2.29831087         -4.39225556
    1          6.33724420          3.90144463         -3.55462713

Electric dipole moment (dipole orientation):
(Debye = 10**-18 statcoulomb cm , SI units = C m)
                 (au)            (Debye)         (10**-30 SI)
  Tot        0.213639D+00      0.543015D+00      0.181130D+01
  x          0.000000D+00      0.000000D+00      0.000000D+00
  y          0.000000D+00      0.000000D+00      0.000000D+00
  z          0.213639D+00      0.543015D+00      0.181130D+01

Dipole polarizability, Alpha (dipole orientation).
(esu units = cm**3 , SI units = C**2 m**2 J**-1)
Alpha(0;0):
              (au)            (10**-24 esu)      (10**-40 SI)
  iso        0.188854D+03      0.279853D+02      0.311378D+02
  aniso      0.113393D+03      0.168031D+02      0.186960D+02
  xx         0.263973D+03      0.391167D+02      0.435232D+02
  yx         0.731203D+01      0.108353D+01      0.120559D+01
  yy         0.150676D+03      0.223278D+02      0.248430D+02
  zx        -0.211570D+00     -0.313515D-01     -0.348832D-01
  zy        -0.231843D-01     -0.343556D-02     -0.382258D-02
  zz         0.151913D+03      0.225113D+02      0.250471D+02
Alpha(-w;w) w=  530.0nm:
                 (au)         (10**-24 esu)      (10**-40 SI)
  iso        0.207449D+03      0.307408D+02      0.342038D+02
  aniso      0.126645D+03      0.187669D+02      0.208810D+02
  xx         0.290783D+03      0.430897D+02      0.479437D+02
  yx         0.117163D+02      0.173618D+01      0.193176D+01
  yy         0.164993D+03      0.244495D+02      0.272037D+02
  zx        -0.224810D+00     -0.333134D-01     -0.370661D-01
  zy        -0.361778D-01     -0.536100D-02     -0.596492D-02
  zz         0.166572D+03      0.246834D+02      0.274639D+02

First dipole hyperpolarizability, Beta (dipole orientation).
||, _|_  parallel and perpendicular components, (z) with respect to z axis,
vector components x,y,z.  Values do not include the 1/n! factor of 1/2.
(esu units = statvolt**-1 cm**4 , SI units = C**3 m**3 J**-2)
Beta(0;0,0):
              (au)            (10**-30 esu)      (10**-50 SI)
  || (z)     0.260320D+03      0.224897D+01      0.834681D+00
  _|_(z)     0.867735D+02      0.749655D+00      0.278227D+00
  x          0.321325D+01      0.277600D-01      0.103028D-01
  y         -0.238242D+01     -0.205822D-01     -0.763888D-02
  z          0.130160D+04      0.112448D+02      0.417341D+01
  ||         0.260322D+03      0.224898D+01      0.834685D+00
  xxx       -0.552111D+00     -0.476981D-02     -0.177027D-02
  xxy       -0.610784D+00     -0.527670D-02     -0.195839D-02
  yxy        0.136858D+01      0.118234D-01      0.438816D-02
  yyy       -0.120238D+01     -0.103877D-01     -0.385528D-02
  xxz       -0.696943D+02     -0.602104D+00     -0.223465D+00
  yxz       -0.133678D+03     -0.115487D+01     -0.428619D+00
  yyz        0.229587D+03      0.198345D+01      0.736138D+00
  zxz        0.254615D+00      0.219967D-02      0.816388D-03
  zyz        0.101903D+01      0.880362D-02      0.326738D-02
  zzz        0.273975D+03      0.236693D+01      0.878462D+00
Beta(-w;w,0) w=  530.0nm:
                 (au)         (10**-30 esu)      (10**-50 SI)
  || (z)     0.474746D+03      0.410144D+01      0.152221D+01
  _|_(z)     0.173007D+03      0.149464D+01      0.554723D+00
  x          0.609264D+01      0.526357D-01      0.195352D-01
  y         -0.432367D+01     -0.373531D-01     -0.138632D-01
  z          0.237373D+04      0.205072D+02      0.761104D+01
  ||         0.474749D+03      0.410146D+01      0.152222D+01
  xxx       -0.114669D+01     -0.990652D-02     -0.367671D-02
  yxx       -0.123731D+01     -0.106894D-01     -0.396725D-02
  yyx        0.346055D+01      0.298965D-01      0.110958D-01
  zxx       -0.174147D+03     -0.150450D+01     -0.558379D+00
  zyx       -0.439561D+03     -0.379746D+01     -0.140939D+01
  zzx       -0.170330D+00     -0.147152D-02     -0.546138D-03
  xxy       -0.805366D+00     -0.695774D-02     -0.258230D-02
  yxy        0.238110D+01      0.205709D-01      0.763467D-02
  yyy       -0.254980D+01     -0.220283D-01     -0.817559D-02
  zxy       -0.204389D+03     -0.176576D+01     -0.655344D+00
  zyy        0.454625D+03      0.392761D+01      0.145769D+01
  zzy        0.191749D+01      0.165656D-01      0.614817D-02
  xxz       -0.119698D+03     -0.103410D+01     -0.383797D+00
  yxz       -0.206948D+03     -0.178787D+01     -0.663550D+00
  yyz        0.444451D+03      0.383971D+01      0.142507D+01
  zxz        0.740147D+00      0.639429D-02      0.237318D-02
  zyz        0.234412D+01      0.202513D-01      0.751609D-02
  zzz        0.496008D+03      0.428512D+01      0.159038D+01

----------------------------------------------------------------------
1\1\GINC000000-ND1000000\Freq\RB3LYP\GenECP\C12H10O6Zn1\VICTOR VOLKOV\
26-Jul-2024\0\\#MaxDisk=50GB #p rb3lyp/genecp geom=check guess=read sc
f=(xqc,novaracc) freq=raman cphf=rdfreq integral=(grid=superfinegrid,a
cc2e=14)\\Zn (II) maltolato\\0,1\C,-2.568361354,-0.7589267486,-0.99332
04057\C,-2.7010709943,0.2738173485,0.0374414934\C,-3.9741599555,0.6360
384082,0.4396709454\O,-5.0812256676,0.0468427289,-0.1101763966\C,-4.97
08552966,-0.896361884,-1.0514753235\C,-3.7672563196,-1.3277760434,-1.5
191186189\O,-1.6080911482,0.8051302408,0.530675827\Zn,0.0002891765,-0.
0011330032,-0.3259586242\C,-4.2954024398,1.6616198442,1.4702858567\H,-
4.8611251457,1.2242053773,2.3020307959\H,-5.9371969364,-1.2586257789,-
1.3799374588\H,-3.7151938994,-2.0947507007,-2.2833067132\O,-1.39995605
39,-1.1033888235,-1.3734497225\O,1.4053746896,1.0868142149,-1.38205997
61\C,2.5721705338,0.747321328,-0.9924449961\C,2.7002580374,-0.27174698
63,0.0522970715\C,3.9716925203,-0.6293293001,0.4640205042\O,5.08113202
47,-0.047927978,-0.0891599434\C,4.9749391898,0.8831739194,-1.042941398
\C,3.7733465254,1.3088573542,-1.5208773562\O,1.6052005046,-0.796270434
8,0.5480827547\H,3.7245227243,2.0660486838,-2.2949660078\H,5.942741392
1,1.2407764533,-1.3721937717\C,4.2883254593,-1.642019771,1.5087155979\
H,4.8893943212,-2.4620137665,1.0968994106\H,-3.3627616229,2.0771024156
,1.8544708398\H,-4.9003969115,2.4728858225,1.0471702379\H,4.8563093672
,-1.1956946462,2.3341239951\H,3.3538292792,-2.0479072745,1.8986023823\
\Version=ES64L-G09RevE.01\State=1-A\HF=-980.3441939\RMSD=3.839e-009\RM
SF=3.559e-005\ZeroPoint=0.2042854\Thermal=0.2223546\Dipole=-0.0000344,
-0.001882,-0.2136304\DipoleDeriv=1.8657599,-0.3907057,-0.4239401,-0.64
57615,0.4038022,0.2202423,-0.6962025,0.2186348,0.4265187,1.1835591,0.6
149239,0.5873336,1.0147425,-0.114165,-0.2011118,0.9748038,-0.2004389,-
0.1520127,0.4498527,-0.4415971,-0.4506801,0.1187065,0.3152489,0.358583
8,0.1040016,0.3783183,0.3225945,-0.9105107,0.2142916,0.2319941,-0.0375
163,-0.3507439,-0.268328,-0.0112909,-0.2754543,-0.3552082,0.402216,-0.
2445236,-0.2548153,-0.1413051,0.2294574,0.2198914,-0.1549508,0.2231421
,0.238425,-0.6217483,0.1357491,0.1436652,-0.1315542,-0.0533142,0.15208
93,-0.1160431,0.1444549,-0.0540352,-1.9067202,-0.3176359,-0.2899669,-0
.5085521,-0.5411696,-0.128651,-0.4430842,-0.1302336,-0.5178194,2.98283
96,0.0194299,0.0041803,0.2441327,0.8530031,0.0004901,0.0028975,0.00005
56,0.8488463,-0.0140839,0.0590489,0.0628169,-0.0678944,0.044365,-0.097
2671,-0.0631059,-0.1008033,0.0450781,0.019268,-0.0125889,0.0975998,-0.
0268234,0.0026172,0.045136,0.1266243,-0.0171195,-0.0669784,0.0001759,-
0.0328511,-0.0282022,-0.0256272,0.0991036,-0.0493064,-0.0204946,-0.048
9603,0.1015199,0.0866161,-0.0009092,0.0013988,-0.0166187,0.0626751,-0.
0857055,-0.0151152,-0.0862473,0.0639394,-2.0819046,0.3688793,0.397514,
0.2280733,-0.5297397,-0.1686945,0.2955957,-0.1725254,-0.5471088,-2.078
844,0.3632689,-0.4085205,0.22372,-0.5254263,0.1692892,-0.305037,0.1738
84,-0.5545464,1.8605506,-0.3845215,0.4348461,-0.6360462,0.3981349,-0.2
222752,0.7107344,-0.2201488,0.4367888,1.1904116,0.6061624,-0.5900508,1
.0009587,-0.1094379,0.2045783,-0.9825899,0.2026418,-0.1633442,0.448464
2,-0.4346439,0.4567177,0.1175453,0.3064324,-0.3587204,-0.1063342,-0.37
91422,0.3328399,-0.9096582,0.2104552,-0.2368842,-0.0379662,-0.343675,0
.2682244,0.0101544,0.2757421,-0.3628946,0.4001693,-0.2403115,0.2586302
,-0.1383149,0.2236608,-0.2203059,0.1572002,-0.2238114,0.245737,-0.6212
865,0.1345043,-0.147931,-0.1291931,-0.0570186,-0.1526676,0.1154229,-0.
1438292,-0.0503229,-1.9098615,-0.314071,0.2888335,-0.5031077,-0.537482
1,0.1269305,0.4440539,0.129064,-0.5183678,0.0865751,-0.0012643,-0.0012
804,-0.0168117,0.064873,0.08565,0.015409,0.0861941,0.0617963,-0.000015
2,-0.0326376,0.0282282,-0.0255112,0.1004125,0.0492225,0.0204065,0.0488
246,0.1004739,-0.0141458,0.0581126,-0.0635577,-0.0662911,0.0465061,0.0
97863,0.0649207,0.1002324,0.0429394,0.0123528,0.1018395,0.011661,0.128
7511,-0.0619789,0.0213885,0.026705,-0.0402203,0.0037253,0.0247895,-0.0
636823,-0.0607873,-0.0107855,0.0654715,-0.0201505,-0.0094097,-0.018102
4,0.0673686,0.0114729,0.1019581,-0.0132223,0.1284587,-0.0606621,-0.020
3224,-0.0289667,0.0412118,0.0037901,0.0192338,-0.0142744,-0.097573,-0.
0289579,0.0027324,-0.0458994,-0.1259473,0.0165017,-0.0665983,0.0244719
,-0.0624059,0.0619923,-0.0104504,0.0663171,0.0198263,0.0096421,0.01813
44,0.066856\Polar=263.9726823,-7.3099655,150.6752848,0.2579453,-0.0111
004,151.9136757\PolarDeriv=-4.1772606,-3.4798396,-3.649595,-3.4129825,
-5.6559147,-3.554161,4.744406,-3.4737905,-3.9194591,-4.8098754,-2.0710
202,-0.5231609,4.9608118,-4.697844,-0.5654517,-3.3858683,-1.9502242,-3
.5561716,11.9636604,-1.9489299,8.5380453,-2.1745025,6.7505212,8.609124
2,-4.452464,2.6993369,0.5526189,0.8267714,-0.5689317,-1.4869593,-4.862
8263,0.8463588,-1.7044208,2.7618087,-0.7933443,0.2168937,-10.1135292,0
.2714263,-9.8583441,0.1907899,-6.8805287,-9.6295345,8.7356135,-7.31778
32,7.5196022,-2.3559255,4.9084078,3.4411924,8.739622,-2.1000508,3.7276
721,-7.3601366,5.0487864,8.0875914,-7.5469837,6.484145,2.7147819,6.702
3595,2.4496714,2.3938088,0.9970657,-1.3606508,4.5860712,-1.2011682,4.4
080983,4.4477022,1.2137949,-1.381817,4.3172515,-1.5620365,4.3144365,4.
4984496,-6.4704359,-8.6194011,-5.9726247,-8.7091842,-1.8460566,-5.6389
885,2.5433264,0.6197954,-4.2913293,5.8099017,-4.2115281,-2.1058701,2.3
866457,6.0377827,-1.7090954,0.7288103,-4.2823038,-4.1180763,7.505208,1
0.2016213,4.5425733,9.9973462,2.7266337,3.895183,-3.75284,0.5156462,-1
.1630196,1.4015492,3.1393633,3.1870199,-4.0048036,1.0438698,3.1384176,
0.1586091,3.0604777,-1.3665515,-3.1142294,0.1452724,-4.1073742,0.32340
88,-4.2012098,-3.9497033,4.6251554,2.0313051,2.2313286,1.0167316,1.005
9025,0.3831849,4.8084268,1.1548902,0.8326093,1.9074428,0.8728517,2.503
7663,0.0008208,0.0040652,0.0344997,-0.2336905,2.2577925,-0.0233636,0.0
142113,-0.0495555,-0.0551624,-4.1803063,-2.8285639,-0.0002075,-0.76768
02,-4.2002492,-2.9919515,0.0603215,0.0152052,-2.9748091,3.6264681,-6.2
469204,5.4944925,-5.9204431,0.9675238,5.5027925,-5.8450943,6.8512375,-
7.5807616,0.0437096,-2.3468733,0.4934811,-5.5413265,0.0035429,0.303716
3,6.9954023,-2.2534881,-8.0422763,-5.4156074,1.5561505,-1.8399896,5.10
79699,-0.9051148,-4.7442151,-1.164552,-1.4126744,-0.2343016,1.8314054,
1.0834807,-2.8816887,4.3002353,-0.5146124,0.5938644,-5.7397839,0.82558
24,9.5198315,-11.3283605,-3.3020761,-1.4082418,-2.9960045,-0.8956732,-
1.2348998,-3.2900822,-1.8100004,-1.2047547,-1.5100695,-0.7539702,-0.90
034,-2.9215131,-1.4792017,-0.9327021,-1.6183429,-0.7217982,-1.0552651,
-0.3094726,-0.8803377,0.1594673,-0.8779871,0.2076874,0.1882415,-0.7636
47,-0.7972719,-4.7046571,-0.6787088,-3.8643157,-3.893795,-0.7594039,-0
.6683172,-3.923913,-0.7661089,-3.8460282,-4.6640927,9.5376175,-0.67149
49,5.2917062,-0.7180313,5.221519,5.1643734,-7.4029507,3.3756313,-2.823
3154,1.3814655,-1.379302,-0.822753,-7.7751612,1.1771923,-0.6516066,3.5
30064,-1.7645184,-2.9195999,-9.4911878,0.6344173,-5.1515138,-0.7286258
,5.2157236,-5.2925682,7.2849843,-3.336387,2.7789111,1.4049026,-1.39616
81,0.8301392,-7.8829157,1.1715864,-0.6664344,-3.5871062,1.7801066,-3.0
295675,4.1818839,3.4812555,3.5022146,-3.4724817,-5.6486116,3.689622,-4
.6308655,3.3659812,3.8667349,-4.836368,-2.0802613,0.501941,5.0150029,-
4.6897467,-0.5408484,3.5282553,1.8921129,-3.5651125,-11.9238918,1.8919
869,-8.3608334,-2.1962495,6.7503599,-8.7956583,4.3854821,-2.6867745,-0
.5871974,0.8458875,-0.5367977,1.5082963,-4.9457007,0.8428631,-1.711917
5,-2.8035268,0.8604982,0.1222623,10.0745756,-0.2263839,9.6669122,0.161
72,-6.8589864,9.7681421,-8.5799749,7.2482224,-7.3618181,-2.3669965,4.9
246102,-3.466423,8.8518845,-2.0887934,3.7499623,7.4140612,-5.0949352,8
.3515804,7.482155,-6.4075585,-2.6625687,6.8206812,2.4441918,-2.426488,
-0.9858136,1.3150569,-4.4156713,-1.1872778,4.3546895,-4.5105149,1.2347
77,-1.3804497,4.2544772,1.5994045,-4.3659692,4.6729475,6.5362519,8.493
8913,5.9276082,-8.8139485,-1.8327,5.6360842,-2.5572605,-0.4468294,4.16
39197,5.7842743,-4.1881044,2.2074111,2.4568077,6.0535665,-1.6292599,-0
.8908914,4.3196756,-4.2395443,-7.5741001,-10.0906181,-4.4768882,10.118
8407,2.7053506,-3.8836889,3.6862717,-0.4983868,1.2764405,1.4360208,3.0
429751,-3.2771789,-4.0881381,1.0191385,3.0179715,-0.1575521,-3.1375422
,-1.268941,3.0884165,-0.1280542,3.9976716,0.3272439,-4.198013,4.046775
4,-4.5736369,-2.007861,-2.1942316,1.0004198,1.0102644,-0.3704493,4.896
0132,1.1595872,0.8528024,-1.9255556,-0.8764524,2.5317392,0.3202086,0.8
709558,-0.1382153,-0.8901516,0.1947125,-0.180712,0.7607868,0.795961,4.
5576796,-0.6920876,-3.8212739,3.9271332,-0.77301,-0.6814588,-3.8835481
,0.7968217,3.8820956,-4.8060157,11.3679151,3.2701071,1.3872182,-3.0055
8,-0.8867609,1.23847,3.2602697,1.7717501,1.1715544,-1.5011982,-0.74075
42,0.8936304,-2.9332509,-1.4710866,-0.9233784,1.6379222,0.7194868,-1.0
672322,-3.5468791,6.1252013,-5.487766,-6.0026925,0.9840078,-5.5335087,
5.7391816,-6.8872753,7.5999383,0.0831561,-2.4533732,-0.5041699,-5.6062
596,0.0050069,0.267967,-6.9698984,2.1817073,-8.1009889,5.7501008,-5.29
37579,4.8413869,1.6941698,-1.0327591,1.9372936,-4.4338262,5.7422091,-9
.2181245,-0.6361907,1.0094434,-0.5986477,-1.1233459,1.7066204,-2.59337
4,1.4538916,-1.0284139,-0.0714565,2.8033138,1.0480982,2.2995058,0.9676
07,1.9169482,2.2536428,1.1075802,1.0293626,2.6340302,0.8935552,1.18342
39,0.7733659,1.0158927,0.9061298,0.7497026,0.9972385,1.1454514,2.46084
63,-5.8066016,5.3359704,-4.8737711,1.6146496,-0.9867281,-1.9073573,4.4
300518,-5.715374,9.1276697,-0.5594451,0.8768425,0.5479022,-1.1985385,1
.7699006,-2.6802591,-1.4742688,1.0455853,-0.1157016,5.3971477,-1.48264
93,1.82629,5.1310921,-0.8806767,4.7930654,1.2105553,1.4346239,0.258614
3,1.8701785,1.1075113,2.9657436,4.2664139,-0.4575661,0.559337,5.709041
2,-0.7217124,9.4936827,-2.8172039,-1.0365429,-2.236648,0.9946766,1.917
0902,-2.3217714,-1.0919341,-0.995505,-2.5713098,0.8856884,1.1862251,-0
.7659853,1.0375459,0.9131573,0.7424098,-1.0380184,-1.1273294,2.5018117
\HyperPolar=-0.5184699,1.1817033,-1.0235789,-4.865215,69.6869111,-133.
6670243,-229.5738414,2.5433201,0.6555437,-273.9707122\PG=C01 [X(C12H10
O6Zn1)]\NImag=0\\0.81037911,-0.01127312,0.38772079,-0.03215114,0.21734
782,0.38620024,-0.06793036,-0.00985171,-0.00972039,0.79316330,0.008196
23,-0.13754253,-0.06974039,0.01653878,0.37273700,0.00821390,-0.0690129
4,-0.13661093,-0.00518993,0.23739780,0.36988488,-0.01471963,0.03461550
,0.03456916,-0.30138397,0.06114736,0.06929537,0.66701853,0.03065958,-0
.00368623,0.00400199,0.07508939,-0.10928537,-0.06631541,-0.05084361,0.
38431214,0.03071255,0.00386982,-0.00590749,0.08308918,-0.06589343,-0.1
1339061,-0.06796981,0.24784687,0.38555401,0.01783191,-0.01015645,-0.01
083011,-0.05507779,-0.00793510,-0.00612580,-0.20455458,-0.04239042,-0.
03685056,0.36949454,-0.01350806,-0.02507687,-0.01923382,-0.01061320,0.
01891172,0.01975401,-0.04699379,-0.09537495,-0.05133976,0.05053424,0.3
2890395,-0.01417418,-0.01937450,-0.02405072,-0.00873746,0.01966834,0.0
1928060,-0.04141388,-0.05147710,-0.09207152,0.04057915,0.25258701,0.32
296892,-0.06019404,-0.00766432,-0.00573216,0.01130089,0.00160053,0.001
27631,-0.00976457,-0.02418538,-0.02357075,-0.10669643,0.02069181,0.022
27668,0.84190040,0.00582123,0.02808438,0.02981169,0.00879548,-0.010825
22,-0.01206367,-0.03326999,-0.02969856,-0.03358536,0.00823555,-0.18307
765,-0.12806704,0.00720519,0.38700423,0.00768257,0.03025933,0.02770631
,0.00841663,-0.01183346,-0.01101690,-0.03263574,-0.03387004,-0.0275006
5,0.00990321,-0.12845533,-0.18255159,-0.01595677,0.25471082,0.38418055
,-0.20220747,-0.05463855,-0.04956871,0.00213587,-0.01615322,-0.0161830
0,-0.00215672,-0.00943315,-0.00932998,-0.00711296,0.03408847,0.0345893
9,-0.37314535,0.06916796,0.07914060,0.71423629,-0.07082234,-0.12892755
,-0.06729030,-0.02658838,-0.00590351,-0.00348585,0.01386152,0.00214563
,0.00227619,0.02315301,-0.01738004,-0.03275633,0.09336773,-0.11688939,
-0.06772150,-0.04163746,0.43113321,-0.06566641,-0.06782265,-0.12403403
,-0.02652257,-0.00377817,-0.00445458,0.01386173,0.00301310,0.00200031,
0.02373085,-0.03312937,-0.01885979,0.10317620,-0.06694660,-0.12163729,
-0.06119099,0.32425197,0.43042082,-0.04335130,-0.01582881,-0.01407223,
-0.29054723,-0.11130786,-0.10276222,-0.06822414,-0.01697249,-0.0144878
0,-0.00350198,-0.00653164,-0.00609960,-0.01498083,0.00823294,0.0086391
0,0.01904023,0.00330933,0.00285401,0.42501143,-0.02967831,-0.01967453,
-0.02925385,-0.10115812,-0.11979401,-0.06494646,-0.00169590,0.01070755
,0.00541534,0.00073702,0.00150526,-0.00794293,-0.00263984,0.00160996,0
.00264138,0.00618918,0.00004567,-0.00584374,0.11140502,0.14853145,-0.0
2784871,-0.02981818,-0.01781932,-0.09274071,-0.06445852,-0.11271870,0.
00068116,0.00587501,0.01123850,0.00118808,-0.00770770,0.00173672,-0.00
219743,0.00229312,0.00140106,0.00574627,-0.00572274,-0.00018919,0.0979
7852,0.10927660,0.14087171,-0.02491476,-0.00113062,-0.00019746,-0.0283
4609,-0.00487705,-0.00389936,-0.00207962,-0.00060669,-0.00054131,0.004
58286,0.00140576,0.00126647,0.00047859,-0.00043988,-0.00043461,0.00129
036,0.00077581,0.00074723,-0.04730315,0.02504043,0.02629819,0.23045875
,-0.02469823,0.00590508,0.00424156,0.01863922,0.00439205,0.00306549,-0
.00942079,-0.00016398,0.00038685,0.00287986,-0.00109374,-0.00180234,-0
.00457698,0.00278304,0.00253986,0.00941049,0.00063629,-0.00065354,0.01
315184,-0.02329477,-0.01444716,-0.00785137,0.06899517,-0.02330701,0.00
354228,0.00631365,0.01986806,0.00387900,0.00434155,-0.00925998,0.00012
561,0.00014257,0.00254420,-0.00180405,-0.00126080,-0.00455909,0.002419
49,0.00293211,0.00925188,-0.00042488,0.00032712,0.01360052,-0.01457247
,-0.02424130,0.00034442,0.00002853,0.07005963,-0.00539636,-0.00427670,
-0.00367264,-0.00035841,0.02227713,0.02239119,-0.09195292,0.03413961,0
.03480417,0.00086954,-0.03386093,-0.03379768,-0.00617376,0.00226935,0.
00255617,0.00314666,-0.00019526,-0.00034442,0.00107389,-0.00093096,-0.
00104346,0.00088651,0.00041033,0.00036615,0.58828990,-0.00022406,0.006
17038,-0.00514227,0.00736181,0.00087023,-0.00811343,0.02690091,-0.1425
4862,-0.07542777,-0.00549801,-0.01914344,-0.01627319,-0.00053715,0.002
96089,0.00013471,-0.00016383,-0.00119543,-0.00017352,-0.00172411,-0.00
276574,0.00015889,0.00032904,-0.00001234,-0.00019844,0.01904712,0.5200
1340,0.00031855,-0.00501783,0.00635440,0.00763045,-0.00859196,-0.00000
669,0.02756520,-0.07567402,-0.14374893,-0.00559178,-0.01536401,-0.0177
0426,-0.00024219,0.00006104,0.00291922,-0.00028488,-0.00017272,-0.0011
9526,-0.00183352,0.00012749,-0.00269719,0.00030665,-0.00019290,-0.0000
4150,0.01718221,-0.01557973,0.51903415,-0.00013829,0.00034872,-0.00017
407,0.00088174,0.00011373,0.00072618,-0.00618539,0.00017950,0.00587155
,0.00039438,-0.00005931,-0.00047913,0.00047175,-0.00012219,-0.00026264
,-0.00043689,-0.00011409,-0.00018958,-0.00030792,0.00073131,0.00006560
,0.00036782,-0.00011885,0.00006028,-0.11374485,-0.05755172,0.10028159,
0.12088779,0.00063529,-0.00050353,0.00216394,-0.00169063,-0.00321311,-
0.00221074,0.01465401,0.00971247,-0.02185616,0.00062545,0.00232157,0.0
0194952,0.00052727,-0.00129782,-0.00054750,-0.00072396,0.00015706,-0.0
0014708,0.00067963,0.00128109,0.00044134,-0.00024037,-0.00010862,-0.00
001244,-0.05693328,-0.08905840,0.07997790,0.05930077,0.09629111,0.0003
3271,0.00022482,0.00236819,-0.00298263,-0.00255720,-0.00297567,0.01345
759,0.00413163,-0.01911030,0.00076158,0.00209466,0.00265747,0.00023040
,-0.00193580,-0.00133098,-0.00091903,0.00027743,0.00010742,0.00115854,
0.00150790,0.00066962,-0.00062978,-0.00004345,0.00004763,0.10048806,0.
08149861,-0.19297299,-0.11371034,-0.08600570,0.21015721,-0.00092837,0.
00268315,0.00297412,-0.00034711,0.00038759,0.00039955,0.00258554,0.001
64261,0.00169503,0.00800857,0.00047039,0.00009530,-0.30203889,-0.08711
389,-0.07786189,-0.01393838,-0.01012900,-0.00939361,0.00026413,-0.0001
2274,-0.00015582,0.00019955,0.00024134,0.00022324,0.00012193,0.0000600
4,0.00009348,0.00000800,-0.00000890,0.00002031,0.30753881,0.00172853,0
.00294896,-0.00584572,-0.00053373,0.00024159,0.00016906,0.00432012,0.0
0162151,-0.00291953,-0.02517397,-0.01888845,-0.01446377,-0.08065184,-0
.07180270,-0.03423363,0.00896777,0.00935733,0.00272227,-0.00013211,-0.
00029644,0.00050435,0.00003545,-0.00008596,0.00000882,-0.00113443,0.00
032351,-0.00083460,-0.00006367,-0.00007804,-0.00007419,0.09227782,0.07
849957,0.00203158,-0.00588134,0.00287240,-0.00052127,0.00014155,0.0002
4334,0.00436123,-0.00283078,0.00146008,-0.02540504,-0.01530242,-0.0178
9944,-0.07140536,-0.03402124,-0.06616877,0.00956387,0.00334352,0.00932
316,-0.00016476,0.00050384,-0.00029204,0.00002366,0.00000133,-0.000094
94,-0.00109212,-0.00087306,0.00036701,0.00007237,0.00016053,0.00012312
,0.08242961,0.05192819,0.07213632,0.00716687,-0.02013257,-0.02010508,-
0.00514292,-0.00021055,0.00013768,-0.00154830,-0.00093265,-0.00089993,
-0.00493733,0.00298004,0.00345789,0.00571986,0.01980174,0.01942418,-0.
05770058,0.00848820,0.00926254,-0.00022392,-0.00134316,-0.00136584,0.0
0025528,-0.00033829,-0.00033787,0.00038298,0.00010691,0.00008460,0.000
00477,-0.00005339,-0.00008700,0.00053226,-0.00029923,-0.00044050,0.052
88312,0.00294131,-0.00516009,-0.00912652,-0.00189096,0.00344111,-0.001
99283,-0.00026453,-0.00018141,0.00049771,0.00121302,0.00627868,-0.0041
1140,-0.00181427,-0.00583720,-0.00331986,0.00951541,-0.19092905,-0.158
21981,-0.00025492,-0.00107749,0.00008734,0.00018484,-0.00010367,-0.000
21916,0.00001159,-0.00015322,0.00015770,0.00000408,0.00002797,0.000050
04,0.00025555,-0.00170497,0.00212596,-0.01022119,0.19588527,0.00282664
,-0.00835360,-0.00449027,-0.00153343,-0.00205125,0.00352558,-0.0002344
7,0.00051966,-0.00014659,0.00169846,-0.00417304,0.00616882,-0.00207320
,-0.00400700,-0.00636277,0.01029137,-0.15821447,-0.18968433,-0.0002812
3,0.00012131,-0.00102670,0.00018130,-0.00019606,-0.00009899,-0.0000093
9,0.00015530,-0.00015717,0.00002872,-0.00003437,-0.00007528,0.00011035
,0.00214276,-0.00172441,-0.01110337,0.17129562,0.19455700,-0.41992244,
0.10027205,0.11133942,-0.06352939,0.02464915,0.02709588,0.03141916,-0.
00282344,-0.00361922,-0.01795098,0.00019427,0.00072221,0.01241828,-0.0
0885919,-0.00899063,-0.08151450,0.00672849,0.00969769,0.03464782,-0.00
639287,-0.00740359,-0.02078569,-0.00181365,-0.00190014,-0.00137208,-0.
00022228,-0.00029035,-0.00021965,0.00039251,0.00062204,-0.00186567,0.0
0044754,0.00046786,0.00263790,0.00036050,0.00016931,0.53444532,0.09699
675,-0.11108003,-0.05121586,0.03321213,-0.00910704,-0.02804235,-0.0082
1342,-0.00124525,-0.00813108,0.00307584,0.00352574,0.00474385,-0.00149
712,-0.00163532,-0.00785304,-0.01202954,0.01768516,0.00650580,0.010013
79,-0.00064296,-0.00110030,-0.01614598,-0.02351622,-0.01318904,0.00206
422,-0.00163312,0.00180722,0.00012348,0.00007377,-0.00014097,-0.000643
00,-0.00007190,0.00105130,0.00207781,-0.00038578,0.00265266,-0.1081820
1,0.12738491,0.10807456,-0.05148267,-0.11698252,0.03556453,-0.02765883
,-0.01082369,-0.00891996,-0.00831911,-0.00075177,0.00357991,0.00482974
,0.00334031,-0.00167193,-0.00761016,-0.00119259,-0.00891221,0.00592233
,0.01762908,0.00889444,-0.00056496,-0.00072555,-0.01559841,-0.01341350
,-0.02284019,0.00197925,0.00188373,-0.00170946,0.00034771,-0.00074667,
-0.00071005,-0.00061235,0.00101417,-0.00007968,0.00186963,0.00271049,-
0.00048910,-0.12374085,0.09277543,0.13348740,0.00412260,-0.00200464,-0
.00202675,0.00334684,0.00275595,0.00335239,0.00062946,-0.00023145,0.00
000904,-0.00188140,-0.00023224,-0.00048834,0.00000486,0.00006455,-0.00
010315,-0.00113596,0.00001201,0.00000320,-0.00673911,-0.00328995,0.002
25732,-0.02085676,-0.00183085,0.00192544,-0.00019214,-0.00011324,-0.00
011548,-0.00017889,0.00003351,0.00020576,-0.00009742,0.00001611,-0.000
00534,0.00001893,-0.00000490,-0.00008306,-0.00609641,-0.00291058,0.002
15914,0.53317537,0.00168547,-0.00085025,-0.00082603,-0.00157451,-0.000
42241,-0.00011901,0.00077446,-0.00000834,-0.00010253,-0.00032196,0.000
11307,0.00018124,0.00037283,-0.00023532,-0.00026638,-0.00085548,-0.000
00379,0.00006883,0.00183677,0.00155823,-0.00036646,-0.01598182,-0.0231
5115,0.01311494,-0.00007002,0.00001136,-0.00000826,0.00002317,0.000032
18,0.00000756,-0.00002877,0.,0.00001477,0.00004542,-0.00000865,0.00002
725,-0.00294090,0.00085014,0.00060076,-0.10615442,0.12493776,0.0018370
9,-0.00033972,-0.00077649,-0.00135581,-0.00055624,-0.00048739,0.000842
76,0.00002628,-0.00009072,-0.00022585,0.00015001,0.00019349,0.00045194
,-0.00019784,-0.00029317,-0.00074845,-0.00003878,0.00003083,0.00227549
,0.00076489,0.00144238,0.01581029,0.01339541,-0.02311192,-0.00003959,0
.00001423,-0.00000669,-0.00001304,-0.00000087,0.00001262,-0.00001260,0
.00001019,-0.00000314,0.00004973,0.00005608,-0.00000170,-0.00215232,-0
.00060434,0.00153919,0.12678074,-0.09309843,0.13699825,-0.00319041,0.0
0134308,0.00151191,-0.00219743,-0.00189014,-0.00212635,-0.00059912,0.0
0007200,0.00004180,0.00130532,0.00013767,0.00025433,-0.00010844,0.0000
3924,0.00010889,0.00085255,-0.00003407,0.00004235,0.00395866,0.0023974
8,-0.00123207,-0.02501101,-0.02435911,0.02349157,0.00013109,0.00008859
,0.00006580,0.00013675,-0.00000970,-0.00015503,0.00006552,-0.00001297,
0.00001016,-0.00002553,-0.00001796,0.00006689,0.00412054,0.00165820,-0
.00183849,-0.41878613,0.09531434,-0.11055621,0.80992157,0.00132559,-0.
00100943,-0.00025279,0.00110618,0.00121546,0.00054956,0.00018884,-0.00
008054,0.00006247,-0.00056396,-0.00011506,-0.00013805,-0.00000975,-0.0
0001882,0.00000819,-0.00035150,0.00017327,-0.00015282,-0.00199571,-0.0
0102346,0.00064260,-0.00110123,0.00580541,-0.00354537,-0.00005858,-0.0
0004102,-0.00002958,-0.00005257,0.00000604,0.00006349,-0.00003136,0.00
000459,-0.00000056,-0.00000171,-0.00001268,-0.00001700,-0.00198069,-0.
00083589,0.00033278,0.09855869,-0.10973385,0.05179747,-0.00998654,0.38
203661,-0.00154777,0.00028552,0.00108469,-0.00108951,-0.00059392,-0.00
153222,-0.00026196,-0.00001061,0.00012362,0.00067273,0.00005579,0.0001
4124,-0.00004395,-0.00000806,0.00005407,0.00043086,0.00012565,-0.00010
771,0.00232676,0.00069467,-0.00060707,0.00007606,-0.00433623,0.0065130
9,0.00006382,0.00004382,0.00003656,0.00006049,-0.00001411,-0.00007565,
0.00003147,-0.00000663,0.00000638,-0.00001779,-0.00001048,0.00003212,0
.00207370,0.00083375,-0.00079045,-0.11386133,0.05151448,-0.11927490,0.
03393429,-0.21741011,0.39228707,-0.00221226,0.00112289,0.00107159,-0.0
0148492,-0.00163935,-0.00134141,-0.00040066,0.00002176,0.00008153,0.00
094175,0.00021740,0.00005371,-0.00006119,0.00009613,0.00002815,0.00063
818,0.00003895,-0.00005428,0.00318299,-0.00097303,0.00209034,-0.028269
65,0.01839206,-0.02024841,0.00009227,0.00004879,0.00005665,-0.00000150
,-0.00003604,-0.00010199,0.00005058,0.00001064,-0.00001475,-0.00001790
,0.00006218,-0.00002213,0.00335657,-0.00155669,0.00139344,-0.06326858,
0.03262873,-0.03622256,-0.06793025,-0.00999476,0.01016668,0.79303787,-
0.00186461,0.00121455,0.00054974,-0.00161677,-0.00207208,-0.00096115,-
0.00025569,0.00013224,0.00001212,0.00088754,0.00022257,0.00009322,0.00
000395,0.00003496,-0.00002748,0.00049722,-0.00008867,0.00010187,0.0035
7716,-0.00001414,0.00058127,-0.00480778,0.00429568,-0.00389549,0.00008
540,0.00005447,0.00005389,0.00005053,-0.00002173,-0.00010233,0.0000426
3,-0.00000050,-0.00000090,-0.00001811,0.00002517,0.00001462,0.00270920
,-0.00041204,0.00056642,0.02418364,-0.00838088,0.02773622,0.00780024,-
0.13576990,0.06983438,0.01743318,0.36661748,0.00214898,-0.00058095,-0.
00151852,0.00135112,0.00100318,0.00156915,0.00040037,0.00001756,-0.000
08427,-0.00088572,-0.00017023,-0.00011756,0.00005718,-0.00003391,-0.00
008088,-0.00063823,-0.00017994,0.00021613,-0.00281424,0.00028786,-0.00
079167,0.00383404,-0.00299389,0.00437157,-0.00008966,-0.00003817,-0.00
006379,-0.00005028,0.00002696,0.00010303,-0.00005003,0.00000569,-0.000
00025,0.00000714,-0.00000467,-0.00003110,-0.00337254,0.00011152,-0.000
50565,-0.02763252,0.02815872,-0.01182656,-0.00800858,0.06903673,-0.138
50637,0.00642074,-0.23737515,0.37620623,-0.00060008,0.00019248,0.00025
622,-0.00039876,-0.00026126,-0.00039840,-0.00013603,0.00001288,-0.0000
0826,0.00023604,-0.00000247,0.00006961,-0.00003170,0.00000179,0.000032
21,0.00014566,-0.00000774,0.00001699,0.00056517,0.00094946,-0.00074689
,-0.00212227,-0.00929748,0.00937576,0.00001716,0.00001807,0.00001180,0
.00004258,0.00000545,-0.00002898,0.00001095,-0.00000723,0.00000836,-0.
00000928,-0.00001998,0.00002712,0.00063283,0.00076322,-0.00085019,0.03
137458,-0.00812813,0.00916953,-0.01444517,0.03416679,-0.03506903,-0.30
059410,0.06004583,-0.07069275,0.66640209,0.00007334,-0.00008200,0.0000
1278,0.00002270,0.00013359,-0.00001900,0.00001315,-0.00000961,-0.00000
817,-0.00003443,-0.00000970,0.00000630,-0.00000048,-0.00001499,0.00000
122,-0.00004575,0.00002200,-0.00001471,-0.00000003,-0.00005057,0.00010
488,-0.00059016,-0.00016496,-0.00012624,0.00001033,-0.00000753,0.00000
426,-0.00001247,-0.00000040,0.00000386,-0.00000250,0.00000406,-0.00000
398,0.00000214,0.00000598,-0.00000831,-0.00023385,-0.00000813,-0.00002
805,-0.00283181,-0.00101957,0.00830810,0.03029305,-0.00383674,-0.00387
431,0.07382985,-0.10763569,0.06651645,-0.04905859,0.37813879,-0.000043
27,-0.00006000,0.00012411,-0.00008205,-0.00001488,-0.00008473,0.000008
08,0.00000806,-0.00002066,0.00003347,0.00001581,0.00001655,0.00001299,
-0.00002495,0.00000491,-0.00000628,0.00005657,-0.00004631,0.00027750,0
.00004317,0.00001208,0.00054665,-0.00041922,0.00018586,0.00001249,-0.0
0000879,0.00001577,0.00001290,-0.00000099,-0.00000635,0.00000173,-0.00
000566,0.00000619,0.00000246,-0.00001200,0.00001524,-0.00000653,0.0001
0423,-0.00009505,0.00377337,0.00810304,-0.00092193,-0.03113783,-0.0037
6678,-0.00604726,-0.08464780,0.06609431,-0.11568987,0.06942700,-0.2479
9288,0.39235031,0.00130952,-0.00057312,-0.00066014,0.00093844,0.000900
02,0.00087822,0.00023638,-0.00003407,-0.00003287,-0.00057275,-0.000092
07,-0.00008818,0.00003390,-0.00002089,-0.00003128,-0.00036861,-0.00000
484,0.00001108,-0.00190985,-0.00048030,0.00007498,0.00460033,0.0028393
5,-0.00255756,-0.00005503,-0.00003332,-0.00003089,-0.00004614,0.000008
29,0.00006683,-0.00002966,0.00000449,-0.00000222,0.00001162,0.00000026
,-0.00002311,-0.00188452,-0.00031879,0.00022130,-0.01793749,0.00305242
,-0.00371035,0.01772578,-0.01010193,0.01113949,-0.05513539,-0.00774236
,0.00592396,-0.20498943,-0.04210723,0.03703479,0.36994386,0.00013385,-
0.00011356,-0.00005146,0.00021528,0.00022292,0.00016594,-0.00000346,-0
.00000980,-0.00001549,-0.00009047,-0.00003041,-0.00001108,-0.00001573,
0.00000324,0.00001228,-0.00002253,0.00001259,-0.00001515,-0.00053453,0
.00010368,-0.00025567,0.00137852,-0.00104767,0.00180704,-0.00000999,-0
.00000537,-0.00000591,0.00000382,0.00000535,0.00000948,-0.00000427,-0.
00000483,0.00000452,-0.00000049,-0.00001332,0.00000744,-0.00022432,0.0
0010878,-0.00014995,0.00021030,0.00339709,-0.00483056,-0.01341535,-0.0
2456163,0.01918538,-0.01038914,0.01842079,-0.01977913,-0.04664227,-0.0
9405646,0.05117987,0.05100240,0.32233484,-0.00025232,0.00013935,0.0001
3674,-0.00005273,-0.00009446,-0.00011554,-0.00006883,-0.00000624,0.000
01648,0.00008732,0.00001122,0.00000188,-0.00001664,0.00002345,0.000011
24,0.00009909,-0.00001120,-0.00000884,0.00016803,-0.00015373,0.0001683
9,-0.00126230,0.00180797,-0.00131983,0.00000869,0.00000845,0.00000015,
-0.00000618,-0.00000618,-0.00000717,0.00000644,0.00000415,-0.00000594,
-0.00000293,0.00001116,-0.00000795,0.00048417,-0.00018093,0.00020063,-
0.00079858,-0.00473150,0.00345008,0.01450955,0.01933816,-0.02445632,0.
00857810,-0.01971014,0.01985008,0.04165990,0.05137567,-0.09308920,-0.0
4125400,-0.25235986,0.32915102,-0.00010783,-0.00000939,0.00004336,-0.0
0006047,0.00000336,-0.00005709,-0.00003150,-0.00000063,-0.00001296,0.0
0003360,-0.00001549,0.00001687,-0.00002234,-0.00000634,0.00001541,0.00
002047,0.00000969,0.00000922,-0.00002443,0.00045993,-0.00039687,0.0004
5785,-0.00450482,0.00460781,-0.00000079,0.00000153,0.00000003,0.000019
02,0.00000773,-0.00000640,0.00000025,-0.00000511,0.00000629,-0.0000041
8,-0.00001679,0.00001570,0.00000583,0.00036564,-0.00045566,0.01236937,
-0.00150864,0.00174836,-0.06018273,-0.00744855,0.00547273,0.01134768,0
.00154271,-0.00120168,-0.01002208,-0.02403638,0.02395862,-0.10654929,0
.01986787,-0.02217122,0.84180675,0.00003745,-0.00001848,0.00000917,0.0
0009533,0.00003550,0.00003273,0.00000121,-0.00001457,0.00002501,-0.000
02028,0.00000277,-0.00002337,-0.00000654,0.00001434,0.00000027,0.00000
953,0.00000593,-0.00000805,-0.00011022,-0.00030008,0.00024775,-0.00042
442,0.00271828,-0.00241882,-0.00000639,-0.00000106,-0.00000425,-0.0000
1127,-0.00000348,0.00000368,-0.00000006,0.00000288,-0.00000320,0.00000
056,0.00000644,-0.00000789,0.00006561,-0.00022930,0.00019756,-0.008770
00,-0.00142969,0.00757855,0.00586459,0.02730221,-0.02978848,0.00863116
,-0.01052974,0.01208781,-0.03299012,-0.02878114,0.03348590,0.00757179,
-0.17976860,0.12804076,0.00825975,0.38038158,-0.00010997,-0.00000715,0
.00005356,-0.00002926,0.00002586,-0.00008199,-0.00003240,-0.00000088,0
.00000447,0.00003164,-0.00001223,0.00001187,-0.00001546,-0.00000024,0.
00001632,0.00003161,0.00000524,-0.00000303,-0.00004291,0.00021367,-0.0
0028503,0.00042922,-0.00255304,0.00301564,0.00000030,0.00000234,0.0000
0107,0.00001076,0.00000353,-0.00000454,0.00000087,-0.00000322,0.000003
41,-0.00000124,-0.00000816,0.00000667,0.00010338,0.00026676,-0.0003004
4,0.00915606,0.00784616,-0.00135217,-0.00811339,-0.03027818,0.02848145
,-0.00843689,0.01184722,-0.01136107,0.03315022,0.03375700,-0.02817116,
-0.00963254,0.12846571,-0.18593194,0.01753789,-0.25459879,0.39082402,0
.00085420,-0.00035714,-0.00042200,0.00063468,0.00050580,0.00063314,0.0
0014565,-0.00004534,0.00000691,-0.00036797,-0.00002402,-0.00009994,0.0
0002071,0.00000899,-0.00003165,-0.00023256,0.00000663,-0.00000741,-0.0
0118637,-0.00093964,0.00075152,0.00133348,0.00928383,-0.00937045,-0.00
003949,-0.00002196,-0.00001813,-0.00004526,-0.00000043,0.00004196,-0.0
0001826,0.00000568,-0.00000409,0.00000571,0.00001000,-0.00002526,-0.00
113827,-0.00084546,0.00075492,-0.08150048,-0.01186268,0.00866353,-0.20
271998,-0.05422477,0.04999696,0.00194475,-0.01597465,0.01641259,-0.002
12756,-0.00928318,0.00944721,-0.00686817,0.03350164,-0.03495862,-0.372
36682,0.06796558,-0.08099171,0.71372160,-0.00003441,0.00017360,-0.0001
2934,0.00003887,-0.00008786,0.00018406,-0.00000765,0.00002136,-0.00005
739,-0.00000501,0.00001295,0.00001089,0.00000954,0.00000606,-0.0000054
4,0.00000661,-0.00007428,0.00005163,-0.00001225,0.00002221,-0.00005707
,0.00076317,0.00064814,0.00042603,0.00000349,0.00000066,0.00000358,-0.
00000185,0.00000017,0.00000325,0.00000164,0.00000177,-0.00000298,0.000
00090,0.00001042,-0.00000682,0.00001217,-0.00000381,0.00003879,0.00663
858,0.01752010,-0.00589589,-0.07020785,-0.12712270,0.06704310,-0.02626
136,-0.00579636,0.00339255,0.01369377,0.00207429,-0.00222817,0.0227190
5,-0.01655593,0.03283987,0.09183899,-0.11519201,0.06802147,-0.03966109
,0.42282337,-0.00003787,0.00014745,-0.00010977,0.00005551,-0.00009577,
0.00021797,-0.00001591,0.00001350,-0.00004574,-0.00001261,0.00001476,-
0.00000960,-0.00000925,0.00000799,-0.00000334,0.00000615,-0.00004997,0
.00004287,-0.00008053,0.00002224,0.00002591,-0.00075270,0.00068583,0.0
0027156,0.00000816,-0.00000485,-0.00000193,0.00000044,0.00000458,0.000
00167,0.00000109,-0.00000118,-0.00000059,0.00000282,0.00000046,0.00000
045,-0.00000837,-0.00007162,0.00003393,-0.01019494,-0.00655211,0.01778
214,0.06630261,0.06762894,-0.12532764,0.02689508,0.00371857,-0.0043795
8,-0.01406320,-0.00304398,0.00205200,-0.02395772,0.03324256,-0.0199499
8,-0.10533501,0.06716384,-0.12410483,0.06272063,-0.32433519,0.43925587
,0.00396478,-0.00202253,-0.00228061,0.00317994,0.00361686,0.00278195,0
.00056280,0.00000036,-0.00027709,-0.00190824,-0.00053928,-0.00016870,-
0.00002573,-0.00010901,0.00004543,-0.00118419,-0.00001174,0.00007570,-
0.00734813,0.00135712,-0.00318062,-0.04703961,0.01286401,-0.01381071,-
0.00019769,-0.00012187,-0.00010477,-0.00007295,0.00007628,0.00022388,-
0.00010475,-0.00000150,0.00001714,0.00001761,-0.00007998,-0.00002146,-
0.00672140,0.00180301,-0.00233521,0.03465776,0.00988768,-0.00887561,-0
.04353155,-0.01577588,0.01417220,-0.29145120,-0.11018881,0.10355755,-0
.06829154,-0.01674767,0.01437912,-0.00352377,-0.00647934,0.00616141,-0
.01495493,0.00813295,-0.00880902,0.01908047,0.00324860,-0.00281793,0.4
2582914,0.00241624,-0.00103972,-0.00067926,-0.00099929,-0.00002665,-0.
00030145,0.00095888,-0.00005144,-0.00003897,-0.00048159,0.00010888,0.0
0015298,0.00046611,-0.00030599,-0.00021178,-0.00094918,0.00002203,-0.0
0002550,0.00139625,0.00194117,0.00052363,0.02458390,-0.02290062,0.0146
3507,-0.00006762,-0.00002402,0.00000027,0.00001116,0.00001493,0.000031
82,-0.00002636,-0.00000226,0.00001215,0.00005863,-0.00000391,0.0000479
2,-0.00331536,0.00155220,-0.00078025,-0.00630169,-0.00062214,0.0005374
2,-0.02942948,-0.01888802,0.02915176,-0.10017911,-0.11805106,0.0646102
1,-0.00165578,0.01055556,-0.00543653,0.00069320,0.00170627,0.00795161,
-0.00260106,0.00154774,-0.00265352,0.00609022,0.00019721,0.00586381,0.
11056869,0.14558687,0.00121938,-0.00064472,-0.00059484,-0.00206113,-0.
00057706,-0.00077610,0.00073647,-0.00010403,0.00001554,-0.00007731,0.0
0025428,0.00016232,0.00039182,-0.00024783,-0.00027740,-0.00074394,0.00
005670,0.00002295,0.00312473,-0.00052130,0.00168910,-0.02667015,0.0144
6498,-0.02477557,-0.00005142,0.00000621,0.00002347,-0.00003531,0.00000
399,-0.00001616,-0.00001727,0.00001455,0.00000073,0.00004422,0.0000356
3,-0.00000416,-0.00224816,0.00037162,0.00142834,0.00763264,0.00113856,
-0.00075274,0.02813966,0.02975885,-0.01842649,0.09340235,0.06408310,-0
.11365083,-0.00097199,-0.00591453,0.01145123,-0.00121132,0.00767822,0.
00155253,0.00216476,-0.00226390,0.00143770,-0.00574676,0.00573177,-0.0
0037359,-0.09840361,-0.10886761,0.14296871,-0.00002538,-0.00000145,0.0
0001753,-0.00001797,-0.00001822,-0.00000684,-0.00000918,0.00000207,-0.
00000256,0.00001154,-0.00000041,0.00000301,-0.00000413,0.00000056,0.00
000117,0.00000563,0.00000079,-0.00000277,0.00001775,0.00005829,-0.0000
4491,0.00025427,-0.00033468,0.00034394,0.00000185,0.00000074,0.0000006
2,0.00000279,0.00000179,-0.00000201,0.00000028,-0.00000120,0.00000122,
-0.00000064,-0.00000243,0.00000255,0.00001888,0.00004490,-0.00005025,0
.00264711,0.00206330,-0.00188425,0.00709119,-0.01990973,0.02041387,-0.
00514967,-0.00021753,-0.00016849,-0.00155318,-0.00091723,0.00090686,-0
.00491508,0.00292302,-0.00353856,0.00579563,0.01952999,-0.01962609,-0.
05761955,0.00771463,-0.00879659,-0.00023072,-0.00132456,0.00138635,0.0
5279110,-0.00001878,-0.00001231,0.00001093,0.00006248,0.00002509,0.000
00424,-0.00002036,0.00000625,0.00001202,0.00000058,-0.00001357,-0.0000
1110,-0.00001702,0.00000665,0.00000809,0.00001031,0.00001049,-0.000000
54,-0.00007963,-0.00000511,-0.00003592,0.00018156,-0.00009760,0.000219
34,0.00000223,-0.00000040,-0.00000111,0.00000021,-0.00000105,0.0000000
5,-0.00000107,-0.00000025,0.00000090,-0.00000247,-0.00000348,0.0000013
0,-0.00000368,-0.00000979,-0.00005593,0.00036661,-0.00045620,-0.002708
61,0.00287119,-0.00492476,0.00913399,-0.00187592,0.00349333,0.00198532
,-0.00025843,-0.00019412,-0.00049758,0.00117663,0.00638428,0.00411276,
-0.00180380,-0.00574680,0.00330953,0.00872322,-0.18690774,0.15823173,-
0.00024979,-0.00107923,-0.00008819,-0.00936968,0.19152178,-0.00006679,
0.00001752,0.00003149,0.00002141,-0.00001537,-0.00003085,-0.00002693,0
.00000839,0.00001489,0.00002314,-0.00000736,-0.00000763,-0.00001553,0.
00000788,0.00000641,0.00002513,0.00000670,0.00000046,0.00002252,-0.000
04773,-0.00000314,-0.00018193,0.00019508,-0.00010434,0.00000476,0.0000
0048,0.00000112,-0.00000013,-0.00000217,-0.00000246,0.00000029,0.00000
013,0.00000011,-0.00000252,-0.00000127,0.00000009,0.00008306,-0.000026
98,-0.00000040,-0.00016495,-0.00264552,-0.00042758,-0.00280718,0.00828
804,-0.00465289,0.00152450,0.00205099,0.00347982,0.00023231,-0.0005239
4,-0.00012858,-0.00175793,0.00418457,0.00604078,0.00214585,0.00407606,
-0.00652610,-0.00983910,0.15820969,-0.19379355,0.00028870,-0.00012600,
-0.00101771,0.01061130,-0.17130234,0.19901901,0.00006568,-0.00003173,-
0.00003079,0.00005029,0.00004327,0.00004964,0.00001098,-0.00000249,-0.
00000172,-0.00002963,-0.00000435,-0.00000646,0.00000028,-0.00000009,-0
.00000088,-0.00001827,0.00000161,-0.00000118,-0.00010472,-0.00002610,0
.00001719,0.00020058,0.00023833,-0.00022526,-0.00000316,-0.00000197,-0
.00000140,-0.00000193,0.00000084,0.00000315,-0.00000153,-0.00000010,0.
00000030,0.00000028,-0.00000106,-0.00000028,-0.00009745,-0.00002856,0.
00001258,-0.00186603,-0.00063041,0.00061263,-0.00090613,0.00262162,-0.
00302103,-0.00034807,0.00038312,-0.00040652,0.00261171,0.00160850,-0.0
0171035,0.00789658,0.00039953,0.00000711,-0.30271764,-0.08615143,0.078
05967,-0.01393392,-0.00998269,0.00943120,0.00026298,-0.00011877,0.0001
5929,0.00053081,0.00026167,-0.00010575,0.30828320,-0.00001319,0.000004
68,0.00000665,0.00001083,-0.00000058,-0.00000569,-0.00000737,0.0000041
7,0.00000568,0.00000456,-0.00000494,-0.00000415,-0.00000521,0.00000296
,0.00000322,0.00000574,0.00000184,0.00000116,-0.00000159,-0.00000259,-
0.00001453,0.00003500,-0.00008624,-0.00000851,0.00000164,0.00000026,-0
.00000032,0.00000075,-0.00000063,-0.00000035,-0.00000011,0.00000008,0.
00000004,-0.00000121,-0.00000027,-0.00000013,0.00001631,-0.00000031,-0
.00001019,0.00044729,-0.00009798,-0.00101210,0.00168098,0.00309900,0.0
0585012,-0.00052534,0.00023793,-0.00017092,0.00425437,0.00169178,0.002
92947,-0.02491572,-0.01849381,0.01437256,-0.07976564,-0.07085230,0.033
95171,0.00885683,0.00927854,-0.00269377,-0.00012782,-0.00030972,-0.000
50441,-0.00028622,-0.00175969,-0.00214348,0.09132574,0.07708445,-0.000
00974,0.00000042,0.00000614,0.00001482,0.00000111,0.00000007,-0.000008
23,0.00000399,0.00000603,0.00000206,-0.00000455,-0.00000585,-0.0000062
3,0.00000320,0.00000330,0.00000394,0.00000297,-0.00000065,-0.00001757,
-0.00001220,0.00000105,-0.00002284,-0.00000070,-0.00009557,0.00000170,
-0.00000032,0.00000003,0.00000032,-0.00000031,-0.00000037,-0.00000031,
-0.00000003,0.00000019,-0.00000120,-0.00000090,0.00000012,0.00000475,-
0.00001489,-0.00000277,-0.00047984,-0.00105278,-0.00005229,-0.00206520
,0.00588861,0.00269990,0.00052670,-0.00013998,0.00024773,-0.00440797,0
.00284100,0.00136255,0.02583321,0.01529766,-0.01818303,0.07152310,0.03
371514,-0.06644486,-0.00977626,-0.00337964,0.00939817,0.00016823,-0.00
050455,-0.00027737,0.00045258,-0.00212388,-0.00166815,-0.08270334,-0.0
5159737,0.07281149,0.00013274,-0.00005972,-0.00006309,0.00009123,0.000
08664,0.00008926,0.00001776,0.00001020,-0.00001289,-0.00005535,-0.0000
1004,-0.00000860,-0.00000047,-0.00000658,-0.00000041,-0.00004000,0.000
00331,-0.00000833,-0.00019750,-0.00006669,0.00005205,0.00088957,0.0004
0302,-0.00036951,-0.00000143,-0.00000633,-0.00000204,-0.00000809,0.000
00159,0.00000683,-0.00000317,0.00000162,-0.00000173,0.00000191,0.00000
216,-0.00000476,-0.00019402,-0.00006903,0.00003988,-0.00136532,0.00203
634,-0.00201458,-0.00541269,-0.00422408,0.00370295,-0.00022785,0.02197
807,-0.02265461,-0.09168040,0.03337083,-0.03498360,0.00069626,-0.03349
647,0.03431056,-0.00616191,0.00223001,-0.00263229,0.00314362,-0.000196
83,0.00036121,0.00106107,-0.00092312,0.00106580,0.00038327,0.00001423,
0.00001337,0.00011760,-0.00112556,0.00110389,0.58845387,0.00008692,-0.
00004094,-0.00004181,0.00004686,0.00005360,0.00003594,0.00001787,-0.00
000750,0.00000918,-0.00003250,-0.00000537,-0.00000844,0.00000155,-0.00
000101,-0.00000233,-0.00002153,0.00000074,0.00000475,-0.00011868,-0.00
002341,-0.00000623,0.00031978,-0.00001207,0.00020207,-0.00000621,-0.00
000103,-0.00000430,-0.00000191,0.00000074,0.00000352,-0.00000193,0.000
00024,0.00000032,0.00000072,-0.00000038,-0.00000042,-0.00011048,0.0000
1180,-0.00001537,-0.00019462,-0.00168700,-0.00188188,-0.00025474,0.006
33871,0.00510374,0.00722067,0.00102957,0.00818244,0.02620073,-0.140697
03,0.07548316,-0.00547853,-0.01865737,0.01619052,-0.00051306,0.0029332
3,-0.00010629,-0.00018572,-0.00118899,0.00017343,-0.00169550,-0.002730
90,-0.00019259,0.00010467,-0.00015734,-0.00015485,0.00005581,0.0003466
9,0.00086925,0.01875207,0.52027531,-0.00006790,0.00003106,0.00003651,-
0.00005719,-0.00005591,-0.00006373,-0.00001222,-0.00000391,0.00001556,
0.00003147,0.00000598,0.00000028,-0.00000017,0.00000440,0.00000103,0.0
0001870,-0.00000376,-0.00000167,0.00010637,0.00000064,0.00002370,-0.00
031082,0.00019144,-0.00004480,0.00000217,0.00000427,-0.00000047,0.0000
0193,-0.00000063,-0.00000379,0.00000144,0.00000031,0.00000003,-0.00000
065,0.00000115,0.00000110,0.00011797,0.00000804,-0.00000631,0.00030977
,-0.00180157,-0.00166399,-0.00037240,0.00503585,0.00620073,-0.00773281
,0.00863131,-0.00029747,-0.02768518,0.07580120,-0.14587448,0.00576453,
0.01529686,-0.01801634,0.00022714,-0.00008162,0.00293997,0.00028250,0.
00017093,-0.00119950,0.00187531,-0.00010299,-0.00271904,-0.00008539,-0
.00015756,-0.00015339,-0.00009456,0.00083422,0.00034854,-0.01712186,0.
01564092,0.51860124,0.00001389,-0.00001629,-0.00002205,0.00011941,0.00
006351,0.00005640,-0.00001746,0.00000660,0.00000635,-0.00002133,-0.000
01785,-0.00001623,-0.00001984,0.00000829,0.00001104,0.00000345,0.00000
181,0.00000435,-0.00017875,-0.00003510,-0.00004279,0.00037008,0.000085
79,0.00014151,0.00000049,-0.00000146,-0.00000246,-0.00000124,0.0000003
3,0.00000334,-0.00000196,0.00000105,-0.00000075,-0.00000279,0.00000063
,-0.00000376,-0.00005634,-0.00004900,-0.00002089,-0.00023680,0.0003363
2,-0.00013863,-0.00010391,-0.00018787,-0.00032272,0.00090035,0.0007759
7,-0.00008088,-0.00619843,0.00552684,-0.00065100,0.00039317,-0.0004739
8,0.00006805,0.00048153,-0.00021385,0.00012770,-0.00042615,-0.00021319
,0.00010204,-0.00029080,0.00002324,-0.00072640,0.00000438,0.00002945,-
0.00000386,0.00000244,0.00007359,0.00006388,-0.12277112,0.10510293,0.0
5773496,0.13077299,-0.00014749,0.00006725,0.00007287,-0.00010831,-0.00
009991,-0.00009254,-0.00002647,0.00000149,0.00000114,0.00006312,0.0000
1197,0.00000981,-0.00000340,0.00000294,0.00000349,0.00004227,0.0000005
2,-0.00000230,0.00020131,0.00003707,0.00001641,-0.00062009,0.00001069,
-0.00000072,0.00000516,0.00000367,0.00000378,0.00000435,-0.00000078,-0
.00000737,0.00000342,-0.00000048,0.00000020,-0.00000132,0.00000068,0.0
0000200,0.00022052,0.00001234,-0.00000022,0.00062580,-0.00066972,0.000
16511,0.00024793,0.00234963,-0.00023533,-0.00295555,-0.00298722,0.0024
2112,0.01377788,-0.01844714,-0.00340576,0.00076173,0.00261144,-0.00205
504,0.00021141,-0.00130606,0.00195105,-0.00091438,0.00006657,-0.000310
11,0.00119844,0.00068995,-0.00148029,-0.00008169,-0.00007765,-0.000052
39,0.00001379,0.00012494,0.00007641,0.10535987,-0.18877090,-0.07583355
,-0.11897512,0.20535655,0.00004300,-0.00002419,-0.00002388,0.00001122,
0.00002485,0.00002241,0.00001121,-0.00000590,-0.00000400,-0.00001605,-
0.00000029,-0.00000046,0.00000192,-0.00000221,-0.00000221,-0.00001454,
0.00000266,0.00000083,-0.00005217,-0.00000569,0.00002688,0.00026479,0.
00002800,-0.00009138,-0.00000365,-0.00000108,-0.00000052,-0.00000301,0
.00000039,0.00000172,-0.00000099,0.00000049,-0.00000004,-0.00000028,0.
00000002,-0.00000024,-0.00007688,-0.00001449,0.00000347,-0.00043898,0.
00075174,0.00005015,-0.00053758,-0.00222922,-0.00051621,0.00178842,0.0
0228963,-0.00319391,-0.01585262,0.02188033,0.00907250,-0.00064285,-0.0
0198401,0.00233363,-0.00048227,0.00052877,-0.00134778,0.00071032,0.000
16551,0.00019035,-0.00073889,-0.00046596,0.00125601,0.00005229,0.00003
847,0.00003023,0.00001674,-0.00015975,-0.00007599,0.05704330,-0.074276
56,-0.08405487,-0.05945556,0.07973844,0.09107134,0.00006552,-0.0003561
4,-0.00036505,0.00015195,0.00064349,0.00065572,0.00741824,0.00108409,0
.00077987,0.00056188,0.00226035,0.00224810,0.00041873,0.00042735,0.000
42838,0.00012181,-0.00000118,-0.00000640,-0.00139515,0.00039271,0.0003
9339,-0.00032023,0.00017469,0.00021418,-0.25169674,-0.09237689,-0.0855
1771,-0.01152271,-0.00424120,-0.00555335,-0.00001397,0.00012669,0.0001
2888,-0.00003270,-0.00000302,-0.00000331,-0.00006900,-0.00005678,-0.00
005165,0.00012759,-0.00001682,-0.00001919,-0.00009283,0.00004325,-0.00
004378,-0.00007337,-0.00006997,0.00006079,-0.00001920,0.00000311,-0.00
000034,0.00004303,0.00000888,-0.00000556,-0.00000290,0.00000044,-0.000
00295,0.00002485,0.00000432,0.00000387,0.00013633,-0.00000227,-0.00004
175,-0.00000060,-0.00000010,-0.00000087,0.00000208,0.,0.00000005,0.000
00270,0.00000212,-0.00000378,0.00000277,-0.00000495,0.00000067,0.26862
276,-0.00071094,0.00014819,0.00040302,-0.00173870,-0.00087812,-0.00124
702,-0.02047366,-0.00770866,-0.00489107,0.00054727,-0.00437495,-0.0049
9150,-0.00083749,0.00046376,-0.00003017,0.00003899,-0.00008325,-0.0001
0006,0.00070483,0.00091304,0.00183025,0.00032064,-0.00013101,-0.000330
91,-0.08767505,-0.08808458,-0.03766148,-0.01008318,-0.00561183,-0.0051
0323,0.00003501,-0.00019555,-0.00029047,0.00007747,-0.00002898,0.00003
122,0.00042713,0.00028521,0.00015169,-0.00005947,-0.00002077,0.0000353
4,0.00000603,-0.00001404,0.00001938,0.00011624,0.00006788,-0.00004688,
-0.00001971,0.00000736,-0.00001075,-0.00001928,-0.00001778,0.00001555,
-0.00002004,0.00000771,-0.00000891,0.00000490,-0.00000265,-0.00000735,
-0.00016264,-0.00002293,0.00008492,-0.00000300,0.00000079,0.00000410,-
0.00000197,0.00000068,0.00000047,0.00000216,-0.00000033,0.00000287,-0.
00000271,0.00000225,0.00000111,0.09842340,0.09381454,-0.00071641,0.000
38769,0.00018525,-0.00172204,-0.00132507,-0.00083912,-0.02067492,-0.00
556904,-0.00703109,0.00054955,-0.00503733,-0.00441009,-0.00082959,-0.0
0007165,0.00047513,0.00003267,-0.00009819,-0.00008253,0.00071266,0.001
83368,0.00087817,0.00033839,-0.00030424,-0.00017223,-0.08083321,-0.037
51397,-0.08227538,0.02159473,0.00938413,0.01097106,0.00003869,-0.00029
409,-0.00019651,0.00007606,0.00003384,-0.00003216,0.00043122,0.0001689
8,0.00027279,-0.00017589,0.00006685,-0.00000622,0.00014235,-0.00005163
,0.00006797,-0.00000990,0.00005930,-0.00004059,0.00004582,-0.00002001,
0.00000429,-0.00004972,0.00000594,-0.00000651,0.00002297,-0.00001011,0
.00001471,-0.00004731,-0.00001017,-0.00000303,-0.00008014,0.00002469,-
0.00000333,0.00000356,-0.00000049,-0.00000137,-0.00000178,0.00000009,0
.,-0.00000640,-0.00000056,0.00000370,-0.00000224,0.00000451,-0.0000031
3,0.09098736,0.04364459,0.08741477,-0.00011170,-0.00018313,0.00032737,
0.00090224,0.00078235,0.00006805,-0.00630395,0.00559073,0.00053196,0.0
0040003,-0.00048800,-0.00006582,0.00048341,-0.00021744,-0.00011600,-0.
00042449,-0.00021524,-0.00010068,-0.00029944,0.00004479,0.00072879,0.0
0037373,0.00008112,-0.00014311,-0.12382410,0.10463442,-0.05956386,0.00
969799,-0.01301348,0.00655417,0.00000260,0.00007284,-0.00006422,0.0000
0478,0.00003036,0.00000278,-0.00023420,0.00033974,0.00013529,-0.000058
00,-0.00004818,0.00002148,0.00001505,-0.00001659,0.00002275,0.00011995
,0.00006332,-0.00005729,-0.00001711,0.00000643,-0.00000646,-0.00002184
,-0.00001765,0.00001636,-0.00001964,0.00000810,-0.00001114,0.00000309,
0.00000175,-0.00000433,-0.00017978,-0.00003428,0.00004282,-0.00000278,
0.00000065,0.00000371,-0.00000198,0.00000106,0.00000071,0.00000043,-0.
00000146,0.00000249,-0.00000154,0.00000268,0.00000007,-0.01245911,0.02
109916,-0.00982410,0.13195484,0.00025913,0.00238837,0.00020266,-0.0029
5311,-0.00306855,-0.00245010,0.01405756,-0.01859747,0.00383475,0.00075
830,0.00268281,0.00206259,0.00022862,-0.00134179,-0.00195039,-0.000928
77,0.00006758,0.00030945,0.00118415,0.00071922,0.00149650,-0.00062036,
0.00000907,-0.00000571,0.10489415,-0.18573386,0.07694808,0.00729555,-0
.01002515,0.00605676,0.00001390,0.00012618,-0.00007802,-0.00008297,-0.
00007692,0.00005328,0.00063371,-0.00068270,-0.00015349,0.00022076,0.00
001234,0.00000136,-0.00014735,0.00006632,-0.00007452,-0.00010799,-0.00
009832,0.00009330,-0.00002668,0.00000163,-0.00000130,0.00006315,0.0000
1168,-0.00000964,-0.00000350,0.00000295,-0.00000363,0.00004236,0.00000
055,0.00000247,0.00020066,0.00003679,-0.00001526,-0.00000133,0.0000006
5,-0.00000200,0.00000341,-0.00000048,-0.00000018,0.00000523,0.00000359
,-0.00000382,0.00000262,-0.00000693,0.00000146,-0.00646900,0.01146913,
-0.00530923,-0.11852166,0.20203184,0.00054590,0.00217898,-0.00054807,-
0.00173477,-0.00229276,-0.00313742,0.01576178,-0.02142060,0.00931470,0
.00062054,0.00198355,0.00228223,0.00048671,-0.00052597,-0.00130314,-0.
00069673,-0.00016431,0.00018488,0.00071089,0.00046741,0.00122905,-0.00
025390,-0.00002867,-0.00009176,-0.05889163,0.07544048,-0.08617077,-0.0
1421220,0.01746949,-0.00993195,-0.00001680,0.00015687,-0.00007631,-0.0
0005123,-0.00003654,0.00002955,0.00042537,-0.00074056,0.00006233,0.000
07314,0.00001419,0.00000368,-0.00004045,0.00002273,-0.00002313,-0.0000
0930,-0.00002283,0.00002104,-0.00001079,0.00000584,-0.00000411,0.00001
497,0.00000005,-0.00000022,-0.00000189,0.00000214,-0.00000222,0.000013
85,-0.00000261,0.00000090,0.00004839,0.00000537,0.00002731,0.00000029,
-0.00000004,-0.00000021,0.00000093,-0.00000048,-0.00000003,0.00000358,
0.00000100,-0.00000047,-0.00000014,-0.00000132,0.00000153,-0.00428811,
0.00849828,-0.00518443,0.06149924,-0.08100813,0.09331848,0.00013684,-0
.00005335,-0.00005914,-0.00000133,0.00005123,0.00004966,0.00004251,-0.
00001251,-0.00001260,-0.00004613,0.00000382,0.00000595,0.00001902,-0.0
0001137,-0.00001051,-0.00004518,-0.00000185,-0.00000061,-0.00007329,0.
00001182,0.00003419,0.00036721,-0.00012212,-0.00005413,-0.00000804,-0.
00000198,-0.00000188,-0.00000545,0.00000118,0.00000468,-0.00000193,0.0
0000073,-0.00000033,0.00000279,0.00000019,0.00000015,-0.00017870,0.000
02364,0.00001160,-0.00021020,0.00012091,-0.00034525,-0.00014124,0.0003
5212,0.00014722,0.00086633,0.00007200,-0.00070544,-0.00613465,0.000146
80,-0.00577633,0.00040446,-0.00003927,0.00047383,0.00047503,-0.0001265
0,0.00027672,-0.00044412,-0.00010916,0.00019016,-0.00030484,0.00074737
,-0.00009395,0.00000472,0.00000337,-0.00002908,0.00000823,-0.00006471,
-0.00007283,-0.11436792,-0.05886382,-0.09989421,0.00967220,0.00739876,
0.01402374,0.00000179,0.00000074,-0.00000504,-0.00000128,0.00000439,0.
00000291,0.12153480,-0.00000750,0.00000527,0.00001295,-0.00003423,-0.0
0002051,-0.00002521,0.00000583,-0.00000041,0.00000094,0.00000726,0.000
00526,0.00000600,0.00000781,-0.00000356,-0.00000350,-0.00000099,0.0000
0007,-0.00000456,0.00007273,0.00001440,-0.00000425,-0.00023119,-0.0001
0705,0.00001345,0.00000148,0.00000069,0.00000057,0.00000112,-0.0000004
1,-0.00000095,0.00000079,-0.00000062,0.00000031,0.00000181,-0.00000103
,0.00000215,0.00003049,0.00003201,0.00000070,0.00037752,0.00008327,0.0
0073782,0.00064934,-0.00053751,-0.00211132,-0.00166377,-0.00315017,0.0
0221026,0.01454094,0.00987771,0.02147501,0.00062090,0.00226833,-0.0019
4718,0.00052065,-0.00125525,0.00054483,-0.00070811,0.00015535,0.000142
71,0.00066026,0.00124801,-0.00044123,-0.00005225,0.00002746,0.00003240
,-0.00000874,-0.00007810,-0.00015743,-0.05826864,-0.09080238,-0.080944
13,-0.01320059,-0.01032462,-0.01752857,-0.00000043,0.00000050,0.000001
38,0.00000028,-0.00000067,-0.00000036,0.06080237,0.09816262,0.00015511
,-0.00006439,-0.00007404,0.00010183,0.00010380,0.00010213,0.00002884,-
0.00000384,-0.00000622,-0.00006675,-0.00000967,-0.00000737,0.00000631,
-0.00000370,-0.00000440,-0.00004186,-0.00000321,0.00000154,-0.00022431
,-0.00003240,-0.00001646,0.00063112,0.00004739,0.00004764,-0.00000679,
-0.00000361,-0.00000373,-0.00000469,0.00000107,0.00000775,-0.00000315,
0.00000035,-0.00000040,0.00000199,-0.00000006,-0.00000247,-0.00020569,
-0.00000803,0.00001195,-0.00062714,0.00013167,-0.00072725,-0.00035711,
-0.00018958,0.00240499,0.00300609,0.00257458,-0.00304890,-0.01368285,-
0.00451749,-0.01933847,-0.00077785,-0.00209871,0.00272776,-0.00023088,
0.00193492,-0.00136674,0.00092954,-0.00028014,0.00011365,-0.00115343,-
0.00151591,0.00069415,0.00008835,-0.00005122,-0.00007428,-0.00002068,0
.00007558,0.00012398,-0.10011102,-0.08241743,-0.19072742,-0.00640243,-
0.00602218,-0.00960737,0.00000530,-0.00000304,-0.00000474,-0.00000337,
0.00000736,0.00000159,0.11332959,0.08703637,0.20773399,-0.00009299,0.0
0004361,0.00004295,-0.00007269,-0.00007022,-0.00006009,-0.00001927,0.0
0000293,0.00000037,0.00004288,0.00000893,0.00000554,-0.00000297,0.0000
0053,0.00000298,0.00002494,0.00000429,-0.00000390,0.00013514,-0.000001
84,0.00004212,-0.00031796,0.00017195,-0.00021574,0.00000271,0.00000222
,0.00000370,0.00000176,-0.00000050,-0.00000530,0.00000208,0.,-0.000000
05,-0.00000061,-0.00000009,0.00000088,0.00012756,-0.00001642,0.0000198
7,-0.00006735,-0.00005542,0.00005073,0.00006052,-0.00034534,0.00037385
,0.00014728,0.00062456,-0.00066502,0.00733219,0.00099470,-0.00078341,0
.00057367,0.00221415,-0.00225012,0.00041647,0.00042704,-0.00042876,0.0
0012210,-0.00000274,0.00000600,-0.00139109,0.00039560,-0.00040982,-0.0
0003235,-0.00000367,0.00000251,-0.00001328,0.00012500,-0.00012840,-0.2
5250480,-0.09043201,0.08696239,-0.01240870,-0.00629968,0.00434861,-0.0
0000353,0.00000388,0.00000269,0.00000278,-0.00000492,-0.00000057,-0.01
157164,-0.00412516,0.00563594,0.26950712,0.00000414,-0.00001344,-0.000
01837,0.00011630,0.00006762,0.00004600,-0.00002051,0.00000790,0.000010
58,-0.00001847,-0.00001808,-0.00001548,-0.00002042,0.00000794,0.000008
97,0.00000550,-0.00000244,0.00000734,-0.00016115,-0.00002469,-0.000085
21,0.00031510,-0.00012123,0.00033055,0.00000221,-0.00000035,-0.0000027
8,0.00000084,0.00000054,0.00000298,-0.00000195,0.00000069,-0.00000050,
-0.00000304,0.00000075,-0.00000416,-0.00005692,-0.00002248,-0.00003522
,0.00041855,0.00028216,-0.00014925,-0.00069869,0.00012879,-0.00040141,
-0.00171260,-0.00083812,0.00122616,-0.02024777,-0.00749695,0.00490767,
0.00050879,-0.00425474,0.00502290,-0.00083002,0.00046701,0.00002216,0.
00004287,-0.00008100,0.00010100,0.00069842,0.00085102,-0.00182042,0.00
007687,-0.00002971,-0.00003063,0.00003322,-0.00019033,0.00028948,-0.08
580427,-0.08621029,0.03732799,0.02134802,0.01134145,-0.00875395,0.0000
0387,-0.00000562,0.00000014,-0.00000269,0.00000213,-0.00000119,-0.0103
3480,-0.00559864,0.00531153,0.09633861,0.09175012,-0.00014303,0.000052
76,0.00006721,0.00000813,-0.00006087,-0.00004083,-0.00004569,0.0000198
5,0.00000380,0.00005021,-0.00000568,-0.00000601,-0.00002274,0.00001016
,0.00001441,0.00004732,0.00001020,-0.00000320,0.00008300,-0.00002463,-
0.00000097,-0.00034291,0.00030524,-0.00018450,0.00000635,0.00000068,0.
00000376,0.00000503,-0.00000144,-0.00000481,0.00000182,-0.00000008,0.,
-0.00000350,0.00000046,-0.00000135,0.00017723,-0.00006671,-0.00000374,
-0.00044171,-0.00017018,0.00027405,0.00072570,-0.00039279,0.00021043,0
.00175816,0.00134270,-0.00087596,0.02098625,0.00547672,-0.00715543,-0.
00054285,0.00501349,-0.00454258,0.00083584,0.00007841,0.00047302,-0.00
002686,0.00009774,-0.00008476,-0.00073722,-0.00183845,0.00093525,-0.00
007679,-0.00003419,-0.00003177,-0.00003845,0.00029564,-0.00020234,0.08
220306,0.03720879,-0.08334466,0.00957315,0.00503278,-0.00513906,-0.000
00277,0.00000003,0.00000464,0.00000232,-0.00000459,-0.00000302,-0.0214
8908,-0.00904916,0.01103912,-0.09254995,-0.04329687,0.08859929\\0.0000
6398,-0.00005565,0.00000424,0.00000582,-0.00000243,0.00002110,-0.00001
296,0.00002780,-0.00000276,-0.00000458,0.00000810,0.00001163,0.0000279
9,-0.00000362,-0.00002562,-0.00000981,0.00000702,0.00002171,0.00003933
,0.00004644,-0.00001605,-0.00006040,0.00000898,0.00014052,0.00000114,-
0.00002327,-0.00000334,-0.00000516,0.00000793,0.00000421,0.00000042,-0
.00000826,0.00000454,0.00000290,-0.00000251,-0.00001231,-0.00011621,-0
.00002455,-0.00007554,0.00008960,0.00000845,-0.00009862,0.00001684,0.0
0005662,0.00005355,-0.00008599,0.00003991,0.00000977,0.00007758,-0.000
00922,-0.00001281,-0.00002451,-0.00003263,0.00001918,-0.00001406,0.000
02926,-0.00003110,0.00001130,-0.00003704,0.00000261,0.00000928,-0.0000
6566,-0.00000289,-0.00000619,0.00001052,0.00000022,0.00000033,0.000005
65,0.00000596,-0.00001342,0.00001361,-0.00001271,0.00000372,-0.0000013
3,0.00000485,0.00001328,-0.00000972,-0.00000876,-0.00000559,-0.0000004
4,0.00000266,0.00000828,-0.00000578,0.00000160,-0.00001291,0.00001182,
-0.00000583\\\@


TWO ROADS DIVERGED IN A WOOD, AND I--
I TOOK THE ONE LESS TRAVELED BY,
AND THAT HAS MADE ALL THE DIFFERENCE.

                      -- ROBERT FROST
Job cpu time:       0 days  9 hours 15 minutes 33.0 seconds.
File lengths (MBytes):  RWF=    570 Int=      0 D2E=      0 Chk=     12 Scr=      1
Normal termination of Gaussian 09 at Fri Jul 26 02:50:58 2024.
