# Supplementary material for: Binding Zinc and Oxo-Vanadium Insulin-Mimetic Complexes to Phosphatase Enzymes: Structure, Electronics and Implications
Source: Molecules. 2025 Mar 26;30(7):1469. doi: 10.3390/molecules30071469 (PMC11990500; doi:10.3390/molecules30071469)
Supplement: Supplementary file 1 [file molecules-30-01469-s001.zip › SUPPLEMENTARY_MATERIAL/LOG/Zn2+_mal2_1w.log]

Entering Link 1 = /usr/local/g16/l1.exe PID=     28216.
 
Copyright (c) 1988,1990,1992,1993,1995,1998,2003,2009,2013,
           Gaussian, Inc.  All Rights Reserved.
 
This is part of the Gaussian(R) 09 program.  It is based on
the Gaussian(R) 03 system (copyright 2003, Gaussian, Inc.),
the Gaussian(R) 98 system (copyright 1998, Gaussian, Inc.),
the Gaussian(R) 94 system (copyright 1995, Gaussian, Inc.),
the Gaussian 92(TM) system (copyright 1992, Gaussian, Inc.),
the Gaussian 90(TM) system (copyright 1990, Gaussian, Inc.),
the Gaussian 88(TM) system (copyright 1988, Gaussian, Inc.),
the Gaussian 86(TM) system (copyright 1986, Carnegie Mellon
University), and the Gaussian 82(TM) system (copyright 1983,
Carnegie Mellon University). Gaussian is a federally registered
trademark of Gaussian, Inc.
 
This software contains proprietary and confidential information,
including trade secrets, belonging to Gaussian, Inc.
 
This software is provided under written license and may be
used, copied, transmitted, or stored only in accord with that
written license.
 
The following legend is applicable only to US Government
contracts under FAR:
 
                   RESTRICTED RIGHTS LEGEND
 
Use, reproduction and disclosure by the US Government is
subject to restrictions as set forth in subparagraphs (a)
and (c) of the Commercial Computer Software - Restricted
Rights clause in FAR 52.227-19.
 
Gaussian, Inc.
340 Quinnipiac St., Bldg. 40, Wallingford CT 06492
 
 
---------------------------------------------------------------
Warning -- This program may not be used in any manner that
competes with the business of Gaussian, Inc. or will provide
assistance to any competitor of Gaussian, Inc.  The licensee
of this program is prohibited from giving any competitor of
Gaussian, Inc. access to this program.  By using this program,
the user acknowledges that Gaussian, Inc. is engaged in the
business of creating and licensing software in the field of
computational chemistry and represents and warrants to the
licensee that it is not a competitor of Gaussian, Inc. and that
it will not use this program in any manner prohibited above.
---------------------------------------------------------------
 

Cite this work as:
Gaussian 16, Revision B.01,
M. J. Frisch, G. W. Trucks, H. B. Schlegel, G. E. Scuseria, 
M. A. Robb, J. R. Cheeseman, G. Scalmani, V. Barone, 
G. A. Petersson, H. Nakatsuji, X. Li, M. Caricato, A. V. Marenich, 
J. Bloino, B. G. Janesko, R. Gomperts, B. Mennucci, H. P. Hratchian, 
J. V. Ortiz, A. F. Izmaylov, J. L. Sonnenberg, D. Williams-Young, 
F. Ding, F. Lipparini, F. Egidi, J. Goings, B. Peng, A. Petrone, 
T. Henderson, D. Ranasinghe, V. G. Zakrzewski, J. Gao, N. Rega, 
G. Zheng, W. Liang, M. Hada, M. Ehara, K. Toyota, R. Fukuda, 
J. Hasegawa, M. Ishida, T. Nakajima, Y. Honda, O. Kitao, H. Nakai, 
T. Vreven, K. Throssell, J. A. Montgomery, Jr., J. E. Peralta, 
F. Ogliaro, M. J. Bearpark, J. J. Heyd, E. N. Brothers, K. N. Kudin, 
V. N. Staroverov, T. A. Keith, R. Kobayashi, J. Normand, 
K. Raghavachari, A. P. Rendell, J. C. Burant, S. S. Iyengar, 
J. Tomasi, M. Cossi, J. M. Millam, M. Klene, C. Adamo, R. Cammi, 
J. W. Ochterski, R. L. Martin, K. Morokuma, O. Farkas, 
J. B. Foresman, and D. J. Fox, Gaussian, Inc., Wallingford CT, 2016.

******************************************
Gaussian 16:  ES64L-G16RevB.01 20-Dec-2017
               24-Dec-2024 
******************************************
%NPROCS=4
Will use up to    4 processors via shared memory.
%oldchk=zo.chk
%chk=zf.chk
%mem=20GB
Copying data from "zo.chk" to current chk file "zf.chk".
----------------------------------------------------------------------
#MaxDisk=50GB #p rb3lyp/genecp geom=check guess=read freq=raman cphf=r
dfreq integral=(grid=superfinegrid,acc2e=13)
----------------------------------------------------------------------
1/10=4,29=2,30=1,38=1,83=1/1,3;
2/12=2,40=1/2;
3/5=7,11=2,14=-4,16=1,17=8,25=1,30=1,71=2,74=-5,75=-7,116=1,140=1/1,2,3;
4/5=1/1;
5/5=2,38=6,87=13,98=1/2;
8/6=4,10=90,11=11,87=13/1;
10/13=10,15=4,49=1,72=3,87=13/2;
11/6=3,8=1,9=11,15=111,16=1,87=13/1,2,10;
10/6=1,49=1,87=13/2;
6/7=2,8=2,9=2,10=2,18=1,28=1/1;
7/8=1,10=1,25=1,87=13/1,2,3,16;
1/10=4,30=1/3;
99//99;
-----------------------
Zn (II) maltolato water
-----------------------
Structure from the checkpoint file:  "zf.chk"
Charge =  0 Multiplicity = 1
Redundant internal coordinates found in file.
C,0,10.9545353205,8.2833817583,4.52279909
C,0,9.9646579456,8.3821857434,5.5491001669
C,0,10.4102465707,8.2285683337,6.9390725545
C,0,11.7538950166,7.989370524,7.1705457013
O,0,12.6475302306,7.9045531224,6.1333204923
C,0,12.251278976,8.0482644307,4.8646755079
O,0,8.7315921413,8.597353462,5.3226865278
Zn,0,7.6500292452,8.5455954256,7.1285112203
O,0,9.5155402229,8.3297166499,7.8865081601
C,0,12.3796809057,7.7996350322,8.5087630496
O,0,5.7807116243,9.2785569778,6.5731933383
C,0,4.8782580135,8.3313336024,6.6286932963
C,0,5.2914379943,7.0197047465,7.1408938396
C,0,4.2952529829,5.9966938258,7.2140827694
C,0,3.0259528641,6.2678557352,6.805663135
O,0,2.6611146565,7.4635958482,6.3308578166
C,0,3.5624379806,8.4926563528,6.2343395055
O,0,6.4997941372,6.8464831162,7.4969749121
C,0,2.9714851787,9.743058665,5.6805344559
H,0,2.4624453953,9.5496297546,4.7290693941
H,0,2.200681006,5.5663944327,6.8182895945
H,0,4.5544127563,5.014307066,7.592015242
H,0,10.6706197559,8.392592425,3.4822343778
H,0,13.0752673171,7.9541266563,4.1678682542
H,0,13.1339326678,8.5706947462,8.7107030384
H,0,2.2347224317,10.1786866207,6.3680361962
H,0,3.7702386177,10.4680414288,5.5166585482
H,0,11.6005040805,7.857316984,9.2703598084
H,0,12.8762271811,6.8240507633,8.5801012403
O,0,7.3054621789,10.3133199053,8.4496580142
H,0,7.944760385,11.0301855552,8.5421960835
H,0,6.5172732196,10.63429431,7.9775176689
Recover connectivity data from disk.
Using perturbation frequencies:    0.000000    0.085969

GradGradGradGradGradGradGradGradGradGradGradGradGradGradGradGradGradGrad
Berny optimization.
Initialization pass.
                          ----------------------------
                          !    Initial Parameters    !
                          ! (Angstroms and Degrees)  !
--------------------------                            --------------------------
! Name  Definition              Value          Derivative Info.                !
--------------------------------------------------------------------------------
! R1    R(1,2)                  1.4293         calculate D2E/DX2 analytically  !
! R2    R(1,6)                  1.3615         calculate D2E/DX2 analytically  !
! R3    R(1,23)                 1.0841         calculate D2E/DX2 analytically  !
! R4    R(2,3)                  1.4677         calculate D2E/DX2 analytically  !
! R5    R(2,7)                  1.272          calculate D2E/DX2 analytically  !
! R6    R(3,4)                  1.3843         calculate D2E/DX2 analytically  !
! R7    R(3,9)                  1.307          calculate D2E/DX2 analytically  !
! R8    R(4,5)                  1.3717         calculate D2E/DX2 analytically  !
! R9    R(4,10)                 1.4894         calculate D2E/DX2 analytically  !
! R10   R(5,6)                  1.3368         calculate D2E/DX2 analytically  !
! R11   R(6,24)                 1.0832         calculate D2E/DX2 analytically  !
! R12   R(7,8)                  2.1056         calculate D2E/DX2 analytically  !
! R13   R(8,9)                  2.0252         calculate D2E/DX2 analytically  !
! R14   R(8,11)                 2.0833         calculate D2E/DX2 analytically  !
! R15   R(8,30)                 2.2336         calculate D2E/DX2 analytically  !
! R16   R(10,25)                1.0974         calculate D2E/DX2 analytically  !
! R17   R(10,28)                1.0911         calculate D2E/DX2 analytically  !
! R18   R(10,29)                1.097          calculate D2E/DX2 analytically  !
! R19   R(11,12)                1.3095         calculate D2E/DX2 analytically  !
! R20   R(12,13)                1.4675         calculate D2E/DX2 analytically  !
! R21   R(12,17)                1.3831         calculate D2E/DX2 analytically  !
! R22   R(13,14)                1.4298         calculate D2E/DX2 analytically  !
! R23   R(13,18)                1.2716         calculate D2E/DX2 analytically  !
! R24   R(14,15)                1.3607         calculate D2E/DX2 analytically  !
! R25   R(14,22)                1.084          calculate D2E/DX2 analytically  !
! R26   R(15,16)                1.3373         calculate D2E/DX2 analytically  !
! R27   R(15,21)                1.0832         calculate D2E/DX2 analytically  !
! R28   R(16,17)                1.3714         calculate D2E/DX2 analytically  !
! R29   R(17,19)                1.4898         calculate D2E/DX2 analytically  !
! R30   R(19,20)                1.0963         calculate D2E/DX2 analytically  !
! R31   R(19,26)                1.0978         calculate D2E/DX2 analytically  !
! R32   R(19,27)                1.0911         calculate D2E/DX2 analytically  !
! R33   R(30,31)                0.965          calculate D2E/DX2 analytically  !
! R34   R(30,32)                0.9732         calculate D2E/DX2 analytically  !
! A1    A(2,1,6)              119.4228         calculate D2E/DX2 analytically  !
! A2    A(2,1,23)             120.057          calculate D2E/DX2 analytically  !
! A3    A(6,1,23)             120.52           calculate D2E/DX2 analytically  !
! A4    A(1,2,3)              117.5498         calculate D2E/DX2 analytically  !
! A5    A(1,2,7)              123.7272         calculate D2E/DX2 analytically  !
! A6    A(3,2,7)              118.7228         calculate D2E/DX2 analytically  !
! A7    A(2,3,4)              118.1079         calculate D2E/DX2 analytically  !
! A8    A(2,3,9)              118.0705         calculate D2E/DX2 analytically  !
! A9    A(4,3,9)              123.8212         calculate D2E/DX2 analytically  !
! A10   A(3,4,5)              121.1044         calculate D2E/DX2 analytically  !
! A11   A(3,4,10)             125.4557         calculate D2E/DX2 analytically  !
! A12   A(5,4,10)             113.4399         calculate D2E/DX2 analytically  !
! A13   A(4,5,6)              121.1868         calculate D2E/DX2 analytically  !
! A14   A(1,6,5)              122.627          calculate D2E/DX2 analytically  !
! A15   A(1,6,24)             125.3087         calculate D2E/DX2 analytically  !
! A16   A(5,6,24)             112.0642         calculate D2E/DX2 analytically  !
! A17   A(2,7,8)              109.9454         calculate D2E/DX2 analytically  !
! A18   A(7,8,9)               81.3994         calculate D2E/DX2 analytically  !
! A19   A(7,8,11)             102.9236         calculate D2E/DX2 analytically  !
! A20   A(7,8,30)             124.5459         calculate D2E/DX2 analytically  !
! A21   A(9,8,11)             164.5455         calculate D2E/DX2 analytically  !
! A22   A(9,8,30)              90.2911         calculate D2E/DX2 analytically  !
! A23   A(11,8,30)             74.9772         calculate D2E/DX2 analytically  !
! A24   A(3,9,8)              111.5616         calculate D2E/DX2 analytically  !
! A25   A(4,10,25)            111.3837         calculate D2E/DX2 analytically  !
! A26   A(4,10,28)            108.6854         calculate D2E/DX2 analytically  !
! A27   A(4,10,29)            111.2164         calculate D2E/DX2 analytically  !
! A28   A(25,10,28)           108.9804         calculate D2E/DX2 analytically  !
! A29   A(25,10,29)           107.5656         calculate D2E/DX2 analytically  !
! A30   A(28,10,29)           108.9574         calculate D2E/DX2 analytically  !
! A31   A(8,11,12)            110.6462         calculate D2E/DX2 analytically  !
! A32   A(11,12,13)           117.8588         calculate D2E/DX2 analytically  !
! A33   A(11,12,17)           124.0002         calculate D2E/DX2 analytically  !
! A34   A(13,12,17)           118.1409         calculate D2E/DX2 analytically  !
! A35   A(12,13,14)           117.4653         calculate D2E/DX2 analytically  !
! A36   A(12,13,18)           119.1476         calculate D2E/DX2 analytically  !
! A37   A(14,13,18)           123.3869         calculate D2E/DX2 analytically  !
! A38   A(13,14,15)           119.4716         calculate D2E/DX2 analytically  !
! A39   A(13,14,22)           119.9799         calculate D2E/DX2 analytically  !
! A40   A(15,14,22)           120.5485         calculate D2E/DX2 analytically  !
! A41   A(14,15,16)           122.6331         calculate D2E/DX2 analytically  !
! A42   A(14,15,21)           125.3222         calculate D2E/DX2 analytically  !
! A43   A(16,15,21)           112.0445         calculate D2E/DX2 analytically  !
! A44   A(15,16,17)           121.1072         calculate D2E/DX2 analytically  !
! A45   A(12,17,16)           121.1771         calculate D2E/DX2 analytically  !
! A46   A(12,17,19)           125.54           calculate D2E/DX2 analytically  !
! A47   A(16,17,19)           113.2828         calculate D2E/DX2 analytically  !
! A48   A(17,19,20)           111.0223         calculate D2E/DX2 analytically  !
! A49   A(17,19,26)           111.4976         calculate D2E/DX2 analytically  !
! A50   A(17,19,27)           108.8528         calculate D2E/DX2 analytically  !
! A51   A(20,19,26)           107.5722         calculate D2E/DX2 analytically  !
! A52   A(20,19,27)           109.0753         calculate D2E/DX2 analytically  !
! A53   A(26,19,27)           108.7653         calculate D2E/DX2 analytically  !
! A54   A(8,30,31)            122.8513         calculate D2E/DX2 analytically  !
! A55   A(8,30,32)             95.6817         calculate D2E/DX2 analytically  !
! A56   A(31,30,32)           109.7586         calculate D2E/DX2 analytically  !
! D1    D(6,1,2,3)              0.3002         calculate D2E/DX2 analytically  !
! D2    D(6,1,2,7)           -179.8816         calculate D2E/DX2 analytically  !
! D3    D(23,1,2,3)          -179.8676         calculate D2E/DX2 analytically  !
! D4    D(23,1,2,7)            -0.0493         calculate D2E/DX2 analytically  !
! D5    D(2,1,6,5)             -0.0548         calculate D2E/DX2 analytically  !
! D6    D(2,1,6,24)           179.871          calculate D2E/DX2 analytically  !
! D7    D(23,1,6,5)          -179.8863         calculate D2E/DX2 analytically  !
! D8    D(23,1,6,24)            0.0395         calculate D2E/DX2 analytically  !
! D9    D(1,2,3,4)             -0.4321         calculate D2E/DX2 analytically  !
! D10   D(1,2,3,9)            179.3629         calculate D2E/DX2 analytically  !
! D11   D(7,2,3,4)            179.7403         calculate D2E/DX2 analytically  !
! D12   D(7,2,3,9)             -0.4648         calculate D2E/DX2 analytically  !
! D13   D(1,2,7,8)            176.6379         calculate D2E/DX2 analytically  !
! D14   D(3,2,7,8)             -3.5458         calculate D2E/DX2 analytically  !
! D15   D(2,3,4,5)              0.3304         calculate D2E/DX2 analytically  !
! D16   D(2,3,4,10)          -179.5944         calculate D2E/DX2 analytically  !
! D17   D(9,3,4,5)           -179.4518         calculate D2E/DX2 analytically  !
! D18   D(9,3,4,10)             0.6234         calculate D2E/DX2 analytically  !
! D19   D(2,3,9,8)              4.393          calculate D2E/DX2 analytically  !
! D20   D(4,3,9,8)           -175.8247         calculate D2E/DX2 analytically  !
! D21   D(3,4,5,6)             -0.0825         calculate D2E/DX2 analytically  !
! D22   D(10,4,5,6)           179.8508         calculate D2E/DX2 analytically  !
! D23   D(3,4,10,25)         -118.7666         calculate D2E/DX2 analytically  !
! D24   D(3,4,10,28)            1.3096         calculate D2E/DX2 analytically  !
! D25   D(3,4,10,29)          121.2544         calculate D2E/DX2 analytically  !
! D26   D(5,4,10,25)           61.3035         calculate D2E/DX2 analytically  !
! D27   D(5,4,10,28)         -178.6202         calculate D2E/DX2 analytically  !
! D28   D(5,4,10,29)          -58.6754         calculate D2E/DX2 analytically  !
! D29   D(4,5,6,1)             -0.0655         calculate D2E/DX2 analytically  !
! D30   D(4,5,6,24)           179.9998         calculate D2E/DX2 analytically  !
! D31   D(2,7,8,9)              4.4848         calculate D2E/DX2 analytically  !
! D32   D(2,7,8,11)           169.3761         calculate D2E/DX2 analytically  !
! D33   D(2,7,8,30)            88.8672         calculate D2E/DX2 analytically  !
! D34   D(7,8,9,3)             -4.7306         calculate D2E/DX2 analytically  !
! D35   D(11,8,9,3)          -112.2956         calculate D2E/DX2 analytically  !
! D36   D(30,8,9,3)          -129.6732         calculate D2E/DX2 analytically  !
! D37   D(7,8,11,12)          111.1628         calculate D2E/DX2 analytically  !
! D38   D(9,8,11,12)         -144.1115         calculate D2E/DX2 analytically  !
! D39   D(30,8,11,12)        -126.0985         calculate D2E/DX2 analytically  !
! D40   D(7,8,30,31)          -32.4463         calculate D2E/DX2 analytically  !
! D41   D(7,8,30,32)           85.4998         calculate D2E/DX2 analytically  !
! D42   D(9,8,30,31)           47.2967         calculate D2E/DX2 analytically  !
! D43   D(9,8,30,32)          165.2428         calculate D2E/DX2 analytically  !
! D44   D(11,8,30,31)        -127.9766         calculate D2E/DX2 analytically  !
! D45   D(11,8,30,32)         -10.0305         calculate D2E/DX2 analytically  !
! D46   D(8,11,12,13)           4.3604         calculate D2E/DX2 analytically  !
! D47   D(8,11,12,17)        -175.6321         calculate D2E/DX2 analytically  !
! D48   D(11,12,13,14)        179.2093         calculate D2E/DX2 analytically  !
! D49   D(11,12,13,18)         -0.6525         calculate D2E/DX2 analytically  !
! D50   D(17,12,13,14)         -0.7977         calculate D2E/DX2 analytically  !
! D51   D(17,12,13,18)        179.3405         calculate D2E/DX2 analytically  !
! D52   D(11,12,17,16)       -179.298          calculate D2E/DX2 analytically  !
! D53   D(11,12,17,19)          0.6014         calculate D2E/DX2 analytically  !
! D54   D(13,12,17,16)          0.7094         calculate D2E/DX2 analytically  !
! D55   D(13,12,17,19)       -179.3911         calculate D2E/DX2 analytically  !
! D56   D(12,13,14,15)          0.4281         calculate D2E/DX2 analytically  !
! D57   D(12,13,14,22)       -179.6172         calculate D2E/DX2 analytically  !
! D58   D(18,13,14,15)       -179.7165         calculate D2E/DX2 analytically  !
! D59   D(18,13,14,22)          0.2382         calculate D2E/DX2 analytically  !
! D60   D(13,14,15,16)          0.0606         calculate D2E/DX2 analytically  !
! D61   D(13,14,15,21)        179.9111         calculate D2E/DX2 analytically  !
! D62   D(22,14,15,16)       -179.8938         calculate D2E/DX2 analytically  !
! D63   D(22,14,15,21)         -0.0433         calculate D2E/DX2 analytically  !
! D64   D(14,15,16,17)         -0.1839         calculate D2E/DX2 analytically  !
! D65   D(21,15,16,17)        179.9476         calculate D2E/DX2 analytically  !
! D66   D(15,16,17,12)         -0.225          calculate D2E/DX2 analytically  !
! D67   D(15,16,17,19)        179.864          calculate D2E/DX2 analytically  !
! D68   D(12,17,19,20)        127.2846         calculate D2E/DX2 analytically  !
! D69   D(12,17,19,26)       -112.7828         calculate D2E/DX2 analytically  !
! D70   D(12,17,19,27)          7.2061         calculate D2E/DX2 analytically  !
! D71   D(16,17,19,20)        -52.809          calculate D2E/DX2 analytically  !
! D72   D(16,17,19,26)         67.1236         calculate D2E/DX2 analytically  !
! D73   D(16,17,19,27)       -172.8876         calculate D2E/DX2 analytically  !
--------------------------------------------------------------------------------
Trust Radius=3.00D-01 FncErr=1.00D-07 GrdErr=1.00D-07
Number of steps in this run=      2 maximum allowed number of steps=      2.
GradGradGradGradGradGradGradGradGradGradGradGradGradGradGradGradGradGrad

                         Input orientation:                          
---------------------------------------------------------------------
Center     Atomic      Atomic             Coordinates (Angstroms)
Number     Number       Type             X           Y           Z
---------------------------------------------------------------------
     1          6           0       10.954535    8.283382    4.522799
     2          6           0        9.964658    8.382186    5.549100
     3          6           0       10.410247    8.228568    6.939073
     4          6           0       11.753895    7.989371    7.170546
     5          8           0       12.647530    7.904553    6.133320
     6          6           0       12.251279    8.048264    4.864676
     7          8           0        8.731592    8.597353    5.322687
     8         30           0        7.650029    8.545595    7.128511
     9          8           0        9.515540    8.329717    7.886508
    10          6           0       12.379681    7.799635    8.508763
    11          8           0        5.780712    9.278557    6.573193
    12          6           0        4.878258    8.331334    6.628693
    13          6           0        5.291438    7.019705    7.140894
    14          6           0        4.295253    5.996694    7.214083
    15          6           0        3.025953    6.267856    6.805663
    16          8           0        2.661115    7.463596    6.330858
    17          6           0        3.562438    8.492656    6.234340
    18          8           0        6.499794    6.846483    7.496975
    19          6           0        2.971485    9.743059    5.680534
    20          1           0        2.462445    9.549630    4.729069
    21          1           0        2.200681    5.566394    6.818290
    22          1           0        4.554413    5.014307    7.592015
    23          1           0       10.670620    8.392592    3.482234
    24          1           0       13.075267    7.954127    4.167868
    25          1           0       13.133933    8.570695    8.710703
    26          1           0        2.234722   10.178687    6.368036
    27          1           0        3.770239   10.468041    5.516659
    28          1           0       11.600504    7.857317    9.270360
    29          1           0       12.876227    6.824051    8.580101
    30          8           0        7.305462   10.313320    8.449658
    31          1           0        7.944760   11.030186    8.542196
    32          1           0        6.517273   10.634294    7.977518
---------------------------------------------------------------------
                   Distance matrix (angstroms):
                   1          2          3          4          5
    1  C    0.000000
    2  C    1.429305   0.000000
    3  C    2.477425   1.467709   0.000000
    4  C    2.781363   2.446377   1.384264   0.000000
    5  O    2.367176   2.786979   2.399929   1.371719   0.000000
    6  C    1.361508   2.410099   2.779394   2.359639   1.336835
    7  O    2.383249   1.272011   2.359362   3.594237   4.058531
    8  Zn   4.216426   2.806911   2.784815   4.141602   5.135792
    9  O    3.658879   2.380743   1.307044   2.374588   3.614387
   10  C    4.260629   3.864105   2.554718   1.489441   2.392797
   11  O    5.653578   4.399734   4.761191   6.139849   7.016735
   12  C    6.431037   5.199959   5.541642   6.905427   7.796738
   13  C    6.365687   5.121440   5.263486   6.534867   7.477316
   14  C    7.537771   6.372197   6.515370   7.720362   8.635306
   15  C    8.493305   7.361723   7.641334   8.903579   9.782923
   16  O    8.527717   7.402479   7.810516   9.146593   9.998098
   17  C    7.590538   6.439734   6.889040   8.260130   9.104668
   18  O    5.545730   4.261206   4.184860   5.386866   6.385431
   19  C    8.197567   7.125568   7.694983   9.078892   9.859562
   20  H    8.588453   7.636660   8.354452   9.732741  10.412212
   21  H    9.448876   8.355768   8.631264   9.861987  10.727200
   22  H    7.814634   6.692299   6.711825   7.801358   8.716643
   23  H    1.084117   2.184130   3.470508   3.865193   3.342845
   24  H    2.175291   3.430295   3.854507   3.280753   2.012068
   25  H    4.729784   4.480577   3.267138   2.148145   2.706147
   26  H    9.112202   7.978093   8.424265   9.800601  10.660832
   27  H    7.574603   6.536259   7.150399   8.521615   9.260564
   28  H    4.810212   4.098689   2.643755   2.109546   3.307493
   29  H    4.720619   4.482409   3.278217   2.145797   2.684497
   30  O    5.732068   4.383359   4.033329   5.179327   6.301212
   31  H    5.723568   4.477780   4.061734   5.063347   6.139080
   32  H    6.095176   4.780551   4.692667   5.921911   6.959354
                   6          7          8          9         10
    6  C    0.000000
    7  O    3.591583   0.000000
    8  Zn   5.152067   2.105578   0.000000
    9  O    4.085946   2.694325   2.025165   0.000000
   10  C    3.654816   4.908767   4.983087   2.978505   0.000000
   11  O    6.804476   3.276507   2.083257   4.071123   7.034205
   12  C    7.586391   4.077328   2.824614   4.804840   7.751691
   13  C    7.394491   4.198751   2.809172   4.484987   7.261029
   14  C    8.545584   5.479226   4.214113   5.757304   8.383601
   15  C    9.593953   6.338777   5.164728   6.894508   9.630116
   16  O    9.719196   6.257197   5.166841   7.081904   9.965276
   17  C    8.807350   5.249974   4.184585   6.180262   9.132199
   18  O    6.438389   3.574073   2.084656   3.383259   6.041960
   19  C    9.468502   5.883836   5.041759   7.049008  10.014485
   20  H    9.904229   6.368784   5.803140   7.823283  10.756399
   21  H   10.535217   7.353662   6.218301   7.892034  10.557325
   22  H    8.711201   5.952890   4.718864   5.974232   8.356632
   23  H    2.127954   2.681235   4.737374   4.553657   5.342142
   24  H    1.083217   4.540359   6.208740   5.161493   4.398986
   25  H    3.980445   5.555175   5.707640   3.718888   1.097364
   26  H   10.350372   6.767768   5.707088   7.663860  10.637800
   27  H    8.843554   5.305858   4.620243   6.572451   9.497135
   28  H    4.457580   4.935832   4.546152   2.546622   1.091088
   29  H    3.961521   5.561776   5.690692   3.747308   1.097001
   30  O    6.514881   3.841398   2.233608   3.022625   5.663020
   31  H    6.400165   4.111328   2.873771   3.192148   5.486902
   32  H    7.018273   4.012538   2.523214   3.782719   6.533402
                  11         12         13         14         15
   11  O    0.000000
   12  C    1.309479   0.000000
   13  C    2.379934   1.467459   0.000000
   14  C    3.658955   2.476513   1.429788   0.000000
   15  C    4.087427   2.778542   2.410411   1.360683   0.000000
   16  O    3.617277   2.399458   2.787795   2.366917   1.337289
   17  C    2.377646   1.383084   2.445581   2.779702   2.358806
   18  O    2.699155   2.363911   1.271583   2.379532   3.588913
   19  C    2.984017   2.554947   3.864128   4.259035   3.653206
   20  H    3.805938   3.305899   4.496734   4.707210   3.924261
   21  H    5.163026   3.853603   3.430592   2.174636   1.083181
   22  H    4.552542   3.469226   2.183652   1.084011   2.127422
   23  H    5.852364   6.592072   6.648775   7.766101   8.602361
   24  H    7.794244   8.566733   8.384511   9.497348  10.525692
   25  H    7.690246   8.517524   8.147060   9.326715  10.540565
   26  H    3.664200   3.235573   4.463181   4.738211   4.013996
   27  H    2.563814   2.651386   4.104048   4.811428   4.456125
   28  H    6.569978   7.238210   6.711225   7.813891   9.062232
   29  H    7.771655   8.369433   7.722605   8.728324  10.024265
   30  O    2.629965   3.624293   4.076403   5.405670   6.114139
   31  H    3.410027   4.510957   5.008765   6.357580   7.063285
   32  H    2.086306   3.131984   3.907412   5.198802   5.712123
                  16         17         18         19         20
   16  O    0.000000
   17  C    1.371373   0.000000
   18  O    4.059078   3.596136   0.000000
   19  C    2.390649   1.489776   4.913102   0.000000
   20  H    2.637562   2.143132   5.591823   1.096276   0.000000
   21  H    2.012203   3.279998   4.536696   4.396948   4.505499
   22  H    3.342770   3.863445   2.674025   5.340460   5.756904
   23  H    8.551600   7.623014   5.992027   8.119911   8.382569
   24  H   10.647710   9.749576   7.452964  10.371830  10.746747
   25  H   10.796724   9.886960   6.961166  10.669194  11.432076
   26  H    2.748620   2.150210   5.528917   1.097839   1.770249
   27  H    3.304507   2.111964   4.948516   1.091083   1.781600
   28  H    9.418512   8.615775   5.493990   9.534298  10.343663
   29  H   10.479343   9.748513   6.467810  10.725298  11.432676
   30  O    5.846384   4.715155   3.684517   5.174611   6.154739
   31  H    6.747406   5.565070   4.547942   5.880414   6.840158
   32  H    5.256879   4.044297   3.818212   4.317759   5.307593
                  21         22         23         24         25
   21  H    0.000000
   22  H    2.538406   0.000000
   23  H    9.531869   8.106238   0.000000
   24  H   11.444764   9.642214   2.538637   0.000000
   25  H   11.495349   9.354545   5.782432   4.584860   0.000000
   26  H    4.634342   5.792228   9.092983  11.283032  11.263503
   27  H    5.308851   5.887721   7.487431   9.732552  10.073759
   28  H    9.980864   7.781192   5.886731   5.312224   1.781440
   29  H   10.892794   8.573452   5.771765   4.559001   1.770377
   30  O    7.159152   6.031862   6.299903   7.562418   6.089003
   31  H    8.112910   6.970516   6.323798   7.410734   5.744998
   32  H    6.757247   5.965374   6.517905   8.043881   6.969662
                  26         27         28         29         30
   26  H    0.000000
   27  H    1.779433   0.000000
   28  H   10.076215   9.067481   0.000000
   29  H   11.374904  10.275329   1.780889   0.000000
   30  O    5.483035   4.596110   5.015265   6.574605   0.000000
   31  H    6.169000   5.186185   4.895077   6.481695   0.964967
   32  H    4.597635   3.691838   5.934836   7.437564   0.973233
                  31         32
   31  H    0.000000
   32  H    1.585343   0.000000
Stoichiometry    C12H12O7Zn
Framework group  C1[X(C12H12O7Zn)]
Deg. of freedom    90
Full point group                 C1      NOp   1
Largest Abelian subgroup         C1      NOp   1
Largest concise Abelian subgroup C1      NOp   1
                        Standard orientation:                         
---------------------------------------------------------------------
Center     Atomic      Atomic             Coordinates (Angstroms)
Number     Number       Type             X           Y           Z
---------------------------------------------------------------------
     1          6           0       -3.350986    1.884416    1.097302
     2          6           0       -2.355409    1.061641    0.485109
     3          6           0       -2.783271   -0.235273   -0.052590
     4          6           0       -4.116562   -0.585588    0.073117
     5          8           0       -5.016488    0.255809    0.676273
     6          6           0       -4.636520    1.440991    1.164226
     7          8           0       -1.131839    1.393187    0.380395
     8         30           0       -0.032791   -0.180502   -0.485085
     9          8           0       -1.883605   -0.990400   -0.625957
    10          6           0       -4.723858   -1.859311   -0.403593
    11          8           0        1.807396    0.706246   -0.894168
    12          6           0        2.739687    0.214823   -0.116947
    13          6           0        2.372678   -0.883877    0.783942
    14          6           0        3.401197   -1.425660    1.616356
    15          6           0        4.657562   -0.907228    1.551301
    16          8           0        4.980243    0.100969    0.734137
    17          6           0        4.046133    0.668263   -0.094283
    18          8           0        1.173665   -1.307285    0.787948
    19          6           0        4.592368    1.777370   -0.925512
    20          1           0        5.098563    2.523593   -0.302022
    21          1           0        5.504586   -1.242669    2.137228
    22          1           0        3.176540   -2.242428    2.292744
    23          1           0       -3.080132    2.851317    1.506020
    24          1           0       -5.463445    1.982807    1.606932
    25          1           0       -5.500138   -1.675081   -1.157023
    26          1           0        5.321280    1.408958   -1.659139
    27          1           0        3.769731    2.256755   -1.458354
    28          1           0       -3.939984   -2.476496   -0.845290
    29          1           0       -5.188779   -2.411125    0.422701
    30          8           0        0.267972   -0.457499   -2.680949
    31          1           0       -0.392706   -0.201805   -3.336149
    32          1           0        1.041337    0.129625   -2.747094
---------------------------------------------------------------------
Rotational constants (GHZ):      0.7406850      0.1428855      0.1420793
General basis read from cards:  (5D, 7F)
======================================================================================================
                                      Pseudopotential Parameters
======================================================================================================
 Center     Atomic      Valence      Angular      Power
 Number     Number     Electrons     Momentum     of R      Exponent        Coefficient   SO-Coeffient
======================================================================================================
   1          6
                                  No pseudopotential on this center.
   2          6
                                  No pseudopotential on this center.
   3          6
                                  No pseudopotential on this center.
   4          6
                                  No pseudopotential on this center.
   5          8
                                  No pseudopotential on this center.
   6          6
                                  No pseudopotential on this center.
   7          8
                                  No pseudopotential on this center.
   8         30           12
                                     F and up 
                                                    1      386.7379660      -18.00000000    0.00000000
                                                    2       72.8587359     -124.35274030    0.00000000
                                                    2       15.9066170      -30.66018220    0.00000000
                                                    2        4.3502340      -10.63589890    0.00000000
                                                    2        1.2842199       -0.76836230    0.00000000
                                     S - F
                                                    0       19.0867858        3.00000000    0.00000000
                                                    1        5.0231080       22.52342250    0.00000000
                                                    2        1.2701744       48.44659420    0.00000000
                                                    2        1.0671287      -44.55601190    0.00000000
                                                    2        0.9264190       12.99839580    0.00000000
                                     P - F
                                                    0       43.4927750        5.00000000    0.00000000
                                                    1       20.8692669       20.74355890    0.00000000
                                                    2       21.7118378       90.30271580    0.00000000
                                                    2        6.3616915       74.66103160    0.00000000
                                                    2        1.2291195        9.88944240    0.00000000
                                     D - F
                                                    2       13.5851800       -4.84903590    0.00000000
                                                    2        9.8373050        3.69133790    0.00000000
                                                    2        0.8373113       -0.50373190    0.00000000
   9          8
                                  No pseudopotential on this center.
  10          6
                                  No pseudopotential on this center.
  11          8
                                  No pseudopotential on this center.
  12          6
                                  No pseudopotential on this center.
  13          6
                                  No pseudopotential on this center.
  14          6
                                  No pseudopotential on this center.
  15          6
                                  No pseudopotential on this center.
  16          8
                                  No pseudopotential on this center.
  17          6
                                  No pseudopotential on this center.
  18          8
                                  No pseudopotential on this center.
  19          6
                                  No pseudopotential on this center.
  20          1
                                  No pseudopotential on this center.
  21          1
                                  No pseudopotential on this center.
  22          1
                                  No pseudopotential on this center.
  23          1
                                  No pseudopotential on this center.
  24          1
                                  No pseudopotential on this center.
  25          1
                                  No pseudopotential on this center.
  26          1
                                  No pseudopotential on this center.
  27          1
                                  No pseudopotential on this center.
  28          1
                                  No pseudopotential on this center.
  29          1
                                  No pseudopotential on this center.
  30          8
                                  No pseudopotential on this center.
  31          1
                                  No pseudopotential on this center.
  32          1
                                  No pseudopotential on this center.
======================================================================================================
There are   453 symmetry adapted cartesian basis functions of A   symmetry.
There are   432 symmetry adapted basis functions of A   symmetry.
  432 basis functions,   743 primitive gaussians,   453 cartesian basis functions
   76 alpha electrons       76 beta electrons
      nuclear repulsion energy      1632.8995496495 Hartrees.
NAtoms=   32 NActive=   32 NUniq=   32 SFac= 1.00D+00 NAtFMM=   60 NAOKFM=F Big=F
Integral buffers will be    262144 words long.
Raffenetti 2 integral format.
Two-electron integral symmetry is turned on.
One-electron integrals computed using PRISM.
  1 Symmetry operations used in ECPInt.
ECPInt:  NShTT=   11175 NPrTT=   48590 LenC2=    9742 LenP2D=   27822.
LDataN:  DoStor=T MaxTD1= 5 Len=  102
NBasis=   432 RedAO= T EigKep=  2.18D-06  NBF=   432
NBsUse=   432 1.00D-06 EigRej= -1.00D+00 NBFU=   432
Initial guess from the checkpoint file:  "zf.chk"
B after Tr=     0.000000    0.000000    0.000000
        Rot=    1.000000    0.000000    0.000000    0.000000 Ang=   0.00 deg.
Requested convergence on RMS density matrix=1.00D-08 within 128 cycles.
Requested convergence on MAX density matrix=1.00D-06.
Requested convergence on             energy=1.00D-06.
No special actions if energy rises.
SCF Done:  E(RB3LYP) =  -1056.78975581     A.U. after    8 cycles
           NFock=  8  Conv=0.65D-08     -V/T= 1.9612
DoSCS=F DFT=T ScalE2(SS,OS)=  1.000000  1.000000
Range of M.O.s used for correlation:     1   432
NBasis=   432 NAE=    76 NBE=    76 NFC=     0 NFV=     0
NROrb=    432 NOA=    76 NOB=    76 NVA=   356 NVB=   356

**** Warning!!: The largest alpha MO coefficient is  0.14250522D+03

         Differentiating once with respect to electric field.
               with respect to dipole field.
         Electric field/nuclear overlap derivatives assumed to be zero.
         There are     6 degrees of freedom in the 1st order CPHF.  IDoFFX=0 NUNeed=     6.
LinEq1:  Iter=  0 NonCon=     6 RMS=1.56D-01 Max=1.83D+01 NDo=     6
AX will form     6 AO Fock derivatives at one time.
LinEq1:  Iter=  1 NonCon=     6 RMS=1.38D-01 Max=7.87D+00 NDo=     6
LinEq1:  Iter=  2 NonCon=     6 RMS=8.68D-02 Max=8.86D+00 NDo=     6
LinEq1:  Iter=  3 NonCon=     6 RMS=7.50D-02 Max=4.81D+00 NDo=     6
LinEq1:  Iter=  4 NonCon=     6 RMS=4.30D-02 Max=3.51D+00 NDo=     6
LinEq1:  Iter=  5 NonCon=     6 RMS=4.29D-02 Max=5.00D+00 NDo=     6
LinEq1:  Iter=  6 NonCon=     6 RMS=3.75D-02 Max=3.73D+00 NDo=     6
LinEq1:  Iter=  7 NonCon=     6 RMS=3.58D-02 Max=2.68D+00 NDo=     6
LinEq1:  Iter=  8 NonCon=     6 RMS=2.58D-02 Max=1.53D+00 NDo=     6
LinEq1:  Iter=  9 NonCon=     6 RMS=1.84D-02 Max=1.23D+00 NDo=     6
LinEq1:  Iter= 10 NonCon=     6 RMS=1.08D-02 Max=4.60D-01 NDo=     6
LinEq1:  Iter= 11 NonCon=     6 RMS=5.98D-03 Max=3.38D-01 NDo=     6
LinEq1:  Iter= 12 NonCon=     6 RMS=3.93D-03 Max=2.95D-01 NDo=     6
LinEq1:  Iter= 13 NonCon=     6 RMS=2.79D-03 Max=1.45D-01 NDo=     6
LinEq1:  Iter= 14 NonCon=     6 RMS=1.53D-03 Max=9.33D-02 NDo=     6
LinEq1:  Iter= 15 NonCon=     6 RMS=1.20D-03 Max=7.11D-02 NDo=     6
LinEq1:  Iter= 16 NonCon=     6 RMS=7.78D-04 Max=3.84D-02 NDo=     6
LinEq1:  Iter= 17 NonCon=     6 RMS=5.42D-04 Max=2.61D-02 NDo=     6
LinEq1:  Iter= 18 NonCon=     6 RMS=3.03D-04 Max=1.36D-02 NDo=     6
LinEq1:  Iter= 19 NonCon=     6 RMS=1.79D-04 Max=8.46D-03 NDo=     6
LinEq1:  Iter= 20 NonCon=     6 RMS=1.11D-04 Max=1.06D-02 NDo=     6
LinEq1:  Iter= 21 NonCon=     6 RMS=8.39D-05 Max=6.66D-03 NDo=     6
LinEq1:  Iter= 22 NonCon=     6 RMS=3.59D-05 Max=1.78D-03 NDo=     6
LinEq1:  Iter= 23 NonCon=     6 RMS=2.26D-05 Max=1.19D-03 NDo=     6
LinEq1:  Iter= 24 NonCon=     6 RMS=1.63D-05 Max=8.96D-04 NDo=     6
LinEq1:  Iter= 25 NonCon=     6 RMS=1.06D-05 Max=6.06D-04 NDo=     6
LinEq1:  Iter= 26 NonCon=     6 RMS=6.19D-06 Max=3.28D-04 NDo=     6
LinEq1:  Iter= 27 NonCon=     6 RMS=3.81D-06 Max=2.26D-04 NDo=     6
LinEq1:  Iter= 28 NonCon=     6 RMS=1.56D-06 Max=1.11D-04 NDo=     6
LinEq1:  Iter= 29 NonCon=     6 RMS=6.06D-07 Max=2.91D-05 NDo=     6
LinEq1:  Iter= 30 NonCon=     6 RMS=2.96D-07 Max=1.07D-05 NDo=     6
LinEq1:  Iter= 31 NonCon=     3 RMS=1.56D-07 Max=9.16D-06 NDo=     6
LinEq1:  Iter= 32 NonCon=     3 RMS=8.78D-08 Max=5.35D-06 NDo=     3
LinEq1:  Iter= 33 NonCon=     3 RMS=4.90D-08 Max=1.81D-06 NDo=     3
LinEq1:  Iter= 34 NonCon=     3 RMS=1.73D-08 Max=9.05D-07 NDo=     3
LinEq1:  Iter= 35 NonCon=     3 RMS=7.00D-09 Max=2.86D-07 NDo=     3
LinEq1:  Iter= 36 NonCon=     3 RMS=3.23D-09 Max=1.80D-07 NDo=     3
LinEq1:  Iter= 37 NonCon=     0 RMS=1.58D-09 Max=7.03D-08 NDo=     3
Linear equations converged to 1.000D-08 1.000D-07 after    37 iterations.
Isotropic polarizability for W=    0.000000      198.22 Bohr**3.
Isotropic polarizability for W=    0.085969      217.68 Bohr**3.
End of Minotr F.D. properties on file   721 Mask=      11 NFrqRd=     2 NDeriv=     1 ND12= 1 LenFil=      58:
Frequencies=    0.000000    0.085969
Property number 1 -- Alpha(-w,w) frequency  1    0.000000:
                1             2             3 
     1   0.270799D+03  0.201107D+02  0.208108D+00
     2   0.201107D+02  0.174897D+03 -0.403341D+01
     3   0.208108D+00 -0.403341D+01  0.148979D+03
Property number 1 -- Alpha(-w,w) frequency  2    0.085969:
                1             2             3 
     1   0.300129D+03  0.282055D+02 -0.419806D+00
     2   0.282055D+02  0.193339D+03 -0.508296D+01
     3  -0.419806D+00 -0.508296D+01  0.159577D+03
Property number 5 -- Beta(-w,w,0) frequency  1    0.000000:
                1 
     1   0.188663D+02
     2  -0.187568D+01
     3  -0.245666D+01
     4  -0.133555D+03
     5  -0.416584D+02
     6  -0.321865D+02
     7  -0.187568D+01
     8  -0.245666D+01
     9   0.157337D+03
    10  -0.416584D+02
    11   0.280821D+03
    12  -0.516201D+02
    13  -0.133555D+03
    14  -0.416584D+02
    15   0.280821D+03
    16  -0.321865D+02
    17  -0.516201D+02
    18   0.100993D+03
Property number 5 -- Beta(-w,w,0) frequency  2    0.085969:
                1 
     1   0.302934D+02
     2  -0.266683D+02
     3  -0.610529D+02
     4  -0.275403D+03
     5  -0.223705D+03
     6   0.430939D+01
     7  -0.105404D+01
     8   0.158794D+02
     9   0.313814D+03
    10  -0.410986D+02
    11   0.542204D+03
    12  -0.104660D+03
    13  -0.196327D+03
    14  -0.376852D+01
    15   0.601833D+03
    16  -0.523458D+02
    17  -0.119113D+03
    18   0.174214D+03
End of Minotr F.D. properties file   722 does not exist.
End of Minotr F.D. properties file   788 does not exist.
  1 Symmetry operations used in ECPInt.
ECPInt:  NShTT=   11175 NPrTT=   48590 LenC2=    9742 LenP2D=   27822.
LDataN:  DoStor=T MaxTD1= 6 Len=  172
Symmetrizing basis deriv contribution to polar:
IMax=3 JMax=2 DiffMx= 0.00D+00
G2DrvN: will do    33 centers at a time, making    1 passes.
PxScal for G2LodP:  IOpCl= 0 ISclPx=1 IMOff=     1 NMtTot=    13 NTT=   93528 ScalPx= 1.18D+02
Calling FoFCou, ICntrl=  3107 FMM=F I1Cent=   0 AccDes= 1.00D-13.
End of G2Drv F.D. properties on file   721 Mask=      11 NFrqRd=     2 NDeriv=     1 ND12= 1 LenFil=      58:
Frequencies=    0.000000    0.085969
Property number 1 -- Alpha(-w,w) frequency  1    0.000000:
                1             2             3 
     1   0.270799D+03  0.201107D+02  0.208108D+00
     2   0.201107D+02  0.174897D+03 -0.403341D+01
     3   0.208108D+00 -0.403341D+01  0.148979D+03
Property number 1 -- Alpha(-w,w) frequency  2    0.085969:
                1             2             3 
     1   0.300129D+03  0.282055D+02 -0.419806D+00
     2   0.282055D+02  0.193339D+03 -0.508296D+01
     3  -0.419806D+00 -0.508296D+01  0.159577D+03
Property number 5 -- Beta(-w,w,0) frequency  1    0.000000:
                1 
     1   0.188663D+02
     2  -0.187568D+01
     3  -0.245666D+01
     4  -0.133555D+03
     5  -0.416584D+02
     6  -0.321865D+02
     7  -0.187568D+01
     8  -0.245666D+01
     9   0.157337D+03
    10  -0.416584D+02
    11   0.280821D+03
    12  -0.516201D+02
    13  -0.133555D+03
    14  -0.416584D+02
    15   0.280821D+03
    16  -0.321865D+02
    17  -0.516201D+02
    18   0.100993D+03
Property number 5 -- Beta(-w,w,0) frequency  2    0.085969:
                1 
     1   0.302934D+02
     2  -0.266683D+02
     3  -0.610529D+02
     4  -0.275403D+03
     5  -0.223705D+03
     6   0.430939D+01
     7  -0.105404D+01
     8   0.158794D+02
     9   0.313814D+03
    10  -0.410986D+02
    11   0.542204D+03
    12  -0.104660D+03
    13  -0.196327D+03
    14  -0.376852D+01
    15   0.601833D+03
    16  -0.523458D+02
    17  -0.119113D+03
    18   0.174214D+03
End of G2Drv F.D. properties on file   722 Mask=       1 NFrqRd=     2 NDeriv=    96 ND12= 1 LenFil=    1732:
Frequencies=    0.000000    0.085969
Property number 1 -- Alpha(-w,w) derivatives, frequency  1    0.000000:
                1             2             3             4             5 
     1   0.110544D+02  0.907734D+01 -0.182844D+01  0.333541D+00 -0.490909D+01
     2   0.907734D+01 -0.716409D+01 -0.520216D+01 -0.490909D+01  0.168351D+02
     3  -0.182844D+01 -0.520216D+01 -0.268192D+01 -0.375291D+01  0.685561D+01
                6             7             8             9            10 
     1  -0.375291D+01  0.558610D+00 -0.789644D+01  0.347959D+01 -0.112611D+02
     2   0.685561D+01 -0.789644D+01  0.609796D+01 -0.295190D+01  0.523059D+01
     3   0.155818D+01  0.347959D+01 -0.295190D+01 -0.246016D+01  0.298716D+01
               11            12            13            14            15 
     1   0.523059D+01  0.298716D+01 -0.148110D+01  0.677840D+01  0.423490D+01
     2   0.386006D+01  0.223212D+01  0.677840D+01 -0.451979D+01 -0.395105D+01
     3   0.223212D+01  0.332054D+00  0.423490D+01 -0.395105D+01 -0.116749D+01
               16            17            18            19            20 
     1  -0.270037D+01  0.531488D+01 -0.453791D+01 -0.829135D+01 -0.103638D+02
     2   0.531488D+01 -0.185300D+01  0.441285D+01 -0.103638D+02 -0.863849D+00
     3  -0.453791D+01  0.441285D+01  0.612476D+01 -0.220805D+01  0.528588D+01
               21            22            23            24            25 
     1  -0.220805D+01 -0.244580D+01  0.103522D+02 -0.123126D+01  0.454033D+01
     2   0.528588D+01  0.103522D+02  0.418986D+01  0.142985D+02  0.436766D+01
     3  -0.831186D+01 -0.123126D+01  0.142985D+02 -0.729925D+01  0.534604D+01
               26            27            28            29            30 
     1   0.436766D+01  0.534604D+01 -0.208100D+02 -0.944385D+01 -0.165511D+01
     2   0.108573D+02  0.663471D+01 -0.944385D+01 -0.769378D+01 -0.167726D+01
     3   0.663471D+01 -0.517212D+01 -0.165511D+01 -0.167726D+01  0.947509D+00
               31            32            33            34            35 
     1  -0.469281D+01 -0.181123D+02 -0.658498D+00  0.527619D+00 -0.431292D+01
     2  -0.181123D+02 -0.151155D+02 -0.206973D+02 -0.431292D+01 -0.182649D+02
     3  -0.658498D+00 -0.206973D+02  0.436502D+01 -0.495863D+01 -0.752261D+01
               36            37            38            39            40 
     1  -0.495863D+01  0.828469D+01  0.230665D+01  0.132817D+01  0.592043D+01
     2  -0.752261D+01  0.230665D+01  0.155423D+01 -0.178143D+01  0.165553D+01
     3   0.665968D+01  0.132817D+01 -0.178143D+01  0.321001D+01 -0.103644D+01
               41            42            43            44            45 
     1   0.165553D+01 -0.103644D+01  0.185778D+01 -0.477062D+00  0.615576D+00
     2  -0.890640D+00 -0.303751D+00 -0.477062D+00 -0.226057D+00  0.409317D+00
     3  -0.303751D+00  0.266752D+00  0.615576D+00  0.409317D+00 -0.137124D+01
               46            47            48            49            50 
     1  -0.122027D+02 -0.585757D+01  0.452319D+01 -0.576687D+01 -0.428436D+01
     2  -0.585757D+01  0.984057D+01 -0.419325D-01 -0.428436D+01 -0.351401D+00
     3   0.452319D+01 -0.419325D-01  0.912145D+01 -0.454321D+01  0.725685D+01
               51            52            53            54            55 
     1  -0.454321D+01  0.634757D+00 -0.255233D+01 -0.418650D-01 -0.129562D+01
     2   0.725685D+01 -0.255233D+01  0.162181D+01  0.107361D+01 -0.272510D+01
     3  -0.292119D+01 -0.418650D-01  0.107361D+01 -0.868051D+01 -0.191775D+00
               56            57            58            59            60 
     1  -0.272510D+01 -0.191775D+00 -0.458427D+00 -0.199431D+01 -0.100513D+00
     2  -0.345175D+01  0.387375D+00 -0.199431D+01 -0.795416D+00  0.154828D+01
     3   0.387375D+00 -0.297865D+01 -0.100513D+00  0.154828D+01 -0.131038D+01
               61            62            63            64            65 
     1  -0.509359D+00  0.389603D+00 -0.245012D+01  0.551638D+00 -0.105666D+01
     2   0.389603D+00  0.901113D+00 -0.286512D-01 -0.105666D+01  0.491847D+00
     3  -0.245012D+01 -0.286512D-01  0.937428D+00 -0.196358D+01  0.375426D+01
               66            67            68            69            70 
     1  -0.196358D+01 -0.251576D+00  0.335097D+00  0.265351D+01 -0.120431D+01
     2   0.375426D+01  0.335097D+00 -0.704194D+00 -0.260274D+01  0.181351D+01
     3  -0.251692D+01  0.265351D+01 -0.260274D+01  0.568294D+00 -0.133705D+01
               71            72            73            74            75 
     1   0.181351D+01 -0.133705D+01  0.370856D-01 -0.225658D+00 -0.109056D+01
     2  -0.114210D+01 -0.579967D+00 -0.225658D+00 -0.398904D+01 -0.137646D+01
     3  -0.579967D+00 -0.371777D+01 -0.109056D+01 -0.137646D+01 -0.154631D+01
               76            77            78            79            80 
     1  -0.989279D+00 -0.174800D+01 -0.377631D+00 -0.119962D+01 -0.202006D+00
     2  -0.174800D+01  0.149582D+01 -0.190239D+01 -0.202006D+00 -0.640177D+00
     3  -0.377631D+00 -0.190239D+01  0.816061D+00 -0.798257D+00  0.927817D-02
               81            82            83            84            85 
     1  -0.798257D+00  0.883864D+01  0.917708D+01  0.201586D+00  0.866824D+01
     2   0.927817D-02  0.917708D+01  0.807443D+01  0.201984D+00 -0.322966D+00
     3   0.405620D+01  0.201586D+00  0.201984D+00  0.241196D+01  0.409022D+01
               86            87            88            89            90 
     1  -0.322966D+00  0.409022D+01 -0.860918D+00  0.215668D+01 -0.474127D+01
     2  -0.107336D+01 -0.236745D+00  0.215668D+01  0.441638D+01 -0.380308D+01
     3  -0.236745D+00  0.772560D+01 -0.474127D+01 -0.380308D+01  0.410614D+00
               91            92            93            94            95 
     1  -0.455101D+00  0.310898D-01 -0.166647D+01  0.622909D+00  0.176328D+01
     2   0.310898D-01  0.293759D+01 -0.156272D+01  0.176328D+01 -0.207344D+01
     3  -0.166647D+01 -0.156272D+01  0.316035D+01 -0.392967D+00 -0.777543D+00
               96            97            98            99           100 
     1  -0.392967D+00 -0.177886D+01 -0.489915D+00  0.136589D+01  0.584711D+01
     2  -0.777543D+00 -0.489915D+00  0.704032D+00  0.257214D+01  0.818175D+01
     3   0.171416D+01  0.136589D+01  0.257214D+01  0.188792D+01 -0.829789D+01
              101           102           103           104           105 
     1   0.818175D+01 -0.829789D+01  0.254544D+01 -0.968406D+01 -0.110273D+01
     2   0.360157D+01  0.798799D+01 -0.968406D+01  0.865601D+01  0.934533D+01
     3   0.798799D+01 -0.507246D+00 -0.110273D+01  0.934533D+01 -0.138248D+01
              106           107           108           109           110 
     1   0.118331D+01  0.387274D+01 -0.627091D+01  0.111777D+02 -0.375341D+01
     2   0.387274D+01  0.657882D+00 -0.113638D+02 -0.375341D+01 -0.636764D+00
     3  -0.627091D+01 -0.113638D+02 -0.251237D+01  0.410319D+01  0.306372D+01
              111           112           113           114           115 
     1   0.410319D+01  0.118252D+01 -0.366442D+01  0.794747D+01 -0.626146D+01
     2   0.306372D+01 -0.366442D+01 -0.504396D-01 -0.335826D+01  0.837184D+01
     3   0.941051D+00  0.794747D+01 -0.335826D+01  0.760882D+01  0.420990D+01
              116           117           118           119           120 
     1   0.837184D+01  0.420990D+01 -0.936363D+01 -0.110625D+02  0.970764D+00
     2  -0.202703D+01 -0.513568D+00 -0.110625D+02  0.339516D+01 -0.600885D+01
     3  -0.513568D+00  0.820671D+01  0.970764D+00 -0.600885D+01  0.625342D+01
              121           122           123           124           125 
     1  -0.406799D-01  0.155377D+01 -0.574109D+01  0.233402D+01 -0.110638D+02
     2   0.155377D+01 -0.107327D+02  0.101264D+02 -0.110638D+02  0.111413D+02
     3  -0.574109D+01  0.101264D+02 -0.859575D+01  0.151681D+01 -0.333409D+01
              126           127           128           129           130 
     1   0.151681D+01  0.111982D+02  0.733951D+01  0.314684D+01  0.417010D+01
     2  -0.333409D+01  0.733951D+01 -0.888827D+01  0.184454D-02  0.363338D+01
     3  -0.266450D+01  0.314684D+01  0.184454D-02 -0.933885D+01 -0.568076D+01
              131           132           133           134           135 
     1   0.363338D+01 -0.568076D+01 -0.208262D+01 -0.214075D+01  0.165259D+01
     2   0.336205D+01  0.570420D+01 -0.214075D+01 -0.225067D+01 -0.454325D+01
     3   0.570420D+01 -0.353380D+01  0.165259D+01 -0.454325D+01 -0.834312D+01
              136           137           138           139           140 
     1  -0.800334D+01 -0.172411D+01  0.203567D+01 -0.523156D+01 -0.221945D+01
     2  -0.172411D+01 -0.261664D+01 -0.184169D+01 -0.221945D+01  0.473508D+00
     3   0.203567D+01 -0.184169D+01 -0.203455D+01 -0.267559D+00 -0.950558D+00
              141           142           143           144           145 
     1  -0.267559D+00  0.358658D+01  0.279274D+00 -0.608378D+00  0.194141D+02
     2  -0.950558D+00  0.279274D+00 -0.752859D+00 -0.612247D+00  0.105999D+02
     3  -0.420350D+00 -0.608378D+00 -0.612247D+00 -0.953711D+00  0.520694D+00
              146           147           148           149           150 
     1   0.105999D+02  0.520694D+00  0.652281D+01  0.143929D+02 -0.279854D+01
     2   0.512454D+01 -0.435139D+01  0.143929D+02 -0.355482D+01 -0.166889D+02
     3  -0.435139D+01  0.247368D+01 -0.279854D+01 -0.166889D+02  0.612127D+01
              151           152           153           154           155 
     1   0.266375D+01 -0.672493D+01  0.756547D+01  0.128400D+01  0.296556D+01
     2  -0.672493D+01 -0.115009D+02  0.178671D+02  0.296556D+01  0.345776D+01
     3   0.756547D+01  0.178671D+02  0.841257D+00 -0.133201D+01 -0.141427D+00
              156           157           158           159           160 
     1  -0.133201D+01 -0.270572D-02  0.174478D+01 -0.287222D+00 -0.737560D+00
     2  -0.141427D+00  0.174478D+01  0.269005D+01  0.123381D+01  0.227499D+00
     3   0.249121D+01 -0.287222D+00  0.123381D+01  0.832799D+00  0.212586D+01
              161           162           163           164           165 
     1   0.227499D+00  0.212586D+01 -0.600062D+01 -0.850129D+01  0.142012D+01
     2   0.275737D+00  0.540310D-01 -0.850129D+01 -0.688136D+01  0.114828D+01
     3   0.540310D-01  0.105280D+00  0.142012D+01  0.114828D+01 -0.197304D+01
              166           167           168           169           170 
     1  -0.797462D+01  0.322452D+01  0.481859D+01  0.280423D+01  0.420708D+01
     2   0.322452D+01  0.411491D+01 -0.155769D+01  0.420708D+01  0.736974D+01
     3   0.481859D+01 -0.155769D+01 -0.648276D+01 -0.223782D+00  0.648580D+00
              171           172           173           174           175 
     1  -0.223782D+00 -0.219440D+01 -0.277608D+01 -0.127958D+01 -0.563724D+01
     2   0.648580D+00 -0.277608D+01 -0.336887D+01  0.257533D+00 -0.424439D+01
     3   0.339221D+01 -0.127958D+01  0.257533D+00  0.142949D+01  0.688431D+00
              176           177           178           179           180 
     1  -0.424439D+01  0.688431D+00 -0.470293D+01 -0.282908D+01 -0.214734D+01
     2  -0.477506D+01  0.103347D+00 -0.282908D+01 -0.292043D+01 -0.169097D+01
     3   0.103347D+00  0.147287D+01 -0.214734D+01 -0.169097D+01  0.177576D+01
              181           182           183           184           185 
     1  -0.658025D+01  0.141180D+01 -0.263053D+01  0.296011D+00 -0.212778D+01
     2   0.141180D+01 -0.352496D+00  0.718965D-01 -0.212778D+01  0.130528D+01
     3  -0.263053D+01  0.718965D-01 -0.114502D+01  0.123409D+01 -0.106800D+01
              186           187           188           189           190 
     1   0.123409D+01 -0.194381D+01  0.158771D+01 -0.261250D+01 -0.783945D+00
     2  -0.106800D+01  0.158771D+01 -0.599598D+00  0.828987D+00  0.140819D+01
     3   0.106223D+01 -0.261250D+01  0.828987D+00 -0.259517D+01 -0.133757D+01
              191           192           193           194           195 
     1   0.140819D+01 -0.133757D+01 -0.636211D-01 -0.751734D+00  0.622378D+00
     2   0.537396D+00 -0.422045D+00 -0.751734D+00  0.351682D+01 -0.235460D+01
     3  -0.422045D+00  0.170635D+00  0.622378D+00 -0.235460D+01  0.120590D+01
              196           197           198           199           200 
     1   0.153607D+00  0.601027D+00 -0.707287D+00  0.588580D+00 -0.173346D+01
     2   0.601027D+00 -0.115833D+01  0.216975D+01 -0.173346D+01 -0.823843D+00
     3  -0.707287D+00  0.216975D+01 -0.286144D+01 -0.860931D+00 -0.272041D+00
              201           202           203           204           205 
     1  -0.860931D+00  0.182001D+00  0.898397D+00  0.431173D+00  0.107250D+00
     2  -0.272041D+00  0.898397D+00 -0.514354D+01 -0.184136D+01  0.453381D+00
     3   0.170534D-01  0.431173D+00 -0.184136D+01 -0.508263D+00  0.287255D+00
              206           207           208           209           210 
     1   0.453381D+00  0.287255D+00  0.634941D+01 -0.225030D+01 -0.192510D+01
     2  -0.110242D+01 -0.180163D+01 -0.225030D+01  0.549491D+00  0.297119D+00
     3  -0.180163D+01 -0.139262D+01 -0.192510D+01  0.297119D+00  0.917647D+00
              211           212           213           214           215 
     1  -0.980041D+00  0.303271D+01  0.113291D+01 -0.152124D+01  0.143019D+01
     2   0.303271D+01 -0.245453D+01 -0.112544D+01  0.143019D+01 -0.682425D+00
     3   0.113291D+01 -0.112544D+01 -0.101384D+01  0.163566D+01 -0.978240D+00
              216           217           218           219           220 
     1   0.163566D+01  0.720246D+01  0.227561D+01  0.367626D+01 -0.210291D+01
     2  -0.978240D+00  0.227561D+01 -0.386888D+00  0.270269D+01  0.144969D+01
     3  -0.161619D+01  0.367626D+01  0.270269D+01  0.181535D+01 -0.823943D+00
              221           222           223           224           225 
     1   0.144969D+01 -0.823943D+00  0.719422D+01  0.315424D+01  0.275428D+01
     2   0.193279D+01  0.300491D+00  0.315424D+01 -0.139680D+00  0.154580D+01
     3   0.300491D+00 -0.652689D+00  0.275428D+01  0.154580D+01  0.240254D+01
              226           227           228           229           230 
     1  -0.646206D+01 -0.121854D+01  0.398490D+01  0.326694D+01 -0.879848D+00
     2  -0.121854D+01  0.132270D+01  0.179316D+01 -0.879848D+00 -0.150864D+01
     3   0.398490D+01  0.179316D+01 -0.279669D+01 -0.129243D+01  0.581565D+00
              231           232           233           234           235 
     1  -0.129243D+01  0.625373D+01  0.269985D+01 -0.378541D+01 -0.606875D+01
     2   0.581565D+00  0.269985D+01 -0.211049D+00 -0.137468D+01 -0.132235D+01
     3   0.101413D+01 -0.378541D+01 -0.137468D+01  0.338621D+01  0.298410D+00
              236           237           238           239           240 
     1  -0.132235D+01  0.298410D+00  0.128905D+01  0.208550D+00  0.127458D+01
     2   0.299245D+01 -0.172599D+01  0.208550D+00 -0.162942D+01  0.139053D+01
     3  -0.172599D+01  0.240902D+01  0.127458D+01  0.139053D+01 -0.132365D+01
              241           242           243           244           245 
     1  -0.199694D+01  0.811017D+00  0.799369D+00  0.565604D+01  0.122777D+01
     2   0.811017D+00  0.206393D+01 -0.672460D+00  0.122777D+01 -0.341227D+01
     3   0.799369D+00 -0.672460D+00  0.755861D+00 -0.741599D+00 -0.163180D+01
              246           247           248           249           250 
     1  -0.741599D+00 -0.153940D+01  0.354131D+00  0.121321D+01 -0.238291D+01
     2  -0.163180D+01  0.354131D+00  0.254734D+01  0.116586D+01  0.408028D+00
     3  -0.168761D+01  0.121321D+01  0.116586D+01  0.840567D+00 -0.934442D+00
              251           252           253           254           255 
     1   0.408028D+00 -0.934442D+00  0.217868D+01  0.242250D+01 -0.191958D+01
     2   0.193170D+01  0.358021D+00  0.242250D+01  0.305420D+01 -0.846684D+00
     3   0.358021D+00  0.750130D+00 -0.191958D+01 -0.846684D+00 -0.113099D+01
              256           257           258           259           260 
     1   0.443942D+01  0.369499D+01  0.126878D+00 -0.570249D+01 -0.314991D+01
     2   0.369499D+01  0.390628D+01 -0.838813D+00 -0.314991D+01 -0.297482D+01
     3   0.126878D+00 -0.838813D+00 -0.902999D+00  0.309429D+01  0.294257D+01
              261           262           263           264           265 
     1   0.309429D+01 -0.198319D+00 -0.112055D+01 -0.247460D+00 -0.394479D+00
     2   0.294257D+01 -0.112055D+01 -0.886871D+00 -0.223107D+01 -0.742687D+00
     3   0.909944D+00 -0.247460D+00 -0.223107D+01 -0.106058D+00 -0.179444D+01
              266           267           268           269           270 
     1  -0.742687D+00 -0.179444D+01  0.808488D+00 -0.868296D+00 -0.214493D+00
     2   0.154449D+01  0.153461D+01 -0.868296D+00 -0.508402D+00  0.860284D+00
     3   0.153461D+01  0.471136D+01 -0.214493D+00  0.860284D+00  0.164191D+01
              271           272           273           274           275 
     1   0.332167D+00  0.462311D+00  0.129794D+01  0.122231D+00  0.190094D+00
     2   0.462311D+00  0.628454D+00  0.240708D+00  0.190094D+00 -0.763791D+00
     3   0.129794D+01  0.240708D+00  0.262706D+01 -0.916302D+00 -0.874202D+00
              276           277           278           279           280 
     1  -0.916302D+00 -0.646051D-01  0.441001D+00  0.121277D+01 -0.238458D-01
     2  -0.874202D+00  0.441001D+00  0.534024D+00 -0.155273D+00  0.101757D+01
     3  -0.226697D+01  0.121277D+01 -0.155273D+00  0.200194D+01  0.681365D+00
              281           282           283           284           285 
     1   0.101757D+01  0.681365D+00  0.491472D+00  0.422943D+00  0.233009D+01
     2  -0.567949D-02  0.168840D+01  0.422943D+00 -0.433664D+00 -0.315988D+00
     3   0.168840D+01 -0.197325D+01  0.233009D+01 -0.315988D+00 -0.210215D+01
              286           287           288 
     1   0.441726D+00  0.120193D+00 -0.129172D+01
     2   0.120193D+00  0.381895D+00 -0.460646D+00
     3  -0.129172D+01 -0.460646D+00 -0.190542D+01
Property number 1 -- Alpha(-w,w) derivatives, frequency  2    0.085969:
                1             2             3             4             5 
     1   0.114561D+02  0.913603D+01 -0.226354D+01  0.131090D+01 -0.488359D+01
     2   0.913603D+01 -0.790666D+01 -0.571501D+01 -0.488359D+01  0.184703D+02
     3  -0.226354D+01 -0.571501D+01 -0.269166D+01 -0.406686D+01  0.802471D+01
                6             7             8             9            10 
     1  -0.406686D+01  0.608850D+00 -0.829463D+01  0.384256D+01 -0.128448D+02
     2   0.802471D+01 -0.829463D+01  0.712621D+01 -0.353590D+01  0.682247D+01
     3   0.246441D+01  0.384256D+01 -0.353590D+01 -0.321176D+01  0.346612D+01
               11            12            13            14            15 
     1   0.682247D+01  0.346612D+01 -0.211556D+01  0.657739D+01  0.454770D+01
     2   0.368700D+01  0.194945D+01  0.657739D+01 -0.526164D+01 -0.455177D+01
     3   0.194945D+01 -0.205256D+00  0.454770D+01 -0.455177D+01 -0.193746D+01
               16            17            18            19            20 
     1  -0.320611D+01  0.521205D+01 -0.493621D+01 -0.961689D+01 -0.125846D+02
     2   0.521205D+01 -0.224550D+01  0.533908D+01 -0.125846D+02 -0.108193D+01
     3  -0.493621D+01  0.533908D+01  0.680920D+01 -0.313453D+01  0.592378D+01
               21            22            23            24            25 
     1  -0.313453D+01 -0.156288D+01  0.132272D+02 -0.254994D+00  0.640021D+01
     2   0.592378D+01  0.132272D+02  0.663047D+01  0.156787D+02  0.663446D+01
     3  -0.910929D+01 -0.254994D+00  0.156787D+02 -0.743025D+01  0.608743D+01
               26            27            28            29            30 
     1   0.663446D+01  0.608743D+01 -0.267921D+02 -0.124106D+02 -0.186589D+01
     2   0.137130D+02  0.734333D+01 -0.124106D+02 -0.992349D+01 -0.183389D+01
     3   0.734333D+01 -0.522342D+01 -0.186589D+01 -0.183389D+01  0.107501D+01
               31            32            33            34            35 
     1  -0.590973D+01 -0.212758D+02 -0.172031D+01  0.681554D+00 -0.574575D+01
     2  -0.212758D+02 -0.185673D+02 -0.233721D+02 -0.574575D+01 -0.226416D+02
     3  -0.172031D+01 -0.233721D+02  0.415657D+01 -0.560282D+01 -0.822708D+01
               36            37            38            39            40 
     1  -0.560282D+01  0.116823D+02  0.432492D+01  0.186074D+01  0.549540D+01
     2  -0.822708D+01  0.432492D+01  0.240531D+01 -0.187865D+01  0.769272D+00
     3   0.810043D+01  0.186074D+01 -0.187865D+01  0.349841D+01 -0.140350D+01
               41            42            43            44            45 
     1   0.769272D+00 -0.140350D+01  0.870863D+00 -0.134702D+01  0.280831D+00
     2  -0.124564D+01 -0.370649D+00 -0.134702D+01 -0.499200D+00  0.422120D+00
     3  -0.370649D+00  0.316429D+00  0.280831D+00  0.422120D+00 -0.145114D+01
               46            47            48            49            50 
     1  -0.131815D+02 -0.701490D+01  0.451182D+01 -0.615162D+01 -0.390101D+01
     2  -0.701490D+01  0.113223D+02  0.276676D+00 -0.390101D+01 -0.684650D+00
     3   0.451182D+01  0.276676D+00  0.983115D+01 -0.469997D+01  0.792297D+01
               51            52            53            54            55 
     1  -0.469997D+01  0.705704D+00 -0.247458D+01  0.281173D+00 -0.222084D+01
     2   0.792297D+01 -0.247458D+01  0.221880D+01  0.647777D+00 -0.389626D+01
     3  -0.306502D+01  0.281173D+00  0.647777D+00 -0.100759D+02 -0.247050D+00
               56            57            58            59            60 
     1  -0.389626D+01 -0.247050D+00 -0.832396D+00 -0.277450D+01 -0.622659D-01
     2  -0.431437D+01  0.460017D+00 -0.277450D+01 -0.140252D+01  0.153166D+01
     3   0.460017D+00 -0.298844D+01 -0.622659D-01  0.153166D+01 -0.134077D+01
               61            62            63            64            65 
     1  -0.637759D+00  0.481847D+00 -0.301068D+01  0.637243D+00 -0.114207D+01
     2   0.481847D+00  0.103863D+01 -0.236676D+00 -0.114207D+01  0.370902D+00
     3  -0.301068D+01 -0.236676D+00  0.915154D+00 -0.193521D+01  0.358910D+01
               66            67            68            69            70 
     1  -0.193521D+01 -0.434817D+00  0.168887D+00  0.259403D+01 -0.154438D+01
     2   0.358910D+01  0.168887D+00 -0.760391D+00 -0.268843D+01  0.153447D+01
     3  -0.260492D+01  0.259403D+01 -0.268843D+01  0.693245D+00 -0.131817D+01
               71            72            73            74            75 
     1   0.153447D+01 -0.131817D+01  0.337204D+00 -0.691160D-01 -0.112740D+01
     2  -0.174208D+01 -0.547296D+00 -0.691160D-01 -0.490702D+01 -0.181523D+01
     3  -0.547296D+00 -0.413532D+01 -0.112740D+01 -0.181523D+01 -0.191740D+01
               76            77            78            79            80 
     1  -0.146019D+01 -0.250774D+01 -0.684107D+00 -0.160845D+01 -0.392221D+00
     2  -0.250774D+01  0.159712D+01 -0.187212D+01 -0.392221D+00 -0.367926D+00
     3  -0.684107D+00 -0.187212D+01  0.854662D+00 -0.114864D+01  0.230055D+00
               81            82            83            84            85 
     1  -0.114864D+01  0.108263D+02  0.114280D+02  0.619546D+00  0.980951D+01
     2   0.230055D+00  0.114280D+02  0.102143D+02  0.541049D+00 -0.326304D+00
     3   0.434112D+01  0.619546D+00  0.541049D+00  0.262217D+01  0.464323D+01
               86            87            88            89            90 
     1  -0.326304D+00  0.464323D+01 -0.952358D+00  0.257969D+01 -0.555876D+01
     2  -0.124678D+01  0.564447D-01  0.257969D+01  0.505103D+01 -0.437634D+01
     3   0.564447D-01  0.807035D+01 -0.555876D+01 -0.437634D+01  0.164465D+00
               91            92            93            94            95 
     1  -0.857610D+00 -0.131884D+00 -0.172001D+01  0.104153D+01  0.235612D+01
     2  -0.131884D+00  0.341229D+01 -0.197954D+01  0.235612D+01 -0.199926D+01
     3  -0.172001D+01 -0.197954D+01  0.378944D+01 -0.753393D+00 -0.835653D+00
               96            97            98            99           100 
     1  -0.753393D+00 -0.238023D+01 -0.730055D+00  0.191140D+01  0.674342D+01
     2  -0.835653D+00 -0.730055D+00  0.818127D+00  0.251605D+01  0.100950D+02
     3   0.180013D+01  0.191140D+01  0.251605D+01  0.223668D+01 -0.101619D+02
              101           102           103           104           105 
     1   0.100950D+02 -0.101619D+02  0.198867D+01 -0.116419D+02  0.152993D+00
     2   0.400188D+01  0.858893D+01 -0.116419D+02  0.792508D+01  0.104431D+02
     3   0.858893D+01 -0.283898D+00  0.152993D+00  0.104431D+02 -0.157995D+01
              106           107           108           109           110 
     1   0.231026D+01  0.568236D+01 -0.752528D+01  0.127681D+02 -0.544942D+01
     2   0.568236D+01  0.259794D+01 -0.126186D+02 -0.544942D+01 -0.744516D+00
     3  -0.752528D+01 -0.126186D+02 -0.239754D+01  0.512363D+01  0.315811D+01
              111           112           113           114           115 
     1   0.512363D+01  0.151543D+01 -0.357008D+01  0.861902D+01 -0.731506D+01
     2   0.315811D+01 -0.357008D+01  0.136703D+00 -0.395720D+01  0.817969D+01
     3   0.189023D+01  0.861902D+01 -0.395720D+01  0.898871D+01  0.499193D+01
              116           117           118           119           120 
     1   0.817969D+01  0.499193D+01 -0.936578D+01 -0.112694D+02  0.418217D+00
     2  -0.293785D+01 -0.751743D+00 -0.112694D+02  0.357061D+01 -0.659577D+01
     3  -0.751743D+00  0.970484D+01  0.418217D+00 -0.659577D+01  0.692684D+01
              121           122           123           124           125 
     1  -0.683746D+00  0.145180D+01 -0.622516D+01  0.307109D+01 -0.118097D+02
     2   0.145180D+01 -0.114619D+02  0.114482D+02 -0.118097D+02  0.124493D+02
     3  -0.622516D+01  0.114482D+02 -0.106014D+02  0.148510D+01 -0.373654D+01
              126           127           128           129           130 
     1   0.148510D+01  0.119752D+02  0.844130D+01  0.292439D+01  0.440632D+01
     2  -0.373654D+01  0.844130D+01 -0.989642D+01  0.431876D+00  0.350324D+01
     3  -0.321756D+01  0.292439D+01  0.431876D+00 -0.103555D+02 -0.596441D+01
              131           132           133           134           135 
     1   0.350324D+01 -0.596441D+01 -0.242842D+01 -0.193686D+01  0.122635D+01
     2   0.392893D+01  0.618050D+01 -0.193686D+01 -0.189961D+01 -0.476207D+01
     3   0.618050D+01 -0.415054D+01  0.122635D+01 -0.476207D+01 -0.990169D+01
              136           137           138           139           140 
     1  -0.111839D+02 -0.348953D+01  0.306919D+01 -0.540852D+01 -0.190684D+01
     2  -0.348953D+01 -0.349316D+01 -0.178393D+01 -0.190684D+01  0.609811D+00
     3   0.306919D+01 -0.178393D+01 -0.224701D+01 -0.537898D+00 -0.108079D+01
              141           142           143           144           145 
     1  -0.537898D+00  0.271207D+01 -0.544898D+00  0.268681D-02  0.249032D+02
     2  -0.108079D+01 -0.544898D+00 -0.108850D+01 -0.555966D+00  0.133638D+02
     3  -0.452132D+00  0.268681D-02 -0.555966D+00 -0.993507D+00  0.196142D+00
              146           147           148           149           150 
     1   0.133638D+02  0.196142D+00  0.804953D+01  0.165524D+02 -0.430767D+01
     2   0.748220D+01 -0.501517D+01  0.165524D+02 -0.292030D+01 -0.187389D+02
     3  -0.501517D+01  0.214678D+01 -0.430767D+01 -0.187389D+02  0.752245D+01
              151           152           153           154           155 
     1   0.317036D+01 -0.813599D+01  0.891613D+01  0.204274D+01  0.415503D+01
     2  -0.813599D+01 -0.151252D+02  0.205623D+02  0.415503D+01  0.439657D+01
     3   0.891613D+01  0.205623D+02  0.921776D+00 -0.176635D+01 -0.409816D+00
              156           157           158           159           160 
     1  -0.176635D+01  0.225025D+00  0.248609D+01 -0.337767D+00 -0.103807D+01
     2  -0.409816D+00  0.248609D+01  0.334564D+01  0.110251D+01  0.199504D+00
     3   0.249155D+01 -0.337767D+00  0.110251D+01  0.859762D+00  0.261954D+01
              161           162           163           164           165 
     1   0.199504D+00  0.261954D+01 -0.745159D+01 -0.103454D+02  0.220964D+01
     2   0.377038D+00  0.199871D+00 -0.103454D+02 -0.864456D+01  0.179064D+01
     3   0.199871D+00 -0.970258D-01  0.220964D+01  0.179064D+01 -0.223543D+01
              166           167           168           169           170 
     1  -0.876621D+01  0.384033D+01  0.535381D+01  0.350861D+01  0.526469D+01
     2   0.384033D+01  0.489195D+01 -0.149360D+01  0.526469D+01  0.868658D+01
     3   0.535381D+01 -0.149360D+01 -0.689453D+01 -0.305656D+00  0.370091D+00
              171           172           173           174           175 
     1  -0.305656D+00 -0.270918D+01 -0.347301D+01 -0.141879D+01 -0.702560D+01
     2   0.370091D+00 -0.347301D+01 -0.413956D+01  0.287710D+00 -0.553683D+01
     3   0.350571D+01 -0.141879D+01  0.287710D+00  0.161947D+01  0.954750D+00
              176           177           178           179           180 
     1  -0.553683D+01  0.954750D+00 -0.554219D+01 -0.349122D+01 -0.244019D+01
     2  -0.602667D+01  0.338407D+00 -0.349122D+01 -0.345368D+01 -0.191452D+01
     3   0.338407D+00  0.157179D+01 -0.244019D+01 -0.191452D+01  0.215569D+01
              181           182           183           184           185 
     1  -0.727254D+01  0.166612D+01 -0.302602D+01  0.707829D+00 -0.225867D+01
     2   0.166612D+01 -0.436366D+00  0.219447D+00 -0.225867D+01  0.143789D+01
     3  -0.302602D+01  0.219447D+00 -0.133096D+01  0.132787D+01 -0.112414D+01
              186           187           188           189           190 
     1   0.132787D+01 -0.245421D+01  0.163184D+01 -0.293082D+01 -0.744638D+00
     2  -0.112414D+01  0.163184D+01 -0.602700D+00  0.907633D+00  0.153668D+01
     3   0.107807D+01 -0.293082D+01  0.907633D+00 -0.288496D+01 -0.142346D+01
              191           192           193           194           195 
     1   0.153668D+01 -0.142346D+01  0.292893D-02 -0.879837D+00  0.701484D+00
     2   0.609733D+00 -0.506930D+00 -0.879837D+00  0.397948D+01 -0.273297D+01
     3  -0.506930D+00  0.232664D+00  0.701484D+00 -0.273297D+01  0.139297D+01
              196           197           198           199           200 
     1   0.208892D+00  0.613192D+00 -0.813872D+00  0.522172D+00 -0.188187D+01
     2   0.613192D+00 -0.133359D+01  0.248377D+01 -0.188187D+01 -0.971985D+00
     3  -0.813872D+00  0.248377D+01 -0.325294D+01 -0.909481D+00 -0.352889D+00
              201           202           203           204           205 
     1  -0.909481D+00  0.149090D+00  0.100243D+01  0.470438D+00  0.159422D+00
     2  -0.352889D+00  0.100243D+01 -0.589428D+01 -0.215715D+01  0.445375D+00
     3   0.536045D-02  0.470438D+00 -0.215715D+01 -0.560745D+00  0.358378D+00
              206           207           208           209           210 
     1   0.445375D+00  0.358378D+00  0.695273D+01 -0.262945D+01 -0.220007D+01
     2  -0.126902D+01 -0.204983D+01 -0.262945D+01  0.759340D+00  0.455898D+00
     3  -0.204983D+01 -0.158095D+01 -0.220007D+01  0.455898D+00  0.996544D+00
              211           212           213           214           215 
     1  -0.155676D+01  0.324085D+01  0.125643D+01 -0.186702D+01  0.150579D+01
     2   0.324085D+01 -0.265828D+01 -0.118769D+01  0.150579D+01 -0.704309D+00
     3   0.125643D+01 -0.118769D+01 -0.106774D+01  0.187598D+01 -0.111796D+01
              216           217           218           219           220 
     1   0.187598D+01  0.893810D+01  0.311349D+01  0.459147D+01 -0.221461D+01
     2  -0.111796D+01  0.311349D+01 -0.182887D+00  0.330482D+01  0.178992D+01
     3  -0.181605D+01  0.459147D+01  0.330482D+01  0.217333D+01 -0.843893D+00
              221           222           223           224           225 
     1   0.178992D+01 -0.843893D+00  0.898728D+01  0.418591D+01  0.349590D+01
     2   0.250522D+01  0.377413D+00  0.418591D+01  0.237690D+00  0.203594D+01
     3   0.377413D+00 -0.639783D+00  0.349590D+01  0.203594D+01  0.274073D+01
              226           227           228           229           230 
     1  -0.799330D+01 -0.175409D+01  0.500433D+01  0.368799D+01 -0.100873D+01
     2  -0.175409D+01  0.136905D+01  0.226076D+01 -0.100873D+01 -0.191015D+01
     3   0.500433D+01  0.226076D+01 -0.341044D+01 -0.145619D+01  0.652466D+00
              231           232           233           234           235 
     1  -0.145619D+01  0.788858D+01  0.353856D+01 -0.482586D+01 -0.694685D+01
     2   0.652466D+00  0.353856D+01  0.455983D-01 -0.191387D+01 -0.146170D+01
     3   0.108680D+01 -0.482586D+01 -0.191387D+01  0.405995D+01  0.312453D+00
              236           237           238           239           240 
     1  -0.146170D+01  0.312453D+00  0.134899D+01  0.788562D-01  0.150766D+01
     2   0.354124D+01 -0.211589D+01  0.788562D-01 -0.193003D+01  0.162540D+01
     3  -0.211589D+01  0.272688D+01  0.150766D+01  0.162540D+01 -0.152535D+01
              241           242           243           244           245 
     1  -0.212483D+01  0.100535D+01  0.812711D+00  0.649501D+01  0.135813D+01
     2   0.100535D+01  0.246018D+01 -0.791847D+00  0.135813D+01 -0.406912D+01
     3   0.812711D+00 -0.791847D+00  0.807758D+00 -0.865615D+00 -0.197383D+01
              246           247           248           249           250 
     1  -0.865615D+00 -0.156432D+01  0.599468D+00  0.142650D+01 -0.263721D+01
     2  -0.197383D+01  0.599468D+00  0.299586D+01  0.137111D+01  0.500708D+00
     3  -0.187186D+01  0.142650D+01  0.137111D+01  0.958250D+00 -0.996775D+00
              251           252           253           254           255 
     1   0.500708D+00 -0.996775D+00  0.277543D+01  0.312687D+01 -0.221610D+01
     2   0.229705D+01  0.406402D+00  0.312687D+01  0.381052D+01 -0.104322D+01
     3   0.406402D+00  0.800856D+00 -0.221610D+01 -0.104322D+01 -0.126635D+01
              256           257           258           259           260 
     1   0.571023D+01  0.494587D+01  0.152730D+00 -0.688504D+01 -0.406981D+01
     2   0.494587D+01  0.514649D+01 -0.873225D+00 -0.406981D+01 -0.371505D+01
     3   0.152730D+00 -0.873225D+00 -0.977425D+00  0.361046D+01  0.341930D+01
              261           262           263           264           265 
     1   0.361046D+01 -0.307270D+00 -0.115784D+01 -0.193223D+00 -0.440560D+00
     2   0.341930D+01 -0.115784D+01 -0.804314D+00 -0.234060D+01 -0.743356D+00
     3   0.116313D+01 -0.193223D+00 -0.234060D+01 -0.120911D+00 -0.199289D+01
              266           267           268           269           270 
     1  -0.743356D+00 -0.199289D+01  0.940049D+00 -0.865620D+00 -0.242479D+00
     2   0.153205D+01  0.137960D+01 -0.865620D+00 -0.464405D+00  0.837294D+00
     3   0.137960D+01  0.509730D+01 -0.242479D+00  0.837294D+00  0.172357D+01
              271           272           273           274           275 
     1   0.353051D+00  0.495701D+00  0.144640D+01  0.162074D+00  0.213967D+00
     2   0.495701D+00  0.630234D+00  0.250178D+00  0.213967D+00 -0.769364D+00
     3   0.144640D+01  0.250178D+00  0.290642D+01 -0.980365D+00 -0.830382D+00
              276           277           278           279           280 
     1  -0.980365D+00 -0.407644D-01  0.482370D+00  0.139618D+01  0.804109D-01
     2  -0.830382D+00  0.482370D+00  0.549477D+00 -0.178617D+00  0.109753D+01
     3  -0.241110D+01  0.139618D+01 -0.178617D+00  0.227591D+01  0.720593D+00
              281           282           283           284           285 
     1   0.109753D+01  0.720593D+00  0.516087D+00  0.411121D+00  0.258301D+01
     2  -0.671070D-01  0.187195D+01  0.411121D+00 -0.393778D+00 -0.266416D+00
     3   0.187195D+01 -0.229287D+01  0.258301D+01 -0.266416D+00 -0.227769D+01
              286           287           288 
     1   0.438295D+00  0.160498D+00 -0.153852D+01
     2   0.160498D+00  0.423519D+00 -0.406156D+00
     3  -0.153852D+01 -0.406156D+00 -0.218716D+01
End of G2Drv F.D. properties file   788 does not exist.
         IDoAtm=11111111111111111111111111111111
         Differentiating once with respect to electric field.
               with respect to dipole field.
         Differentiating once with respect to nuclear coordinates.
         There are    99 degrees of freedom in the 1st order CPHF.  IDoFFX=5 NUNeed=    99.
Will reuse    3 saved solutions.
    93 vectors produced by pass  0 Test12= 2.73D-14 1.01D-09 XBig12= 3.88D-01 1.77D-01.
AX will form    93 AO Fock derivatives at one time.
    93 vectors produced by pass  1 Test12= 2.73D-14 1.01D-09 XBig12= 9.48D-02 6.78D-02.
    93 vectors produced by pass  2 Test12= 2.73D-14 1.01D-09 XBig12= 1.10D-03 4.83D-03.
    93 vectors produced by pass  3 Test12= 2.73D-14 1.01D-09 XBig12= 5.62D-06 2.06D-04.
    93 vectors produced by pass  4 Test12= 2.73D-14 1.01D-09 XBig12= 1.52D-08 9.75D-06.
    92 vectors produced by pass  5 Test12= 2.73D-14 1.01D-09 XBig12= 2.61D-11 3.88D-07.
    42 vectors produced by pass  6 Test12= 2.73D-14 1.01D-09 XBig12= 2.85D-14 1.53D-08.
InvSVY:  IOpt=1 It=  1 EMax= 5.55D-16
Solved reduced A of dimension   599 with    99 vectors.
Isotropic polarizability for W=    0.000000      198.22 Bohr**3.
PxSclF for G(T1ab):  IOpCl= 0 ISclPx=1 IMOff=     0 NMtTot=    18 NTT=   93528 IRwP= 19995     0 IPTmp= 19990     0 ScalPx= 7.60D+03
End of Minotr F.D. properties on file   721 Mask=      11 NFrqRd=     2 NDeriv=     1 ND12= 1 LenFil=      58:
Frequencies=    0.000000    0.085969
Property number 1 -- Alpha(-w,w) frequency  1    0.000000:
                1             2             3 
     1   0.270799D+03  0.201107D+02  0.208108D+00
     2   0.201107D+02  0.174897D+03 -0.403341D+01
     3   0.208108D+00 -0.403341D+01  0.148979D+03
Property number 1 -- Alpha(-w,w) frequency  2    0.085969:
                1             2             3 
     1   0.300129D+03  0.282055D+02 -0.419806D+00
     2   0.282055D+02  0.193339D+03 -0.508296D+01
     3  -0.419806D+00 -0.508296D+01  0.159577D+03
Property number 5 -- Beta(-w,w,0) frequency  1    0.000000:
                1 
     1   0.188663D+02
     2  -0.187568D+01
     3  -0.245666D+01
     4  -0.133555D+03
     5  -0.416584D+02
     6  -0.321865D+02
     7  -0.187568D+01
     8  -0.245666D+01
     9   0.157337D+03
    10  -0.416584D+02
    11   0.280821D+03
    12  -0.516201D+02
    13  -0.133555D+03
    14  -0.416584D+02
    15   0.280821D+03
    16  -0.321865D+02
    17  -0.516201D+02
    18   0.100993D+03
Property number 5 -- Beta(-w,w,0) frequency  2    0.085969:
                1 
     1   0.302934D+02
     2  -0.266683D+02
     3  -0.610529D+02
     4  -0.275403D+03
     5  -0.223705D+03
     6   0.430939D+01
     7  -0.105404D+01
     8   0.158794D+02
     9   0.313814D+03
    10  -0.410986D+02
    11   0.542204D+03
    12  -0.104660D+03
    13  -0.196327D+03
    14  -0.376852D+01
    15   0.601833D+03
    16  -0.523458D+02
    17  -0.119113D+03
    18   0.174214D+03
End of Minotr F.D. properties on file   722 Mask=       1 NFrqRd=     2 NDeriv=    96 ND12= 1 LenFil=    1732:
Frequencies=    0.000000    0.085969
Property number 1 -- Alpha(-w,w) derivatives, frequency  1    0.000000:
                1             2             3             4             5 
     1   0.277396D+01 -0.111865D+02 -0.542425D+01  0.459954D+01  0.245935D+00
     2  -0.111865D+02  0.696525D+01  0.499601D+01  0.245935D+00 -0.352773D+01
     3  -0.542425D+01  0.499601D+01  0.599366D+01  0.718800D-01 -0.458014D+01
                6             7             8             9            10 
     1   0.718800D-01  0.176345D+01  0.358030D+01  0.120056D+01 -0.547766D+01
     2  -0.458014D+01  0.358030D+01 -0.633774D+01 -0.997243D+00  0.105417D+01
     3  -0.285580D+00  0.120056D+01 -0.997243D+00  0.132967D+01  0.184018D+01
               11            12            13            14            15 
     1   0.105417D+01  0.184018D+01 -0.910315D+01 -0.459524D+01 -0.180257D+01
     2  -0.664157D+01 -0.387667D+01 -0.459524D+01  0.705255D+01  0.358610D+01
     3  -0.387667D+01 -0.351285D+00 -0.180257D+01  0.358610D+01  0.168917D+01
               16            17            18            19            20 
     1  -0.218036D+01 -0.311448D+01  0.664317D+00  0.146141D+02  0.464307D+01
     2  -0.311448D+01  0.336566D+01  0.424473D+01  0.464307D+01  0.122617D+02
     3   0.664317D+00  0.424473D+01  0.187521D+01  0.807140D+00  0.363912D+01
               21            22            23            24            25 
     1   0.807140D+00  0.607834D+01  0.257874D+01 -0.102660D+01  0.156904D+00
     2   0.363912D+01  0.257874D+01 -0.109204D+01 -0.829524D-01 -0.729572D+00
     3   0.352878D+01 -0.102660D+01 -0.829524D-01  0.433278D+00  0.617557D+00
               26            27            28            29            30 
     1  -0.729572D+00  0.617557D+00 -0.144415D+02 -0.398721D+01 -0.124034D+01
     2  -0.192462D+01 -0.184975D+01 -0.398721D+01 -0.155051D+02 -0.579143D+01
     3  -0.184975D+01 -0.275639D+01 -0.124034D+01 -0.579143D+01 -0.609932D+01
               31            32            33            34            35 
     1  -0.126468D+02 -0.959371D+01  0.199210D+00 -0.527958D+01 -0.143990D+01
     2  -0.959371D+01 -0.879140D+01 -0.108876D+01 -0.143990D+01  0.100236D+01
     3   0.199210D+00 -0.108876D+01 -0.116890D+01 -0.512052D+01 -0.151683D+01
               36            37            38            39            40 
     1  -0.512052D+01 -0.101819D+02 -0.682971D+01 -0.135550D+01 -0.227339D+01
     2  -0.151683D+01 -0.682971D+01  0.368267D+01  0.297397D+01 -0.353785D+01
     3   0.552106D+00 -0.135550D+01  0.297397D+01  0.198154D+01 -0.104884D+01
               41            42            43            44            45 
     1  -0.353785D+01 -0.104884D+01  0.113119D+01 -0.195307D+00 -0.320787D+00
     2  -0.962112D+01 -0.414881D+01 -0.195307D+00 -0.529051D+01 -0.269877D+01
     3  -0.414881D+01 -0.211102D+01 -0.320787D+00 -0.269877D+01 -0.130475D+01
               46            47            48            49            50 
     1  -0.186539D+01  0.117833D+02  0.386611D+01  0.109773D+01  0.535120D+01
     2   0.117833D+02 -0.773830D+01 -0.329083D+01  0.535120D+01  0.778871D+01
     3   0.386611D+01 -0.329083D+01 -0.623513D+01  0.430790D+01  0.263158D+01
               51            52            53            54            55 
     1   0.430790D+01 -0.119729D+01  0.263701D+01 -0.316561D+01  0.139808D+02
     2   0.263158D+01  0.263701D+01  0.370028D+01  0.303435D+01  0.192538D+01
     3  -0.152653D+01 -0.316561D+01  0.303435D+01  0.429666D+01 -0.140107D+00
               56            57            58            59            60 
     1   0.192538D+01 -0.140107D+00  0.905018D+01  0.363039D+01 -0.302448D+00
     2   0.856700D+01  0.377031D+01  0.363039D+01  0.194268D+01 -0.704211D+00
     3   0.377031D+01  0.250106D+01 -0.302448D+00 -0.704211D+00  0.249079D+00
               61            62            63            64            65 
     1   0.242783D+01  0.484822D+00  0.284609D+01  0.410087D+00 -0.368949D+00
     2   0.484822D+00 -0.213580D+01  0.749189D-01 -0.368949D+00  0.126415D+01
     3   0.284609D+01  0.749189D-01 -0.582866D+00 -0.210528D+01  0.244438D+01
               66            67            68            69            70 
     1  -0.210528D+01 -0.423031D+00 -0.519010D+00 -0.276938D+01 -0.857053D+00
     2   0.244438D+01 -0.519010D+00  0.118363D+01  0.289579D+01 -0.236373D+01
     3  -0.119949D+01 -0.276938D+01  0.289579D+01 -0.131191D+01  0.827136D+00
               71            72            73            74            75 
     1  -0.236373D+01  0.827136D+00 -0.206984D+01 -0.708113D+00 -0.907525D+00
     2   0.168583D+01 -0.793216D+00 -0.708113D+00 -0.691179D+01 -0.322535D+01
     3  -0.793216D+00 -0.142877D+01 -0.907525D+00 -0.322535D+01 -0.263587D+01
               76            77            78            79            80 
     1  -0.386435D+01  0.257619D+01  0.150318D+01 -0.103102D+01  0.901929D+00
     2   0.257619D+01 -0.233960D+01 -0.116767D+01  0.901929D+00  0.125774D+01
     3   0.150318D+01 -0.116767D+01 -0.115170D+01  0.189904D+01 -0.406012D+00
               81            82            83            84            85 
     1   0.189904D+01  0.100702D+02  0.858862D+01  0.491089D+01  0.789014D+01
     2  -0.406012D+00  0.858862D+01  0.488269D+01 -0.478179D+00  0.617297D+01
     3  -0.172988D+01  0.491089D+01 -0.478179D+00  0.396426D+01 -0.194581D+01
               86            87            88            89            90 
     1   0.617297D+01 -0.194581D+01  0.515858D+01 -0.145408D+01  0.636482D+01
     2   0.648951D+01 -0.816008D+00 -0.145408D+01 -0.210025D+01  0.409243D+01
     3  -0.816008D+00  0.984755D+00  0.636482D+01  0.409243D+01  0.113456D+01
               91            92            93            94            95 
     1   0.984921D+00  0.937744D-01 -0.161828D+01  0.306907D+01 -0.178735D+01
     2   0.937744D-01  0.458549D+01 -0.405342D+01 -0.178735D+01  0.153830D+01
     3  -0.161828D+01 -0.405342D+01  0.417380D+01  0.155914D+01 -0.137814D+01
               96            97            98            99           100 
     1   0.155914D+01 -0.130898D+01  0.872050D+00 -0.293190D+01 -0.139701D+02
     2  -0.137814D+01  0.872050D+00  0.125179D+01 -0.756467D+00 -0.406104D+01
     3   0.199251D+01 -0.293190D+01 -0.756467D+00 -0.255344D+01  0.193759D+01
              101           102           103           104           105 
     1  -0.406104D+01  0.193759D+01 -0.559461D+01 -0.343633D+01 -0.635906D+00
     2  -0.989504D+01  0.587134D+01 -0.343633D+01 -0.395142D+00  0.328450D+00
     3   0.587134D+01 -0.559307D+01 -0.635906D+00  0.328450D+00 -0.238106D+01
              106           107           108           109           110 
     1   0.125602D+01  0.962656D-01 -0.793380D+00  0.556264D+01 -0.287819D+00
     2   0.962656D-01 -0.133918D+01  0.130835D+01 -0.287819D+00  0.412231D+01
     3  -0.793380D+00  0.130835D+01 -0.339818D+01  0.235183D+01 -0.511105D+01
              111           112           113           114           115 
     1   0.235183D+01  0.770268D+01  0.318918D+01 -0.286862D+01 -0.407228D+01
     2  -0.511105D+01  0.318918D+01 -0.323472D+01  0.254239D+01 -0.435631D+01
     3   0.282517D+01 -0.286862D+01  0.254239D+01 -0.246605D+01  0.151852D+01
              116           117           118           119           120 
     1  -0.435631D+01  0.151852D+01 -0.421291D+01  0.855352D+01 -0.855982D+01
     2   0.172952D+01 -0.486456D+01  0.855352D+01 -0.304529D+01  0.417401D+01
     3  -0.486456D+01  0.544350D+01 -0.855982D+01  0.417401D+01 -0.890793D+01
              121           122           123           124           125 
     1  -0.403357D+01  0.106135D+01 -0.905361D+00  0.263177D+01  0.328331D+01
     2   0.106135D+01 -0.112287D+01 -0.335453D+01  0.328331D+01 -0.480915D+01
     3  -0.905361D+00 -0.335453D+01  0.250221D+01 -0.243032D+01  0.413983D+01
              126           127           128           129           130 
     1  -0.243032D+01  0.349462D+01 -0.969760D+01  0.680698D+01 -0.737014D+00
     2   0.413983D+01 -0.969760D+01  0.503897D+01 -0.314744D+01 -0.282688D+01
     3  -0.888121D+00  0.680698D+01 -0.314744D+01  0.803644D+01  0.623446D+01
              131           132           133           134           135 
     1  -0.282688D+01  0.623446D+01 -0.150634D+01  0.410877D+01  0.665845D+00
     2  -0.425122D+01  0.397690D+01  0.410877D+01  0.385374D+01 -0.352920D+01
     3   0.397690D+01  0.133355D+01  0.665845D+00 -0.352920D+01  0.603792D+01
              136           137           138           139           140 
     1   0.951646D+01  0.636133D+01 -0.334285D+01  0.245075D+01  0.301232D+01
     2   0.636133D+01 -0.158458D+01  0.321950D+01  0.301232D+01  0.526984D+01
     3  -0.334285D+01  0.321950D+01 -0.430957D+01 -0.172627D+01 -0.419626D+01
              141           142           143           144           145 
     1  -0.172627D+01  0.643760D+00 -0.795308D+00  0.706349D+00  0.134350D+02
     2  -0.419626D+01 -0.795308D+00 -0.499691D+01  0.481711D+01  0.288166D+01
     3   0.397347D+01  0.706349D+00  0.481711D+01 -0.484539D+01 -0.152490D+01
              146           147           148           149           150 
     1   0.288166D+01 -0.152490D+01  0.106330D+02  0.881719D+01 -0.619957D+00
     2   0.108998D+02 -0.751609D+01  0.881719D+01  0.887778D+01 -0.301168D+01
     3  -0.751609D+01  0.104351D+02 -0.619957D+00 -0.301168D+01  0.324089D+01
              151           152           153           154           155 
     1  -0.809458D+01 -0.261666D+01  0.574062D+01 -0.130287D+02 -0.230909D+01
     2  -0.261666D+01 -0.449430D+00  0.209322D+01 -0.230909D+01 -0.600586D+01
     3   0.574062D+01  0.209322D+01 -0.578661D+00  0.234278D+00  0.496176D+01
              156           157           158           159           160 
     1   0.234278D+00 -0.828366D+01 -0.357284D+01 -0.553810D-02  0.496548D+01
     2   0.496176D+01 -0.357284D+01 -0.371164D+01  0.464579D+00  0.798558D+00
     3  -0.491271D+01 -0.553810D-02  0.464579D+00 -0.428709D+00 -0.306665D+01
              161           162           163           164           165 
     1   0.798558D+00 -0.306665D+01 -0.852861D+01 -0.688482D+01  0.672108D+01
     2  -0.106787D+01  0.153073D+00 -0.688482D+01 -0.480141D+01 -0.214355D-01
     3   0.153073D+00 -0.665872D+00  0.672108D+01 -0.214355D-01 -0.429231D+01
              166           167           168           169           170 
     1  -0.595418D+01 -0.645446D+01 -0.174044D+01  0.736583D+01 -0.559208D+00
     2  -0.645446D+01 -0.708810D+01  0.914556D-01 -0.559208D+00 -0.145860D+01
     3  -0.174044D+01  0.914556D-01 -0.785589D-01 -0.623112D+01 -0.292538D+01
              171           172           173           174           175 
     1  -0.623112D+01  0.587276D+01  0.488983D+01 -0.396614D+00  0.398917D+01
     2  -0.292538D+01  0.488983D+01  0.412719D+01  0.182492D+00  0.511136D+01
     3   0.376850D+01 -0.396614D+00  0.182492D+00  0.116209D+01  0.876771D+00
              176           177           178           179           180 
     1   0.511136D+01  0.876771D+00  0.227227D+01  0.296775D+01  0.171497D+01
     2   0.802727D+01  0.128094D+01  0.296775D+01  0.416876D+01  0.168574D+01
     3   0.128094D+01  0.270701D+00  0.171497D+01  0.168574D+01  0.148718D+01
              181           182           183           184           185 
     1   0.846859D+01 -0.232496D+01  0.452160D+01 -0.218120D+01  0.150221D+01
     2  -0.232496D+01  0.985251D+00 -0.126156D+01  0.150221D+01 -0.112558D+01
     3   0.452160D+01 -0.126156D+01  0.278711D+01 -0.175216D+01  0.110620D+01
              186           187           188           189           190 
     1  -0.175216D+01  0.458862D+01 -0.197041D+01  0.321986D+01 -0.240192D+00
     2   0.110620D+01 -0.197041D+01  0.116778D+01 -0.142113D+01 -0.968369D+00
     3  -0.166642D+01  0.321986D+01 -0.142113D+01  0.277263D+01  0.791238D+00
              191           192           193           194           195 
     1  -0.968369D+00  0.791238D+00 -0.642989D+00 -0.837700D-01  0.660018D-01
     2  -0.118244D+01  0.834979D+00 -0.837700D-01 -0.535583D+01  0.402145D+01
     3   0.834979D+00 -0.680967D+00  0.660018D-01  0.402145D+01 -0.372426D+01
              196           197           198           199           200 
     1   0.570868D+00 -0.643656D-01  0.825884D-01  0.386071D+00  0.123962D+01
     2  -0.643656D-01  0.383061D+01 -0.345953D+01  0.123962D+01  0.189817D+01
     3   0.825884D-01 -0.345953D+01  0.385620D+01  0.510023D+00  0.702263D+00
              201           202           203           204           205 
     1   0.510023D+00  0.783156D+00  0.411052D+00  0.164609D+00  0.313199D+00
     2   0.702263D+00  0.411052D+00  0.863950D+01  0.350075D+01  0.398134D-01
     3   0.347797D+00  0.164609D+00  0.350075D+01  0.204777D+01  0.341209D-01
              206           207           208           209           210 
     1   0.398134D-01  0.341209D-01 -0.803564D+01  0.377974D+01  0.333650D+01
     2   0.332156D+01  0.188234D+01  0.377974D+01 -0.209319D+01 -0.159524D+01
     3   0.188234D+01  0.133969D+01  0.333650D+01 -0.159524D+01 -0.170670D+01
              211           212           213           214           215 
     1   0.364497D+01 -0.295732D+01 -0.197055D+01  0.342340D+01 -0.216746D+01
     2  -0.295732D+01  0.273237D+01  0.164186D+01 -0.216746D+01  0.165934D+01
     3  -0.197055D+01  0.164186D+01  0.151871D+01 -0.182162D+01  0.123178D+01
              216           217           218           219           220 
     1  -0.182162D+01 -0.104560D+02 -0.399198D+01 -0.507695D+01  0.354986D+00
     2   0.123178D+01 -0.399198D+01 -0.255800D+01 -0.118935D+01 -0.150671D+01
     3   0.130697D+01 -0.507695D+01 -0.118935D+01 -0.329135D+01  0.724543D+00
              221           222           223           224           225 
     1  -0.150671D+01  0.724543D+00 -0.598166D+01 -0.165318D+01 -0.539924D+01
     2  -0.402055D+00 -0.741546D+00 -0.165318D+01 -0.102471D+01 -0.211710D+01
     3  -0.741546D+00  0.441631D+00 -0.539924D+01 -0.211710D+01 -0.498197D+01
              226           227           228           229           230 
     1   0.953291D+01  0.259777D+01 -0.580266D+01 -0.163076D+01  0.152619D+01
     2   0.259777D+01  0.203916D+01 -0.888049D+00  0.152619D+01  0.579410D-01
     3  -0.580266D+01 -0.888049D+00  0.393958D+01  0.170285D+01 -0.697160D+00
              231           232           233           234           235 
     1   0.170285D+01 -0.589680D+01 -0.938582D+00  0.576951D+01 -0.217192D+01
     2  -0.697160D+00 -0.938582D+00 -0.635879D+00  0.134263D+01  0.572934D+00
     3  -0.162951D+01  0.576951D+01  0.134263D+01 -0.644258D+01 -0.820636D+00
              236           237           238           239           240 
     1   0.572934D+00 -0.820636D+00  0.669222D+00 -0.114090D+01  0.101148D+01
     2  -0.256766D+01  0.165069D+01 -0.114090D+01  0.300794D+01 -0.136835D+01
     3   0.165069D+01 -0.144068D+01  0.101148D+01 -0.136835D+01  0.119671D+01
              241           242           243           244           245 
     1  -0.128534D+01  0.495649D+00 -0.445875D+00  0.195304D+01 -0.520539D+00
     2   0.495649D+00 -0.141383D+01  0.183577D+01 -0.520539D+00  0.309400D+01
     3  -0.445875D+00  0.183577D+01 -0.274359D+01 -0.597551D+00  0.121962D+01
              246           247           248           249           250 
     1  -0.597551D+00 -0.953513D+00  0.118668D+01  0.693760D+00 -0.959141D+00
     2   0.121962D+01  0.118668D+01 -0.420807D+01 -0.136583D+01  0.409438D+00
     3   0.783385D+00  0.693760D+00 -0.136583D+01 -0.119376D+01  0.146579D+00
              251           252           253           254           255 
     1   0.409438D+00  0.146579D+00 -0.617937D+01 -0.482853D+01  0.895117D+00
     2  -0.150650D+01 -0.180665D+01 -0.482853D+01 -0.355471D+01  0.972016D+00
     3  -0.180665D+01 -0.173649D+01  0.895117D+00  0.972016D+00 -0.140576D+01
              256           257           258           259           260 
     1  -0.339409D+01 -0.409057D+01  0.154022D+01  0.364355D+01  0.396508D+01
     2  -0.409057D+01 -0.607779D+01  0.241925D+01  0.396508D+01  0.513705D+01
     3   0.154022D+01  0.241925D+01 -0.858974D+00 -0.304767D+01 -0.304250D+01
              261           262           263           264           265 
     1  -0.304767D+01 -0.306002D+00 -0.186768D+01  0.156413D+01 -0.529475D+01
     2  -0.304250D+01 -0.186768D+01 -0.562772D+00 -0.116371D+01 -0.823906D+00
     3   0.312344D+01  0.156413D+01 -0.116371D+01  0.194215D+01 -0.110405D+01
              266           267           268           269           270 
     1  -0.823906D+00 -0.110405D+01  0.179828D+01 -0.432926D+00  0.340244D+01
     2  -0.151753D+01 -0.829275D+00 -0.432926D+00  0.145818D+01 -0.108224D+01
     3  -0.829275D+00 -0.438894D+01  0.340244D+01 -0.108224D+01  0.482479D+01
              271           272           273           274           275 
     1  -0.475810D+01  0.334986D+00 -0.362981D+01  0.134676D+01 -0.563390D+00
     2   0.334986D+00 -0.554347D+00  0.203907D+00 -0.563390D+00  0.330317D+00
     3  -0.362981D+01  0.203907D+00 -0.545815D+01  0.889799D+00 -0.886166D+00
              276           277           278           279           280 
     1   0.889799D+00 -0.389085D+01  0.339265D+00 -0.401072D+01  0.486781D+01
     2  -0.886166D+00  0.339265D+00 -0.998591D+00  0.187747D+00  0.152322D+01
     3   0.183688D+01 -0.401072D+01  0.187747D+00 -0.614198D+01  0.144836D+01
              281           282           283           284           285 
     1   0.152322D+01  0.144836D+01  0.365135D+01  0.111728D+01  0.678699D+00
     2   0.788200D+00  0.793453D+00  0.111728D+01  0.924107D+00 -0.702170D-01
     3   0.793453D+00  0.411840D+01  0.678699D+00 -0.702170D-01  0.266057D+01
              286           287           288 
     1  -0.569695D+00 -0.128499D+00  0.136449D+01
     2  -0.128499D+00 -0.110063D+01  0.114254D+01
     3   0.136449D+01  0.114254D+01 -0.370083D+00
Property number 1 -- Alpha(-w,w) derivatives, frequency  2    0.085969:
                1             2             3             4             5 
     1  -0.198660D+01 -0.180834D+02 -0.795480D+01  0.906257D+01 -0.571732D+00
     2  -0.180834D+02  0.140806D+02  0.958581D+01 -0.571732D+00 -0.665706D+01
     3  -0.795480D+01  0.958581D+01  0.927567D+01 -0.855863D+00 -0.634729D+01
                6             7             8             9            10 
     1  -0.855863D+00  0.501185D+01  0.516509D+01  0.926327D+00 -0.798476D+01
     2  -0.634729D+01  0.516509D+01 -0.972145D+01 -0.259602D+01 -0.123222D+01
     3  -0.798685D+00  0.926327D+00 -0.259602D+01  0.853368D+00  0.122754D+01
               11            12            13            14            15 
     1  -0.123222D+01  0.122754D+01 -0.208785D+02 -0.760634D+01 -0.168753D+01
     2  -0.127325D+02 -0.600893D+01 -0.760634D+01  0.169084D+02  0.887108D+01
     3  -0.600893D+01 -0.133529D+01 -0.168753D+01  0.887108D+01  0.389129D+01
               16            17            18            19            20 
     1  -0.673833D+01 -0.431611D+01  0.193612D+01  0.282358D+02  0.106660D+02
     2  -0.431611D+01  0.839101D+01  0.807081D+01  0.106660D+02  0.174768D+02
     3   0.193612D+01  0.807081D+01  0.382649D+01  0.138202D+01  0.472898D+01
               21            22            23            24            25 
     1   0.138202D+01  0.147469D+02  0.417015D+01 -0.215229D+01  0.112813D+01
     2   0.472898D+01  0.417015D+01 -0.440029D+01 -0.182187D+01 -0.164954D+01
     3   0.428454D+01 -0.215229D+01 -0.182187D+01  0.164110D+00  0.635875D-01
               26            27            28            29            30 
     1  -0.164954D+01  0.635875D-01 -0.277897D+02 -0.919650D+01 -0.171575D+01
     2  -0.398311D+01 -0.345525D+01 -0.919650D+01 -0.237039D+02 -0.895614D+01
     3  -0.345525D+01 -0.389272D+01 -0.171575D+01 -0.895614D+01 -0.848802D+01
               31            32            33            34            35 
     1  -0.245189D+02 -0.181310D+02 -0.902300D+00 -0.919135D+01 -0.393360D+01
     2  -0.181310D+02 -0.156297D+02 -0.196191D+01 -0.393360D+01  0.892724D+00
     3  -0.902300D+00 -0.196191D+01 -0.141721D+01 -0.756001D+01 -0.271244D+01
               36            37            38            39            40 
     1  -0.756001D+01 -0.118877D+02 -0.110863D+02 -0.309998D+01 -0.390038D+01
     2  -0.271244D+01 -0.110863D+02  0.199818D+00  0.191886D+01 -0.705501D+01
     3   0.303969D-01 -0.309998D+01  0.191886D+01  0.221827D+01 -0.254229D+01
               41            42            43            44            45 
     1  -0.705501D+01 -0.254229D+01  0.102820D+01 -0.104868D+01 -0.246277D+00
     2  -0.236473D+02 -0.107594D+02 -0.104868D+01 -0.115219D+02 -0.538680D+01
     3  -0.107594D+02 -0.536285D+01 -0.246277D+00 -0.538680D+01 -0.274385D+01
               46            47            48            49            50 
     1   0.867802D+00  0.196724D+02  0.693832D+01  0.497651D+01  0.122482D+02
     2   0.196724D+02 -0.961680D+01 -0.510903D+01  0.122482D+02  0.198717D+02
     3   0.693832D+01 -0.510903D+01 -0.816794D+01  0.712121D+01  0.715598D+01
               51            52            53            54            55 
     1   0.712121D+01 -0.153494D+00  0.462894D+01 -0.282596D+01  0.222364D+02
     2   0.715598D+01  0.462894D+01  0.898448D+01  0.627466D+01  0.868101D+01
     3  -0.196680D+00 -0.282596D+01  0.627466D+01  0.645016D+01  0.202407D+01
               56            57            58            59            60 
     1   0.868101D+01  0.202407D+01  0.133404D+02  0.523486D+01 -0.244511D+00
     2   0.176444D+02  0.655594D+01  0.523486D+01  0.132063D+01 -0.152497D+01
     3   0.655594D+01  0.405854D+01 -0.244511D+00 -0.152497D+01 -0.139810D+00
               61            62            63            64            65 
     1   0.261170D+01 -0.388321D+00  0.289062D+01  0.994362D+00 -0.867150D-02
     2  -0.388321D+00 -0.469369D+01 -0.518705D+00 -0.867150D-02  0.273196D+01
     3   0.289062D+01 -0.518705D+00 -0.104477D+01 -0.226047D+01  0.511367D+01
               66            67            68            69            70 
     1  -0.226047D+01 -0.281570D+00 -0.664810D-01 -0.239806D+01 -0.528541D+00
     2   0.511367D+01 -0.664810D-01  0.256638D+01  0.575637D+01 -0.162515D+01
     3  -0.203308D+01 -0.239806D+01  0.575637D+01 -0.217820D+01  0.607490D+00
               71            72            73            74            75 
     1  -0.162515D+01  0.607490D+00 -0.701407D+01 -0.438429D+01 -0.198616D+01
     2   0.415876D+01 -0.149717D+01 -0.438429D+01 -0.132508D+02 -0.569104D+01
     3  -0.149717D+01 -0.939748D+00 -0.198616D+01 -0.569104D+01 -0.407427D+01
               76            77            78            79            80 
     1  -0.400708D+01  0.428369D+01  0.240853D+01  0.412640D+00  0.263987D+01
     2   0.428369D+01 -0.158360D+01 -0.134043D+01  0.263987D+01  0.294268D+01
     3   0.240853D+01 -0.134043D+01 -0.129976D+01  0.271405D+01  0.290797D+00
               81            82            83            84            85 
     1   0.271405D+01  0.155221D+02  0.132321D+02  0.671016D+01  0.126190D+02
     2   0.290797D+00  0.132321D+02  0.995152D+01  0.120358D+01  0.102797D+02
     3  -0.149867D+01  0.671016D+01  0.120358D+01  0.527615D+01 -0.162783D+01
               86            87            88            89            90 
     1   0.102797D+02 -0.162783D+01  0.721303D+01 -0.896352D+00  0.818411D+01
     2   0.104131D+02 -0.526379D+00 -0.896352D+00 -0.259142D+01  0.533279D+01
     3  -0.526379D+00  0.118415D+01  0.818411D+01  0.533279D+01  0.182613D+01
               91            92            93            94            95 
     1   0.503322D+01  0.294256D+01 -0.345490D+01  0.386943D+01 -0.251142D+01
     2   0.294256D+01  0.907604D+01 -0.751185D+01 -0.251142D+01  0.111955D+01
     3  -0.345490D+01 -0.751185D+01  0.754818D+01  0.254788D+01 -0.158158D+01
               96            97            98            99           100 
     1   0.254788D+01  0.169547D+00  0.267562D+01 -0.434669D+01 -0.263375D+02
     2  -0.158158D+01  0.267562D+01  0.301551D+01 -0.209060D+01 -0.966974D+01
     3   0.272478D+01 -0.434669D+01 -0.209060D+01 -0.138964D+01  0.380682D+01
              101           102           103           104           105 
     1  -0.966974D+01  0.380682D+01 -0.137092D+02 -0.613178D+01 -0.996265D+00
     2  -0.149158D+02  0.853320D+01 -0.613178D+01  0.649575D+00 -0.130038D+01
     3   0.853320D+01 -0.777869D+01 -0.996265D+00 -0.130038D+01 -0.176277D+01
              106           107           108           109           110 
     1   0.453643D+01  0.207422D+00 -0.847139D-01  0.779646D+01  0.147894D+01
     2   0.207422D+00 -0.293175D+01  0.349383D+01  0.147894D+01  0.879805D+01
     3  -0.847139D-01  0.349383D+01 -0.598701D+01  0.131667D+01 -0.858429D+01
              111           112           113           114           115 
     1   0.131667D+01  0.169065D+02  0.617452D+01 -0.419929D+01 -0.112428D+02
     2  -0.858429D+01  0.617452D+01 -0.746133D+01  0.713242D+01 -0.712418D+01
     3   0.553302D+01 -0.419929D+01  0.713242D+01 -0.667169D+01  0.116217D+01
              116           117           118           119           120 
     1  -0.712418D+01  0.116217D+01 -0.775893D+00  0.142282D+02 -0.130405D+02
     2   0.545804D+01 -0.104233D+02  0.142282D+02 -0.649524D+01  0.873463D+01
     3  -0.104233D+02  0.113141D+02 -0.130405D+02  0.873463D+01 -0.150615D+02
              121           122           123           124           125 
     1  -0.696470D+01  0.209331D+01 -0.222378D+01  0.670074D+01  0.489753D+01
     2   0.209331D+01 -0.197444D+00 -0.454131D+01  0.489753D+01 -0.721515D+01
     3  -0.222378D+01 -0.454131D+01  0.326591D+01 -0.242040D+01  0.676628D+01
              126           127           128           129           130 
     1  -0.242040D+01  0.226918D+01 -0.156426D+02  0.116485D+02 -0.338368D+01
     2   0.676628D+01 -0.156426D+02  0.585021D+01 -0.480935D+01 -0.742644D+01
     3  -0.293682D+01  0.116485D+02 -0.480935D+01  0.112292D+02  0.102409D+02
              131           132           133           134           135 
     1  -0.742644D+01  0.102409D+02  0.120002D+00  0.708089D+01 -0.112541D+01
     2  -0.111308D+02  0.912217D+01  0.708089D+01  0.922055D+01 -0.869779D+01
     3   0.912217D+01 -0.176340D+01 -0.112541D+01 -0.869779D+01  0.114175D+02
              136           137           138           139           140 
     1   0.107842D+02  0.937456D+01 -0.589174D+01  0.352695D+01  0.511857D+01
     2   0.937456D+01  0.322573D+00  0.202240D+01  0.511857D+01  0.125216D+02
     3  -0.589174D+01  0.202240D+01 -0.442693D+01 -0.359120D+01 -0.110238D+02
              141           142           143           144           145 
     1  -0.359120D+01  0.295214D+00 -0.204822D+01  0.121364D+01  0.252951D+02
     2  -0.110238D+02 -0.204822D+01 -0.114643D+02  0.105615D+02  0.732379D+01
     3   0.104751D+02  0.121364D+01  0.105615D+02 -0.105314D+02 -0.274680D+01
              146           147           148           149           150 
     1   0.732379D+01 -0.274680D+01  0.206048D+02  0.157311D+02 -0.275251D+01
     2   0.167868D+02 -0.118278D+02  0.157311D+02  0.148859D+02 -0.528738D+01
     3  -0.118278D+02  0.154873D+02 -0.275251D+01 -0.528738D+01  0.445490D+01
              151           152           153           154           155 
     1  -0.144876D+02 -0.625731D+01  0.926389D+01 -0.203586D+02 -0.772932D+01
     2  -0.625731D+01 -0.165639D+01  0.352434D+01 -0.772932D+01 -0.128645D+02
     3   0.926389D+01  0.352434D+01 -0.172881D+01  0.372601D+01  0.930886D+01
              156           157           158           159           160 
     1   0.372601D+01 -0.125663D+02 -0.559132D+01  0.809835D+00  0.629587D+01
     2   0.930886D+01 -0.559132D+01 -0.472990D+01  0.402858D+00  0.634473D+00
     3  -0.844142D+01  0.809835D+00  0.402858D+00 -0.474450D-01 -0.316190D+01
              161           162           163           164           165 
     1   0.634473D+00 -0.316190D+01 -0.131231D+02 -0.103720D+02  0.939282D+01
     2  -0.282646D+01  0.131120D+01 -0.103720D+02 -0.834014D+01  0.229273D+01
     3   0.131120D+01 -0.186468D+01  0.939282D+01  0.229273D+01 -0.685664D+01
              166           167           168           169           170 
     1  -0.943578D+01 -0.974164D+01 -0.978865D+00  0.107234D+02  0.839937D+00
     2  -0.974164D+01 -0.103992D+02  0.964198D+00  0.839937D+00 -0.104842D+01
     3  -0.978865D+00  0.964198D+00 -0.318388D+00 -0.861249D+01 -0.425392D+01
              171           172           173           174           175 
     1  -0.861249D+01  0.765624D+01  0.644413D+01 -0.967931D+00  0.547212D+01
     2  -0.425392D+01  0.644413D+01  0.554998D+01 -0.259934D+00  0.664573D+01
     3   0.540348D+01 -0.967931D+00 -0.259934D+00  0.143311D+01  0.809585D+00
              176           177           178           179           180 
     1   0.664573D+01  0.809585D+00  0.279044D+01  0.380873D+01  0.187976D+01
     2   0.950734D+01  0.129462D+01  0.380873D+01  0.530054D+01  0.166465D+01
     3   0.129462D+01 -0.511227D-01  0.187976D+01  0.166465D+01  0.136504D+01
              181           182           183           184           185 
     1   0.898693D+01 -0.277125D+01  0.511667D+01 -0.259833D+01  0.145744D+01
     2  -0.277125D+01  0.735958D+00 -0.126859D+01  0.145744D+01 -0.944192D+00
     3   0.511667D+01 -0.126859D+01  0.299156D+01 -0.185527D+01  0.110684D+01
              186           187           188           189           190 
     1  -0.185527D+01  0.508145D+01 -0.223789D+01  0.355785D+01  0.217994D-01
     2   0.110684D+01 -0.223789D+01  0.130988D+01 -0.141037D+01 -0.873483D+00
     3  -0.190192D+01  0.355785D+01 -0.141037D+01  0.261343D+01  0.784774D+00
              191           192           193           194           195 
     1  -0.873483D+00  0.784774D+00 -0.501667D+00 -0.669639D-01  0.582414D-01
     2  -0.138219D+01  0.106966D+01 -0.669639D-01 -0.554062D+01  0.424319D+01
     3   0.106966D+01 -0.878391D+00  0.582414D-01  0.424319D+01 -0.391487D+01
              196           197           198           199           200 
     1   0.603327D+00 -0.784852D-01  0.409646D-01  0.953781D-01  0.116948D+01
     2  -0.784852D-01  0.400396D+01 -0.359736D+01  0.116948D+01  0.227432D+01
     3   0.409646D-01 -0.359736D+01  0.393073D+01  0.536809D+00  0.912958D+00
              201           202           203           204           205 
     1   0.536809D+00  0.669768D+00  0.439367D+00  0.182215D+00  0.362602D+00
     2   0.912958D+00  0.439367D+00  0.896338D+01  0.368067D+01  0.440733D-01
     3   0.416449D+00  0.182215D+00  0.368067D+01  0.210536D+01  0.892525D-01
              206           207           208           209           210 
     1   0.440733D-01  0.892525D-01 -0.843841D+01  0.443844D+01  0.375130D+01
     2   0.344285D+01  0.190648D+01  0.443844D+01 -0.192772D+01 -0.173482D+01
     3   0.190648D+01  0.132362D+01  0.375130D+01 -0.173482D+01 -0.183839D+01
              211           212           213           214           215 
     1   0.419360D+01 -0.310550D+01 -0.215256D+01  0.374719D+01 -0.248809D+01
     2  -0.310550D+01  0.261799D+01  0.175475D+01 -0.248809D+01  0.186587D+01
     3  -0.215256D+01  0.175475D+01  0.168061D+01 -0.201084D+01  0.109138D+01
              216           217           218           219           220 
     1  -0.201084D+01 -0.137072D+02 -0.610299D+01 -0.637712D+01  0.815642D-01
     2   0.109138D+01 -0.610299D+01 -0.394936D+01 -0.198468D+01 -0.181319D+01
     3   0.110644D+01 -0.637712D+01 -0.198468D+01 -0.388591D+01  0.886460D+00
              221           222           223           224           225 
     1  -0.181319D+01  0.886460D+00 -0.787571D+01 -0.258627D+01 -0.660987D+01
     2  -0.498132D+00 -0.545598D+00 -0.258627D+01 -0.116623D+01 -0.279581D+01
     3  -0.545598D+00  0.659060D+00 -0.660987D+01 -0.279581D+01 -0.554698D+01
              226           227           228           229           230 
     1   0.124796D+02  0.421769D+01 -0.750776D+01 -0.176979D+01  0.174988D+01
     2   0.421769D+01  0.299104D+01 -0.178648D+01  0.174988D+01  0.306137D+00
     3  -0.750776D+01 -0.178648D+01  0.501578D+01  0.209556D+01 -0.488463D+00
              231           232           233           234           235 
     1   0.209556D+01 -0.791680D+01 -0.177325D+01  0.727429D+01 -0.176294D+01
     2  -0.488463D+00 -0.177325D+01 -0.723623D+00  0.193521D+01  0.584069D+00
     3  -0.219642D+01  0.727429D+01  0.193521D+01 -0.738258D+01 -0.797733D+00
              236           237           238           239           240 
     1   0.584069D+00 -0.797733D+00  0.677797D+00 -0.105385D+01  0.105304D+01
     2  -0.276930D+01  0.177278D+01 -0.105385D+01  0.336281D+01 -0.154202D+01
     3   0.177278D+01 -0.142254D+01  0.105304D+01 -0.154202D+01  0.131806D+01
              241           242           243           244           245 
     1  -0.143797D+01  0.338327D+00 -0.209598D+00  0.154006D+01 -0.512660D+00
     2   0.338327D+00 -0.176788D+01  0.218619D+01 -0.512660D+00  0.329202D+01
     3  -0.209598D+00  0.218619D+01 -0.306430D+01 -0.552265D+00  0.130166D+01
              246           247           248           249           250 
     1  -0.552265D+00 -0.103313D+01  0.989675D+00  0.681162D+00 -0.100613D+01
     2   0.130166D+01  0.989675D+00 -0.483531D+01 -0.156885D+01  0.318746D+00
     3   0.763771D+00  0.681162D+00 -0.156885D+01 -0.130645D+01 -0.300865D-01
              251           252           253           254           255 
     1   0.318746D+00 -0.300865D-01 -0.830861D+01 -0.667267D+01  0.722776D+00
     2  -0.178017D+01 -0.203926D+01 -0.667267D+01 -0.518969D+01  0.880048D+00
     3  -0.203926D+01 -0.185363D+01  0.722776D+00  0.880048D+00 -0.152774D+01
              256           257           258           259           260 
     1  -0.490914D+01 -0.552592D+01  0.178342D+01  0.481956D+01  0.537521D+01
     2  -0.552592D+01 -0.725102D+01  0.278216D+01  0.537521D+01  0.679008D+01
     3   0.178342D+01  0.278216D+01 -0.712446D+00 -0.355533D+01 -0.347421D+01
              261           262           263           264           265 
     1  -0.355533D+01 -0.144553D+00 -0.182157D+01  0.144093D+01 -0.613763D+01
     2  -0.347421D+01 -0.182157D+01 -0.612736D+00 -0.197335D+01 -0.731644D+00
     3   0.304364D+01  0.144093D+01 -0.197335D+01  0.264775D+01 -0.149048D+01
              266           267           268           269           270 
     1  -0.731644D+00 -0.149048D+01  0.307276D+01  0.671669D-01  0.414048D+01
     2  -0.135318D+01 -0.132511D+01  0.671669D-01  0.245457D+01 -0.131359D+01
     3  -0.132511D+01 -0.527265D+01  0.414048D+01 -0.131359D+01  0.663696D+01
              271           272           273           274           275 
     1  -0.539931D+01  0.444516D+00 -0.423207D+01  0.170961D+01 -0.473477D+00
     2   0.444516D+00 -0.375109D+00  0.249928D+00 -0.473477D+00  0.487472D+00
     3  -0.423207D+01  0.249928D+00 -0.669527D+01  0.104326D+01 -0.912628D+00
              276           277           278           279           280 
     1   0.104326D+01 -0.487010D+01  0.261262D+00 -0.474873D+01  0.520435D+01
     2  -0.912628D+00  0.261262D+00 -0.130426D+01  0.310015D-01  0.126174D+01
     3   0.229139D+01 -0.474873D+01  0.310015D-01 -0.737839D+01  0.205981D+01
              281           282           283           284           285 
     1   0.126174D+01  0.205981D+01  0.413819D+01  0.987495D+00  0.929564D+00
     2   0.363598D+00  0.132063D+01  0.987495D+00  0.756939D+00  0.132069D+00
     3   0.132063D+01  0.473263D+01  0.929564D+00  0.132069D+00  0.309805D+01
              286           287           288 
     1  -0.127531D+01 -0.531812D+00  0.160369D+01
     2  -0.531812D+00 -0.183535D+01  0.182142D+01
     3   0.160369D+01  0.182142D+01 -0.135751D+01
End of Minotr F.D. properties file   788 does not exist.

**********************************************************************

           Population analysis using the SCF density.

**********************************************************************

Orbital symmetries:
      Occupied  (A) (A) (A) (A) (A) (A) (A) (A) (A) (A) (A) (A)
                (A) (A) (A) (A) (A) (A) (A) (A) (A) (A) (A) (A)
                (A) (A) (A) (A) (A) (A) (A) (A) (A) (A) (A) (A)
                (A) (A) (A) (A) (A) (A) (A) (A) (A) (A) (A) (A)
                (A) (A) (A) (A) (A) (A) (A) (A) (A) (A) (A) (A)
                (A) (A) (A) (A) (A) (A) (A) (A) (A) (A) (A) (A)
                (A) (A) (A) (A)
      Virtual   (A) (A) (A) (A) (A) (A) (A) (A) (A) (A) (A) (A)
                (A) (A) (A) (A) (A) (A) (A) (A) (A) (A) (A) (A)
                (A) (A) (A) (A) (A) (A) (A) (A) (A) (A) (A) (A)
                (A) (A) (A) (A) (A) (A) (A) (A) (A) (A) (A) (A)
                (A) (A) (A) (A) (A) (A) (A) (A) (A) (A) (A) (A)
                (A) (A) (A) (A) (A) (A) (A) (A) (A) (A) (A) (A)
                (A) (A) (A) (A) (A) (A) (A) (A) (A) (A) (A) (A)
                (A) (A) (A) (A) (A) (A) (A) (A) (A) (A) (A) (A)
                (A) (A) (A) (A) (A) (A) (A) (A) (A) (A) (A) (A)
                (A) (A) (A) (A) (A) (A) (A) (A) (A) (A) (A) (A)
                (A) (A) (A) (A) (A) (A) (A) (A) (A) (A) (A) (A)
                (A) (A) (A) (A) (A) (A) (A) (A) (A) (A) (A) (A)
                (A) (A) (A) (A) (A) (A) (A) (A) (A) (A) (A) (A)
                (A) (A) (A) (A) (A) (A) (A) (A) (A) (A) (A) (A)
                (A) (A) (A) (A) (A) (A) (A) (A) (A) (A) (A) (A)
                (A) (A) (A) (A) (A) (A) (A) (A) (A) (A) (A) (A)
                (A) (A) (A) (A) (A) (A) (A) (A) (A) (A) (A) (A)
                (A) (A) (A) (A) (A) (A) (A) (A) (A) (A) (A) (A)
                (A) (A) (A) (A) (A) (A) (A) (A) (A) (A) (A) (A)
                (A) (A) (A) (A) (A) (A) (A) (A) (A) (A) (A) (A)
                (A) (A) (A) (A) (A) (A) (A) (A) (A) (A) (A) (A)
                (A) (A) (A) (A) (A) (A) (A) (A) (A) (A) (A) (A)
                (A) (A) (A) (A) (A) (A) (A) (A) (A) (A) (A) (A)
                (A) (A) (A) (A) (A) (A) (A) (A) (A) (A) (A) (A)
                (A) (A) (A) (A) (A) (A) (A) (A) (A) (A) (A) (A)
                (A) (A) (A) (A) (A) (A) (A) (A) (A) (A) (A) (A)
                (A) (A) (A) (A) (A) (A) (A) (A) (A) (A) (A) (A)
                (A) (A) (A) (A) (A) (A) (A) (A) (A) (A) (A) (A)
                (A) (A) (A) (A) (A) (A) (A) (A) (A) (A) (A) (A)
                (A) (A) (A) (A) (A) (A) (A) (A)
The electronic state is 1-A.
Alpha  occ. eigenvalues --  -19.24346 -19.24043 -19.19008 -19.14263 -19.13878
Alpha  occ. eigenvalues --  -19.11531 -19.11023 -10.27697 -10.27397 -10.26984
Alpha  occ. eigenvalues --  -10.26577 -10.25850 -10.25418 -10.24433 -10.24006
Alpha  occ. eigenvalues --  -10.20436 -10.20173 -10.19008 -10.18510  -1.13407
Alpha  occ. eigenvalues --   -1.13083  -1.04745  -1.03715  -1.03350  -0.98811
Alpha  occ. eigenvalues --   -0.98442  -0.81872  -0.81532  -0.79763  -0.79367
Alpha  occ. eigenvalues --   -0.71379  -0.70942  -0.65830  -0.65436  -0.61880
Alpha  occ. eigenvalues --   -0.61480  -0.59051  -0.58601  -0.58488  -0.58379
Alpha  occ. eigenvalues --   -0.58155  -0.56681  -0.54596  -0.54246  -0.53069
Alpha  occ. eigenvalues --   -0.52580  -0.48467  -0.48135  -0.46831  -0.46255
Alpha  occ. eigenvalues --   -0.45796  -0.43902  -0.43562  -0.43474  -0.42758
Alpha  occ. eigenvalues --   -0.41542  -0.41439  -0.41027  -0.40989  -0.40613
Alpha  occ. eigenvalues --   -0.40299  -0.40202  -0.39709  -0.37857  -0.37371
Alpha  occ. eigenvalues --   -0.35468  -0.34473  -0.33993  -0.28954  -0.28699
Alpha  occ. eigenvalues --   -0.27671  -0.27350  -0.27100  -0.26598  -0.20957
Alpha  occ. eigenvalues --   -0.20419
Alpha virt. eigenvalues --   -0.05569  -0.05248  -0.02317  -0.00710  -0.00540
Alpha virt. eigenvalues --   -0.00414  -0.00298   0.00550   0.00981   0.02217
Alpha virt. eigenvalues --    0.02688   0.03489   0.03654   0.03849   0.04195
Alpha virt. eigenvalues --    0.04331   0.05061   0.05935   0.06196   0.06470
Alpha virt. eigenvalues --    0.06657   0.07038   0.07435   0.07770   0.08522
Alpha virt. eigenvalues --    0.09126   0.09758   0.10273   0.10508   0.10902
Alpha virt. eigenvalues --    0.11076   0.11183   0.11360   0.11527   0.11766
Alpha virt. eigenvalues --    0.12101   0.12307   0.12733   0.13137   0.13438
Alpha virt. eigenvalues --    0.13649   0.13911   0.13988   0.14492   0.15113
Alpha virt. eigenvalues --    0.15366   0.15449   0.15908   0.16074   0.16275
Alpha virt. eigenvalues --    0.16330   0.16881   0.17110   0.17185   0.17422
Alpha virt. eigenvalues --    0.17527   0.18187   0.18451   0.19127   0.19511
Alpha virt. eigenvalues --    0.20350   0.20581   0.20881   0.21766   0.21782
Alpha virt. eigenvalues --    0.22115   0.22211   0.22996   0.23051   0.23261
Alpha virt. eigenvalues --    0.23740   0.23795   0.24342   0.24611   0.24915
Alpha virt. eigenvalues --    0.25266   0.25812   0.26777   0.27141   0.27759
Alpha virt. eigenvalues --    0.28250   0.28917   0.29179   0.29503   0.30058
Alpha virt. eigenvalues --    0.30175   0.30549   0.30861   0.31077   0.31238
Alpha virt. eigenvalues --    0.31895   0.32649   0.32730   0.33572   0.33811
Alpha virt. eigenvalues --    0.33994   0.34753   0.35513   0.35727   0.36032
Alpha virt. eigenvalues --    0.36298   0.36765   0.37146   0.37969   0.38310
Alpha virt. eigenvalues --    0.38572   0.39923   0.40474   0.40927   0.41516
Alpha virt. eigenvalues --    0.41570   0.42070   0.42666   0.42806   0.43092
Alpha virt. eigenvalues --    0.43613   0.44202   0.44781   0.44966   0.45427
Alpha virt. eigenvalues --    0.46613   0.47286   0.49518   0.53165   0.53942
Alpha virt. eigenvalues --    0.54822   0.55311   0.56094   0.58310   0.61553
Alpha virt. eigenvalues --    0.61933   0.67786   0.68147   0.68441   0.69480
Alpha virt. eigenvalues --    0.71691   0.72203   0.72756   0.72979   0.74129
Alpha virt. eigenvalues --    0.74554   0.75400   0.75600   0.76143   0.76377
Alpha virt. eigenvalues --    0.77334   0.77983   0.78620   0.80108   0.81298
Alpha virt. eigenvalues --    0.82340   0.84400   0.85967   0.89233   0.89515
Alpha virt. eigenvalues --    0.90120   0.92999   0.93389   0.93997   0.94293
Alpha virt. eigenvalues --    0.95726   0.96097   0.97432   0.97844   0.98919
Alpha virt. eigenvalues --    0.99567   1.05367   1.05624   1.07247   1.07850
Alpha virt. eigenvalues --    1.09171   1.11240   1.11410   1.13451   1.15009
Alpha virt. eigenvalues --    1.15267   1.16221   1.16970   1.17470   1.18066
Alpha virt. eigenvalues --    1.18347   1.19307   1.20024   1.20806   1.21223
Alpha virt. eigenvalues --    1.22060   1.22328   1.23955   1.24535   1.25014
Alpha virt. eigenvalues --    1.25568   1.26169   1.26841   1.27567   1.28265
Alpha virt. eigenvalues --    1.28561   1.29455   1.29517   1.29789   1.31962
Alpha virt. eigenvalues --    1.32076   1.33356   1.35256   1.35863   1.36377
Alpha virt. eigenvalues --    1.37057   1.37641   1.39282   1.39591   1.40125
Alpha virt. eigenvalues --    1.41461   1.42042   1.42674   1.44065   1.44701
Alpha virt. eigenvalues --    1.46598   1.46947   1.50580   1.51023   1.51055
Alpha virt. eigenvalues --    1.51632   1.53015   1.54877   1.56980   1.58100
Alpha virt. eigenvalues --    1.58655   1.60738   1.62048   1.64428   1.65640
Alpha virt. eigenvalues --    1.68552   1.71081   1.71408   1.73438   1.77531
Alpha virt. eigenvalues --    1.77860   1.78321   1.79153   1.79300   1.80150
Alpha virt. eigenvalues --    1.80757   1.81881   1.86453   1.87037   1.88342
Alpha virt. eigenvalues --    1.88724   1.88851   1.89962   1.90866   1.91520
Alpha virt. eigenvalues --    1.92062   1.92629   1.93235   1.93566   1.96764
Alpha virt. eigenvalues --    1.97666   1.98790   1.98827   1.99661   2.02784
Alpha virt. eigenvalues --    2.03047   2.03842   2.04237   2.04785   2.05112
Alpha virt. eigenvalues --    2.08975   2.09415   2.09539   2.11568   2.12698
Alpha virt. eigenvalues --    2.13067   2.13498   2.14289   2.14669   2.15265
Alpha virt. eigenvalues --    2.16546   2.18909   2.19445   2.25118   2.26319
Alpha virt. eigenvalues --    2.27801   2.28071   2.29254   2.30726   2.31248
Alpha virt. eigenvalues --    2.31355   2.31710   2.32400   2.33150   2.36887
Alpha virt. eigenvalues --    2.37438   2.37864   2.41080   2.42093   2.42947
Alpha virt. eigenvalues --    2.43558   2.44065   2.44549   2.46925   2.48558
Alpha virt. eigenvalues --    2.51312   2.51854   2.52834   2.53669   2.56074
Alpha virt. eigenvalues --    2.56567   2.57810   2.57891   2.62803   2.65264
Alpha virt. eigenvalues --    2.65858   2.66192   2.66270   2.66881   2.67450
Alpha virt. eigenvalues --    2.69031   2.70993   2.71430   2.72647   2.73001
Alpha virt. eigenvalues --    2.75185   2.75729   2.84448   2.84724   2.86988
Alpha virt. eigenvalues --    2.87344   2.87654   2.87934   2.97057   2.97593
Alpha virt. eigenvalues --    3.01597   3.01991   3.02948   3.08302   3.08978
Alpha virt. eigenvalues --    3.17257   3.17791   3.22176   3.24528   3.26437
Alpha virt. eigenvalues --    3.27256   3.30415   3.30666   3.30873   3.31349
Alpha virt. eigenvalues --    3.40441   3.41107   3.42955   3.43326   3.46348
Alpha virt. eigenvalues --    3.52503   3.53195   3.58656   3.75251   3.75498
Alpha virt. eigenvalues --   10.62889
         Condensed to atoms (all electrons):
              1          2          3          4          5          6
    1  C   18.659414  -4.951077  -5.536483  -0.233624   0.109864  -3.446279
    2  C   -4.951077  16.940502  -4.717104  -2.125786  -0.012648   2.525281
    3  C   -5.536483  -4.717104  23.686116  -8.400674   0.164982   0.988366
    4  C   -0.233624  -2.125786  -8.400674  19.297417  -0.076279  -1.393801
    5  O    0.109864  -0.012648   0.164982  -0.076279   8.295154   0.005286
    6  C   -3.446279   2.525281   0.988366  -1.393801   0.005286   7.868553
    7  O   -0.032764  -0.153590   0.234700   0.041090  -0.000310  -0.006623
    8  Zn  -0.075322  -0.152449   0.155444  -0.537676   0.004895  -0.050605
    9  O   -0.000518  -0.001034  -0.018268  -0.012196   0.011899  -0.022022
   10  C    1.260611  -1.285059  -1.795980   0.226962  -0.151658  -0.910924
   11  O    0.006632  -0.054731   0.069422   0.032619  -0.000025  -0.004071
   12  C    0.132935   0.557593  -0.577316  -0.055338   0.000230   0.010902
   13  C   -0.186360  -0.604379   0.748021   0.053892   0.000326   0.002283
   14  C   -0.104862  -0.078463   0.091459  -0.073647   0.000160   0.014118
   15  C    0.002778  -0.018639   0.036678   0.011950  -0.000009  -0.001202
   16  O    0.000082  -0.000189   0.000640   0.000095   0.000000  -0.000010
   17  C   -0.019652   0.021415  -0.066831  -0.029475   0.000056   0.005553
   18  O    0.033574   0.038581  -0.041581   0.031219   0.000005  -0.002523
   19  C   -0.001812   0.019923  -0.029723  -0.007451   0.000003   0.000917
   20  H   -0.000025   0.000537  -0.000595  -0.000068   0.000000  -0.000003
   21  H   -0.000043  -0.000372   0.000689   0.000196   0.000000  -0.000010
   22  H   -0.001820  -0.000242  -0.000930  -0.002604   0.000005   0.000316
   23  H    0.663970  -0.131198  -0.098129   0.045683   0.015818  -0.226752
   24  H   -0.298046   0.129764  -0.006447  -0.015533  -0.093430   0.559953
   25  H    0.005217  -0.009107   0.012021  -0.081461  -0.001817  -0.007274
   26  H    0.000006  -0.000255   0.000275   0.000088   0.000000   0.000001
   27  H    0.000724   0.002803  -0.002872  -0.001013   0.000001   0.000122
   28  H   -0.037112  -0.003498   0.009123  -0.036578  -0.002604   0.011915
   29  H    0.032588  -0.021053   0.063126  -0.196442  -0.001806  -0.016639
   30  O    0.020849   0.059104  -0.018965  -0.000351  -0.000004  -0.001762
   31  H    0.005321  -0.003844   0.002144  -0.006244  -0.000072  -0.001386
   32  H   -0.007656  -0.024379   0.018434  -0.007450  -0.000025   0.001043
              7          8          9         10         11         12
    1  C   -0.032764  -0.075322  -0.000518   1.260611   0.006632   0.132935
    2  C   -0.153590  -0.152449  -0.001034  -1.285059  -0.054731   0.557593
    3  C    0.234700   0.155444  -0.018268  -1.795980   0.069422  -0.577316
    4  C    0.041090  -0.537676  -0.012196   0.226962   0.032619  -0.055338
    5  O   -0.000310   0.004895   0.011899  -0.151658  -0.000025   0.000230
    6  C   -0.006623  -0.050605  -0.022022  -0.910924  -0.004071   0.010902
    7  O    8.440173  -0.060325  -0.080032   0.032624  -0.012675  -0.071470
    8  Zn  -0.060325  12.378516   0.178273  -0.004552   0.078780   0.205312
    9  O   -0.080032   0.178273   8.481716   0.040825  -0.014142   0.055637
   10  C    0.032624  -0.004552   0.040825   7.991622   0.004497  -0.019748
   11  O   -0.012675   0.078780  -0.014142   0.004497   8.758726  -0.233156
   12  C   -0.071470   0.205312   0.055637  -0.019748  -0.233156  20.420015
   13  C    0.080215  -0.322177  -0.064521   0.009149   0.212481  -4.276967
   14  C    0.031949  -0.188354   0.015607  -0.008311  -0.104732  -3.766239
   15  C    0.001754  -0.061792  -0.004147   0.000907  -0.004339   1.161753
   16  O   -0.000007   0.002199  -0.000034   0.000002   0.014263   0.024551
   17  C   -0.005837  -0.014866   0.014301  -0.003949  -0.010385  -6.408356
   18  O   -0.008205  -0.043421  -0.016920   0.001760  -0.067079   0.140716
   19  C   -0.001919  -0.010980   0.003985  -0.000372   0.012554  -2.036944
   20  H   -0.000057  -0.001952   0.000051  -0.000001   0.002051   0.037815
   21  H    0.000045  -0.001796  -0.000053   0.000004  -0.000071   0.012824
   22  H   -0.000101   0.005797   0.000206  -0.000344  -0.003061  -0.067657
   23  H   -0.021830   0.006852  -0.001400   0.018337  -0.000032   0.002514
   24  H    0.000732  -0.002538  -0.000261  -0.018531  -0.000023   0.000022
   25  H    0.000419   0.004737   0.001439   0.421466  -0.000035   0.000456
   26  H    0.000028   0.005269  -0.000001   0.000000   0.002120   0.023793
   27  H   -0.000696  -0.001272   0.000098  -0.000036  -0.001002   0.007332
   28  H   -0.000139  -0.006105   0.004005   0.441315   0.000227  -0.002198
   29  H    0.000438  -0.000338   0.002913   0.485222   0.000062  -0.000604
   30  O   -0.004262  -0.119094  -0.051571   0.007697  -0.055458   0.039287
   31  H   -0.000274   0.015535  -0.000832   0.001846   0.001399  -0.005415
   32  H    0.001508  -0.007798   0.002335  -0.001125   0.011745  -0.039200
             13         14         15         16         17         18
    1  C   -0.186360  -0.104862   0.002778   0.000082  -0.019652   0.033574
    2  C   -0.604379  -0.078463  -0.018639  -0.000189   0.021415   0.038581
    3  C    0.748021   0.091459   0.036678   0.000640  -0.066831  -0.041581
    4  C    0.053892  -0.073647   0.011950   0.000095  -0.029475   0.031219
    5  O    0.000326   0.000160  -0.000009   0.000000   0.000056   0.000005
    6  C    0.002283   0.014118  -0.001202  -0.000010   0.005553  -0.002523
    7  O    0.080215   0.031949   0.001754  -0.000007  -0.005837  -0.008205
    8  Zn  -0.322177  -0.188354  -0.061792   0.002199  -0.014866  -0.043421
    9  O   -0.064521   0.015607  -0.004147  -0.000034   0.014301  -0.016920
   10  C    0.009149  -0.008311   0.000907   0.000002  -0.003949   0.001760
   11  O    0.212481  -0.104732  -0.004339   0.014263  -0.010385  -0.067079
   12  C   -4.276967  -3.766239   1.161753   0.024551  -6.408356   0.140716
   13  C   18.596568  -6.578102   3.335458   0.021327  -3.265086  -0.115385
   14  C   -6.578102  17.711804  -3.986797   0.101587   0.984187   0.069399
   15  C    3.335458  -3.986797   8.495938  -0.003249  -2.227833  -0.016358
   16  O    0.021327   0.101587  -0.003249   8.289907   0.033594  -0.001390
   17  C   -3.265086   0.984187  -2.227833   0.033594  17.032206  -0.002580
   18  O   -0.115385   0.069399  -0.016358  -0.001390  -0.002580   8.390744
   19  C   -1.828621   1.424645  -1.080988  -0.131181   0.611990   0.040133
   20  H   -0.029285   0.028089  -0.017302  -0.002566  -0.159646   0.000529
   21  H    0.137183  -0.303204   0.571248  -0.093669  -0.043242   0.000395
   22  H   -0.188581   0.677554  -0.266750   0.016280   0.095524  -0.021112
   23  H   -0.003481  -0.003240   0.000140   0.000007  -0.000877   0.000381
   24  H    0.000239   0.000201  -0.000009   0.000000   0.000072  -0.000005
   25  H   -0.000326  -0.000075  -0.000001   0.000000   0.000062   0.000041
   26  H   -0.004874   0.004818  -0.005722  -0.000949  -0.083876   0.000410
   27  H   -0.023349  -0.020672   0.003991  -0.001280  -0.071885  -0.000392
   28  H    0.002234   0.000602   0.000104   0.000001  -0.000682  -0.000118
   29  H    0.000363  -0.000069   0.000009   0.000000  -0.000047  -0.000025
   30  O    0.041526  -0.010713   0.008834  -0.000011  -0.060956   0.012471
   31  H   -0.001886   0.002430  -0.001129  -0.000087  -0.001071  -0.001405
   32  H    0.039094   0.015596  -0.003296   0.000104   0.006803  -0.000946
             19         20         21         22         23         24
    1  C   -0.001812  -0.000025  -0.000043  -0.001820   0.663970  -0.298046
    2  C    0.019923   0.000537  -0.000372  -0.000242  -0.131198   0.129764
    3  C   -0.029723  -0.000595   0.000689  -0.000930  -0.098129  -0.006447
    4  C   -0.007451  -0.000068   0.000196  -0.002604   0.045683  -0.015533
    5  O    0.000003   0.000000   0.000000   0.000005   0.015818  -0.093430
    6  C    0.000917  -0.000003  -0.000010   0.000316  -0.226752   0.559953
    7  O   -0.001919  -0.000057   0.000045  -0.000101  -0.021830   0.000732
    8  Zn  -0.010980  -0.001952  -0.001796   0.005797   0.006852  -0.002538
    9  O    0.003985   0.000051  -0.000053   0.000206  -0.001400  -0.000261
   10  C   -0.000372  -0.000001   0.000004  -0.000344   0.018337  -0.018531
   11  O    0.012554   0.002051  -0.000071  -0.003061  -0.000032  -0.000023
   12  C   -2.036944   0.037815   0.012824  -0.067657   0.002514   0.000022
   13  C   -1.828621  -0.029285   0.137183  -0.188581  -0.003481   0.000239
   14  C    1.424645   0.028089  -0.303204   0.677554  -0.003240   0.000201
   15  C   -1.080988  -0.017302   0.571248  -0.266750   0.000140  -0.000009
   16  O   -0.131181  -0.002566  -0.093669   0.016280   0.000007   0.000000
   17  C    0.611990  -0.159646  -0.043242   0.095524  -0.000877   0.000072
   18  O    0.040133   0.000529   0.000395  -0.021112   0.000381  -0.000005
   19  C    8.335863   0.492439  -0.022322   0.021617  -0.000143   0.000004
   20  H    0.492439   0.532577   0.000173   0.000252   0.000005   0.000000
   21  H   -0.022322   0.000173   0.608979  -0.018493  -0.000001   0.000000
   22  H    0.021617   0.000252  -0.018493   0.587530  -0.000040   0.000003
   23  H   -0.000143   0.000005  -0.000001  -0.000040   0.586176  -0.018528
   24  H    0.000004   0.000000   0.000000   0.000003  -0.018528   0.610985
   25  H    0.000000   0.000000   0.000000   0.000003   0.000224   0.000200
   26  H    0.404415  -0.034627   0.000321   0.000227   0.000001   0.000000
   27  H    0.481423  -0.015717   0.000155  -0.000251  -0.000020   0.000001
   28  H   -0.000031   0.000000   0.000002  -0.000023  -0.000413   0.000384
   29  H   -0.000004   0.000000   0.000000  -0.000009   0.000254   0.000158
   30  O   -0.004982   0.000083   0.000096  -0.000943   0.000105  -0.000009
   31  H    0.002670   0.000023  -0.000024   0.000053   0.000202  -0.000038
   32  H    0.006993  -0.000252  -0.000072   0.000368  -0.000222   0.000015
             25         26         27         28         29         30
    1  C    0.005217   0.000006   0.000724  -0.037112   0.032588   0.020849
    2  C   -0.009107  -0.000255   0.002803  -0.003498  -0.021053   0.059104
    3  C    0.012021   0.000275  -0.002872   0.009123   0.063126  -0.018965
    4  C   -0.081461   0.000088  -0.001013  -0.036578  -0.196442  -0.000351
    5  O   -0.001817   0.000000   0.000001  -0.002604  -0.001806  -0.000004
    6  C   -0.007274   0.000001   0.000122   0.011915  -0.016639  -0.001762
    7  O    0.000419   0.000028  -0.000696  -0.000139   0.000438  -0.004262
    8  Zn   0.004737   0.005269  -0.001272  -0.006105  -0.000338  -0.119094
    9  O    0.001439  -0.000001   0.000098   0.004005   0.002913  -0.051571
   10  C    0.421466   0.000000  -0.000036   0.441315   0.485222   0.007697
   11  O   -0.000035   0.002120  -0.001002   0.000227   0.000062  -0.055458
   12  C    0.000456   0.023793   0.007332  -0.002198  -0.000604   0.039287
   13  C   -0.000326  -0.004874  -0.023349   0.002234   0.000363   0.041526
   14  C   -0.000075   0.004818  -0.020672   0.000602  -0.000069  -0.010713
   15  C   -0.000001  -0.005722   0.003991   0.000104   0.000009   0.008834
   16  O    0.000000  -0.000949  -0.001280   0.000001   0.000000  -0.000011
   17  C    0.000062  -0.083876  -0.071885  -0.000682  -0.000047  -0.060956
   18  O    0.000041   0.000410  -0.000392  -0.000118  -0.000025   0.012471
   19  C    0.000000   0.404415   0.481423  -0.000031  -0.000004  -0.004982
   20  H    0.000000  -0.034627  -0.015717   0.000000   0.000000   0.000083
   21  H    0.000000   0.000321   0.000155   0.000002   0.000000   0.000096
   22  H    0.000003   0.000227  -0.000251  -0.000023  -0.000009  -0.000943
   23  H    0.000224   0.000001  -0.000020  -0.000413   0.000254   0.000105
   24  H    0.000200   0.000000   0.000001   0.000384   0.000158  -0.000009
   25  H    0.545178   0.000000  -0.000001  -0.019867  -0.036828  -0.000272
   26  H    0.000000   0.542517  -0.022849   0.000000   0.000000  -0.000282
   27  H   -0.000001  -0.022849   0.464273  -0.000013   0.000001   0.001066
   28  H   -0.019867   0.000000  -0.000013   0.454724  -0.018246  -0.000325
   29  H   -0.036828   0.000000   0.000001  -0.018246   0.540555   0.000190
   30  O   -0.000272  -0.000282   0.001066  -0.000325   0.000190   8.246852
   31  H    0.000008   0.000035  -0.000045  -0.000251   0.000016   0.256668
   32  H   -0.000031   0.000022  -0.001034  -0.000057   0.000039   0.263498
             31         32
    1  C    0.005321  -0.007656
    2  C   -0.003844  -0.024379
    3  C    0.002144   0.018434
    4  C   -0.006244  -0.007450
    5  O   -0.000072  -0.000025
    6  C   -0.001386   0.001043
    7  O   -0.000274   0.001508
    8  Zn   0.015535  -0.007798
    9  O   -0.000832   0.002335
   10  C    0.001846  -0.001125
   11  O    0.001399   0.011745
   12  C   -0.005415  -0.039200
   13  C   -0.001886   0.039094
   14  C    0.002430   0.015596
   15  C   -0.001129  -0.003296
   16  O   -0.000087   0.000104
   17  C   -0.001071   0.006803
   18  O   -0.001405  -0.000946
   19  C    0.002670   0.006993
   20  H    0.000023  -0.000252
   21  H   -0.000024  -0.000072
   22  H    0.000053   0.000368
   23  H    0.000202  -0.000222
   24  H   -0.000038   0.000015
   25  H    0.000008  -0.000031
   26  H    0.000035   0.000022
   27  H   -0.000045  -0.001034
   28  H   -0.000251  -0.000057
   29  H    0.000016   0.000039
   30  O    0.256668   0.263498
   31  H    0.367379  -0.027420
   32  H   -0.027420   0.338845
Mulliken charges:
              1
    1  C   -0.001113
    2  C    0.053593
    3  C    1.030259
    4  C   -0.447518
    5  O   -0.267995
    6  C    0.097277
    7  O   -0.404561
    8  Zn   0.621803
    9  O   -0.525339
   10  C   -0.744258
   11  O   -0.642559
   12  C    0.726923
   13  C    0.213022
   14  C    0.053274
   15  C    0.068017
   16  O   -0.270016
   17  C   -0.328631
   18  O   -0.420915
   19  C   -0.702105
   20  H    0.167475
   21  H    0.151063
   22  H    0.167227
   23  H    0.165639
   24  H    0.150665
   25  H    0.165619
   26  H    0.169091
   27  H    0.202410
   28  H    0.203626
   29  H    0.166175
   30  O   -0.628367
   31  H    0.395696
   32  H    0.414521
Sum of Mulliken charges =   0.00000
Mulliken charges with hydrogens summed into heavy atoms:
              1
    1  C    0.164526
    2  C    0.053593
    3  C    1.030259
    4  C   -0.447518
    5  O   -0.267995
    6  C    0.247942
    7  O   -0.404561
    8  Zn   0.621803
    9  O   -0.525339
   10  C   -0.208837
   11  O   -0.642559
   12  C    0.726923
   13  C    0.213022
   14  C    0.220501
   15  C    0.219080
   16  O   -0.270016
   17  C   -0.328631
   18  O   -0.420915
   19  C   -0.163128
   30  O    0.181850
APT charges:
              1
    1  C   -0.246330
    2  C    0.906946
    3  C    0.301323
    4  C    0.337499
    5  O   -0.537860
    6  C    0.291732
    7  O   -1.046518
    8  Zn   1.634661
    9  O   -0.979511
   10  C    0.038874
   11  O   -1.028398
   12  C    0.322827
   13  C    0.908198
   14  C   -0.249479
   15  C    0.301676
   16  O   -0.548957
   17  C    0.342629
   18  O   -1.049495
   19  C    0.038285
   20  H   -0.012664
   21  H    0.063406
   22  H    0.068345
   23  H    0.066126
   24  H    0.061984
   25  H   -0.025607
   26  H   -0.026489
   27  H    0.045532
   28  H    0.050865
   29  H   -0.019551
   30  O   -0.690269
   31  H    0.294125
   32  H    0.386094
Sum of APT charges =   0.00000
APT charges with hydrogens summed into heavy atoms:
              1
    1  C   -0.180205
    2  C    0.906946
    3  C    0.301323
    4  C    0.337499
    5  O   -0.537860
    6  C    0.353716
    7  O   -1.046518
    8  Zn   1.634661
    9  O   -0.979511
   10  C    0.044581
   11  O   -1.028398
   12  C    0.322827
   13  C    0.908198
   14  C   -0.181134
   15  C    0.365082
   16  O   -0.548957
   17  C    0.342629
   18  O   -1.049495
   19  C    0.044665
   30  O   -0.010051
Electronic spatial extent (au):  <R**2>=           7710.0796
Charge=              0.0000 electrons
Dipole moment (field-independent basis, Debye):
   X=              0.3726    Y=              1.2268    Z=             -0.6597  Tot=              1.4419
Quadrupole moment (field-independent basis, Debye-Ang):
  XX=            -91.3723   YY=           -120.9824   ZZ=           -107.2404
  XY=             -6.7987   XZ=              1.8109   YZ=             -2.9025
Traceless Quadrupole moment (field-independent basis, Debye-Ang):
  XX=             15.1594   YY=            -14.4507   ZZ=             -0.7087
  XY=             -6.7987   XZ=              1.8109   YZ=             -2.9025
Octapole moment (field-independent basis, Debye-Ang**2):
 XXX=              8.1738  YYY=             -1.2352  ZZZ=            -67.2830  XYY=             -9.0443
 XXY=              4.2586  XXZ=             31.6263  XZZ=              7.1235  YZZ=              3.3929
 YYZ=              3.7432  XYZ=            -29.6968
Hexadecapole moment (field-independent basis, Debye-Ang**3):
XXXX=          -7667.1056 YYYY=          -1060.0875 ZZZZ=           -781.7607 XXXY=           -148.5755
XXXZ=             35.8605 YYYX=            -11.2876 YYYZ=             16.9731 ZZZX=             40.3624
ZZZY=            -33.4103 XXYY=          -1394.5024 XXZZ=          -1400.9069 YYZZ=           -318.0535
XXYZ=             -6.9741 YYXZ=            -17.0014 ZZXY=            -43.8487
N-N= 1.632899549649D+03 E-N=-5.821029095459D+03  KE= 1.099464760921D+03
 Exact polarizability: 270.799  20.111 174.897   0.208  -4.033 148.979
Approx polarizability: 410.438  54.690 278.797  -3.741  -7.931 220.345
  1 Symmetry operations used in ECPInt.
ECPInt:  NShTT=   11175 NPrTT=   48590 LenC2=    9742 LenP2D=   27822.
LDataN:  DoStor=T MaxTD1= 7 Len=  274
Calling FoFJK, ICntrl=    100127 FMM=F ISym2X=0 I1Cent= 0 IOpClX= 0 NMat=1 NMatS=1 NMatT=0.
Full mass-weighted force constant matrix:
Low frequencies ---   -0.7933    0.0001    0.0005    0.0008    0.2490    1.3661
Low frequencies ---   12.5442   23.3143   30.9944
Diagonal vibrational polarizability:
     146.7390811     147.7513290     188.5681165
Diagonal vibrational hyperpolarizability:
    -264.1555602    2634.7932085     675.0978237
Harmonic frequencies (cm**-1), IR intensities (KM/Mole), Raman scattering
activities (A**4/AMU), depolarization ratios for plane and unpolarized
incident light, reduced masses (AMU), force constants (mDyne/A),
and normal coordinates:
Incident light (cm**-1):       0.00  18867.92
                     1                      2                      3
                     A                      A                      A
Frequencies --     12.5414                23.3143                30.9943
Red. masses --      5.0982                 7.8966                 5.4661
Frc consts  --      0.0005                 0.0025                 0.0031
IR Inten    --      0.3101                 0.8376                 1.0219
Raman Activ --      3.6323                 3.1347                 4.2118
Depolar (P) --      0.7499                 0.7433                 0.7483
Depolar (U) --      0.8571                 0.8528                 0.8560
RamAct Fr= 1--      3.6323                 3.1347                 4.2118
 Dep-P Fr= 1--      0.7499                 0.7433                 0.7483
 Dep-U Fr= 1--      0.8571                 0.8528                 0.8560
RamAct Fr= 2--      5.2583                 4.0182                 6.0863
 Dep-P Fr= 2--      0.7499                 0.7415                 0.7474
 Dep-U Fr= 2--      0.8571                 0.8516                 0.8554
 Atom  AN      X      Y      Z        X      Y      Z        X      Y      Z
    1   6     0.07  -0.05   0.16     0.10  -0.03   0.09     0.07   0.08  -0.09
    2   6     0.04  -0.03   0.09     0.06   0.00  -0.02     0.04   0.01  -0.04
    3   6    -0.01   0.03  -0.04     0.03   0.00  -0.01     0.00   0.00   0.03
    4   6    -0.03   0.08  -0.08     0.05  -0.02   0.10    -0.01   0.04   0.05
    5   8     0.00   0.06  -0.01     0.09  -0.05   0.21     0.02   0.11   0.00
    6   6     0.05   0.00   0.11     0.12  -0.05   0.20     0.05   0.13  -0.07
    7   8     0.05  -0.08   0.13     0.05   0.01  -0.11     0.05  -0.04  -0.05
    8  30     0.00  -0.05   0.00     0.00   0.00  -0.16     0.00  -0.09  -0.02
    9   8    -0.04   0.05  -0.10    -0.01   0.03  -0.11    -0.02  -0.07   0.08
   10   6    -0.08   0.15  -0.21     0.02  -0.02   0.13    -0.05   0.03   0.13
   11   8    -0.02  -0.02  -0.03     0.04  -0.07  -0.11    -0.03  -0.02   0.01
   12   6    -0.02   0.02  -0.02    -0.02  -0.02  -0.01    -0.02   0.00   0.00
   13   6     0.01   0.02   0.00    -0.08   0.02   0.01     0.03  -0.08  -0.08
   14   6     0.02   0.07   0.02    -0.15   0.07   0.13     0.05  -0.08  -0.10
   15   6     0.00   0.10   0.02    -0.15   0.08   0.21     0.02   0.02  -0.03
   16   8    -0.02   0.09   0.00    -0.09   0.04   0.18    -0.04   0.11   0.07
   17   6    -0.03   0.05  -0.01    -0.02  -0.01   0.07    -0.05   0.10   0.08
   18   8     0.02  -0.01   0.00    -0.08   0.01  -0.06     0.06  -0.15  -0.13
   19   6    -0.06   0.05  -0.03     0.04  -0.05   0.06    -0.12   0.22   0.20
   20   1    -0.09   0.08  -0.04    -0.03  -0.01   0.07    -0.20   0.21   0.28
   21   1     0.01   0.13   0.03    -0.19   0.12   0.29     0.02   0.03  -0.03
   22   1     0.04   0.07   0.03    -0.20   0.10   0.15     0.09  -0.15  -0.17
   23   1     0.11  -0.10   0.26     0.13  -0.04   0.09     0.10   0.10  -0.15
   24   1     0.07  -0.01   0.15     0.15  -0.07   0.29     0.07   0.18  -0.11
   25   1    -0.06   0.26  -0.21    -0.05  -0.01   0.21    -0.05   0.01   0.12
   26   1    -0.04   0.06  -0.02     0.11  -0.08   0.15    -0.07   0.35   0.19
   27   1    -0.07   0.02  -0.05     0.08  -0.09  -0.04    -0.14   0.20   0.21
   28   1    -0.10   0.16  -0.25    -0.01   0.01   0.04    -0.07  -0.02   0.16
   29   1    -0.12   0.10  -0.27     0.11  -0.04   0.16    -0.06   0.10   0.16
   30   8     0.05  -0.27   0.03     0.00   0.04  -0.15    -0.01   0.00  -0.02
   31   1     0.01  -0.38   0.03     0.03   0.10  -0.16     0.00   0.04  -0.02
   32   1     0.01  -0.24  -0.05     0.04  -0.01  -0.13    -0.01   0.00   0.03
                     4                      5                      6
                     A                      A                      A
Frequencies --     45.3785                82.3883                86.6004
Red. masses --      5.5701                 1.3586                 1.5309
Frc consts  --      0.0068                 0.0054                 0.0068
IR Inten    --      3.4248                 4.1408                 6.5544
Raman Activ --      1.8833                 1.4505                 0.2790
Depolar (P) --      0.7492                 0.7488                 0.7164
Depolar (U) --      0.8566                 0.8564                 0.8348
RamAct Fr= 1--      1.8833                 1.4505                 0.2790
 Dep-P Fr= 1--      0.7492                 0.7488                 0.7164
 Dep-U Fr= 1--      0.8566                 0.8564                 0.8348
RamAct Fr= 2--      2.5360                 2.1774                 0.5106
 Dep-P Fr= 2--      0.7485                 0.7096                 0.7374
 Dep-U Fr= 2--      0.8562                 0.8301                 0.8489
 Atom  AN      X      Y      Z        X      Y      Z        X      Y      Z
    1   6    -0.05   0.02  -0.02    -0.01   0.00   0.00     0.00   0.00   0.00
    2   6    -0.04   0.05  -0.05     0.00   0.01   0.01     0.01   0.01   0.00
    3   6    -0.01   0.04  -0.03     0.01   0.01   0.00     0.02   0.01  -0.01
    4   6     0.01  -0.03   0.05     0.01  -0.01   0.00     0.02  -0.01   0.00
    5   8     0.01  -0.06   0.08     0.00  -0.01  -0.01     0.01  -0.01   0.00
    6   6    -0.02  -0.03   0.04    -0.01  -0.01  -0.01     0.00  -0.01  -0.01
    7   8    -0.05   0.09  -0.08     0.00   0.02   0.01     0.01   0.02   0.00
    8  30    -0.01   0.08  -0.02     0.01   0.03   0.01     0.02   0.02   0.00
    9   8    -0.01   0.07  -0.07     0.01   0.02   0.00     0.02   0.02  -0.02
   10   6     0.05  -0.06   0.11     0.03  -0.01   0.00     0.04  -0.01  -0.01
   11   8    -0.01   0.10   0.05     0.01  -0.01  -0.02     0.01  -0.03  -0.02
   12   6    -0.01   0.04   0.02     0.01  -0.01  -0.02     0.00  -0.02   0.00
   13   6    -0.03  -0.01  -0.04     0.01  -0.01  -0.02     0.00  -0.01   0.00
   14   6    -0.03  -0.10  -0.10     0.00  -0.02  -0.01     0.00  -0.02   0.00
   15   6    -0.01  -0.13  -0.09     0.00  -0.01   0.00     0.00  -0.01   0.01
   16   8     0.00  -0.07  -0.02     0.00   0.00   0.01    -0.01   0.00   0.02
   17   6    -0.01   0.01   0.04     0.01  -0.01   0.00    -0.01   0.00   0.02
   18   8    -0.04   0.03  -0.03     0.00  -0.01  -0.01    -0.01   0.00   0.00
   19   6     0.00   0.07   0.12     0.02   0.01   0.03    -0.02   0.02   0.03
   20   1     0.04   0.00   0.17    -0.45   0.27   0.11     0.32  -0.19   0.00
   21   1    -0.01  -0.19  -0.13    -0.01  -0.01   0.01    -0.01  -0.01   0.01
   22   1    -0.03  -0.14  -0.16     0.00  -0.02  -0.02     0.00  -0.02  -0.01
   23   1    -0.07   0.04  -0.04    -0.02   0.00   0.00    -0.01   0.00   0.00
   24   1    -0.03  -0.06   0.08    -0.02  -0.01  -0.02     0.00  -0.02  -0.01
   25   1     0.01  -0.12   0.13     0.09  -0.03  -0.07     0.26  -0.05  -0.24
   26   1    -0.02   0.11   0.07     0.42   0.10   0.39    -0.31  -0.01  -0.25
   27   1     0.00   0.13   0.18     0.09  -0.30  -0.36    -0.07   0.27   0.34
   28   1     0.06  -0.04   0.09     0.05  -0.04   0.08     0.10  -0.13   0.27
   29   1     0.11  -0.06   0.14    -0.05   0.03  -0.02    -0.23   0.14  -0.06
   30   8     0.22  -0.30   0.07    -0.11  -0.04   0.01    -0.14  -0.04   0.00
   31   1     0.25  -0.48  -0.03    -0.19  -0.13   0.06    -0.26  -0.15   0.08
   32   1     0.18  -0.25   0.03    -0.13  -0.04  -0.15    -0.17  -0.03  -0.21
                     7                      8                      9
                     A                      A                      A
Frequencies --     88.6349               110.3886               126.6835
Red. masses --      1.1848                 6.7091                 5.5827
Frc consts  --      0.0055                 0.0482                 0.0528
IR Inten    --      1.8304                 1.4001                 0.2248
Raman Activ --      1.1256                 1.7236                 0.3733
Depolar (P) --      0.7490                 0.7447                 0.2211
Depolar (U) --      0.8565                 0.8536                 0.3622
RamAct Fr= 1--      1.1256                 1.7236                 0.3733
 Dep-P Fr= 1--      0.7490                 0.7447                 0.2211
 Dep-U Fr= 1--      0.8565                 0.8536                 0.3622
RamAct Fr= 2--      1.6625                 2.4446                 0.7603
 Dep-P Fr= 2--      0.7454                 0.7496                 0.2250
 Dep-U Fr= 2--      0.8541                 0.8569                 0.3674
 Atom  AN      X      Y      Z        X      Y      Z        X      Y      Z
    1   6     0.00   0.00   0.01    -0.07   0.00   0.04     0.00  -0.03   0.02
    2   6     0.00  -0.01   0.01    -0.02  -0.02   0.15    -0.03  -0.01  -0.05
    3   6    -0.01  -0.01   0.01     0.01  -0.03   0.14    -0.01  -0.10   0.13
    4   6    -0.01   0.00   0.02     0.00  -0.01   0.02    -0.05  -0.02   0.03
    5   8     0.00   0.00   0.01    -0.06   0.03  -0.11    -0.02  -0.02   0.06
    6   6     0.00   0.01   0.00    -0.09   0.03  -0.11     0.01  -0.04   0.10
    7   8     0.00  -0.01   0.01     0.00  -0.04   0.24    -0.07   0.07  -0.25
    8  30    -0.01  -0.01  -0.01    -0.01   0.09  -0.03    -0.01   0.02  -0.02
    9   8    -0.01  -0.01   0.00     0.05  -0.05   0.22     0.01  -0.15   0.24
   10   6    -0.01   0.00   0.01     0.04  -0.04   0.02    -0.14   0.12  -0.21
   11   8    -0.01   0.02   0.01     0.07  -0.04  -0.15     0.07  -0.04  -0.08
   12   6     0.00   0.01   0.00     0.04  -0.03  -0.10     0.06  -0.01  -0.05
   13   6     0.00   0.01   0.00     0.00  -0.04  -0.13     0.03   0.03  -0.01
   14   6    -0.01   0.01   0.00    -0.06   0.00  -0.03     0.01   0.00  -0.01
   15   6    -0.01   0.01   0.00    -0.08   0.05   0.09     0.03  -0.03  -0.01
   16   8     0.00   0.00  -0.01    -0.04   0.04   0.10     0.04  -0.02   0.02
   17   6     0.00   0.00  -0.01     0.03  -0.01  -0.01     0.06   0.00   0.01
   18   8     0.00   0.00  -0.01     0.01  -0.07  -0.22     0.01   0.09   0.03
   19   6     0.01  -0.01  -0.02     0.10  -0.05  -0.02     0.08   0.06   0.10
   20   1    -0.07   0.04  -0.02     0.27  -0.16  -0.04     0.11  -0.01   0.17
   21   1    -0.01   0.01   0.00    -0.13   0.10   0.20     0.02  -0.06  -0.01
   22   1    -0.01   0.01   0.00    -0.11   0.00  -0.04    -0.01   0.00  -0.02
   23   1     0.01   0.00   0.01    -0.10   0.01   0.04     0.01  -0.02  -0.01
   24   1     0.00   0.01   0.00    -0.13   0.07  -0.23     0.03  -0.06   0.17
   25   1     0.37  -0.03  -0.40    -0.04  -0.06   0.11    -0.05   0.34  -0.25
   26   1     0.08  -0.02   0.05    -0.03  -0.13  -0.11     0.07   0.11   0.06
   27   1     0.03  -0.07  -0.10     0.12   0.08   0.07     0.09   0.13   0.14
   28   1     0.08  -0.22   0.48     0.05   0.04  -0.07    -0.18   0.10  -0.25
   29   1    -0.49   0.27  -0.09     0.17  -0.11   0.04    -0.29   0.03  -0.35
   30   8     0.08   0.02  -0.01     0.07  -0.08  -0.01    -0.03  -0.03   0.03
   31   1     0.15   0.08  -0.06     0.27  -0.05  -0.21     0.04   0.01  -0.03
   32   1     0.10   0.02   0.11     0.19  -0.22   0.11     0.04  -0.11   0.07
                    10                     11                     12
                     A                      A                      A
Frequencies --    132.7344               140.2911               146.5728
Red. masses --      6.1434                 5.6514                 5.5902
Frc consts  --      0.0638                 0.0655                 0.0708
IR Inten    --      2.8372                10.0527                17.3932
Raman Activ --      1.4233                 1.4505                 0.7238
Depolar (P) --      0.1559                 0.5043                 0.3563
Depolar (U) --      0.2697                 0.6705                 0.5254
RamAct Fr= 1--      1.4233                 1.4505                 0.7238
 Dep-P Fr= 1--      0.1559                 0.5043                 0.3563
 Dep-U Fr= 1--      0.2697                 0.6705                 0.5254
RamAct Fr= 2--      2.9341                 2.5588                 0.6907
 Dep-P Fr= 2--      0.1528                 0.3974                 0.5611
 Dep-U Fr= 2--      0.2652                 0.5688                 0.7188
 Atom  AN      X      Y      Z        X      Y      Z        X      Y      Z
    1   6     0.06   0.00   0.02    -0.06   0.05  -0.01     0.09  -0.01  -0.02
    2   6     0.09   0.00   0.07    -0.02   0.12  -0.05     0.07  -0.03  -0.01
    3   6     0.11  -0.02   0.09     0.03   0.07   0.02     0.07  -0.07   0.07
    4   6     0.10   0.00   0.00     0.05   0.01   0.00     0.05  -0.01   0.01
    5   8     0.07   0.01  -0.07     0.03  -0.07   0.07     0.06   0.01  -0.01
    6   6     0.06   0.01  -0.05    -0.02  -0.05   0.07     0.08   0.01  -0.01
    7   8     0.08   0.02   0.07    -0.04   0.18  -0.13     0.06  -0.01  -0.07
    8  30     0.00   0.02  -0.03     0.00   0.02   0.07     0.02   0.00  -0.02
    9   8     0.11  -0.06   0.15     0.05   0.08   0.04     0.06  -0.11   0.12
   10   6     0.15   0.00  -0.06     0.13   0.03  -0.14     0.02   0.03  -0.07
   11   8    -0.08  -0.07  -0.04    -0.05  -0.11   0.02    -0.11   0.26   0.19
   12   6    -0.09  -0.06   0.00    -0.03  -0.09   0.01    -0.10   0.15   0.11
   13   6    -0.11   0.02   0.08     0.02  -0.14  -0.03    -0.07   0.03  -0.02
   14   6    -0.07  -0.01   0.02     0.05  -0.05   0.00    -0.09   0.00  -0.03
   15   6    -0.05  -0.07  -0.09     0.00   0.08   0.05    -0.08  -0.01   0.00
   16   8    -0.07  -0.06  -0.10    -0.05   0.09   0.04    -0.07  -0.01   0.01
   17   6    -0.11  -0.03  -0.02    -0.07  -0.02  -0.01    -0.06   0.04   0.03
   18   8    -0.13   0.11   0.20     0.05  -0.21  -0.08    -0.03  -0.07  -0.13
   19   6    -0.22   0.09   0.06    -0.16  -0.07  -0.13     0.03  -0.12  -0.12
   20   1    -0.36   0.12   0.13    -0.17   0.02  -0.22     0.08  -0.05  -0.24
   21   1    -0.01  -0.12  -0.18     0.00   0.18   0.11    -0.09  -0.02   0.01
   22   1    -0.05   0.01   0.05     0.11  -0.07   0.00    -0.10  -0.04  -0.07
   23   1     0.04   0.00   0.03    -0.11   0.07  -0.02     0.10  -0.01  -0.04
   24   1     0.03   0.02  -0.11    -0.03  -0.13   0.15     0.09   0.02  -0.02
   25   1     0.15   0.01  -0.06     0.19   0.07  -0.19     0.02   0.11  -0.06
   26   1    -0.14   0.24   0.07    -0.17  -0.10  -0.12     0.01  -0.30  -0.05
   27   1    -0.27   0.00   0.06    -0.20  -0.17  -0.14     0.07  -0.14  -0.20
   28   1     0.18   0.06  -0.09     0.19   0.10  -0.14     0.00   0.04  -0.11
   29   1     0.17  -0.07  -0.10     0.09  -0.06  -0.23     0.00  -0.01  -0.11
   30   8     0.06   0.00  -0.14     0.07   0.01  -0.03    -0.05  -0.03   0.07
   31   1     0.19   0.06  -0.24     0.17   0.19  -0.07    -0.25  -0.37   0.13
   32   1     0.11  -0.05   0.00     0.13  -0.04   0.16    -0.23   0.16  -0.22
                    13                     14                     15
                     A                      A                      A
Frequencies --    194.2539               201.0824               206.9869
Red. masses --      5.4312                 7.3648                 4.6197
Frc consts  --      0.1207                 0.1755                 0.1166
IR Inten    --     26.6788                14.1641                 5.6583
Raman Activ --      1.1766                 0.5671                 0.2840
Depolar (P) --      0.3478                 0.3051                 0.7450
Depolar (U) --      0.5161                 0.4676                 0.8539
RamAct Fr= 1--      1.1766                 0.5671                 0.2840
 Dep-P Fr= 1--      0.3478                 0.3051                 0.7450
 Dep-U Fr= 1--      0.5161                 0.4676                 0.8539
RamAct Fr= 2--      1.3807                 0.6216                 0.3835
 Dep-P Fr= 2--      0.3553                 0.5088                 0.7086
 Dep-U Fr= 2--      0.5243                 0.6744                 0.8295
 Atom  AN      X      Y      Z        X      Y      Z        X      Y      Z
    1   6     0.03   0.04  -0.07     0.17  -0.10   0.00     0.03  -0.10   0.26
    2   6     0.05   0.04  -0.03     0.06  -0.13  -0.09     0.00   0.04   0.00
    3   6     0.04   0.04  -0.02     0.03  -0.11  -0.12     0.00   0.06  -0.02
    4   6     0.07   0.01   0.00     0.00  -0.03  -0.07    -0.01   0.07  -0.10
    5   8     0.07  -0.04   0.05     0.08   0.04  -0.06    -0.05   0.10  -0.21
    6   6     0.05  -0.01   0.00     0.14  -0.01   0.00     0.00  -0.03   0.07
    7   8     0.06   0.02   0.01     0.07  -0.11  -0.09    -0.03   0.10  -0.13
    8  30    -0.06  -0.09   0.10     0.00   0.14   0.12    -0.03  -0.05  -0.01
    9   8     0.00   0.01  -0.05     0.02  -0.12  -0.10     0.00   0.00   0.06
   10   6     0.17  -0.01  -0.08    -0.17  -0.02   0.09     0.12  -0.06   0.09
   11   8     0.00   0.04  -0.14     0.02  -0.06  -0.11     0.00  -0.01  -0.01
   12   6    -0.01   0.04  -0.14    -0.02  -0.06  -0.06     0.00   0.04   0.01
   13   6    -0.05   0.07  -0.10    -0.04  -0.04  -0.05     0.00   0.02   0.00
   14   6    -0.14   0.07  -0.03    -0.02  -0.09  -0.10     0.03  -0.08  -0.10
   15   6    -0.11   0.00   0.00    -0.06   0.01   0.00     0.01  -0.03  -0.03
   16   8    -0.05  -0.05  -0.03    -0.08   0.08   0.08    -0.02   0.07   0.08
   17   6     0.01   0.00  -0.07    -0.05  -0.01  -0.01     0.00   0.05   0.04
   18   8    -0.06   0.08  -0.08    -0.06   0.03   0.02    -0.01   0.06   0.05
   19   6     0.13   0.05   0.07    -0.11  -0.02  -0.07     0.08  -0.04  -0.03
   20   1     0.15  -0.06   0.19    -0.13   0.04  -0.12     0.12  -0.02  -0.09
   21   1    -0.15  -0.01   0.03    -0.07   0.05   0.04     0.01  -0.05  -0.05
   22   1    -0.22   0.11  -0.01     0.00  -0.13  -0.15     0.05  -0.16  -0.19
   23   1     0.00   0.06  -0.11     0.27  -0.16   0.05     0.06  -0.20   0.48
   24   1     0.05  -0.03   0.02     0.18   0.02   0.03     0.00  -0.06   0.10
   25   1     0.19  -0.03  -0.10    -0.20  -0.01   0.12     0.10  -0.30   0.06
   26   1     0.15   0.08   0.07    -0.11  -0.03  -0.07     0.06  -0.16   0.02
   27   1     0.20   0.18   0.08    -0.14  -0.10  -0.08     0.12  -0.03  -0.09
   28   1     0.25   0.09  -0.08    -0.27  -0.17   0.10     0.20  -0.05   0.21
   29   1     0.18  -0.10  -0.13    -0.17   0.13   0.19     0.19   0.03   0.20
   30   8    -0.02   0.02   0.14     0.03   0.05   0.14    -0.02  -0.01   0.00
   31   1     0.02   0.28   0.21     0.16   0.08   0.03    -0.01   0.12   0.04
   32   1     0.02   0.01   0.38     0.11  -0.04   0.24     0.00  -0.03   0.08
                    16                     17                     18
                     A                      A                      A
Frequencies --    208.5947               241.5659               261.7518
Red. masses --      4.6948                 8.3083                 7.5783
Frc consts  --      0.1204                 0.2856                 0.3059
IR Inten    --      3.8769                33.5370                41.3740
Raman Activ --      1.4271                 0.8170                 0.4793
Depolar (P) --      0.7455                 0.5286                 0.7321
Depolar (U) --      0.8542                 0.6916                 0.8454
RamAct Fr= 1--      1.4271                 0.8170                 0.4793
 Dep-P Fr= 1--      0.7455                 0.5286                 0.7321
 Dep-U Fr= 1--      0.8542                 0.6916                 0.8454
RamAct Fr= 2--      1.9640                 1.2334                 0.9076
 Dep-P Fr= 2--      0.7432                 0.6097                 0.7474
 Dep-U Fr= 2--      0.8527                 0.7575                 0.8554
 Atom  AN      X      Y      Z        X      Y      Z        X      Y      Z
    1   6     0.04  -0.07   0.13    -0.01  -0.02   0.02    -0.11   0.01   0.04
    2   6     0.00   0.00  -0.02    -0.03   0.00  -0.03    -0.06   0.04   0.02
    3   6     0.00   0.00  -0.03    -0.01  -0.01  -0.03    -0.03   0.03   0.02
    4   6    -0.02   0.03  -0.07    -0.02  -0.01  -0.03    -0.03   0.00   0.00
    5   8    -0.02   0.06  -0.12    -0.01   0.00  -0.01    -0.07  -0.01   0.00
    6   6     0.01  -0.02   0.04    -0.01  -0.02   0.03    -0.10  -0.02   0.02
    7   8    -0.02   0.03  -0.09    -0.03   0.01  -0.03    -0.07   0.04   0.00
    8  30     0.01   0.02   0.01     0.08  -0.01   0.17     0.22  -0.09  -0.01
    9   8     0.01  -0.02   0.02     0.04   0.01   0.01     0.04   0.09   0.05
   10   6    -0.01  -0.03   0.07    -0.14   0.01   0.05    -0.11   0.02   0.04
   11   8    -0.01   0.03   0.04    -0.06   0.07  -0.02     0.07   0.04  -0.12
   12   6     0.01  -0.05  -0.03    -0.04   0.06  -0.04    -0.01  -0.03  -0.09
   13   6     0.00  -0.03  -0.02    -0.02   0.04  -0.04    -0.07   0.01  -0.06
   14   6    -0.06   0.18   0.20    -0.07   0.03  -0.01    -0.11  -0.03  -0.08
   15   6    -0.02   0.06   0.06    -0.06   0.00  -0.01    -0.11  -0.02   0.00
   16   8     0.05  -0.15  -0.17    -0.05  -0.03  -0.02    -0.08   0.01   0.03
   17   6     0.02  -0.09  -0.09    -0.02   0.02  -0.03    -0.03  -0.03  -0.03
   18   8     0.04  -0.13  -0.13    -0.01  -0.01  -0.03    -0.09   0.07   0.03
   19   6    -0.08   0.08   0.08     0.14   0.01   0.05    -0.13   0.01  -0.05
   20   1    -0.14   0.01   0.22     0.18  -0.09   0.13    -0.18   0.06  -0.08
   21   1    -0.03   0.10   0.10    -0.07  -0.01   0.00    -0.14  -0.01   0.04
   22   1    -0.12   0.35   0.39    -0.12   0.05  -0.01    -0.15  -0.04  -0.10
   23   1     0.07  -0.13   0.26     0.00  -0.04   0.05    -0.14   0.01   0.06
   24   1     0.02  -0.03   0.07    -0.01  -0.04   0.07    -0.11  -0.04   0.03
   25   1    -0.03  -0.14   0.06    -0.16   0.05   0.08    -0.12   0.06   0.06
   26   1    -0.05   0.31  -0.01     0.15  -0.05   0.09    -0.13   0.07  -0.08
   27   1    -0.14   0.11   0.19     0.24   0.14   0.01    -0.21  -0.09  -0.02
   28   1     0.00  -0.07   0.13    -0.23  -0.10   0.05    -0.17  -0.05   0.03
   29   1     0.02   0.06   0.15    -0.16   0.12   0.11    -0.12   0.08   0.07
   30   8     0.01   0.01   0.07     0.03  -0.10  -0.51     0.12   0.11   0.17
   31   1    -0.01  -0.08   0.05    -0.09   0.23  -0.26    -0.13  -0.39   0.22
   32   1    -0.02   0.04   0.01    -0.07   0.04  -0.35    -0.13   0.39  -0.12
                    19                     20                     21
                     A                      A                      A
Frequencies --    294.0396               319.2962               328.6835
Red. masses --      1.3837                 4.8181                 3.9248
Frc consts  --      0.0705                 0.2894                 0.2498
IR Inten    --    107.3401                 6.7772                 6.6600
Raman Activ --      0.5153                 0.4966                 1.2552
Depolar (P) --      0.2334                 0.7408                 0.5429
Depolar (U) --      0.3785                 0.8511                 0.7037
RamAct Fr= 1--      0.5153                 0.4966                 1.2552
 Dep-P Fr= 1--      0.2334                 0.7408                 0.5429
 Dep-U Fr= 1--      0.3785                 0.8511                 0.7037
RamAct Fr= 2--      1.2256                 1.2894                 2.6277
 Dep-P Fr= 2--      0.1471                 0.7222                 0.3032
 Dep-U Fr= 2--      0.2565                 0.8387                 0.4653
 Atom  AN      X      Y      Z        X      Y      Z        X      Y      Z
    1   6     0.01   0.01  -0.01     0.03  -0.06   0.13    -0.02  -0.01   0.03
    2   6     0.00   0.00  -0.01     0.03  -0.07   0.15     0.02   0.03   0.03
    3   6     0.00   0.01  -0.01     0.04  -0.08   0.17     0.07  -0.01   0.01
    4   6     0.00   0.01  -0.01     0.06  -0.12   0.25     0.07  -0.05   0.01
    5   8     0.00   0.00   0.01    -0.01   0.03  -0.07     0.05  -0.04  -0.05
    6   6     0.01   0.00   0.01    -0.03   0.08  -0.17    -0.01  -0.04  -0.04
    7   8     0.00   0.00   0.01    -0.03   0.06  -0.13    -0.01   0.10   0.01
    8  30    -0.03   0.00   0.01    -0.01   0.00   0.01     0.00   0.00  -0.02
    9   8    -0.01  -0.02   0.01    -0.03   0.09  -0.17     0.09   0.05  -0.03
   10   6     0.03   0.00   0.00    -0.01   0.01  -0.02    -0.13   0.03   0.04
   11   8    -0.03  -0.02   0.01    -0.03   0.04   0.06    -0.09  -0.14  -0.06
   12   6     0.00  -0.03  -0.04     0.01  -0.06  -0.06    -0.09   0.04   0.04
   13   6     0.01  -0.03  -0.02     0.02  -0.05  -0.05    -0.03   0.01   0.07
   14   6     0.02  -0.01  -0.02     0.02  -0.04  -0.04     0.00   0.05   0.05
   15   6     0.00   0.03   0.02    -0.01   0.06   0.06     0.02  -0.01  -0.11
   16   8    -0.01   0.02   0.01    -0.01   0.02   0.01    -0.07   0.02  -0.08
   17   6     0.00  -0.03  -0.04     0.02  -0.07  -0.09    -0.11   0.11   0.04
   18   8     0.00   0.00   0.03    -0.01   0.02   0.05     0.02  -0.12   0.02
   19   6     0.05   0.00   0.02     0.02   0.01   0.02     0.16  -0.01   0.05
   20   1     0.05  -0.05   0.08     0.00  -0.06   0.11     0.26  -0.11   0.10
   21   1    -0.01   0.08   0.06    -0.05   0.17   0.17     0.09  -0.08  -0.25
   22   1     0.02   0.00   0.00     0.02  -0.01   0.00     0.06   0.02   0.03
   23   1     0.01   0.00   0.00     0.01  -0.02   0.04    -0.06   0.00   0.02
   24   1     0.02  -0.01   0.04    -0.11   0.23  -0.50    -0.05  -0.05  -0.10
   25   1     0.02  -0.03  -0.01     0.03   0.28   0.00    -0.16   0.19   0.11
   26   1     0.06   0.03   0.02     0.04   0.10  -0.01     0.20  -0.22   0.19
   27   1     0.08   0.06   0.02     0.02   0.06   0.06     0.37   0.18  -0.10
   28   1     0.05   0.02   0.01    -0.06   0.06  -0.16    -0.30  -0.14  -0.02
   29   1     0.04  -0.01   0.00    -0.09  -0.16  -0.18    -0.18   0.13   0.08
   30   8     0.05   0.07   0.00     0.03  -0.01  -0.02     0.00   0.04   0.10
   31   1     0.03  -0.77  -0.31    -0.15   0.10   0.20     0.12  -0.12  -0.08
   32   1    -0.17   0.30  -0.34    -0.08   0.13   0.00     0.06  -0.03   0.08
                    22                     23                     24
                     A                      A                      A
Frequencies --    332.8086               346.6499               423.8055
Red. masses --      3.6556                 4.1248                 1.3329
Frc consts  --      0.2386                 0.2920                 0.1411
IR Inten    --      5.2975                59.4122               266.2192
Raman Activ --      0.9123                 0.9337                 0.8916
Depolar (P) --      0.5710                 0.7350                 0.7494
Depolar (U) --      0.7269                 0.8473                 0.8567
RamAct Fr= 1--      0.9123                 0.9337                 0.8916
 Dep-P Fr= 1--      0.5710                 0.7350                 0.7494
 Dep-U Fr= 1--      0.7269                 0.8473                 0.8567
RamAct Fr= 2--      2.8542                 2.8166                 1.5091
 Dep-P Fr= 2--      0.4133                 0.7483                 0.7410
 Dep-U Fr= 2--      0.5848                 0.8560                 0.8512
 Atom  AN      X      Y      Z        X      Y      Z        X      Y      Z
    1   6     0.03  -0.02   0.04     0.03   0.00  -0.01     0.00   0.01  -0.01
    2   6     0.00  -0.04   0.03    -0.03  -0.06  -0.02     0.00   0.00   0.00
    3   6    -0.03  -0.03   0.05    -0.09  -0.01   0.01     0.00   0.00   0.01
    4   6    -0.02  -0.02   0.11    -0.11   0.05   0.04     0.00   0.01  -0.02
    5   8    -0.04   0.04   0.00    -0.09   0.07   0.06     0.01   0.00   0.00
    6   6    -0.01   0.05  -0.04     0.00   0.07   0.03     0.01   0.00   0.01
    7   8    -0.01  -0.03  -0.08    -0.01  -0.15  -0.06     0.00   0.00   0.01
    8  30     0.00   0.00   0.05     0.09   0.05  -0.01    -0.03   0.01   0.00
    9   8    -0.08   0.01  -0.06    -0.11  -0.03   0.01     0.00  -0.02   0.02
   10   6     0.08  -0.01  -0.03     0.15  -0.04  -0.05     0.00   0.00   0.00
   11   8     0.10  -0.08  -0.12    -0.09  -0.04   0.00     0.01  -0.03  -0.03
   12   6     0.01   0.08   0.08    -0.07  -0.02  -0.01     0.00  -0.02  -0.01
   13   6    -0.02   0.09   0.06    -0.02  -0.04   0.03     0.00   0.00   0.00
   14   6    -0.05   0.07   0.07     0.02   0.00   0.00     0.00   0.02   0.01
   15   6     0.02  -0.11  -0.08    -0.01   0.04  -0.04     0.02  -0.01  -0.01
   16   8     0.04  -0.04   0.00    -0.08   0.04  -0.06     0.01   0.01   0.00
   17   6    -0.01   0.12   0.16    -0.09   0.02  -0.05    -0.01   0.02   0.03
   18   8     0.01  -0.02  -0.11    -0.01  -0.09   0.08     0.00  -0.01   0.00
   19   6    -0.07   0.00  -0.04     0.12   0.00   0.05     0.00  -0.01   0.00
   20   1    -0.05   0.15  -0.24     0.18  -0.14   0.17     0.01   0.01  -0.02
   21   1     0.06  -0.30  -0.25     0.02   0.09  -0.07     0.02  -0.03  -0.04
   22   1    -0.05   0.02   0.01     0.06   0.00   0.02     0.01   0.02   0.02
   23   1     0.04  -0.01   0.01     0.08  -0.01  -0.03     0.00   0.01  -0.01
   24   1    -0.01   0.13  -0.14     0.05   0.12   0.05     0.01  -0.02   0.02
   25   1     0.11   0.00  -0.07     0.20  -0.21  -0.15    -0.01  -0.01   0.00
   26   1    -0.12  -0.13  -0.03     0.17  -0.09   0.14    -0.01  -0.04   0.02
   27   1    -0.13  -0.16  -0.08     0.29   0.19  -0.04     0.01  -0.01  -0.01
   28   1     0.17   0.12  -0.05     0.38   0.20   0.01     0.00  -0.01   0.01
   29   1     0.08  -0.16  -0.13     0.21  -0.22  -0.14     0.01   0.02   0.02
   30   8     0.02   0.04  -0.02     0.02   0.00   0.03     0.10  -0.03  -0.02
   31   1     0.07  -0.44  -0.26    -0.02   0.23   0.16    -0.49   0.12   0.63
   32   1    -0.04   0.09  -0.23     0.05  -0.03   0.11    -0.29   0.48  -0.08
                    25                     26                     27
                     A                      A                      A
Frequencies --    474.3236               482.8636               504.5332
Red. masses --      9.1685                 8.6488                 9.9161
Frc consts  --      1.2153                 1.1881                 1.4872
IR Inten    --      3.5319                10.7711                 3.5278
Raman Activ --      3.8873                 3.2296                10.2154
Depolar (P) --      0.3718                 0.5644                 0.1395
Depolar (U) --      0.5421                 0.7216                 0.2448
RamAct Fr= 1--      3.8873                 3.2296                10.2154
 Dep-P Fr= 1--      0.3718                 0.5644                 0.1395
 Dep-U Fr= 1--      0.5421                 0.7216                 0.2448
RamAct Fr= 2--      5.5627                 4.8310                40.7432
 Dep-P Fr= 2--      0.3812                 0.6438                 0.1208
 Dep-U Fr= 2--      0.5520                 0.7833                 0.2156
 Atom  AN      X      Y      Z        X      Y      Z        X      Y      Z
    1   6    -0.01  -0.02   0.00     0.12   0.19   0.05     0.05  -0.10  -0.07
    2   6     0.02   0.01  -0.01    -0.05   0.07   0.07     0.23   0.09   0.03
    3   6     0.01   0.01   0.00    -0.13   0.06   0.10    -0.05   0.13   0.10
    4   6     0.01   0.01   0.01    -0.08  -0.17  -0.11    -0.09   0.01  -0.02
    5   8    -0.01  -0.01  -0.01     0.11   0.00  -0.02    -0.17  -0.13  -0.01
    6   6    -0.01  -0.02  -0.01     0.16   0.00  -0.02     0.02  -0.17  -0.09
    7   8     0.02   0.03   0.01     0.01  -0.27  -0.13     0.29   0.06  -0.04
    8  30    -0.03   0.00   0.00    -0.04   0.00   0.00     0.00   0.00   0.02
    9   8    -0.03  -0.02  -0.01     0.12   0.40   0.17    -0.17   0.07   0.07
   10   6     0.00   0.02   0.01    -0.13  -0.27  -0.10    -0.07  -0.03   0.00
   11   8     0.16   0.36  -0.27    -0.01   0.02  -0.02     0.18  -0.06   0.11
   12   6    -0.12  -0.01  -0.08    -0.01   0.00  -0.02     0.07  -0.07   0.16
   13   6    -0.09  -0.01  -0.05     0.00   0.01  -0.01    -0.22  -0.10   0.08
   14   6     0.10   0.17  -0.09     0.01   0.01   0.00    -0.08   0.03  -0.08
   15   6     0.14   0.05  -0.02     0.02  -0.01   0.01    -0.07   0.13  -0.13
   16   8     0.10   0.04  -0.01     0.01   0.00   0.01     0.14   0.12  -0.04
   17   6    -0.08  -0.12   0.14    -0.01  -0.01   0.01     0.12   0.00  -0.06
   18   8    -0.03  -0.27   0.24     0.01   0.00   0.01    -0.27  -0.09  -0.02
   19   6    -0.08  -0.21   0.17    -0.01  -0.02   0.01     0.09   0.09  -0.05
   20   1    -0.04  -0.25   0.17    -0.01  -0.01   0.00     0.06   0.04   0.03
   21   1     0.11   0.00   0.00     0.02  -0.02   0.00    -0.14   0.03  -0.07
   22   1     0.10   0.19  -0.07    -0.01   0.01  -0.01     0.21  -0.02  -0.04
   23   1    -0.03  -0.02   0.01     0.04   0.22   0.04    -0.24  -0.03  -0.02
   24   1    -0.01  -0.01  -0.01     0.11  -0.05  -0.03     0.11  -0.05  -0.07
   25   1     0.00   0.04   0.02    -0.13  -0.35  -0.12    -0.10  -0.06   0.02
   26   1    -0.06  -0.31   0.24    -0.02  -0.02   0.01     0.13   0.17  -0.06
   27   1    -0.02  -0.18   0.11    -0.02  -0.03   0.01     0.10   0.12  -0.03
   28   1    -0.02   0.00   0.00    -0.10  -0.27  -0.07    -0.11  -0.08   0.01
   29   1    -0.01   0.02   0.01    -0.09  -0.27  -0.08    -0.06   0.03   0.05
   30   8    -0.03   0.00  -0.02     0.00   0.01   0.00     0.01   0.00  -0.02
   31   1     0.09  -0.02  -0.15     0.01  -0.09  -0.04    -0.04  -0.01   0.02
   32   1     0.02  -0.05   0.06    -0.06   0.08   0.03     0.05  -0.08  -0.17
                    28                     29                     30
                     A                      A                      A
Frequencies --    508.1442               515.9322               522.8326
Red. masses --     10.0582                 4.4164                 4.3253
Frc consts  --      1.5302                 0.6926                 0.6966
IR Inten    --      1.9998                 1.6262                 3.2818
Raman Activ --      0.9613                 2.7977                 3.1255
Depolar (P) --      0.7423                 0.7463                 0.7486
Depolar (U) --      0.8521                 0.8547                 0.8562
RamAct Fr= 1--      0.9613                 2.7977                 3.1255
 Dep-P Fr= 1--      0.7423                 0.7463                 0.7486
 Dep-U Fr= 1--      0.8521                 0.8547                 0.8562
RamAct Fr= 2--      6.8532                 5.9965                 6.0989
 Dep-P Fr= 2--      0.7486                 0.7340                 0.7339
 Dep-U Fr= 2--      0.8562                 0.8466                 0.8465
 Atom  AN      X      Y      Z        X      Y      Z        X      Y      Z
    1   6     0.05  -0.13  -0.07     0.01   0.01   0.02     0.00   0.00   0.00
    2   6     0.24   0.10  -0.02    -0.05   0.12  -0.22    -0.01   0.01  -0.02
    3   6    -0.05   0.15   0.06    -0.06   0.11  -0.21     0.00   0.01  -0.01
    4   6    -0.08   0.01   0.04     0.06  -0.17   0.32     0.00  -0.01   0.03
    5   8    -0.20  -0.12  -0.02    -0.02   0.05  -0.11     0.00   0.01  -0.01
    6   6     0.01  -0.17  -0.09     0.02  -0.02   0.03     0.00   0.00   0.01
    7   8     0.30   0.06  -0.03     0.03  -0.05   0.09     0.00   0.00   0.01
    8  30     0.01   0.02  -0.01     0.00   0.00   0.00     0.00   0.00   0.00
    9   8    -0.17   0.05   0.06     0.01  -0.02   0.08     0.00   0.00   0.00
   10   6    -0.06   0.00   0.01    -0.01  -0.03   0.00     0.00   0.00   0.00
   11   8    -0.18   0.04  -0.08     0.01   0.00   0.02     0.00  -0.02  -0.07
   12   6    -0.06   0.07  -0.14     0.01  -0.02   0.00    -0.06   0.15   0.12
   13   6     0.23   0.09  -0.06    -0.01  -0.02  -0.01    -0.04   0.19   0.17
   14   6     0.07  -0.06   0.09    -0.01   0.00   0.00     0.01   0.01   0.01
   15   6     0.05  -0.13   0.13    -0.01   0.01  -0.01     0.03  -0.06  -0.03
   16   8    -0.16  -0.12   0.04     0.02   0.00  -0.01    -0.05   0.08   0.11
   17   6    -0.11   0.01   0.03     0.00   0.02   0.02     0.07  -0.25  -0.26
   18   8     0.27   0.10   0.01    -0.02   0.00   0.00     0.06  -0.08  -0.06
   19   6    -0.08  -0.06   0.03     0.01   0.01   0.00    -0.01  -0.02   0.00
   20   1    -0.05  -0.02  -0.04     0.02   0.02  -0.03    -0.18  -0.19   0.35
   21   1     0.14  -0.02   0.07    -0.01   0.01   0.00     0.10  -0.21  -0.21
   22   1    -0.21  -0.01   0.05     0.01   0.02   0.03     0.07  -0.27  -0.31
   23   1    -0.23  -0.09   0.03     0.08  -0.17   0.40     0.01  -0.01   0.03
   24   1     0.11  -0.05  -0.05     0.06  -0.11   0.21     0.01  -0.01   0.03
   25   1    -0.07   0.04   0.03     0.11   0.41  -0.03     0.01   0.03   0.00
   26   1    -0.11  -0.12   0.03     0.00  -0.02   0.01     0.09   0.42  -0.11
   27   1    -0.09  -0.09   0.01     0.01   0.00  -0.02    -0.08   0.07   0.18
   28   1    -0.10  -0.03  -0.01    -0.05   0.05  -0.19     0.00   0.00  -0.02
   29   1    -0.08   0.01   0.01    -0.20  -0.30  -0.30    -0.02  -0.03  -0.02
   30   8     0.01   0.00   0.00     0.00   0.00   0.00     0.01   0.00   0.00
   31   1     0.02  -0.02  -0.02    -0.04   0.01   0.04    -0.05   0.00   0.06
   32   1    -0.10   0.18   0.20    -0.03   0.04   0.00    -0.02   0.04  -0.03
                    31                     32                     33
                     A                      A                      A
Frequencies --    537.2324               538.3495               550.5331
Red. masses --      6.7961                 6.6678                 4.9021
Frc consts  --      1.1557                 1.1386                 0.8754
IR Inten    --     12.3400                54.3728                 9.2100
Raman Activ --     11.6388                 5.7031                 0.7988
Depolar (P) --      0.1268                 0.4018                 0.7242
Depolar (U) --      0.2250                 0.5732                 0.8400
RamAct Fr= 1--     11.6388                 5.7031                 0.7988
 Dep-P Fr= 1--      0.1268                 0.4018                 0.7242
 Dep-U Fr= 1--      0.2250                 0.5732                 0.8400
RamAct Fr= 2--     18.2882                10.0521                 1.3083
 Dep-P Fr= 2--      0.1194                 0.3842                 0.6857
 Dep-U Fr= 2--      0.2134                 0.5551                 0.8135
 Atom  AN      X      Y      Z        X      Y      Z        X      Y      Z
    1   6    -0.05  -0.05  -0.01     0.12   0.09   0.03     0.04  -0.09   0.23
    2   6     0.00  -0.02  -0.01     0.02   0.05   0.03    -0.01   0.02  -0.02
    3   6     0.04   0.03   0.00    -0.09  -0.07  -0.01    -0.05   0.13  -0.25
    4   6     0.05   0.06   0.02    -0.12  -0.13  -0.05    -0.01   0.03  -0.07
    5   8    -0.04  -0.03   0.00     0.05   0.06   0.03     0.06  -0.12   0.23
    6   6    -0.06  -0.03  -0.01     0.14   0.08   0.00    -0.06   0.12  -0.26
    7   8     0.02  -0.14  -0.07    -0.03   0.32   0.15    -0.01   0.00  -0.02
    8  30     0.02   0.00   0.01     0.04  -0.01   0.00     0.00   0.00   0.00
    9   8     0.06   0.05   0.02    -0.14  -0.12  -0.04     0.02  -0.05   0.11
   10   6     0.04   0.12   0.05    -0.10  -0.27  -0.11    -0.01   0.01  -0.02
   11   8    -0.12  -0.11   0.07    -0.05  -0.04   0.02     0.00   0.01   0.01
   12   6    -0.08  -0.08   0.03    -0.04  -0.02   0.02     0.01  -0.02  -0.01
   13   6    -0.03   0.05  -0.05     0.00   0.02  -0.02     0.00  -0.01   0.00
   14   6     0.09   0.14  -0.08     0.05   0.05  -0.04    -0.01   0.01   0.02
   15   6     0.14   0.09  -0.05     0.06   0.04  -0.01     0.00  -0.02  -0.02
   16   8     0.11   0.09  -0.02     0.03   0.02  -0.02    -0.01   0.02   0.02
   17   6    -0.08  -0.14   0.08    -0.04  -0.05   0.04     0.01   0.00  -0.01
   18   8    -0.09   0.22  -0.23    -0.03   0.10  -0.10     0.00  -0.01   0.00
   19   6    -0.08  -0.24   0.19    -0.04  -0.10   0.08     0.00   0.01  -0.01
   20   1    -0.05  -0.33   0.28    -0.02  -0.15   0.12     0.00   0.00   0.00
   21   1     0.11   0.03  -0.05     0.05   0.05   0.01     0.01  -0.05  -0.05
   22   1     0.19   0.13  -0.06     0.08   0.05  -0.02     0.00   0.01   0.02
   23   1    -0.08  -0.05   0.00     0.19   0.09  -0.01     0.04  -0.10   0.24
   24   1    -0.06  -0.02  -0.01     0.15   0.11  -0.02    -0.16   0.32  -0.69
   25   1     0.03   0.16   0.07    -0.07  -0.40  -0.17    -0.01  -0.02  -0.02
   26   1    -0.04  -0.29   0.26    -0.02  -0.14   0.12     0.00   0.01  -0.01
   27   1     0.01  -0.14   0.15     0.01  -0.06   0.06     0.00   0.01   0.00
   28   1     0.00   0.07   0.03     0.02  -0.15  -0.07    -0.01  -0.01   0.00
   29   1     0.03   0.16   0.07    -0.05  -0.38  -0.16     0.00   0.04   0.00
   30   8     0.00   0.00   0.01     0.00   0.00   0.00     0.00   0.00   0.00
   31   1     0.02  -0.01  -0.02     0.02   0.03   0.00    -0.01   0.00   0.01
   32   1    -0.03   0.04   0.07     0.03  -0.04  -0.01    -0.03   0.04   0.03
                    34                     35                     36
                     A                      A                      A
Frequencies --    552.7513               597.1926               606.4670
Red. masses --      4.9084                 6.2079                 6.9913
Frc consts  --      0.8836                 1.3044                 1.5150
IR Inten    --     13.2643                 2.0641                 5.2231
Raman Activ --      0.5447                 8.8974                 5.6330
Depolar (P) --      0.4900                 0.7215                 0.6564
Depolar (U) --      0.6578                 0.8382                 0.7926
RamAct Fr= 1--      0.5447                 8.8974                 5.6330
 Dep-P Fr= 1--      0.4900                 0.7215                 0.6564
 Dep-U Fr= 1--      0.6578                 0.8382                 0.7926
RamAct Fr= 2--      0.9718                16.2335                11.7218
 Dep-P Fr= 2--      0.3994                 0.6462                 0.6122
 Dep-U Fr= 2--      0.5708                 0.7851                 0.7594
 Atom  AN      X      Y      Z        X      Y      Z        X      Y      Z
    1   6     0.00  -0.01   0.02    -0.03   0.07   0.04     0.10  -0.24  -0.13
    2   6     0.00   0.00   0.00    -0.02   0.05   0.03     0.05  -0.17  -0.11
    3   6     0.00   0.02  -0.02     0.00   0.03   0.02     0.00  -0.09  -0.06
    4   6     0.00   0.00   0.00     0.04  -0.01  -0.01    -0.13   0.04   0.05
    5   8     0.01  -0.01   0.02     0.07  -0.02  -0.03    -0.25   0.08   0.10
    6   6    -0.01   0.01  -0.02    -0.01  -0.02   0.00     0.04   0.06   0.01
    7   8     0.00  -0.01  -0.01     0.00  -0.04  -0.02    -0.03   0.13   0.07
    8  30     0.00   0.00   0.00    -0.01  -0.01   0.01    -0.04  -0.02   0.00
    9   8     0.01   0.00   0.01    -0.08  -0.04  -0.01     0.32   0.18   0.03
   10   6     0.00   0.01   0.00     0.01   0.01   0.00    -0.02  -0.02  -0.01
   11   8     0.02  -0.09  -0.11     0.26   0.14  -0.05     0.09   0.05  -0.02
   12   6    -0.08   0.21   0.20    -0.01  -0.07   0.08     0.00  -0.02   0.03
   13   6    -0.01   0.05   0.03     0.07  -0.11   0.14     0.01  -0.04   0.05
   14   6     0.06  -0.15  -0.19     0.11  -0.17   0.18     0.03  -0.06   0.06
   15   6    -0.06   0.18   0.21     0.03   0.06  -0.03     0.01   0.02  -0.01
   16   8     0.06  -0.17  -0.17    -0.25   0.03  -0.12    -0.07   0.01  -0.04
   17   6    -0.01   0.01   0.04    -0.14   0.01  -0.06    -0.04   0.00  -0.02
   18   8     0.01   0.00   0.01    -0.03   0.13  -0.13    -0.01   0.03  -0.04
   19   6    -0.01  -0.01   0.03    -0.02  -0.03   0.02     0.00   0.00   0.00
   20   1    -0.03   0.00   0.04     0.02  -0.18   0.16     0.01  -0.04   0.04
   21   1    -0.17   0.47   0.54     0.22   0.29  -0.17     0.07   0.09  -0.05
   22   1     0.05  -0.19  -0.24     0.31  -0.18   0.24     0.11  -0.07   0.08
   23   1     0.00  -0.01   0.03    -0.09   0.08   0.05     0.32  -0.29  -0.18
   24   1    -0.02   0.02  -0.06    -0.07  -0.09  -0.02     0.24   0.32   0.08
   25   1     0.00   0.02   0.00    -0.01   0.05   0.03     0.04  -0.15  -0.09
   26   1    -0.01   0.01   0.03     0.06  -0.12   0.14     0.02  -0.03   0.03
   27   1    -0.02  -0.01   0.03     0.15   0.13  -0.08     0.04   0.04  -0.03
   28   1     0.00   0.00   0.00    -0.05  -0.04  -0.01     0.15   0.15   0.04
   29   1     0.00   0.01   0.00    -0.01   0.06   0.03     0.03  -0.17  -0.09
   30   8     0.02   0.01   0.01     0.00   0.01  -0.01    -0.01   0.00   0.00
   31   1    -0.07   0.01   0.10    -0.05  -0.01   0.03    -0.02  -0.03   0.00
   32   1     0.02  -0.01  -0.11     0.08  -0.12  -0.21    -0.04   0.05   0.03
                    37                     38                     39
                     A                      A                      A
Frequencies --    638.2145               718.2195               721.0437
Red. masses --      1.1276                 7.2466                 6.9164
Frc consts  --      0.2706                 2.2024                 2.1186
IR Inten    --    116.7233                11.3023                12.2930
Raman Activ --      2.3507                24.4623                19.9950
Depolar (P) --      0.6919                 0.0638                 0.0917
Depolar (U) --      0.8179                 0.1199                 0.1679
RamAct Fr= 1--      2.3507                24.4623                19.9950
 Dep-P Fr= 1--      0.6919                 0.0638                 0.0917
 Dep-U Fr= 1--      0.8179                 0.1199                 0.1679
RamAct Fr= 2--      3.7990                37.6819                31.2158
 Dep-P Fr= 2--      0.7331                 0.0613                 0.0887
 Dep-U Fr= 2--      0.8460                 0.1155                 0.1630
 Atom  AN      X      Y      Z        X      Y      Z        X      Y      Z
    1   6     0.00   0.00   0.00    -0.17   0.17   0.12    -0.01   0.01   0.01
    2   6     0.00   0.00   0.00     0.13   0.14   0.04     0.01   0.01   0.00
    3   6     0.00   0.00   0.00     0.15  -0.07  -0.07     0.01   0.00  -0.01
    4   6     0.00   0.00   0.00    -0.01  -0.03  -0.01     0.00   0.00   0.00
    5   8     0.01   0.00   0.00    -0.15   0.09   0.07    -0.01   0.01   0.00
    6   6     0.00   0.00   0.00    -0.25   0.17   0.14    -0.02   0.01   0.01
    7   8     0.00   0.00   0.00     0.25  -0.07  -0.09     0.02   0.00   0.00
    8  30     0.01   0.00   0.00    -0.02   0.01   0.01    -0.01   0.01  -0.01
    9   8    -0.01   0.00  -0.01     0.21  -0.15  -0.12     0.02  -0.01  -0.01
   10   6     0.00   0.00   0.00    -0.09  -0.20  -0.07    -0.01  -0.01   0.00
   11   8     0.01   0.01  -0.01    -0.01   0.01  -0.01     0.20  -0.09   0.16
   12   6     0.01   0.00   0.02    -0.01   0.00   0.00     0.15  -0.04   0.08
   13   6    -0.01  -0.01   0.03    -0.01  -0.01   0.01     0.12   0.13  -0.07
   14   6     0.01  -0.02   0.01     0.01  -0.01   0.01    -0.17   0.11  -0.16
   15   6     0.00   0.01   0.01     0.02  -0.01   0.01    -0.25   0.10  -0.18
   16   8     0.01   0.00  -0.01     0.01   0.00   0.01    -0.15   0.05  -0.09
   17   6     0.01   0.00   0.00     0.00   0.00   0.00     0.00  -0.02   0.02
   18   8    -0.02   0.00  -0.01    -0.02   0.00  -0.01     0.24  -0.03   0.10
   19   6     0.00   0.01  -0.01     0.01   0.01  -0.01    -0.08  -0.16   0.13
   20   1     0.00   0.01   0.00     0.00   0.02  -0.01    -0.06  -0.22   0.18
   21   1     0.00   0.01   0.01     0.02   0.00   0.01    -0.30   0.06  -0.15
   22   1     0.05  -0.04   0.00     0.02  -0.01   0.02    -0.32   0.12  -0.21
   23   1     0.00   0.01  -0.01    -0.33   0.21   0.16    -0.02   0.01   0.01
   24   1    -0.01  -0.01   0.00    -0.30   0.13   0.12    -0.02   0.01   0.01
   25   1     0.00   0.00   0.00    -0.07  -0.26  -0.11     0.00  -0.02  -0.01
   26   1     0.00   0.01   0.00     0.00   0.02  -0.01    -0.05  -0.21   0.17
   27   1     0.01   0.01  -0.01     0.00   0.01  -0.01    -0.04  -0.13   0.10
   28   1     0.00   0.00   0.00    -0.05  -0.16  -0.06     0.00  -0.01   0.00
   29   1     0.00   0.00   0.00    -0.07  -0.27  -0.11     0.00  -0.02  -0.01
   30   8    -0.04  -0.04  -0.02     0.00   0.00   0.00    -0.02  -0.02  -0.02
   31   1     0.15  -0.10  -0.24    -0.01   0.01   0.01     0.02  -0.04  -0.06
   32   1    -0.36   0.50   0.72     0.00   0.00   0.01    -0.11   0.13   0.16
                    40                     41                     42
                     A                      A                      A
Frequencies --    736.0095               742.7084               826.8789
Red. masses --      4.8993                 4.7126                 1.5463
Frc consts  --      1.5637                 1.5316                 0.6229
IR Inten    --      1.1047                 2.9230                41.6899
Raman Activ --      0.5550                 0.7589                 0.3698
Depolar (P) --      0.7456                 0.6794                 0.7167
Depolar (U) --      0.8543                 0.8091                 0.8350
RamAct Fr= 1--      0.5550                 0.7589                 0.3698
 Dep-P Fr= 1--      0.7456                 0.6794                 0.7167
 Dep-U Fr= 1--      0.8543                 0.8091                 0.8350
RamAct Fr= 2--      1.0154                 1.4470                 0.8182
 Dep-P Fr= 2--      0.7435                 0.6814                 0.7191
 Dep-U Fr= 2--      0.8529                 0.8105                 0.8366
 Atom  AN      X      Y      Z        X      Y      Z        X      Y      Z
    1   6    -0.01   0.03  -0.08     0.00   0.00   0.00     0.02  -0.04   0.09
    2   6     0.07  -0.17   0.35     0.00  -0.01   0.02    -0.03   0.06  -0.12
    3   6    -0.07   0.15  -0.31     0.00   0.01  -0.02     0.01  -0.02   0.04
    4   6     0.02  -0.04   0.08     0.00   0.00   0.00     0.00   0.00  -0.01
    5   8    -0.01   0.04  -0.07     0.00   0.00   0.00    -0.01   0.01  -0.02
    6   6     0.03  -0.07   0.15     0.00   0.00   0.01     0.02  -0.05   0.11
    7   8    -0.02   0.04  -0.08     0.00   0.00   0.00     0.01  -0.02   0.03
    8  30     0.00   0.00   0.00     0.00   0.00   0.00     0.00   0.00   0.00
    9   8     0.02  -0.03   0.07     0.00   0.00   0.00     0.00   0.00   0.00
   10   6     0.00  -0.01   0.01     0.00   0.00   0.00     0.00   0.00   0.00
   11   8     0.00   0.00   0.00    -0.02   0.05   0.06     0.00   0.00   0.00
   12   6    -0.01   0.01   0.01     0.08  -0.23  -0.25     0.00   0.00   0.00
   13   6     0.00  -0.01  -0.01    -0.09   0.25   0.27     0.00   0.00   0.00
   14   6     0.00   0.00   0.00     0.02  -0.05  -0.06     0.00   0.00   0.00
   15   6     0.00  -0.01  -0.01    -0.04   0.11   0.12     0.00   0.00   0.00
   16   8     0.00   0.00   0.00     0.02  -0.06  -0.06     0.00   0.00   0.00
   17   6     0.00   0.00   0.00    -0.02   0.06   0.06     0.00   0.00   0.00
   18   8     0.00   0.00   0.00     0.02  -0.06  -0.06     0.00   0.00   0.00
   19   6     0.00   0.00   0.00     0.00   0.01   0.01     0.00   0.00   0.00
   20   1     0.00   0.00   0.00     0.03   0.04  -0.06     0.00   0.00   0.00
   21   1     0.00   0.01   0.01     0.07  -0.20  -0.22    -0.01   0.01   0.01
   22   1    -0.01   0.02   0.03     0.17  -0.48  -0.53     0.00   0.01   0.01
   23   1    -0.14   0.31  -0.66    -0.01   0.02  -0.03    -0.14   0.30  -0.62
   24   1    -0.06   0.13  -0.26     0.00   0.01  -0.01    -0.13   0.29  -0.59
   25   1     0.02   0.07   0.01     0.00   0.00   0.00     0.01   0.02   0.00
   26   1     0.00   0.01   0.00    -0.02  -0.08   0.03     0.00   0.00   0.00
   27   1     0.00   0.00   0.00     0.01  -0.01  -0.03     0.00   0.00   0.00
   28   1    -0.01   0.01  -0.02     0.00   0.00   0.00     0.00   0.00   0.00
   29   1    -0.03  -0.05  -0.04     0.00   0.00   0.00    -0.01  -0.01  -0.01
   30   8     0.00   0.00   0.00     0.00   0.00   0.00     0.00   0.00   0.00
   31   1     0.00   0.00   0.00    -0.01   0.01   0.02     0.00   0.00   0.00
   32   1     0.00   0.00  -0.01     0.05  -0.07  -0.08     0.00   0.00   0.00
                    43                     44                     45
                     A                      A                      A
Frequencies --    829.2669               862.1254               864.1842
Red. masses --      1.5627                 7.0299                 6.9758
Frc consts  --      0.6332                 3.0785                 3.0694
IR Inten    --     43.3549                20.3541                93.5779
Raman Activ --      0.3287                 8.3920                 4.7052
Depolar (P) --      0.6420                 0.4833                 0.7234
Depolar (U) --      0.7820                 0.6517                 0.8395
RamAct Fr= 1--      0.3287                 8.3920                 4.7052
 Dep-P Fr= 1--      0.6420                 0.4833                 0.7234
 Dep-U Fr= 1--      0.7820                 0.6517                 0.8395
RamAct Fr= 2--      0.7281                11.2985                 5.9343
 Dep-P Fr= 2--      0.6807                 0.3930                 0.7011
 Dep-U Fr= 2--      0.8100                 0.5643                 0.8243
 Atom  AN      X      Y      Z        X      Y      Z        X      Y      Z
    1   6     0.00   0.00   0.00    -0.12  -0.27  -0.10     0.07   0.16   0.06
    2   6     0.00   0.00   0.00     0.05  -0.10  -0.06    -0.03   0.06   0.04
    3   6     0.00   0.00   0.00     0.01   0.06   0.03     0.00  -0.04  -0.02
    4   6     0.00   0.00   0.00     0.02   0.02   0.01    -0.01  -0.01   0.00
    5   8     0.00   0.00   0.00     0.28   0.11  -0.01    -0.17  -0.06   0.01
    6   6     0.00   0.00   0.00    -0.24   0.13   0.12     0.14  -0.08  -0.07
    7   8     0.00   0.00   0.00     0.10   0.03   0.00    -0.06  -0.02   0.01
    8  30     0.00   0.00   0.00     0.00   0.00   0.00     0.00   0.00   0.00
    9   8     0.00   0.00   0.00    -0.11   0.10   0.07     0.07  -0.06  -0.04
   10   6     0.00   0.00   0.00    -0.05  -0.10  -0.04     0.03   0.06   0.02
   11   8     0.00   0.00   0.01     0.07  -0.04   0.06     0.12  -0.07   0.10
   12   6     0.01  -0.03  -0.03    -0.01  -0.03   0.03    -0.01  -0.05   0.05
   13   6    -0.03   0.10   0.10    -0.03   0.04  -0.06    -0.05   0.07  -0.09
   14   6     0.02  -0.06  -0.07     0.06   0.14  -0.11     0.11   0.24  -0.18
   15   6     0.03  -0.08  -0.08     0.15  -0.04   0.09     0.24  -0.07   0.15
   16   8    -0.01   0.02   0.02    -0.16  -0.07   0.01    -0.27  -0.12   0.02
   17   6     0.00   0.01   0.01    -0.01  -0.01   0.01    -0.02  -0.02   0.01
   18   8     0.01  -0.03  -0.03    -0.06  -0.02   0.00    -0.10  -0.04   0.00
   19   6     0.00   0.00   0.00     0.03   0.05  -0.04     0.05   0.09  -0.06
   20   1    -0.01   0.00   0.01     0.01   0.08  -0.06     0.03   0.13  -0.10
   21   1    -0.15   0.44   0.48     0.22   0.02   0.03     0.36   0.05   0.07
   22   1    -0.17   0.47   0.51    -0.12   0.13  -0.19    -0.20   0.23  -0.29
   23   1     0.00  -0.01   0.01     0.19  -0.32  -0.21    -0.12   0.20   0.12
   24   1     0.00  -0.01   0.01    -0.36   0.00   0.07     0.21   0.01  -0.05
   25   1     0.00   0.00   0.00    -0.03  -0.15  -0.07     0.02   0.09   0.04
   26   1     0.01   0.01   0.00     0.01   0.07  -0.06     0.02   0.12  -0.10
   27   1     0.00   0.00   0.00     0.00   0.03  -0.03     0.01   0.05  -0.05
   28   1     0.00   0.00   0.00    -0.01  -0.06  -0.03     0.01   0.04   0.02
   29   1     0.00   0.00   0.00    -0.03  -0.15  -0.06     0.02   0.09   0.03
   30   8     0.00   0.00   0.00     0.00   0.00   0.00    -0.01  -0.01   0.00
   31   1     0.00   0.00   0.00     0.01   0.00  -0.01     0.03   0.01  -0.03
   32   1     0.00   0.00   0.00    -0.01   0.01   0.00    -0.04   0.05   0.08
                    46                     47                     48
                     A                      A                      A
Frequencies --    929.3964               932.5371               937.1530
Red. masses --      1.2783                 1.2889                 1.8948
Frc consts  --      0.6505                 0.6604                 0.9805
IR Inten    --      0.5596                 0.8475                11.7769
Raman Activ --      0.1419                 0.1407                 0.2182
Depolar (P) --      0.7483                 0.7430                 0.6909
Depolar (U) --      0.8560                 0.8526                 0.8172
RamAct Fr= 1--      0.1419                 0.1407                 0.2182
 Dep-P Fr= 1--      0.7483                 0.7430                 0.6909
 Dep-U Fr= 1--      0.8560                 0.8526                 0.8172
RamAct Fr= 2--      0.3250                 0.3156                 1.0206
 Dep-P Fr= 2--      0.7453                 0.6800                 0.2356
 Dep-U Fr= 2--      0.8540                 0.8095                 0.3813
 Atom  AN      X      Y      Z        X      Y      Z        X      Y      Z
    1   6    -0.02   0.05  -0.10     0.00   0.00   0.00     0.00   0.00   0.00
    2   6     0.00   0.00   0.01     0.00   0.00   0.00     0.00   0.00   0.00
    3   6     0.00  -0.01   0.01     0.00   0.00   0.00     0.00   0.01   0.00
    4   6     0.00   0.00  -0.01     0.00   0.00   0.00     0.01   0.00   0.00
    5   8     0.00   0.00   0.01     0.00   0.00   0.00    -0.01   0.00   0.00
    6   6     0.02  -0.05   0.10     0.00   0.00   0.00     0.00   0.01   0.00
    7   8     0.00   0.00   0.00     0.00   0.00   0.00     0.00   0.00   0.00
    8  30     0.00   0.00   0.00     0.00   0.00   0.00     0.00   0.00   0.00
    9   8     0.00   0.00   0.00     0.00   0.00   0.00     0.00   0.00   0.00
   10   6     0.00   0.00  -0.01     0.00   0.00   0.00     0.01  -0.01   0.00
   11   8     0.00   0.00   0.00    -0.01   0.00   0.00     0.05   0.01   0.01
   12   6     0.00   0.00   0.00     0.01   0.00  -0.02    -0.06  -0.07   0.05
   13   6     0.00   0.00   0.00     0.00  -0.01   0.00     0.02   0.01  -0.01
   14   6     0.00   0.00   0.00    -0.02   0.07   0.08    -0.04   0.03  -0.01
   15   6     0.00   0.00   0.00     0.02  -0.06  -0.08     0.01  -0.07   0.05
   16   8     0.00   0.00   0.00    -0.01   0.00  -0.01     0.10   0.01   0.02
   17   6     0.00   0.00   0.00     0.01   0.01   0.01    -0.12  -0.01  -0.03
   18   8     0.00   0.00   0.00    -0.01   0.00   0.00     0.05   0.02   0.00
   19   6     0.00   0.00   0.00     0.01   0.00   0.01    -0.09   0.07  -0.09
   20   1     0.00   0.00   0.00     0.00   0.05  -0.04     0.08  -0.30   0.21
   21   1     0.00   0.01   0.01    -0.16   0.49   0.50    -0.10  -0.09   0.20
   22   1     0.00  -0.01  -0.01     0.18  -0.44  -0.47    -0.23  -0.05  -0.17
   23   1     0.13  -0.29   0.60     0.00   0.00  -0.01     0.02   0.00  -0.01
   24   1    -0.14   0.30  -0.63     0.00   0.00   0.01     0.01   0.01   0.01
   25   1    -0.01  -0.02   0.00     0.00   0.00   0.00    -0.01   0.02   0.01
   26   1     0.00   0.00   0.00    -0.02  -0.01  -0.02     0.14  -0.14   0.23
   27   1     0.00   0.00   0.00    -0.04  -0.06   0.03     0.36   0.54  -0.35
   28   1     0.00  -0.01   0.01     0.00   0.00   0.00    -0.03  -0.04  -0.01
   29   1     0.01   0.02   0.01     0.00   0.00   0.00    -0.01   0.02   0.01
   30   8     0.00   0.00   0.00     0.00   0.00   0.00     0.00   0.00   0.00
   31   1     0.00   0.00   0.00     0.00   0.00   0.00     0.00   0.00   0.00
   32   1     0.00   0.00   0.00     0.00   0.00   0.00     0.00   0.00   0.00
                    49                     50                     51
                     A                      A                      A
Frequencies --    937.6671              1054.7778              1054.8929
Red. masses --      1.9120                 1.4395                 1.4462
Frc consts  --      0.9905                 0.9436                 0.9482
IR Inten    --     13.7198                 0.3000                 1.5362
Raman Activ --      0.3002                 1.2604                 1.1554
Depolar (P) --      0.6180                 0.7329                 0.7378
Depolar (U) --      0.7639                 0.8459                 0.8491
RamAct Fr= 1--      0.3002                 1.2604                 1.1554
 Dep-P Fr= 1--      0.6180                 0.7329                 0.7378
 Dep-U Fr= 1--      0.7639                 0.8459                 0.8491
RamAct Fr= 2--      1.4794                 2.0238                 2.9876
 Dep-P Fr= 2--      0.2690                 0.6719                 0.7065
 Dep-U Fr= 2--      0.4240                 0.8038                 0.8280
 Atom  AN      X      Y      Z        X      Y      Z        X      Y      Z
    1   6    -0.04   0.02   0.02     0.00   0.00   0.00     0.00   0.00   0.00
    2   6     0.02   0.02   0.01     0.00  -0.01   0.01     0.00   0.00  -0.01
    3   6    -0.06  -0.08  -0.03     0.00  -0.01   0.01     0.00   0.00  -0.01
    4   6    -0.12   0.00   0.03    -0.02   0.05  -0.09     0.01  -0.03   0.05
    5   8     0.10   0.00  -0.02     0.00   0.00   0.01     0.00   0.00   0.00
    6   6     0.00  -0.08  -0.04     0.00   0.00   0.00     0.00   0.00   0.00
    7   8     0.05   0.02   0.00     0.00   0.00   0.00     0.00   0.00   0.00
    8  30     0.00   0.00   0.00     0.00   0.00   0.00     0.00   0.00   0.00
    9   8     0.05   0.00  -0.01     0.00   0.00   0.00     0.00   0.00   0.00
   10   6    -0.09   0.10   0.07     0.03  -0.06   0.12    -0.01   0.03  -0.07
   11   8     0.00   0.00   0.00     0.00   0.00   0.00     0.00   0.00   0.00
   12   6     0.00   0.00   0.00     0.00   0.01   0.01     0.00   0.01   0.01
   13   6     0.00   0.00   0.00     0.00   0.01   0.00     0.00   0.01   0.01
   14   6     0.00   0.00   0.00     0.00  -0.01   0.00     0.00  -0.01   0.00
   15   6     0.00  -0.01   0.00     0.00   0.00   0.00     0.00   0.00   0.01
   16   8     0.01   0.00   0.00     0.00   0.01   0.00     0.00   0.01   0.00
   17   6    -0.01   0.00   0.00     0.02  -0.04  -0.04     0.03  -0.07  -0.08
   18   8     0.00   0.00   0.00     0.00   0.00   0.00     0.00  -0.01   0.00
   19   6    -0.01   0.00  -0.01    -0.02   0.05   0.05    -0.03   0.09   0.10
   20   1     0.01  -0.02   0.02     0.17   0.14  -0.21     0.30   0.24  -0.37
   21   1    -0.01   0.00   0.02     0.01   0.00  -0.01     0.02   0.01  -0.01
   22   1    -0.01  -0.01  -0.02    -0.03   0.00   0.00    -0.05   0.01   0.01
   23   1    -0.26   0.06   0.09     0.01  -0.01   0.02    -0.01   0.00  -0.01
   24   1    -0.08  -0.18  -0.08     0.00   0.00  -0.01     0.00   0.00   0.00
   25   1     0.10  -0.25  -0.20     0.25   0.52   0.01    -0.14  -0.30  -0.01
   26   1     0.01  -0.01   0.02    -0.13  -0.30   0.11    -0.23  -0.52   0.19
   27   1     0.03   0.04  -0.02     0.04  -0.07  -0.13     0.07  -0.12  -0.24
   28   1     0.40   0.60   0.20    -0.05   0.10  -0.24     0.03  -0.06   0.14
   29   1     0.10  -0.32  -0.11    -0.32  -0.37  -0.30     0.18   0.21   0.17
   30   8     0.00   0.00   0.00     0.00   0.00   0.00     0.00   0.00   0.00
   31   1     0.00   0.00   0.00     0.00   0.00   0.00     0.00   0.00   0.00
   32   1     0.00   0.00   0.00     0.00   0.00   0.00     0.00   0.00   0.00
                    52                     53                     54
                     A                      A                      A
Frequencies --   1062.7953              1063.1214              1105.6372
Red. masses --      3.0974                 3.0559                 1.8409
Frc consts  --      2.0614                 2.0349                 1.3259
IR Inten    --      2.8296                14.5911                 4.1901
Raman Activ --     40.6773                 7.4472                 9.9923
Depolar (P) --      0.0570                 0.2290                 0.1341
Depolar (U) --      0.1078                 0.3726                 0.2364
RamAct Fr= 1--     40.6773                 7.4472                 9.9923
 Dep-P Fr= 1--      0.0570                 0.2290                 0.1341
 Dep-U Fr= 1--      0.1078                 0.3726                 0.2364
RamAct Fr= 2--    118.6873                32.3782                23.3485
 Dep-P Fr= 2--      0.0558                 0.3362                 0.1011
 Dep-U Fr= 2--      0.1056                 0.5032                 0.1837
 Atom  AN      X      Y      Z        X      Y      Z        X      Y      Z
    1   6    -0.02  -0.06  -0.03    -0.04  -0.12  -0.05    -0.01   0.00   0.00
    2   6    -0.01   0.04   0.02    -0.03   0.09   0.05     0.00   0.00   0.00
    3   6     0.06   0.06   0.02     0.13   0.12   0.03    -0.01  -0.01   0.00
    4   6     0.04   0.04   0.01     0.08   0.08   0.02    -0.01   0.00   0.00
    5   8     0.00   0.06   0.03     0.01   0.11   0.05     0.01   0.01   0.00
    6   6     0.04  -0.05  -0.03     0.09  -0.09  -0.06     0.00   0.00   0.00
    7   8    -0.05  -0.03   0.00    -0.09  -0.05  -0.01     0.00   0.00   0.00
    8  30     0.00   0.00   0.00     0.00   0.00   0.00     0.00   0.00   0.00
    9   8     0.00  -0.02  -0.01     0.00  -0.04  -0.02     0.00   0.00   0.00
   10   6    -0.05  -0.04  -0.01    -0.09  -0.07  -0.01     0.01   0.00   0.00
   11   8     0.00   0.04  -0.04     0.00  -0.02   0.02    -0.01  -0.02   0.01
   12   6    -0.12  -0.12   0.07     0.06   0.05  -0.03     0.10   0.11  -0.06
   13   6     0.04  -0.06   0.07    -0.02   0.03  -0.04    -0.02   0.00  -0.01
   14   6     0.04   0.11  -0.09    -0.02  -0.05   0.04     0.06   0.04  -0.02
   15   6    -0.09   0.06  -0.09     0.04  -0.03   0.04    -0.04   0.02  -0.03
   16   8     0.00  -0.09   0.08     0.00   0.04  -0.04    -0.04  -0.09   0.07
   17   6    -0.07  -0.09   0.04     0.04   0.04  -0.02     0.05   0.03  -0.02
   18   8     0.09   0.05  -0.02    -0.04  -0.03   0.01    -0.03  -0.02   0.01
   19   6     0.09   0.08  -0.03    -0.04  -0.04   0.01    -0.11  -0.01  -0.02
   20   1     0.04   0.28  -0.23    -0.02  -0.14   0.11     0.05  -0.27   0.16
   21   1    -0.35  -0.24   0.10     0.17   0.12  -0.05    -0.14  -0.10   0.05
   22   1     0.52   0.12   0.06    -0.26  -0.06  -0.03     0.72   0.04   0.20
   23   1    -0.27  -0.03   0.04    -0.54  -0.06   0.09    -0.08   0.01   0.02
   24   1     0.18   0.12   0.02     0.36   0.24   0.03     0.02   0.01   0.00
   25   1     0.00  -0.12  -0.07    -0.01  -0.24  -0.14     0.00   0.03   0.02
   26   1    -0.04   0.13  -0.18     0.02  -0.06   0.08     0.05  -0.18   0.23
   27   1    -0.04  -0.08   0.01     0.02   0.04   0.00     0.16   0.26  -0.18
   28   1     0.02   0.03   0.01     0.04   0.06   0.01    -0.02  -0.03  -0.01
   29   1    -0.01  -0.14  -0.05    -0.01  -0.28  -0.11    -0.01   0.03   0.01
   30   8     0.00   0.00   0.00     0.00   0.00   0.00     0.00   0.00   0.00
   31   1     0.00   0.00   0.00     0.00   0.00   0.00     0.00   0.00   0.00
   32   1     0.00   0.00   0.00     0.00   0.00   0.01     0.00   0.00   0.00
                    55                     56                     57
                     A                      A                      A
Frequencies --   1105.9789              1221.7195              1223.0337
Red. masses --      1.8466                 3.4360                 3.3613
Frc consts  --      1.3308                 3.0216                 2.9623
IR Inten    --      6.2075               177.0456                14.3494
Raman Activ --      6.4978                 1.8343                 4.3273
Depolar (P) --      0.1615                 0.7284                 0.3283
Depolar (U) --      0.2782                 0.8429                 0.4944
RamAct Fr= 1--      6.4978                 1.8343                 4.3273
 Dep-P Fr= 1--      0.1615                 0.7284                 0.3283
 Dep-U Fr= 1--      0.2782                 0.8429                 0.4944
RamAct Fr= 2--     16.4118                13.3598                31.5071
 Dep-P Fr= 2--      0.1648                 0.7244                 0.3254
 Dep-U Fr= 2--      0.2830                 0.8402                 0.4910
 Atom  AN      X      Y      Z        X      Y      Z        X      Y      Z
    1   6     0.06   0.04   0.00     0.01   0.04   0.02     0.01   0.03   0.01
    2   6    -0.02   0.01   0.01     0.01  -0.06  -0.03     0.01  -0.05  -0.03
    3   6     0.11   0.12   0.03     0.00   0.05   0.03     0.00   0.04   0.02
    4   6     0.05   0.04   0.01    -0.13   0.24   0.14    -0.10   0.20   0.12
    5   8    -0.05  -0.10  -0.04     0.04  -0.02  -0.02     0.04  -0.02  -0.02
    6   6    -0.03   0.03   0.02     0.03  -0.05  -0.03     0.02  -0.04  -0.02
    7   8    -0.03  -0.02   0.00    -0.02   0.00   0.00    -0.01   0.00   0.00
    8  30     0.00   0.00   0.00     0.00   0.00   0.00     0.00   0.00   0.00
    9   8    -0.01  -0.02  -0.01     0.06  -0.03  -0.03     0.05  -0.02  -0.02
   10   6    -0.12   0.00   0.02     0.02  -0.09  -0.05     0.02  -0.08  -0.04
   11   8     0.00   0.00   0.00     0.05  -0.01   0.03    -0.06   0.02  -0.03
   12   6     0.01   0.01  -0.01    -0.01   0.04  -0.04     0.01  -0.04   0.04
   13   6     0.00   0.00   0.00     0.01  -0.04   0.04    -0.02   0.05  -0.05
   14   6     0.01   0.00   0.00     0.01   0.03  -0.02    -0.01  -0.03   0.03
   15   6     0.00   0.00   0.00     0.03  -0.03   0.04    -0.03   0.03  -0.04
   16   8    -0.01  -0.01   0.01     0.04  -0.01   0.02    -0.04   0.01  -0.03
   17   6     0.01   0.00   0.00    -0.11   0.14  -0.17     0.13  -0.17   0.21
   18   8     0.00   0.00   0.00    -0.01   0.00   0.00     0.02   0.00   0.00
   19   6    -0.01   0.00   0.00     0.02  -0.06   0.07    -0.03   0.07  -0.08
   20   1     0.01  -0.03   0.02    -0.09   0.05   0.02     0.11  -0.06  -0.02
   21   1    -0.02  -0.01   0.01    -0.21  -0.32   0.23     0.26   0.39  -0.27
   22   1     0.08   0.00   0.02     0.00   0.03  -0.03     0.01  -0.04   0.03
   23   1     0.72  -0.06  -0.19     0.00   0.04   0.02     0.00   0.04   0.02
   24   1    -0.14  -0.10  -0.02    -0.27  -0.44  -0.15    -0.23  -0.37  -0.13
   25   1     0.03  -0.25  -0.18    -0.12  -0.04   0.10    -0.10  -0.03   0.08
   26   1     0.01  -0.02   0.03    -0.12  -0.07  -0.06     0.14   0.09   0.07
   27   1     0.02   0.03  -0.02    -0.13  -0.23   0.13     0.16   0.27  -0.16
   28   1     0.18   0.29   0.10    -0.17  -0.29  -0.10    -0.14  -0.24  -0.08
   29   1     0.05  -0.30  -0.09    -0.14   0.04  -0.04    -0.11   0.03  -0.04
   30   8     0.00   0.00   0.00     0.00   0.00   0.00     0.00   0.00   0.00
   31   1     0.00   0.00   0.00     0.01   0.01  -0.01    -0.01  -0.01   0.01
   32   1     0.00   0.00   0.00    -0.01   0.01   0.01     0.01  -0.01   0.00
                    58                     59                     60
                     A                      A                      A
Frequencies --   1281.0671              1282.3147              1326.9529
Red. masses --      2.5796                 2.6043                 3.1086
Frc consts  --      2.4943                 2.5231                 3.2250
IR Inten    --     28.2413                21.7281               354.0374
Raman Activ --      4.5755                 5.5332                 9.9351
Depolar (P) --      0.3729                 0.3445                 0.6996
Depolar (U) --      0.5433                 0.5125                 0.8232
RamAct Fr= 1--      4.5755                 5.5332                 9.9351
 Dep-P Fr= 1--      0.3729                 0.3445                 0.6996
 Dep-U Fr= 1--      0.5433                 0.5125                 0.8232
RamAct Fr= 2--     23.3897                31.1693                37.6506
 Dep-P Fr= 2--      0.3849                 0.3783                 0.6778
 Dep-U Fr= 2--      0.5559                 0.5490                 0.8080
 Atom  AN      X      Y      Z        X      Y      Z        X      Y      Z
    1   6     0.00   0.00   0.00    -0.01  -0.07  -0.03     0.01   0.04   0.02
    2   6     0.00   0.01   0.01    -0.05   0.20   0.11     0.02  -0.05  -0.03
    3   6     0.00   0.00   0.00    -0.06  -0.01   0.01     0.04  -0.06  -0.04
    4   6     0.00   0.00   0.00    -0.06  -0.05  -0.01     0.07   0.01  -0.01
    5   8     0.00   0.01   0.00     0.01   0.14   0.06    -0.03   0.06   0.04
    6   6     0.00  -0.01   0.00    -0.04  -0.15  -0.07    -0.01  -0.06  -0.03
    7   8     0.00   0.00   0.00     0.02  -0.02  -0.01     0.00   0.01   0.00
    8  30     0.00   0.00   0.00     0.00   0.00   0.00     0.00   0.00   0.00
    9   8     0.00   0.00   0.00     0.05  -0.04  -0.03    -0.05   0.04   0.03
   10   6     0.00   0.00   0.00     0.05   0.01  -0.01    -0.01   0.01   0.01
   11   8     0.05  -0.03   0.04     0.00   0.00   0.00    -0.10   0.05  -0.08
   12   6    -0.06  -0.02   0.00     0.00   0.00   0.00     0.09  -0.09   0.11
   13   6    -0.06   0.16  -0.16     0.00  -0.01   0.01     0.03  -0.08   0.08
   14   6     0.00  -0.05   0.05     0.00   0.00   0.00     0.02   0.07  -0.05
   15   6    -0.03  -0.13   0.11     0.00   0.01   0.00    -0.01  -0.10   0.08
   16   8     0.01   0.11  -0.10     0.00   0.00   0.00    -0.07   0.10  -0.11
   17   6    -0.05  -0.05   0.03     0.00   0.00   0.00     0.15   0.04   0.02
   18   8     0.02  -0.01   0.02     0.00   0.00   0.00     0.00   0.02  -0.01
   19   6     0.05   0.01   0.00     0.00   0.00   0.00    -0.02   0.02  -0.02
   20   1    -0.03   0.11  -0.06     0.00   0.00   0.00     0.06  -0.21   0.19
   21   1    -0.13  -0.24   0.18     0.01   0.02  -0.01    -0.34  -0.47   0.32
   22   1     0.78  -0.06   0.31    -0.03   0.00  -0.01    -0.01   0.07  -0.07
   23   1     0.03  -0.01  -0.01     0.77  -0.20  -0.26     0.00   0.04   0.02
   24   1     0.00  -0.01   0.00    -0.14  -0.28  -0.10    -0.19  -0.28  -0.09
   25   1     0.00   0.01   0.00    -0.02   0.10   0.09     0.03  -0.12  -0.06
   26   1    -0.03   0.07  -0.11     0.00   0.00   0.00     0.07  -0.18   0.17
   27   1    -0.04  -0.08   0.05     0.00   0.00   0.00    -0.16  -0.13   0.09
   28   1     0.00   0.00   0.00    -0.04  -0.09  -0.03    -0.09  -0.07  -0.02
   29   1     0.00   0.01   0.00    -0.03   0.13   0.03     0.03  -0.12  -0.06
   30   8     0.00   0.00   0.00     0.00   0.00   0.00     0.00   0.01   0.00
   31   1     0.01   0.00  -0.01     0.00   0.00   0.00    -0.04  -0.04   0.03
   32   1    -0.01   0.01   0.00     0.00   0.00   0.00     0.03  -0.03  -0.01
                    61                     62                     63
                     A                      A                      A
Frequencies --   1329.4427              1392.8986              1393.2889
Red. masses --      3.1997                 1.4630                 1.4515
Frc consts  --      3.3319                 1.6724                 1.6602
IR Inten    --    104.6236                 2.7765                20.7728
Raman Activ --     11.1740                14.9191                 9.8514
Depolar (P) --      0.3513                 0.4007                 0.6991
Depolar (U) --      0.5200                 0.5722                 0.8229
RamAct Fr= 1--     11.1740                14.9191                 9.8514
 Dep-P Fr= 1--      0.3513                 0.4007                 0.6991
 Dep-U Fr= 1--      0.5200                 0.5722                 0.8229
RamAct Fr= 2--     51.6838                39.0599                25.4363
 Dep-P Fr= 2--      0.2609                 0.3682                 0.6935
 Dep-U Fr= 2--      0.4139                 0.5383                 0.8190
 Atom  AN      X      Y      Z        X      Y      Z        X      Y      Z
    1   6     0.02   0.08   0.03    -0.03   0.01   0.01    -0.04   0.01   0.01
    2   6     0.02  -0.11  -0.06    -0.02   0.02   0.01    -0.03   0.03   0.02
    3   6     0.09  -0.11  -0.08     0.00  -0.05  -0.02     0.00  -0.08  -0.04
    4   6     0.16   0.01  -0.03     0.00   0.04   0.02     0.00   0.07   0.03
    5   8    -0.07   0.13   0.08     0.01  -0.02  -0.01     0.02  -0.04  -0.03
    6   6    -0.02  -0.12  -0.05     0.00  -0.01   0.00    -0.01  -0.02  -0.01
    7   8     0.01   0.02   0.01     0.02   0.00   0.00     0.03   0.00   0.00
    8  30     0.00   0.00   0.00     0.00   0.00   0.00     0.00   0.00   0.00
    9   8    -0.10   0.08   0.06    -0.01   0.01   0.01    -0.01   0.02   0.01
   10   6    -0.02   0.03   0.02     0.02   0.04   0.01     0.04   0.07   0.02
   11   8     0.05  -0.03   0.04     0.02  -0.01   0.02    -0.01   0.01  -0.01
   12   6    -0.05   0.04  -0.05     0.00   0.07  -0.06     0.00  -0.04   0.03
   13   6     0.00   0.04  -0.04     0.03  -0.02   0.03    -0.02   0.02  -0.02
   14   6    -0.01  -0.03   0.03     0.04   0.00   0.02    -0.02   0.00  -0.01
   15   6     0.00   0.05  -0.04     0.01   0.02  -0.01    -0.01  -0.01   0.01
   16   8     0.04  -0.05   0.06    -0.02   0.03  -0.04     0.01  -0.02   0.02
   17   6    -0.08  -0.02  -0.01     0.01  -0.05   0.05     0.00   0.03  -0.03
   18   8    -0.01  -0.01   0.01    -0.03  -0.01   0.00     0.01   0.00   0.00
   19   6     0.01  -0.01   0.01    -0.03  -0.06   0.04     0.02   0.03  -0.02
   20   1    -0.03   0.11  -0.09     0.06   0.20  -0.32    -0.04  -0.11   0.18
   21   1     0.16   0.23  -0.16    -0.28  -0.33   0.21     0.15   0.18  -0.11
   22   1     0.01  -0.04   0.03    -0.19   0.00  -0.06     0.11   0.00   0.03
   23   1    -0.01   0.09   0.04     0.11  -0.01  -0.03     0.19  -0.02  -0.05
   24   1    -0.37  -0.53  -0.18     0.17   0.20   0.06     0.29   0.35   0.10
   25   1     0.06  -0.24  -0.13    -0.02  -0.21  -0.01    -0.04  -0.38  -0.02
   26   1    -0.04   0.09  -0.09     0.04   0.35  -0.10    -0.02  -0.20   0.06
   27   1     0.08   0.06  -0.04     0.28   0.27  -0.15    -0.16  -0.15   0.09
   28   1    -0.17  -0.15  -0.04    -0.17  -0.16  -0.04    -0.31  -0.30  -0.07
   29   1     0.06  -0.25  -0.12    -0.05  -0.15  -0.14    -0.09  -0.27  -0.26
   30   8     0.00   0.00   0.00     0.00   0.00   0.00     0.00   0.00   0.00
   31   1     0.02   0.02  -0.01     0.02   0.02  -0.01    -0.01  -0.01   0.01
   32   1    -0.02   0.02  -0.01    -0.01   0.01  -0.01     0.01  -0.01   0.00
                    64                     65                     66
                     A                      A                      A
Frequencies --   1425.7848              1427.2449              1472.9074
Red. masses --      1.9926                 2.0419                 1.8374
Frc consts  --      2.3866                 2.4506                 2.3486
IR Inten    --      3.6903                 2.9628               202.3146
Raman Activ --     23.4025                 8.8891                15.6169
Depolar (P) --      0.0477                 0.7384                 0.7086
Depolar (U) --      0.0911                 0.8495                 0.8294
RamAct Fr= 1--     23.4025                 8.8891                15.6169
 Dep-P Fr= 1--      0.0477                 0.7384                 0.7086
 Dep-U Fr= 1--      0.0911                 0.8495                 0.8294
RamAct Fr= 2--     66.3845                32.5450                39.9811
 Dep-P Fr= 2--      0.0551                 0.7447                 0.6950
 Dep-U Fr= 2--      0.1045                 0.8537                 0.8200
 Atom  AN      X      Y      Z        X      Y      Z        X      Y      Z
    1   6    -0.09   0.05   0.05    -0.08   0.05   0.04    -0.06   0.03   0.03
    2   6    -0.04  -0.06  -0.02    -0.04  -0.05  -0.02    -0.02  -0.09  -0.04
    3   6     0.03  -0.04  -0.03     0.02  -0.04  -0.02     0.03   0.09   0.04
    4   6     0.02   0.06   0.03     0.02   0.06   0.02    -0.02  -0.08  -0.03
    5   8     0.01   0.01   0.00     0.01   0.01   0.00     0.00   0.03   0.02
    6   6     0.00  -0.08  -0.04     0.00  -0.07  -0.03     0.02  -0.03  -0.02
    7   8     0.05   0.02   0.00     0.05   0.01   0.00     0.03   0.01   0.00
    8  30     0.00   0.00   0.00     0.00   0.00   0.00     0.00   0.00   0.00
    9   8    -0.02   0.02   0.02    -0.02   0.02   0.01     0.01  -0.01  -0.01
   10   6    -0.04  -0.09  -0.03    -0.04  -0.08  -0.03     0.05   0.03   0.01
   11   8     0.02  -0.01   0.02    -0.02   0.02  -0.02     0.01  -0.01   0.01
   12   6    -0.03   0.03  -0.03     0.03  -0.03   0.04     0.02   0.07  -0.06
   13   6     0.04   0.04  -0.03    -0.04  -0.05   0.03    -0.02  -0.07   0.06
   14   6     0.08  -0.03   0.05    -0.09   0.03  -0.06    -0.06   0.02  -0.03
   15   6    -0.01   0.05  -0.05     0.01  -0.06   0.06     0.02  -0.02   0.02
   16   8    -0.01  -0.01   0.00     0.01   0.01  -0.01     0.00   0.03  -0.02
   17   6    -0.01  -0.05   0.04     0.02   0.06  -0.04    -0.01  -0.06   0.04
   18   8    -0.04  -0.02   0.00     0.05   0.02   0.00     0.03   0.01   0.00
   19   6     0.03   0.07  -0.05    -0.04  -0.08   0.06     0.04   0.02  -0.02
   20   1    -0.04  -0.13   0.24     0.05   0.14  -0.26    -0.39   0.14   0.17
   21   1    -0.24  -0.22   0.12     0.28   0.26  -0.15     0.06   0.02   0.00
   22   1    -0.22  -0.03  -0.05     0.26   0.03   0.05     0.06   0.02   0.00
   23   1     0.26   0.00  -0.06     0.24   0.00  -0.05     0.06   0.01  -0.01
   24   1     0.29   0.27   0.06     0.26   0.24   0.06     0.06   0.01  -0.01
   25   1     0.02   0.30   0.01     0.02   0.25   0.00    -0.31  -0.24   0.29
   26   1    -0.01  -0.26   0.08     0.02   0.29  -0.08    -0.22  -0.31  -0.10
   27   1    -0.21  -0.16   0.11     0.22   0.17  -0.12     0.07   0.17   0.07
   28   1     0.24   0.20   0.05     0.19   0.17   0.04     0.11   0.12   0.00
   29   1     0.06   0.21   0.21     0.06   0.17   0.18    -0.44   0.04  -0.24
   30   8     0.00   0.00   0.00     0.00   0.00   0.00     0.00   0.00   0.00
   31   1     0.02   0.02  -0.01    -0.02  -0.02   0.01     0.02   0.02  -0.01
   32   1    -0.01   0.01  -0.01     0.01  -0.01   0.00    -0.01   0.01  -0.01
                    67                     68                     69
                     A                      A                      A
Frequencies --   1473.7709              1482.4744              1486.1606
Red. masses --      1.4543                 1.8566                 1.5686
Frc consts  --      1.8611                 2.4041                 2.0412
IR Inten    --      2.1879               251.0675                19.5170
Raman Activ --    175.8773                 7.0916                14.7918
Depolar (P) --      0.5244                 0.6827                 0.3425
Depolar (U) --      0.6880                 0.8115                 0.5103
RamAct Fr= 1--    175.8773                 7.0916                14.7918
 Dep-P Fr= 1--      0.5244                 0.6827                 0.3425
 Dep-U Fr= 1--      0.6880                 0.8115                 0.5103
RamAct Fr= 2--    467.5432                37.9655                50.1227
 Dep-P Fr= 2--      0.5212                 0.7057                 0.4135
 Dep-U Fr= 2--      0.6853                 0.8274                 0.5851
 Atom  AN      X      Y      Z        X      Y      Z        X      Y      Z
    1   6    -0.04   0.02   0.02    -0.04   0.02   0.02     0.06  -0.03  -0.03
    2   6    -0.01  -0.06  -0.02    -0.02  -0.06  -0.03     0.01   0.08   0.04
    3   6     0.03   0.06   0.02    -0.04   0.08   0.05     0.04  -0.10  -0.06
    4   6    -0.02  -0.05  -0.02    -0.01  -0.03  -0.01     0.02   0.05   0.02
    5   8     0.00   0.02   0.01     0.00   0.02   0.01    -0.01  -0.03  -0.01
    6   6     0.01  -0.02  -0.01     0.01  -0.02  -0.01    -0.02   0.02   0.02
    7   8     0.02   0.01   0.00     0.02   0.01   0.00    -0.02  -0.01   0.00
    8  30     0.00   0.00   0.00     0.00   0.00   0.00     0.00   0.00   0.00
    9   8     0.00  -0.01   0.00     0.03  -0.03  -0.02    -0.03   0.03   0.02
   10   6     0.04   0.02   0.00    -0.02   0.03   0.02     0.01  -0.03  -0.03
   11   8     0.00   0.01  -0.01     0.04  -0.02   0.03     0.02  -0.01   0.02
   12   6    -0.03  -0.05   0.04    -0.06   0.08  -0.10    -0.04   0.04  -0.04
   13   6     0.01   0.05  -0.05    -0.01  -0.08   0.07     0.01  -0.03   0.03
   14   6     0.05  -0.01   0.03    -0.07   0.02  -0.04    -0.04   0.01  -0.02
   15   6    -0.02   0.02  -0.02     0.02  -0.02   0.03     0.01  -0.01   0.02
   16   8     0.00  -0.02   0.02     0.00   0.03  -0.02     0.00   0.01  -0.01
   17   6     0.01   0.05  -0.03    -0.01  -0.04   0.04     0.00  -0.02   0.00
   18   8    -0.02  -0.01   0.00     0.03   0.02   0.00     0.01   0.01   0.00
   19   6    -0.05  -0.01   0.02    -0.02   0.04  -0.04    -0.01  -0.01  -0.04
   20   1     0.46  -0.18  -0.18     0.40  -0.19  -0.09     0.06   0.13  -0.23
   21   1    -0.04  -0.02   0.00     0.08   0.05  -0.02     0.05   0.04  -0.02
   22   1    -0.05  -0.01   0.00     0.08   0.02   0.01     0.06   0.01   0.01
   23   1     0.04   0.01   0.00     0.05   0.00  -0.01    -0.08   0.00   0.02
   24   1     0.03   0.01   0.00     0.04   0.02   0.00    -0.07  -0.04   0.00
   25   1    -0.28  -0.19   0.27     0.25   0.03  -0.24    -0.24   0.07   0.25
   26   1     0.28   0.32   0.15     0.34   0.10   0.28     0.35  -0.12   0.38
   27   1    -0.11  -0.22  -0.05    -0.29  -0.22   0.15    -0.22   0.20   0.47
   28   1     0.13   0.13   0.01    -0.22  -0.19  -0.04     0.23   0.11   0.17
   29   1    -0.39   0.06  -0.20     0.31  -0.13   0.09    -0.21   0.04  -0.09
   30   8     0.00   0.00   0.00     0.00  -0.01   0.01     0.00   0.00   0.00
   31   1    -0.01  -0.01   0.00     0.06   0.06  -0.04     0.04   0.04  -0.02
   32   1     0.01  -0.01   0.01    -0.05   0.05  -0.04    -0.03   0.03  -0.04
                    70                     71                     72
                     A                      A                      A
Frequencies --   1486.8422              1487.4105              1551.6798
Red. masses --      1.0461                 1.4569                 2.3535
Frc consts  --      1.3626                 1.8991                 3.3387
IR Inten    --      9.2752                13.4821               156.4878
Raman Activ --      7.0574                12.8235                63.5672
Depolar (P) --      0.7461                 0.6720                 0.2330
Depolar (U) --      0.8546                 0.8038                 0.3779
RamAct Fr= 1--      7.0574                12.8235                63.5672
 Dep-P Fr= 1--      0.7461                 0.6720                 0.2330
 Dep-U Fr= 1--      0.8546                 0.8038                 0.3779
RamAct Fr= 2--      9.1626                50.3601               294.5067
 Dep-P Fr= 2--      0.7438                 0.7023                 0.2286
 Dep-U Fr= 2--      0.8531                 0.8251                 0.3722
 Atom  AN      X      Y      Z        X      Y      Z        X      Y      Z
    1   6     0.00   0.00   0.00    -0.04   0.02   0.02     0.02   0.02   0.01
    2   6     0.00  -0.01   0.00     0.00  -0.05  -0.03     0.09   0.00  -0.02
    3   6     0.00   0.01   0.00    -0.03   0.07   0.04    -0.07   0.00   0.01
    4   6     0.00   0.00  -0.02    -0.01  -0.03  -0.02     0.05   0.02   0.00
    5   8     0.00   0.00   0.00     0.00   0.02   0.01     0.01   0.01   0.00
    6   6     0.00   0.00   0.00     0.01  -0.02  -0.01    -0.05  -0.03   0.00
    7   8     0.00   0.00   0.00     0.02   0.01   0.00    -0.04  -0.01   0.00
    8  30     0.00   0.00   0.00     0.00   0.00   0.00     0.00   0.00   0.00
    9   8     0.00   0.00   0.00     0.02  -0.02  -0.02     0.01   0.00   0.00
   10   6    -0.01   0.02  -0.05    -0.01   0.03   0.00     0.00  -0.01   0.00
   11   8     0.00   0.00   0.00    -0.02   0.01  -0.02    -0.02   0.00  -0.01
   12   6     0.00   0.00   0.00     0.01  -0.05   0.06     0.13   0.03   0.01
   13   6     0.00   0.00   0.00     0.00   0.05  -0.05    -0.17  -0.03  -0.03
   14   6     0.00   0.00   0.00     0.04  -0.01   0.03    -0.04  -0.04   0.02
   15   6     0.00   0.00   0.00    -0.01   0.02  -0.02     0.10   0.07  -0.03
   16   8     0.00   0.00   0.00     0.00  -0.02   0.02    -0.01  -0.01   0.01
   17   6     0.00   0.00   0.01     0.01   0.03  -0.04    -0.10  -0.05   0.01
   18   8     0.00   0.00   0.00    -0.02  -0.01   0.00     0.09   0.02   0.01
   19   6     0.00   0.01   0.01     0.00  -0.05  -0.02     0.01   0.02  -0.01
   20   1     0.02  -0.06   0.07    -0.24   0.33  -0.26     0.12  -0.01  -0.07
   21   1     0.00   0.00   0.00    -0.05  -0.03   0.01    -0.08  -0.17   0.13
   22   1     0.00   0.00   0.00    -0.05  -0.01  -0.01    -0.07  -0.05   0.02
   23   1     0.00   0.00   0.00     0.05   0.00  -0.01     0.04   0.02   0.00
   24   1     0.00   0.00   0.00     0.05   0.02   0.00     0.05   0.10   0.04
   25   1    -0.20   0.34   0.25     0.09   0.06  -0.08    -0.05  -0.03   0.03
   26   1    -0.07   0.04  -0.09     0.18  -0.20   0.26     0.10   0.07   0.05
   27   1     0.03  -0.09  -0.13    -0.02   0.45   0.47    -0.09  -0.07   0.05
   28   1     0.12  -0.30   0.64    -0.11  -0.17   0.10     0.04   0.04   0.01
   29   1     0.21  -0.38  -0.17     0.20  -0.15   0.00    -0.06   0.00  -0.03
   30   8     0.00   0.00   0.00     0.00   0.00   0.00     0.00   0.04  -0.05
   31   1     0.00   0.00   0.00    -0.03  -0.04   0.02    -0.38  -0.41   0.20
   32   1     0.00   0.00   0.00     0.03  -0.03   0.03     0.30  -0.30   0.45
                    73                     74                     75
                     A                      A                      A
Frequencies --   1557.7633              1569.0267              1617.8838
Red. masses --      5.0746                 1.7206                 7.9928
Frc consts  --      7.2553                 2.4957                12.3266
IR Inten    --    217.5743                93.8734               731.9801
Raman Activ --     29.9325                 9.6176                 7.9049
Depolar (P) --      0.4640                 0.4759                 0.4566
Depolar (U) --      0.6339                 0.6449                 0.6270
RamAct Fr= 1--     29.9325                 9.6176                 7.9049
 Dep-P Fr= 1--      0.4640                 0.4759                 0.4566
 Dep-U Fr= 1--      0.6339                 0.6449                 0.6270
RamAct Fr= 2--    134.5386                41.2111                15.0827
 Dep-P Fr= 2--      0.4453                 0.4225                 0.3999
 Dep-U Fr= 2--      0.6162                 0.5940                 0.5713
 Atom  AN      X      Y      Z        X      Y      Z        X      Y      Z
    1   6     0.08   0.09   0.03     0.00   0.00   0.00    -0.10   0.04   0.04
    2   6     0.35  -0.02  -0.08     0.00   0.00   0.00     0.27   0.03  -0.04
    3   6    -0.23   0.03   0.06     0.00   0.00   0.00     0.35   0.00  -0.08
    4   6     0.13   0.04  -0.01     0.00   0.00   0.00    -0.34  -0.13   0.01
    5   8     0.04   0.03   0.01     0.00   0.00   0.00     0.04   0.01   0.00
    6   6    -0.22  -0.14  -0.02     0.00   0.00   0.00     0.00  -0.03  -0.01
    7   8    -0.18  -0.03   0.02     0.00   0.00   0.00    -0.16  -0.05   0.01
    8  30     0.00   0.00   0.00     0.00   0.00   0.00     0.00   0.00   0.00
    9   8     0.05  -0.03  -0.02     0.00   0.00   0.00    -0.08   0.05   0.04
   10   6    -0.01  -0.02  -0.01     0.00   0.00   0.00     0.05   0.04   0.01
   11   8     0.01  -0.01   0.01     0.02  -0.01   0.02    -0.06   0.02  -0.04
   12   6    -0.07  -0.01  -0.02    -0.07   0.02  -0.04     0.25   0.03   0.06
   13   6     0.10   0.01   0.02     0.15   0.01   0.04     0.21   0.05   0.02
   14   6     0.02   0.02  -0.01     0.03   0.04  -0.02    -0.11   0.00  -0.04
   15   6    -0.06  -0.04   0.02    -0.09  -0.06   0.03     0.04   0.00   0.01
   16   8     0.01   0.01   0.00     0.02   0.02  -0.01     0.03   0.01   0.00
   17   6     0.04   0.02   0.00     0.02   0.00   0.01    -0.24  -0.11   0.02
   18   8    -0.05  -0.02   0.00    -0.08  -0.02  -0.01    -0.12  -0.05   0.00
   19   6     0.00  -0.01   0.00     0.00   0.00   0.00     0.03   0.03  -0.02
   20   1    -0.05   0.00   0.03    -0.02   0.00   0.02     0.14   0.04  -0.12
   21   1     0.05   0.10  -0.08     0.09   0.17  -0.12     0.07   0.03   0.00
   22   1     0.04   0.03  -0.01     0.06   0.05  -0.03     0.18   0.01   0.05
   23   1     0.16   0.11   0.02     0.00   0.00   0.00     0.19   0.01  -0.04
   24   1     0.21   0.43   0.16     0.00   0.00   0.00     0.12   0.10   0.03
   25   1    -0.11  -0.08   0.08     0.00   0.00   0.00     0.16   0.17  -0.08
   26   1    -0.03  -0.03  -0.01    -0.02  -0.02  -0.01     0.11   0.13   0.02
   27   1     0.03   0.03  -0.01     0.00   0.00   0.00    -0.10  -0.10   0.07
   28   1     0.09   0.08   0.02     0.00   0.00  -0.01    -0.15  -0.16  -0.05
   29   1    -0.14  -0.02  -0.08     0.00   0.00   0.00     0.20   0.08   0.13
   30   8     0.00  -0.03   0.03     0.00   0.05  -0.05     0.00  -0.01   0.01
   31   1     0.23   0.25  -0.12    -0.40  -0.45   0.22     0.05   0.07  -0.02
   32   1    -0.18   0.18  -0.25     0.32  -0.32   0.52    -0.05   0.05  -0.10
                    76                     77                     78
                     A                      A                      A
Frequencies --   1624.3346              1635.4084              1637.8629
Red. masses --      7.0575                 6.1540                 5.9118
Frc consts  --     10.9711                 9.6976                 9.3439
IR Inten    --    133.1971               295.1093               292.0746
Raman Activ --     71.8431                91.1736               101.7016
Depolar (P) --      0.0099                 0.3430                 0.2827
Depolar (U) --      0.0196                 0.5108                 0.4408
RamAct Fr= 1--     71.8431                91.1736               101.7016
 Dep-P Fr= 1--      0.0099                 0.3430                 0.2827
 Dep-U Fr= 1--      0.0196                 0.5108                 0.4408
RamAct Fr= 2--    182.3192               164.7906               182.1022
 Dep-P Fr= 2--      0.0326                 0.4033                 0.3131
 Dep-U Fr= 2--      0.0632                 0.5748                 0.4769
 Atom  AN      X      Y      Z        X      Y      Z        X      Y      Z
    1   6    -0.06  -0.05  -0.01     0.41   0.07  -0.06    -0.01   0.01   0.00
    2   6    -0.12  -0.01   0.02    -0.29  -0.08   0.02     0.04   0.01   0.00
    3   6    -0.27  -0.01   0.05     0.09   0.07   0.02     0.06  -0.01  -0.02
    4   6     0.25   0.09  -0.01    -0.08  -0.02   0.01    -0.05  -0.02   0.00
    5   8    -0.04  -0.02   0.00     0.05   0.03   0.01     0.01   0.00   0.00
    6   6     0.11   0.08   0.01    -0.33  -0.17  -0.01     0.00  -0.01   0.00
    7   8     0.10   0.02  -0.01     0.10   0.04   0.00    -0.02  -0.01   0.00
    8  30     0.00   0.00   0.00     0.00   0.00   0.00     0.00   0.00   0.00
    9   8     0.05  -0.03  -0.03     0.02  -0.02  -0.01    -0.02   0.01   0.01
   10   6    -0.04  -0.03  -0.01     0.02   0.00   0.00     0.01   0.01   0.00
   11   8    -0.07   0.03  -0.05    -0.03   0.01  -0.02     0.01  -0.01   0.01
   12   6     0.33   0.04   0.07     0.09   0.00   0.03     0.12   0.07  -0.03
   13   6     0.21   0.05   0.02     0.05   0.02   0.00    -0.26  -0.09   0.00
   14   6    -0.02   0.04  -0.04    -0.01   0.01  -0.01     0.39   0.11   0.03
   15   6    -0.06  -0.05   0.03    -0.01  -0.01   0.01    -0.32  -0.18   0.06
   16   8     0.04   0.02   0.00     0.01   0.00   0.00     0.05   0.03  -0.02
   17   6    -0.31  -0.13   0.02    -0.08  -0.03   0.00    -0.11  -0.04   0.00
   18   8    -0.15  -0.05   0.00    -0.04  -0.01   0.00     0.08   0.04  -0.01
   19   6     0.04   0.04  -0.02     0.01   0.01   0.00     0.02   0.01   0.00
   20   1     0.16   0.06  -0.15     0.04   0.02  -0.04     0.05   0.03  -0.06
   21   1     0.11   0.16  -0.11     0.02   0.03  -0.02     0.11   0.39  -0.32
   22   1     0.11   0.05  -0.01     0.03   0.01   0.00    -0.40   0.13  -0.25
   23   1    -0.01  -0.08  -0.04    -0.41   0.22   0.19     0.02   0.00   0.00
   24   1    -0.12  -0.22  -0.08     0.12   0.46   0.19     0.02   0.02   0.01
   25   1    -0.11  -0.13   0.05     0.03   0.05  -0.01     0.02   0.03  -0.01
   26   1     0.14   0.16   0.02     0.03   0.04   0.00     0.05   0.06   0.00
   27   1    -0.13  -0.12   0.10    -0.03  -0.03   0.02    -0.06  -0.06   0.05
   28   1     0.11   0.12   0.04    -0.05  -0.06  -0.02    -0.02  -0.02   0.00
   29   1    -0.14  -0.07  -0.10     0.04   0.03   0.03     0.03   0.01   0.02
   30   8     0.00  -0.01   0.02     0.00   0.00   0.00     0.00  -0.01   0.01
   31   1     0.13   0.14  -0.07     0.01   0.01  -0.01     0.06   0.07  -0.03
   32   1    -0.10   0.10  -0.19    -0.01   0.01  -0.04    -0.05   0.05  -0.10
                    79                     80                     81
                     A                      A                      A
Frequencies --   3030.9294              3031.1031              3080.1930
Red. masses --      1.0400                 1.0413                 1.1009
Frc consts  --      5.6290                 5.6367                 6.1538
IR Inten    --     65.8358                17.6832                16.6750
Raman Activ --    201.1098               694.6091               170.8829
Depolar (P) --      0.2066                 0.1006                 0.7482
Depolar (U) --      0.3424                 0.1827                 0.8560
RamAct Fr= 1--    201.1098               694.6091               170.8829
 Dep-P Fr= 1--      0.2066                 0.1006                 0.7482
 Dep-U Fr= 1--      0.3424                 0.1827                 0.8560
RamAct Fr= 2--    362.2578              1176.8135               254.0689
 Dep-P Fr= 2--      0.2485                 0.1309                 0.7488
 Dep-U Fr= 2--      0.3981                 0.2315                 0.8563
 Atom  AN      X      Y      Z        X      Y      Z        X      Y      Z
    1   6     0.00   0.00   0.00     0.00   0.00   0.00     0.00   0.00   0.00
    2   6     0.00   0.00   0.00     0.00   0.00   0.00     0.00   0.00   0.00
    3   6     0.00   0.00   0.00     0.00   0.00   0.00     0.00   0.00   0.00
    4   6     0.00   0.00   0.00     0.00   0.00   0.00     0.00   0.00   0.00
    5   8     0.00   0.00   0.00     0.00   0.00   0.00     0.00   0.00   0.00
    6   6     0.00   0.00   0.00     0.00   0.00   0.00     0.00   0.00   0.00
    7   8     0.00   0.00   0.00     0.00   0.00   0.00     0.00   0.00   0.00
    8  30     0.00   0.00   0.00     0.00   0.00   0.00     0.00   0.00   0.00
    9   8     0.00   0.00   0.00     0.00   0.00   0.00     0.00   0.00   0.00
   10   6    -0.04  -0.03  -0.01     0.02   0.01   0.00     0.01  -0.04   0.08
   11   8     0.00   0.00   0.00     0.00   0.00   0.00     0.00   0.00   0.00
   12   6     0.00   0.00   0.00     0.00   0.00   0.00     0.00   0.00   0.00
   13   6     0.00   0.00   0.00     0.00   0.00   0.00     0.00   0.00   0.00
   14   6     0.00   0.00   0.00     0.00   0.00   0.00     0.00   0.00   0.00
   15   6     0.00   0.00   0.00     0.00   0.00   0.00     0.00   0.00   0.00
   16   8     0.00   0.00   0.00     0.00   0.00   0.00     0.00   0.00   0.00
   17   6     0.00   0.00   0.00     0.00   0.00   0.00     0.00   0.00   0.00
   18   8     0.00   0.00   0.00     0.00   0.00   0.00     0.00   0.00   0.00
   19   6    -0.01  -0.01   0.01    -0.04  -0.02   0.03     0.00   0.00   0.00
   20   1     0.08   0.13   0.11     0.22   0.34   0.30     0.00   0.00   0.00
   21   1     0.00   0.00   0.00     0.00   0.00   0.00     0.00   0.00   0.00
   22   1     0.00   0.00   0.00     0.00   0.00   0.00     0.00   0.00   0.00
   23   1     0.00   0.00   0.00     0.00   0.00   0.00     0.00   0.00   0.00
   24   1     0.00   0.00   0.00     0.00   0.00   0.00     0.00   0.00   0.00
   25   1     0.46  -0.12   0.46    -0.17   0.05  -0.17    -0.48   0.11  -0.45
   26   1     0.18  -0.10  -0.18     0.48  -0.26  -0.49     0.00   0.00   0.00
   27   1    -0.08   0.05  -0.05    -0.23   0.13  -0.14     0.00   0.00   0.00
   28   1    -0.22   0.17   0.12     0.08  -0.06  -0.04    -0.02   0.01   0.03
   29   1     0.24   0.30  -0.46    -0.09  -0.11   0.17     0.32   0.36  -0.55
   30   8     0.00   0.00   0.00     0.00   0.00   0.00     0.00   0.00   0.00
   31   1     0.00   0.00   0.00     0.00   0.00   0.00     0.00   0.00   0.00
   32   1     0.00   0.00   0.00     0.00   0.00   0.00     0.00   0.00   0.00
                    82                     83                     84
                     A                      A                      A
Frequencies --   3083.7248              3158.0156              3158.8083
Red. masses --      1.0987                 1.0978                 1.0976
Frc consts  --      6.1560                 6.4507                 6.4526
IR Inten    --     15.4652                 2.0713                 1.2569
Raman Activ --    164.5463                46.9605                46.9869
Depolar (P) --      0.7084                 0.7498                 0.7498
Depolar (U) --      0.8293                 0.8570                 0.8570
RamAct Fr= 1--    164.5463                46.9605                46.9869
 Dep-P Fr= 1--      0.7084                 0.7498                 0.7498
 Dep-U Fr= 1--      0.8293                 0.8570                 0.8570
RamAct Fr= 2--    239.7979                65.9203                67.8237
 Dep-P Fr= 2--      0.7170                 0.7252                 0.7229
 Dep-U Fr= 2--      0.8352                 0.8407                 0.8392
 Atom  AN      X      Y      Z        X      Y      Z        X      Y      Z
    1   6     0.00   0.00   0.00     0.00   0.00   0.00     0.00   0.00   0.00
    2   6     0.00   0.00   0.00     0.00   0.00   0.00     0.00   0.00   0.00
    3   6     0.00   0.00   0.00     0.00   0.00   0.00     0.00   0.00   0.00
    4   6     0.00   0.00   0.00     0.00   0.00   0.00     0.00   0.00   0.00
    5   8     0.00   0.00   0.00     0.00   0.00   0.00     0.00   0.00   0.00
    6   6     0.00   0.00   0.00     0.00   0.00   0.00     0.00   0.00   0.00
    7   8     0.00   0.00   0.00     0.00   0.00   0.00     0.00   0.00   0.00
    8  30     0.00   0.00   0.00     0.00   0.00   0.00     0.00   0.00   0.00
    9   8     0.00   0.00   0.00     0.00   0.00   0.00     0.00   0.00   0.00
   10   6     0.00   0.00   0.00     0.00   0.00   0.00    -0.07   0.04   0.03
   11   8     0.00   0.00   0.00     0.00   0.00   0.00     0.00   0.00   0.00
   12   6     0.00   0.00   0.00     0.00   0.00   0.00     0.00   0.00   0.00
   13   6     0.00   0.00   0.00     0.00   0.00   0.00     0.00   0.00   0.00
   14   6     0.00   0.00   0.00     0.00   0.00   0.00     0.00   0.00   0.00
   15   6     0.00   0.00   0.00     0.00   0.00   0.00     0.00   0.00   0.00
   16   8     0.00   0.00   0.00     0.00   0.00   0.00     0.00   0.00   0.00
   17   6     0.00   0.00   0.00     0.00   0.00   0.00     0.00   0.00   0.00
   18   8     0.00   0.00   0.00     0.00   0.00   0.00     0.00   0.00   0.00
   19   6     0.01  -0.06  -0.06    -0.08   0.03  -0.04     0.00   0.00   0.00
   20   1     0.38   0.54   0.45     0.11   0.19   0.15     0.00   0.00   0.00
   21   1     0.00   0.00   0.00     0.00   0.00   0.00     0.00   0.00   0.00
   22   1     0.00   0.00   0.00     0.00   0.00   0.00     0.00   0.00   0.00
   23   1     0.00   0.00   0.00     0.00   0.00   0.00     0.00   0.00   0.00
   24   1     0.00   0.00   0.00     0.00   0.00   0.00     0.00   0.00   0.00
   25   1     0.00   0.00   0.00     0.00   0.00   0.00     0.14  -0.03   0.15
   26   1    -0.40   0.19   0.38     0.11  -0.06  -0.13     0.00   0.00   0.00
   27   1    -0.09   0.04  -0.07     0.71  -0.42   0.46     0.00   0.00   0.00
   28   1     0.00   0.00   0.00     0.00   0.00   0.00     0.68  -0.54  -0.39
   29   1     0.00   0.00   0.00     0.00   0.00   0.00     0.08   0.12  -0.17
   30   8     0.00   0.00   0.00     0.00   0.00   0.00     0.00   0.00   0.00
   31   1     0.00   0.00   0.00     0.00   0.00   0.00     0.00   0.00   0.00
   32   1     0.00   0.00   0.00     0.00   0.00   0.00     0.00   0.00   0.00
                    85                     86                     87
                     A                      A                      A
Frequencies --   3223.8001              3225.5161              3245.8935
Red. masses --      1.0889                 1.0889                 1.0981
Frc consts  --      6.6675                 6.6748                 6.8167
IR Inten    --      1.1477                 0.7454                 2.6457
Raman Activ --     89.7738                90.3707               184.6653
Depolar (P) --      0.5967                 0.6042                 0.2100
Depolar (U) --      0.7474                 0.7532                 0.3471
RamAct Fr= 1--     89.7738                90.3707               184.6653
 Dep-P Fr= 1--      0.5967                 0.6042                 0.2100
 Dep-U Fr= 1--      0.7474                 0.7532                 0.3471
RamAct Fr= 2--    116.1368               116.6185               189.2273
 Dep-P Fr= 2--      0.6164                 0.6222                 0.2297
 Dep-U Fr= 2--      0.7626                 0.7671                 0.3736
 Atom  AN      X      Y      Z        X      Y      Z        X      Y      Z
    1   6    -0.02  -0.07  -0.03     0.00   0.00   0.00     0.01   0.03   0.01
    2   6     0.00   0.00   0.00     0.00   0.00   0.00     0.00   0.00   0.00
    3   6     0.00   0.00   0.00     0.00   0.00   0.00     0.00   0.00   0.00
    4   6     0.00   0.00   0.00     0.00   0.00   0.00     0.00   0.00   0.00
    5   8     0.00   0.00   0.00     0.00   0.00   0.00     0.00   0.00   0.00
    6   6    -0.02   0.02   0.01     0.00   0.00   0.00    -0.07   0.04   0.03
    7   8     0.00   0.00   0.00     0.00   0.00   0.00     0.00   0.00   0.00
    8  30     0.00   0.00   0.00     0.00   0.00   0.00     0.00   0.00   0.00
    9   8     0.00   0.00   0.00     0.00   0.00   0.00     0.00   0.00   0.00
   10   6     0.00   0.00   0.00     0.00   0.00   0.00     0.00   0.00   0.00
   11   8     0.00   0.00   0.00     0.00   0.00   0.00     0.00   0.00   0.00
   12   6     0.00   0.00   0.00     0.00   0.00   0.00     0.00   0.00   0.00
   13   6     0.00   0.00   0.00     0.00   0.00   0.00     0.00   0.00   0.00
   14   6     0.00   0.00   0.00    -0.02  -0.06   0.05     0.00   0.00   0.00
   15   6     0.00   0.00   0.00    -0.03   0.01  -0.02     0.00   0.00   0.00
   16   8     0.00   0.00   0.00     0.00   0.00   0.00     0.00   0.00   0.00
   17   6     0.00   0.00   0.00     0.00   0.00   0.00     0.00   0.00   0.00
   18   8     0.00   0.00   0.00     0.00   0.00   0.00     0.00   0.00   0.00
   19   6     0.00   0.00   0.00     0.00   0.00   0.00     0.00   0.00   0.00
   20   1     0.00   0.00   0.00     0.00   0.00   0.00     0.00   0.00   0.00
   21   1     0.00   0.00   0.00     0.33  -0.13   0.23     0.00   0.00   0.00
   22   1     0.00   0.00   0.00     0.19   0.68  -0.56     0.00   0.00   0.00
   23   1     0.23   0.81   0.34     0.00   0.00   0.00    -0.10  -0.36  -0.15
   24   1     0.31  -0.21  -0.17     0.00   0.00   0.00     0.70  -0.45  -0.37
   25   1     0.00   0.00   0.00     0.00   0.00   0.00     0.00   0.00   0.00
   26   1     0.00   0.00   0.00     0.00   0.00   0.00     0.00   0.00   0.00
   27   1     0.00   0.00   0.00     0.00   0.00   0.00     0.00   0.00   0.00
   28   1     0.00   0.00   0.00     0.00   0.00   0.00     0.00   0.00   0.00
   29   1     0.00   0.00   0.00     0.00   0.00   0.00     0.00   0.00   0.00
   30   8     0.00   0.00   0.00     0.00   0.00   0.00     0.00   0.00   0.00
   31   1     0.00   0.00   0.00     0.00   0.00   0.00     0.00   0.00   0.00
   32   1     0.00   0.00   0.00     0.00   0.00   0.00     0.00   0.00   0.00
                    88                     89                     90
                     A                      A                      A
Frequencies --   3246.9963              3710.3370              3899.5859
Red. masses --      1.0983                 1.0498                 1.0784
Frc consts  --      6.8226                 8.5152                 9.6617
IR Inten    --      2.2610               116.5030               119.6135
Raman Activ --    190.9767               162.8553                93.3600
Depolar (P) --      0.2035                 0.1307                 0.3114
Depolar (U) --      0.3382                 0.2311                 0.4749
RamAct Fr= 1--    190.9767               162.8553                93.3600
 Dep-P Fr= 1--      0.2035                 0.1307                 0.3114
 Dep-U Fr= 1--      0.3382                 0.2311                 0.4749
RamAct Fr= 2--    196.7477               218.3606               133.7201
 Dep-P Fr= 2--      0.2221                 0.1518                 0.2822
 Dep-U Fr= 2--      0.3635                 0.2637                 0.4402
 Atom  AN      X      Y      Z        X      Y      Z        X      Y      Z
    1   6     0.00   0.00   0.00     0.00   0.00   0.00     0.00   0.00   0.00
    2   6     0.00   0.00   0.00     0.00   0.00   0.00     0.00   0.00   0.00
    3   6     0.00   0.00   0.00     0.00   0.00   0.00     0.00   0.00   0.00
    4   6     0.00   0.00   0.00     0.00   0.00   0.00     0.00   0.00   0.00
    5   8     0.00   0.00   0.00     0.00   0.00   0.00     0.00   0.00   0.00
    6   6     0.00   0.00   0.00     0.00   0.00   0.00     0.00   0.00   0.00
    7   8     0.00   0.00   0.00     0.00   0.00   0.00     0.00   0.00   0.00
    8  30     0.00   0.00   0.00     0.00   0.00   0.00     0.00   0.00   0.00
    9   8     0.00   0.00   0.00     0.00   0.00   0.00     0.00   0.00   0.00
   10   6     0.00   0.00   0.00     0.00   0.00   0.00     0.00   0.00   0.00
   11   8     0.00   0.00   0.00     0.00   0.00   0.00     0.00   0.00   0.00
   12   6     0.00   0.00   0.00     0.00   0.00   0.00     0.00   0.00   0.00
   13   6     0.00   0.00   0.00     0.00   0.00   0.00     0.00   0.00   0.00
   14   6     0.01   0.03  -0.02     0.00   0.00   0.00     0.00   0.00   0.00
   15   6    -0.07   0.02  -0.04     0.00   0.00   0.00     0.00   0.00   0.00
   16   8     0.00   0.00   0.00     0.00   0.00   0.00     0.00   0.00   0.00
   17   6     0.00   0.00   0.00     0.00   0.00   0.00     0.00   0.00   0.00
   18   8     0.00   0.00   0.00     0.00   0.00   0.00     0.00   0.00   0.00
   19   6     0.00   0.00   0.00     0.00   0.00   0.00     0.00   0.00   0.00
   20   1     0.00   0.00   0.00     0.00   0.00   0.00     0.00   0.00   0.00
   21   1     0.71  -0.28   0.49     0.00   0.00   0.00     0.00   0.00   0.00
   22   1    -0.09  -0.31   0.26     0.00   0.00   0.00     0.00   0.00   0.00
   23   1     0.00   0.00   0.00     0.00   0.00   0.00     0.00   0.00   0.00
   24   1     0.00   0.00   0.00     0.00   0.00   0.00     0.00   0.00   0.00
   25   1     0.00   0.00   0.00     0.00   0.00   0.00     0.00   0.00   0.00
   26   1     0.00   0.00   0.00     0.00   0.00   0.00     0.00   0.00   0.00
   27   1     0.00   0.00   0.00     0.00   0.00   0.00     0.00   0.00   0.00
   28   1     0.00   0.00   0.00     0.00   0.00   0.00     0.00   0.00   0.00
   29   1     0.00   0.00   0.00     0.00   0.00   0.00     0.00   0.00   0.00
   30   8     0.00   0.00   0.00     0.03   0.04  -0.02     0.06   0.00   0.04
   31   1     0.00   0.00   0.00     0.27  -0.08   0.24    -0.65   0.23  -0.63
   32   1     0.00   0.00   0.00    -0.75  -0.55   0.07    -0.27  -0.22   0.05

-------------------
- Thermochemistry -
-------------------
Temperature   298.150 Kelvin.  Pressure   1.00000 Atm.
Atom     1 has atomic number  6 and mass  12.00000
Atom     2 has atomic number  6 and mass  12.00000
Atom     3 has atomic number  6 and mass  12.00000
Atom     4 has atomic number  6 and mass  12.00000
Atom     5 has atomic number  8 and mass  15.99491
Atom     6 has atomic number  6 and mass  12.00000
Atom     7 has atomic number  8 and mass  15.99491
Atom     8 has atomic number 30 and mass  63.92915
Atom     9 has atomic number  8 and mass  15.99491
Atom    10 has atomic number  6 and mass  12.00000
Atom    11 has atomic number  8 and mass  15.99491
Atom    12 has atomic number  6 and mass  12.00000
Atom    13 has atomic number  6 and mass  12.00000
Atom    14 has atomic number  6 and mass  12.00000
Atom    15 has atomic number  6 and mass  12.00000
Atom    16 has atomic number  8 and mass  15.99491
Atom    17 has atomic number  6 and mass  12.00000
Atom    18 has atomic number  8 and mass  15.99491
Atom    19 has atomic number  6 and mass  12.00000
Atom    20 has atomic number  1 and mass   1.00783
Atom    21 has atomic number  1 and mass   1.00783
Atom    22 has atomic number  1 and mass   1.00783
Atom    23 has atomic number  1 and mass   1.00783
Atom    24 has atomic number  1 and mass   1.00783
Atom    25 has atomic number  1 and mass   1.00783
Atom    26 has atomic number  1 and mass   1.00783
Atom    27 has atomic number  1 and mass   1.00783
Atom    28 has atomic number  1 and mass   1.00783
Atom    29 has atomic number  1 and mass   1.00783
Atom    30 has atomic number  8 and mass  15.99491
Atom    31 has atomic number  1 and mass   1.00783
Atom    32 has atomic number  1 and mass   1.00783
Molecular mass:   331.98745 amu.
Principal axes and moments of inertia in atomic units:
                          1         2         3
    Eigenvalues --  2436.58404********************
          X            0.99996   0.00891  -0.00324
          Y           -0.00937   0.98179  -0.18972
          Z            0.00149   0.18975   0.98183
This molecule is an asymmetric top.
Rotational symmetry number  1.
Warning -- assumption of classical behavior for rotation
          may cause significant error
Rotational temperatures (Kelvin)      0.03555     0.00686     0.00682
Rotational constants (GHZ):           0.74068     0.14289     0.14208
Zero-point vibrational energy     600417.6 (Joules/Mol)
                                 143.50325 (Kcal/Mol)
Warning -- explicit consideration of  36 degrees of freedom as
          vibrations may cause significant error
Vibrational temperatures:     18.04    33.54    44.59    65.29   118.54
         (Kelvin)            124.60   127.53   158.82   182.27   190.97
                             201.85   210.89   279.49   289.31   297.81
                             300.12   347.56   376.60   423.06   459.40
                             472.90   478.84   498.75   609.76   682.45
                             694.73   725.91   731.11   742.31   752.24
                             772.96   774.56   792.09   795.28   859.23
                             872.57   918.25  1033.36  1037.42  1058.95
                            1068.59  1189.69  1193.13  1240.40  1243.37
                            1337.19  1341.71  1348.35  1349.09  1517.59
                            1517.75  1529.12  1529.59  1590.76  1591.25
                            1757.78  1759.67  1843.17  1844.96  1909.19
                            1912.77  2004.07  2004.63  2051.38  2053.48
                            2119.18  2120.42  2132.95  2138.25  2139.23
                            2140.05  2232.52  2241.27  2257.48  2327.77
                            2337.05  2352.99  2356.52  4360.83  4361.08
                            4431.71  4436.79  4543.67  4544.81  4638.32
                            4640.79  4670.11  4671.70  5338.34  5610.63

Zero-point correction=                           0.228687 (Hartree/Particle)
Thermal correction to Energy=                    0.249909
Thermal correction to Enthalpy=                  0.250854
Thermal correction to Gibbs Free Energy=         0.175806
Sum of electronic and zero-point Energies=          -1056.561069
Sum of electronic and thermal Energies=             -1056.539846
Sum of electronic and thermal Enthalpies=           -1056.538902
Sum of electronic and thermal Free Energies=        -1056.613950

                    E (Thermal)             CV                S
                     KCal/Mol        Cal/Mol-Kelvin    Cal/Mol-Kelvin
Total                  156.821             76.166            157.951
Electronic               0.000              0.000              0.000
Translational            0.889              2.981             43.295
Rotational               0.889              2.981             34.324
Vibrational            155.043             70.204             80.332
Vibration     1          0.593              1.987              7.561
Vibration     2          0.593              1.985              6.330
Vibration     3          0.594              1.984              5.765
Vibration     4          0.595              1.979              5.009
Vibration     5          0.600              1.961              3.833
Vibration     6          0.601              1.959              3.735
Vibration     7          0.601              1.957              3.690
Vibration     8          0.606              1.941              3.262
Vibration     9          0.611              1.926              2.996
Vibration    10          0.613              1.921              2.906
Vibration    11          0.615              1.913              2.800
Vibration    12          0.617              1.906              2.716
Vibration    13          0.635              1.848              2.187
Vibration    14          0.638              1.838              2.123
Vibration    15          0.641              1.830              2.070
Vibration    16          0.642              1.828              2.056
Vibration    17          0.658              1.777              1.791
Vibration    18          0.669              1.743              1.650
Vibration    19          0.689              1.685              1.451
Vibration    20          0.705              1.637              1.314
Vibration    21          0.712              1.618              1.267
Vibration    22          0.715              1.610              1.246
Vibration    23          0.725              1.582              1.181
Vibration    24          0.786              1.418              0.879
Vibration    25          0.831              1.307              0.726
Vibration    26          0.839              1.288              0.702
Vibration    27          0.860              1.240              0.647
Vibration    28          0.863              1.232              0.638
Vibration    29          0.871              1.215              0.619
Vibration    30          0.878              1.199              0.603
Vibration    31          0.892              1.168              0.571
Vibration    32          0.893              1.165              0.569
Vibration    33          0.906              1.139              0.543
Vibration    34          0.908              1.134              0.539
Vibration    35          0.955              1.038              0.455
Vibration    36          0.965              1.018              0.439
                      Q            Log10(Q)             Ln(Q)
Total Bot       0.136469D-80        -80.864965       -186.198462
Total V=0       0.210630D+25         24.323519         56.006973
Vib (Bot)       0.810971D-96        -96.090995       -221.257692
Vib (Bot)    1  0.165207D+02          1.218029          2.804615
Vib (Bot)    2  0.888365D+01          0.948591          2.184212
Vib (Bot)    3  0.667967D+01          0.824755          1.899068
Vib (Bot)    4  0.455748D+01          0.658724          1.516769
Vib (Bot)    5  0.249873D+01          0.397720          0.915784
Vib (Bot)    6  0.237556D+01          0.375766          0.865234
Vib (Bot)    7  0.232023D+01          0.365532          0.841668
Vib (Bot)    8  0.185522D+01          0.268395          0.618002
Vib (Bot)    9  0.161057D+01          0.206980          0.476589
Vib (Bot)   10  0.153483D+01          0.186059          0.428417
Vib (Bot)   11  0.144927D+01          0.161149          0.371060
Vib (Bot)   12  0.138475D+01          0.141373          0.325523
Vib (Bot)   13  0.102869D+01          0.012286          0.028289
Vib (Bot)   14  0.991199D+00         -0.003839         -0.008840
Vib (Bot)   15  0.960711D+00         -0.017407         -0.040081
Vib (Bot)   16  0.952698D+00         -0.021045         -0.048457
Vib (Bot)   17  0.811127D+00         -0.090911         -0.209331
Vib (Bot)   18  0.741405D+00         -0.129945         -0.299209
Vib (Bot)   19  0.648926D+00         -0.187805         -0.432437
Vib (Bot)   20  0.588988D+00         -0.229894         -0.529350
Vib (Bot)   21  0.568928D+00         -0.244942         -0.564001
Vib (Bot)   22  0.560450D+00         -0.251463         -0.579015
Vib (Bot)   23  0.533389D+00         -0.272956         -0.628503
Vib (Bot)   24  0.413108D+00         -0.383936         -0.884046
Vib (Bot)   25  0.354312D+00         -0.450614         -1.037577
Vib (Bot)   26  0.345512D+00         -0.461536         -1.062727
Vib (Bot)   27  0.324440D+00         -0.488866         -1.125655
Vib (Bot)   28  0.321093D+00         -0.493370         -1.136025
Vib (Bot)   29  0.314024D+00         -0.503037         -1.158286
Vib (Bot)   30  0.307927D+00         -0.511552         -1.177893
Vib (Bot)   31  0.295681D+00         -0.529177         -1.218475
Vib (Bot)   32  0.294757D+00         -0.530536         -1.221605
Vib (Bot)   33  0.284910D+00         -0.545293         -1.255583
Vib (Bot)   34  0.283161D+00         -0.547966         -1.261738
Vib (Bot)   35  0.250758D+00         -0.600745         -1.383267
Vib (Bot)   36  0.244573D+00         -0.611591         -1.408240
Vib (V=0)       0.125167D+10          9.097489         20.947743
Vib (V=0)    1  0.170283D+02          1.231171          2.834875
Vib (V=0)    2  0.939771D+01          0.973022          2.240466
Vib (V=0)    3  0.719835D+01          0.857233          1.973852
Vib (V=0)    4  0.508482D+01          0.706276          1.626260
Vib (V=0)    5  0.304827D+01          0.484053          1.114574
Vib (V=0)    6  0.292761D+01          0.466513          1.074187
Vib (V=0)    7  0.287350D+01          0.458411          1.055530
Vib (V=0)    8  0.242141D+01          0.384069          0.884352
Vib (V=0)    9  0.218640D+01          0.339729          0.782256
Vib (V=0)   10  0.211422D+01          0.325149          0.748684
Vib (V=0)   11  0.203310D+01          0.308158          0.709560
Vib (V=0)   12  0.197226D+01          0.294964          0.679179
Vib (V=0)   13  0.164377D+01          0.215841          0.496992
Vib (V=0)   14  0.161017D+01          0.206871          0.476339
Vib (V=0)   15  0.158304D+01          0.199491          0.459344
Vib (V=0)   16  0.157593D+01          0.197538          0.454848
Vib (V=0)   17  0.145285D+01          0.162221          0.373528
Vib (V=0)   18  0.139425D+01          0.144340          0.332356
Vib (V=0)   19  0.131921D+01          0.120314          0.277033
Vib (V=0)   20  0.127260D+01          0.104691          0.241060
Vib (V=0)   21  0.125742D+01          0.099479          0.229059
Vib (V=0)   22  0.125107D+01          0.097281          0.223998
Vib (V=0)   23  0.123110D+01          0.090293          0.207906
Vib (V=0)   24  0.114858D+01          0.060162          0.138528
Vib (V=0)   25  0.111281D+01          0.046421          0.106889
Vib (V=0)   26  0.110777D+01          0.044448          0.102345
Vib (V=0)   27  0.109604D+01          0.039826          0.091702
Vib (V=0)   28  0.109422D+01          0.039106          0.090044
Vib (V=0)   29  0.109043D+01          0.037599          0.086575
Vib (V=0)   30  0.108721D+01          0.036315          0.083617
Vib (V=0)   31  0.108088D+01          0.033779          0.077780
Vib (V=0)   32  0.108041D+01          0.033591          0.077345
Vib (V=0)   33  0.107548D+01          0.031601          0.072764
Vib (V=0)   34  0.107461D+01          0.031252          0.071961
Vib (V=0)   35  0.105936D+01          0.025042          0.057661
Vib (V=0)   36  0.105661D+01          0.023915          0.055067
Electronic      0.100000D+01          0.000000          0.000000
Translational   0.237759D+09          8.376138         19.286770
Rotational      0.707771D+07          6.849892         15.772460
***** Axes restored to original set *****
-------------------------------------------------------------------
Center     Atomic                   Forces (Hartrees/Bohr)
Number     Number              X              Y              Z
-------------------------------------------------------------------
     1        6          -0.000006071    0.000008916    0.000034681
     2        6           0.000005955    0.000001960    0.000006053
     3        6           0.000013252    0.000010920   -0.000016774
     4        6          -0.000039701   -0.000003702   -0.000001932
     5        8           0.000047486   -0.000022669    0.000027459
     6        6          -0.000014077    0.000019378   -0.000063075
     7        8           0.000017738    0.000020099    0.000049903
     8       30          -0.000050689   -0.000060555   -0.000068738
     9        8           0.000022655    0.000012741   -0.000003771
    10        6          -0.000019421   -0.000008394   -0.000010916
    11        8           0.000022177   -0.000027751    0.000051448
    12        6          -0.000009287    0.000022048    0.000006203
    13        6          -0.000055267   -0.000064637    0.000009619
    14        6           0.000008432    0.000021461    0.000001310
    15        6          -0.000000202   -0.000016085    0.000010581
    16        8          -0.000017259   -0.000005980    0.000002933
    17        6           0.000000938    0.000034113   -0.000005619
    18        8           0.000035523    0.000019334   -0.000029924
    19        6          -0.000005847    0.000016177   -0.000002169
    20        1           0.000012528   -0.000003771   -0.000004843
    21        1           0.000008082    0.000002625    0.000004117
    22        1           0.000002164    0.000004425   -0.000002060
    23        1           0.000003982   -0.000011040    0.000002370
    24        1          -0.000005648   -0.000004833    0.000006853
    25        1           0.000006038    0.000005065    0.000010464
    26        1           0.000000441   -0.000019347   -0.000008644
    27        1          -0.000002142    0.000001682   -0.000007381
    28        1           0.000004991   -0.000000403    0.000002234
    29        1           0.000002365    0.000009509   -0.000002701
    30        8          -0.000009512    0.000028633    0.000021505
    31        1           0.000008811   -0.000009052   -0.000003919
    32        1           0.000011565    0.000019131   -0.000015268
-------------------------------------------------------------------
Cartesian Forces:  Max     0.000068738 RMS     0.000022323
FormGI is forming the generalized inverse of G from B-inverse, IUseBI=4.
End of FrcOut F.D. properties on file   721 Mask=      11 NFrqRd=     2 NDeriv=     1 ND12= 1 LenFil=      58:
Frequencies=    0.000000    0.085969
Property number 1 -- Alpha(-w,w) frequency  1    0.000000:
                1             2             3 
     1   0.271616D+03 -0.624504D+01  0.170670D+02
     2  -0.624504D+01  0.158157D+03 -0.125516D+02
     3   0.170670D+02 -0.125516D+02  0.164901D+03
Property number 1 -- Alpha(-w,w) frequency  2    0.085969:
                1             2             3 
     1   0.301339D+03 -0.102834D+02  0.238056D+02
     2  -0.102834D+02  0.171269D+03 -0.161968D+02
     3   0.238056D+02 -0.161968D+02  0.180437D+03
Property number 5 -- Beta(-w,w,0) frequency  1    0.000000:
                1 
     1  -0.279654D+02
     2   0.115461D+03
     3   0.669484D+01
     4   0.660415D+02
     5   0.316412D+02
     6   0.403147D+02
     7   0.115461D+03
     8   0.669484D+01
     9  -0.282716D+03
    10   0.316412D+02
    11   0.120112D+03
    12   0.236579D+01
    13   0.660415D+02
    14   0.316412D+02
    15   0.120112D+03
    16   0.403147D+02
    17   0.236579D+01
    18  -0.398551D+03
Property number 5 -- Beta(-w,w,0) frequency  2    0.085969:
                1 
     1  -0.463138D+02
     2   0.231111D+03
     3  -0.145656D+03
     4   0.157570D+03
     5   0.829974D+02
     6   0.226859D+03
     7   0.167654D+03
     8   0.493949D+02
     9  -0.562456D+03
    10   0.171239D+02
    11   0.266474D+03
    12  -0.741716D+01
    13   0.942441D+02
    14   0.536079D+02
    15   0.226668D+03
    16   0.929196D+01
    17   0.296875D+02
    18  -0.786834D+03
End of FrcOut F.D. properties on file   722 Mask=       1 NFrqRd=     2 NDeriv=    96 ND12= 1 LenFil=    1732:
Frequencies=    0.000000    0.085969
Property number 1 -- Alpha(-w,w) derivatives, frequency  1    0.000000:
                1             2             3             4             5 
     1  -0.256238D+01 -0.810891D+00  0.124650D+02  0.547362D+00  0.523622D+00
     2  -0.810891D+00 -0.206472D+01 -0.169030D+01  0.523622D+00  0.107437D+01
     3   0.124650D+02 -0.169030D+01 -0.111902D+02 -0.261924D+01 -0.304719D+01
                6             7             8             9            10 
     1  -0.261924D+01 -0.490879D+01  0.329626D+00 -0.201153D+01  0.566517D+01
     2  -0.304719D+01  0.329626D+00 -0.260810D+01 -0.538136D+00 -0.834235D+00
     3   0.109483D+01 -0.201153D+01 -0.538136D+00  0.856639D+01 -0.171519D+01
               11            12            13            14            15 
     1  -0.834235D+00 -0.171519D+01 -0.229450D+01 -0.165683D+01 -0.311332D+00
     2  -0.153832D+01 -0.675772D+00 -0.165683D+01  0.102641D+01 -0.159305D+01
     3  -0.675772D+00  0.841571D+01 -0.311332D+00 -0.159305D+01 -0.118262D+01
               16            17            18            19            20 
     1   0.914347D+01 -0.135844D+01  0.527427D+01 -0.149186D+02  0.127081D+01
     2  -0.135844D+01  0.678600D+00 -0.204366D+00  0.127081D+01 -0.245076D+01
     3   0.527427D+01 -0.204366D+00 -0.111218D+02 -0.452841D+01  0.164261D+01
               21            22            23            24            25 
     1  -0.452841D+01  0.251021D+01 -0.172276D+01  0.956454D+00 -0.534825D+01
     2   0.164261D+01 -0.172276D+01  0.727098D+00  0.154930D+01  0.124836D+01
     3  -0.132495D+02  0.956454D+00  0.154930D+01  0.240244D+01 -0.124592D+01
               26            27            28            29            30 
     1   0.124836D+01 -0.124592D+01  0.147417D+02 -0.730685D+00  0.425307D+01
     2   0.465872D+00  0.454522D-01 -0.730685D+00  0.344564D+01 -0.957421D+00
     3   0.454522D-01  0.265547D+01  0.425307D+01 -0.957421D+00  0.182819D+02
               31            32            33            34            35 
     1  -0.151223D+01  0.568929D+01 -0.720857D+00  0.137815D+02 -0.201010D+01
     2   0.568929D+01 -0.225564D+01  0.206794D+01 -0.201010D+01  0.675124D+00
     3  -0.720857D+00  0.206794D+01 -0.293006D+01  0.900231D+01 -0.155279D+01
               36            37            38            39            40 
     1   0.900231D+01  0.105042D+02 -0.187275D+01  0.656558D+01 -0.183153D+01
     2  -0.155279D+01 -0.187275D+01  0.329579D-01 -0.606752D+00  0.445402D+00
     3   0.674229D+01  0.656558D+01 -0.606752D+00 -0.582012D+01 -0.125890D+01
               41            42            43            44            45 
     1   0.445402D+00 -0.125890D+01  0.143106D+01 -0.579889D+00  0.337447D+01
     2  -0.185281D+00  0.184137D+00 -0.579889D+00  0.263069D+00 -0.951808D+00
     3   0.184137D+00  0.561789D-01  0.337447D+01 -0.951808D+00  0.131493D+02
               46            47            48            49            50 
     1   0.144552D+01  0.222458D+01 -0.122515D+02  0.141730D+01  0.424054D+01
     2   0.222458D+01  0.399566D+01  0.761217D+00  0.424054D+01 -0.172761D+01
     3  -0.122515D+02  0.761217D+00  0.103733D+02  0.234919D+01 -0.280724D+01
               51            52            53            54            55 
     1   0.234919D+01 -0.560742D+00  0.959307D+00 -0.628642D+01 -0.142189D+02
     2  -0.280724D+01  0.959307D+00  0.599995D+00  0.116680D+01  0.748380D+00
     3  -0.150819D+01 -0.628642D+01  0.116680D+01 -0.993198D+01 -0.162283D+01
               56            57            58            59            60 
     1   0.748380D+00 -0.162283D+01  0.206080D+01 -0.291352D+01 -0.125043D+00
     2  -0.729293D+00  0.616600D+00 -0.291352D+01  0.129845D+01 -0.110368D+01
     3   0.616600D+00 -0.103565D+02 -0.125043D+00 -0.110368D+01  0.161429D+01
               61            62            63            64            65 
     1  -0.904723D+01  0.410880D+00 -0.343874D+01 -0.501755D+00  0.164089D+01
     2   0.410880D+00 -0.555182D+00  0.484608D+00  0.164089D+01  0.287603D+01
     3  -0.343874D+01  0.484608D+00  0.176799D+00  0.134382D+01 -0.238913D+00
               66            67            68            69            70 
     1   0.134382D+01  0.700704D+00 -0.255936D+01  0.546933D+00  0.777936D+00
     2  -0.238913D+00 -0.255936D+01 -0.163906D+01  0.176707D+01  0.885987D+00
     3  -0.284966D+01  0.546933D+00  0.176707D+01  0.117594D+01  0.232812D+01
               71            72            73            74            75 
     1   0.885987D+00  0.232812D+01  0.212395D+01  0.506828D+00  0.109654D+01
     2   0.281110D+01  0.542090D+00  0.506828D+00  0.932560D+00 -0.155985D+00
     3   0.542090D+00 -0.281001D+01  0.109654D+01 -0.155985D+00  0.869211D+01
               76            77            78            79            80 
     1  -0.865549D+00 -0.104786D+01 -0.449754D-01  0.382802D+01 -0.533128D+00
     2  -0.104786D+01  0.326980D+00  0.125153D+01 -0.533128D+00  0.663518D+00
     3  -0.449754D-01  0.125153D+01 -0.139061D+01 -0.348689D+01  0.712893D+00
               81            82            83            84            85 
     1  -0.348689D+01 -0.103180D+02  0.186764D-01 -0.991386D+01 -0.443754D+00
     2   0.712893D+00  0.186764D-01 -0.472728D+01  0.472143D+00 -0.795159D+01
     3   0.254973D+01 -0.991386D+01  0.472143D+00 -0.412443D+01  0.387013D+00
               86            87            88            89            90 
     1  -0.795159D+01  0.387013D+00 -0.945673D+01  0.787476D+00 -0.465411D+01
     2   0.356973D+01 -0.431348D+01  0.787476D+00 -0.979097D+00  0.538090D+00
     3  -0.431348D+01  0.154640D+00 -0.465411D+01  0.538090D+00 -0.483713D+01
               91            92            93            94            95 
     1  -0.116513D+01  0.156491D+01  0.644338D+00  0.238040D+01  0.376198D+01
     2   0.156491D+01 -0.773626D+01  0.225267D+01  0.376198D+01  0.235675D+01
     3   0.644338D+00  0.225267D+01 -0.105179D+01  0.156535D+00  0.154694D+01
               96            97            98            99           100 
     1   0.156535D+00 -0.197431D+01 -0.480930D+00  0.987538D+00  0.144042D+02
     2   0.154694D+01 -0.480930D+00 -0.214152D+01  0.145969D+01 -0.367773D+01
     3   0.464384D+00  0.987538D+00  0.145969D+01 -0.266168D+00  0.271436D+01
              101           102           103           104           105 
     1  -0.367773D+01  0.271436D+01 -0.348044D+01  0.881303D+00 -0.122683D+01
     2   0.113654D+02 -0.475396D+01  0.881303D+00  0.286132D+01 -0.359479D+00
     3  -0.475396D+01  0.378849D+01 -0.122683D+01 -0.359479D+00  0.477384D+00
              106           107           108           109           110 
     1   0.422272D+01 -0.569134D+00  0.295214D+01 -0.572728D+01 -0.194026D+01
     2  -0.569134D+00  0.373325D+01  0.833104D+00 -0.194026D+01 -0.731348D+01
     3   0.295214D+01  0.833104D+00  0.777789D+00 -0.104531D+01  0.313126D+01
              111           112           113           114           115 
     1  -0.104531D+01  0.750755D+01 -0.450148D+01  0.318768D+01 -0.477011D+01
     2   0.313126D+01 -0.450148D+01 -0.104879D+02  0.187129D+01  0.170484D+01
     3   0.561804D+00  0.318768D+01  0.187129D+01  0.866307D+00  0.397390D+00
              116           117           118           119           120 
     1   0.170484D+01  0.397390D+00  0.358304D+01  0.113688D+02 -0.326562D+01
     2   0.113073D+00 -0.101058D+01  0.113688D+02  0.115546D+02  0.224291D+00
     3  -0.101058D+01  0.150558D+01 -0.326562D+01  0.224291D+00  0.101139D+01
              121           122           123           124           125 
     1  -0.433418D+01  0.257768D+01 -0.118516D+01  0.198102D+01  0.295410D+01
     2   0.257768D+01  0.740469D+01 -0.347987D+01  0.295410D+01 -0.120319D+01
     3  -0.118516D+01 -0.347987D+01 -0.119173D+01 -0.114630D+01 -0.177526D+01
              126           127           128           129           130 
     1  -0.114630D+01 -0.273777D+01 -0.106526D+02  0.517565D+01  0.507633D+00
     2  -0.177526D+01 -0.106526D+02 -0.104029D+02  0.489026D+00  0.459484D+01
     3   0.289152D+01  0.517565D+01  0.489026D+00 -0.314242D+01 -0.305901D+01
              131           132           133           134           135 
     1   0.459484D+01 -0.305901D+01  0.169053D+01 -0.508395D+01 -0.239511D+01
     2  -0.913672D+01  0.283984D+01 -0.508395D+01 -0.144411D+01 -0.347136D+01
     3   0.283984D+01 -0.988184D+00 -0.239511D+01 -0.347136D+01 -0.102375D+01
              136           137           138           139           140 
     1  -0.999458D+01  0.561502D+01 -0.385306D+01  0.508339D+00 -0.253864D+01
     2   0.561502D+01  0.638169D+01 -0.559837D+00 -0.253864D+01  0.117510D+02
     3  -0.385306D+01 -0.559837D+00 -0.492044D+00  0.117161D+01 -0.353298D+01
              141           142           143           144           145 
     1   0.117161D+01 -0.251883D+01  0.205998D+01 -0.136365D+01 -0.140908D+02
     2  -0.353298D+01  0.205998D+01 -0.237452D+01  0.106590D+01  0.313458D+01
     3   0.137012D+01 -0.136365D+01  0.106590D+01 -0.752198D+00 -0.196723D+01
              146           147           148           149           150 
     1   0.313458D+01 -0.196723D+01  0.123783D+02 -0.756625D+01  0.307796D+01
     2  -0.169901D+02  0.412506D+01 -0.756625D+01  0.453198D+01 -0.254874D+01
     3   0.412506D+01 -0.441159D+01  0.307796D+01 -0.254874D+01  0.109100D+01
              151           152           153           154           155 
     1  -0.536715D+01  0.114464D+01 -0.676195D+01  0.134528D+02 -0.134848D+01
     2   0.114464D+01 -0.487620D+01  0.269636D+01 -0.134848D+01  0.934071D+01
     3  -0.676195D+01  0.269636D+01 -0.479156D+01  0.193832D+01 -0.299968D+01
              156           157           158           159           160 
     1   0.193832D+01 -0.819918D+01  0.322075D+01 -0.708682D+00  0.471895D+01
     2  -0.299968D+01  0.322075D+01  0.494336D+00  0.437289D+00  0.713991D-01
     3   0.150547D+01 -0.708682D+00  0.437289D+00 -0.444553D+00  0.312195D+01
              161           162           163           164           165 
     1   0.713991D-01  0.312195D+01  0.946895D+01 -0.923318D+01  0.273816D+01
     2   0.176201D+01 -0.143069D+01 -0.923318D+01  0.396584D+01 -0.894526D-01
     3  -0.143069D+01  0.254229D+01  0.273816D+01 -0.894526D-01  0.470696D+01
              166           167           168           169           170 
     1  -0.937695D+01  0.488280D+01  0.535527D-01  0.155762D+01  0.122548D+01
     2   0.488280D+01 -0.481901D+01  0.817144D+00  0.122548D+01 -0.817278D+00
     3   0.535527D-01  0.817144D+00 -0.107666D+00  0.748899D+01 -0.277802D+01
              171           172           173           174           175 
     1   0.748899D+01 -0.615676D+01  0.265580D+01 -0.411422D+01 -0.171680D+00
     2  -0.277802D+01  0.265580D+01 -0.155533D+01  0.107344D+01 -0.811672D+00
     3   0.578704D+01 -0.411422D+01  0.107344D+01 -0.354898D+01 -0.694030D+00
              176           177           178           179           180 
     1  -0.811672D+00 -0.694030D+00 -0.473581D+01  0.138662D+01 -0.601062D+01
     2  -0.196892D+00 -0.104045D+01  0.138662D+01 -0.114041D+01  0.223096D+01
     3  -0.104045D+01 -0.868611D+00 -0.601062D+01  0.223096D+01 -0.861790D+01
              181           182           183           184           185 
     1  -0.799495D+01 -0.508755D+01 -0.130093D+00 -0.503887D+01 -0.457160D+01
     2  -0.508755D+01 -0.360531D+01 -0.839851D-01 -0.457160D+01 -0.474898D+01
     3  -0.130093D+00 -0.839851D-01 -0.321983D+00  0.370530D+00  0.262258D+00
              186           187           188           189           190 
     1   0.370530D+00 -0.288444D+00  0.143539D+00 -0.310223D+00  0.351736D+00
     2   0.262258D+00  0.143539D+00  0.437355D+00 -0.283864D+00 -0.121772D+01
     3  -0.464433D+00 -0.310223D+00 -0.283864D+00  0.112826D+00  0.480424D+00
              191           192           193           194           195 
     1  -0.121772D+01  0.480424D+00 -0.810151D+00  0.224188D+00 -0.895770D-01
     2   0.177231D+01 -0.727845D+00  0.224188D+00 -0.957913D+01  0.289696D+01
     3  -0.727845D+00  0.395319D+00 -0.895770D-01  0.289696D+01 -0.150257D+01
              196           197           198           199           200 
     1   0.290620D+00 -0.232757D+00  0.930751D-01 -0.431781D+00  0.158553D+00
     2  -0.232757D+00  0.321866D+01 -0.154155D+01  0.158553D+00 -0.120316D+00
     3   0.930751D-01 -0.154155D+01  0.894055D+00 -0.136499D+01  0.280221D+00
              201           202           203           204           205 
     1  -0.136499D+01  0.103567D+00 -0.384756D-01  0.154990D+00 -0.843649D+00
     2   0.280221D+00 -0.384756D-01  0.127274D+00 -0.589147D+00  0.457254D-01
     3  -0.223231D+01  0.154990D+00 -0.589147D+00  0.973454D+00 -0.512490D+00
              206           207           208           209           210 
     1   0.457254D-01 -0.512490D+00  0.799385D+01 -0.814635D+00 -0.496952D+01
     2  -0.656058D+00  0.790201D+00 -0.814635D+00  0.375153D+00  0.518941D+00
     3   0.790201D+00 -0.109116D+02 -0.496952D+01  0.518941D+00  0.342243D+01
              211           212           213           214           215 
     1  -0.950981D+00  0.263326D+00  0.545365D+00 -0.487342D+01  0.357235D+00
     2   0.263326D+00 -0.644171D-01 -0.227057D+00  0.357235D+00 -0.498033D+00
     3   0.545365D+00 -0.227057D+00 -0.309287D+00  0.451393D+01 -0.398447D+00
              216           217           218           219           220 
     1   0.451393D+01  0.102552D+02  0.261036D+01  0.580353D+01  0.550816D+01
     2  -0.398447D+00  0.261036D+01  0.218190D+01  0.102834D+01  0.426074D+01
     3  -0.475095D+01  0.580353D+01  0.102834D+01  0.357493D+01  0.317812D+01
              221           222           223           224           225 
     1   0.426074D+01  0.317812D+01  0.253343D+01  0.775980D+00  0.274079D+01
     2   0.269290D+01  0.251138D+01  0.775980D+00  0.356075D+00  0.146155D+01
     3   0.251138D+01  0.294916D+01  0.274079D+01  0.146155D+01  0.249833D+01
              226           227           228           229           230 
     1  -0.100136D+02  0.625491D+01  0.662523D+00  0.429122D+01 -0.423287D+01
     2   0.625491D+01 -0.396726D+01 -0.405020D+00 -0.423287D+01  0.468832D+01
     3   0.662523D+00 -0.405020D+00 -0.174571D+01 -0.740560D+00  0.102924D+01
              231           232           233           234           235 
     1  -0.740560D+00  0.455900D+01 -0.334403D+01 -0.296386D+01  0.206598D+01
     2   0.102924D+01 -0.334403D+01  0.341159D+01  0.176101D+01  0.907338D+00
     3   0.266383D+00 -0.296386D+01  0.176101D+01  0.132526D+01 -0.507293D-01
              236           237           238           239           240 
     1   0.907338D+00 -0.507293D-01  0.143109D+01  0.116684D+01 -0.403446D+00
     2   0.302214D+01 -0.130471D+01  0.116684D+01  0.502696D+01 -0.112883D+01
     3  -0.130471D+01  0.849907D+00 -0.403446D+00 -0.112883D+01  0.866193D+00
              241           242           243           244           245 
     1   0.923355D-01 -0.925756D+00  0.283973D+00 -0.195378D+01  0.213285D+00
     2  -0.925756D+00 -0.570732D+00  0.113524D+01  0.213285D+00 -0.266997D+00
     3   0.283973D+00  0.113524D+01 -0.115539D+01  0.699191D+00  0.337146D+00
              246           247           248           249           250 
     1   0.699191D+00  0.306257D+00  0.111738D+00  0.285705D+00  0.129228D+01
     2   0.337146D+00  0.111738D+00 -0.251963D+00  0.120626D+01  0.317059D-01
     3  -0.355452D+01  0.285705D+00  0.120626D+01  0.308681D+00 -0.137475D+01
              251           252           253           254           255 
     1   0.317059D-01 -0.137475D+01  0.661640D+01 -0.323061D+01  0.388635D+01
     2   0.725905D+00 -0.439691D-01 -0.323061D+01  0.278554D+01 -0.140755D+01
     3  -0.439691D-01  0.563403D+01  0.388635D+01 -0.140755D+01  0.224677D+01
              256           257           258           259           260 
     1  -0.505058D+01  0.565704D+01 -0.306710D+01  0.118104D+01 -0.630295D+00
     2   0.565704D+01 -0.701775D+01  0.364282D+01 -0.630295D+00  0.534160D+00
     3  -0.306710D+01  0.364282D+01 -0.301341D+01  0.151085D+01 -0.177577D+01
              261           262           263           264           265 
     1   0.151085D+01  0.623196D+00 -0.210819D+01  0.935899D+00 -0.398735D+01
     2  -0.177577D+01 -0.210819D+01 -0.228529D+01 -0.358570D+00 -0.306908D+01
     3   0.134703D+01  0.935899D+00 -0.358570D+00  0.103668D+01 -0.165058D+01
              266           267           268           269           270 
     1  -0.306908D+01 -0.165058D+01  0.379928D+01 -0.928900D+00  0.406671D+00
     2  -0.603683D+01 -0.161578D+01 -0.928900D+00  0.140952D+00  0.104111D+01
     3  -0.161578D+01 -0.253829D+01  0.406671D+00  0.104111D+01  0.186661D+01
              271           272           273           274           275 
     1   0.445693D+01  0.324001D+01  0.136119D+01  0.398643D+01  0.377544D+01
     2   0.324001D+01  0.448567D+01  0.195113D+01  0.377544D+01  0.588570D+01
     3   0.136119D+01  0.195113D+01  0.148670D+01  0.139246D+01  0.199335D+01
              276           277           278           279           280 
     1   0.139246D+01  0.652968D+00  0.861694D+00  0.830070D+00 -0.496684D+01
     2   0.199335D+01  0.861694D+00  0.552943D+00  0.870710D+00 -0.574196D+00
     3   0.179879D+01  0.830070D+00  0.870710D+00  0.104471D+01 -0.197137D+01
              281           282           283           284           285 
     1  -0.574196D+00 -0.197137D+01  0.220261D+01 -0.109554D+01  0.912102D-01
     2  -0.276018D+01 -0.188833D+01 -0.109554D+01  0.230290D+01 -0.487798D+00
     3  -0.188833D+01 -0.225810D+01  0.912102D-01 -0.487798D+00  0.510032D+00
              286           287           288 
     1  -0.284032D+01 -0.707272D+00 -0.134399D+01
     2  -0.707272D+00 -0.127882D+01 -0.107915D+01
     3  -0.134399D+01 -0.107915D+01 -0.109660D+01
Property number 1 -- Alpha(-w,w) derivatives, frequency  2    0.085969:
                1             2             3             4             5 
     1   0.236792D+01 -0.184425D+01  0.196516D+02 -0.117093D-01  0.115189D+01
     2  -0.184425D+01 -0.241956D+01 -0.219101D+01  0.115189D+01  0.111972D+01
     3   0.196516D+02 -0.219101D+01 -0.214326D+02 -0.402313D+01 -0.338214D+01
                6             7             8             9            10 
     1  -0.402313D+01 -0.104765D+02  0.102805D+01 -0.155879D+01  0.841946D+01
     2  -0.338214D+01  0.102805D+01 -0.297092D+01 -0.903424D+00 -0.135435D+01
     3   0.236604D+01 -0.155879D+01 -0.903424D+00  0.141332D+02  0.693444D+00
               11            12            13            14            15 
     1  -0.135435D+01  0.693444D+00 -0.398160D+01 -0.245150D+01 -0.108699D+01
     2  -0.118601D+01 -0.164337D+01 -0.245150D+01  0.126333D+01 -0.248925D+01
     3  -0.164337D+01  0.149350D+02 -0.108699D+01 -0.248925D+01 -0.139934D+01
               16            17            18            19            20 
     1   0.217859D+02 -0.318248D+01  0.744462D+01 -0.289587D+02  0.336152D+01
     2  -0.318248D+01  0.124627D+01  0.262860D-01  0.336152D+01 -0.321353D+01
     3   0.744462D+01  0.262860D-01 -0.258517D+02 -0.100578D+02  0.276698D+01
               21            22            23            24            25 
     1  -0.100578D+02  0.554873D+01 -0.238613D+01  0.208481D+01 -0.133448D+02
     2   0.276698D+01 -0.238613D+01  0.880030D+00  0.221094D+01  0.253660D+01
     3  -0.181988D+02  0.208481D+01  0.221094D+01  0.302604D+01 -0.127250D+01
               26            27            28            29            30 
     1   0.253660D+01 -0.127250D+01  0.284876D+02 -0.257715D+01  0.912166D+01
     2   0.131966D+00 -0.112179D+00 -0.257715D+01  0.443650D+01 -0.169880D+01
     3  -0.112179D+00  0.781841D+01  0.912166D+01 -0.169880D+01  0.278066D+02
               31            32            33            34            35 
     1  -0.366159D+01  0.797087D+01 -0.159785D+01  0.262167D+02 -0.400411D+01
     2   0.797087D+01 -0.313189D+01  0.384583D+01 -0.400411D+01  0.118144D+01
     3  -0.159785D+01  0.384583D+01 -0.448322D+01  0.175532D+02 -0.292438D+01
               36            37            38            39            40 
     1   0.175532D+02  0.123634D+02 -0.238217D+01  0.112486D+02 -0.249010D+01
     2  -0.292438D+01 -0.238217D+01 -0.247173D+00 -0.150899D+01  0.188126D+00
     3   0.123319D+02  0.112486D+02 -0.150899D+01 -0.218676D+01 -0.236930D+01
               41            42            43            44            45 
     1   0.188126D+00 -0.236930D+01  0.298842D+01 -0.115410D+01  0.718327D+01
     2  -0.465676D-01  0.124975D+00 -0.115410D+01  0.540095D+00 -0.216273D+01
     3   0.124975D+00 -0.175989D+01  0.718327D+01 -0.216273D+01  0.315564D+02
               46            47            48            49            50 
     1  -0.157988D+01  0.332489D+01 -0.207287D+02  0.234230D+01  0.443428D+01
     2   0.332489D+01  0.443552D+01  0.151022D+01  0.443428D+01 -0.179985D+01
     3  -0.207287D+02  0.151022D+01  0.138272D+02  0.408584D+01 -0.412512D+01
               51            52            53            54            55 
     1   0.408584D+01 -0.463015D+01  0.198568D+01 -0.137377D+02 -0.227788D+02
     2  -0.412512D+01  0.198568D+01  0.555415D+00  0.270544D+01  0.198143D+01
     3  -0.124257D+01 -0.137377D+02  0.270544D+01 -0.250558D+02 -0.868142D+01
               56            57            58            59            60 
     1   0.198143D+01 -0.868142D+01  0.380807D+01 -0.360249D+01  0.101414D+01
     2  -0.164546D+01  0.217116D+01 -0.360249D+01  0.174816D+01 -0.167780D+01
     3   0.217116D+01 -0.199027D+02  0.101414D+01 -0.167780D+01  0.290006D+01
               61            62            63            64            65 
     1  -0.128365D+02  0.690716D+00 -0.419845D+01 -0.110125D+01  0.183087D+01
     2   0.690716D+00 -0.523497D+00  0.436776D+00  0.183087D+01  0.555245D+01
     3  -0.419845D+01  0.436776D+00  0.263976D+01  0.109488D+01 -0.690668D+00
               66            67            68            69            70 
     1   0.109488D+01  0.424769D+00 -0.193104D+01  0.319266D+00  0.475175D+00
     2  -0.690668D+00 -0.193104D+01 -0.424491D+01  0.305600D+01  0.100685D+01
     3  -0.608423D+01  0.319266D+00  0.305600D+01  0.147528D+01  0.153167D+01
               71            72            73            74            75 
     1   0.100685D+01  0.153167D+01  0.722049D+01 -0.220741D+00  0.486990D+01
     2   0.444252D+01  0.658604D+00 -0.220741D+00  0.138604D+01 -0.839528D+00
     3   0.658604D+00 -0.631481D+01  0.486990D+01 -0.839528D+00  0.159232D+02
               76            77            78            79            80 
     1  -0.205175D+01 -0.101685D+01 -0.647736D+00  0.314351D+01 -0.423863D+00
     2  -0.101685D+01  0.465523D+00  0.119931D+01 -0.423863D+00  0.484258D+00
     3  -0.647736D+00  0.119931D+01 -0.264142D+01 -0.616550D+01  0.117742D+01
               81            82            83            84            85 
     1  -0.616550D+01 -0.159658D+02  0.653606D+00 -0.149186D+02  0.463715D-01
     2   0.117742D+01  0.653606D+00 -0.549496D+01  0.110082D+01 -0.995338D+01
     3   0.124440D+01 -0.149186D+02  0.110082D+01 -0.969029D+01  0.916252D+00
               86            87            88            89            90 
     1  -0.995338D+01  0.916252D+00 -0.146562D+02  0.150684D+01 -0.854166D+01
     2   0.440421D+01 -0.596395D+01  0.150684D+01 -0.134028D+01  0.109405D+01
     3  -0.596395D+01  0.830745D+00 -0.854166D+01  0.109405D+01 -0.798829D+01
               91            92            93            94            95 
     1  -0.541155D+01  0.457703D+01 -0.956207D+00  0.117990D+01  0.633328D+01
     2   0.457703D+01 -0.141032D+02  0.441604D+01  0.633328D+01  0.485346D+00
     3  -0.956207D+00  0.441604D+01 -0.227005D+01 -0.758610D+00  0.258276D+01
               96            97            98            99           100 
     1  -0.758610D+00 -0.336251D+01 -0.519441D+00  0.708503D+00  0.273725D+02
     2   0.258276D+01 -0.519441D+00 -0.383354D+01  0.155924D+01 -0.783791D+01
     3  -0.131220D+00  0.708503D+00  0.155924D+01 -0.209251D+00  0.673262D+01
              101           102           103           104           105 
     1  -0.783791D+01  0.673262D+01 -0.993148D+01  0.379382D+00 -0.263093D+01
     2   0.160897D+02 -0.713980D+01  0.379382D+00  0.771244D+01 -0.160483D+01
     3  -0.713980D+01  0.578913D+01 -0.263093D+01 -0.160483D+01  0.317011D+00
              106           107           108           109           110 
     1   0.967192D+01 -0.151269D+01  0.483386D+01 -0.848139D+01  0.294503D-01
     2  -0.151269D+01  0.384879D+01  0.147433D+01  0.294503D-01 -0.129173D+02
     3   0.483386D+01  0.147433D+01  0.109873D+01 -0.224778D+01  0.561831D+01
              111           112           113           114           115 
     1  -0.224778D+01  0.183603D+02 -0.586588D+01  0.617261D+01 -0.936350D+01
     2   0.561831D+01 -0.586588D+01 -0.235821D+02  0.495536D+01  0.323762D+01
     3  -0.654730D+00  0.617261D+01  0.495536D+01  0.106743D+01  0.595693D-01
              116           117           118           119           120 
     1   0.323762D+01  0.595693D-01 -0.148181D+00  0.176542D+02 -0.591320D+01
     2   0.240344D+01 -0.217931D+01  0.176542D+02  0.212172D+02 -0.107970D+01
     3  -0.217931D+01  0.203263D+01 -0.591320D+01 -0.107970D+01  0.126338D+01
              121           122           123           124           125 
     1  -0.943876D+01  0.232570D+01 -0.227703D+01  0.244344D+01  0.471777D+01
     2   0.232570D+01  0.124008D+02 -0.520957D+01  0.471777D+01 -0.612840D+00
     3  -0.227703D+01 -0.520957D+01 -0.116176D+01 -0.203243D+01 -0.195477D+01
              126           127           128           129           130 
     1  -0.203243D+01 -0.904467D+00 -0.178184D+02  0.806189D+01 -0.255220D+01
     2  -0.195477D+01 -0.178184D+02 -0.144767D+02  0.329272D+00  0.101626D+02
     3   0.305410D+01  0.806189D+01  0.329272D+00 -0.309989D+01 -0.558914D+01
              131           132           133           134           135 
     1   0.101626D+02 -0.558914D+01  0.342493D+01 -0.859453D+01 -0.141055D+01
     2  -0.215747D+02  0.714129D+01 -0.859453D+01  0.892735D+00 -0.583102D+01
     3   0.714129D+01 -0.254186D+01 -0.141055D+01 -0.583102D+01 -0.138454D+00
              136           137           138           139           140 
     1  -0.115601D+02  0.942507D+01 -0.531112D+01  0.147011D+01 -0.514569D+01
     2   0.942507D+01  0.468869D+01  0.101258D+01 -0.514569D+01  0.270869D+02
     3  -0.531112D+01  0.101258D+01 -0.923092D+00  0.247053D+01 -0.820833D+01
              141           142           143           144           145 
     1   0.247053D+01 -0.339779D+01  0.398905D+01 -0.179035D+01 -0.266029D+02
     2  -0.820833D+01  0.398905D+01 -0.786426D+01  0.276416D+01  0.652727D+01
     3   0.313387D+01 -0.179035D+01  0.276416D+01 -0.114627D+01 -0.537549D+01
              146           147           148           149           150 
     1   0.652727D+01 -0.537549D+01  0.229419D+02 -0.140769D+02  0.665750D+01
     2  -0.258629D+02  0.667277D+01 -0.140769D+02  0.802692D+01 -0.454496D+01
     3   0.667277D+01 -0.641651D+01  0.665750D+01 -0.454496D+01  0.236260D+01
              151           152           153           154           155 
     1  -0.110129D+02  0.323091D+01 -0.104090D+02  0.213279D+02 -0.712335D+01
     2   0.323091D+01 -0.724768D+01  0.497773D+01 -0.712335D+01  0.169633D+02
     3  -0.104090D+02  0.497773D+01 -0.725795D+01  0.504017D+01 -0.652207D+01
              156           157           158           159           160 
     1   0.504017D+01 -0.112687D+02  0.370168D+01 -0.106623D+01  0.784251D+01
     2  -0.652207D+01  0.370168D+01  0.285510D+01 -0.150436D+00 -0.129781D+01
     3   0.379319D+01 -0.106623D+01 -0.150436D+00 -0.171388D+00  0.437913D+01
              161           162           163           164           165 
     1  -0.129781D+01  0.437913D+01  0.145141D+02 -0.133958D+02  0.454402D+01
     2   0.265527D+01 -0.225045D+01 -0.133958D+02  0.857519D+01 -0.165683D+01
     3  -0.225045D+01  0.344917D+01  0.454402D+01 -0.165683D+01  0.603271D+01
              166           167           168           169           170 
     1  -0.140975D+02  0.822635D+01 -0.114921D+01  0.297860D+01  0.657291D+00
     2   0.822635D+01 -0.745837D+01  0.170741D+01  0.657291D+00 -0.609142D+00
     3  -0.114921D+01  0.170741D+01 -0.563622D+00  0.966671D+01 -0.414721D+01
              171           172           173           174           175 
     1   0.966671D+01 -0.806129D+01  0.390383D+01 -0.521207D+01  0.528457D-01
     2  -0.414721D+01  0.390383D+01 -0.239939D+01  0.175434D+01 -0.922210D+00
     3   0.753872D+01 -0.521207D+01  0.175434D+01 -0.430244D+01 -0.805479D+00
              176           177           178           179           180 
     1  -0.922210D+00 -0.805479D+00 -0.634494D+01  0.217715D+01 -0.756234D+01
     2  -0.356499D+00 -0.917541D+00  0.217715D+01 -0.126482D+01  0.310164D+01
     3  -0.917541D+00 -0.107973D+01 -0.756234D+01  0.310164D+01 -0.990361D+01
              181           182           183           184           185 
     1  -0.844395D+01 -0.582593D+01 -0.210447D-01 -0.566100D+01 -0.501885D+01
     2  -0.582593D+01 -0.375174D+01 -0.262903D+00 -0.501885D+01 -0.476269D+01
     3  -0.210447D-01 -0.262903D+00 -0.177854D+00  0.393433D+00  0.281064D+00
              186           187           188           189           190 
     1   0.393433D+00 -0.151064D+00  0.167123D-02 -0.209134D+00  0.833691D-01
     2   0.281064D+00  0.167123D-02  0.594700D+00 -0.621256D-01 -0.118850D+01
     3  -0.488857D+00 -0.209134D+00 -0.621256D-01 -0.282192D-03  0.406439D+00
              191           192           193           194           195 
     1  -0.118850D+01  0.406439D+00 -0.778587D+00  0.257785D+00 -0.635472D-01
     2   0.218703D+01 -0.858632D+00  0.257785D+00 -0.993875D+01  0.304805D+01
     3  -0.858632D+00  0.395980D+00 -0.635472D-01  0.304805D+01 -0.152917D+01
              196           197           198           199           200 
     1   0.152757D+00 -0.217421D+00  0.102777D+00 -0.133353D+00  0.110255D+00
     2  -0.217421D+00  0.344041D+01 -0.158269D+01  0.110255D+00 -0.854815D-01
     3   0.102777D+00 -0.158269D+01  0.875414D+00 -0.132496D+01  0.303538D+00
              201           202           203           204           205 
     1  -0.132496D+01  0.166188D-01 -0.817108D-01  0.146709D+00 -0.771170D+00
     2   0.303538D+00 -0.817108D-01  0.113232D+00 -0.558114D+00  0.241668D-01
     3  -0.272231D+01  0.146709D+00 -0.558114D+00  0.106625D+01 -0.562663D+00
              206           207           208           209           210 
     1   0.241668D-01 -0.562663D+00  0.837854D+01 -0.835466D+00 -0.575888D+01
     2  -0.627987D+00  0.829147D+00 -0.835466D+00  0.314730D+00  0.684034D+00
     3   0.829147D+00 -0.113202D+02 -0.575888D+01  0.684034D+00  0.346060D+01
              211           212           213           214           215 
     1  -0.945910D+00  0.230170D+00  0.728621D+00 -0.551134D+01  0.416022D+00
     2   0.230170D+00 -0.841019D-01  0.870611D-01  0.416022D+00 -0.500777D+00
     3   0.728621D+00  0.870611D-01 -0.278234D+00  0.490025D+01 -0.421709D+00
              216           217           218           219           220 
     1   0.490025D+01  0.135040D+02  0.278669D+01  0.823598D+01  0.710453D+01
     2  -0.421709D+00  0.278669D+01  0.229948D+01  0.115851D+01  0.498600D+01
     3  -0.479490D+01  0.823598D+01  0.115851D+01  0.538669D+01  0.436387D+01
              221           222           223           224           225 
     1   0.498600D+01  0.436387D+01  0.368255D+01  0.851938D+00  0.356157D+01
     2   0.262572D+01  0.312512D+01  0.851938D+00  0.323512D+00  0.154256D+01
     3   0.312512D+01  0.377580D+01  0.356157D+01  0.154256D+01  0.274217D+01
              226           227           228           229           230 
     1  -0.131568D+02  0.853055D+01  0.918789D-01  0.597471D+01 -0.551740D+01
     2   0.853055D+01 -0.565167D+01 -0.268091D-01 -0.551740D+01  0.536183D+01
     3   0.918789D-01 -0.268091D-01 -0.194941D+01 -0.592137D+00  0.990704D+00
              231           232           233           234           235 
     1  -0.592137D+00  0.575847D+01 -0.440621D+01 -0.332216D+01  0.165422D+01
     2   0.990704D+00 -0.440621D+01  0.444865D+01  0.199294D+01  0.881501D+00
     3   0.183531D+00 -0.332216D+01  0.199294D+01  0.102775D+01 -0.655974D-01
              236           237           238           239           240 
     1   0.881501D+00 -0.655974D-01  0.157304D+01  0.896241D+00 -0.330208D+00
     2   0.313802D+01 -0.145344D+01  0.896241D+00  0.572194D+01 -0.139317D+01
     3  -0.145344D+01  0.890080D+00 -0.330208D+00 -0.139317D+01  0.980487D+00
              241           242           243           244           245 
     1   0.170380D+00 -0.105642D+01  0.206844D+00 -0.153870D+01  0.185432D+00
     2  -0.105642D+01 -0.556187D+00  0.120481D+01  0.185432D+00 -0.229269D+00
     3   0.206844D+00  0.120481D+01 -0.126256D+01  0.663351D+00  0.382920D+00
              246           247           248           249           250 
     1   0.663351D+00  0.313485D+00  0.251269D+00  0.338919D+00  0.138659D+01
     2   0.382920D+00  0.251269D+00 -0.311292D+00  0.131134D+01  0.123480D-01
     3  -0.376379D+01  0.338919D+00  0.131134D+01  0.347958D+00 -0.112955D+01
              251           252           253           254           255 
     1   0.123480D-01 -0.112955D+01  0.888753D+01 -0.397997D+01  0.563734D+01
     2   0.757505D+00 -0.110054D+00 -0.397997D+01  0.317114D+01 -0.198382D+01
     3  -0.110054D+00  0.643486D+01  0.563734D+01 -0.198382D+01  0.359669D+01
              256           257           258           259           260 
     1  -0.686375D+01  0.705015D+01 -0.445151D+01  0.192817D+01 -0.845622D+00
     2   0.705015D+01 -0.776721D+01  0.477709D+01 -0.845622D+00  0.589207D+00
     3  -0.445151D+01  0.477709D+01 -0.396895D+01  0.199983D+01 -0.193535D+01
              261           262           263           264           265 
     1   0.199983D+01  0.501185D+00 -0.192617D+01  0.979724D+00 -0.549583D+01
     2  -0.193535D+01 -0.192617D+01 -0.344367D+01 -0.239710D+00 -0.359701D+01
     3   0.137592D+01  0.979724D+00 -0.239710D+00  0.163071D+01 -0.237714D+01
              266           267           268           269           270 
     1  -0.359701D+01 -0.237714D+01  0.389505D+01 -0.762797D+00  0.932960D-01
     2  -0.779031D+01 -0.217581D+01 -0.762797D+00 -0.546914D+00  0.153173D+01
     3  -0.217581D+01 -0.362449D+01  0.932960D-01  0.153173D+01  0.182482D+01
              271           272           273           274           275 
     1   0.503476D+01  0.379710D+01  0.152513D+01  0.500834D+01  0.436985D+01
     2   0.379710D+01  0.542662D+01  0.251900D+01  0.436985D+01  0.691660D+01
     3   0.152513D+01  0.251900D+01  0.158542D+01  0.182966D+01  0.249326D+01
              276           277           278           279           280 
     1   0.182966D+01  0.799023D+00  0.107862D+01  0.901040D+00 -0.528996D+01
     2   0.249326D+01  0.107862D+01  0.635463D+00  0.100200D+01 -0.125045D+01
     3   0.247344D+01  0.901040D+00  0.100200D+01  0.118814D+01 -0.202573D+01
              281           282           283           284           285 
     1  -0.125045D+01 -0.202573D+01  0.306442D+01 -0.134860D+01  0.294016D+00
     2  -0.275348D+01 -0.260442D+01 -0.134860D+01  0.366134D+01 -0.536532D+00
     3  -0.260442D+01 -0.254103D+01  0.294016D+00 -0.536532D+00  0.759178D+00
              286           287           288 
     1  -0.288487D+01 -0.117178D+01 -0.122336D+01
     2  -0.117178D+01 -0.672798D+00 -0.150146D+01
     3  -0.122336D+01 -0.150146D+01 -0.112230D+01

GradGradGradGradGradGradGradGradGradGradGradGradGradGradGradGradGradGrad
Berny optimization.
Internal  Forces:  Max     0.000051449 RMS     0.000014644
Search for a local minimum.
Step number   1 out of a maximum of    2
All quantities printed in internal units (Hartrees-Bohrs-Radians)
Second derivative matrix not updated -- analytic derivatives used.
ITU=  0
    Eigenvalues ---    0.00040   0.00050   0.00056   0.00207   0.00293
    Eigenvalues ---    0.00540   0.00606   0.01008   0.01065   0.01114
    Eigenvalues ---    0.01405   0.01458   0.01555   0.01578   0.01721
    Eigenvalues ---    0.01887   0.01927   0.02170   0.02181   0.02289
    Eigenvalues ---    0.02638   0.02974   0.03066   0.03156   0.03229
    Eigenvalues ---    0.03562   0.03661   0.04654   0.04851   0.05574
    Eigenvalues ---    0.05590   0.05798   0.05818   0.07274   0.07943
    Eigenvalues ---    0.08541   0.09911   0.10226   0.11019   0.12330
    Eigenvalues ---    0.12371   0.12438   0.12439   0.13092   0.13114
    Eigenvalues ---    0.13954   0.14731   0.14740   0.17195   0.17760
    Eigenvalues ---    0.18747   0.19321   0.19794   0.20973   0.21042
    Eigenvalues ---    0.21625   0.22078   0.22540   0.23909   0.24928
    Eigenvalues ---    0.31271   0.31297   0.33003   0.33013   0.33752
    Eigenvalues ---    0.33846   0.34430   0.34445   0.34982   0.35384
    Eigenvalues ---    0.35713   0.36797   0.36832   0.36900   0.37035
    Eigenvalues ---    0.39206   0.40842   0.41499   0.42767   0.44169
    Eigenvalues ---    0.44432   0.50128   0.50236   0.51492   0.54152
    Eigenvalues ---    0.55009   0.56972   0.61322   0.65129   2.01424
Angle between quadratic step and forces=  74.07 degrees.
Linear search not attempted -- first point.
Iteration  1 RMS(Cart)=  0.01619897 RMS(Int)=  0.00007491
Iteration  2 RMS(Cart)=  0.00013640 RMS(Int)=  0.00002008
Iteration  3 RMS(Cart)=  0.00000004 RMS(Int)=  0.00002008
Variable       Old X    -DE/DX   Delta X   Delta X   Delta X     New X
                                (Linear)    (Quad)   (Total)
   R1        2.70100  -0.00001   0.00000  -0.00017  -0.00017   2.70082
   R2        2.57288  -0.00001   0.00000   0.00005   0.00005   2.57293
   R3        2.04868   0.00000   0.00000   0.00000   0.00000   2.04868
   R4        2.77357  -0.00004   0.00000  -0.00013  -0.00014   2.77343
   R5        2.40375  -0.00001   0.00000   0.00024   0.00023   2.40399
   R6        2.61588  -0.00002   0.00000   0.00016   0.00016   2.61604
   R7        2.46996   0.00000   0.00000  -0.00028  -0.00028   2.46968
   R8        2.59217   0.00003   0.00000   0.00001   0.00001   2.59218
   R9        2.81463   0.00000   0.00000  -0.00004  -0.00004   2.81460
  R10        2.52625   0.00004   0.00000   0.00007   0.00007   2.52632
  R11        2.04698  -0.00001   0.00000  -0.00003  -0.00003   2.04695
  R12        3.97897  -0.00002   0.00000  -0.00161  -0.00160   3.97736
  R13        3.82701   0.00002   0.00000   0.00085   0.00085   3.82786
  R14        3.93678  -0.00001   0.00000  -0.00061  -0.00061   3.93618
  R15        4.22091   0.00003   0.00000   0.00133   0.00133   4.22223
  R16        2.07372   0.00001   0.00000   0.00009   0.00009   2.07380
  R17        2.06186   0.00000   0.00000   0.00000   0.00000   2.06186
  R18        2.07303  -0.00001   0.00000  -0.00007  -0.00007   2.07296
  R19        2.47456   0.00001   0.00000  -0.00009  -0.00009   2.47446
  R20        2.77310   0.00001   0.00000   0.00007   0.00007   2.77317
  R21        2.61365   0.00001   0.00000  -0.00005  -0.00005   2.61360
  R22        2.70191  -0.00003   0.00000  -0.00013  -0.00013   2.70177
  R23        2.40294   0.00002   0.00000  -0.00006  -0.00006   2.40288
  R24        2.57132  -0.00001   0.00000   0.00000   0.00000   2.57132
  R25        2.04848   0.00000   0.00000  -0.00001  -0.00001   2.04847
  R26        2.52711   0.00002   0.00000   0.00001   0.00001   2.52712
  R27        2.04692  -0.00001   0.00000  -0.00002  -0.00002   2.04690
  R28        2.59152   0.00003   0.00000   0.00017   0.00017   2.59169
  R29        2.81527   0.00000   0.00000  -0.00001  -0.00001   2.81526
  R30        2.07166   0.00000   0.00000   0.00016   0.00016   2.07182
  R31        2.07461  -0.00001   0.00000  -0.00018  -0.00018   2.07444
  R32        2.06185   0.00000   0.00000  -0.00005  -0.00005   2.06180
  R33        1.82352   0.00000   0.00000  -0.00002  -0.00002   1.82350
  R34        1.83914   0.00000   0.00000   0.00000   0.00000   1.83915
   A1        2.08432   0.00002   0.00000   0.00009   0.00009   2.08441
   A2        2.09539   0.00000   0.00000   0.00002   0.00002   2.09541
   A3        2.10347  -0.00001   0.00000  -0.00012  -0.00012   2.10335
   A4        2.05163   0.00000   0.00000   0.00010   0.00010   2.05173
   A5        2.15945   0.00000   0.00000  -0.00008  -0.00008   2.15937
   A6        2.07210   0.00000   0.00000  -0.00002  -0.00002   2.07208
   A7        2.06137   0.00001   0.00000  -0.00014  -0.00014   2.06123
   A8        2.06072  -0.00001   0.00000   0.00016   0.00016   2.06088
   A9        2.16109   0.00000   0.00000  -0.00001  -0.00001   2.16107
  A10        2.11367   0.00001   0.00000   0.00010   0.00010   2.11377
  A11        2.18961  -0.00001   0.00000  -0.00019  -0.00019   2.18943
  A12        1.97990   0.00000   0.00000   0.00009   0.00009   1.97999
  A13        2.11511  -0.00003   0.00000  -0.00005  -0.00005   2.11506
  A14        2.14024  -0.00001   0.00000  -0.00010  -0.00010   2.14014
  A15        2.18705   0.00001   0.00000   0.00008   0.00008   2.18713
  A16        1.95589   0.00000   0.00000   0.00002   0.00002   1.95591
  A17        1.91891   0.00002   0.00000   0.00015   0.00016   1.91906
  A18        1.42069  -0.00002   0.00000   0.00023   0.00022   1.42091
  A19        1.79636   0.00002   0.00000   0.00237   0.00229   1.79864
  A20        2.17374  -0.00005   0.00000  -0.02042  -0.02044   2.15330
  A21        2.87186  -0.00001   0.00000   0.00631   0.00626   2.87812
  A22        1.57588  -0.00001   0.00000   0.00354   0.00365   1.57953
  A23        1.30860   0.00000   0.00000  -0.00064  -0.00054   1.30806
  A24        1.94712   0.00001   0.00000  -0.00051  -0.00050   1.94661
  A25        1.94401   0.00001   0.00000   0.00017   0.00017   1.94418
  A26        1.89692   0.00001   0.00000  -0.00001  -0.00001   1.89691
  A27        1.94109   0.00000   0.00000  -0.00007  -0.00007   1.94102
  A28        1.90207  -0.00001   0.00000  -0.00033  -0.00033   1.90174
  A29        1.87737  -0.00001   0.00000  -0.00006  -0.00006   1.87732
  A30        1.90167   0.00000   0.00000   0.00029   0.00029   1.90196
  A31        1.93114   0.00002   0.00000   0.00125   0.00125   1.93239
  A32        2.05702  -0.00003   0.00000  -0.00056  -0.00056   2.05647
  A33        2.16421   0.00003   0.00000   0.00049   0.00049   2.16471
  A34        2.06195   0.00000   0.00000   0.00006   0.00006   2.06201
  A35        2.05016   0.00002   0.00000   0.00011   0.00011   2.05027
  A36        2.07952  -0.00005   0.00000  -0.00041  -0.00041   2.07911
  A37        2.15351   0.00003   0.00000   0.00030   0.00030   2.15380
  A38        2.08517   0.00000   0.00000  -0.00012  -0.00012   2.08505
  A39        2.09404   0.00000   0.00000   0.00007   0.00007   2.09411
  A40        2.10397   0.00000   0.00000   0.00005   0.00005   2.10402
  A41        2.14035   0.00000   0.00000   0.00004   0.00004   2.14040
  A42        2.18729  -0.00001   0.00000  -0.00006  -0.00006   2.18723
  A43        1.95555   0.00000   0.00000   0.00001   0.00001   1.95556
  A44        2.11372   0.00000   0.00000   0.00010   0.00010   2.11382
  A45        2.11494  -0.00002   0.00000  -0.00021  -0.00021   2.11473
  A46        2.19109   0.00002   0.00000   0.00046   0.00046   2.19155
  A47        1.97716   0.00000   0.00000  -0.00025  -0.00025   1.97691
  A48        1.93770  -0.00001   0.00000   0.00005   0.00005   1.93775
  A49        1.94600  -0.00001   0.00000  -0.00019  -0.00019   1.94581
  A50        1.89984   0.00001   0.00000   0.00008   0.00008   1.89992
  A51        1.87749   0.00001   0.00000  -0.00003  -0.00003   1.87746
  A52        1.90372  -0.00001   0.00000  -0.00068  -0.00068   1.90305
  A53        1.89831   0.00001   0.00000   0.00077   0.00077   1.89908
  A54        2.14416  -0.00002   0.00000   0.00123   0.00123   2.14539
  A55        1.66996   0.00000   0.00000  -0.00053  -0.00053   1.66943
  A56        1.91565   0.00000   0.00000  -0.00029  -0.00029   1.91536
   D1        0.00524   0.00000   0.00000   0.00016   0.00017   0.00540
   D2       -3.13953   0.00000   0.00000   0.00032   0.00032  -3.13921
   D3       -3.13928  -0.00001   0.00000  -0.00027  -0.00027  -3.13955
   D4       -0.00086   0.00000   0.00000  -0.00012  -0.00012  -0.00098
   D5       -0.00096   0.00000   0.00000  -0.00001  -0.00001  -0.00096
   D6        3.13934  -0.00001   0.00000  -0.00030  -0.00030   3.13904
   D7       -3.13961   0.00001   0.00000   0.00043   0.00043  -3.13918
   D8        0.00069   0.00000   0.00000   0.00014   0.00014   0.00083
   D9       -0.00754   0.00000   0.00000  -0.00026  -0.00026  -0.00780
  D10        3.13047   0.00000   0.00000   0.00003   0.00003   3.13050
  D11        3.13706   0.00000   0.00000  -0.00041  -0.00041   3.13665
  D12       -0.00811   0.00000   0.00000  -0.00012  -0.00011  -0.00822
  D13        3.08291  -0.00001   0.00000  -0.00001  -0.00001   3.08290
  D14       -0.06189  -0.00001   0.00000   0.00014   0.00014  -0.06175
  D15        0.00577   0.00000   0.00000   0.00021   0.00021   0.00598
  D16       -3.13451   0.00000   0.00000  -0.00001  -0.00001  -3.13452
  D17       -3.13202   0.00000   0.00000  -0.00010  -0.00010  -3.13212
  D18        0.01088   0.00000   0.00000  -0.00032  -0.00032   0.01056
  D19        0.07667   0.00001   0.00000  -0.00005  -0.00005   0.07662
  D20       -3.06872   0.00001   0.00000   0.00026   0.00026  -3.06846
  D21       -0.00144   0.00000   0.00000  -0.00005  -0.00005  -0.00149
  D22        3.13899   0.00000   0.00000   0.00014   0.00014   3.13913
  D23       -2.07287   0.00000   0.00000   0.00506   0.00506  -2.06781
  D24        0.02286   0.00000   0.00000   0.00476   0.00476   0.02761
  D25        2.11629   0.00000   0.00000   0.00507   0.00507   2.12135
  D26        1.06995   0.00000   0.00000   0.00485   0.00485   1.07480
  D27       -3.11751   0.00000   0.00000   0.00455   0.00455  -3.11296
  D28       -1.02408   0.00000   0.00000   0.00486   0.00486  -1.01922
  D29       -0.00114   0.00000   0.00000  -0.00006  -0.00006  -0.00120
  D30        3.14159   0.00000   0.00000   0.00020   0.00020  -3.14139
  D31        0.07827   0.00001   0.00000  -0.00012  -0.00012   0.07815
  D32        2.95617   0.00000   0.00000   0.00728   0.00725   2.96342
  D33        1.55102  -0.00001   0.00000   0.00889   0.00890   1.55992
  D34       -0.08256  -0.00001   0.00000   0.00008   0.00008  -0.08248
  D35       -1.95993   0.00000   0.00000  -0.01619  -0.01623  -1.97616
  D36       -2.26322   0.00003   0.00000   0.02150   0.02151  -2.24171
  D37        1.94016   0.00003   0.00000   0.01120   0.01118   1.95134
  D38       -2.51522   0.00001   0.00000   0.02860   0.02863  -2.48659
  D39       -2.20083  -0.00003   0.00000  -0.01051  -0.01053  -2.21137
  D40       -0.56629   0.00002   0.00000   0.00582   0.00584  -0.56045
  D41        1.49225   0.00001   0.00000   0.00560   0.00562   1.49787
  D42        0.82548  -0.00001   0.00000   0.01102   0.01092   0.83640
  D43        2.88403  -0.00002   0.00000   0.01079   0.01070   2.89473
  D44       -2.23361  -0.00002   0.00000  -0.00081  -0.00074  -2.23435
  D45       -0.17506  -0.00003   0.00000  -0.00104  -0.00096  -0.17603
  D46        0.07610  -0.00001   0.00000  -0.00173  -0.00173   0.07437
  D47       -3.06536   0.00000   0.00000  -0.00091  -0.00091  -3.06627
  D48        3.12779  -0.00001   0.00000  -0.00013  -0.00013   3.12766
  D49       -0.01139  -0.00002   0.00000  -0.00041  -0.00041  -0.01180
  D50       -0.01392  -0.00002   0.00000  -0.00091  -0.00091  -0.01483
  D51        3.13008  -0.00003   0.00000  -0.00118  -0.00118   3.12890
  D52       -3.12934   0.00001   0.00000  -0.00001  -0.00001  -3.12935
  D53        0.01050   0.00001   0.00000   0.00108   0.00108   0.01158
  D54        0.01238   0.00002   0.00000   0.00081   0.00081   0.01319
  D55       -3.13097   0.00002   0.00000   0.00190   0.00190  -3.12906
  D56        0.00747   0.00000   0.00000   0.00039   0.00039   0.00786
  D57       -3.13491   0.00000   0.00000   0.00034   0.00034  -3.13457
  D58       -3.13664   0.00001   0.00000   0.00068   0.00068  -3.13597
  D59        0.00416   0.00001   0.00000   0.00063   0.00063   0.00479
  D60        0.00106   0.00001   0.00000   0.00026   0.00026   0.00131
  D61        3.14004   0.00000   0.00000   0.00025   0.00025   3.14029
  D62       -3.13974   0.00001   0.00000   0.00030   0.00030  -3.13944
  D63       -0.00076   0.00000   0.00000   0.00029   0.00029  -0.00046
  D64       -0.00321  -0.00001   0.00000  -0.00039  -0.00039  -0.00360
  D65        3.14068   0.00000   0.00000  -0.00038  -0.00038   3.14030
  D66       -0.00393   0.00000   0.00000  -0.00018  -0.00018  -0.00410
  D67        3.13922  -0.00001   0.00000  -0.00114  -0.00114   3.13808
  D68        2.22154  -0.00001   0.00000  -0.01432  -0.01432   2.20722
  D69       -1.96843  -0.00002   0.00000  -0.01445  -0.01445  -1.98288
  D70        0.12577   0.00000   0.00000  -0.01356  -0.01356   0.11221
  D71       -0.92169   0.00000   0.00000  -0.01330  -0.01330  -0.93499
  D72        1.17153  -0.00001   0.00000  -0.01343  -0.01343   1.15810
  D73       -3.01746   0.00000   0.00000  -0.01255  -0.01255  -3.03000
        Item               Value     Threshold  Converged?
Maximum Force            0.000051     0.000450     YES
RMS     Force            0.000015     0.000300     YES
Maximum Displacement     0.073956     0.001800     NO 
RMS     Displacement     0.016252     0.001200     NO 
Predicted change in Energy=-1.617583D-06
GradGradGradGradGradGradGradGradGradGradGradGradGradGradGradGradGradGrad

AllDun F.D. properties on file 20721 Mask=      11 NFrqRd=     2 NDeriv=     1 ND12= 1 LenFil=      58:
Frequencies=    0.000000    0.085969
Property number 1 -- Alpha(-w,w) frequency  1    0.000000:
                1             2             3 
     1   0.271616D+03 -0.624504D+01  0.170670D+02
     2  -0.624504D+01  0.158157D+03 -0.125516D+02
     3   0.170670D+02 -0.125516D+02  0.164901D+03
Property number 1 -- Alpha(-w,w) frequency  2    0.085969:
                1             2             3 
     1   0.301339D+03 -0.102834D+02  0.238056D+02
     2  -0.102834D+02  0.171269D+03 -0.161968D+02
     3   0.238056D+02 -0.161968D+02  0.180437D+03
Property number 5 -- Beta(-w,w,0) frequency  1    0.000000:
                1 
     1  -0.279654D+02
     2   0.115461D+03
     3   0.669484D+01
     4   0.660415D+02
     5   0.316412D+02
     6   0.403147D+02
     7   0.115461D+03
     8   0.669484D+01
     9  -0.282716D+03
    10   0.316412D+02
    11   0.120112D+03
    12   0.236579D+01
    13   0.660415D+02
    14   0.316412D+02
    15   0.120112D+03
    16   0.403147D+02
    17   0.236579D+01
    18  -0.398551D+03
Property number 5 -- Beta(-w,w,0) frequency  2    0.085969:
                1 
     1  -0.463138D+02
     2   0.231111D+03
     3  -0.145656D+03
     4   0.157570D+03
     5   0.829974D+02
     6   0.226859D+03
     7   0.167654D+03
     8   0.493949D+02
     9  -0.562456D+03
    10   0.171239D+02
    11   0.266474D+03
    12  -0.741716D+01
    13   0.942441D+02
    14   0.536079D+02
    15   0.226668D+03
    16   0.929196D+01
    17   0.296875D+02
    18  -0.786834D+03
AllDun F.D. properties on file 20722 Mask=       1 NFrqRd=     2 NDeriv=    96 ND12= 1 LenFil=    1732:
Frequencies=    0.000000    0.085969
Property number 1 -- Alpha(-w,w) derivatives, frequency  1    0.000000:
                1             2             3             4             5 
     1  -0.256238D+01 -0.810891D+00  0.124650D+02  0.547362D+00  0.523622D+00
     2  -0.810891D+00 -0.206472D+01 -0.169030D+01  0.523622D+00  0.107437D+01
     3   0.124650D+02 -0.169030D+01 -0.111902D+02 -0.261924D+01 -0.304719D+01
                6             7             8             9            10 
     1  -0.261924D+01 -0.490879D+01  0.329626D+00 -0.201153D+01  0.566517D+01
     2  -0.304719D+01  0.329626D+00 -0.260810D+01 -0.538136D+00 -0.834235D+00
     3   0.109483D+01 -0.201153D+01 -0.538136D+00  0.856639D+01 -0.171519D+01
               11            12            13            14            15 
     1  -0.834235D+00 -0.171519D+01 -0.229450D+01 -0.165683D+01 -0.311332D+00
     2  -0.153832D+01 -0.675772D+00 -0.165683D+01  0.102641D+01 -0.159305D+01
     3  -0.675772D+00  0.841571D+01 -0.311332D+00 -0.159305D+01 -0.118262D+01
               16            17            18            19            20 
     1   0.914347D+01 -0.135844D+01  0.527427D+01 -0.149186D+02  0.127081D+01
     2  -0.135844D+01  0.678600D+00 -0.204366D+00  0.127081D+01 -0.245076D+01
     3   0.527427D+01 -0.204366D+00 -0.111218D+02 -0.452841D+01  0.164261D+01
               21            22            23            24            25 
     1  -0.452841D+01  0.251021D+01 -0.172276D+01  0.956454D+00 -0.534825D+01
     2   0.164261D+01 -0.172276D+01  0.727098D+00  0.154930D+01  0.124836D+01
     3  -0.132495D+02  0.956454D+00  0.154930D+01  0.240244D+01 -0.124592D+01
               26            27            28            29            30 
     1   0.124836D+01 -0.124592D+01  0.147417D+02 -0.730685D+00  0.425307D+01
     2   0.465872D+00  0.454522D-01 -0.730685D+00  0.344564D+01 -0.957421D+00
     3   0.454522D-01  0.265547D+01  0.425307D+01 -0.957421D+00  0.182819D+02
               31            32            33            34            35 
     1  -0.151223D+01  0.568929D+01 -0.720857D+00  0.137815D+02 -0.201010D+01
     2   0.568929D+01 -0.225564D+01  0.206794D+01 -0.201010D+01  0.675124D+00
     3  -0.720857D+00  0.206794D+01 -0.293006D+01  0.900231D+01 -0.155279D+01
               36            37            38            39            40 
     1   0.900231D+01  0.105042D+02 -0.187275D+01  0.656558D+01 -0.183153D+01
     2  -0.155279D+01 -0.187275D+01  0.329579D-01 -0.606752D+00  0.445402D+00
     3   0.674229D+01  0.656558D+01 -0.606752D+00 -0.582012D+01 -0.125890D+01
               41            42            43            44            45 
     1   0.445402D+00 -0.125890D+01  0.143106D+01 -0.579889D+00  0.337447D+01
     2  -0.185281D+00  0.184137D+00 -0.579889D+00  0.263069D+00 -0.951808D+00
     3   0.184137D+00  0.561789D-01  0.337447D+01 -0.951808D+00  0.131493D+02
               46            47            48            49            50 
     1   0.144552D+01  0.222458D+01 -0.122515D+02  0.141730D+01  0.424054D+01
     2   0.222458D+01  0.399566D+01  0.761217D+00  0.424054D+01 -0.172761D+01
     3  -0.122515D+02  0.761217D+00  0.103733D+02  0.234919D+01 -0.280724D+01
               51            52            53            54            55 
     1   0.234919D+01 -0.560742D+00  0.959307D+00 -0.628642D+01 -0.142189D+02
     2  -0.280724D+01  0.959307D+00  0.599995D+00  0.116680D+01  0.748380D+00
     3  -0.150819D+01 -0.628642D+01  0.116680D+01 -0.993198D+01 -0.162283D+01
               56            57            58            59            60 
     1   0.748380D+00 -0.162283D+01  0.206080D+01 -0.291352D+01 -0.125043D+00
     2  -0.729293D+00  0.616600D+00 -0.291352D+01  0.129845D+01 -0.110368D+01
     3   0.616600D+00 -0.103565D+02 -0.125043D+00 -0.110368D+01  0.161429D+01
               61            62            63            64            65 
     1  -0.904723D+01  0.410880D+00 -0.343874D+01 -0.501755D+00  0.164089D+01
     2   0.410880D+00 -0.555182D+00  0.484608D+00  0.164089D+01  0.287603D+01
     3  -0.343874D+01  0.484608D+00  0.176799D+00  0.134382D+01 -0.238913D+00
               66            67            68            69            70 
     1   0.134382D+01  0.700704D+00 -0.255936D+01  0.546933D+00  0.777936D+00
     2  -0.238913D+00 -0.255936D+01 -0.163906D+01  0.176707D+01  0.885987D+00
     3  -0.284966D+01  0.546933D+00  0.176707D+01  0.117594D+01  0.232812D+01
               71            72            73            74            75 
     1   0.885987D+00  0.232812D+01  0.212395D+01  0.506828D+00  0.109654D+01
     2   0.281110D+01  0.542090D+00  0.506828D+00  0.932560D+00 -0.155985D+00
     3   0.542090D+00 -0.281001D+01  0.109654D+01 -0.155985D+00  0.869211D+01
               76            77            78            79            80 
     1  -0.865549D+00 -0.104786D+01 -0.449754D-01  0.382802D+01 -0.533128D+00
     2  -0.104786D+01  0.326980D+00  0.125153D+01 -0.533128D+00  0.663518D+00
     3  -0.449754D-01  0.125153D+01 -0.139061D+01 -0.348689D+01  0.712893D+00
               81            82            83            84            85 
     1  -0.348689D+01 -0.103180D+02  0.186764D-01 -0.991386D+01 -0.443754D+00
     2   0.712893D+00  0.186764D-01 -0.472728D+01  0.472143D+00 -0.795159D+01
     3   0.254973D+01 -0.991386D+01  0.472143D+00 -0.412443D+01  0.387013D+00
               86            87            88            89            90 
     1  -0.795159D+01  0.387013D+00 -0.945673D+01  0.787476D+00 -0.465411D+01
     2   0.356973D+01 -0.431348D+01  0.787476D+00 -0.979097D+00  0.538090D+00
     3  -0.431348D+01  0.154640D+00 -0.465411D+01  0.538090D+00 -0.483713D+01
               91            92            93            94            95 
     1  -0.116513D+01  0.156491D+01  0.644338D+00  0.238040D+01  0.376198D+01
     2   0.156491D+01 -0.773626D+01  0.225267D+01  0.376198D+01  0.235675D+01
     3   0.644338D+00  0.225267D+01 -0.105179D+01  0.156535D+00  0.154694D+01
               96            97            98            99           100 
     1   0.156535D+00 -0.197431D+01 -0.480930D+00  0.987538D+00  0.144042D+02
     2   0.154694D+01 -0.480930D+00 -0.214152D+01  0.145969D+01 -0.367773D+01
     3   0.464384D+00  0.987538D+00  0.145969D+01 -0.266168D+00  0.271436D+01
              101           102           103           104           105 
     1  -0.367773D+01  0.271436D+01 -0.348044D+01  0.881303D+00 -0.122683D+01
     2   0.113654D+02 -0.475396D+01  0.881303D+00  0.286132D+01 -0.359479D+00
     3  -0.475396D+01  0.378849D+01 -0.122683D+01 -0.359479D+00  0.477384D+00
              106           107           108           109           110 
     1   0.422272D+01 -0.569134D+00  0.295214D+01 -0.572728D+01 -0.194026D+01
     2  -0.569134D+00  0.373325D+01  0.833104D+00 -0.194026D+01 -0.731348D+01
     3   0.295214D+01  0.833104D+00  0.777789D+00 -0.104531D+01  0.313126D+01
              111           112           113           114           115 
     1  -0.104531D+01  0.750755D+01 -0.450148D+01  0.318768D+01 -0.477011D+01
     2   0.313126D+01 -0.450148D+01 -0.104879D+02  0.187129D+01  0.170484D+01
     3   0.561804D+00  0.318768D+01  0.187129D+01  0.866307D+00  0.397390D+00
              116           117           118           119           120 
     1   0.170484D+01  0.397390D+00  0.358304D+01  0.113688D+02 -0.326562D+01
     2   0.113073D+00 -0.101058D+01  0.113688D+02  0.115546D+02  0.224291D+00
     3  -0.101058D+01  0.150558D+01 -0.326562D+01  0.224291D+00  0.101139D+01
              121           122           123           124           125 
     1  -0.433418D+01  0.257768D+01 -0.118516D+01  0.198102D+01  0.295410D+01
     2   0.257768D+01  0.740469D+01 -0.347987D+01  0.295410D+01 -0.120319D+01
     3  -0.118516D+01 -0.347987D+01 -0.119173D+01 -0.114630D+01 -0.177526D+01
              126           127           128           129           130 
     1  -0.114630D+01 -0.273777D+01 -0.106526D+02  0.517565D+01  0.507633D+00
     2  -0.177526D+01 -0.106526D+02 -0.104029D+02  0.489026D+00  0.459484D+01
     3   0.289152D+01  0.517565D+01  0.489026D+00 -0.314242D+01 -0.305901D+01
              131           132           133           134           135 
     1   0.459484D+01 -0.305901D+01  0.169053D+01 -0.508395D+01 -0.239511D+01
     2  -0.913672D+01  0.283984D+01 -0.508395D+01 -0.144411D+01 -0.347136D+01
     3   0.283984D+01 -0.988184D+00 -0.239511D+01 -0.347136D+01 -0.102375D+01
              136           137           138           139           140 
     1  -0.999458D+01  0.561502D+01 -0.385306D+01  0.508339D+00 -0.253864D+01
     2   0.561502D+01  0.638169D+01 -0.559837D+00 -0.253864D+01  0.117510D+02
     3  -0.385306D+01 -0.559837D+00 -0.492044D+00  0.117161D+01 -0.353298D+01
              141           142           143           144           145 
     1   0.117161D+01 -0.251883D+01  0.205998D+01 -0.136365D+01 -0.140908D+02
     2  -0.353298D+01  0.205998D+01 -0.237452D+01  0.106590D+01  0.313458D+01
     3   0.137012D+01 -0.136365D+01  0.106590D+01 -0.752198D+00 -0.196723D+01
              146           147           148           149           150 
     1   0.313458D+01 -0.196723D+01  0.123783D+02 -0.756625D+01  0.307796D+01
     2  -0.169901D+02  0.412506D+01 -0.756625D+01  0.453198D+01 -0.254874D+01
     3   0.412506D+01 -0.441159D+01  0.307796D+01 -0.254874D+01  0.109100D+01
              151           152           153           154           155 
     1  -0.536715D+01  0.114464D+01 -0.676195D+01  0.134528D+02 -0.134848D+01
     2   0.114464D+01 -0.487620D+01  0.269636D+01 -0.134848D+01  0.934071D+01
     3  -0.676195D+01  0.269636D+01 -0.479156D+01  0.193832D+01 -0.299968D+01
              156           157           158           159           160 
     1   0.193832D+01 -0.819918D+01  0.322075D+01 -0.708682D+00  0.471895D+01
     2  -0.299968D+01  0.322075D+01  0.494336D+00  0.437289D+00  0.713991D-01
     3   0.150547D+01 -0.708682D+00  0.437289D+00 -0.444553D+00  0.312195D+01
              161           162           163           164           165 
     1   0.713991D-01  0.312195D+01  0.946895D+01 -0.923318D+01  0.273816D+01
     2   0.176201D+01 -0.143069D+01 -0.923318D+01  0.396584D+01 -0.894526D-01
     3  -0.143069D+01  0.254229D+01  0.273816D+01 -0.894526D-01  0.470696D+01
              166           167           168           169           170 
     1  -0.937695D+01  0.488280D+01  0.535527D-01  0.155762D+01  0.122548D+01
     2   0.488280D+01 -0.481901D+01  0.817144D+00  0.122548D+01 -0.817278D+00
     3   0.535527D-01  0.817144D+00 -0.107666D+00  0.748899D+01 -0.277802D+01
              171           172           173           174           175 
     1   0.748899D+01 -0.615676D+01  0.265580D+01 -0.411422D+01 -0.171680D+00
     2  -0.277802D+01  0.265580D+01 -0.155533D+01  0.107344D+01 -0.811672D+00
     3   0.578704D+01 -0.411422D+01  0.107344D+01 -0.354898D+01 -0.694030D+00
              176           177           178           179           180 
     1  -0.811672D+00 -0.694030D+00 -0.473581D+01  0.138662D+01 -0.601062D+01
     2  -0.196892D+00 -0.104045D+01  0.138662D+01 -0.114041D+01  0.223096D+01
     3  -0.104045D+01 -0.868611D+00 -0.601062D+01  0.223096D+01 -0.861790D+01
              181           182           183           184           185 
     1  -0.799495D+01 -0.508755D+01 -0.130093D+00 -0.503887D+01 -0.457160D+01
     2  -0.508755D+01 -0.360531D+01 -0.839851D-01 -0.457160D+01 -0.474898D+01
     3  -0.130093D+00 -0.839851D-01 -0.321983D+00  0.370530D+00  0.262258D+00
              186           187           188           189           190 
     1   0.370530D+00 -0.288444D+00  0.143539D+00 -0.310223D+00  0.351736D+00
     2   0.262258D+00  0.143539D+00  0.437355D+00 -0.283864D+00 -0.121772D+01
     3  -0.464433D+00 -0.310223D+00 -0.283864D+00  0.112826D+00  0.480424D+00
              191           192           193           194           195 
     1  -0.121772D+01  0.480424D+00 -0.810151D+00  0.224188D+00 -0.895770D-01
     2   0.177231D+01 -0.727845D+00  0.224188D+00 -0.957913D+01  0.289696D+01
     3  -0.727845D+00  0.395319D+00 -0.895770D-01  0.289696D+01 -0.150257D+01
              196           197           198           199           200 
     1   0.290620D+00 -0.232757D+00  0.930751D-01 -0.431781D+00  0.158553D+00
     2  -0.232757D+00  0.321866D+01 -0.154155D+01  0.158553D+00 -0.120316D+00
     3   0.930751D-01 -0.154155D+01  0.894055D+00 -0.136499D+01  0.280221D+00
              201           202           203           204           205 
     1  -0.136499D+01  0.103567D+00 -0.384756D-01  0.154990D+00 -0.843649D+00
     2   0.280221D+00 -0.384756D-01  0.127274D+00 -0.589147D+00  0.457254D-01
     3  -0.223231D+01  0.154990D+00 -0.589147D+00  0.973454D+00 -0.512490D+00
              206           207           208           209           210 
     1   0.457254D-01 -0.512490D+00  0.799385D+01 -0.814635D+00 -0.496952D+01
     2  -0.656058D+00  0.790201D+00 -0.814635D+00  0.375153D+00  0.518941D+00
     3   0.790201D+00 -0.109116D+02 -0.496952D+01  0.518941D+00  0.342243D+01
              211           212           213           214           215 
     1  -0.950981D+00  0.263326D+00  0.545365D+00 -0.487342D+01  0.357235D+00
     2   0.263326D+00 -0.644171D-01 -0.227057D+00  0.357235D+00 -0.498033D+00
     3   0.545365D+00 -0.227057D+00 -0.309287D+00  0.451393D+01 -0.398447D+00
              216           217           218           219           220 
     1   0.451393D+01  0.102552D+02  0.261036D+01  0.580353D+01  0.550816D+01
     2  -0.398447D+00  0.261036D+01  0.218190D+01  0.102834D+01  0.426074D+01
     3  -0.475095D+01  0.580353D+01  0.102834D+01  0.357493D+01  0.317812D+01
              221           222           223           224           225 
     1   0.426074D+01  0.317812D+01  0.253343D+01  0.775980D+00  0.274079D+01
     2   0.269290D+01  0.251138D+01  0.775980D+00  0.356075D+00  0.146155D+01
     3   0.251138D+01  0.294916D+01  0.274079D+01  0.146155D+01  0.249833D+01
              226           227           228           229           230 
     1  -0.100136D+02  0.625491D+01  0.662523D+00  0.429122D+01 -0.423287D+01
     2   0.625491D+01 -0.396726D+01 -0.405020D+00 -0.423287D+01  0.468832D+01
     3   0.662523D+00 -0.405020D+00 -0.174571D+01 -0.740560D+00  0.102924D+01
              231           232           233           234           235 
     1  -0.740560D+00  0.455900D+01 -0.334403D+01 -0.296386D+01  0.206598D+01
     2   0.102924D+01 -0.334403D+01  0.341159D+01  0.176101D+01  0.907338D+00
     3   0.266383D+00 -0.296386D+01  0.176101D+01  0.132526D+01 -0.507293D-01
              236           237           238           239           240 
     1   0.907338D+00 -0.507293D-01  0.143109D+01  0.116684D+01 -0.403446D+00
     2   0.302214D+01 -0.130471D+01  0.116684D+01  0.502696D+01 -0.112883D+01
     3  -0.130471D+01  0.849907D+00 -0.403446D+00 -0.112883D+01  0.866193D+00
              241           242           243           244           245 
     1   0.923355D-01 -0.925756D+00  0.283973D+00 -0.195378D+01  0.213285D+00
     2  -0.925756D+00 -0.570732D+00  0.113524D+01  0.213285D+00 -0.266997D+00
     3   0.283973D+00  0.113524D+01 -0.115539D+01  0.699191D+00  0.337146D+00
              246           247           248           249           250 
     1   0.699191D+00  0.306257D+00  0.111738D+00  0.285705D+00  0.129228D+01
     2   0.337146D+00  0.111738D+00 -0.251963D+00  0.120626D+01  0.317059D-01
     3  -0.355452D+01  0.285705D+00  0.120626D+01  0.308681D+00 -0.137475D+01
              251           252           253           254           255 
     1   0.317059D-01 -0.137475D+01  0.661640D+01 -0.323061D+01  0.388635D+01
     2   0.725905D+00 -0.439691D-01 -0.323061D+01  0.278554D+01 -0.140755D+01
     3  -0.439691D-01  0.563403D+01  0.388635D+01 -0.140755D+01  0.224677D+01
              256           257           258           259           260 
     1  -0.505058D+01  0.565704D+01 -0.306710D+01  0.118104D+01 -0.630295D+00
     2   0.565704D+01 -0.701775D+01  0.364282D+01 -0.630295D+00  0.534160D+00
     3  -0.306710D+01  0.364282D+01 -0.301341D+01  0.151085D+01 -0.177577D+01
              261           262           263           264           265 
     1   0.151085D+01  0.623196D+00 -0.210819D+01  0.935899D+00 -0.398735D+01
     2  -0.177577D+01 -0.210819D+01 -0.228529D+01 -0.358570D+00 -0.306908D+01
     3   0.134703D+01  0.935899D+00 -0.358570D+00  0.103668D+01 -0.165058D+01
              266           267           268           269           270 
     1  -0.306908D+01 -0.165058D+01  0.379928D+01 -0.928900D+00  0.406671D+00
     2  -0.603683D+01 -0.161578D+01 -0.928900D+00  0.140952D+00  0.104111D+01
     3  -0.161578D+01 -0.253829D+01  0.406671D+00  0.104111D+01  0.186661D+01
              271           272           273           274           275 
     1   0.445693D+01  0.324001D+01  0.136119D+01  0.398643D+01  0.377544D+01
     2   0.324001D+01  0.448567D+01  0.195113D+01  0.377544D+01  0.588570D+01
     3   0.136119D+01  0.195113D+01  0.148670D+01  0.139246D+01  0.199335D+01
              276           277           278           279           280 
     1   0.139246D+01  0.652968D+00  0.861694D+00  0.830070D+00 -0.496684D+01
     2   0.199335D+01  0.861694D+00  0.552943D+00  0.870710D+00 -0.574196D+00
     3   0.179879D+01  0.830070D+00  0.870710D+00  0.104471D+01 -0.197137D+01
              281           282           283           284           285 
     1  -0.574196D+00 -0.197137D+01  0.220261D+01 -0.109554D+01  0.912102D-01
     2  -0.276018D+01 -0.188833D+01 -0.109554D+01  0.230290D+01 -0.487798D+00
     3  -0.188833D+01 -0.225810D+01  0.912102D-01 -0.487798D+00  0.510032D+00
              286           287           288 
     1  -0.284032D+01 -0.707272D+00 -0.134399D+01
     2  -0.707272D+00 -0.127882D+01 -0.107915D+01
     3  -0.134399D+01 -0.107915D+01 -0.109660D+01
Property number 1 -- Alpha(-w,w) derivatives, frequency  2    0.085969:
                1             2             3             4             5 
     1   0.236792D+01 -0.184425D+01  0.196516D+02 -0.117093D-01  0.115189D+01
     2  -0.184425D+01 -0.241956D+01 -0.219101D+01  0.115189D+01  0.111972D+01
     3   0.196516D+02 -0.219101D+01 -0.214326D+02 -0.402313D+01 -0.338214D+01
                6             7             8             9            10 
     1  -0.402313D+01 -0.104765D+02  0.102805D+01 -0.155879D+01  0.841946D+01
     2  -0.338214D+01  0.102805D+01 -0.297092D+01 -0.903424D+00 -0.135435D+01
     3   0.236604D+01 -0.155879D+01 -0.903424D+00  0.141332D+02  0.693444D+00
               11            12            13            14            15 
     1  -0.135435D+01  0.693444D+00 -0.398160D+01 -0.245150D+01 -0.108699D+01
     2  -0.118601D+01 -0.164337D+01 -0.245150D+01  0.126333D+01 -0.248925D+01
     3  -0.164337D+01  0.149350D+02 -0.108699D+01 -0.248925D+01 -0.139934D+01
               16            17            18            19            20 
     1   0.217859D+02 -0.318248D+01  0.744462D+01 -0.289587D+02  0.336152D+01
     2  -0.318248D+01  0.124627D+01  0.262860D-01  0.336152D+01 -0.321353D+01
     3   0.744462D+01  0.262860D-01 -0.258517D+02 -0.100578D+02  0.276698D+01
               21            22            23            24            25 
     1  -0.100578D+02  0.554873D+01 -0.238613D+01  0.208481D+01 -0.133448D+02
     2   0.276698D+01 -0.238613D+01  0.880030D+00  0.221094D+01  0.253660D+01
     3  -0.181988D+02  0.208481D+01  0.221094D+01  0.302604D+01 -0.127250D+01
               26            27            28            29            30 
     1   0.253660D+01 -0.127250D+01  0.284876D+02 -0.257715D+01  0.912166D+01
     2   0.131966D+00 -0.112179D+00 -0.257715D+01  0.443650D+01 -0.169880D+01
     3  -0.112179D+00  0.781841D+01  0.912166D+01 -0.169880D+01  0.278066D+02
               31            32            33            34            35 
     1  -0.366159D+01  0.797087D+01 -0.159785D+01  0.262167D+02 -0.400411D+01
     2   0.797087D+01 -0.313189D+01  0.384583D+01 -0.400411D+01  0.118144D+01
     3  -0.159785D+01  0.384583D+01 -0.448322D+01  0.175532D+02 -0.292438D+01
               36            37            38            39            40 
     1   0.175532D+02  0.123634D+02 -0.238217D+01  0.112486D+02 -0.249010D+01
     2  -0.292438D+01 -0.238217D+01 -0.247173D+00 -0.150899D+01  0.188126D+00
     3   0.123319D+02  0.112486D+02 -0.150899D+01 -0.218676D+01 -0.236930D+01
               41            42            43            44            45 
     1   0.188126D+00 -0.236930D+01  0.298842D+01 -0.115410D+01  0.718327D+01
     2  -0.465676D-01  0.124975D+00 -0.115410D+01  0.540095D+00 -0.216273D+01
     3   0.124975D+00 -0.175989D+01  0.718327D+01 -0.216273D+01  0.315564D+02
               46            47            48            49            50 
     1  -0.157988D+01  0.332489D+01 -0.207287D+02  0.234230D+01  0.443428D+01
     2   0.332489D+01  0.443552D+01  0.151022D+01  0.443428D+01 -0.179985D+01
     3  -0.207287D+02  0.151022D+01  0.138272D+02  0.408584D+01 -0.412512D+01
               51            52            53            54            55 
     1   0.408584D+01 -0.463015D+01  0.198568D+01 -0.137377D+02 -0.227788D+02
     2  -0.412512D+01  0.198568D+01  0.555415D+00  0.270544D+01  0.198143D+01
     3  -0.124257D+01 -0.137377D+02  0.270544D+01 -0.250558D+02 -0.868142D+01
               56            57            58            59            60 
     1   0.198143D+01 -0.868142D+01  0.380807D+01 -0.360249D+01  0.101414D+01
     2  -0.164546D+01  0.217116D+01 -0.360249D+01  0.174816D+01 -0.167780D+01
     3   0.217116D+01 -0.199027D+02  0.101414D+01 -0.167780D+01  0.290006D+01
               61            62            63            64            65 
     1  -0.128365D+02  0.690716D+00 -0.419845D+01 -0.110125D+01  0.183087D+01
     2   0.690716D+00 -0.523497D+00  0.436776D+00  0.183087D+01  0.555245D+01
     3  -0.419845D+01  0.436776D+00  0.263976D+01  0.109488D+01 -0.690668D+00
               66            67            68            69            70 
     1   0.109488D+01  0.424769D+00 -0.193104D+01  0.319266D+00  0.475175D+00
     2  -0.690668D+00 -0.193104D+01 -0.424491D+01  0.305600D+01  0.100685D+01
     3  -0.608423D+01  0.319266D+00  0.305600D+01  0.147528D+01  0.153167D+01
               71            72            73            74            75 
     1   0.100685D+01  0.153167D+01  0.722049D+01 -0.220741D+00  0.486990D+01
     2   0.444252D+01  0.658604D+00 -0.220741D+00  0.138604D+01 -0.839528D+00
     3   0.658604D+00 -0.631481D+01  0.486990D+01 -0.839528D+00  0.159232D+02
               76            77            78            79            80 
     1  -0.205175D+01 -0.101685D+01 -0.647736D+00  0.314351D+01 -0.423863D+00
     2  -0.101685D+01  0.465523D+00  0.119931D+01 -0.423863D+00  0.484258D+00
     3  -0.647736D+00  0.119931D+01 -0.264142D+01 -0.616550D+01  0.117742D+01
               81            82            83            84            85 
     1  -0.616550D+01 -0.159658D+02  0.653606D+00 -0.149186D+02  0.463715D-01
     2   0.117742D+01  0.653606D+00 -0.549496D+01  0.110082D+01 -0.995338D+01
     3   0.124440D+01 -0.149186D+02  0.110082D+01 -0.969029D+01  0.916252D+00
               86            87            88            89            90 
     1  -0.995338D+01  0.916252D+00 -0.146562D+02  0.150684D+01 -0.854166D+01
     2   0.440421D+01 -0.596395D+01  0.150684D+01 -0.134028D+01  0.109405D+01
     3  -0.596395D+01  0.830745D+00 -0.854166D+01  0.109405D+01 -0.798829D+01
               91            92            93            94            95 
     1  -0.541155D+01  0.457703D+01 -0.956207D+00  0.117990D+01  0.633328D+01
     2   0.457703D+01 -0.141032D+02  0.441604D+01  0.633328D+01  0.485346D+00
     3  -0.956207D+00  0.441604D+01 -0.227005D+01 -0.758610D+00  0.258276D+01
               96            97            98            99           100 
     1  -0.758610D+00 -0.336251D+01 -0.519441D+00  0.708503D+00  0.273725D+02
     2   0.258276D+01 -0.519441D+00 -0.383354D+01  0.155924D+01 -0.783791D+01
     3  -0.131220D+00  0.708503D+00  0.155924D+01 -0.209251D+00  0.673262D+01
              101           102           103           104           105 
     1  -0.783791D+01  0.673262D+01 -0.993148D+01  0.379382D+00 -0.263093D+01
     2   0.160897D+02 -0.713980D+01  0.379382D+00  0.771244D+01 -0.160483D+01
     3  -0.713980D+01  0.578913D+01 -0.263093D+01 -0.160483D+01  0.317011D+00
              106           107           108           109           110 
     1   0.967192D+01 -0.151269D+01  0.483386D+01 -0.848139D+01  0.294503D-01
     2  -0.151269D+01  0.384879D+01  0.147433D+01  0.294503D-01 -0.129173D+02
     3   0.483386D+01  0.147433D+01  0.109873D+01 -0.224778D+01  0.561831D+01
              111           112           113           114           115 
     1  -0.224778D+01  0.183603D+02 -0.586588D+01  0.617261D+01 -0.936350D+01
     2   0.561831D+01 -0.586588D+01 -0.235821D+02  0.495536D+01  0.323762D+01
     3  -0.654730D+00  0.617261D+01  0.495536D+01  0.106743D+01  0.595693D-01
              116           117           118           119           120 
     1   0.323762D+01  0.595693D-01 -0.148181D+00  0.176542D+02 -0.591320D+01
     2   0.240344D+01 -0.217931D+01  0.176542D+02  0.212172D+02 -0.107970D+01
     3  -0.217931D+01  0.203263D+01 -0.591320D+01 -0.107970D+01  0.126338D+01
              121           122           123           124           125 
     1  -0.943876D+01  0.232570D+01 -0.227703D+01  0.244344D+01  0.471777D+01
     2   0.232570D+01  0.124008D+02 -0.520957D+01  0.471777D+01 -0.612840D+00
     3  -0.227703D+01 -0.520957D+01 -0.116176D+01 -0.203243D+01 -0.195477D+01
              126           127           128           129           130 
     1  -0.203243D+01 -0.904467D+00 -0.178184D+02  0.806189D+01 -0.255220D+01
     2  -0.195477D+01 -0.178184D+02 -0.144767D+02  0.329272D+00  0.101626D+02
     3   0.305410D+01  0.806189D+01  0.329272D+00 -0.309989D+01 -0.558914D+01
              131           132           133           134           135 
     1   0.101626D+02 -0.558914D+01  0.342493D+01 -0.859453D+01 -0.141055D+01
     2  -0.215747D+02  0.714129D+01 -0.859453D+01  0.892735D+00 -0.583102D+01
     3   0.714129D+01 -0.254186D+01 -0.141055D+01 -0.583102D+01 -0.138454D+00
              136           137           138           139           140 
     1  -0.115601D+02  0.942507D+01 -0.531112D+01  0.147011D+01 -0.514569D+01
     2   0.942507D+01  0.468869D+01  0.101258D+01 -0.514569D+01  0.270869D+02
     3  -0.531112D+01  0.101258D+01 -0.923092D+00  0.247053D+01 -0.820833D+01
              141           142           143           144           145 
     1   0.247053D+01 -0.339779D+01  0.398905D+01 -0.179035D+01 -0.266029D+02
     2  -0.820833D+01  0.398905D+01 -0.786426D+01  0.276416D+01  0.652727D+01
     3   0.313387D+01 -0.179035D+01  0.276416D+01 -0.114627D+01 -0.537549D+01
              146           147           148           149           150 
     1   0.652727D+01 -0.537549D+01  0.229419D+02 -0.140769D+02  0.665750D+01
     2  -0.258629D+02  0.667277D+01 -0.140769D+02  0.802692D+01 -0.454496D+01
     3   0.667277D+01 -0.641651D+01  0.665750D+01 -0.454496D+01  0.236260D+01
              151           152           153           154           155 
     1  -0.110129D+02  0.323091D+01 -0.104090D+02  0.213279D+02 -0.712335D+01
     2   0.323091D+01 -0.724768D+01  0.497773D+01 -0.712335D+01  0.169633D+02
     3  -0.104090D+02  0.497773D+01 -0.725795D+01  0.504017D+01 -0.652207D+01
              156           157           158           159           160 
     1   0.504017D+01 -0.112687D+02  0.370168D+01 -0.106623D+01  0.784251D+01
     2  -0.652207D+01  0.370168D+01  0.285510D+01 -0.150436D+00 -0.129781D+01
     3   0.379319D+01 -0.106623D+01 -0.150436D+00 -0.171388D+00  0.437913D+01
              161           162           163           164           165 
     1  -0.129781D+01  0.437913D+01  0.145141D+02 -0.133958D+02  0.454402D+01
     2   0.265527D+01 -0.225045D+01 -0.133958D+02  0.857519D+01 -0.165683D+01
     3  -0.225045D+01  0.344917D+01  0.454402D+01 -0.165683D+01  0.603271D+01
              166           167           168           169           170 
     1  -0.140975D+02  0.822635D+01 -0.114921D+01  0.297860D+01  0.657291D+00
     2   0.822635D+01 -0.745837D+01  0.170741D+01  0.657291D+00 -0.609142D+00
     3  -0.114921D+01  0.170741D+01 -0.563622D+00  0.966671D+01 -0.414721D+01
              171           172           173           174           175 
     1   0.966671D+01 -0.806129D+01  0.390383D+01 -0.521207D+01  0.528457D-01
     2  -0.414721D+01  0.390383D+01 -0.239939D+01  0.175434D+01 -0.922210D+00
     3   0.753872D+01 -0.521207D+01  0.175434D+01 -0.430244D+01 -0.805479D+00
              176           177           178           179           180 
     1  -0.922210D+00 -0.805479D+00 -0.634494D+01  0.217715D+01 -0.756234D+01
     2  -0.356499D+00 -0.917541D+00  0.217715D+01 -0.126482D+01  0.310164D+01
     3  -0.917541D+00 -0.107973D+01 -0.756234D+01  0.310164D+01 -0.990361D+01
              181           182           183           184           185 
     1  -0.844395D+01 -0.582593D+01 -0.210447D-01 -0.566100D+01 -0.501885D+01
     2  -0.582593D+01 -0.375174D+01 -0.262903D+00 -0.501885D+01 -0.476269D+01
     3  -0.210447D-01 -0.262903D+00 -0.177854D+00  0.393433D+00  0.281064D+00
              186           187           188           189           190 
     1   0.393433D+00 -0.151064D+00  0.167123D-02 -0.209134D+00  0.833691D-01
     2   0.281064D+00  0.167123D-02  0.594700D+00 -0.621256D-01 -0.118850D+01
     3  -0.488857D+00 -0.209134D+00 -0.621256D-01 -0.282192D-03  0.406439D+00
              191           192           193           194           195 
     1  -0.118850D+01  0.406439D+00 -0.778587D+00  0.257785D+00 -0.635472D-01
     2   0.218703D+01 -0.858632D+00  0.257785D+00 -0.993875D+01  0.304805D+01
     3  -0.858632D+00  0.395980D+00 -0.635472D-01  0.304805D+01 -0.152917D+01
              196           197           198           199           200 
     1   0.152757D+00 -0.217421D+00  0.102777D+00 -0.133353D+00  0.110255D+00
     2  -0.217421D+00  0.344041D+01 -0.158269D+01  0.110255D+00 -0.854815D-01
     3   0.102777D+00 -0.158269D+01  0.875414D+00 -0.132496D+01  0.303538D+00
              201           202           203           204           205 
     1  -0.132496D+01  0.166188D-01 -0.817108D-01  0.146709D+00 -0.771170D+00
     2   0.303538D+00 -0.817108D-01  0.113232D+00 -0.558114D+00  0.241668D-01
     3  -0.272231D+01  0.146709D+00 -0.558114D+00  0.106625D+01 -0.562663D+00
              206           207           208           209           210 
     1   0.241668D-01 -0.562663D+00  0.837854D+01 -0.835466D+00 -0.575888D+01
     2  -0.627987D+00  0.829147D+00 -0.835466D+00  0.314730D+00  0.684034D+00
     3   0.829147D+00 -0.113202D+02 -0.575888D+01  0.684034D+00  0.346060D+01
              211           212           213           214           215 
     1  -0.945910D+00  0.230170D+00  0.728621D+00 -0.551134D+01  0.416022D+00
     2   0.230170D+00 -0.841019D-01  0.870611D-01  0.416022D+00 -0.500777D+00
     3   0.728621D+00  0.870611D-01 -0.278234D+00  0.490025D+01 -0.421709D+00
              216           217           218           219           220 
     1   0.490025D+01  0.135040D+02  0.278669D+01  0.823598D+01  0.710453D+01
     2  -0.421709D+00  0.278669D+01  0.229948D+01  0.115851D+01  0.498600D+01
     3  -0.479490D+01  0.823598D+01  0.115851D+01  0.538669D+01  0.436387D+01
              221           222           223           224           225 
     1   0.498600D+01  0.436387D+01  0.368255D+01  0.851938D+00  0.356157D+01
     2   0.262572D+01  0.312512D+01  0.851938D+00  0.323512D+00  0.154256D+01
     3   0.312512D+01  0.377580D+01  0.356157D+01  0.154256D+01  0.274217D+01
              226           227           228           229           230 
     1  -0.131568D+02  0.853055D+01  0.918789D-01  0.597471D+01 -0.551740D+01
     2   0.853055D+01 -0.565167D+01 -0.268091D-01 -0.551740D+01  0.536183D+01
     3   0.918789D-01 -0.268091D-01 -0.194941D+01 -0.592137D+00  0.990704D+00
              231           232           233           234           235 
     1  -0.592137D+00  0.575847D+01 -0.440621D+01 -0.332216D+01  0.165422D+01
     2   0.990704D+00 -0.440621D+01  0.444865D+01  0.199294D+01  0.881501D+00
     3   0.183531D+00 -0.332216D+01  0.199294D+01  0.102775D+01 -0.655974D-01
              236           237           238           239           240 
     1   0.881501D+00 -0.655974D-01  0.157304D+01  0.896241D+00 -0.330208D+00
     2   0.313802D+01 -0.145344D+01  0.896241D+00  0.572194D+01 -0.139317D+01
     3  -0.145344D+01  0.890080D+00 -0.330208D+00 -0.139317D+01  0.980487D+00
              241           242           243           244           245 
     1   0.170380D+00 -0.105642D+01  0.206844D+00 -0.153870D+01  0.185432D+00
     2  -0.105642D+01 -0.556187D+00  0.120481D+01  0.185432D+00 -0.229269D+00
     3   0.206844D+00  0.120481D+01 -0.126256D+01  0.663351D+00  0.382920D+00
              246           247           248           249           250 
     1   0.663351D+00  0.313485D+00  0.251269D+00  0.338919D+00  0.138659D+01
     2   0.382920D+00  0.251269D+00 -0.311292D+00  0.131134D+01  0.123480D-01
     3  -0.376379D+01  0.338919D+00  0.131134D+01  0.347958D+00 -0.112955D+01
              251           252           253           254           255 
     1   0.123480D-01 -0.112955D+01  0.888753D+01 -0.397997D+01  0.563734D+01
     2   0.757505D+00 -0.110054D+00 -0.397997D+01  0.317114D+01 -0.198382D+01
     3  -0.110054D+00  0.643486D+01  0.563734D+01 -0.198382D+01  0.359669D+01
              256           257           258           259           260 
     1  -0.686375D+01  0.705015D+01 -0.445151D+01  0.192817D+01 -0.845622D+00
     2   0.705015D+01 -0.776721D+01  0.477709D+01 -0.845622D+00  0.589207D+00
     3  -0.445151D+01  0.477709D+01 -0.396895D+01  0.199983D+01 -0.193535D+01
              261           262           263           264           265 
     1   0.199983D+01  0.501185D+00 -0.192617D+01  0.979724D+00 -0.549583D+01
     2  -0.193535D+01 -0.192617D+01 -0.344367D+01 -0.239710D+00 -0.359701D+01
     3   0.137592D+01  0.979724D+00 -0.239710D+00  0.163071D+01 -0.237714D+01
              266           267           268           269           270 
     1  -0.359701D+01 -0.237714D+01  0.389505D+01 -0.762797D+00  0.932960D-01
     2  -0.779031D+01 -0.217581D+01 -0.762797D+00 -0.546914D+00  0.153173D+01
     3  -0.217581D+01 -0.362449D+01  0.932960D-01  0.153173D+01  0.182482D+01
              271           272           273           274           275 
     1   0.503476D+01  0.379710D+01  0.152513D+01  0.500834D+01  0.436985D+01
     2   0.379710D+01  0.542662D+01  0.251900D+01  0.436985D+01  0.691660D+01
     3   0.152513D+01  0.251900D+01  0.158542D+01  0.182966D+01  0.249326D+01
              276           277           278           279           280 
     1   0.182966D+01  0.799023D+00  0.107862D+01  0.901040D+00 -0.528996D+01
     2   0.249326D+01  0.107862D+01  0.635463D+00  0.100200D+01 -0.125045D+01
     3   0.247344D+01  0.901040D+00  0.100200D+01  0.118814D+01 -0.202573D+01
              281           282           283           284           285 
     1  -0.125045D+01 -0.202573D+01  0.306442D+01 -0.134860D+01  0.294016D+00
     2  -0.275348D+01 -0.260442D+01 -0.134860D+01  0.366134D+01 -0.536532D+00
     3  -0.260442D+01 -0.254103D+01  0.294016D+00 -0.536532D+00  0.759178D+00
              286           287           288 
     1  -0.288487D+01 -0.117178D+01 -0.122336D+01
     2  -0.117178D+01 -0.672798D+00 -0.150146D+01
     3  -0.122336D+01 -0.150146D+01 -0.112230D+01

----------------------------------------------------------------------

Electric dipole moment (input orientation):
(Debye = 10**-18 statcoulomb cm , SI units = C m)
                 (au)            (Debye)         (10**-30 SI)
  Tot        0.567281D+00      0.144188D+01      0.480961D+01
  x         -0.163739D+00     -0.416183D+00     -0.138824D+01
  y          0.458002D+00      0.116413D+01      0.388311D+01
  z         -0.291944D+00     -0.742046D+00     -0.247520D+01

Dipole polarizability, Alpha (input orientation).
(esu units = cm**3 , SI units = C**2 m**2 J**-1)
Alpha(0;0):
              (au)            (10**-24 esu)      (10**-40 SI)
  iso        0.198225D+03      0.293739D+02      0.326829D+02
  aniso      0.116691D+03      0.172918D+02      0.192397D+02
  xx         0.271616D+03      0.402494D+02      0.447835D+02
  yx        -0.624504D+01     -0.925420D+00     -0.102967D+01
  yy         0.158157D+03      0.234365D+02      0.260766D+02
  zx         0.170670D+02      0.252907D+01      0.281397D+01
  zy        -0.125516D+02     -0.185995D+01     -0.206948D+01
  zz         0.164901D+03      0.244358D+02      0.271885D+02
Alpha(-w;w) w=  530.0nm:
                 (au)         (10**-24 esu)      (10**-40 SI)
  iso        0.217682D+03      0.322571D+02      0.358909D+02
  aniso      0.136434D+03      0.202174D+02      0.224949D+02
  xx         0.301339D+03      0.446538D+02      0.496841D+02
  yx        -0.102834D+02     -0.152384D+01     -0.169550D+01
  yy         0.171269D+03      0.253795D+02      0.282385D+02
  zx         0.238056D+02      0.352763D+01      0.392502D+01
  zy        -0.161968D+02     -0.240012D+01     -0.267050D+01
  zz         0.180437D+03      0.267380D+02      0.297500D+02

First dipole hyperpolarizability, Beta (input orientation).
||, _|_  parallel and perpendicular components, (z) with respect to z axis,
vector components x,y,z.  Values do not include the 1/n! factor of 1/2.
(esu units = statvolt**-1 cm**4 , SI units = C**3 m**3 J**-2)
Beta(0;0,0):
              (au)            (10**-30 esu)      (10**-50 SI)
  || (z)    -0.127439D+03     -0.110097D+01     -0.408615D+00
  _|_(z)    -0.424796D+02     -0.366990D+00     -0.136205D+00
  x          0.571326D+02      0.493581D+00      0.183188D+00
  y         -0.494670D+03     -0.427356D+01     -0.158609D+01
  z         -0.637194D+03     -0.550486D+01     -0.204307D+01
  ||         0.161738D+03      0.139729D+01      0.518590D+00
  xxx       -0.279654D+02     -0.241599D+00     -0.896671D-01
  xxy        0.115461D+03      0.997489D+00      0.370208D+00
  yxy        0.669484D+01      0.578382D-01      0.214661D-01
  yyy       -0.282716D+03     -0.244245D+01     -0.906491D+00
  xxz        0.660415D+02      0.570547D+00      0.211753D+00
  yxz        0.316412D+02      0.273356D+00      0.101453D+00
  yyz        0.120112D+03      0.103767D+01      0.385121D+00
  zxz        0.403147D+02      0.348288D+00      0.129264D+00
  zyz        0.236579D+01      0.204386D-01      0.758559D-02
  zzz       -0.398551D+03     -0.344317D+01     -0.127790D+01
Beta(-w;w,0) w=  530.0nm:
                 (au)         (10**-30 esu)      (10**-50 SI)
  || (z)    -0.238301D+03     -0.205873D+01     -0.764078D+00
  _|_(z)    -0.113811D+03     -0.983236D+00     -0.364918D+00
  x          0.596352D+02      0.515201D+00      0.191212D+00
  y         -0.100553D+04     -0.868702D+01     -0.322410D+01
  z         -0.119150D+04     -0.102937D+02     -0.382039D+01
  ||         0.312047D+03      0.269584D+01      0.100054D+01
  xxx       -0.463138D+02     -0.400115D+00     -0.148499D+00
  yxx        0.231111D+03      0.199662D+01      0.741025D+00
  yyx       -0.145656D+03     -0.125836D+01     -0.467027D+00
  zxx        0.157570D+03      0.136128D+01      0.505226D+00
  zyx        0.829974D+02      0.717033D+00      0.266120D+00
  zzx        0.226859D+03      0.195989D+01      0.727393D+00
  xxy        0.167654D+03      0.144840D+01      0.537561D+00
  yxy        0.493949D+02      0.426733D+00      0.158378D+00
  yyy       -0.562456D+03     -0.485918D+01     -0.180344D+01
  zxy        0.171239D+02      0.147937D+00      0.549053D-01
  zyy        0.266474D+03      0.230212D+01      0.854411D+00
  zzy       -0.741716D+01     -0.640785D-01     -0.237821D-01
  xxz        0.942441D+02      0.814196D+00      0.302181D+00
  yxz        0.536079D+02      0.463131D+00      0.171886D+00
  yyz        0.226668D+03      0.195823D+01      0.726779D+00
  zxz        0.929196D+01      0.802753D-01      0.297934D-01
  zyz        0.296875D+02      0.256477D+00      0.951889D-01
  zzz       -0.786834D+03     -0.679763D+01     -0.252287D+01

----------------------------------------------------------------------

Dipole orientation:
    6         19.50382952        -19.00218888          2.26429086
    6         17.20505775        -20.38657003          1.95686081
    6         17.19796206        -22.47143643          0.12766282
    6         19.40162376        -22.95776645         -1.19528263
    8         21.53855305        -21.54379245         -0.80339430
    6         21.56469672        -19.64771601          0.86578543
    8         15.18912624        -19.91424316          3.17790614
   30         12.25765987        -22.29920935          1.93266943
    8         15.11284358        -23.76568691         -0.15140282
    6         19.73404964        -24.97718206         -3.12754101
    8          9.43546734        -21.69747397          4.61061991
    6          7.51820782        -20.50011156          3.60370944
    6          7.59532829        -19.98978108          0.87906641
    6          5.47900155        -18.71057194         -0.20955032
    6          3.51391816        -18.01029987          1.29369401
    8          3.46903428        -18.46698903          3.77879032
    6          5.43044252        -19.68953611          4.95106726
    8          9.50860265        -20.69791051         -0.39060856
    6          5.04075014        -20.01879568          7.71972410
    1          4.59445100        -18.21092701          8.62758548
    1          1.82932802        -17.03452029          0.66133897
    1          5.45003737        -18.30502620         -2.21728097
    1         19.59614365        -17.44961629          3.59774670
    1         23.38886199        -18.72283417          0.95037828
    1         21.19501415        -26.33459663         -2.55893283
    1          3.47671337        -21.32244319          8.11761480
    1          6.76732150        -20.78142431          8.54952365
    1         17.94396936        -25.97469838         -3.35520598
    1         20.29821488        -24.18020804         -4.95620509
    8         11.43568111        -26.11759344          3.53278029
    1         12.73527982        -27.21633343          4.18780164
    1         10.37899666        -25.51360544          4.91157255

Electric dipole moment (dipole orientation):
(Debye = 10**-18 statcoulomb cm , SI units = C m)
                 (au)            (Debye)         (10**-30 SI)
  Tot        0.567281D+00      0.144188D+01      0.480961D+01
  x          0.000000D+00      0.000000D+00      0.000000D+00
  y          0.000000D+00      0.000000D+00      0.000000D+00
  z          0.567281D+00      0.144188D+01      0.480961D+01

Dipole polarizability, Alpha (dipole orientation).
(esu units = cm**3 , SI units = C**2 m**2 J**-1)
Alpha(0;0):
              (au)            (10**-24 esu)      (10**-40 SI)
  iso        0.198225D+03      0.293739D+02      0.326829D+02
  aniso      0.116691D+03      0.172918D+02      0.192397D+02
  xx         0.250028D+03      0.370504D+02      0.412241D+02
  yx        -0.241831D+02     -0.358356D+01     -0.398725D+01
  yy         0.156839D+03      0.232412D+02      0.258593D+02
  zx        -0.373924D+02     -0.554098D+01     -0.616517D+01
  zy         0.174202D+02      0.258141D+01      0.287220D+01
  zz         0.187807D+03      0.278302D+02      0.309652D+02
Alpha(-w;w) w=  530.0nm:
                 (au)         (10**-24 esu)      (10**-40 SI)
  iso        0.217682D+03      0.322571D+02      0.358909D+02
  aniso      0.136434D+03      0.202174D+02      0.224949D+02
  xx         0.273649D+03      0.405506D+02      0.451187D+02
  yx        -0.287525D+02     -0.426068D+01     -0.474065D+01
  yy         0.169537D+03      0.251229D+02      0.279529D+02
  zx        -0.460426D+02     -0.682280D+01     -0.759139D+01
  zy         0.224138D+02      0.332138D+01      0.369554D+01
  zz         0.209858D+03      0.310978D+02      0.346010D+02

First dipole hyperpolarizability, Beta (dipole orientation).
||, _|_  parallel and perpendicular components, (z) with respect to z axis,
vector components x,y,z.  Values do not include the 1/n! factor of 1/2.
(esu units = statvolt**-1 cm**4 , SI units = C**3 m**3 J**-2)
Beta(0;0,0):
              (au)            (10**-30 esu)      (10**-50 SI)
  || (z)    -0.175892D+02     -0.151957D+00     -0.563975D-01
  _|_(z)    -0.586308D+01     -0.506525D-01     -0.187992D-01
  x          0.161800D+03      0.139783D+01      0.518791D+00
  y          0.787442D+03      0.680288D+01      0.252482D+01
  z         -0.879462D+02     -0.759787D+00     -0.281987D+00
  ||         0.161738D+03      0.139729D+01      0.518590D+00
  xxx       -0.188894D+02     -0.163190D+00     -0.605664D-01
  xxy       -0.487289D+02     -0.420979D+00     -0.156242D+00
  yxy        0.151490D+03      0.130875D+01      0.485731D+00
  yyy        0.130046D+03      0.112350D+01      0.416974D+00
  xxz        0.567016D+02      0.489858D+00      0.181806D+00
  yxz        0.999113D+02      0.863156D+00      0.320352D+00
  yyz        0.102584D+03      0.886250D+00      0.328923D+00
  zxz       -0.786667D+02     -0.679619D+00     -0.252234D+00
  zyz        0.181163D+03      0.156511D+01      0.580876D+00
  zzz       -0.188602D+03     -0.162937D+01     -0.604725D+00
Beta(-w;w,0) w=  530.0nm:
                 (au)         (10**-30 esu)      (10**-50 SI)
  || (z)    -0.431706D+02     -0.372960D+00     -0.138420D+00
  _|_(z)    -0.259279D+02     -0.223997D+00     -0.831342D-01
  x          0.245561D+03      0.212146D+01      0.787357D+00
  y          0.152560D+04      0.131800D+02      0.489161D+01
  z         -0.215853D+03     -0.186480D+01     -0.692102D+00
  ||         0.312047D+03      0.269584D+01      0.100054D+01
  xxx       -0.403430D+02     -0.348532D+00     -0.129354D+00
  yxx       -0.862461D+02     -0.745099D+00     -0.276536D+00
  yyx        0.367848D+03      0.317792D+01      0.117945D+01
  zxx        0.984266D+02      0.850329D+00      0.315591D+00
  zyx        0.329327D+03      0.284512D+01      0.105594D+01
  zzx       -0.221936D+03     -0.191735D+01     -0.711606D+00
  xxy       -0.844427D+02     -0.729519D+00     -0.270754D+00
  yxy        0.233155D+03      0.201428D+01      0.747579D+00
  yyy        0.239575D+03      0.206974D+01      0.768164D+00
  zxy        0.153238D+03      0.132386D+01      0.491338D+00
  zyy        0.220770D+03      0.190728D+01      0.707868D+00
  zzy        0.444789D+03      0.384263D+01      0.142615D+01
  xxz        0.931986D+02      0.805163D+00      0.298828D+00
  yxz        0.173310D+03      0.149727D+01      0.555696D+00
  yyz        0.191385D+03      0.165342D+01      0.613649D+00
  zxz       -0.122816D+03     -0.106103D+01     -0.393792D+00
  zyz        0.309508D+03      0.267391D+01      0.992395D+00
  zzz       -0.379610D+03     -0.327953D+01     -0.121717D+01

----------------------------------------------------------------------
1\1\GINC000100000-ND1000\Freq\RB3LYP\GenECP\C12H12O7Zn1\VOLKOV\25-Dec-
2024\0\\#MaxDisk=50GB #p rb3lyp\genecp geom=check guess=read freq=rama
n cphf=rdfreq integral=(grid=superfinegrid,acc2e=13)\\Zn (II) maltolat
o water\\0,1\C,10.9545353205,8.2833817583,4.52279909\C,9.9646579456,8.
3821857434,5.5491001669\C,10.4102465707,8.2285683337,6.9390725545\C,11
.7538950166,7.989370524,7.1705457013\O,12.6475302306,7.9045531224,6.13
33204923\C,12.251278976,8.0482644307,4.8646755079\O,8.7315921413,8.597
353462,5.3226865278\Zn,7.6500292452,8.5455954256,7.1285112203\O,9.5155
402229,8.3297166499,7.8865081601\C,12.3796809057,7.7996350322,8.508763
0496\O,5.7807116243,9.2785569778,6.5731933383\C,4.8782580135,8.3313336
024,6.6286932963\C,5.2914379943,7.0197047465,7.1408938396\C,4.29525298
29,5.9966938258,7.2140827694\C,3.0259528641,6.2678557352,6.805663135\O
,2.6611146565,7.4635958482,6.3308578166\C,3.5624379806,8.4926563528,6.
2343395055\O,6.4997941372,6.8464831162,7.4969749121\C,2.9714851787,9.7
43058665,5.6805344559\H,2.4624453953,9.5496297546,4.7290693941\H,2.200
681006,5.5663944327,6.8182895945\H,4.5544127563,5.014307066,7.59201524
2\H,10.6706197559,8.392592425,3.4822343778\H,13.0752673171,7.954126656
3,4.1678682542\H,13.1339326678,8.5706947462,8.7107030384\H,2.234722431
7,10.1786866207,6.3680361962\H,3.7702386177,10.4680414288,5.5166585482
\H,11.6005040805,7.857316984,9.2703598084\H,12.8762271811,6.8240507633
,8.5801012403\O,7.3054621789,10.3133199053,8.4496580142\H,7.944760385,
11.0301855552,8.5421960835\H,6.5172732196,10.63429431,7.9775176689\\Ve
rsion=ES64L-G16RevB.01\State=1-A\HF=-1056.7897558\RMSD=6.533e-009\RMSF
=2.232e-005\ZeroPoint=0.228687\Thermal=0.2499095\Dipole=-0.1637389,0.4
580024,-0.2919436\DipoleDeriv=-0.5930675,0.0379843,-0.0789047,0.038683
4,-0.2135775,-0.004258,0.3419534,-0.0641947,0.0676541,2.1147265,-0.232
9438,0.2735474,-0.3334415,0.2347393,-0.0523726,0.5539489,-0.0741596,0.
3713726,0.6638587,-0.0445643,-1.015024,-0.0236184,0.0485565,0.160612,-
1.585428,0.2147781,0.1915547,0.5173464,-0.1147314,0.6433532,-0.0907178
,-0.0470833,-0.1409404,-0.1730251,-0.0160124,0.5422339,-0.948295,0.134
1821,-0.2654407,0.1388438,-0.1002032,0.0747754,0.1196526,0.0188596,-0.
5650806,0.5146614,-0.0969551,0.3567069,-0.0939543,0.0251106,-0.0778806
,0.1882377,-0.0455723,0.3354244,-2.1911535,0.1845419,-0.2666288,0.2328
16,-0.4092653,0.0523728,0.0009561,0.0267393,-0.5391361,2.7844417,0.070
6689,-0.1337278,0.2718141,1.1224697,0.2224468,-0.378726,0.2073548,0.99
70731,-1.5696279,0.11867,0.5732112,0.0965824,-0.441467,-0.101081,0.867
672,-0.1156411,-0.927437,0.0059228,0.0318807,-0.078514,0.0191496,0.149
1266,0.0251049,0.0998632,0.0008981,-0.0384277,-1.5850949,-0.6434294,-0
.0717459,-0.9094212,-1.0652753,-0.1020081,-0.0038376,-0.0709284,-0.434
8226,0.7214489,1.029186,-0.1196213,1.5194416,0.3126354,0.2707868,-0.29
9512,0.1749719,-0.0656038,2.038909,-0.1908089,0.3846754,-0.455641,0.34
50617,-0.130951,0.5855578,-0.0946145,0.3406232,-0.594041,0.0600265,-0.
0720214,-0.3301233,0.0254408,-0.1448358,0.0108761,-0.0600582,-0.179836
2,0.4957934,-0.3025805,0.202809,-0.154805,0.3067648,-0.1254027,0.16966
88,-0.1718901,0.1024685,-0.9219021,0.1884131,-0.2409033,-0.1597383,-0.
5477741,0.1212746,-0.1615451,0.1995091,-0.1771949,0.5045414,-0.5613036
,0.2868132,0.1937808,0.4790121,-0.137562,0.0643958,-0.2984215,0.044333
7,-2.1479871,0.1873934,-0.3252765,-0.0526772,-0.524632,0.059109,-0.336
1813,0.0963679,-0.4758661,0.0098203,0.066741,-0.0591402,-0.0905278,-0.
0239193,0.0465333,0.0160364,0.0593765,0.1289538,0.0169402,0.0259329,-0
.0860342,0.0205086,0.0215177,-0.0375267,-0.1313344,0.0212089,-0.076449
5,0.0190552,-0.0575619,-0.0124095,-0.0504886,0.034015,0.0243601,-0.017
8829,0.0216075,0.1371476,0.0878925,0.0158654,-0.0230521,-0.0053748,-0.
0106578,0.0491933,-0.0131324,0.0553512,0.1277996,0.0852535,0.0137587,-
0.0262381,0.0104595,0.145475,0.015556,-0.0015403,0.0117119,-0.0323512,
0.0138546,0.017144,0.0546039,0.0198115,0.1457918,-0.0013684,0.0470622,
0.0002701,0.0263057,-0.0591683,-0.0775437,-0.0844787,-0.1249816,-0.020
8448,-0.0387285,-0.0839561,0.0205233,0.0031919,-0.0534041,0.1017892,0.
0466628,0.1208235,-0.0108125,0.0167563,0.0902351,-0.0425502,-0.0152492
,0.0383079,-0.0911823,0.0330798,-0.0193465,0.0180633,0.0206309,0.00031
56,0.00918,0.0802251,0.0481549,-0.0012669,0.0932609,0.0050329,0.083464
5,-0.0101716,0.0149877,0.0020752,0.0209766,0.0079013,0.0750553,-0.0558
859,0.1241683,-0.0786508,0.0479415,-0.0660127,-0.0110903,0.012097,-0.7
633195,-0.0360074,0.0421753,0.0342776,-0.6068233,-0.2286859,-0.0000483
,-0.3261598,-0.7006651,0.3027785,-0.0544209,-0.0309191,-0.0901364,0.24
2848,0.0313495,-0.0425,0.0483262,0.3367483,0.4354517,0.1460667,0.05506
73,0.1387999,0.3608934,0.09497,0.1232426,0.2021838,0.3619363\Polar=271
.6164015,-6.2450412,158.1573091,17.0670039,-12.551583,164.9012723\Pola
rDeriv=-2.5623821,-0.8108911,-2.0647233,12.4650359,-1.6902983,-11.1902
179,0.5473619,0.5236217,1.0743704,-2.6192375,-3.0471877,1.0948349,-4.9
087922,0.3296262,-2.6080987,-2.0115282,-0.5381362,8.5663934,5.6651729,
-0.8342347,-1.5383184,-1.7151871,-0.6757718,8.4157114,-2.2944974,-1.65
68336,1.0264091,-0.3113321,-1.5930512,-1.1826245,9.1434706,-1.3584371,
0.6785997,5.2742701,-0.2043664,-11.1217568,-14.9185512,1.2708123,-2.45
07606,-4.5284095,1.6426087,-13.2494961,2.5102075,-1.7227587,0.7270977,
0.9564544,1.5493033,2.4024417,-5.3482456,1.2483559,0.4658721,-1.245916
7,0.0454522,2.6554738,14.7417431,-0.7306853,3.4456394,4.2530711,-0.957
4213,18.2819432,-1.512229,5.6892918,-2.2556412,-0.7208565,2.0679417,-2
.9300569,13.7815103,-2.0101045,0.6751244,9.0023071,-1.5527921,6.742288
6,10.5041961,-1.8727454,0.0329579,6.5655791,-0.6067516,-5.8201237,-1.8
315276,0.4454016,-0.1852813,-1.2589024,0.1841367,0.0561789,1.4310588,-
0.5798893,0.2630687,3.3744743,-0.9518081,13.1492505,1.4455249,2.224583
5,3.9956573,-12.2515456,0.7612169,10.3733281,1.4173038,4.2405418,-1.72
76135,2.3491856,-2.807236,-1.5081884,-0.5607422,0.9593066,0.5999948,-6
.2864194,1.1667973,-9.9319846,-14.2189401,0.7483802,-0.7292926,-1.6228
349,0.6166001,-10.3565446,2.0608047,-2.913518,1.2984487,-0.1250432,-1.
1036776,1.6142912,-9.0472327,0.4108799,-0.5551823,-3.4387427,0.4846078
,0.176799,-0.501755,1.6408859,2.8760287,1.3438184,-0.2389127,-2.849663
2,0.7007045,-2.5593598,-1.6390557,0.546933,1.7670745,1.1759418,0.77793
61,0.8859874,2.8110987,2.3281249,0.5420901,-2.8100116,2.1239532,0.5068
285,0.9325597,1.096544,-0.1559849,8.6921136,-0.8655491,-1.0478577,0.32
698,-0.0449754,1.2515266,-1.3906066,3.8280172,-0.5331278,0.6635176,-3.
4868915,0.7128925,2.5497311,-10.3180028,0.0186764,-4.7272751,-9.913864
,0.4721427,-4.1244337,-0.443754,-7.9515871,3.5697269,0.387013,-4.31348
2,0.15464,-9.4567326,0.7874764,-0.9790967,-4.6541117,0.5380898,-4.8371
254,-1.1651302,1.5649133,-7.7362598,0.644338,2.2526748,-1.0517859,2.38
03953,3.7619772,2.3567503,0.1565355,1.5469434,0.4643837,-1.9743126,-0.
4809299,-2.1415163,0.9875382,1.4596851,-0.2661684,14.4041875,-3.677733
1,11.3654037,2.7143614,-4.7539615,3.7884879,-3.4804368,0.8813034,2.861
3173,-1.2268259,-0.3594787,0.4773836,4.2227231,-0.5691338,3.7332471,2.
9521429,0.8331041,0.7777892,-5.7272815,-1.9402621,-7.313482,-1.0453106
,3.1312646,0.5618039,7.507546,-4.5014849,-10.487883,3.187679,1.8712892
,0.866307,-4.7701056,1.7048403,0.1130726,0.3973897,-1.0105829,1.505576
,3.5830448,11.3687646,11.5546212,-3.2656166,0.2242909,1.0113946,-4.334
1777,2.5776814,7.4046907,-1.1851566,-3.4798724,-1.1917329,1.9810172,2.
9541019,-1.2031916,-1.1462967,-1.775259,2.8915205,-2.7377678,-10.65258
33,-10.4029312,5.1756507,0.4890261,-3.1424224,0.5076326,4.5948368,-9.1
367239,-3.059009,2.8398446,-0.9881838,1.6905336,-5.0839451,-1.4441099,
-2.395111,-3.4713564,-1.0237455,-9.9945801,5.6150164,6.3816917,-3.8530
632,-0.5598374,-0.4920436,0.5083389,-2.5386367,11.7510175,1.171614,-3.
5329817,1.3701192,-2.5188311,2.059983,-2.3745228,-1.3636524,1.0659044,
-0.7521978,-14.0907953,3.1345781,-16.9900924,-1.9672302,4.1250567,-4.4
115933,12.3782927,-7.5662544,4.531979,3.0779572,-2.5487393,1.0910001,-
5.3671525,1.1446407,-4.8761978,-6.7619514,2.6963616,-4.7915632,13.4527
842,-1.348476,9.3407067,1.9383167,-2.9996777,1.5054736,-8.1991837,3.22
07527,0.4943364,-0.7086824,0.4372889,-0.4445529,4.7189476,0.0713991,1.
7620119,3.1219526,-1.4306922,2.5422896,9.4689518,-9.2331828,3.9658354,
2.7381599,-0.0894526,4.706958,-9.3769511,4.8827952,-4.8190085,0.053552
7,0.8171444,-0.107666,1.5576153,1.2254827,-0.8172777,7.4889895,-2.7780
188,5.7870352,-6.1567583,2.6557998,-1.5553272,-4.1142159,1.0734368,-3.
5489845,-0.1716802,-0.811672,-0.1968917,-0.6940299,-1.0404497,-0.86861
08,-4.7358061,1.3866203,-1.1404101,-6.0106156,2.2309571,-8.6178982,-7.
9949535,-5.0875469,-3.6053107,-0.1300931,-0.0839851,-0.3219827,-5.0388
734,-4.5715994,-4.7489808,0.3705299,0.2622583,-0.4644326,-0.2884436,0.
143539,0.4373549,-0.3102233,-0.2838637,0.1128263,0.3517355,-1.217722,1
.772307,0.4804244,-0.7278449,0.3953193,-0.8101507,0.2241876,-9.5791331
,-0.089577,2.8969646,-1.5025676,0.2906203,-0.2327567,3.2186636,0.09307
51,-1.5415514,0.8940554,-0.4317808,0.1585533,-0.1203159,-1.3649906,0.2
802207,-2.2323125,0.1035667,-0.0384756,0.1272742,0.1549902,-0.5891466,
0.9734541,-0.8436494,0.0457254,-0.656058,-0.5124898,0.7902013,-10.9115
841,7.9938456,-0.8146348,0.3751532,-4.9695231,0.518941,3.4224256,-0.95
09807,0.2633258,-0.0644171,0.5453653,-0.2270571,-0.3092871,-4.8734198,
0.3572353,-0.498033,4.5139328,-0.3984469,-4.750954,10.255209,2.6103593
,2.1819041,5.8035291,1.028335,3.5749252,5.5081639,4.2607377,2.6928989,
3.17812,2.5113787,2.9491583,2.5334315,0.7759796,0.3560749,2.740786,1.4
615512,2.4983305,-10.0135594,6.2549079,-3.9672557,0.6625229,-0.4050197
,-1.7457111,4.2912177,-4.2328746,4.6883237,-0.7405602,1.0292395,0.2663
832,4.5590016,-3.3440322,3.411587,-2.9638593,1.7610127,1.3252621,2.065
9836,0.9073379,3.0221405,-0.0507293,-1.3047134,0.8499069,1.4310948,1.1
668442,5.0269575,-0.403446,-1.1288314,0.8661927,0.0923355,-0.9257564,-
0.5707325,0.2839735,1.1352356,-1.1553912,-1.9537842,0.2132849,-0.26699
69,0.6991911,0.3371455,-3.5545244,0.3062568,0.1117385,-0.251963,0.2857
051,1.2062636,0.3086806,1.2922816,0.0317059,0.7259052,-1.374751,-0.043
9691,5.6340259,6.6163994,-3.2306141,2.7855377,3.8863504,-1.4075548,2.2
467731,-5.050583,5.6570441,-7.0177523,-3.0670985,3.6428194,-3.013413,1
.1810419,-0.6302946,0.53416,1.5108534,-1.7757685,1.3470277,0.6231956,-
2.1081883,-2.285289,0.9358994,-0.3585701,1.036675,-3.9873525,-3.069076
1,-6.0368322,-1.6505754,-1.615781,-2.5382901,3.7992802,-0.9288999,0.14
09525,0.4066706,1.041113,1.8666054,4.4569314,3.2400132,4.4856673,1.361
1895,1.951128,1.4867046,3.9864273,3.7754449,5.8856965,1.392463,1.99335
28,1.7987904,0.6529681,0.8616935,0.5529425,0.8300696,0.8707103,1.04470
55,-4.9668362,-0.5741956,-2.7601807,-1.9713683,-1.8883309,-2.2581043,2
.2026118,-1.0955377,2.3029024,0.0912102,-0.4877977,0.5100316,-2.840324
6,-0.7072718,-1.2788208,-1.3439894,-1.0791546,-1.0966047\HyperPolar=-2
7.9653792,115.4605417,6.6948416,-282.7162987,66.0415008,31.6412425,120
.1115133,40.3147348,2.3657945,-398.5508976\PG=C01 [X(C12H12O7Zn1)]\NIm
ag=0\\0.72950859,-0.10649928,0.12579787,0.06804567,-0.04835114,0.71475
910,-0.16097713,0.01131120,0.08706516,0.80372007,0.01235045,-0.0608845
4,-0.00335030,-0.10168816,0.18816487,0.06596444,-0.00022334,-0.2296304
5,-0.01808670,-0.02256723,0.59516771,0.01270489,-0.00445882,0.03211002
,-0.07275167,0.00172550,-0.01722791,0.76318098,-0.00322384,-0.00023966
,-0.00435473,0.00273891,-0.06893493,0.01035164,-0.10129957,0.14979971,
0.01624873,-0.00152911,-0.02102234,-0.03893006,0.01368666,-0.19658833,
-0.05720333,-0.01751797,0.62255504,-0.00132239,0.00126375,-0.01798719,
-0.03351182,0.00650207,-0.03822959,-0.32939958,0.05057484,-0.05294769,
0.68357105,-0.00052031,-0.00062996,0.00263167,0.00586135,-0.01047279,0
.00497308,0.05232670,-0.05201010,0.01435915,-0.09628354,0.15064744,0.0
1418397,-0.00282199,0.00600438,-0.03457753,0.00411660,0.01874016,-0.06
977364,0.01732101,-0.13831854,0.06266140,-0.03853361,0.59146773,-0.026
41065,0.00908152,-0.03764522,0.02178238,-0.00436206,-0.00124031,-0.043
37695,0.00535559,0.02931314,-0.17107795,0.01803777,0.06166614,0.342450
96,0.00985949,0.01255988,0.00905095,-0.00459667,-0.00439382,0.00268345
,0.00513174,-0.00201493,-0.00658527,0.01756329,-0.04352888,-0.00240837
,-0.04425057,0.08148154,-0.05084019,0.01149312,-0.03089527,0.00342889,
0.00174625,-0.04636436,0.03052026,-0.00691394,0.02746850,0.06981537,-0
.00350447,-0.17182297,-0.01389837,-0.02970086,0.59359407,-0.40698354,0
.06364057,-0.08218072,-0.05265493,0.00640076,0.03420983,0.00774633,-0.
00082168,-0.00798197,0.00346309,-0.00092938,0.01889898,-0.12345626,0.0
1602434,-0.07239381,0.81530440,0.06184863,-0.06278885,0.01901702,0.007
25356,-0.00286411,-0.00894156,-0.00002176,0.00076602,0.00249017,-0.001
55318,0.00541739,0.00190033,0.01482011,-0.05834237,0.02646209,-0.11097
156,0.14967000,-0.04965717,0.01341841,-0.14118297,0.01649405,-0.005828
63,0.05073043,-0.01716781,0.00406809,-0.01702110,0.02930148,0.00002774
,-0.07684124,-0.05293276,0.02346577,-0.29142379,-0.04217432,-0.0246025
5,0.64701961,-0.07382591,0.01325250,0.01227872,-0.47202046,0.07080207,
-0.07756701,-0.07776283,0.01775215,-0.02631831,0.03213027,-0.00379005,
-0.00555386,-0.01742049,0.00228719,0.00565678,0.01418949,-0.00170905,0
.00689077,0.58765099,0.01148907,0.01021398,-0.00251586,0.07092305,-0.0
7583639,0.01594822,0.01790941,0.01513009,0.00653343,-0.00418723,0.0076
3445,0.00191078,0.00252623,-0.00171030,-0.00149796,-0.00109230,0.00659
347,0.00003115,-0.09272058,0.05360303,0.03785556,-0.00651270,0.0178060
5,-0.07234531,0.01495017,-0.11340340,-0.03802440,0.00841076,-0.0201134
3,0.00211673,0.00061417,-0.01084607,0.00148050,-0.00079203,0.00803160,
-0.00327454,0.00160809,-0.01140672,0.08024490,-0.02284476,0.15787071,-
0.00128617,0.00026836,-0.00058020,-0.01506178,0.00194219,0.00496625,-0
.02855510,0.00332106,0.01548462,0.00141083,-0.00034734,0.00052590,0.00
308506,-0.00021193,-0.00318520,0.00226935,-0.00037046,0.00115538,-0.01
275552,-0.00136502,0.01326045,0.18512171,0.00133720,0.00080228,-0.0001
6979,-0.00064289,0.00240257,-0.00094764,0.00415069,0.00029186,-0.00168
963,-0.00091325,-0.00008814,0.00014942,0.00033993,0.00053481,0.0002520
3,-0.00055339,0.00039692,-0.00030548,-0.00008576,-0.01022769,0.0009466
5,0.00174229,0.08049018,-0.01212003,0.00163263,0.00308394,0.03657227,-
0.00523668,0.00058092,-0.01663394,0.00277330,0.00953875,0.01202879,-0.
00210277,-0.00283543,-0.00496848,0.00086635,-0.00122507,0.00674476,-0.
00113792,0.00337188,-0.00380232,0.00324347,-0.03279648,-0.00246378,0.0
0101020,0.07051696,0.01501380,-0.00085884,-0.00895917,-0.02853324,0.00
571067,0.01779104,-0.22515784,0.01939567,0.16510115,-0.05823379,0.0084
4922,0.03902381,-0.00181493,0.00153897,0.00830559,-0.01573163,0.002893
51,-0.00743829,0.03104037,-0.00398473,-0.02086843,-0.04773165,0.003697
71,-0.01090459,0.34366881,-0.00093282,0.00568433,0.00208392,0.00468926
,0.01008890,0.00066208,0.01942813,-0.05292664,-0.01675729,0.01003471,0
.00402045,-0.00654027,0.00174034,0.00918406,-0.00028593,0.00219304,-0.
00130756,0.00083057,-0.00529851,0.00054930,0.00329286,0.00477546,-0.00
962680,0.00105925,-0.03753636,0.03984534,-0.01310788,0.00265372,-0.001
83735,0.03636751,-0.00223007,-0.06262791,0.15020438,-0.01492051,-0.255
37121,0.01901282,-0.00315440,0.00784672,-0.00220541,0.00140346,-0.0078
5263,0.00798413,-0.00173287,0.00495797,0.00197218,-0.00035020,0.001242
75,-0.02578863,0.00304054,-0.02361399,-0.18226312,0.01699218,0.3308540
3,0.00287577,-0.00059627,-0.00061299,-0.00354228,0.00207043,0.00667846
,-0.00910973,0.00467902,-0.03036207,-0.11549196,0.01240415,-0.07037703
,0.01051570,-0.00449617,0.03696872,-0.00603562,0.00159676,-0.00115907,
-0.00180357,-0.00014174,-0.00242460,0.00050424,0.00004492,-0.00065225,
0.00174065,-0.00076581,0.00034417,0.57124404,-0.00053580,-0.00101987,0
.00009338,0.00260589,0.01104552,-0.00023945,0.00341558,0.00722529,0.00
511223,0.01211650,-0.07008040,0.01977984,-0.00206299,-0.00216533,-0.00
314923,0.00120523,0.00255453,0.00001128,-0.00044517,-0.00340554,0.0001
6442,-0.00005383,0.00016518,0.00016736,-0.00075733,-0.00271781,0.00024
508,-0.00376226,0.53371046,-0.00068490,0.00011500,-0.00129205,0.001089
40,0.00061834,-0.00042863,-0.00993112,0.00214894,0.00201591,-0.0601239
0,0.01759770,-0.19147808,-0.00258789,0.00309320,-0.04457192,0.00269417
,-0.00045589,0.00320054,0.00086279,-0.00040484,0.00063520,-0.00072870,
0.00006471,0.00008050,0.00164137,-0.00025444,-0.00342045,-0.04056544,0
.00749310,0.51885570,-0.00227728,0.00037570,0.00032510,0.00610479,-0.0
0134040,0.00279609,-0.00039617,0.00030114,-0.00215927,0.00158565,-0.00
020292,-0.00037202,-0.00170141,0.00019244,0.00046349,0.00064527,-0.000
17073,0.00051965,-0.01045244,0.00312729,0.00148848,-0.03036642,0.00306
648,-0.00462609,-0.00044245,0.00147753,0.00055231,-0.00014856,0.000006
71,0.00016828,0.32652175,-0.00050898,0.00002967,0.00019108,0.00160800,
-0.00026770,0.00038027,0.00021207,0.00004212,-0.00099052,0.00041112,-0
.00000349,-0.00007681,-0.00055448,0.00001011,0.00018561,0.00015703,-0.
00009520,0.00007165,-0.00172673,0.00259208,0.00036258,0.01680617,-0.02
243061,0.00538651,-0.00116962,0.00196691,0.00033319,-0.00003347,-0.000
00291,0.00005222,0.19608932,0.32061669,0.00103372,-0.00011074,-0.00022
995,-0.00243130,0.00037221,-0.00064115,0.00191213,-0.00035413,-0.00074
258,-0.00102967,0.00020905,0.00011935,0.00049285,-0.00010630,0.0002025
1,-0.00064788,0.00011791,-0.00034679,0.00373615,-0.00058991,0.00093244
,-0.00861166,0.00222169,-0.01226036,-0.00128836,0.00062267,0.00153424,
0.00005951,0.00000070,-0.00001956,0.01581213,-0.02841579,0.05696797,0.
00119094,-0.00024219,-0.00029782,-0.00328473,0.00090596,-0.00089599,0.
00112475,-0.00016140,0.00061861,-0.00102676,0.00001269,0.00015908,0.00
087753,-0.00005797,-0.00007571,-0.00053870,0.00013777,-0.00032119,0.00
438658,-0.00207841,0.00013848,-0.02450397,0.01626900,-0.00916745,-0.00
025052,-0.00187825,0.00027754,0.00008566,0.00002207,-0.00006359,-0.222
89725,-0.14900349,0.00505200,0.74362578,0.00140202,-0.00019780,-0.0002
9813,-0.00418538,0.00080261,-0.00153462,-0.00047549,-0.00019724,0.0022
4836,-0.00094221,0.00029042,0.00025745,0.00126381,-0.00019468,-0.00046
945,-0.00035557,0.00008709,-0.00024874,0.00622711,-0.00163992,-0.00109
894,-0.01504456,0.00968791,-0.00481564,0.00207023,-0.00094634,-0.00067
165,0.00008497,-0.00004159,-0.00014169,-0.16411637,-0.24994441,0.01718
115,0.08827749,0.58822534,0.00005268,0.00004417,-0.00006290,0.00027386
,-0.00020284,0.00000836,0.00040524,0.00001502,-0.00067040,-0.00001940,
0.00025283,0.00004009,-0.00012219,-0.00004218,0.00010504,-0.00007893,0
.00000236,-0.00001448,-0.00006253,-0.00018161,0.00009972,-0.00171243,0
.00240870,-0.00034227,-0.00082769,-0.00033067,0.00047119,-0.00000062,-
0.00008542,0.00000646,0.00778019,0.01935683,-0.05549484,0.12955502,-0.
11518434,0.20490312,0.00032399,-0.00009037,-0.00009728,-0.00290237,0.0
0026876,-0.00091386,-0.00310360,0.00051513,0.00409133,-0.00003410,0.00
005975,0.00013844,0.00106396,-0.00024169,-0.00086303,0.00024867,-0.000
14457,0.00014460,0.00291174,0.00250413,-0.00136945,-0.01727184,-0.0347
5102,0.00736870,0.00576624,0.00215765,-0.00233805,0.00003269,-0.000005
45,-0.00016548,-0.02782773,-0.03855822,0.00082488,-0.07227579,0.034331
78,-0.01090995,0.78791526,-0.00010896,0.00003134,0.00003260,0.00076342
,-0.00011805,0.00028801,0.00071735,-0.00033901,-0.00129734,-0.00003866
,-0.00000098,0.00001473,-0.00033095,0.00009715,0.00026622,-0.00009495,
0.00003440,-0.00005724,-0.00089717,-0.00028604,0.00049045,-0.00564036,
-0.00020061,-0.00088579,-0.00236293,-0.00046596,0.00060137,-0.00002026
,0.00001070,0.00005928,-0.01940407,-0.05943204,0.01540051,0.01351657,-
0.18428408,0.03913465,0.04837446,0.56236519,-0.00006364,0.00005347,0.0
0004472,-0.00050500,-0.00015839,-0.00020664,-0.00140112,-0.00006637,0.
00154926,0.00018534,-0.00005772,0.00000374,0.00025645,-0.00004718,-0.0
0033975,0.00022545,-0.00001958,0.00010590,0.00056314,0.00072653,-0.000
81308,-0.00210292,-0.00765207,0.00455593,0.00237932,0.00097614,-0.0008
9939,0.00000787,0.00004727,-0.00003207,-0.00434699,0.01146859,0.006515
22,-0.00492564,0.04414895,-0.08419880,0.13839132,-0.11049356,0.2404400
7,0.00011135,-0.00002134,-0.00002209,0.00031851,0.00006463,0.00014082,
0.00116563,-0.00028465,-0.00134691,-0.00019751,-0.00000709,0.00001695,
-0.00021512,0.00007964,0.00027431,-0.00018806,0.00007378,-0.00010816,-
0.00015778,-0.00098010,0.00047696,-0.00008545,0.01131706,-0.00411909,-
0.00216649,-0.00089548,0.00086879,-0.00000345,0.00000315,0.00004825,0.
01466082,0.01307395,-0.00122089,0.01150861,-0.01489660,0.00789895,-0.1
6047639,-0.06966053,-0.00301695,0.71087331,0.00001861,0.00001230,-0.00
000613,0.00011669,0.00006763,0.00003745,0.00034550,-0.00007014,-0.0003
4769,-0.00003406,0.00004497,-0.00002036,-0.00004899,0.00000437,0.00008
514,-0.00005419,-0.00000659,-0.00003183,-0.00008540,-0.00029092,0.0001
6992,0.00073344,0.00330390,-0.00060758,-0.00038527,-0.00025354,0.00025
384,0.00000080,-0.00001209,0.00000671,0.00826648,-0.00025043,0.0041006
7,-0.02964417,-0.02123058,-0.00143719,-0.08969924,-0.22112026,0.029192
70,-0.02713475,0.65829419,0.00002584,-0.00000121,0.00002286,0.00005284
,0.00008853,0.00000803,0.00024725,-0.00000475,-0.00030127,-0.00002804,
0.00006996,0.00000202,-0.00004078,0.00000846,0.00007027,-0.00005069,-0
.00002604,-0.00003521,-0.00006290,-0.00022491,0.00013829,-0.00057823,0
.00207132,0.00034405,-0.00042723,-0.00027976,0.00011574,0.00000145,-0.
00003484,-0.00000387,-0.00041250,0.00519691,0.00397922,0.01281344,0.00
263379,0.00182269,0.00314563,0.03381947,-0.06968364,0.16140839,-0.1825
9334,0.20495814,-0.00017353,0.00004335,0.00004427,0.00020853,-0.000128
95,0.00009502,-0.00052821,0.00009331,0.00034109,0.00016500,-0.00000617
,0.00000035,-0.00002782,-0.00001251,-0.00008773,0.00010571,-0.00004058
,0.00007366,-0.00050732,0.00070162,-0.00009679,0.00142990,-0.00628860,
0.00205882,0.00061109,0.00058408,-0.00034069,-0.00001481,-0.00000392,-
0.00000757,-0.01479514,-0.00841151,-0.00137216,0.00775828,0.00716888,-
0.00038924,-0.05206691,-0.03289082,-0.00256378,-0.39601363,0.06090928,
-0.10660081,0.79865321,0.00009794,-0.00003442,-0.00002971,-0.00011982,
0.00006097,-0.00005311,0.00029571,-0.00004768,-0.00022098,-0.00010844,
-0.00001907,0.00000572,0.00001312,0.00001096,0.00005947,-0.00007352,0.
00003683,-0.00004427,0.00026599,-0.00030716,0.00007875,-0.00075659,0.0
0305482,-0.00100215,-0.00046718,-0.00030018,0.00017773,0.00000587,0.00
000827,0.00000755,0.00670281,0.00462817,-0.00002137,0.01588198,-0.0143
6437,0.00915941,-0.01587384,0.04466098,-0.01863353,0.03004977,-0.12946
628,0.03196037,0.07885038,0.60686273,-0.00011304,-0.00003011,0.0000075
7,0.00020495,-0.00002949,0.00006129,-0.00026048,0.00004334,0.00021366,
0.00008828,-0.00006122,-0.00001700,-0.00002290,-0.00000133,-0.00004166
,0.00006968,0.00001712,0.00004923,-0.00031883,0.00024609,-0.00005822,0
.00062608,-0.00239002,0.00102345,0.00031744,0.00025986,-0.00020547,-0.
00000740,0.00001998,0.00000168,-0.00567398,-0.00393088,-0.00118068,-0.
00343077,0.00673422,-0.00221053,-0.00761220,-0.02321328,0.00337061,-0.
09694644,0.04005328,-0.08920434,0.14505322,-0.13148990,0.20969360,-0.0
0021990,0.00004053,0.00004049,0.00109495,-0.00014558,0.00038701,0.0008
4219,-0.00007758,-0.00126251,0.00009144,-0.00002927,-0.00006355,-0.000
39110,0.00007078,0.00027101,-0.00003761,0.00001573,-0.00001480,-0.0013
3332,-0.00034389,0.00050435,0.00347039,0.00463668,-0.00126037,-0.00164
144,-0.00038731,0.00070619,-0.00001626,-0.00000015,0.00005471,-0.00198
505,0.00094045,-0.00302025,-0.04305994,-0.02829838,-0.00200384,0.02056
520,0.00060077,0.00639821,-0.02279321,0.03314884,-0.02007041,-0.119325
91,0.04224289,-0.03017469,0.33537992,-0.00030021,0.00006799,0.00007436
[truncated: 43,210 more chars]
