# Supplementary material for: Binding Zinc and Oxo-Vanadium Insulin-Mimetic Complexes to Phosphatase Enzymes: Structure, Electronics and Implications
Source: Molecules. 2025 Mar 26;30(7):1469. doi: 10.3390/molecules30071469 (PMC11990500; doi:10.3390/molecules30071469)
Supplement: Supplementary file 1 [file molecules-30-01469-s001.zip › SUPPLEMENTARY_MATERIAL/LOG/mal.log]

Entering Link 1 = /usr/local/g09/l1.exe PID=     29240.
 
Copyright (c) 1988,1990,1992,1993,1995,1998,2003,2009,2013,
           Gaussian, Inc.  All Rights Reserved.
 
This is part of the Gaussian(R) 09 program.  It is based on
the Gaussian(R) 03 system (copyright 2003, Gaussian, Inc.),
the Gaussian(R) 98 system (copyright 1998, Gaussian, Inc.),
the Gaussian(R) 94 system (copyright 1995, Gaussian, Inc.),
the Gaussian 92(TM) system (copyright 1992, Gaussian, Inc.),
the Gaussian 90(TM) system (copyright 1990, Gaussian, Inc.),
the Gaussian 88(TM) system (copyright 1988, Gaussian, Inc.),
the Gaussian 86(TM) system (copyright 1986, Carnegie Mellon
University), and the Gaussian 82(TM) system (copyright 1983,
Carnegie Mellon University). Gaussian is a federally registered
trademark of Gaussian, Inc.
 
This software contains proprietary and confidential information,
including trade secrets, belonging to Gaussian, Inc.
 
This software is provided under written license and may be
used, copied, transmitted, or stored only in accord with that
written license.
 
The following legend is applicable only to US Government
contracts under FAR:
 
                   RESTRICTED RIGHTS LEGEND
 
Use, reproduction and disclosure by the US Government is
subject to restrictions as set forth in subparagraphs (a)
and (c) of the Commercial Computer Software - Restricted
Rights clause in FAR 52.227-19.
 
Gaussian, Inc.
340 Quinnipiac St., Bldg. 40, Wallingford CT 06492
 
 
---------------------------------------------------------------
Warning -- This program may not be used in any manner that
competes with the business of Gaussian, Inc. or will provide
assistance to any competitor of Gaussian, Inc.  The licensee
of this program is prohibited from giving any competitor of
Gaussian, Inc. access to this program.  By using this program,
the user acknowledges that Gaussian, Inc. is engaged in the
business of creating and licensing software in the field of
computational chemistry and represents and warrants to the
licensee that it is not a competitor of Gaussian, Inc. and that
it will not use this program in any manner prohibited above.
---------------------------------------------------------------
 

Cite this work as:
Gaussian 09, Revision E.01,
M. J. Frisch, G. W. Trucks, H. B. Schlegel, G. E. Scuseria, 
M. A. Robb, J. R. Cheeseman, G. Scalmani, V. Barone, B. Mennucci, 
G. A. Petersson, H. Nakatsuji, M. Caricato, X. Li, H. P. Hratchian, 
A. F. Izmaylov, J. Bloino, G. Zheng, J. L. Sonnenberg, M. Hada, 
M. Ehara, K. Toyota, R. Fukuda, J. Hasegawa, M. Ishida, T. Nakajima, 
Y. Honda, O. Kitao, H. Nakai, T. Vreven, J. A. Montgomery, Jr., 
J. E. Peralta, F. Ogliaro, M. Bearpark, J. J. Heyd, E. Brothers, 
K. N. Kudin, V. N. Staroverov, T. Keith, R. Kobayashi, J. Normand, 
K. Raghavachari, A. Rendell, J. C. Burant, S. S. Iyengar, J. Tomasi, 
M. Cossi, N. Rega, J. M. Millam, M. Klene, J. E. Knox, J. B. Cross, 
V. Bakken, C. Adamo, J. Jaramillo, R. Gomperts, R. E. Stratmann, 
O. Yazyev, A. J. Austin, R. Cammi, C. Pomelli, J. W. Ochterski, 
R. L. Martin, K. Morokuma, V. G. Zakrzewski, G. A. Voth, 
P. Salvador, J. J. Dannenberg, S. Dapprich, A. D. Daniels, 
O. Farkas, J. B. Foresman, J. V. Ortiz, J. Cioslowski, 
and D. J. Fox, Gaussian, Inc., Wallingford CT, 2013.

******************************************
Gaussian 09:  ES64L-G09RevE.01 30-Nov-2015
               04-Jan-2025 
******************************************
%NPROCS=4
Will use up to    4 processors via shared memory.
%oldchk=mal.chk
%chk=malf.chk
Copying data from "mal.chk" to current chk file "malf.chk".
----------------------------------------------------------------------
#MaxDisk=50GB #p rb3lyp/6-31++g(d,p) geom=check guess=read scf=(xqc,no
varacc) freq=raman cphf=rdfreq integral=(grid=superfinegrid,acc2e=13)
----------------------------------------------------------------------
1/10=4,29=2,30=1,38=1,83=1/1,3;
2/12=2,40=1/2;
3/5=1,6=6,7=1111,11=2,14=-4,16=1,25=1,30=1,71=2,74=-5,75=-7,116=1,140=1/1,2,3;
4/5=1/1;
5/5=2,8=3,13=1,38=6,87=13,98=1/2,8;
8/6=4,10=90,11=11,87=13/1;
10/13=10,15=4,49=1,72=3,87=13/2;
11/6=3,8=1,9=11,15=111,16=1,87=13/1,2,10;
10/6=1,49=1,87=13/2;
6/7=2,8=2,9=2,10=2,18=1,28=1/1;
7/8=1,10=1,25=1,87=13/1,2,3,16;
1/10=4,30=1/3;
99//99;
---------
maltolato
---------
Structure from the checkpoint file:  "malf.chk"
Charge = -1 Multiplicity = 1
Redundant internal coordinates found in file.
C,0,-2.5165605656,-1.1265836965,-0.031119916
C,0,-2.6860074539,0.3750921289,0.0524331518
C,0,-4.0107952611,0.8487116057,-0.0556416255
O,0,-5.1249784759,0.0310799732,-0.2282517943
C,0,-4.9650302204,-1.2926739482,-0.300452969
C,0,-3.7454180209,-1.8885384467,-0.2119067832
O,0,-1.6888201719,1.1447465218,0.2096740029
C,0,-4.3825996128,2.2911044624,0.002235146
H,0,-5.0652584696,2.5172223052,0.8379245364
H,0,-5.9081870566,-1.8137077626,-0.434974346
H,0,-3.6702006459,-2.9710556991,-0.276859678
O,0,-1.4073314412,-1.6867475642,0.0477773607
H,0,-3.4606530769,2.8613543726,0.1385444651
H,0,-4.8786865274,2.6359117476,-0.9200185509
Recover connectivity data from disk.
Using perturbation frequencies:    0.000000    0.075939

GradGradGradGradGradGradGradGradGradGradGradGradGradGradGradGradGradGrad
Berny optimization.
Initialization pass.
                          ----------------------------
                          !    Initial Parameters    !
                          ! (Angstroms and Degrees)  !
--------------------------                            --------------------------
! Name  Definition              Value          Derivative Info.                !
--------------------------------------------------------------------------------
! R1    R(1,2)                  1.5135         calculate D2E/DX2 analytically  !
! R2    R(1,6)                  1.4572         calculate D2E/DX2 analytically  !
! R3    R(1,12)                 1.2451         calculate D2E/DX2 analytically  !
! R4    R(2,3)                  1.411          calculate D2E/DX2 analytically  !
! R5    R(2,7)                  1.2694         calculate D2E/DX2 analytically  !
! R6    R(3,4)                  1.3927         calculate D2E/DX2 analytically  !
! R7    R(3,8)                  1.4907         calculate D2E/DX2 analytically  !
! R8    R(4,5)                  1.3353         calculate D2E/DX2 analytically  !
! R9    R(5,6)                  1.3603         calculate D2E/DX2 analytically  !
! R10   R(5,10)                 1.0859         calculate D2E/DX2 analytically  !
! R11   R(6,11)                 1.0871         calculate D2E/DX2 analytically  !
! R12   R(8,9)                  1.1025         calculate D2E/DX2 analytically  !
! R13   R(8,13)                 1.0926         calculate D2E/DX2 analytically  !
! R14   R(8,14)                 1.1025         calculate D2E/DX2 analytically  !
! A1    A(2,1,6)              115.5466         calculate D2E/DX2 analytically  !
! A2    A(2,1,12)             122.8605         calculate D2E/DX2 analytically  !
! A3    A(6,1,12)             121.593          calculate D2E/DX2 analytically  !
! A4    A(1,2,3)              115.7159         calculate D2E/DX2 analytically  !
! A5    A(1,2,7)              121.3622         calculate D2E/DX2 analytically  !
! A6    A(3,2,7)              122.922          calculate D2E/DX2 analytically  !
! A7    A(2,3,4)              124.3004         calculate D2E/DX2 analytically  !
! A8    A(2,3,8)              123.7783         calculate D2E/DX2 analytically  !
! A9    A(4,3,8)              111.9213         calculate D2E/DX2 analytically  !
! A10   A(3,4,5)              119.5283         calculate D2E/DX2 analytically  !
! A11   A(4,5,6)              122.556          calculate D2E/DX2 analytically  !
! A12   A(4,5,10)             112.2302         calculate D2E/DX2 analytically  !
! A13   A(6,5,10)             125.2139         calculate D2E/DX2 analytically  !
! A14   A(1,6,5)              122.3529         calculate D2E/DX2 analytically  !
! A15   A(1,6,11)             118.0195         calculate D2E/DX2 analytically  !
! A16   A(5,6,11)             119.6276         calculate D2E/DX2 analytically  !
! A17   A(3,8,9)              112.4775         calculate D2E/DX2 analytically  !
! A18   A(3,8,13)             107.4216         calculate D2E/DX2 analytically  !
! A19   A(3,8,14)             112.4805         calculate D2E/DX2 analytically  !
! A20   A(9,8,13)             108.7156         calculate D2E/DX2 analytically  !
! A21   A(9,8,14)             106.9361         calculate D2E/DX2 analytically  !
! A22   A(13,8,14)            108.7121         calculate D2E/DX2 analytically  !
! D1    D(6,1,2,3)             -0.0274         calculate D2E/DX2 analytically  !
! D2    D(6,1,2,7)            179.9833         calculate D2E/DX2 analytically  !
! D3    D(12,1,2,3)           179.9708         calculate D2E/DX2 analytically  !
! D4    D(12,1,2,7)            -0.0185         calculate D2E/DX2 analytically  !
! D5    D(2,1,6,5)              0.0202         calculate D2E/DX2 analytically  !
! D6    D(2,1,6,11)          -179.9871         calculate D2E/DX2 analytically  !
! D7    D(12,1,6,5)          -179.978          calculate D2E/DX2 analytically  !
! D8    D(12,1,6,11)            0.0147         calculate D2E/DX2 analytically  !
! D9    D(1,2,3,4)              0.0221         calculate D2E/DX2 analytically  !
! D10   D(1,2,3,8)           -179.9874         calculate D2E/DX2 analytically  !
! D11   D(7,2,3,4)           -179.9888         calculate D2E/DX2 analytically  !
! D12   D(7,2,3,8)              0.0017         calculate D2E/DX2 analytically  !
! D13   D(2,3,4,5)             -0.0065         calculate D2E/DX2 analytically  !
! D14   D(8,3,4,5)           -179.9979         calculate D2E/DX2 analytically  !
! D15   D(2,3,8,9)           -119.6157         calculate D2E/DX2 analytically  !
! D16   D(2,3,8,13)            -0.0263         calculate D2E/DX2 analytically  !
! D17   D(2,3,8,14)           119.5605         calculate D2E/DX2 analytically  !
! D18   D(4,3,8,9)             60.3758         calculate D2E/DX2 analytically  !
! D19   D(4,3,8,13)           179.9652         calculate D2E/DX2 analytically  !
! D20   D(4,3,8,14)           -60.4479         calculate D2E/DX2 analytically  !
! D21   D(3,4,5,6)             -0.0035         calculate D2E/DX2 analytically  !
! D22   D(3,4,5,10)           179.9955         calculate D2E/DX2 analytically  !
! D23   D(4,5,6,1)             -0.0046         calculate D2E/DX2 analytically  !
! D24   D(4,5,6,11)          -179.9972         calculate D2E/DX2 analytically  !
! D25   D(10,5,6,1)           179.9966         calculate D2E/DX2 analytically  !
! D26   D(10,5,6,11)            0.004          calculate D2E/DX2 analytically  !
--------------------------------------------------------------------------------
Trust Radius=3.00D-01 FncErr=1.00D-07 GrdErr=1.00D-07
Number of steps in this run=      2 maximum allowed number of steps=      2.
GradGradGradGradGradGradGradGradGradGradGradGradGradGradGradGradGradGrad

                         Input orientation:                          
---------------------------------------------------------------------
Center     Atomic      Atomic             Coordinates (Angstroms)
Number     Number       Type             X           Y           Z
---------------------------------------------------------------------
     1          6           0       -2.516561   -1.126584   -0.031120
     2          6           0       -2.686007    0.375092    0.052433
     3          6           0       -4.010795    0.848712   -0.055642
     4          8           0       -5.124978    0.031080   -0.228252
     5          6           0       -4.965030   -1.292674   -0.300453
     6          6           0       -3.745418   -1.888538   -0.211907
     7          8           0       -1.688820    1.144747    0.209674
     8          6           0       -4.382600    2.291104    0.002235
     9          1           0       -5.065258    2.517222    0.837925
    10          1           0       -5.908187   -1.813708   -0.434974
    11          1           0       -3.670201   -2.971056   -0.276860
    12          8           0       -1.407331   -1.686748    0.047777
    13          1           0       -3.460653    2.861354    0.138544
    14          1           0       -4.878687    2.635912   -0.920019
---------------------------------------------------------------------
                   Distance matrix (angstroms):
                   1          2          3          4          5
    1  C    0.000000
    2  C    1.513514   0.000000
    3  C    2.476919   1.411049   0.000000
    4  O    2.860575   2.479054   1.392738   0.000000
    5  C    2.468832   2.846035   2.357123   1.335336   0.000000
    6  C    1.457172   2.513215   2.754520   2.363977   1.360275
    7  O    2.429419   1.269439   2.355758   3.638573   4.115191
    8  C    3.894073   2.559697   1.490666   2.389971   3.643393
    9  H    4.530830   3.296446   2.166629   2.705772   3.977595
   10  H    3.484016   3.925666   3.291271   2.014793   1.085872
   11  H    2.189372   3.503395   3.841297   3.336399   2.119931
   12  O    1.245150   2.426153   3.635557   4.104634   3.596356
   13  H    4.101676   2.605569   2.095494   3.303781   4.439800
   14  H    4.530580   3.296181   2.166672   2.706354   3.978078
                   6          7          8          9         10
    6  C    0.000000
    7  O    3.688922   0.000000
    8  C    4.233352   2.934896   0.000000
    9  H    4.717505   3.698476   1.102510   0.000000
   10  H    2.175530   5.193369   4.400915   4.592141   0.000000
   11  H    1.087070   4.593736   5.317493   5.771492   2.524488
   12  O    2.361102   2.850054   4.967656   5.628332   4.528451
   13  H    4.771309   2.468034   1.092589   1.783905   5.308065
   14  H    4.717666   3.697976   1.102518   1.771796   4.592848
                  11         12         13         14
   11  H    0.000000
   12  O    2.622101   0.000000
   13  H    5.850938   4.990952   0.000000
   14  H    5.771670   5.627817   1.783872   0.000000
Stoichiometry    C6H5O3(1-)
Framework group  C1[X(C6H5O3)]
Deg. of freedom    36
Full point group                 C1      NOp   1
Largest Abelian subgroup         C1      NOp   1
Largest concise Abelian subgroup C1      NOp   1
                        Standard orientation:                         
---------------------------------------------------------------------
Center     Atomic      Atomic             Coordinates (Angstroms)
Number     Number       Type             X           Y           Z
---------------------------------------------------------------------
     1          6           0       -1.359582   -0.241881   -0.000031
     2          6           0        0.013993   -0.877502    0.000174
     3          6           0        1.103548    0.019118   -0.000076
     4          8           0        0.978497    1.406231   -0.000041
     5          6           0       -0.237793    1.957373    0.000112
     6          6           0       -1.377747    1.215177    0.000169
     7          8           0        0.158355   -2.138706    0.000344
     8          6           0        2.530818   -0.410981   -0.000203
     9          1           0        3.079774   -0.050452    0.885345
    10          1           0       -0.197118    3.042483    0.000201
    11          1           0       -2.343690    1.713849    0.000249
    12          8           0       -2.411976   -0.907362   -0.000382
    13          1           0        2.543246   -1.503499    0.000411
    14          1           0        3.079356   -0.051514   -0.886450
---------------------------------------------------------------------
Rotational constants (GHZ):      2.4219556      1.8086924      1.0421934
Standard basis: 6-31++G(d,p) (6D, 7F)
There are   201 symmetry adapted cartesian basis functions of A   symmetry.
There are   201 symmetry adapted basis functions of A   symmetry.
  201 basis functions,   328 primitive gaussians,   201 cartesian basis functions
   33 alpha electrons       33 beta electrons
      nuclear repulsion energy       422.5105800731 Hartrees.
NAtoms=   14 NActive=   14 NUniq=   14 SFac= 1.00D+00 NAtFMM=   60 NAOKFM=F Big=F
Integral buffers will be    262144 words long.
Raffenetti 2 integral format.
Two-electron integral symmetry is turned on.
One-electron integrals computed using PRISM.
NBasis=   201 RedAO= T EigKep=  7.21D-06  NBF=   201
NBsUse=   201 1.00D-06 EigRej= -1.00D+00 NBFU=   201
Initial guess from the checkpoint file:  "malf.chk"
B after Tr=     0.000000    0.000000    0.000000
        Rot=    1.000000    0.000000    0.000000    0.000000 Ang=   0.00 deg.
Requested convergence on RMS density matrix=1.00D-08 within  64 cycles.
Requested convergence on MAX density matrix=1.00D-06.
Requested convergence on             energy=1.00D-06.
No special actions if energy rises.
SCF Done:  E(RB3LYP) =  -457.364372382     A.U. after    1 cycles
           NFock=  1  Conv=0.56D-08     -V/T= 2.0092
QCSCF skips out because SCF is already converged.
DoSCS=F DFT=T ScalE2(SS,OS)=  1.000000  1.000000
Range of M.O.s used for correlation:     1   201
NBasis=   201 NAE=    33 NBE=    33 NFC=     0 NFV=     0
NROrb=    201 NOA=    33 NOB=    33 NVA=   168 NVB=   168

**** Warning!!: The largest alpha MO coefficient is  0.12383350D+03

         Differentiating once with respect to electric field.
               with respect to dipole field.
         Electric field/nuclear overlap derivatives assumed to be zero.
         There are     6 degrees of freedom in the 1st order CPHF.  IDoFFX=0 NUNeed=     6.
LinEq1:  Iter=  0 NonCon=     6 RMS=3.33D-01 Max=3.02D+01 NDo=     6
AX will form     6 AO Fock derivatives at one time.
LinEq1:  Iter=  1 NonCon=     6 RMS=2.86D-01 Max=1.25D+01 NDo=     6
LinEq1:  Iter=  2 NonCon=     6 RMS=1.70D-01 Max=9.24D+00 NDo=     6
LinEq1:  Iter=  3 NonCon=     6 RMS=1.82D-01 Max=8.23D+00 NDo=     6
LinEq1:  Iter=  4 NonCon=     6 RMS=1.01D-01 Max=3.43D+00 NDo=     6
LinEq1:  Iter=  5 NonCon=     6 RMS=9.36D-02 Max=3.12D+00 NDo=     6
LinEq1:  Iter=  6 NonCon=     6 RMS=5.26D-02 Max=1.78D+00 NDo=     6
LinEq1:  Iter=  7 NonCon=     6 RMS=3.64D-02 Max=9.09D-01 NDo=     6
LinEq1:  Iter=  8 NonCon=     6 RMS=2.07D-02 Max=5.38D-01 NDo=     6
LinEq1:  Iter=  9 NonCon=     6 RMS=1.42D-02 Max=5.17D-01 NDo=     6
LinEq1:  Iter= 10 NonCon=     6 RMS=9.67D-03 Max=3.53D-01 NDo=     6
LinEq1:  Iter= 11 NonCon=     6 RMS=6.25D-03 Max=1.85D-01 NDo=     6
LinEq1:  Iter= 12 NonCon=     6 RMS=3.30D-03 Max=7.79D-02 NDo=     6
LinEq1:  Iter= 13 NonCon=     6 RMS=2.11D-03 Max=7.79D-02 NDo=     6
LinEq1:  Iter= 14 NonCon=     6 RMS=9.05D-04 Max=4.74D-02 NDo=     6
LinEq1:  Iter= 15 NonCon=     6 RMS=6.16D-04 Max=3.77D-02 NDo=     6
LinEq1:  Iter= 16 NonCon=     6 RMS=3.25D-04 Max=1.88D-02 NDo=     6
LinEq1:  Iter= 17 NonCon=     6 RMS=1.22D-04 Max=4.47D-03 NDo=     6
LinEq1:  Iter= 18 NonCon=     6 RMS=5.33D-05 Max=1.30D-03 NDo=     6
LinEq1:  Iter= 19 NonCon=     6 RMS=2.15D-05 Max=6.33D-04 NDo=     6
LinEq1:  Iter= 20 NonCon=     6 RMS=4.83D-06 Max=1.56D-04 NDo=     6
LinEq1:  Iter= 21 NonCon=     5 RMS=1.45D-06 Max=3.21D-05 NDo=     6
LinEq1:  Iter= 22 NonCon=     3 RMS=3.77D-07 Max=1.52D-05 NDo=     5
LinEq1:  Iter= 23 NonCon=     3 RMS=9.92D-08 Max=4.36D-06 NDo=     3
LinEq1:  Iter= 24 NonCon=     3 RMS=3.25D-08 Max=1.41D-06 NDo=     3
LinEq1:  Iter= 25 NonCon=     3 RMS=8.11D-09 Max=2.97D-07 NDo=     3
LinEq1:  Iter= 26 NonCon=     0 RMS=2.32D-09 Max=9.35D-08 NDo=     3
Linear equations converged to 1.000D-08 1.000D-07 after    26 iterations.
Isotropic polarizability for W=    0.000000      101.65 Bohr**3.
Isotropic polarizability for W=    0.075939      116.65 Bohr**3.
End of Minotr F.D. properties on file   721 Mask=      11 NFrqRd=     2 NDeriv=     1 ND12= 1 LenFil=      58:
Frequencies=    0.000000    0.075939
Property number 1 -- Alpha(-w,w) frequency  1    0.000000:
                1             2             3 
     1   0.133350D+03  0.540921D+00 -0.299009D-02
     2   0.540921D+00  0.111569D+03  0.142882D-02
     3  -0.299009D-02  0.142882D-02  0.600272D+02
Property number 1 -- Alpha(-w,w) frequency  2    0.075939:
                1             2             3 
     1   0.160988D+03 -0.342488D+01 -0.347124D-02
     2  -0.342488D+01  0.122048D+03  0.321214D-02
     3  -0.347124D-02  0.321214D-02  0.669099D+02
Property number 5 -- Beta(-w,w,0) frequency  1    0.000000:
                1 
     1   0.858677D+03
     2   0.538776D+03
     3  -0.385671D+03
     4  -0.196893D+00
     5   0.169188D+00
     6   0.366856D+03
     7   0.538776D+03
     8  -0.385671D+03
     9   0.725172D+03
    10   0.169188D+00
    11   0.139569D+00
    12   0.230274D+03
    13  -0.196893D+00
    14   0.169188D+00
    15   0.139569D+00
    16   0.366856D+03
    17   0.230274D+03
    18  -0.199522D+00
Property number 5 -- Beta(-w,w,0) frequency  2    0.075939:
                1 
     1   0.254058D+04
     2   0.108887D+04
     3  -0.633949D+03
     4   0.605289D+00
     5   0.136904D+01
     6   0.342216D+04
     7   0.158656D+04
     8  -0.877174D+03
     9   0.129320D+04
    10   0.119298D+01
    11   0.846416D+00
    12   0.136519D+04
    13  -0.900054D-01
    14   0.826468D+00
    15   0.508839D+00
    16   0.182964D+04
    17   0.587681D+03
    18  -0.120355D+01
End of Minotr F.D. properties file   722 does not exist.
End of Minotr F.D. properties file   788 does not exist.
Symmetrizing basis deriv contribution to polar:
IMax=3 JMax=2 DiffMx= 0.00D+00
G2DrvN: will do    15 centers at a time, making    1 passes.
PxScal for G2LodP:  IOpCl= 0 ISclPx=1 IMOff=     1 NMtTot=    13 NTT=   20301 ScalPx= 1.01D+02
Calling FoFCou, ICntrl=  3107 FMM=F I1Cent=   0 AccDes= 1.00D-13.
End of G2Drv F.D. properties on file   721 Mask=      11 NFrqRd=     2 NDeriv=     1 ND12= 1 LenFil=      58:
Frequencies=    0.000000    0.075939
Property number 1 -- Alpha(-w,w) frequency  1    0.000000:
                1             2             3 
     1   0.133350D+03  0.540921D+00 -0.299009D-02
     2   0.540921D+00  0.111569D+03  0.142882D-02
     3  -0.299009D-02  0.142882D-02  0.600272D+02
Property number 1 -- Alpha(-w,w) frequency  2    0.075939:
                1             2             3 
     1   0.160988D+03 -0.342488D+01 -0.347124D-02
     2  -0.342488D+01  0.122048D+03  0.321214D-02
     3  -0.347124D-02  0.321214D-02  0.669099D+02
Property number 5 -- Beta(-w,w,0) frequency  1    0.000000:
                1 
     1   0.858677D+03
     2   0.538776D+03
     3  -0.385671D+03
     4  -0.196893D+00
     5   0.169188D+00
     6   0.366856D+03
     7   0.538776D+03
     8  -0.385671D+03
     9   0.725172D+03
    10   0.169188D+00
    11   0.139569D+00
    12   0.230274D+03
    13  -0.196893D+00
    14   0.169188D+00
    15   0.139569D+00
    16   0.366856D+03
    17   0.230274D+03
    18  -0.199522D+00
Property number 5 -- Beta(-w,w,0) frequency  2    0.075939:
                1 
     1   0.254058D+04
     2   0.108887D+04
     3  -0.633949D+03
     4   0.605289D+00
     5   0.136904D+01
     6   0.342216D+04
     7   0.158656D+04
     8  -0.877174D+03
     9   0.129320D+04
    10   0.119298D+01
    11   0.846416D+00
    12   0.136519D+04
    13  -0.900054D-01
    14   0.826468D+00
    15   0.508839D+00
    16   0.182964D+04
    17   0.587681D+03
    18  -0.120355D+01
End of G2Drv F.D. properties on file   722 Mask=       1 NFrqRd=     2 NDeriv=    42 ND12= 1 LenFil=     760:
Frequencies=    0.000000    0.075939
Property number 1 -- Alpha(-w,w) derivatives, frequency  1    0.000000:
                1             2             3             4             5 
     1  -0.978521D+01  0.912952D+01 -0.456327D-01  0.162257D+02  0.528723D+01
     2   0.912952D+01  0.111460D+02  0.245484D-01  0.528723D+01 -0.207008D+02
     3  -0.456327D-01  0.245484D-01  0.671068D+01  0.441226D-01 -0.361454D-01
                6             7             8             9            10 
     1   0.441226D-01 -0.601511D-01  0.494832D-01  0.432597D+01  0.409712D+00
     2  -0.361454D-01  0.494832D-01 -0.490507D-01  0.620669D+01 -0.764158D+01
     3   0.900000D+01  0.432597D+01  0.620669D+01  0.178799D-01  0.487070D-01
               11            12            13            14            15 
     1  -0.764158D+01  0.487070D-01 -0.170553D+02 -0.210168D+02  0.341873D-02
     2  -0.218123D+02 -0.602493D-02 -0.210168D+02 -0.122943D+02  0.186085D-01
     3  -0.602493D-02  0.150497D+02  0.341873D-02  0.186085D-01 -0.286521D+01
               16            17            18            19            20 
     1   0.564738D-01 -0.104315D-01  0.531745D+01  0.217605D+02  0.144353D+00
     2  -0.104315D-01  0.388551D-01  0.235624D+01  0.144353D+00  0.189348D+02
     3   0.531745D+01  0.235624D+01 -0.198041D-01 -0.409593D-01 -0.686716D-02
               21            22            23            24            25 
     1  -0.409593D-01  0.908792D+01  0.224506D+02 -0.688357D-02 -0.481207D-01
     2  -0.686716D-02  0.224506D+02 -0.314046D+01 -0.368792D-01 -0.146284D-02
     3  -0.681278D+01 -0.688357D-02 -0.368792D-01  0.146719D+02 -0.651677D+01
               26            27            28            29            30 
     1  -0.146284D-02 -0.651677D+01 -0.375491D+01 -0.397787D+01  0.493203D-02
     2  -0.480717D-01  0.597212D+01 -0.397787D+01 -0.201252D+01 -0.175565D-02
     3   0.597212D+01  0.889754D-02  0.493203D-02 -0.175565D-02 -0.593151D+01
               31            32            33            34            35 
     1  -0.269468D+01  0.123537D+01 -0.323301D-02  0.606826D-02 -0.379209D-02
     2   0.123537D+01  0.229497D+01  0.411892D-02 -0.379209D-02  0.725114D-02
     3  -0.323301D-02  0.411892D-02 -0.714779D+01 -0.431755D+00 -0.621356D+00
               36            37            38            39            40 
     1  -0.431755D+00  0.130023D+01  0.159495D+02 -0.103489D-01 -0.327012D+01
     2  -0.621356D+00  0.159495D+02 -0.823110D+01 -0.220088D-02  0.284892D+01
     3   0.368353D-03 -0.103489D-01 -0.220088D-02  0.455689D+01  0.482366D-03
               41            42            43            44            45 
     1   0.284892D+01  0.482366D-03 -0.119065D-01 -0.113591D-02  0.370895D+01
     2   0.105255D+01 -0.587659D-02 -0.113591D-02 -0.167145D-02 -0.112740D+02
     3  -0.587659D-02 -0.260502D+02  0.370895D+01 -0.112740D+02 -0.192782D-03
               46            47            48            49            50 
     1  -0.137089D+02 -0.853023D+01  0.272049D-01  0.161712D+01 -0.105030D+02
     2  -0.853023D+01  0.234585D+01  0.400346D-02 -0.105030D+02  0.289395D+02
     3   0.272049D-01  0.400346D-02 -0.821989D+00 -0.218118D-01  0.542302D-01
               51            52            53            54            55 
     1  -0.218118D-01  0.342561D-01 -0.207096D-01 -0.290034D+01  0.107771D+01
     2   0.542302D-01 -0.207096D-01  0.549690D-01  0.484435D+00  0.219672D+01
     3   0.652739D+00 -0.290034D+01  0.484435D+00 -0.105414D-01 -0.125195D-02
               56            57            58            59            60 
     1   0.219672D+01 -0.125195D-02  0.268535D+01  0.815701D+00 -0.337848D-02
     2  -0.442026D+00 -0.201758D-02  0.815701D+00  0.891090D+01 -0.235613D-02
     3  -0.201758D-02 -0.239231D+00 -0.337848D-02 -0.235613D-02  0.538825D+01
               61            62            63            64            65 
     1  -0.132246D-02 -0.169947D-02  0.223026D+00 -0.537036D-01 -0.138854D+01
     2  -0.169947D-02 -0.264660D-02 -0.612335D+00 -0.138854D+01 -0.287881D+01
     3   0.223026D+00 -0.612335D+00 -0.134010D-03  0.131776D-01 -0.101549D-01
               66            67            68            69            70 
     1   0.131776D-01 -0.518222D+01 -0.361127D+00 -0.110514D-01  0.150247D-01
     2  -0.101549D-01 -0.361127D+00  0.182101D+01 -0.838473D-03 -0.839939D-02
     3  -0.137222D+02 -0.110514D-01 -0.838473D-03  0.421996D+01  0.526731D+01
               71            72            73            74            75 
     1  -0.839939D-02  0.526731D+01 -0.756549D+01  0.899584D-01 -0.449730D+01
     2  -0.131735D-02 -0.145443D+01  0.899584D-01 -0.215224D+00  0.677481D+00
     3  -0.145443D+01  0.437974D-02 -0.449730D+01  0.677481D+00 -0.105038D+01
               76            77            78            79            80 
     1  -0.192171D+01 -0.105964D+01 -0.290248D+01 -0.697483D+01 -0.234344D+01
     2  -0.105964D+01 -0.117099D+01 -0.113236D+00 -0.234344D+01 -0.151195D+00
     3  -0.290248D+01 -0.113236D+00 -0.492333D-01 -0.474700D+01  0.117818D+01
               81            82            83            84            85 
     1  -0.474700D+01 -0.351246D+00 -0.212793D+01 -0.456373D-04  0.358234D+00
     2   0.117818D+01 -0.212793D+01 -0.434292D+00  0.292696D-03  0.331641D+00
     3  -0.173006D+01 -0.456373D-04  0.292696D-03  0.656398D+00 -0.326061D-03
               86            87            88            89            90 
     1   0.331641D+00 -0.326061D-03  0.348500D-03  0.106830D-02  0.398447D+00
     2  -0.896732D+01  0.994924D-04  0.106830D-02 -0.853657D-03 -0.186291D+01
     3   0.994924D-04 -0.701136D+00  0.398447D+00 -0.186291D+01 -0.448832D-03
               91            92            93            94            95 
     1   0.770800D+01 -0.301899D+01  0.211977D-04 -0.455596D+00  0.283272D+01
     2  -0.301899D+01  0.927507D+00  0.788133D-03  0.283272D+01 -0.286374D+01
     3   0.211977D-04  0.788133D-03 -0.727987D+00  0.752141D-03 -0.136022D-03
               96            97            98            99           100 
     1   0.752141D-03  0.268950D-02 -0.143860D-02  0.161746D+01  0.107990D+02
     2  -0.136022D-03 -0.143860D-02  0.105857D-02 -0.982572D+00  0.802351D+00
     3   0.570870D+00  0.161746D+01 -0.982572D+00 -0.335543D-03  0.812081D-03
              101           102           103           104           105 
     1   0.802351D+00  0.812081D-03  0.156774D+01  0.392978D+01 -0.904782D-03
     2   0.146231D+01 -0.137051D-02  0.392978D+01  0.407068D+01  0.191378D-02
     3  -0.137051D-02  0.285651D+01 -0.904782D-03  0.191378D-02  0.128123D+01
              106           107           108           109           110 
     1   0.320991D-02  0.723736D-04 -0.269007D+01 -0.271315D+00 -0.172141D+01
     2   0.723736D-04  0.153348D-02 -0.100450D+01 -0.172141D+01  0.142634D+01
     3  -0.269007D+01 -0.100450D+01  0.447051D-03  0.502486D-03  0.558305D-03
              111           112           113           114           115 
     1   0.502486D-03  0.948269D+00 -0.573672D+01  0.548036D-02 -0.268329D-03
     2   0.558305D-03 -0.573672D+01  0.321657D+01 -0.467888D-03  0.524635D-02
     3   0.529147D+00  0.548036D-02 -0.467888D-03  0.107679D+01  0.118405D+01
              116           117           118           119           120 
     1   0.524635D-02  0.118405D+01 -0.756439D+01  0.941587D-01  0.450018D+01
     2  -0.355863D-02  0.435410D+00  0.941587D-01 -0.216488D+00 -0.677280D+00
     3   0.435410D+00 -0.201637D-02  0.450018D+01 -0.677280D+00 -0.105323D+01
              121           122           123           124           125 
     1  -0.191078D+01 -0.105464D+01  0.289581D+01  0.697852D+01  0.233663D+01
     2  -0.105464D+01 -0.116859D+01  0.116965D+00  0.233663D+01  0.154698D+00
     3   0.289581D+01  0.116965D+00 -0.482208D-01 -0.475671D+01  0.117899D+01
              126 
     1  -0.475671D+01
     2   0.117899D+01
     3   0.173156D+01
Property number 1 -- Alpha(-w,w) derivatives, frequency  2    0.075939:
                1             2             3             4             5 
     1  -0.955541D+01  0.986613D+01 -0.658548D-01  0.186069D+02  0.591288D+01
     2   0.986613D+01  0.125453D+02  0.285406D-01  0.591288D+01 -0.224423D+02
     3  -0.658548D-01  0.285406D-01  0.461604D+01  0.422197D-01 -0.414207D-01
                6             7             8             9            10 
     1   0.422197D-01 -0.924884D-01  0.580362D-01  0.331511D+01 -0.194652D+00
     2  -0.414207D-01  0.580362D-01 -0.572933D-01  0.391368D+01 -0.875440D+01
     3   0.434978D+01  0.331511D+01  0.391368D+01  0.121458D-01  0.662643D-01
               11            12            13            14            15 
     1  -0.875440D+01  0.662643D-01 -0.223015D+02 -0.258778D+02  0.978000D-02
     2  -0.250406D+02 -0.529570D-02 -0.258778D+02 -0.164900D+02  0.239673D-01
     3  -0.529570D-02  0.223086D+02  0.978000D-02  0.239673D-01 -0.301062D+01
               16            17            18            19            20 
     1   0.882019D-01 -0.114671D-01  0.784007D+01  0.264783D+02  0.810778D+00
     2  -0.114671D-01  0.507021D-01  0.309727D+01  0.810778D+00  0.206440D+02
     3   0.784007D+01  0.309727D+01 -0.109952D-01 -0.517307D-01 -0.122169D-01
               21            22            23            24            25 
     1  -0.517307D-01  0.139510D+02  0.263703D+02 -0.364379D-02 -0.558665D-01
     2  -0.122169D-01  0.263703D+02 -0.348680D+01 -0.390473D-01  0.138781D-02
     3  -0.151353D+02 -0.364379D-02 -0.390473D-01  0.293551D+02 -0.626744D+01
               26            27            28            29            30 
     1   0.138781D-02 -0.626744D+01 -0.358724D+01 -0.490129D+01  0.564017D-02
     2  -0.582084D-01  0.109842D+02 -0.490129D+01 -0.195100D+01 -0.235327D-02
     3   0.109842D+02  0.440846D-02  0.564017D-02 -0.235327D-02 -0.697905D+01
               31            32            33            34            35 
     1  -0.624226D+01  0.162222D+01 -0.371907D-02  0.794040D-02 -0.505977D-02
     2   0.162222D+01  0.286412D+01  0.438926D-02 -0.505977D-02  0.760540D-02
     3  -0.371907D-02  0.438926D-02 -0.818605D+01  0.778609D+00 -0.145881D+01
               36            37            38            39            40 
     1   0.778609D+00 -0.167296D+01  0.187635D+02 -0.104257D-01 -0.352445D+01
     2  -0.145881D+01  0.187635D+02 -0.991487D+01 -0.198336D-02  0.370330D+01
     3   0.946673D-03 -0.104257D-01 -0.198336D-02  0.930219D+01  0.340595D-03
               41            42            43            44            45 
     1   0.370330D+01  0.340595D-03 -0.134128D-01 -0.345063D-03  0.962950D+01
     2  -0.509130D+00 -0.703911D-02 -0.345063D-03 -0.298303D-02 -0.130493D+02
     3  -0.703911D-02 -0.278522D+02  0.962950D+01 -0.130493D+02 -0.375428D-02
               46            47            48            49            50 
     1  -0.170020D+02 -0.105532D+02  0.368547D-01  0.412204D+01 -0.117083D+02
     2  -0.105532D+02  0.401496D+01  0.400310D-02 -0.117083D+02  0.339333D+02
     3   0.368547D-01  0.400310D-02 -0.773314D+01 -0.236126D-01  0.591465D-01
               51            52            53            54            55 
     1  -0.236126D-01  0.499204D-01 -0.253258D-01 -0.656619D+01  0.110838D+01
     2   0.591465D-01 -0.253258D-01  0.629736D-01  0.850965D+00  0.201681D+01
     3  -0.209136D+01 -0.656619D+01  0.850965D+00 -0.576078D-02 -0.114433D-02
               56            57            58            59            60 
     1   0.201681D+01 -0.114433D-02  0.240645D+01  0.507425D+00 -0.448412D-02
     2  -0.870235D+00 -0.219178D-02  0.507425D+00  0.119949D+02 -0.321614D-02
     3  -0.219178D-02 -0.230778D+00 -0.448412D-02 -0.321614D-02  0.478404D+01
               61            62            63            64            65 
     1  -0.297718D-02 -0.192560D-02  0.278451D+00  0.420748D+00 -0.154591D+01
     2  -0.192560D-02 -0.339405D-02 -0.516639D+00 -0.154591D+01 -0.337757D+01
     3   0.278451D+00 -0.516639D+00 -0.217048D-03  0.116483D-01 -0.887730D-02
               66            67            68            69            70 
     1   0.116483D-01 -0.821377D+01 -0.277635D+00 -0.163255D-01  0.501313D-02
     2  -0.887730D-02 -0.277635D+00  0.187927D+01 -0.216661D-02 -0.128285D-01
     3  -0.752380D+01 -0.163255D-01 -0.216661D-02 -0.498053D+00  0.180033D+01
               71            72            73            74            75 
     1  -0.128285D-01  0.180033D+01 -0.105094D+02  0.371061D+00 -0.604634D+01
     2  -0.926752D-03 -0.311000D+01  0.371061D+00 -0.169843D+00  0.873321D+00
     3  -0.311000D+01  0.433448D-02 -0.604634D+01  0.873321D+00 -0.162716D+01
               76            77            78            79            80 
     1  -0.214466D+01 -0.135336D+01 -0.298965D+01 -0.581282D+01 -0.216251D+01
     2  -0.135336D+01 -0.120599D+01 -0.406659D+00 -0.216251D+01  0.666597D-01
     3  -0.298965D+01 -0.406659D+00  0.588984D+00 -0.539065D+01  0.170600D+01
               81            82            83            84            85 
     1  -0.539065D+01 -0.709947D-01 -0.192354D+01  0.788526D-03  0.310383D+00
     2   0.170600D+01 -0.192354D+01 -0.715357D+00  0.721087D-03  0.792537D+00
     3  -0.236406D+01  0.788526D-03  0.721087D-03  0.287938D+01 -0.309763D-03
               86            87            88            89            90 
     1   0.792537D+00 -0.309763D-03 -0.201889D-03  0.667116D-03 -0.139321D+00
     2  -0.100875D+02 -0.449480D-03  0.667116D-03 -0.165026D-02 -0.265443D+01
     3  -0.449480D-03 -0.190918D+01 -0.139321D+00 -0.265443D+01 -0.738544D-03
               91            92            93            94            95 
     1   0.101682D+02 -0.375789D+01  0.662079D-03 -0.808001D-01  0.317008D+01
     2  -0.375789D+01  0.110057D+01  0.953327D-03  0.317008D+01 -0.316310D+01
     3   0.662079D-03  0.953327D-03 -0.121286D+01  0.981140D-03 -0.645892D-04
               96            97            98            99           100 
     1   0.981140D-03  0.369700D-02 -0.186105D-02  0.196645D+01  0.152546D+02
     2  -0.645892D-04 -0.186105D-02  0.131652D-02 -0.123858D+01  0.143294D+01
     3   0.518623D+00  0.196645D+01 -0.123858D+01 -0.199835D-03  0.167075D-02
              101           102           103           104           105 
     1   0.143294D+01  0.167075D-02  0.360749D+01  0.537521D+01 -0.592492D-03
     2   0.176533D+01 -0.147123D-02  0.537521D+01  0.371749D+01  0.190571D-02
     3  -0.147123D-02  0.281628D+01 -0.592492D-03  0.190571D-02  0.118522D+01
              106           107           108           109           110 
     1   0.474369D-02  0.219018D-03 -0.337800D+01 -0.326072D+00 -0.220077D+01
     2   0.219018D-03  0.184992D-02 -0.108098D+01 -0.220077D+01  0.214076D+01
     3  -0.337800D+01 -0.108098D+01  0.575880D-03  0.104950D-02 -0.602590D-03
              111           112           113           114           115 
     1   0.104950D-02  0.163546D+01 -0.688789D+01  0.795173D-02  0.109723D-02
     2  -0.602590D-03 -0.688789D+01  0.419889D+01 -0.163738D-02  0.564241D-02
     3   0.149434D+00  0.795173D-02 -0.163738D-02  0.217452D+01  0.153462D+01
              116           117           118           119           120 
     1   0.564241D-02  0.153462D+01 -0.105116D+02  0.375793D+00  0.605092D+01
     2  -0.494888D-02  0.848980D+00  0.375793D+00 -0.171508D+00 -0.872548D+00
     3   0.848980D+00 -0.225492D-02  0.605092D+01 -0.872548D+00 -0.162983D+01
              121           122           123           124           125 
     1  -0.213233D+01 -0.134896D+01  0.298106D+01  0.581716D+01  0.215537D+01
     2  -0.134896D+01 -0.120325D+01  0.412292D+00  0.215537D+01 -0.617026D-01
     3   0.298106D+01  0.412292D+00  0.591143D+00 -0.540154D+01  0.170767D+01
              126 
     1  -0.540154D+01
     2   0.170767D+01
     3   0.236557D+01
End of G2Drv F.D. properties file   788 does not exist.
         IDoAtm=11111111111111
         Differentiating once with respect to electric field.
               with respect to dipole field.
         Differentiating once with respect to nuclear coordinates.
         There are    45 degrees of freedom in the 1st order CPHF.  IDoFFX=5 NUNeed=    45.
Will reuse    3 saved solutions.
    39 vectors produced by pass  0 Test12= 1.23D-14 2.22D-09 XBig12= 2.97D-01 2.54D-01.
AX will form    39 AO Fock derivatives at one time.
    39 vectors produced by pass  1 Test12= 1.23D-14 2.22D-09 XBig12= 2.20D-01 1.57D-01.
    39 vectors produced by pass  2 Test12= 1.23D-14 2.22D-09 XBig12= 3.17D-03 7.90D-03.
    39 vectors produced by pass  3 Test12= 1.23D-14 2.22D-09 XBig12= 4.02D-05 1.21D-03.
    39 vectors produced by pass  4 Test12= 1.23D-14 2.22D-09 XBig12= 1.44D-07 7.24D-05.
    39 vectors produced by pass  5 Test12= 1.23D-14 2.22D-09 XBig12= 2.48D-10 3.10D-06.
    22 vectors produced by pass  6 Test12= 1.23D-14 2.22D-09 XBig12= 3.19D-13 9.03D-08.
     2 vectors produced by pass  7 Test12= 1.23D-14 2.22D-09 XBig12= 4.12D-16 4.01D-09.
InvSVY:  IOpt=1 It=  1 EMax= 1.11D-15
Solved reduced A of dimension   258 with    39 vectors.
Isotropic polarizability for W=    0.000000      101.65 Bohr**3.
PxSclF for G(T1ab):  IOpCl= 0 ISclPx=1 IMOff=     0 NMtTot=    18 NTT=   20301 IRwP= 19995     0 IPTmp= 19990     0 ScalPx= 1.51D+04
End of Minotr F.D. properties on file   721 Mask=      11 NFrqRd=     2 NDeriv=     1 ND12= 1 LenFil=      58:
Frequencies=    0.000000    0.075939
Property number 1 -- Alpha(-w,w) frequency  1    0.000000:
                1             2             3 
     1   0.133350D+03  0.540921D+00 -0.299009D-02
     2   0.540921D+00  0.111569D+03  0.142882D-02
     3  -0.299009D-02  0.142882D-02  0.600272D+02
Property number 1 -- Alpha(-w,w) frequency  2    0.075939:
                1             2             3 
     1   0.160988D+03 -0.342488D+01 -0.347124D-02
     2  -0.342488D+01  0.122048D+03  0.321214D-02
     3  -0.347124D-02  0.321214D-02  0.669099D+02
Property number 5 -- Beta(-w,w,0) frequency  1    0.000000:
                1 
     1   0.858677D+03
     2   0.538776D+03
     3  -0.385671D+03
     4  -0.196893D+00
     5   0.169188D+00
     6   0.366856D+03
     7   0.538776D+03
     8  -0.385671D+03
     9   0.725172D+03
    10   0.169188D+00
    11   0.139569D+00
    12   0.230274D+03
    13  -0.196893D+00
    14   0.169188D+00
    15   0.139569D+00
    16   0.366856D+03
    17   0.230274D+03
    18  -0.199522D+00
Property number 5 -- Beta(-w,w,0) frequency  2    0.075939:
                1 
     1   0.254058D+04
     2   0.108887D+04
     3  -0.633949D+03
     4   0.605289D+00
     5   0.136904D+01
     6   0.342216D+04
     7   0.158656D+04
     8  -0.877174D+03
     9   0.129320D+04
    10   0.119298D+01
    11   0.846416D+00
    12   0.136519D+04
    13  -0.900054D-01
    14   0.826468D+00
    15   0.508839D+00
    16   0.182964D+04
    17   0.587681D+03
    18  -0.120355D+01
End of Minotr F.D. properties on file   722 Mask=       1 NFrqRd=     2 NDeriv=    42 ND12= 1 LenFil=     760:
Frequencies=    0.000000    0.075939
Property number 1 -- Alpha(-w,w) derivatives, frequency  1    0.000000:
                1             2             3             4             5 
     1   0.117576D+01  0.171892D+02  0.322638D-02  0.157667D+02 -0.100859D+02
     2   0.171892D+02 -0.318274D+01  0.355120D-03 -0.100859D+02  0.752841D+01
     3   0.322638D-02  0.355120D-03 -0.423900D+01  0.417566D-02  0.163665D-02
                6             7             8             9            10 
     1   0.417566D-02 -0.614656D-03  0.392806D-02 -0.409509D+01 -0.137357D+02
     2   0.163665D-02  0.392806D-02 -0.516168D-02 -0.715614D+00 -0.786791D+01
     3  -0.443982D+01 -0.409509D+01 -0.715614D+00 -0.534398D-02  0.338384D-02
               11            12            13            14            15 
     1  -0.786791D+01  0.338384D-02 -0.245706D+02  0.232905D+01  0.183478D-02
     2  -0.571664D+01 -0.358938D-03  0.232905D+01  0.511697D+01 -0.356932D-02
     3  -0.358938D-03 -0.214795D+01  0.183478D-02 -0.356932D-02 -0.522552D+01
               16            17            18            19            20 
     1   0.975863D-02  0.194413D-02  0.204204D+01  0.440111D+02  0.126587D+01
     2   0.194413D-02  0.392487D-02 -0.351802D+01  0.126587D+01  0.527284D+01
     3   0.204204D+01 -0.351802D+01  0.723757D-02 -0.100381D-01  0.307361D-02
               21            22            23            24            25 
     1  -0.100381D-01  0.116927D+02 -0.731188D+01  0.202968D-02 -0.390465D-02
     2   0.307361D-02 -0.731188D+01  0.113865D+02  0.175399D-02  0.122414D-02
     3   0.891453D+01  0.202968D-02  0.175399D-02  0.374987D+01  0.700826D+00
               26            27            28            29            30 
     1   0.122414D-02  0.700826D+00  0.197242D+02 -0.109451D+01 -0.100436D-02
     2  -0.606642D-02  0.231812D+01 -0.109451D+01  0.553910D+01 -0.813250D-04
     3   0.231812D+01 -0.187508D-02 -0.100436D-02 -0.813250D-04 -0.541466D+00
               31            32            33            34            35 
     1  -0.195939D+02  0.156827D+02  0.560836D-04 -0.391350D-02 -0.192222D-02
     2   0.156827D+02 -0.164485D+02 -0.210571D-02 -0.192222D-02  0.128806D-02
     3   0.560836D-04 -0.210571D-02 -0.226245D+01  0.118286D+00  0.523250D+00
               36            37            38            39            40 
     1   0.118286D+00 -0.204348D+02 -0.124691D+01  0.209858D-02  0.987712D+01
     2   0.523250D+00 -0.124691D+01  0.878920D+01  0.632410D-03 -0.131434D+02
     3  -0.349756D-03  0.209858D-02  0.632410D-03  0.609240D+01  0.317335D-03
               41            42            43            44            45 
     1  -0.131434D+02  0.317335D-03  0.320306D-03  0.242753D-02  0.362885D+01
     2   0.153181D+02 -0.771708D-04  0.242753D-02 -0.169664D-02  0.465771D+01
     3  -0.771708D-04  0.470796D+01  0.362885D+01  0.465771D+01 -0.214638D-02
               46            47            48            49            50 
     1   0.710365D+01 -0.754586D+00 -0.534725D-05 -0.291637D+01  0.113673D+02
     2  -0.754586D+00 -0.937912D+01 -0.134206D-03  0.113673D+02 -0.166633D+02
     3  -0.534725D-05 -0.134206D-03 -0.637068D+01 -0.174391D-02 -0.156250D-02
               51            52            53            54            55 
     1  -0.174391D-02  0.348860D-02 -0.494297D-02 -0.582505D+01  0.338294D+00
     2  -0.156250D-02 -0.494297D-02  0.678858D-02  0.475641D+01 -0.318450D+01
     3   0.681454D+00 -0.582505D+01  0.475641D+01  0.640537D-02 -0.792095D-04
               56            57            58            59            60 
     1  -0.318450D+01 -0.792095D-04  0.146903D+02 -0.258466D+01 -0.208848D-02
     2   0.253351D+01 -0.200562D-04 -0.258466D+01 -0.140417D+02  0.449273D-02
     3  -0.200562D-04 -0.305907D+00 -0.208848D-02  0.449273D-02  0.182390D+01
               61            62            63            64            65 
     1  -0.229788D-02 -0.941090D-03  0.981001D+00 -0.349612D+02 -0.600798D+01
     2  -0.941090D-03  0.249891D-03 -0.387648D+01 -0.600798D+01  0.120329D+01
     3   0.981001D+00 -0.387648D+01  0.324670D-05  0.806470D-02 -0.555490D-02
               66            67            68            69            70 
     1   0.806470D-02 -0.648540D+01 -0.581452D+00 -0.771632D-02  0.128937D-01
     2  -0.555490D-02 -0.581452D+00  0.254842D+01 -0.686872D-02 -0.679317D-02
     3  -0.106998D+02 -0.771632D-02 -0.686872D-02 -0.446881D+01 -0.193813D+02
               71            72            73            74            75 
     1  -0.679317D-02 -0.193813D+02  0.124473D+02  0.235746D+01  0.724774D+01
     2  -0.608943D-02 -0.405463D+01  0.235746D+01 -0.955336D+00  0.435698D+00
     3  -0.405463D+01  0.168068D-01  0.724774D+01  0.435698D+00  0.328525D+01
               76            77            78            79            80 
     1   0.708103D+01  0.287501D+01  0.267312D+01  0.115549D+02  0.167091D+01
     2   0.287501D+01  0.864156D+00  0.199654D+01  0.167091D+01  0.484006D+00
     3   0.267312D+01  0.199654D+01  0.255939D+01  0.121614D+02  0.185485D+01
               81            82            83            84            85 
     1   0.121614D+02 -0.317146D-01  0.152641D+01  0.339060D-04 -0.496838D+00
     2   0.185485D+01  0.152641D+01  0.968653D+00  0.481509D-04  0.111767D+01
     3   0.656966D+01  0.339060D-04  0.481509D-04 -0.332059D+00  0.816148D-05
               86            87            88            89            90 
     1   0.111767D+01  0.816148D-05  0.711333D-03 -0.777048D-03 -0.162548D+00
     2   0.144596D+02  0.136751D-02 -0.777048D-03  0.777594D-03 -0.366837D+00
     3   0.136751D-02 -0.897920D-01 -0.162548D+00 -0.366837D+00  0.953441D-04
               91            92            93            94            95 
     1  -0.103248D+02  0.565153D+01  0.633724D-03  0.268577D+01 -0.302550D+01
     2   0.565153D+01 -0.349903D+01 -0.403764D-03 -0.302550D+01  0.274224D+01
     3   0.633724D-03 -0.403764D-03  0.710198D-01 -0.356149D-03  0.454717D-03
               96            97            98            99           100 
     1  -0.356149D-03  0.309652D-03  0.582643D-03  0.381509D-01 -0.177307D+02
     2   0.454717D-03  0.582643D-03 -0.117149D-02 -0.149697D+00 -0.898074D+01
     3  -0.501014D-01  0.381509D-01 -0.149697D+00 -0.130432D-03 -0.403333D-02
              101           102           103           104           105 
     1  -0.898074D+01 -0.403333D-02 -0.120774D+02 -0.208087D+01 -0.251341D-02
     2  -0.246774D+01 -0.889099D-03 -0.208087D+01 -0.797861D+01 -0.163159D-02
     3  -0.889099D-03  0.243755D+01 -0.251341D-02 -0.163159D-02  0.922274D+00
              106           107           108           109           110 
     1  -0.387799D-02 -0.115319D-02 -0.364270D+01 -0.269616D-01 -0.120313D+01
     2  -0.115319D-02 -0.448631D-03 -0.244279D+01 -0.120313D+01  0.185142D+01
     3  -0.364270D+01 -0.244279D+01 -0.193382D-02  0.180149D-03 -0.726783D-03
              111           112           113           114           115 
     1   0.180149D-03 -0.271861D+01  0.256903D+01 -0.311445D-02 -0.168736D-02
     2  -0.726783D-03  0.256903D+01 -0.569033D+01  0.325619D-02 -0.177672D-02
     3   0.546262D+00 -0.311445D-02  0.325619D-02 -0.465905D+00  0.126066D+01
              116           117           118           119           120 
     1  -0.177672D-02  0.126066D+01  0.124456D+02  0.234975D+01 -0.725020D+01
     2   0.414466D-02 -0.837759D+00  0.234975D+01 -0.957399D+00 -0.431639D+00
     3  -0.837759D+00 -0.638158D-04 -0.725020D+01 -0.431639D+00  0.328984D+01
              121           122           123           124           125 
     1   0.706558D+01  0.287290D+01 -0.266401D+01 -0.115661D+02 -0.166271D+01
     2   0.287290D+01  0.858053D+00 -0.199369D+01 -0.166271D+01 -0.480545D+00
     3  -0.266401D+01 -0.199369D+01  0.255756D+01  0.121754D+02  0.185149D+01
              126 
     1   0.121754D+02
     2   0.185149D+01
     3  -0.658837D+01
Property number 1 -- Alpha(-w,w) derivatives, frequency  2    0.075939:
                1             2             3             4             5 
     1  -0.199909D+01  0.303527D+02  0.198044D-02  0.301124D+02 -0.252262D+02
     2   0.303527D+02 -0.887338D+01 -0.362168D-02 -0.252262D+02  0.125762D+02
     3   0.198044D-02 -0.362168D-02 -0.142589D+02  0.516465D-02 -0.878967D-05
                6             7             8             9            10 
     1   0.516465D-02  0.135744D-01  0.128443D-02 -0.623588D+01 -0.279296D+02
     2  -0.878967D-05  0.128443D-02 -0.420296D-02  0.251994D+00 -0.170840D+02
     3  -0.884395D+01 -0.623588D+01  0.251994D+00 -0.800785D-02  0.596155D-02
               11            12            13            14            15 
     1  -0.170840D+02  0.596155D-02 -0.332296D+02 -0.770926D+00  0.150818D-02
     2  -0.804284D+01 -0.317303D-02 -0.770926D+00  0.874160D+01 -0.670195D-02
     3  -0.317303D-02 -0.119416D+02  0.150818D-02 -0.670195D-02 -0.941868D+01
               16            17            18            19            20 
     1   0.396059D-02  0.991752D-02  0.606491D+01  0.918109D+02  0.465615D+01
     2   0.991752D-02  0.479961D-02 -0.280986D+01  0.465615D+01  0.807865D+01
     3   0.606491D+01 -0.280986D+01  0.509613D-02 -0.146474D-01  0.124979D-01
               21            22            23            24            25 
     1  -0.146474D-01  0.138687D+02 -0.830524D+01  0.820583D-02 -0.511288D-02
     2   0.124979D-01 -0.830524D+01  0.180582D+02  0.662063D-02 -0.474443D-02
     3   0.349550D+02  0.820583D-02  0.662063D-02  0.128278D+02 -0.715194D+01
               26            27            28            29            30 
     1  -0.474443D-02 -0.715194D+01  0.544764D+02 -0.157559D+02 -0.247474D-03
     2  -0.777747D-02  0.573782D+00 -0.157559D+02  0.159413D+02  0.383056D-02
     3   0.573782D+00  0.249576D-02 -0.247474D-03  0.383056D-02  0.853069D+01
               31            32            33            34            35 
     1  -0.440387D+02  0.255773D+02 -0.564035D-02 -0.129608D-01  0.264833D-02
     2   0.255773D+02 -0.297676D+02 -0.976378D-02  0.264833D-02  0.411800D-03
     3  -0.564035D-02 -0.976378D-02 -0.218106D+02  0.192734D+01  0.214002D+01
               36            37            38            39            40 
     1   0.192734D+01 -0.573680D+02  0.283036D+01  0.541133D-03  0.248037D+02
     2   0.214002D+01  0.283036D+01  0.837067D+01 -0.630335D-02 -0.276617D+02
     3  -0.322721D-02  0.541133D-03 -0.630335D-02 -0.879772D+01  0.200764D-04
               41            42            43            44            45 
     1  -0.276617D+02  0.200764D-04  0.579126D-02 -0.357390D-03  0.532234D+01
     2   0.269864D+02 -0.166702D-02 -0.357390D-03 -0.126352D-02  0.415846D+01
     3  -0.166702D-02  0.353461D+01  0.532234D+01  0.415846D+01 -0.273970D-02
               46            47            48            49            50 
     1   0.113422D+02  0.469144D+01  0.117834D-03 -0.593521D+01  0.257349D+02
     2   0.469144D+01 -0.175646D+02  0.139222D-02  0.257349D+02 -0.249782D+02
     3   0.117834D-03  0.139222D-02 -0.380463D+01 -0.137562D-02 -0.146740D-03
               51            52            53            54            55 
     1  -0.137562D-02  0.333833D-02 -0.554851D-02 -0.798066D+01  0.260500D+01
     2  -0.146740D-03 -0.554851D-02  0.801795D-02  0.623811D+01 -0.400927D+01
     3   0.473265D+01 -0.798066D+01  0.623811D+01  0.983139D-02 -0.132112D-02
               56            57            58            59            60 
     1  -0.400927D+01 -0.132112D-02  0.297508D+02 -0.124980D+01 -0.110715D-02
     2   0.431104D+01  0.161365D-03 -0.124980D+01 -0.182034D+02  0.975979D-02
     3   0.161365D-03  0.996085D+00 -0.110715D-02  0.975979D-02  0.125528D+02
               61            62            63            64            65 
     1  -0.852544D-03 -0.229752D-02  0.211560D+01 -0.709103D+02 -0.770822D+01
     2  -0.229752D-02  0.222020D-03 -0.452497D+01 -0.770822D+01  0.108376D+01
     3   0.211560D+01 -0.452497D+01 -0.421674D-03  0.954079D-02 -0.142606D-01
               66            67            68            69            70 
     1   0.954079D-02 -0.132532D+02  0.735860D+00 -0.194991D-01  0.166694D-01
     2  -0.142606D-01  0.735860D+00  0.131929D+01 -0.136101D-01 -0.192432D-01
     3  -0.323592D+02 -0.194991D-01 -0.136101D-01 -0.105274D+02 -0.469816D+02
               71            72            73            74            75 
     1  -0.192432D-01 -0.469816D+02  0.195870D+02  0.358400D+01  0.164166D+02
     2  -0.872177D-02 -0.774797D+01  0.358400D+01 -0.186225D+01  0.682168D+00
     3  -0.774797D+01  0.386416D-01  0.164166D+02  0.682168D+00  0.548418D+01
               76            77            78            79            80 
     1   0.128498D+02  0.383959D+01  0.753824D+01  0.198387D+02  0.262472D+01
     2   0.383959D+01  0.116065D+01  0.354672D+01  0.262472D+01  0.110251D+00
     3   0.753824D+01  0.354672D+01  0.673081D+01  0.274155D+02  0.339510D+01
               81            82            83            84            85 
     1   0.274155D+02 -0.490612D+00  0.137058D+01  0.338922D-03 -0.230653D+01
     2   0.339510D+01  0.137058D+01  0.143380D+01  0.733810D-03  0.153858D+01
     3   0.103793D+02  0.338922D-03  0.733810D-03  0.235063D+00 -0.604606D-03
               86            87            88            89            90 
     1   0.153858D+01 -0.604606D-03  0.138272D-02 -0.933312D-03  0.151953D+00
     2   0.153605D+02  0.189691D-02 -0.933312D-03  0.102796D-02 -0.500184D+00
     3   0.189691D-02 -0.100267D+01  0.151953D+00 -0.500184D+00 -0.589644D-03
               91            92            93            94            95 
     1  -0.113406D+02  0.657854D+01  0.120590D-02  0.184625D+01 -0.263860D+01
     2   0.657854D+01 -0.352089D+01 -0.201228D-03 -0.263860D+01  0.229283D+01
     3   0.120590D-02 -0.201228D-03  0.130168D+01 -0.631464D-03  0.443532D-03
               96            97            98            99           100 
     1  -0.631464D-03 -0.566046D-03  0.136219D-02 -0.377305D+00 -0.309749D+02
     2   0.443532D-03  0.136219D-02 -0.228271D-02 -0.547722D+00 -0.115028D+02
     3  -0.648816D+00 -0.377305D+00 -0.547722D+00 -0.335461D-03 -0.244840D-02
              101           102           103           104           105 
     1  -0.115028D+02 -0.244840D-02 -0.251750D+02  0.142658D+01 -0.235745D-02
     2   0.122304D+00  0.279238D-02  0.142658D+01 -0.902646D+01 -0.218554D-04
     3   0.279238D-02  0.116415D+02 -0.235745D-02 -0.218554D-04  0.504442D+01
              106           107           108           109           110 
     1  -0.115689D-01 -0.327002D-03 -0.397035D+01  0.161411D+01 -0.157314D+01
     2  -0.327002D-03 -0.710103D-03 -0.300464D+01 -0.157314D+01  0.238765D+01
     3  -0.397035D+01 -0.300464D+01 -0.499373D-03  0.601893D-03 -0.961497D-03
              111           112           113           114           115 
     1   0.601893D-03 -0.211545D+01  0.316664D+01 -0.825043D-02 -0.484438D-02
     2  -0.961497D-03  0.316664D+01 -0.567203D+01  0.500499D-02 -0.222275D-02
     3   0.252431D+01 -0.825043D-02  0.500499D-02  0.989241D-01  0.225350D+01
              116           117           118           119           120 
     1  -0.222275D-02  0.225350D+01  0.195776D+02  0.356947D+01 -0.164182D+02
     2   0.416792D-02 -0.101243D+01  0.356947D+01 -0.186513D+01 -0.675055D+00
     3  -0.101243D+01 -0.322146D-02 -0.164182D+02 -0.675055D+00  0.549360D+01
              121           122           123           124           125 
     1   0.128222D+02  0.383289D+01 -0.751367D+01 -0.198476D+02 -0.260425D+01
     2   0.383289D+01  0.115203D+01 -0.353852D+01 -0.260425D+01 -0.103940D+00
     3  -0.751367D+01 -0.353852D+01  0.673015D+01  0.274467D+02  0.339031D+01
              126 
     1   0.274467D+02
     2   0.339031D+01
     3  -0.104163D+02
End of Minotr F.D. properties file   788 does not exist.

**********************************************************************

           Population analysis using the SCF density.

**********************************************************************

Orbital symmetries:
      Occupied  (A) (A) (A) (A) (A) (A) (A) (A) (A) (A) (A) (A)
                (A) (A) (A) (A) (A) (A) (A) (A) (A) (A) (A) (A)
                (A) (A) (A) (A) (A) (A) (A) (A) (A)
      Virtual   (A) (A) (A) (A) (A) (A) (A) (A) (A) (A) (A) (A)
                (A) (A) (A) (A) (A) (A) (A) (A) (A) (A) (A) (A)
                (A) (A) (A) (A) (A) (A) (A) (A) (A) (A) (A) (A)
                (A) (A) (A) (A) (A) (A) (A) (A) (A) (A) (A) (A)
                (A) (A) (A) (A) (A) (A) (A) (A) (A) (A) (A) (A)
                (A) (A) (A) (A) (A) (A) (A) (A) (A) (A) (A) (A)
                (A) (A) (A) (A) (A) (A) (A) (A) (A) (A) (A) (A)
                (A) (A) (A) (A) (A) (A) (A) (A) (A) (A) (A) (A)
                (A) (A) (A) (A) (A) (A) (A) (A) (A) (A) (A) (A)
                (A) (A) (A) (A) (A) (A) (A) (A) (A) (A) (A) (A)
                (A) (A) (A) (A) (A) (A) (A) (A) (A) (A) (A) (A)
                (A) (A) (A) (A) (A) (A) (A) (A) (A) (A) (A) (A)
                (A) (A) (A) (A) (A) (A) (A) (A) (A) (A) (A) (A)
                (A) (A) (A) (A) (A) (A) (A) (A) (A) (A) (A) (A)
The electronic state is 1-A.
Alpha  occ. eigenvalues --  -19.08168 -18.95483 -18.91424 -10.11872 -10.09499
Alpha  occ. eigenvalues --  -10.07739 -10.07037 -10.04797 -10.04537  -0.96311
Alpha  occ. eigenvalues --   -0.84732  -0.79884  -0.64993  -0.61997  -0.54809
Alpha  occ. eigenvalues --   -0.47849  -0.44038  -0.37051  -0.36399  -0.31820
Alpha  occ. eigenvalues --   -0.29505  -0.26650  -0.26427  -0.25883  -0.24955
Alpha  occ. eigenvalues --   -0.22433  -0.22145  -0.20535  -0.16326  -0.10774
Alpha  occ. eigenvalues --   -0.08825  -0.04832  -0.01731
Alpha virt. eigenvalues --    0.09086   0.10228   0.11325   0.12299   0.12880
Alpha virt. eigenvalues --    0.14550   0.16209   0.16372   0.18309   0.18388
Alpha virt. eigenvalues --    0.18871   0.19685   0.21308   0.21801   0.21879
Alpha virt. eigenvalues --    0.23448   0.23459   0.23736   0.24197   0.24802
Alpha virt. eigenvalues --    0.25822   0.27557   0.27789   0.28123   0.28497
Alpha virt. eigenvalues --    0.28920   0.30486   0.31098   0.31368   0.31483
Alpha virt. eigenvalues --    0.34250   0.35525   0.35937   0.36646   0.38206
Alpha virt. eigenvalues --    0.39143   0.40287   0.41218   0.42863   0.44223
Alpha virt. eigenvalues --    0.44676   0.44920   0.45731   0.46878   0.47439
Alpha virt. eigenvalues --    0.49159   0.49172   0.50615   0.51965   0.52908
Alpha virt. eigenvalues --    0.54516   0.56906   0.57860   0.59560   0.62422
Alpha virt. eigenvalues --    0.63582   0.71218   0.76969   0.81032   0.81845
Alpha virt. eigenvalues --    0.85642   0.85951   0.86945   0.87967   0.88469
Alpha virt. eigenvalues --    0.90024   0.92089   0.95165   0.98363   0.99890
Alpha virt. eigenvalues --    1.05698   1.06607   1.07081   1.09876   1.12392
Alpha virt. eigenvalues --    1.17485   1.21359   1.24579   1.25911   1.28620
Alpha virt. eigenvalues --    1.32851   1.33194   1.33577   1.37461   1.38871
Alpha virt. eigenvalues --    1.41457   1.41499   1.43394   1.43807   1.48467
Alpha virt. eigenvalues --    1.48884   1.51445   1.52668   1.53343   1.54448
Alpha virt. eigenvalues --    1.59838   1.59959   1.60627   1.63086   1.66162
Alpha virt. eigenvalues --    1.66712   1.68400   1.80122   1.85245   1.86743
Alpha virt. eigenvalues --    1.92537   1.93625   1.94348   2.00041   2.01028
Alpha virt. eigenvalues --    2.03667   2.06384   2.06875   2.07562   2.12064
Alpha virt. eigenvalues --    2.13679   2.17661   2.18661   2.20409   2.23115
Alpha virt. eigenvalues --    2.23302   2.26114   2.29061   2.29453   2.31031
Alpha virt. eigenvalues --    2.34776   2.43484   2.45002   2.47452   2.49010
Alpha virt. eigenvalues --    2.52861   2.54639   2.58874   2.61076   2.62247
Alpha virt. eigenvalues --    2.68492   2.70219   2.74435   2.80415   2.80652
Alpha virt. eigenvalues --    2.81322   2.85170   2.89241   2.90018   2.97762
Alpha virt. eigenvalues --    3.00638   3.02010   3.11476   3.17867   3.24121
Alpha virt. eigenvalues --    3.35522   3.38022   3.39477   3.44315   3.46575
Alpha virt. eigenvalues --    3.55013   3.56282   3.65411   3.85699   4.34050
Alpha virt. eigenvalues --    4.46828   4.50625   4.58569   4.62871   4.68499
Alpha virt. eigenvalues --    4.74235   4.90987   5.29985
         Condensed to atoms (all electrons):
              1          2          3          4          5          6
    1  C   11.513900  -4.768478  -0.618350   0.083690   1.644926  -1.821992
    2  C   -4.768478  13.506319  -2.158815   0.091529  -0.419666  -1.394222
    3  C   -0.618350  -2.158815  10.010951  -0.106291  -0.444739   1.046804
    4  O    0.083690   0.091529  -0.106291   8.445257  -0.063538   0.030144
    5  C    1.644926  -0.419666  -0.444739  -0.063538   6.827703  -1.918772
    6  C   -1.821992  -1.394222   1.046804   0.030144  -1.918772  10.196416
    7  O   -0.152002   0.398154  -0.264938   0.019314   0.002700   0.008090
    8  C   -0.293972   0.514566  -1.308042  -0.094234   0.075280  -0.248279
    9  H    0.003135  -0.018648  -0.133492   0.000285   0.003031  -0.000547
   10  H    0.055652  -0.071129   0.036843  -0.107412   0.507285  -0.188240
   11  H    0.099121   0.017243  -0.015258   0.020267  -0.081833   0.246019
   12  O    0.595399  -0.179432   0.010672  -0.001383   0.033974  -0.359344
   13  H    0.039001   0.156249  -0.301337   0.000341   0.026910  -0.052532
   14  H    0.002490  -0.017810  -0.133607   0.000326   0.002821  -0.000192
              7          8          9         10         11         12
    1  C   -0.152002  -0.293972   0.003135   0.055652   0.099121   0.595399
    2  C    0.398154   0.514566  -0.018648  -0.071129   0.017243  -0.179432
    3  C   -0.264938  -1.308042  -0.133492   0.036843  -0.015258   0.010672
    4  O    0.019314  -0.094234   0.000285  -0.107412   0.020267  -0.001383
    5  C    0.002700   0.075280   0.003031   0.507285  -0.081833   0.033974
    6  C    0.008090  -0.248279  -0.000547  -0.188240   0.246019  -0.359344
    7  O    8.684416  -0.009741   0.004938   0.000134  -0.000619  -0.001641
    8  C   -0.009741   6.628246   0.472188   0.006274  -0.002120   0.012352
    9  H    0.004938   0.472188   0.643678   0.000990  -0.000187   0.000412
   10  H    0.000134   0.006274   0.000990   0.675252  -0.014301   0.000062
   11  H   -0.000619  -0.002120  -0.000187  -0.014301   0.620476  -0.021771
   12  O   -0.001641   0.012352   0.000412   0.000062  -0.021771   8.480982
   13  H    0.015847   0.477924  -0.016300  -0.000303   0.000489  -0.001047
   14  H    0.004944   0.471813  -0.082409   0.000988  -0.000178   0.000416
             13         14
    1  C    0.039001   0.002490
    2  C    0.156249  -0.017810
    3  C   -0.301337  -0.133607
    4  O    0.000341   0.000326
    5  C    0.026910   0.002821
    6  C   -0.052532  -0.000192
    7  O    0.015847   0.004944
    8  C    0.477924   0.471813
    9  H   -0.016300  -0.082409
   10  H   -0.000303   0.000988
   11  H    0.000489  -0.000178
   12  O   -0.001047   0.000416
   13  H    0.449424  -0.016263
   14  H   -0.016263   0.643726
Mulliken charges:
              1
    1  C   -0.382520
    2  C    0.344140
    3  C    0.379598
    4  O   -0.318296
    5  C   -0.196082
    6  C    0.456645
    7  O   -0.709596
    8  C   -0.702255
    9  H    0.122927
   10  H    0.097904
   11  H    0.132652
   12  O   -0.569650
   13  H    0.221597
   14  H    0.122936
Sum of Mulliken charges =  -1.00000
Mulliken charges with hydrogens summed into heavy atoms:
              1
    1  C   -0.382520
    2  C    0.344140
    3  C    0.379598
    4  O   -0.318296
    5  C   -0.098178
    6  C    0.589297
    7  O   -0.709596
    8  C   -0.234795
   12  O   -0.569650
APT charges:
              1
    1  C    0.769991
    2  C    0.449343
    3  C    0.030921
    4  O   -0.524080
    5  C    0.287822
    6  C   -0.221948
    7  O   -0.915741
    8  C    0.224448
    9  H   -0.117868
   10  H    0.007676
   11  H    0.005947
   12  O   -0.917190
   13  H    0.038621
   14  H   -0.117944
Sum of APT charges =  -1.00000
APT charges with hydrogens summed into heavy atoms:
              1
    1  C    0.769991
    2  C    0.449343
    3  C    0.030921
    4  O   -0.524080
    5  C    0.295499
    6  C   -0.216001
    7  O   -0.915741
    8  C    0.027257
   12  O   -0.917190
Electronic spatial extent (au):  <R**2>=           1101.4278
Charge=             -1.0000 electrons
Dipole moment (field-independent basis, Debye):
   X=              3.2829    Y=              6.6132    Z=              0.0001  Tot=              7.3832
Quadrupole moment (field-independent basis, Debye-Ang):
  XX=            -72.1452   YY=            -71.4521   ZZ=            -56.4198
  XY=             -6.3349   XZ=             -0.0023   YZ=              0.0015
Traceless Quadrupole moment (field-independent basis, Debye-Ang):
  XX=             -5.4728   YY=             -4.7798   ZZ=             10.2526
  XY=             -6.3349   XZ=             -0.0023   YZ=              0.0015
Octapole moment (field-independent basis, Debye-Ang**2):
 XXX=             25.8263  YYY=             38.5813  ZZZ=             -0.0023  XYY=              0.6825
 XXY=             12.0174  XXZ=              0.0086  XZZ=              0.0260  YZZ=             -2.6582
 YYZ=             -0.0030  XYZ=              0.0027
Hexadecapole moment (field-independent basis, Debye-Ang**3):
XXXX=           -982.3660 YYYY=           -668.7936 ZZZZ=            -76.7612 XXXY=            -29.0248
XXXZ=             -0.0098 YYYX=              2.3267 YYYZ=              0.0121 ZZZX=              0.0036
ZZZY=             -0.0020 XXYY=           -261.7377 XXZZ=           -157.1894 YYZZ=           -122.3916
XXYZ=             -0.0051 YYXZ=             -0.0003 ZZXY=              8.4796
N-N= 4.225105800731D+02 E-N=-1.925446330378D+03  KE= 4.531960545184D+02
 Exact polarizability: 133.350   0.541 111.569  -0.003   0.001  60.027
Approx polarizability: 218.951  23.367 184.288  -0.004  -0.001  84.962
Calling FoFJK, ICntrl=    100127 FMM=F ISym2X=0 I1Cent= 0 IOpClX= 0 NMat=1 NMatS=1 NMatT=0.
Full mass-weighted force constant matrix:
Low frequencies ---   -3.2584   -1.9171    0.0004    0.0011    0.0012    1.9282
Low frequencies ---   83.5366  102.8541  168.0448
Diagonal vibrational polarizability:
      12.5374232       9.4896444       8.0998479
Diagonal vibrational hyperpolarizability:
      19.1302645      41.4887673      -0.0380438
Harmonic frequencies (cm**-1), IR intensities (KM/Mole), Raman scattering
activities (A**4/AMU), depolarization ratios for plane and unpolarized
incident light, reduced masses (AMU), force constants (mDyne/A),
and normal coordinates:
Incident light (cm**-1):       0.00  16666.67
                     1                      2                      3
                     A                      A                      A
Frequencies --     83.5366               102.8541               168.0448
Red. masses --      1.4740                 2.2802                 4.0048
Frc consts  --      0.0061                 0.0142                 0.0666
IR Inten    --      0.4977                 0.0438                 2.1410
Raman Activ --      4.1625                 1.9204                 1.0684
Depolar (P) --      0.7500                 0.7500                 0.7500
Depolar (U) --      0.8571                 0.8571                 0.8571
RamAct Fr= 1--      4.1625                 1.9204                 1.0684
 Dep-P Fr= 1--      0.7500                 0.7500                 0.7500
 Dep-U Fr= 1--      0.8571                 0.8571                 0.8571
RamAct Fr= 2--     12.7352                 5.3828                 1.7643
 Dep-P Fr= 2--      0.7500                 0.7500                 0.7500
 Dep-U Fr= 2--      0.8571                 0.8571                 0.8571
 Atom  AN      X      Y      Z        X      Y      Z        X      Y      Z
    1   6     0.00   0.00  -0.02     0.00   0.00  -0.02     0.00   0.00   0.00
    2   6     0.00   0.00   0.04     0.00   0.00   0.08     0.00   0.00   0.07
    3   6     0.00   0.00  -0.03     0.00   0.00   0.01     0.00   0.00   0.18
    4   8     0.00   0.00   0.00     0.00   0.00   0.01     0.00   0.00   0.27
    5   6     0.00   0.00   0.03     0.00   0.00   0.07     0.00   0.00  -0.05
    6   6     0.00   0.00   0.02     0.00   0.00   0.07     0.00   0.00  -0.29
    7   8     0.00   0.00   0.12     0.00   0.00   0.15     0.00   0.00  -0.03
    8   6     0.00   0.00  -0.08     0.00   0.00  -0.14     0.00   0.00  -0.20
    9   1    -0.09  -0.49   0.18     0.20   0.40  -0.44     0.25  -0.10  -0.32
   10   1     0.00   0.00   0.06     0.00   0.00   0.12     0.00   0.00  -0.07
   11   1     0.00   0.00   0.04     0.00   0.00   0.09     0.00   0.00  -0.54
   12   8     0.00   0.00  -0.08     0.00   0.00  -0.19     0.00   0.00   0.09
   13   1     0.00   0.00  -0.64     0.00   0.00   0.31     0.00   0.00  -0.33
   14   1     0.09   0.49   0.18    -0.20  -0.40  -0.44    -0.25   0.10  -0.32
                     4                      5                      6
                     A                      A                      A
Frequencies --    256.3401               289.6691               345.3272
Red. masses --      5.0942                 2.9411                14.0813
Frc consts  --      0.1972                 0.1454                 0.9894
IR Inten    --      0.4706                 4.2980                 0.1031
Raman Activ --      0.6264                 3.8335                 0.1012
Depolar (P) --      0.7500                 0.6798                 0.3397
Depolar (U) --      0.8571                 0.8094                 0.5072
RamAct Fr= 1--      0.6264                 3.8335                 0.1012
 Dep-P Fr= 1--      0.7500                 0.6798                 0.3397
 Dep-U Fr= 1--      0.8571                 0.8094                 0.5072
RamAct Fr= 2--      9.7388                10.6645                 1.2754
 Dep-P Fr= 2--      0.7500                 0.7298                 0.3302
 Dep-U Fr= 2--      0.8571                 0.8438                 0.4965
 Atom  AN      X      Y      Z        X      Y      Z        X      Y      Z
    1   6     0.00   0.00   0.14     0.00  -0.01   0.00    -0.10  -0.11   0.00
    2   6     0.00   0.00   0.13     0.01   0.09   0.00    -0.01  -0.17   0.00
    3   6     0.00   0.00   0.40    -0.02   0.10   0.00    -0.12  -0.01   0.00
    4   8     0.00   0.00  -0.15     0.00   0.09   0.00     0.01  -0.03   0.00
    5   6     0.00   0.00  -0.21    -0.04   0.04   0.00     0.03  -0.02   0.00
    6   6     0.00   0.00   0.20    -0.02   0.00   0.00     0.10  -0.09   0.00
    7   8     0.00   0.00  -0.17     0.14   0.11   0.00     0.63  -0.13   0.00
    8   6     0.00   0.00  -0.01    -0.14  -0.27   0.00    -0.11   0.04   0.00
    9   1     0.26  -0.22  -0.09    -0.01  -0.47   0.01    -0.16   0.11   0.00
   10   1     0.00   0.00  -0.55    -0.08   0.04   0.00    -0.01  -0.02   0.00
   11   1     0.00   0.00   0.15    -0.03  -0.01   0.00     0.08  -0.13   0.00
   12   8     0.00   0.00  -0.13     0.05  -0.08   0.00    -0.46   0.42   0.00
   13   1     0.00   0.00  -0.29    -0.56  -0.27   0.00    -0.02   0.05   0.00
   14   1    -0.26   0.22  -0.09    -0.01  -0.47  -0.01    -0.16   0.11   0.00
                     7                      8                      9
                     A                      A                      A
Frequencies --    464.1467               478.8946               495.0174
Red. masses --      4.3902                 9.6543                 5.6609
Frc consts  --      0.5572                 1.3045                 0.8173
IR Inten    --      0.8251                 6.5251                 1.8616
Raman Activ --      0.9989                10.6196                11.7698
Depolar (P) --      0.7500                 0.2864                 0.6898
Depolar (U) --      0.8571                 0.4453                 0.8164
RamAct Fr= 1--      0.9989                10.6196                11.7698
 Dep-P Fr= 1--      0.7500                 0.2864                 0.6898
 Dep-U Fr= 1--      0.8571                 0.4453                 0.8164
RamAct Fr= 2--      1.5738                67.9410                19.4747
 Dep-P Fr= 2--      0.7498                 0.2057                 0.6641
 Dep-U Fr= 2--      0.8570                 0.3412                 0.7982
 Atom  AN      X      Y      Z        X      Y      Z        X      Y      Z
    1   6     0.00   0.00   0.27     0.35   0.09   0.00     0.01  -0.11   0.00
    2   6     0.00   0.00   0.21     0.10  -0.24   0.00    -0.14  -0.05   0.00
    3   6     0.00   0.00  -0.30    -0.15  -0.06   0.00    -0.22   0.07   0.00
    4   8     0.00   0.00   0.18    -0.25  -0.02   0.00     0.18   0.08   0.00
    5   6     0.00   0.00  -0.16    -0.15   0.23   0.00     0.20   0.08   0.00
    6   6     0.00   0.00   0.08     0.00   0.13   0.00     0.26  -0.04   0.00
    7   8     0.00   0.00  -0.08     0.02  -0.30   0.00    -0.03  -0.05   0.00
    8   6     0.00   0.00  -0.02    -0.21  -0.03   0.00    -0.32   0.15   0.00
    9   1    -0.26   0.09   0.12    -0.19  -0.07   0.00    -0.39   0.27   0.00
   10   1     0.00   0.00  -0.60     0.00   0.23   0.00     0.13   0.08   0.00
   11   1     0.00   0.00  -0.40    -0.19  -0.25   0.00     0.29   0.04   0.00
   12   8     0.00   0.00  -0.12     0.33   0.22   0.00     0.04  -0.17   0.00
   13   1     0.00   0.00   0.11    -0.30  -0.03   0.00    -0.15   0.16   0.00
   14   1     0.26  -0.09   0.12    -0.19  -0.07  -0.01    -0.39   0.27   0.01
                    10                     11                     12
                     A                      A                      A
Frequencies --    547.1232               553.9736               675.0903
Red. masses --      5.9316                 5.7749                 7.2025
Frc consts  --      1.0461                 1.0442                 1.9340
IR Inten    --     10.7691                 4.7475                 6.1382
Raman Activ --      2.4424                11.5662                15.0677
Depolar (P) --      0.7500                 0.4898                 0.1026
Depolar (U) --      0.8571                 0.6575                 0.1861
RamAct Fr= 1--      2.4424                11.5662                15.0677
 Dep-P Fr= 1--      0.7500                 0.4898                 0.1026
 Dep-U Fr= 1--      0.8571                 0.6575                 0.1861
RamAct Fr= 2--      7.3849                42.6867                18.1123
 Dep-P Fr= 2--      0.7499                 0.2208                 0.6618
 Dep-U Fr= 2--      0.8571                 0.3617                 0.7965
 Atom  AN      X      Y      Z        X      Y      Z        X      Y      Z
    1   6     0.00   0.00   0.18     0.10  -0.18   0.00    -0.22   0.00   0.00
    2   6     0.00   0.00   0.34     0.09  -0.06   0.00     0.00  -0.20   0.00
    3   6     0.00   0.00  -0.01     0.09   0.16   0.00     0.04  -0.01   0.00
    4   8     0.00   0.00  -0.26     0.07   0.30   0.00     0.04   0.22   0.00
    5   6     0.00   0.00   0.31    -0.10   0.01   0.00     0.02   0.31   0.00
    6   6     0.00   0.00  -0.28     0.12  -0.27   0.00    -0.05   0.29   0.00
    7   8     0.00   0.00  -0.15    -0.22  -0.10   0.00     0.04  -0.27   0.00
    8   6     0.00   0.00   0.02     0.06  -0.02   0.00     0.19  -0.06   0.00
    9   1    -0.06   0.00   0.06     0.18  -0.21   0.01     0.24  -0.15   0.00
   10   1     0.00   0.00   0.64    -0.45   0.02   0.00     0.08   0.32   0.00
   11   1     0.00   0.00  -0.40     0.02  -0.47   0.00     0.02   0.46   0.00
   12   8     0.00   0.00  -0.04    -0.11   0.14   0.00    -0.12  -0.21   0.00
   13   1     0.00   0.00   0.02    -0.24  -0.03   0.00     0.12  -0.07   0.00
   14   1     0.06   0.00   0.06     0.18  -0.21  -0.01     0.24  -0.15   0.00
                    13                     14                     15
                     A                      A                      A
Frequencies --    727.7009               793.8973               856.7976
Red. masses --      2.6740                 2.2103                 6.3138
Frc consts  --      0.8343                 0.8208                 2.7309
IR Inten    --     15.6433                34.9486                68.6304
Raman Activ --      1.7087                 1.4134                 9.2675
Depolar (P) --      0.7500                 0.7500                 0.5391
Depolar (U) --      0.8571                 0.8571                 0.7006
RamAct Fr= 1--      1.7087                 1.4134                 9.2675
 Dep-P Fr= 1--      0.7500                 0.7500                 0.5391
 Dep-U Fr= 1--      0.8571                 0.8571                 0.7006
RamAct Fr= 2--      3.8623                 4.1962                12.0039
 Dep-P Fr= 2--      0.7500                 0.7500                 0.7381
 Dep-U Fr= 2--      0.8571                 0.8571                 0.8493
 Atom  AN      X      Y      Z        X      Y      Z        X      Y      Z
    1   6     0.00   0.00  -0.21     0.00   0.00   0.24    -0.05   0.14   0.00
    2   6     0.00   0.00   0.26     0.00   0.00  -0.13     0.13  -0.05   0.00
    3   6     0.00   0.00  -0.05     0.00   0.00   0.02     0.05   0.02   0.00
    4   8     0.00   0.00   0.05     0.00   0.00   0.02     0.26   0.15   0.00
    5   6     0.00   0.00  -0.16     0.00   0.00  -0.13    -0.02  -0.36   0.00
    6   6     0.00   0.00   0.02     0.00   0.00  -0.10    -0.31   0.10   0.00
    7   8     0.00   0.00  -0.07     0.00   0.00   0.03     0.01  -0.16   0.00
    8   6     0.00   0.00   0.00     0.00   0.00   0.00    -0.18   0.07   0.00
    9   1    -0.03   0.01   0.02    -0.03   0.00   0.02    -0.16   0.04   0.01
   10   1     0.00   0.00   0.60     0.00   0.00   0.77    -0.24  -0.35   0.00
   11   1     0.00   0.00   0.70     0.00   0.00   0.55    -0.11   0.49   0.00
   12   8     0.00   0.00   0.05     0.00   0.00  -0.06     0.08   0.06   0.00
   13   1     0.00   0.00   0.01     0.00   0.00   0.01    -0.26   0.07   0.00
   14   1     0.03  -0.01   0.02     0.03   0.00   0.02    -0.16   0.04  -0.01
                    16                     17                     18
                     A                      A                      A
Frequencies --    871.4619               902.2603              1030.8245
Red. masses --      1.2190                 2.2237                 3.1073
Frc consts  --      0.5455                 1.0666                 1.9454
IR Inten    --      2.7477                 9.5523                 3.6647
Raman Activ --      1.4105                 7.0684                29.4137
Depolar (P) --      0.7500                 0.2941                 0.0370
Depolar (U) --      0.8571                 0.4545                 0.0714
RamAct Fr= 1--      1.4105                 7.0684                29.4137
 Dep-P Fr= 1--      0.7500                 0.2941                 0.0370
 Dep-U Fr= 1--      0.8571                 0.4545                 0.0714
RamAct Fr= 2--      1.4862                 1.5732               185.7664
 Dep-P Fr= 2--      0.7500                 0.4468                 0.0525
 Dep-U Fr= 2--      0.8571                 0.6177                 0.0997
 Atom  AN      X      Y      Z        X      Y      Z        X      Y      Z
    1   6     0.00   0.00  -0.02     0.03   0.03   0.00     0.04  -0.14   0.00
    2   6     0.00   0.00  -0.01    -0.14   0.01   0.00     0.25   0.05   0.00
    3   6     0.00   0.00   0.01    -0.08  -0.13   0.00     0.10   0.01   0.00
    4   8     0.00   0.00  -0.01     0.08   0.11   0.00     0.07  -0.06   0.00
    5   6     0.00   0.00  -0.08    -0.07   0.02   0.00    -0.03   0.13   0.00
    6   6     0.00   0.00   0.11    -0.03  -0.04   0.00    -0.10   0.06   0.00
    7   8     0.00   0.00   0.00     0.04   0.03   0.00    -0.05   0.04   0.00
    8   6     0.00   0.00   0.00     0.05  -0.15   0.00    -0.14  -0.09   0.00
    9   1     0.01   0.00   0.00    -0.16   0.27  -0.05    -0.33   0.32  -0.04
   10   1     0.00   0.00   0.63    -0.26   0.03   0.00     0.34   0.12   0.00
   11   1     0.00   0.00  -0.77    -0.11  -0.19   0.00    -0.26  -0.23   0.00
   12   8     0.00   0.00   0.01     0.06   0.03   0.00    -0.10  -0.02   0.00
   13   1     0.00   0.00   0.00     0.75  -0.12   0.00     0.36  -0.07   0.00
   14   1    -0.01   0.00   0.00    -0.15   0.27   0.05    -0.33   0.32   0.04
                    19                     20                     21
                     A                      A                      A
Frequencies --   1050.3143              1084.9567              1188.1329
Red. masses --      1.3696                 1.7583                 3.7600
Frc consts  --      0.8902                 1.2195                 3.1273
IR Inten    --      0.5343                 4.9000                21.5424
Raman Activ --      2.2808                37.7664                20.4161
Depolar (P) --      0.7500                 0.1228                 0.4892
Depolar (U) --      0.8571                 0.2187                 0.6570
RamAct Fr= 1--      2.2808                37.7664                20.4161
 Dep-P Fr= 1--      0.7500                 0.1228                 0.4892
 Dep-U Fr= 1--      0.8571                 0.2187                 0.6570
RamAct Fr= 2--      7.5180               140.9991               152.9411
 Dep-P Fr= 2--      0.7500                 0.1553                 0.4105
 Dep-U Fr= 2--      0.8571                 0.2689                 0.5820
 Atom  AN      X      Y      Z        X      Y      Z        X      Y      Z
    1   6     0.00   0.00   0.02    -0.03   0.01   0.00     0.10  -0.15   0.00
    2   6     0.00   0.00   0.01     0.12   0.01   0.00    -0.07   0.01   0.00
    3   6     0.00   0.00  -0.11     0.02   0.00   0.00    -0.19   0.35   0.00
    4   8     0.00   0.00   0.00    -0.13   0.05   0.00     0.00  -0.05   0.00
    5   6     0.00   0.00   0.00     0.01  -0.07   0.00     0.02  -0.10   0.00
    6   6     0.00   0.00   0.00     0.12  -0.01   0.00    -0.09   0.06   0.00
    7   8     0.00   0.00   0.00    -0.01   0.00   0.00    -0.01  -0.06   0.00
    8   6     0.00   0.00   0.15    -0.04  -0.08   0.00     0.11  -0.10   0.00
    9   1     0.63  -0.12  -0.20    -0.13   0.16  -0.03     0.13   0.07  -0.08
   10   1     0.00   0.00   0.02    -0.30  -0.06   0.00     0.58  -0.13   0.00
   11   1     0.00   0.00   0.01     0.47   0.66   0.00     0.06   0.35   0.00
   12   8     0.00   0.00  -0.01    -0.01  -0.01   0.00     0.02   0.03   0.00
   13   1     0.00   0.00  -0.26     0.30  -0.06   0.00     0.46  -0.09   0.00
   14   1    -0.63   0.12  -0.20    -0.13   0.16   0.03     0.13   0.07   0.08
                    22                     23                     24
                     A                      A                      A
Frequencies --   1235.8298              1320.1693              1366.8417
Red. masses --      3.1148                 2.5223                 1.3625
Frc consts  --      2.8029                 2.5900                 1.4997
IR Inten    --     69.6401                56.2240                22.8844
Raman Activ --     47.7180               104.0246                18.0867
Depolar (P) --      0.3771                 0.2753                 0.6760
Depolar (U) --      0.5476                 0.4318                 0.8067
RamAct Fr= 1--     47.7180               104.0246                18.0867
 Dep-P Fr= 1--      0.3771                 0.2753                 0.6760
 Dep-U Fr= 1--      0.5476                 0.4318                 0.8067
RamAct Fr= 2--    174.4185               533.6592                47.0731
 Dep-P Fr= 2--      0.4295                 0.1864                 0.7086
 Dep-U Fr= 2--      0.6009                 0.3142                 0.8294
 Atom  AN      X      Y      Z        X      Y      Z        X      Y      Z
    1   6    -0.16   0.28   0.00     0.02  -0.05   0.00     0.01  -0.02   0.00
    2   6     0.06   0.01   0.00     0.01  -0.04   0.00    -0.08   0.04   0.00
    3   6     0.03   0.18   0.00     0.00  -0.12   0.00     0.08   0.00   0.00
    4   8    -0.05  -0.01   0.00    -0.14   0.19   0.00    -0.03   0.03   0.00
    5   6     0.07  -0.03   0.00     0.14  -0.12   0.00    -0.01  -0.01   0.00
    6   6     0.07  -0.10   0.00    -0.02   0.05   0.00     0.00  -0.01   0.00
    7   8     0.00  -0.10   0.00     0.00   0.06   0.00     0.01  -0.04   0.00
    8   6    -0.02  -0.08   0.00    -0.04   0.02   0.00     0.10  -0.05   0.00
    9   1    -0.07   0.17  -0.07     0.08  -0.13  -0.01    -0.37   0.35   0.10
   10   1     0.19  -0.05   0.00     0.83  -0.13   0.00     0.28  -0.02   0.00
   11   1    -0.25  -0.75   0.00    -0.17  -0.27   0.00     0.04   0.07   0.00
   12   8     0.01  -0.04   0.00    -0.01   0.00   0.00     0.01   0.01   0.00
   13   1     0.26  -0.06   0.00     0.18   0.02   0.00    -0.58  -0.06   0.00
   14   1    -0.07   0.17   0.07     0.08  -0.13   0.01    -0.37   0.35  -0.10
                    25                     26                     27
                     A                      A                      A
Frequencies --   1412.9773              1448.8933              1487.4774
Red. masses --      1.9884                 2.8456                 1.0482
Frc consts  --      2.3390                 3.5196                 1.3665
IR Inten    --      0.5106                 7.6420                 4.8596
Raman Activ --     82.0736               186.5701                22.5471
Depolar (P) --      0.1291                 0.3438                 0.7500
Depolar (U) --      0.2287                 0.5117                 0.8571
RamAct Fr= 1--     82.0736               186.5701                22.5471
 Dep-P Fr= 1--      0.1291                 0.3438                 0.7500
 Dep-U Fr= 1--      0.2287                 0.5117                 0.8571
RamAct Fr= 2--    467.9975               786.2231                70.3142
 Dep-P Fr= 2--      0.1131                 0.2741                 0.7500
 Dep-U Fr= 2--      0.2033                 0.4302                 0.8571
 Atom  AN      X      Y      Z        X      Y      Z        X      Y      Z
    1   6     0.04  -0.05   0.00     0.07  -0.06   0.00     0.00   0.00   0.00
    2   6     0.06   0.00   0.00    -0.20   0.03   0.00     0.00   0.00   0.00
    3   6    -0.10   0.01   0.00     0.26   0.06   0.00     0.00   0.00   0.01
    4   8    -0.03   0.00   0.00    -0.05  -0.01   0.00     0.00   0.00   0.00
    5   6     0.12  -0.09   0.00     0.02  -0.04   0.00     0.00   0.00   0.00
    6   6     0.04   0.19   0.00     0.03   0.12   0.00     0.00   0.00   0.00
    7   8    -0.01   0.02   0.00     0.02  -0.05   0.00     0.00   0.00   0.00
    8   6     0.09  -0.02   0.00    -0.16  -0.02   0.00     0.00   0.00   0.06
    9   1    -0.13   0.09   0.07     0.38   0.23  -0.39    -0.16   0.44  -0.05
   10   1    -0.72  -0.06   0.00    -0.30  -0.03   0.00     0.00   0.00   0.00
   11   1    -0.29  -0.45   0.00    -0.09  -0.12   0.00     0.00   0.00   0.00
   12   8    -0.04  -0.02   0.00    -0.02  -0.01   0.00     0.00   0.00   0.00
   13   1    -0.20  -0.03   0.00     0.10  -0.01   0.00     0.00   0.00  -0.75
   14   1    -0.13   0.09  -0.07     0.38   0.23   0.39     0.16  -0.43  -0.05
                    28                     29                     30
                     A                      A                      A
Frequencies --   1491.7983              1561.4654              1607.7869
Red. masses --      1.3270                 8.3548                 6.3694
Frc consts  --      1.7400                12.0019                 9.7008
IR Inten    --     35.7530               409.4875                50.8526
Raman Activ --      9.6367               122.6546                94.0408
Depolar (P) --      0.7406                 0.2620                 0.6653
Depolar (U) --      0.8510                 0.4152                 0.7990
RamAct Fr= 1--      9.6367               122.6546                94.0408
 Dep-P Fr= 1--      0.7406                 0.2620                 0.6653
 Dep-U Fr= 1--      0.8510                 0.4152                 0.7990
RamAct Fr= 2--     11.3113               378.6005               261.5770
 Dep-P Fr= 2--      0.3582                 0.1999                 0.7376
 Dep-U Fr= 2--      0.5275                 0.3331                 0.8490
 Atom  AN      X      Y      Z        X      Y      Z        X      Y      Z
    1   6     0.03  -0.02   0.00    -0.07  -0.10   0.00    -0.20  -0.17   0.00
    2   6    -0.07   0.06   0.00     0.09   0.65   0.00    -0.03   0.01   0.00
    3   6     0.10   0.04   0.00    -0.18  -0.20   0.00     0.06   0.03   0.00
    4   8    -0.02  -0.01   0.00     0.00   0.02   0.00    -0.09  -0.01   0.00
    5   6     0.00  -0.01   0.00    -0.01   0.00   0.00     0.43   0.16   0.00
    6   6     0.02   0.04   0.00     0.05   0.01   0.00    -0.29  -0.21   0.00
    7   8     0.01  -0.05   0.00     0.03  -0.33   0.00     0.00  -0.02   0.00
    8   6    -0.01   0.05   0.00     0.00   0.03   0.00    -0.01  -0.01   0.00
    9   1    -0.36  -0.37   0.36     0.35  -0.02  -0.20    -0.06   0.02   0.02
   10   1    -0.06  -0.02   0.00     0.13   0.00   0.00    -0.62   0.26   0.00
   11   1    -0.02  -0.04   0.00    -0.01  -0.12   0.00    -0.13   0.22   0.00
   12   8    -0.01   0.00   0.00     0.02   0.02   0.00     0.17   0.13   0.00
   13   1     0.41   0.05   0.00    -0.06   0.03   0.00     0.06  -0.01   0.00
   14   1    -0.36  -0.38  -0.36     0.35  -0.02   0.20    -0.06   0.02  -0.02
                    31                     32                     33
                     A                      A                      A
Frequencies --   1659.0974              2961.8487              2983.4465
Red. masses --      9.2835                 1.0420                 1.1000
Frc consts  --     15.0558                 5.3859                 5.7685
IR Inten    --    664.9969               240.4761               101.9477
Raman Activ --     28.7203               872.0259               727.8814
Depolar (P) --      0.4507                 0.1625                 0.7500
Depolar (U) --      0.6214                 0.2796                 0.8571
RamAct Fr= 1--     28.7203               872.0259               727.8814
 Dep-P Fr= 1--      0.4507                 0.1625                 0.7500
 Dep-U Fr= 1--      0.6214                 0.2796                 0.8571
RamAct Fr= 2--     74.9863              2464.7870              3824.7063
 Dep-P Fr= 2--      0.6809                 0.1728                 0.7500
 Dep-U Fr= 2--      0.8102                 0.2947                 0.8571
 Atom  AN      X      Y      Z        X      Y      Z        X      Y      Z
    1   6     0.53   0.32   0.00     0.00   0.00   0.00     0.00   0.00   0.00
    2   6    -0.04   0.09   0.00     0.00   0.00   0.00     0.00   0.00   0.00
    3   6    -0.05  -0.04   0.00     0.00   0.00   0.00     0.00   0.00   0.00
    4   8    -0.04   0.03   0.00     0.00   0.00   0.00     0.00   0.00   0.00
    5   6     0.25   0.08   0.00     0.00   0.00   0.00     0.00   0.00   0.00
    6   6    -0.25  -0.21   0.00     0.00   0.00   0.00     0.00   0.00   0.00
    7   8     0.01  -0.07   0.00     0.00   0.00   0.00     0.00   0.00   0.00
    8   6     0.01   0.00   0.00    -0.05  -0.02   0.00     0.00   0.00   0.09
    9   1     0.05   0.00  -0.04     0.32   0.22   0.57    -0.35  -0.25  -0.56
   10   1    -0.24   0.13   0.00     0.00   0.00   0.00     0.00   0.00   0.00
   11   1     0.09   0.45   0.00     0.00   0.00   0.00     0.00   0.00   0.00
   12   8    -0.30  -0.18   0.00     0.00   0.00   0.00     0.00   0.00   0.00
   13   1     0.01   0.00   0.00     0.00  -0.22   0.00     0.00   0.00   0.03
   14   1     0.05   0.00   0.04     0.32   0.22  -0.57     0.35   0.25  -0.56
                    34                     35                     36
                     A                      A                      A
Frequencies --   3129.7634              3171.3654              3197.7604
Red. masses --      1.0917                 1.0852                 1.0971
Frc consts  --      6.3004                 6.4306                 6.6101
IR Inten    --      4.2816                24.7910                38.3312
Raman Activ --     54.9025               164.6875               186.4552
Depolar (P) --      0.7466                 0.6247                 0.2246
Depolar (U) --      0.8549                 0.7690                 0.3669
RamAct Fr= 1--     54.9025               164.6875               186.4552
 Dep-P Fr= 1--      0.7466                 0.6247                 0.2246
 Dep-U Fr= 1--      0.8549                 0.7690                 0.3669
RamAct Fr= 2--    123.4324               243.7020               157.2090
 Dep-P Fr= 2--      0.5984                 0.6338                 0.3138
 Dep-U Fr= 2--      0.7487                 0.7759                 0.4777
 Atom  AN      X      Y      Z        X      Y      Z        X      Y      Z
    1   6     0.00   0.00   0.00     0.00   0.00   0.00     0.00   0.00   0.00
    2   6     0.00   0.00   0.00     0.00   0.00   0.00     0.00   0.00   0.00
    3   6     0.00   0.00   0.00     0.00   0.00   0.00     0.00   0.00   0.00
    4   8     0.00   0.00   0.00     0.00   0.00   0.00     0.00   0.00   0.00
    5   6     0.00   0.00   0.00     0.00  -0.04   0.00    -0.01  -0.08   0.00
    6   6     0.00   0.00   0.00    -0.06   0.03   0.00     0.04  -0.02   0.00
    7   8     0.00   0.00   0.00     0.00   0.00   0.00     0.00   0.00   0.00
    8   6     0.01   0.09   0.00     0.00   0.00   0.00     0.00   0.00   0.00
    9   1    -0.07  -0.04  -0.12     0.00   0.00   0.00     0.00   0.00   0.00
   10   1     0.00   0.00   0.00     0.02   0.51   0.00     0.04   0.86   0.00
   11   1     0.00   0.00   0.00     0.76  -0.39   0.00    -0.45   0.23   0.00
   12   8     0.00   0.00   0.00     0.00   0.00   0.00     0.00   0.00   0.00
   13   1     0.03  -0.98   0.00     0.00   0.00   0.00     0.00   0.00   0.00
   14   1    -0.07  -0.04   0.12     0.00   0.00   0.00     0.00   0.00   0.00

-------------------
- Thermochemistry -
-------------------
Temperature   298.150 Kelvin.  Pressure   1.00000 Atm.
Atom     1 has atomic number  6 and mass  12.00000
Atom     2 has atomic number  6 and mass  12.00000
Atom     3 has atomic number  6 and mass  12.00000
Atom     4 has atomic number  8 and mass  15.99491
Atom     5 has atomic number  6 and mass  12.00000
Atom     6 has atomic number  6 and mass  12.00000
Atom     7 has atomic number  8 and mass  15.99491
Atom     8 has atomic number  6 and mass  12.00000
Atom     9 has atomic number  1 and mass   1.00783
Atom    10 has atomic number  1 and mass   1.00783
Atom    11 has atomic number  1 and mass   1.00783
Atom    12 has atomic number  8 and mass  15.99491
Atom    13 has atomic number  1 and mass   1.00783
Atom    14 has atomic number  1 and mass   1.00783
Molecular mass:   125.02387 amu.
Principal axes and moments of inertia in atomic units:
                          1         2         3
    Eigenvalues --   745.15867 997.815431731.67583
          X            0.99262  -0.12128  -0.00001
          Y            0.12128   0.99262   0.00001
          Z            0.00001  -0.00001   1.00000
This molecule is an asymmetric top.
Rotational symmetry number  1.
Warning -- assumption of classical behavior for rotation
          may cause significant error
Rotational temperatures (Kelvin)      0.11624     0.08680     0.05002
Rotational constants (GHZ):           2.42196     1.80869     1.04219
Zero-point vibrational energy     257214.4 (Joules/Mol)
                                  61.47571 (Kcal/Mol)
Warning -- explicit consideration of  11 degrees of freedom as
          vibrations may cause significant error
Vibrational temperatures:    120.19   147.98   241.78   368.82   416.77
         (Kelvin)            496.85   667.80   689.02   712.22   787.19
                             797.04   971.30  1047.00  1142.24  1232.74
                            1253.84  1298.15  1483.12  1511.17  1561.01
                            1709.46  1778.08  1899.43  1966.58  2032.96
                            2084.63  2140.15  2146.36  2246.60  2313.24
                            2387.07  4261.43  4292.51  4503.03  4562.88
                            4600.86

Zero-point correction=                           0.097968 (Hartree/Particle)
Thermal correction to Energy=                    0.105940
Thermal correction to Enthalpy=                  0.106885
Thermal correction to Gibbs Free Energy=         0.065083
Sum of electronic and zero-point Energies=           -457.266405
Sum of electronic and thermal Energies=              -457.258432
Sum of electronic and thermal Enthalpies=            -457.257488
Sum of electronic and thermal Free Energies=         -457.299289

                    E (Thermal)             CV                S
                     KCal/Mol        Cal/Mol-Kelvin    Cal/Mol-Kelvin
Total                   66.479             28.976             87.979
Electronic               0.000              0.000              0.000
Translational            0.889              2.981             40.384
Rotational               0.889              2.981             28.645
Vibrational             64.701             23.014             18.950
Vibration     1          0.600              1.961              3.806
Vibration     2          0.605              1.947              3.400
Vibration     3          0.625              1.882              2.457
Vibration     4          0.666              1.752              1.687
Vibration     5          0.686              1.693              1.476
Vibration     6          0.724              1.585              1.187
Vibration     7          0.822              1.330              0.754
Vibration     8          0.835              1.297              0.713
Vibration     9          0.851              1.261              0.671
Vibration    10          0.902              1.146              0.550
Vibration    11          0.909              1.131              0.536
                      Q            Log10(Q)             Ln(Q)
Total Bot       0.115868D-29        -29.936036        -68.930270
Total V=0       0.133635D+16         15.125919         34.828716
Vib (Bot)       0.519147D-43        -43.284710        -99.666727
Vib (Bot)    1  0.246393D+01          0.391629          0.901758
Vib (Bot)    2  0.199421D+01          0.299771          0.690249
Vib (Bot)    3  0.120000D+01          0.079182          0.182323
Vib (Bot)    4  0.759067D+00         -0.119720         -0.275665
Vib (Bot)    5  0.660298D+00         -0.180260         -0.415065
Vib (Bot)    6  0.535887D+00         -0.270927         -0.623831
Vib (Bot)    7  0.365194D+00         -0.437477         -1.007327
Vib (Bot)    8  0.349566D+00         -0.456471         -1.051064
Vib (Bot)    9  0.333480D+00         -0.476930         -1.098172
Vib (Bot)   10  0.287624D+00         -0.541175         -1.246102
Vib (Bot)   11  0.282204D+00         -0.549437         -1.265126
Vib (V=0)       0.598750D+02          1.777245          4.092258
Vib (V=0)    1  0.301415D+01          0.479165          1.103318
Vib (V=0)    2  0.255594D+01          0.407550          0.938419
Vib (V=0)    3  0.180000D+01          0.255273          0.587787
Vib (V=0)    4  0.140895D+01          0.148894          0.342842
Vib (V=0)    5  0.132825D+01          0.123279          0.283860
Vib (V=0)    6  0.123292D+01          0.090936          0.209387
Vib (V=0)    7  0.111917D+01          0.048895          0.112584
Vib (V=0)    8  0.111008D+01          0.045354          0.104431
Vib (V=0)    9  0.110101D+01          0.041790          0.096225
Vib (V=0)   10  0.107683D+01          0.032145          0.074017
Vib (V=0)   11  0.107414D+01          0.031062          0.071522
Electronic      0.100000D+01          0.000000          0.000000
Translational   0.549471D+08          7.739945         17.821881
Rotational      0.406190D+06          5.608729         12.914576
***** Axes restored to original set *****
-------------------------------------------------------------------
Center     Atomic                   Forces (Hartrees/Bohr)
Number     Number              X              Y              Z
-------------------------------------------------------------------
     1        6           0.000004264   -0.000011358   -0.000004157
     2        6          -0.000005865    0.000025390   -0.000006326
     3        6          -0.000002397   -0.000002050    0.000008216
     4        8           0.000010675    0.000007319   -0.000001761
     5        6           0.000006639   -0.000016272    0.000002763
     6        6          -0.000015774   -0.000002697   -0.000003863
     7        8          -0.000003380   -0.000008713   -0.000002001
     8        6           0.000005779   -0.000010149    0.000000214
     9        1          -0.000000735    0.000002496    0.000000448
    10        1          -0.000002923    0.000004035   -0.000000621
    11        1           0.000007290    0.000002405   -0.000000289
    12        8          -0.000004940    0.000003956    0.000007024
    13        1           0.000003053    0.000003900    0.000000117
    14        1          -0.000001686    0.000001741    0.000000237
-------------------------------------------------------------------
Cartesian Forces:  Max     0.000025390 RMS     0.000007168
FormGI is forming the generalized inverse of G from B-inverse, IUseBI=4.
End of FrcOut F.D. properties on file   721 Mask=      11 NFrqRd=     2 NDeriv=     1 ND12= 1 LenFil=      58:
Frequencies=    0.000000    0.075939
Property number 1 -- Alpha(-w,w) frequency  1    0.000000:
                1             2             3 
     1   0.117292D+03 -0.102450D+02  0.535047D+01
     2  -0.102450D+02  0.126832D+03  0.341902D+01
     3   0.535047D+01  0.341902D+01  0.608218D+02
Property number 1 -- Alpha(-w,w) frequency  2    0.075939:
                1             2             3 
     1   0.128829D+03 -0.160235D+02  0.545065D+01
     2  -0.160235D+02  0.153354D+03  0.413188D+01
     3   0.545065D+01  0.413188D+01  0.677630D+02
Property number 5 -- Beta(-w,w,0) frequency  1    0.000000:
                1 
     1  -0.511063D+03
     2   0.191037D+03
     3  -0.812605D+03
     4   0.404307D+02
     5  -0.292799D+02
     6  -0.379975D+03
     7   0.191037D+03
     8  -0.812605D+03
     9  -0.422750D+03
    10  -0.292799D+02
    11  -0.140917D+03
    12   0.185415D+03
    13   0.404307D+02
    14  -0.292799D+02
    15  -0.140917D+03
    16  -0.379975D+03
    17   0.185415D+03
    18  -0.826051D+02
Property number 5 -- Beta(-w,w,0) frequency  2    0.075939:
                1 
     1  -0.117083D+04
     2   0.739541D+03
     3  -0.230879D+04
     4   0.389494D+03
     5  -0.141634D+02
     6  -0.288051D+04
     7   0.710602D+03
     8  -0.174896D+04
     9  -0.507927D+03
    10  -0.181470D+03
    11  -0.454869D+03
    12   0.218551D+04
    13   0.230228D+03
    14  -0.761322D+02
    15  -0.449061D+03
    16  -0.140844D+04
    17   0.123793D+04
    18  -0.291891D+03
End of FrcOut F.D. properties on file   722 Mask=       1 NFrqRd=     2 NDeriv=    42 ND12= 1 LenFil=     760:
Frequencies=    0.000000    0.075939
Property number 1 -- Alpha(-w,w) derivatives, frequency  1    0.000000:
                1             2             3             4             5 
     1  -0.731758D+01  0.429577D+01 -0.139466D+01  0.108422D+02 -0.896350D+01
     2   0.429577D+01 -0.112608D+02 -0.380348D+00 -0.896350D+01 -0.243869D+02
     3  -0.139466D+01 -0.380348D+00  0.578285D+01  0.498991D+00 -0.228557D+01
                6             7             8             9            10 
     1   0.498991D+00 -0.616203D+00 -0.728918D-02  0.260243D+01  0.839192D+01
     2  -0.228557D+01 -0.728918D-02 -0.241373D+01 -0.333942D+01 -0.138551D+02
     3  -0.146131D+01  0.260243D+01 -0.333942D+01  0.657474D+00 -0.839198D+00
               11            12            13            14            15 
     1  -0.138551D+02 -0.839198D+00 -0.121336D+02  0.740934D-01 -0.149599D+01
     2   0.183889D+02 -0.975139D+00  0.740934D-01  0.562411D+01  0.920556D-01
     3  -0.975139D+00  0.534811D+01 -0.149599D+01  0.920556D-01  0.655525D+00
               16            17            18            19            20 
     1  -0.333534D+00 -0.196497D+01  0.169837D+01 -0.129291D+02  0.640179D+01
     2  -0.196497D+01  0.184679D+01  0.342361D+01  0.640179D+01 -0.321269D+02
     3   0.169837D+01  0.342361D+01  0.150242D+01  0.136416D+00 -0.898486D+00
               21            22            23            24            25 
     1   0.136416D+00  0.117760D+02 -0.168023D+02 -0.332180D+00 -0.824930D-01
     2  -0.898486D+00 -0.168023D+02  0.186749D+02 -0.868276D+00 -0.239617D+00
     3  -0.780732D+01 -0.332180D+00 -0.868276D+00  0.563750D+01 -0.231024D+01
               26            27            28            29            30 
     1  -0.239617D+00 -0.231024D+01 -0.143891D+01  0.789978D+01  0.199916D+00
     2  -0.205657D+01 -0.721869D+00  0.789978D+01  0.188568D+02  0.197297D+01
     3  -0.721869D+00 -0.101671D+01  0.199916D+00  0.197297D+01  0.236307D+01
               31            32            33            34            35 
     1   0.881993D+01 -0.202231D+01  0.754411D+00  0.547610D+00  0.751895D+00
     2  -0.202231D+01  0.310662D+02  0.184378D+01  0.751895D+00  0.410480D+01
     3   0.754411D+00  0.184378D+01  0.903447D+00 -0.426953D+00  0.170304D+00
               36            37            38            39            40 
     1  -0.426953D+00 -0.193663D+01 -0.141523D+02  0.211994D+00 -0.132826D+01
     2   0.170304D+00 -0.141523D+02 -0.134062D+02 -0.199183D+01  0.721304D+01
     3   0.180660D+00  0.211994D+00 -0.199183D+01 -0.720003D+01  0.442017D+00
               41            42            43            44            45 
     1   0.721304D+01  0.442017D+00  0.937724D+00 -0.691632D+00 -0.572068D+01
     2  -0.215714D+02 -0.929715D+00 -0.691632D+00 -0.296779D+01  0.486355D+00
     3  -0.929715D+00  0.282701D+01 -0.572068D+01  0.486355D+00 -0.170446D+01
               46            47            48            49            50 
     1   0.527549D+01  0.130227D+02  0.125528D+01 -0.337112D+01 -0.233467D+00
     2   0.130227D+02  0.121530D+02  0.279385D+01 -0.233467D+00  0.112686D+02
     3   0.125528D+01  0.279385D+01  0.309613D+01  0.309495D+00  0.162701D+01
               51            52            53            54            55 
     1   0.309495D+00  0.548744D+00  0.221453D+01 -0.815552D+00  0.771251D+01
     2   0.162701D+01  0.221453D+01  0.305117D+01 -0.697804D+01  0.848542D+01
     3  -0.562093D+01 -0.815552D+00 -0.697804D+01 -0.126456D+01  0.124064D+01
               56            57            58            59            60 
     1   0.848542D+01  0.124064D+01  0.362435D+01  0.794886D+01  0.857877D+00
     2  -0.982946D+01  0.318225D-01  0.794886D+01 -0.159770D+01  0.623033D+00
     3   0.318225D-01 -0.130954D+01  0.857877D+00  0.623033D+00 -0.109610D+01
               61            62            63            64            65 
     1   0.468515D+00  0.946504D+00  0.292504D+01  0.783628D+01 -0.133038D+02
     2   0.946504D+00 -0.152631D+01  0.283851D+01 -0.133038D+02  0.132311D+02
     3   0.292504D+01  0.283851D+01  0.757007D+00 -0.248195D+01  0.389025D+00
               66            67            68            69            70 
     1  -0.248195D+01 -0.114414D+02  0.138054D+02 -0.463040D+00 -0.279065D+01
     2   0.389025D+00  0.138054D+02 -0.154939D+02  0.186379D+01  0.146342D+00
     3   0.904013D+01 -0.463040D+00  0.186379D+01 -0.682611D+01  0.131155D+02
               71            72            73            74            75 
     1   0.146342D+00  0.131155D+02 -0.843783D+01  0.782574D+01  0.572526D+01
     2   0.232247D+01 -0.143815D+02  0.782574D+01 -0.605447D+01 -0.447238D+01
     3  -0.143815D+02  0.139221D+01  0.572526D+01 -0.447238D+01 -0.401617D+01
               76            77            78            79            80 
     1   0.142628D+01 -0.383124D+01 -0.165166D+01  0.587513D+01 -0.557306D+01
     2  -0.383124D+01  0.335847D+01  0.362151D+01 -0.557306D+01  0.552974D+01
     3  -0.165166D+01  0.362151D+01  0.124220D+01 -0.789815D+01  0.868987D+01
               81            82            83            84            85 
     1  -0.789815D+01 -0.106334D+02 -0.495128D+01 -0.152229D+01 -0.404189D+01
     2   0.868987D+01 -0.495128D+01 -0.150772D+01 -0.645179D+00 -0.330363D+01
     3   0.580284D+01 -0.152229D+01 -0.645179D+00  0.391645D-01 -0.650030D+00
               86            87            88            89            90 
     1  -0.330363D+01 -0.650030D+00 -0.147755D+01 -0.776405D+00  0.186589D+00
     2  -0.220435D+01 -0.483934D+00 -0.776405D+00 -0.312783D+00 -0.548455D-01
     3  -0.483934D+00 -0.342469D+00  0.186589D+00 -0.548455D-01  0.712097D-01
               91            92            93            94            95 
     1   0.133219D+00 -0.141385D+01 -0.930463D-01 -0.292541D+00 -0.353087D+00
     2  -0.141385D+01  0.240709D+01  0.124607D-02 -0.353087D+00 -0.142475D+02
     3  -0.930463D-01  0.124607D-02 -0.578102D-02 -0.709104D-01 -0.100988D+01
               96            97            98            99           100 
     1  -0.709104D-01 -0.286020D-01 -0.192649D+00  0.908609D-01  0.166921D+02
     2  -0.100988D+01 -0.192649D+00 -0.721780D+00  0.400188D-01 -0.805876D+01
     3   0.974430D-02  0.908609D-01  0.400188D-01  0.373211D-01  0.101182D+01
              101           102           103           104           105 
     1  -0.805876D+01  0.101182D+01 -0.671728D+01  0.792057D+01 -0.610741D+00
     2   0.106968D+02  0.208321D+00  0.792057D+01 -0.274983D+00  0.832117D+00
     3   0.208321D+00 -0.195298D+01 -0.610741D+00  0.832117D+00  0.158677D+01
              106           107           108           109           110 
     1   0.470633D+00 -0.383909D+00  0.399260D+01  0.205294D+01  0.140070D+01
     2  -0.383909D+00  0.135964D+01 -0.180900D+01  0.140070D+01  0.411281D+01
     3   0.399260D+01 -0.180900D+01  0.482214D+00  0.293292D+00  0.261619D+00
              111           112           113           114           115 
     1   0.293292D+00  0.156372D+01  0.245469D+01  0.252857D+00  0.310149D+00
     2   0.261619D+00  0.245469D+01  0.425919D+01  0.399423D+00  0.153390D+00
     3   0.151220D+00  0.252857D+00  0.399423D+00  0.752993D+00  0.976034D-01
              116           117           118           119           120 
     1   0.153390D+00  0.976034D-01 -0.540100D+01  0.640311D+01 -0.374347D+01
     2   0.518990D+00  0.155625D+01  0.640311D+01 -0.566087D+01  0.370450D+01
     3   0.155625D+01  0.282883D+00 -0.374347D+01  0.370450D+01 -0.352884D+01
              121           122           123           124           125 
     1   0.127355D+01 -0.390703D+01  0.215891D+01 -0.382948D+01  0.561687D+01
     2  -0.390703D+01  0.552531D+01 -0.532535D+01  0.561687D+01 -0.873463D+01
     3   0.215891D+01 -0.532535D+01  0.173173D+01 -0.753744D+01  0.100798D+02
              126 
     1  -0.753744D+01
     2   0.100798D+02
     3  -0.718050D+01
Property number 1 -- Alpha(-w,w) derivatives, frequency  2    0.075939:
                1             2             3             4             5 
     1  -0.567765D+01  0.560620D+01 -0.210696D+01  0.194091D+02 -0.166258D+02
     2   0.560620D+01 -0.246653D+02 -0.150316D+01 -0.166258D+02 -0.504647D+02
     3  -0.210696D+01 -0.150316D+01  0.145641D+02  0.153709D+01 -0.426849D+01
                6             7             8             9            10 
     1   0.153709D+01  0.765409D-01 -0.163701D+00  0.289450D+01  0.174848D+02
     2  -0.426849D+01 -0.163701D+00 -0.525852D+01 -0.591106D+01 -0.245190D+02
     3  -0.779959D+01  0.289450D+01 -0.591106D+01  0.899836D+00 -0.122871D+01
               11            12            13            14            15 
     1  -0.245190D+02 -0.122871D+01 -0.226128D+02  0.469645D+01 -0.145177D+01
     2   0.222622D+02 -0.274832D+01  0.469645D+01  0.448552D+01  0.718086D+00
     3  -0.274832D+01  0.138179D+02 -0.145177D+01  0.718086D+00 -0.552993D+01
               16            17            18            19            20 
     1   0.490813D+00 -0.292351D+01 -0.101100D+01 -0.260620D+02  0.152885D+02
     2  -0.292351D+01  0.175207D+01  0.636485D+01  0.152885D+02 -0.528349D+02
     3  -0.101100D+01  0.636485D+01  0.182686D+01  0.100786D+01  0.687094D+00
               21            22            23            24            25 
     1   0.100786D+01  0.249347D+02 -0.363255D+02 -0.249593D+01 -0.175628D+01
     2   0.687094D+00 -0.363255D+02  0.446308D+02 -0.198360D+01 -0.373898D+00
     3  -0.287949D+02 -0.249593D+01 -0.198360D+01  0.229664D+02  0.315370D+01
               26            27            28            29            30 
     1  -0.373898D+00  0.315370D+01  0.295560D+01  0.970184D+01 -0.235720D+00
     2  -0.170150D+01 -0.647262D+01  0.970184D+01  0.232811D+02  0.158291D+01
     3  -0.647262D+01 -0.167562D+01 -0.235720D+00  0.158291D+01  0.142367D+02
               31            32            33            34            35 
     1   0.161537D+02 -0.559666D+01 -0.441118D+00  0.199348D+01  0.782129D+00
     2  -0.559666D+01  0.817333D+02  0.363414D+01  0.782129D+00  0.787862D+01
     3  -0.441118D+00  0.363414D+01  0.186919D+02 -0.284092D+01  0.983344D+00
               36            37            38            39            40 
     1  -0.284092D+01  0.183481D+01 -0.258635D+02 -0.105342D+01 -0.692882D+01
     2   0.983344D+00 -0.258635D+02 -0.201761D+02 -0.445082D+01  0.166895D+02
     3   0.223948D+01 -0.105342D+01 -0.445082D+01  0.118235D+01  0.180684D+01
               41            42            43            44            45 
     1   0.166895D+02  0.180684D+01  0.105243D+01 -0.143876D+01 -0.621994D+01
     2  -0.616490D+02 -0.192603D+01 -0.143876D+01 -0.660673D+01  0.186140D+01
     3  -0.192603D+01 -0.924826D+01 -0.621994D+01  0.186140D+01 -0.149986D+01
               46            47            48            49            50 
     1   0.286210D+00  0.246658D+02  0.203407D+01 -0.634388D+01 -0.248890D+01
     2   0.246658D+02  0.285128D+02  0.572168D+01 -0.248890D+01  0.166845D+02
     3   0.203407D+01  0.572168D+01 -0.137268D+01 -0.159594D+00  0.192115D+01
               51            52            53            54            55 
     1  -0.159594D+00 -0.146870D+00  0.357617D+01 -0.890724D+00  0.514476D+01
     2   0.192115D+01  0.357617D+01  0.549388D+01 -0.924128D+01  0.160772D+02
     3  -0.551615D+01 -0.890724D+00 -0.924128D+01 -0.210734D+01  0.252193D+01
               56            57            58            59            60 
     1   0.160772D+02  0.252193D+01  0.345267D+01  0.127151D+02  0.162854D+01
     2  -0.187884D+02  0.753354D+00  0.127151D+02 -0.366072D+01  0.119415D+01
     3   0.753354D+00 -0.109241D+02  0.162854D+01  0.119415D+01 -0.536280D+01
               61            62            63            64            65 
     1   0.192633D+00  0.193342D+01  0.306820D+01  0.154786D+02 -0.234706D+02
     2   0.193342D+01 -0.278391D+01  0.425129D+01 -0.234706D+02  0.313311D+02
     3   0.306820D+01  0.425129D+01 -0.376867D+00 -0.593297D+01  0.173150D+01
               66            67            68            69            70 
     1  -0.593297D+01 -0.201452D+02  0.269192D+02 -0.411900D-01 -0.625311D+01
     2   0.173150D+01  0.269192D+02 -0.337763D+02  0.452953D+01  0.108160D+01
     3   0.250618D+02 -0.411900D-01  0.452953D+01 -0.220696D+02  0.301344D+02
               71            72            73            74            75 
     1   0.108160D+01  0.301344D+02 -0.136142D+02  0.132030D+02  0.129026D+02
     2   0.594347D+01 -0.358255D+02  0.132030D+02 -0.104924D+02 -0.120654D+02
     3  -0.358255D+02  0.281590D+01  0.129026D+02 -0.120654D+02 -0.868349D+01
               76            77            78            79            80 
     1   0.224256D+01 -0.592250D+01 -0.332381D+01  0.101647D+02 -0.100968D+02
     2  -0.592250D+01  0.405248D+01  0.757959D+01 -0.100968D+02  0.864951D+01
     3  -0.332381D+01  0.757959D+01  0.923682D+00 -0.168212D+02  0.200776D+02
               81            82            83            84            85 
     1  -0.168212D+02 -0.111255D+02 -0.603928D+01 -0.169278D+01 -0.424162D+01
     2   0.200776D+02 -0.603928D+01 -0.220549D+00 -0.740618D+00 -0.339697D+01
     3   0.877839D+01 -0.169278D+01 -0.740618D+00  0.495866D+00 -0.775204D+00
               86            87            88            89            90 
     1  -0.339697D+01 -0.775204D+00 -0.153233D+01 -0.929887D+00  0.109251D+00
     2  -0.151600D+01 -0.534059D+00 -0.929887D+00 -0.175417D+00  0.268196D+00
     3  -0.534059D+00  0.592984D+00  0.109251D+00  0.268196D+00  0.216906D+00
               91            92            93            94            95 
     1   0.492123D-01 -0.141505D+01 -0.146805D+00  0.288506D+00 -0.331308D+00
     2  -0.141505D+01  0.412400D+01  0.141418D+00 -0.331308D+00 -0.150320D+02
     3  -0.146805D+00  0.141418D+00 -0.134005D+00 -0.189406D+00 -0.114148D+01
               96            97            98            99           100 
     1  -0.189406D+00 -0.115295D+00 -0.213019D+00  0.624951D+00  0.196152D+02
     2  -0.114148D+01 -0.213019D+00 -0.574711D+00 -0.109284D+00 -0.154801D+02
     3   0.134555D+01  0.624951D+00 -0.109284D+00  0.209786D+00  0.162610D+01
              101           102           103           104           105 
     1  -0.154801D+02  0.162610D+01 -0.936453D+01  0.130429D+02 -0.119952D+01
     2   0.251907D+02  0.959163D+00  0.130429D+02  0.549630D+00  0.103859D+01
     3   0.959163D+00 -0.101023D+02 -0.119952D+01  0.103859D+01  0.730260D+01
              106           107           108           109           110 
     1   0.462590D+00 -0.862911D+00  0.465708D+01  0.117644D+01  0.201836D+01
     2  -0.862911D+00  0.293669D+01 -0.171347D+01  0.201836D+01  0.332264D+01
     3   0.465708D+01 -0.171347D+01  0.146686D+00  0.438313D+00  0.279895D+00
              111           112           113           114           115 
     1   0.438313D+00  0.164460D+01  0.246843D+01  0.138104D+00  0.298771D+00
     2   0.279895D+00  0.246843D+01  0.574167D+01  0.345944D+00  0.146531D+00
     3  -0.133621D+01  0.138104D+00  0.345944D+00  0.214028D+01 -0.261606D+00
              116           117           118           119           120 
     1   0.146531D+00 -0.261606D+00 -0.754634D+01  0.102266D+02 -0.813350D+01
     2   0.406956D+00  0.249271D+01  0.102266D+02 -0.108468D+02  0.965132D+01
     3   0.249271D+01  0.266129D+00 -0.813350D+01  0.965132D+01 -0.801107D+01
              121           122           123           124           125 
     1   0.151106D+01 -0.584386D+01  0.496696D+01 -0.492812D+01  0.948259D+01
     2  -0.584386D+01  0.822081D+01 -0.111075D+02  0.948259D+01 -0.159604D+02
     3   0.496696D+01 -0.111075D+02  0.156289D+01 -0.165967D+02  0.229738D+02
              126 
     1  -0.165967D+02
     2   0.229738D+02
     3  -0.117403D+02

GradGradGradGradGradGradGradGradGradGradGradGradGradGradGradGradGradGrad
Berny optimization.
Internal  Forces:  Max     0.000013263 RMS     0.000004392
Search for a local minimum.
Step number   1 out of a maximum of    2
All quantities printed in internal units (Hartrees-Bohrs-Radians)
Second derivative matrix not updated -- analytic derivatives used.
ITU=  0
    Eigenvalues ---    0.00055   0.00640   0.00815   0.01304   0.01612
    Eigenvalues ---    0.02011   0.02750   0.03916   0.04067   0.05542
    Eigenvalues ---    0.06069   0.09941   0.11741   0.12273   0.12589
    Eigenvalues ---    0.14711   0.15381   0.18565   0.19840   0.20395
    Eigenvalues ---    0.20974   0.22591   0.28204   0.29428   0.30994
    Eigenvalues ---    0.31613   0.33399   0.34510   0.35689   0.35898
    Eigenvalues ---    0.36680   0.37956   0.44665   0.51369   0.63878
    Eigenvalues ---    0.72341
Angle between quadratic step and forces=  73.43 degrees.
Linear search not attempted -- first point.
Iteration  1 RMS(Cart)=  0.00031137 RMS(Int)=  0.00000007
Iteration  2 RMS(Cart)=  0.00000008 RMS(Int)=  0.00000001
Variable       Old X    -DE/DX   Delta X   Delta X   Delta X     New X
                                (Linear)    (Quad)   (Total)
   R1        2.86013   0.00001   0.00000   0.00004   0.00004   2.86017
   R2        2.75366   0.00000   0.00000   0.00001   0.00001   2.75367
   R3        2.35299  -0.00001   0.00000  -0.00001  -0.00001   2.35298
   R4        2.66650  -0.00001   0.00000  -0.00003  -0.00003   2.66646
   R5        2.39889  -0.00001   0.00000  -0.00002  -0.00002   2.39888
   R6        2.63189   0.00000   0.00000  -0.00002  -0.00002   2.63187
   R7        2.81695   0.00000   0.00000  -0.00002  -0.00002   2.81693
   R8        2.52342   0.00001   0.00000   0.00003   0.00003   2.52345
   R9        2.57055  -0.00001   0.00000  -0.00002  -0.00002   2.57053
  R10        2.05200   0.00000   0.00000   0.00000   0.00000   2.05200
  R11        2.05426   0.00000   0.00000  -0.00001  -0.00001   2.05426
  R12        2.08344   0.00000   0.00000   0.00001   0.00001   2.08346
  R13        2.06469   0.00000   0.00000   0.00001   0.00001   2.06471
  R14        2.08346   0.00000   0.00000   0.00000   0.00000   2.08346
   A1        2.01667   0.00000   0.00000   0.00003   0.00003   2.01670
   A2        2.14432  -0.00001   0.00000  -0.00003  -0.00003   2.14429
   A3        2.12220   0.00000   0.00000   0.00000   0.00000   2.12220
   A4        2.01962   0.00000   0.00000  -0.00001  -0.00002   2.01961
   A5        2.11817   0.00000   0.00000  -0.00003  -0.00003   2.11814
   A6        2.14539   0.00001   0.00000   0.00005   0.00005   2.14544
   A7        2.16945   0.00000   0.00000  -0.00002  -0.00002   2.16944
   A8        2.16034   0.00000   0.00000  -0.00002  -0.00002   2.16032
   A9        1.95339   0.00001   0.00000   0.00004   0.00004   1.95343
  A10        2.08616   0.00001   0.00000   0.00005   0.00005   2.08621
  A11        2.13901   0.00000   0.00000  -0.00002  -0.00002   2.13899
  A12        1.95879   0.00000   0.00000  -0.00004  -0.00004   1.95874
  A13        2.18539   0.00001   0.00000   0.00006   0.00006   2.18546
  A14        2.13546   0.00000   0.00000  -0.00003  -0.00003   2.13544
  A15        2.05983  -0.00001   0.00000  -0.00007  -0.00007   2.05976
  A16        2.08790   0.00001   0.00000   0.00009   0.00009   2.08799
  A17        1.96310   0.00000   0.00000   0.00005   0.00005   1.96315
  A18        1.87486   0.00000   0.00000   0.00001   0.00001   1.87487
  A19        1.96315   0.00000   0.00000  -0.00001  -0.00001   1.96315
  A20        1.89745   0.00000   0.00000  -0.00004  -0.00004   1.89740
  A21        1.86639   0.00000   0.00000  -0.00003  -0.00003   1.86636
  A22        1.89738   0.00000   0.00000   0.00002   0.00002   1.89740
   D1       -0.00048   0.00000   0.00000   0.00048   0.00048   0.00000
   D2        3.14130   0.00000   0.00000   0.00029   0.00029   3.14159
   D3        3.14108   0.00001   0.00000   0.00051   0.00051   3.14159
   D4       -0.00032   0.00000   0.00000   0.00032   0.00032   0.00000
   D5        0.00035   0.00000   0.00000  -0.00035  -0.00035   0.00000
   D6       -3.14137   0.00000   0.00000  -0.00023  -0.00023   3.14159
   D7       -3.14121   0.00000   0.00000  -0.00038  -0.00038   3.14159
   D8        0.00026   0.00000   0.00000  -0.00026  -0.00026   0.00000
   D9        0.00039   0.00000   0.00000  -0.00039  -0.00039   0.00000
  D10       -3.14137   0.00000   0.00000  -0.00022  -0.00022   3.14159
  D11       -3.14140   0.00000   0.00000  -0.00020  -0.00020  -3.14159
  D12        0.00003   0.00000   0.00000  -0.00003  -0.00003   0.00000
  D13       -0.00011   0.00000   0.00000   0.00011   0.00011   0.00000
  D14       -3.14156   0.00000   0.00000  -0.00004  -0.00004  -3.14159
  D15       -2.08769   0.00000   0.00000   0.00048   0.00048  -2.08721
  D16       -0.00046   0.00000   0.00000   0.00046   0.00046   0.00000
  D17        2.08673   0.00000   0.00000   0.00049   0.00049   2.08721
  D18        1.05376   0.00000   0.00000   0.00063   0.00063   1.05438
  D19        3.14099   0.00000   0.00000   0.00061   0.00061  -3.14159
  D20       -1.05502   0.00000   0.00000   0.00063   0.00063  -1.05438
  D21       -0.00006   0.00000   0.00000   0.00006   0.00006   0.00000
  D22        3.14151   0.00000   0.00000   0.00008   0.00008  -3.14159
  D23       -0.00008   0.00000   0.00000   0.00008   0.00008   0.00000
  D24       -3.14154   0.00000   0.00000  -0.00005  -0.00005   3.14159
  D25        3.14153   0.00000   0.00000   0.00006   0.00006  -3.14159
  D26        0.00007   0.00000   0.00000  -0.00007  -0.00007   0.00000
        Item               Value     Threshold  Converged?
Maximum Force            0.000013     0.000450     YES
RMS     Force            0.000004     0.000300     YES
Maximum Displacement     0.001167     0.001800     YES
RMS     Displacement     0.000311     0.001200     YES
Predicted change in Energy=-8.853527D-09
Optimization completed.
   -- Stationary point found.
                          ----------------------------
                          !   Optimized Parameters   !
                          ! (Angstroms and Degrees)  !
--------------------------                            --------------------------
! Name  Definition              Value          Derivative Info.                !
--------------------------------------------------------------------------------
! R1    R(1,2)                  1.5135         -DE/DX =    0.0                 !
! R2    R(1,6)                  1.4572         -DE/DX =    0.0                 !
! R3    R(1,12)                 1.2451         -DE/DX =    0.0                 !
! R4    R(2,3)                  1.411          -DE/DX =    0.0                 !
! R5    R(2,7)                  1.2694         -DE/DX =    0.0                 !
! R6    R(3,4)                  1.3927         -DE/DX =    0.0                 !
! R7    R(3,8)                  1.4907         -DE/DX =    0.0                 !
! R8    R(4,5)                  1.3353         -DE/DX =    0.0                 !
! R9    R(5,6)                  1.3603         -DE/DX =    0.0                 !
! R10   R(5,10)                 1.0859         -DE/DX =    0.0                 !
! R11   R(6,11)                 1.0871         -DE/DX =    0.0                 !
! R12   R(8,9)                  1.1025         -DE/DX =    0.0                 !
! R13   R(8,13)                 1.0926         -DE/DX =    0.0                 !
! R14   R(8,14)                 1.1025         -DE/DX =    0.0                 !
! A1    A(2,1,6)              115.5466         -DE/DX =    0.0                 !
! A2    A(2,1,12)             122.8605         -DE/DX =    0.0                 !
! A3    A(6,1,12)             121.593          -DE/DX =    0.0                 !
! A4    A(1,2,3)              115.7159         -DE/DX =    0.0                 !
! A5    A(1,2,7)              121.3622         -DE/DX =    0.0                 !
! A6    A(3,2,7)              122.922          -DE/DX =    0.0                 !
! A7    A(2,3,4)              124.3004         -DE/DX =    0.0                 !
! A8    A(2,3,8)              123.7783         -DE/DX =    0.0                 !
! A9    A(4,3,8)              111.9213         -DE/DX =    0.0                 !
! A10   A(3,4,5)              119.5283         -DE/DX =    0.0                 !
! A11   A(4,5,6)              122.556          -DE/DX =    0.0                 !
! A12   A(4,5,10)             112.2302         -DE/DX =    0.0                 !
! A13   A(6,5,10)             125.2139         -DE/DX =    0.0                 !
! A14   A(1,6,5)              122.3529         -DE/DX =    0.0                 !
! A15   A(1,6,11)             118.0195         -DE/DX =    0.0                 !
! A16   A(5,6,11)             119.6276         -DE/DX =    0.0                 !
! A17   A(3,8,9)              112.4775         -DE/DX =    0.0                 !
! A18   A(3,8,13)             107.4216         -DE/DX =    0.0                 !
! A19   A(3,8,14)             112.4805         -DE/DX =    0.0                 !
! A20   A(9,8,13)             108.7156         -DE/DX =    0.0                 !
! A21   A(9,8,14)             106.9361         -DE/DX =    0.0                 !
! A22   A(13,8,14)            108.7121         -DE/DX =    0.0                 !
! D1    D(6,1,2,3)             -0.0274         -DE/DX =    0.0                 !
! D2    D(6,1,2,7)            179.9833         -DE/DX =    0.0                 !
! D3    D(12,1,2,3)           179.9708         -DE/DX =    0.0                 !
! D4    D(12,1,2,7)            -0.0185         -DE/DX =    0.0                 !
! D5    D(2,1,6,5)              0.0202         -DE/DX =    0.0                 !
! D6    D(2,1,6,11)           180.0129         -DE/DX =    0.0                 !
! D7    D(12,1,6,5)           180.022          -DE/DX =    0.0                 !
! D8    D(12,1,6,11)            0.0147         -DE/DX =    0.0                 !
! D9    D(1,2,3,4)              0.0221         -DE/DX =    0.0                 !
! D10   D(1,2,3,8)            180.0126         -DE/DX =    0.0                 !
! D11   D(7,2,3,4)           -179.9888         -DE/DX =    0.0                 !
! D12   D(7,2,3,8)              0.0017         -DE/DX =    0.0                 !
! D13   D(2,3,4,5)             -0.0065         -DE/DX =    0.0                 !
! D14   D(8,3,4,5)           -179.9979         -DE/DX =    0.0                 !
! D15   D(2,3,8,9)           -119.6157         -DE/DX =    0.0                 !
! D16   D(2,3,8,13)            -0.0263         -DE/DX =    0.0                 !
! D17   D(2,3,8,14)           119.5605         -DE/DX =    0.0                 !
! D18   D(4,3,8,9)             60.3758         -DE/DX =    0.0                 !
! D19   D(4,3,8,13)          -180.0348         -DE/DX =    0.0                 !
! D20   D(4,3,8,14)           -60.4479         -DE/DX =    0.0                 !
! D21   D(3,4,5,6)             -0.0035         -DE/DX =    0.0                 !
! D22   D(3,4,5,10)          -180.0045         -DE/DX =    0.0                 !
! D23   D(4,5,6,1)             -0.0046         -DE/DX =    0.0                 !
! D24   D(4,5,6,11)           180.0028         -DE/DX =    0.0                 !
! D25   D(10,5,6,1)          -180.0034         -DE/DX =    0.0                 !
! D26   D(10,5,6,11)            0.004          -DE/DX =    0.0                 !
--------------------------------------------------------------------------------
GradGradGradGradGradGradGradGradGradGradGradGradGradGradGradGradGradGrad

AllDun F.D. properties on file 20721 Mask=      11 NFrqRd=     2 NDeriv=     1 ND12= 1 LenFil=      58:
Frequencies=    0.000000    0.075939
Property number 1 -- Alpha(-w,w) frequency  1    0.000000:
                1             2             3 
     1   0.117292D+03 -0.102450D+02  0.535047D+01
     2  -0.102450D+02  0.126832D+03  0.341902D+01
     3   0.535047D+01  0.341902D+01  0.608218D+02
Property number 1 -- Alpha(-w,w) frequency  2    0.075939:
                1             2             3 
     1   0.128829D+03 -0.160235D+02  0.545065D+01
     2  -0.160235D+02  0.153354D+03  0.413188D+01
     3   0.545065D+01  0.413188D+01  0.677630D+02
Property number 5 -- Beta(-w,w,0) frequency  1    0.000000:
                1 
     1  -0.511063D+03
     2   0.191037D+03
     3  -0.812605D+03
     4   0.404307D+02
     5  -0.292799D+02
     6  -0.379975D+03
     7   0.191037D+03
     8  -0.812605D+03
     9  -0.422750D+03
    10  -0.292799D+02
    11  -0.140917D+03
    12   0.185415D+03
    13   0.404307D+02
    14  -0.292799D+02
    15  -0.140917D+03
    16  -0.379975D+03
    17   0.185415D+03
    18  -0.826051D+02
Property number 5 -- Beta(-w,w,0) frequency  2    0.075939:
                1 
     1  -0.117083D+04
     2   0.739541D+03
     3  -0.230879D+04
     4   0.389494D+03
     5  -0.141634D+02
     6  -0.288051D+04
     7   0.710602D+03
     8  -0.174896D+04
     9  -0.507927D+03
    10  -0.181470D+03
    11  -0.454869D+03
    12   0.218551D+04
    13   0.230228D+03
    14  -0.761322D+02
    15  -0.449061D+03
    16  -0.140844D+04
    17   0.123793D+04
    18  -0.291891D+03
AllDun F.D. properties on file 20722 Mask=       1 NFrqRd=     2 NDeriv=    42 ND12= 1 LenFil=     760:
Frequencies=    0.000000    0.075939
Property number 1 -- Alpha(-w,w) derivatives, frequency  1    0.000000:
                1             2             3             4             5 
     1  -0.731758D+01  0.429577D+01 -0.139466D+01  0.108422D+02 -0.896350D+01
     2   0.429577D+01 -0.112608D+02 -0.380348D+00 -0.896350D+01 -0.243869D+02
     3  -0.139466D+01 -0.380348D+00  0.578285D+01  0.498991D+00 -0.228557D+01
                6             7             8             9            10 
     1   0.498991D+00 -0.616203D+00 -0.728918D-02  0.260243D+01  0.839192D+01
     2  -0.228557D+01 -0.728918D-02 -0.241373D+01 -0.333942D+01 -0.138551D+02
     3  -0.146131D+01  0.260243D+01 -0.333942D+01  0.657474D+00 -0.839198D+00
               11            12            13            14            15 
     1  -0.138551D+02 -0.839198D+00 -0.121336D+02  0.740934D-01 -0.149599D+01
     2   0.183889D+02 -0.975139D+00  0.740934D-01  0.562411D+01  0.920556D-01
     3  -0.975139D+00  0.534811D+01 -0.149599D+01  0.920556D-01  0.655525D+00
               16            17            18            19            20 
     1  -0.333534D+00 -0.196497D+01  0.169837D+01 -0.129291D+02  0.640179D+01
     2  -0.196497D+01  0.184679D+01  0.342361D+01  0.640179D+01 -0.321269D+02
     3   0.169837D+01  0.342361D+01  0.150242D+01  0.136416D+00 -0.898486D+00
               21            22            23            24            25 
     1   0.136416D+00  0.117760D+02 -0.168023D+02 -0.332180D+00 -0.824930D-01
     2  -0.898486D+00 -0.168023D+02  0.186749D+02 -0.868276D+00 -0.239617D+00
     3  -0.780732D+01 -0.332180D+00 -0.868276D+00  0.563750D+01 -0.231024D+01
               26            27            28            29            30 
     1  -0.239617D+00 -0.231024D+01 -0.143891D+01  0.789978D+01  0.199916D+00
     2  -0.205657D+01 -0.721869D+00  0.789978D+01  0.188568D+02  0.197297D+01
     3  -0.721869D+00 -0.101671D+01  0.199916D+00  0.197297D+01  0.236307D+01
               31            32            33            34            35 
     1   0.881993D+01 -0.202231D+01  0.754411D+00  0.547610D+00  0.751895D+00
     2  -0.202231D+01  0.310662D+02  0.184378D+01  0.751895D+00  0.410480D+01
     3   0.754411D+00  0.184378D+01  0.903447D+00 -0.426953D+00  0.170304D+00
               36            37            38            39            40 
     1  -0.426953D+00 -0.193663D+01 -0.141523D+02  0.211994D+00 -0.132826D+01
     2   0.170304D+00 -0.141523D+02 -0.134062D+02 -0.199183D+01  0.721304D+01
     3   0.180660D+00  0.211994D+00 -0.199183D+01 -0.720003D+01  0.442017D+00
               41            42            43            44            45 
     1   0.721304D+01  0.442017D+00  0.937724D+00 -0.691632D+00 -0.572068D+01
     2  -0.215714D+02 -0.929715D+00 -0.691632D+00 -0.296779D+01  0.486355D+00
     3  -0.929715D+00  0.282701D+01 -0.572068D+01  0.486355D+00 -0.170446D+01
               46            47            48            49            50 
     1   0.527549D+01  0.130227D+02  0.125528D+01 -0.337112D+01 -0.233467D+00
     2   0.130227D+02  0.121530D+02  0.279385D+01 -0.233467D+00  0.112686D+02
     3   0.125528D+01  0.279385D+01  0.309613D+01  0.309495D+00  0.162701D+01
               51            52            53            54            55 
     1   0.309495D+00  0.548744D+00  0.221453D+01 -0.815552D+00  0.771251D+01
     2   0.162701D+01  0.221453D+01  0.305117D+01 -0.697804D+01  0.848542D+01
     3  -0.562093D+01 -0.815552D+00 -0.697804D+01 -0.126456D+01  0.124064D+01
               56            57            58            59            60 
     1   0.848542D+01  0.124064D+01  0.362435D+01  0.794886D+01  0.857877D+00
     2  -0.982946D+01  0.318225D-01  0.794886D+01 -0.159770D+01  0.623033D+00
     3   0.318225D-01 -0.130954D+01  0.857877D+00  0.623033D+00 -0.109610D+01
               61            62            63            64            65 
     1   0.468515D+00  0.946504D+00  0.292504D+01  0.783628D+01 -0.133038D+02
     2   0.946504D+00 -0.152631D+01  0.283851D+01 -0.133038D+02  0.132311D+02
     3   0.292504D+01  0.283851D+01  0.757007D+00 -0.248195D+01  0.389025D+00
               66            67            68            69            70 
     1  -0.248195D+01 -0.114414D+02  0.138054D+02 -0.463040D+00 -0.279065D+01
     2   0.389025D+00  0.138054D+02 -0.154939D+02  0.186379D+01  0.146342D+00
     3   0.904013D+01 -0.463040D+00  0.186379D+01 -0.682611D+01  0.131155D+02
               71            72            73            74            75 
     1   0.146342D+00  0.131155D+02 -0.843783D+01  0.782574D+01  0.572526D+01
     2   0.232247D+01 -0.143815D+02  0.782574D+01 -0.605447D+01 -0.447238D+01
     3  -0.143815D+02  0.139221D+01  0.572526D+01 -0.447238D+01 -0.401617D+01
               76            77            78            79            80 
     1   0.142628D+01 -0.383124D+01 -0.165166D+01  0.587513D+01 -0.557306D+01
     2  -0.383124D+01  0.335847D+01  0.362151D+01 -0.557306D+01  0.552974D+01
     3  -0.165166D+01  0.362151D+01  0.124220D+01 -0.789815D+01  0.868987D+01
               81            82            83            84            85 
     1  -0.789815D+01 -0.106334D+02 -0.495128D+01 -0.152229D+01 -0.404189D+01
     2   0.868987D+01 -0.495128D+01 -0.150772D+01 -0.645179D+00 -0.330363D+01
     3   0.580284D+01 -0.152229D+01 -0.645179D+00  0.391645D-01 -0.650030D+00
               86            87            88            89            90 
     1  -0.330363D+01 -0.650030D+00 -0.147755D+01 -0.776405D+00  0.186589D+00
     2  -0.220435D+01 -0.483934D+00 -0.776405D+00 -0.312783D+00 -0.548455D-01
     3  -0.483934D+00 -0.342469D+00  0.186589D+00 -0.548455D-01  0.712097D-01
               91            92            93            94            95 
     1   0.133219D+00 -0.141385D+01 -0.930463D-01 -0.292541D+00 -0.353087D+00
     2  -0.141385D+01  0.240709D+01  0.124607D-02 -0.353087D+00 -0.142475D+02
     3  -0.930463D-01  0.124607D-02 -0.578102D-02 -0.709104D-01 -0.100988D+01
               96            97            98            99           100 
     1  -0.709104D-01 -0.286020D-01 -0.192649D+00  0.908609D-01  0.166921D+02
     2  -0.100988D+01 -0.192649D+00 -0.721780D+00  0.400188D-01 -0.805876D+01
     3   0.974430D-02  0.908609D-01  0.400188D-01  0.373211D-01  0.101182D+01
              101           102           103           104           105 
     1  -0.805876D+01  0.101182D+01 -0.671728D+01  0.792057D+01 -0.610741D+00
     2   0.106968D+02  0.208321D+00  0.792057D+01 -0.274983D+00  0.832117D+00
     3   0.208321D+00 -0.195298D+01 -0.610741D+00  0.832117D+00  0.158677D+01
              106           107           108           109           110 
     1   0.470633D+00 -0.383909D+00  0.399260D+01  0.205294D+01  0.140070D+01
     2  -0.383909D+00  0.135964D+01 -0.180900D+01  0.140070D+01  0.411281D+01
     3   0.399260D+01 -0.180900D+01  0.482214D+00  0.293292D+00  0.261619D+00
              111           112           113           114           115 
     1   0.293292D+00  0.156372D+01  0.245469D+01  0.252857D+00  0.310149D+00
     2   0.261619D+00  0.245469D+01  0.425919D+01  0.399423D+00  0.153390D+00
     3   0.151220D+00  0.252857D+00  0.399423D+00  0.752993D+00  0.976034D-01
              116           117           118           119           120 
     1   0.153390D+00  0.976034D-01 -0.540100D+01  0.640311D+01 -0.374347D+01
     2   0.518990D+00  0.155625D+01  0.640311D+01 -0.566087D+01  0.370450D+01
     3   0.155625D+01  0.282883D+00 -0.374347D+01  0.370450D+01 -0.352884D+01
              121           122           123           124           125 
     1   0.127355D+01 -0.390703D+01  0.215891D+01 -0.382948D+01  0.561687D+01
     2  -0.390703D+01  0.552531D+01 -0.532535D+01  0.561687D+01 -0.873463D+01
     3   0.215891D+01 -0.532535D+01  0.173173D+01 -0.753744D+01  0.100798D+02
              126 
     1  -0.753744D+01
     2   0.100798D+02
     3  -0.718050D+01
Property number 1 -- Alpha(-w,w) derivatives, frequency  2    0.075939:
                1             2             3             4             5 
     1  -0.567765D+01  0.560620D+01 -0.210696D+01  0.194091D+02 -0.166258D+02
     2   0.560620D+01 -0.246653D+02 -0.150316D+01 -0.166258D+02 -0.504647D+02
     3  -0.210696D+01 -0.150316D+01  0.145641D+02  0.153709D+01 -0.426849D+01
                6             7             8             9            10 
     1   0.153709D+01  0.765409D-01 -0.163701D+00  0.289450D+01  0.174848D+02
     2  -0.426849D+01 -0.163701D+00 -0.525852D+01 -0.591106D+01 -0.245190D+02
     3  -0.779959D+01  0.289450D+01 -0.591106D+01  0.899836D+00 -0.122871D+01
               11            12            13            14            15 
     1  -0.245190D+02 -0.122871D+01 -0.226128D+02  0.469645D+01 -0.145177D+01
     2   0.222622D+02 -0.274832D+01  0.469645D+01  0.448552D+01  0.718086D+00
     3  -0.274832D+01  0.138179D+02 -0.145177D+01  0.718086D+00 -0.552993D+01
               16            17            18            19            20 
     1   0.490813D+00 -0.292351D+01 -0.101100D+01 -0.260620D+02  0.152885D+02
     2  -0.292351D+01  0.175207D+01  0.636485D+01  0.152885D+02 -0.528349D+02
     3  -0.101100D+01  0.636485D+01  0.182686D+01  0.100786D+01  0.687094D+00
               21            22            23            24            25 
     1   0.100786D+01  0.249347D+02 -0.363255D+02 -0.249593D+01 -0.175628D+01
     2   0.687094D+00 -0.363255D+02  0.446308D+02 -0.198360D+01 -0.373898D+00
     3  -0.287949D+02 -0.249593D+01 -0.198360D+01  0.229664D+02  0.315370D+01
               26            27            28            29            30 
     1  -0.373898D+00  0.315370D+01  0.295560D+01  0.970184D+01 -0.235720D+00
     2  -0.170150D+01 -0.647262D+01  0.970184D+01  0.232811D+02  0.158291D+01
     3  -0.647262D+01 -0.167562D+01 -0.235720D+00  0.158291D+01  0.142367D+02
               31            32            33            34            35 
     1   0.161537D+02 -0.559666D+01 -0.441118D+00  0.199348D+01  0.782129D+00
     2  -0.559666D+01  0.817333D+02  0.363414D+01  0.782129D+00  0.787862D+01
     3  -0.441118D+00  0.363414D+01  0.186919D+02 -0.284092D+01  0.983344D+00
               36            37            38            39            40 
     1  -0.284092D+01  0.183481D+01 -0.258635D+02 -0.105342D+01 -0.692882D+01
     2   0.983344D+00 -0.258635D+02 -0.201761D+02 -0.445082D+01  0.166895D+02
     3   0.223948D+01 -0.105342D+01 -0.445082D+01  0.118235D+01  0.180684D+01
               41            42            43            44            45 
     1   0.166895D+02  0.180684D+01  0.105243D+01 -0.143876D+01 -0.621994D+01
     2  -0.616490D+02 -0.192603D+01 -0.143876D+01 -0.660673D+01  0.186140D+01
     3  -0.192603D+01 -0.924826D+01 -0.621994D+01  0.186140D+01 -0.149986D+01
               46            47            48            49            50 
     1   0.286210D+00  0.246658D+02  0.203407D+01 -0.634388D+01 -0.248890D+01
     2   0.246658D+02  0.285128D+02  0.572168D+01 -0.248890D+01  0.166845D+02
     3   0.203407D+01  0.572168D+01 -0.137268D+01 -0.159594D+00  0.192115D+01
               51            52            53            54            55 
     1  -0.159594D+00 -0.146870D+00  0.357617D+01 -0.890724D+00  0.514476D+01
     2   0.192115D+01  0.357617D+01  0.549388D+01 -0.924128D+01  0.160772D+02
     3  -0.551615D+01 -0.890724D+00 -0.924128D+01 -0.210734D+01  0.252193D+01
               56            57            58            59            60 
     1   0.160772D+02  0.252193D+01  0.345267D+01  0.127151D+02  0.162854D+01
     2  -0.187884D+02  0.753354D+00  0.127151D+02 -0.366072D+01  0.119415D+01
     3   0.753354D+00 -0.109241D+02  0.162854D+01  0.119415D+01 -0.536280D+01
               61            62            63            64            65 
     1   0.192633D+00  0.193342D+01  0.306820D+01  0.154786D+02 -0.234706D+02
     2   0.193342D+01 -0.278391D+01  0.425129D+01 -0.234706D+02  0.313311D+02
     3   0.306820D+01  0.425129D+01 -0.376867D+00 -0.593297D+01  0.173150D+01
               66            67            68            69            70 
     1  -0.593297D+01 -0.201452D+02  0.269192D+02 -0.411900D-01 -0.625311D+01
     2   0.173150D+01  0.269192D+02 -0.337763D+02  0.452953D+01  0.108160D+01
     3   0.250618D+02 -0.411900D-01  0.452953D+01 -0.220696D+02  0.301344D+02
               71            72            73            74            75 
     1   0.108160D+01  0.301344D+02 -0.136142D+02  0.132030D+02  0.129026D+02
     2   0.594347D+01 -0.358255D+02  0.132030D+02 -0.104924D+02 -0.120654D+02
     3  -0.358255D+02  0.281590D+01  0.129026D+02 -0.120654D+02 -0.868349D+01
               76            77            78            79            80 
     1   0.224256D+01 -0.592250D+01 -0.332381D+01  0.101647D+02 -0.100968D+02
     2  -0.592250D+01  0.405248D+01  0.757959D+01 -0.100968D+02  0.864951D+01
     3  -0.332381D+01  0.757959D+01  0.923682D+00 -0.168212D+02  0.200776D+02
               81            82            83            84            85 
     1  -0.168212D+02 -0.111255D+02 -0.603928D+01 -0.169278D+01 -0.424162D+01
     2   0.200776D+02 -0.603928D+01 -0.220549D+00 -0.740618D+00 -0.339697D+01
     3   0.877839D+01 -0.169278D+01 -0.740618D+00  0.495866D+00 -0.775204D+00
               86            87            88            89            90 
     1  -0.339697D+01 -0.775204D+00 -0.153233D+01 -0.929887D+00  0.109251D+00
     2  -0.151600D+01 -0.534059D+00 -0.929887D+00 -0.175417D+00  0.268196D+00
     3  -0.534059D+00  0.592984D+00  0.109251D+00  0.268196D+00  0.216906D+00
               91            92            93            94            95 
     1   0.492123D-01 -0.141505D+01 -0.146805D+00  0.288506D+00 -0.331308D+00
     2  -0.141505D+01  0.412400D+01  0.141418D+00 -0.331308D+00 -0.150320D+02
     3  -0.146805D+00  0.141418D+00 -0.134005D+00 -0.189406D+00 -0.114148D+01
               96            97            98            99           100 
     1  -0.189406D+00 -0.115295D+00 -0.213019D+00  0.624951D+00  0.196152D+02
     2  -0.114148D+01 -0.213019D+00 -0.574711D+00 -0.109284D+00 -0.154801D+02
     3   0.134555D+01  0.624951D+00 -0.109284D+00  0.209786D+00  0.162610D+01
              101           102           103           104           105 
     1  -0.154801D+02  0.162610D+01 -0.936453D+01  0.130429D+02 -0.119952D+01
     2   0.251907D+02  0.959163D+00  0.130429D+02  0.549630D+00  0.103859D+01
     3   0.959163D+00 -0.101023D+02 -0.119952D+01  0.103859D+01  0.730260D+01
              106           107           108           109           110 
     1   0.462590D+00 -0.862911D+00  0.465708D+01  0.117644D+01  0.201836D+01
     2  -0.862911D+00  0.293669D+01 -0.171347D+01  0.201836D+01  0.332264D+01
     3   0.465708D+01 -0.171347D+01  0.146686D+00  0.438313D+00  0.279895D+00
              111           112           113           114           115 
     1   0.438313D+00  0.164460D+01  0.246843D+01  0.138104D+00  0.298771D+00
     2   0.279895D+00  0.246843D+01  0.574167D+01  0.345944D+00  0.146531D+00
     3  -0.133621D+01  0.138104D+00  0.345944D+00  0.214028D+01 -0.261606D+00
              116           117           118           119           120 
     1   0.146531D+00 -0.261606D+00 -0.754634D+01  0.102266D+02 -0.813350D+01
     2   0.406956D+00  0.249271D+01  0.102266D+02 -0.108468D+02  0.965132D+01
     3   0.249271D+01  0.266129D+00 -0.813350D+01  0.965132D+01 -0.801107D+01
              121           122           123           124           125 
     1   0.151106D+01 -0.584386D+01  0.496696D+01 -0.492812D+01  0.948259D+01
     2  -0.584386D+01  0.822081D+01 -0.111075D+02  0.948259D+01 -0.159604D+02
     3   0.496696D+01 -0.111075D+02  0.156289D+01 -0.165967D+02  0.229738D+02
              126 
     1  -0.165967D+02
     2   0.229738D+02
     3  -0.117403D+02

----------------------------------------------------------------------

Electric dipole moment (input orientation):
(Debye = 10**-18 statcoulomb cm , SI units = C m)
                 (au)            (Debye)         (10**-30 SI)
  Tot        0.290477D+01      0.738318D+01      0.246276D+02
  x         -0.287828D+01     -0.731586D+01     -0.244031D+02
  y         -0.226930D+00     -0.576799D+00     -0.192399D+01
  z         -0.318858D+00     -0.810456D+00     -0.270339D+01

Dipole polarizability, Alpha (input orientation).
(esu units = cm**3 , SI units = C**2 m**2 J**-1)
Alpha(0;0):
              (au)            (10**-24 esu)      (10**-40 SI)
  iso        0.101649D+03      0.150628D+02      0.167596D+02
  aniso      0.652264D+02      0.966556D+01      0.107544D+02
  xx         0.117292D+03      0.173809D+02      0.193389D+02
  yx        -0.102450D+02     -0.151815D+01     -0.168917D+01
  yy         0.126832D+03      0.187946D+02      0.209119D+02
  zx         0.535047D+01      0.792858D+00      0.882173D+00
  zy         0.341902D+01      0.506646D+00      0.563720D+00
  zz         0.608218D+02      0.901287D+01      0.100282D+02
Alpha(-w;w) w=  600.0nm:
                 (au)         (10**-24 esu)      (10**-40 SI)
  iso        0.116649D+03      0.172856D+02      0.192328D+02
  aniso      0.820901D+02      0.121645D+02      0.135348D+02
  xx         0.128829D+03      0.190905D+02      0.212411D+02
  yx        -0.160235D+02     -0.237444D+01     -0.264192D+01
  yy         0.153354D+03      0.227247D+02      0.252846D+02
  zx         0.545065D+01      0.807703D+00      0.898691D+00
  zy         0.413188D+01      0.612281D+00      0.681254D+00
  zz         0.677630D+02      0.100414D+02      0.111726D+02

First dipole hyperpolarizability, Beta (input orientation).
||, _|_  parallel and perpendicular components, (z) with respect to z axis,
vector components x,y,z.  Values do not include the 1/n! factor of 1/2.
(esu units = statvolt**-1 cm**4 , SI units = C**3 m**3 J**-2)
Beta(0;0,0):
              (au)            (10**-30 esu)      (10**-50 SI)
  || (z)    -0.109855D+03     -0.949062D+00     -0.352235D+00
  _|_(z)    -0.366183D+02     -0.316354D+00     -0.117412D+00
  x         -0.511093D+04     -0.441545D+02     -0.163875D+02
  y         -0.138893D+03     -0.119992D+01     -0.445340D+00
  z         -0.549275D+03     -0.474531D+01     -0.176117D+01
  ||         0.102845D+04      0.888498D+01      0.329757D+01
  xxx       -0.511063D+03     -0.441519D+01     -0.163865D+01
  xxy        0.191037D+03      0.165041D+01      0.612535D+00
  yxy       -0.812605D+03     -0.702027D+01     -0.260550D+01
  yyy       -0.422750D+03     -0.365223D+01     -0.135549D+01
  xxz        0.404307D+02      0.349290D+00      0.129635D+00
  yxz       -0.292799D+02     -0.252956D+00     -0.938820D-01
  yyz       -0.140917D+03     -0.121742D+01     -0.451832D+00
  zxz       -0.379975D+03     -0.328269D+01     -0.121834D+01
  zyz        0.185415D+03      0.160184D+01      0.594508D+00
  zzz       -0.826051D+02     -0.713644D+00     -0.264862D+00
Beta(-w;w,0) w=  600.0nm:
                 (au)         (10**-30 esu)      (10**-50 SI)
  || (z)    -0.245051D+03     -0.211705D+01     -0.785723D+00
  _|_(z)    -0.132836D+03     -0.114760D+01     -0.425922D+00
  x         -0.150166D+05     -0.129732D+03     -0.481486D+02
  y          0.532727D+04      0.460235D+02      0.170812D+02
  z         -0.122526D+04     -0.105853D+02     -0.392862D+01
  ||         0.319612D+04      0.276119D+02      0.102479D+02
  xxx       -0.117083D+04     -0.101151D+02     -0.375411D+01
  yxx        0.739541D+03      0.638906D+01      0.237124D+01
  yyx       -0.230879D+04     -0.199461D+02     -0.740281D+01
  zxx        0.389494D+03      0.336493D+01      0.124886D+01
  zyx       -0.141634D+02     -0.122361D+00     -0.454129D-01
  zzx       -0.288051D+04     -0.248853D+02     -0.923594D+01
  xxy        0.710602D+03      0.613905D+01      0.227845D+01
  yxy       -0.174896D+04     -0.151096D+02     -0.560779D+01
  yyy       -0.507927D+03     -0.438810D+01     -0.162860D+01
  zxy       -0.181470D+03     -0.156776D+01     -0.581858D+00
  zyy       -0.454869D+03     -0.392971D+01     -0.145847D+01
  zzy        0.218551D+04      0.188811D+02      0.700754D+01
  xxz        0.230228D+03      0.198899D+01      0.738193D+00
  yxz       -0.761322D+02     -0.657723D+00     -0.244107D+00
  yyz       -0.449061D+03     -0.387953D+01     -0.143985D+01
  zxz       -0.140844D+04     -0.121678D+02     -0.451596D+01
  zyz        0.123793D+04      0.106947D+02      0.396925D+01
  zzz       -0.291891D+03     -0.252171D+01     -0.935909D+00

----------------------------------------------------------------------

Dipole orientation:
    6         -0.34140617          1.78090872          4.88502366
    6         -0.73271456         -1.05124163          4.96328511
    6         -0.88135302         -2.13191431          7.39644181
    8         -0.69306565         -0.76766197          9.63925908
    6         -0.34853569          1.73053762          9.55016204
    6         -0.17012646          3.02420257          7.33604441
    8         -0.91138389         -2.34301970          2.94981333
    6         -1.26084754         -4.88311682          7.86769498
    1         -3.00418120         -5.27467877          8.93923613
    1         -0.23341129          2.56555092         11.42104489
    1          0.11057537          5.05893919          7.36848780
    8         -0.17367997          2.99150551          2.87432883
    1         -1.39042755         -5.81315548          6.02889158
    1          0.31255514         -5.73267097          8.93701999

Electric dipole moment (dipole orientation):
(Debye = 10**-18 statcoulomb cm , SI units = C m)
                 (au)            (Debye)         (10**-30 SI)
  Tot        0.290477D+01      0.738318D+01      0.246276D+02
  x          0.000000D+00      0.000000D+00      0.000000D+00
  y          0.000000D+00      0.000000D+00      0.000000D+00
  z          0.290477D+01      0.738318D+01      0.246276D+02

Dipole polarizability, Alpha (dipole orientation).
(esu units = cm**3 , SI units = C**2 m**2 J**-1)
Alpha(0;0):
              (au)            (10**-24 esu)      (10**-40 SI)
  iso        0.101649D+03      0.150628D+02      0.167596D+02
  aniso      0.652264D+02      0.966556D+01      0.107544D+02
  xx         0.613085D+02      0.908498D+01      0.101084D+02
  yx         0.928649D+01      0.137612D+01      0.153113D+01
  yy         0.127332D+03      0.188686D+02      0.209941D+02
  zx        -0.122963D+01     -0.182212D+00     -0.202738D+00
  zy        -0.891718D+01     -0.132139D+01     -0.147024D+01
  zz         0.116306D+03      0.172348D+02      0.191763D+02
Alpha(-w;w) w=  600.0nm:
                 (au)         (10**-24 esu)      (10**-40 SI)
  iso        0.116649D+03      0.172856D+02      0.192328D+02
  aniso      0.820901D+02      0.121645D+02      0.135348D+02
  xx         0.685746D+02      0.101617D+02      0.113064D+02
  yx         0.120648D+02      0.178783D+01      0.198922D+01
  yy         0.154353D+03      0.228727D+02      0.254493D+02
  zx        -0.183749D+01     -0.272288D+00     -0.302961D+00
  zy        -0.133115D+02     -0.197256D+01     -0.219477D+01
  zz         0.127019D+03      0.188222D+02      0.209426D+02

First dipole hyperpolarizability, Beta (dipole orientation).
||, _|_  parallel and perpendicular components, (z) with respect to z axis,
vector components x,y,z.  Values do not include the 1/n! factor of 1/2.
(esu units = statvolt**-1 cm**4 , SI units = C**3 m**3 J**-2)
Beta(0;0,0):
              (au)            (10**-30 esu)      (10**-50 SI)
  || (z)     0.102709D+04      0.887330D+01      0.329324D+01
  _|_(z)     0.342365D+03      0.295777D+01      0.109775D+01
  x         -0.351828D+02     -0.303952D+00     -0.112809D+00
  y         -0.261291D+03     -0.225735D+01     -0.837793D+00
  z          0.513547D+04      0.443665D+02      0.164662D+02
  ||         0.102845D+04      0.888498D+01      0.329757D+01
  xxx       -0.902403D+02     -0.779606D+00     -0.289343D+00
  xxy       -0.207243D+03     -0.179042D+01     -0.664497D+00
  yxy        0.910086D+02      0.786243D+00      0.291806D+00
  yyy        0.209117D+03      0.180661D+01      0.670506D+00
  xxz        0.378773D+03      0.327230D+01      0.121448D+01
  yxz        0.680995D+02      0.588326D+00      0.218352D+00
  yyz        0.862957D+03      0.745528D+01      0.276695D+01
  zxz       -0.124959D+02     -0.107955D+00     -0.400663D-01
  zyz       -0.889709D+02     -0.768639D+00     -0.285273D+00
  zzz        0.470094D+03      0.406125D+01      0.150729D+01
Beta(-w;w,0) w=  600.0nm:
                 (au)         (10**-30 esu)      (10**-50 SI)
  || (z)     0.291959D+04      0.252230D+02      0.936128D+01
  _|_(z)     0.162601D+04      0.140475D+02      0.521359D+01
  x         -0.888479D+03     -0.767576D+01     -0.284878D+01
  y         -0.644116D+04     -0.556466D+02     -0.206527D+02
  z          0.145980D+05      0.126115D+03      0.468064D+02
  ||         0.319612D+04      0.276119D+02      0.102479D+02
  xxx       -0.698058D+03     -0.603068D+01     -0.223823D+01
  yxx       -0.126707D+04     -0.109465D+02     -0.406268D+01
  yyx        0.371258D+03      0.320738D+01      0.119039D+01
  zxx        0.135065D+04      0.116686D+02      0.433068D+01
  zyx        0.769302D+02      0.664617D+00      0.246666D+00
  zzx       -0.668516D+02     -0.577546D+00     -0.214350D+00
  xxy       -0.233768D+04     -0.201957D+02     -0.749544D+01
  yxy        0.518757D+03      0.448166D+01      0.166332D+01
  yyy       -0.445168D+02     -0.384591D+00     -0.142737D+00
  zxy        0.774575D+02      0.669172D+00      0.248357D+00
  zyy        0.189525D+04      0.163734D+02      0.607684D+01
  zzy       -0.476405D+03     -0.411577D+01     -0.152753D+01
  xxz        0.273928D+04      0.236653D+02      0.878313D+01
  yxz       -0.379529D+02     -0.327883D+00     -0.121691D+00
  yyz        0.246507D+04      0.212962D+02      0.790389D+01
  zxz       -0.681126D+02     -0.588440D+00     -0.218394D+00
  zyz       -0.479699D+03     -0.414422D+01     -0.153809D+01
  zzz        0.967276D+03      0.835651D+01      0.310144D+01

----------------------------------------------------------------------
1\1\GINC000000-CAVENDISH\Freq\RB3LYP\6-31++G(d,p)\C6H5O3(1-)\VOLKOV\04
-Jan-2025\0\\#MaxDisk=50GB #p rb3lyp/6-31++g(d,p) geom=check guess=rea
d scf=(xqc,novaracc) freq=raman cphf=rdfreq integral=(grid=superfinegr
id,acc2e=13)\\maltolato\\-1,1\C,-2.5165605656,-1.1265836965,-0.0311199
16\C,-2.6860074539,0.3750921289,0.0524331518\C,-4.0107952611,0.8487116
057,-0.0556416255\O,-5.1249784759,0.0310799732,-0.2282517943\C,-4.9650
302204,-1.2926739482,-0.300452969\C,-3.7454180209,-1.8885384467,-0.211
9067832\O,-1.6888201719,1.1447465218,0.2096740029\C,-4.3825996128,2.29
11044624,0.002235146\H,-5.0652584696,2.5172223052,0.8379245364\H,-5.90
81870566,-1.8137077626,-0.434974346\H,-3.6702006459,-2.9710556991,-0.2
76859678\O,-1.4073314412,-1.6867475642,0.0477773607\H,-3.4606530769,2.
8613543726,0.1385444651\H,-4.8786865274,2.6359117476,-0.9200185509\\Ve
rsion=ES64L-G09RevE.01\State=1-A\HF=-457.3643724\RMSD=5.612e-009\RMSF=
7.168e-006\ZeroPoint=0.0979678\Thermal=0.1059404\Dipole=-2.8782794,-0.
2269301,-0.3188578\DipoleDeriv=1.6507053,-0.8666105,0.0976848,-0.62859
69,0.4843952,-0.0449102,0.113702,-0.0700054,0.1748726,1.2667314,1.0086
995,0.195067,1.0068219,-0.0119118,0.1011589,0.1948446,0.101472,0.09321
02,0.0791358,-0.6736827,-0.0096033,0.4491752,0.2698036,0.0831616,0.066
0486,-0.0355623,-0.2561752,-0.855777,0.5755396,-0.0471626,0.0540099,-0
.6674461,-0.0364613,-0.0822445,0.0187077,-0.0490168,0.3123099,-0.78973
26,-0.0120153,-0.1871506,0.6288173,0.0278706,0.0285118,-0.0357927,-0.0
776601,-0.4915653,0.5999994,0.0221606,-0.2788882,0.1409084,0.0014891,-
0.0370527,0.0942866,-0.3151862,-1.3785706,-0.7030842,-0.1427993,-0.820
8547,-0.8693505,-0.1132375,-0.1506046,-0.1007625,-0.4993015,0.1295679,
-0.0971563,-0.0279038,-0.2750805,0.2176542,-0.0368361,-0.0399383,-0.01
80763,0.3261211,-0.1211241,0.1872222,0.155825,0.1040863,-0.0904642,-0.
0259105,0.197623,-0.1472983,-0.1420143,-0.1253175,-0.1006065,-0.036074
1,-0.0942954,0.0009124,-0.0201537,-0.0356446,-0.0207881,0.147434,0.059
4439,0.0140417,-0.0085134,-0.019949,-0.1882348,-0.0248193,-0.0107745,-
0.0212902,0.1466311,-1.4931299,0.8239141,-0.0560604,0.5890276,-0.82176
92,0.0358459,-0.0718364,0.0605324,-0.4366705,0.0210142,-0.1482657,-0.0
153719,-0.0184286,0.025739,-0.0050154,-0.0065795,-0.0187571,0.0691087,
-0.0534242,0.1697218,-0.1152333,0.1201229,-0.1190536,0.0578179,-0.1660
55,0.1933342,-0.1813529\Polar=117.2921032,-10.2449674,126.8324878,5.35
04701,3.4190176,60.8218292\PolarDeriv=-7.3175799,4.2957696,-11.2608451
,-1.3946565,-0.3803476,5.7828472,10.8422499,-8.9634977,-24.3869158,0.4
989909,-2.2855699,-1.4613055,-0.6162034,-0.0072892,-2.4137287,2.602425
2,-3.339422,0.657474,8.391923,-13.855064,18.388915,-0.8391984,-0.97513
93,5.3481061,-12.1336396,0.0740934,5.6241126,-1.4959938,0.0920556,0.65
55254,-0.3335339,-1.9649695,1.8467919,1.6983669,3.4236091,1.5024183,-1
2.9290792,6.4017853,-32.1269249,0.1364155,-0.8984857,-7.8073181,11.776
0205,-16.8023334,18.6748856,-0.3321802,-0.8682756,5.6374993,-0.082493,
-0.2396168,-2.0565722,-2.3102386,-0.7218687,-1.0167069,-1.4389059,7.89
97831,18.8568122,0.1999164,1.9729744,2.3630651,8.819929,-2.0223145,31.
0661638,0.7544108,1.8437834,0.903447,0.5476098,0.7518953,4.1048047,-0.
4269533,0.1703037,0.1806595,-1.9366308,-14.152318,-13.4061776,0.211994
,-1.9918315,-7.2000286,-1.3282558,7.2130356,-21.5713719,0.4420167,-0.9
297149,2.8270081,0.9377242,-0.6916321,-2.9677942,-5.720678,0.4863551,-
1.7044595,5.2754931,13.0227455,12.1530112,1.2552776,2.7938542,3.096131
1,-3.3711233,-0.2334668,11.2686125,0.3094948,1.6270109,-5.6209286,0.54
87437,2.2145277,3.0511654,-0.815552,-6.9780399,-1.2645629,7.7125109,8.
485421,-9.8294631,1.2406364,0.0318225,-1.3095436,3.624345,7.9488582,-1
.5976988,0.8578767,0.6230328,-1.0961033,0.4685152,0.946504,-1.5263096,
2.9250404,2.8385136,0.7570069,7.8362832,-13.3037728,13.231055,-2.48194
73,0.389025,9.040127,-11.4413719,13.8053566,-15.4939382,-0.4630401,1.8
637914,-6.8261087,-2.790645,0.1463423,2.3224703,13.1155219,-14.3815089
,1.3922096,-8.4378312,7.8257423,-6.0544729,5.7252614,-4.4723758,-4.016
1714,1.4262847,-3.8312369,3.3584693,-1.6516615,3.6215124,1.2422046,5.8
751293,-5.5730598,5.5297396,-7.8981455,8.6898683,5.8028369,-10.6334392
,-4.9512793,-1.5077244,-1.5222889,-0.6451791,0.0391645,-4.041889,-3.30
36318,-2.2043541,-0.6500305,-0.4839344,-0.342469,-1.4775486,-0.7764052
,-0.3127825,0.1865888,-0.0548455,0.0712097,0.1332192,-1.4138536,2.4070
946,-0.0930463,0.0012461,-0.005781,-0.2925412,-0.3530875,-14.2474833,-
0.0709104,-1.0098803,0.0097443,-0.028602,-0.1926492,-0.7217795,0.09086
09,0.0400188,0.0373211,16.6920977,-8.058762,10.6967858,1.011816,0.2083
207,-1.9529794,-6.7172844,7.9205671,-0.2749834,-0.6107409,0.8321172,1.
5867665,0.4706328,-0.3839088,1.3596393,3.9926014,-1.8090033,0.4822137,
2.0529377,1.4006967,4.1128078,0.2932922,0.2616192,0.1512198,1.5637224,
2.4546887,4.2591872,0.2528571,0.3994226,0.7529932,0.310149,0.1533901,0
.5189895,0.0976034,1.556253,0.2828828,-5.4009986,6.403106,-5.6608735,-
3.7434722,3.7044969,-3.5288386,1.2735536,-3.9070309,5.5253146,2.158910
4,-5.3253514,1.731727,-3.8294781,5.6168712,-8.734634,-7.5374414,10.079
7665,-7.1805032\HyperPolar=-511.0633547,191.0373918,-812.6046463,-422.
7501113,40.4307062,-29.2799106,-140.9172347,-379.9751941,185.4152117,-
82.6051244\PG=C01 [X(C6H5O3)]\NImag=0\\0.77632237,-0.12472830,0.554913
24,0.05561890,0.01299689,0.17473977,-0.07089157,0.00286909,0.00033719,
0.71881435,-0.00134921,-0.15080159,-0.00545357,0.09340967,0.58288889,0
.00006000,-0.00500062,-0.07262438,0.06680829,0.03935442,0.15550054,-0.
02012626,0.02494029,0.00039191,-0.24803741,0.08107696,-0.01709094,0.60
008878,0.03764990,0.00339274,0.00473699,0.07800844,-0.15843520,-0.0000
9110,-0.07408705,0.57838482,0.00124864,0.00339351,-0.00754626,-0.01729
697,0.00022925,-0.03639717,0.04881018,0.02499753,0.09751343,0.02193020
,-0.00090132,0.00247196,-0.03435551,-0.02053498,-0.00410493,-0.1806433
5,-0.03777819,-0.01881341,0.32985346,-0.00578212,-0.02829859,-0.002376
96,-0.00372526,0.02416736,0.00180633,-0.05789952,-0.12610227,-0.012815
97,0.03617800,0.57567787,0.00214395,-0.00186062,-0.00197668,-0.0029805
8,0.00003438,-0.00886623,-0.02015973,-0.01068966,-0.02934920,0.0307173
4,0.03840078,0.06769318,-0.04901564,-0.00895674,-0.00531405,0.01678672
,-0.00326779,0.00133306,-0.01926723,-0.03698803,-0.00544696,-0.0974468
9,0.05662222,-0.00121015,0.81266074,0.00153071,0.04691841,0.00361446,0
.00099592,-0.00970402,-0.00068464,-0.02641707,-0.06282576,-0.00760592,
0.01472068,-0.32592043,-0.01702576,-0.02438540,0.64682079,-0.00460363,
0.00250762,-0.00466415,0.00162199,-0.00113726,0.00214241,-0.00473779,-
0.00872149,0.00769327,-0.00403115,-0.01259984,-0.05111282,0.07238468,0
.03349156,0.12069962,-0.15559381,-0.05178341,-0.01401101,-0.00457281,-
0.00882049,-0.00109904,0.01622424,-0.00884825,0.00123466,-0.02152241,0
.02756843,-0.00185288,-0.38042982,0.11319413,-0.02813450,0.69063908,-0
.06548657,-0.17037649,-0.01461884,-0.03808495,-0.00544231,-0.00440010,
0.02007431,0.00614080,0.00260900,0.03773801,-0.05299371,-0.00050142,0.
13443818,-0.17417000,0.00525201,-0.10428735,0.70073208,-0.01493333,-0.
01317811,-0.05816761,-0.00307518,-0.00131153,-0.00017992,0.00318566,-0
.00044390,-0.00083439,-0.00117100,-0.00157216,0.01339578,-0.02669903,0
.00300661,-0.04412766,0.05650029,0.03024073,0.09609135,-0.02215540,-0.
02335857,-0.00540436,-0.32965773,-0.20486858,-0.04235712,-0.07428692,-
0.02321563,-0.01057044,-0.00635590,-0.00772197,-0.00219277,-0.01379906
,0.01070126,-0.00064002,0.01379972,0.00477560,0.00131933,0.41276081,-0
.04450900,-0.04489098,-0.00868396,-0.18416857,-0.23773939,-0.03148267,
-0.01948148,0.02069710,-0.00140274,0.00033400,-0.00671815,-0.00105677,
-0.00459509,0.00536549,-0.00006235,0.00850336,-0.00777330,0.00007872,0
.24420584,0.26246331,-0.00683651,-0.00645339,0.01299084,-0.04096037,-0
.03366508,-0.06602894,-0.01031746,-0.00179845,0.00972075,-0.00165386,-
0.00190610,0.00921046,-0.00166993,0.00155155,-0.00097687,0.00157248,-0
.00031383,0.00448632,0.05690298,0.04148040,0.03879082,-0.00621372,-0.0
0375775,-0.00193978,-0.00257341,0.02840052,0.00104041,-0.09162213,0.05
252034,0.00024344,0.00016216,-0.04680699,-0.00274237,-0.00602011,0.002
72458,-0.00059192,0.00263701,-0.00029548,0.00038573,0.00152274,0.00117
570,0.00047082,0.57009019,0.00218659,-0.00012606,-0.00043154,0.0130748
3,-0.00550881,0.00062444,0.04051823,-0.20665397,-0.00555350,-0.0048820
0,-0.03571055,-0.00267294,0.00043356,0.00336850,0.00018188,-0.00098956
,-0.00157452,-0.00013077,-0.00372766,-0.00641509,-0.00068007,0.0267504
7,0.48783602,-0.00153768,-0.00106373,0.00949914,0.00001382,0.00224915,
0.00584496,-0.00055975,-0.00430143,-0.06082595,0.00007914,-0.00710253,
-0.00417744,-0.00074845,0.00042633,0.00128785,0.00033918,-0.00005676,-
0.00116647,0.00013967,-0.00016567,-0.00217695,0.00855312,0.00159688,0.
50715995,0.00058080,-0.00074808,-0.00030713,0.00135571,0.00166467,0.00
161178,-0.00704127,0.00599742,0.00312962,0.00054924,-0.00017331,-0.000
57590,0.00100210,0.00007319,0.00015601,-0.00061801,-0.00033375,-0.0002
3379,-0.00084379,-0.00006148,-0.00087728,-0.13680178,0.02346874,0.1134
2294,0.14776786,-0.00026629,0.00200338,0.00293983,-0.00436730,-0.00566
979,-0.00154145,0.02362055,-0.01319717,-0.02363014,0.00120746,0.005129
27,0.00057140,-0.00017442,-0.00275375,0.00034908,-0.00052237,0.0005409
2,-0.00048597,0.00171305,0.00320113,-0.00059718,0.02607485,-0.05081331
,-0.03460639,-0.03400922,0.05795327,-0.00065345,0.00097701,0.00026385,
-0.00178988,-0.00102989,-0.00133012,0.00078386,-0.00463823,0.00528560,
0.00009742,0.00060239,0.00014950,-0.00061809,-0.00097573,-0.00041960,0
.00009363,0.00034296,0.00010559,0.00076762,0.00112579,-0.00017637,0.11
349925,-0.03129691,-0.18523190,-0.12730969,0.03679870,0.20187527,0.001
35158,0.00559861,-0.00037552,0.00005054,0.00055534,-0.00000265,0.00220
849,0.00184043,0.00005543,0.00777494,-0.00043853,0.00123132,-0.2775710
4,-0.11364842,-0.03396506,-0.01617232,-0.01718398,-0.00334091,-0.00013
389,-0.00048715,0.00004246,-0.00001592,0.00013536,-0.00017203,0.000048
16,-0.00008062,-0.00002783,0.28502033,0.00174857,-0.00219600,-0.000533
32,-0.00046477,0.00012984,-0.00006963,0.00745978,-0.00012203,0.0005872
6,-0.03559143,-0.03524405,-0.00584470,-0.10610441,-0.10602794,-0.01643
701,0.01149529,0.01150190,0.00167983,-0.00034223,0.00009849,0.00002758
,-0.00169143,-0.00072820,-0.00034226,0.00001673,0.00006267,-0.00002705
,0.12350777,0.13194327,-0.00063378,-0.00012742,0.00840214,-0.00007153,
0.00003842,0.00042720,0.00043313,-0.00000618,0.00290317,-0.00113377,-0
.00213824,-0.00444106,-0.03345674,-0.01723114,-0.03271372,-0.00141045,
-0.00134614,0.00430602,0.00005254,0.00001254,-0.00084204,-0.00029473,-
0.00014881,0.00165917,0.00011420,0.00028843,-0.00000198,0.03624260,0.0
2054586,0.02536670,0.00681577,-0.02711449,-0.00151083,-0.00581127,0.00
064132,-0.00107375,-0.00068795,-0.00125019,-0.00004480,-0.00515296,0.0
0372375,-0.00141073,0.00426569,0.02844473,0.00277157,-0.05589517,0.018
13172,-0.00172930,0.00042087,-0.00216311,0.00003664,0.00035409,0.00015
760,0.00005092,0.00001752,-0.00008265,-0.00002910,0.00055502,-0.000632
08,0.00041227,0.05236355,0.00696208,-0.01724405,-0.00068639,-0.0039242
4,0.00331517,-0.00051221,0.00049276,0.00078632,0.00017604,0.00289491,0
.00132855,-0.00031853,-0.00443540,-0.01065767,-0.00092615,0.02054855,-
0.33271539,-0.01835426,-0.00053887,-0.00231418,-0.00012469,-0.00007393
,-0.00000107,-0.00000607,0.00008708,-0.00004563,-0.00004917,0.00079059
,0.00037700,0.00036184,-0.02251435,0.35324070,0.00078116,-0.00427888,0
.00361151,-0.00138122,-0.00003230,0.00464793,0.00007280,-0.00000682,-0
.00105682,-0.00146586,-0.00023273,0.01042700,0.00055594,0.00254449,-0.
00362447,-0.00156439,-0.01861203,-0.02931053,0.00014596,-0.00029515,-0
.00132045,0.00003487,0.00001844,-0.00002140,0.00001431,-0.00007529,-0.
00002759,0.00050803,0.00021180,-0.00369090,0.00169896,0.01993600,0.023
39405,-0.48348165,0.20897386,-0.03022431,-0.04264371,0.03004338,-0.004
33948,0.02214255,0.00011355,0.00171326,-0.01509955,-0.00399043,-0.0017
0789,0.00779435,-0.00843372,-0.00034955,-0.08795642,0.01093614,-0.0102
4980,0.02160288,0.00105689,0.00260736,-0.00007070,-0.00178426,0.000194
15,-0.00085059,0.00108014,0.00064813,-0.00318176,0.00042023,-0.0001619
3,0.00278922,-0.00034311,0.00059835,0.57946734,0.19267613,-0.19632106,
0.01121091,0.05511295,-0.02795609,0.00271515,-0.01125732,-0.01228108,-
0.00242217,0.00440855,0.00912837,0.00117855,-0.00132098,-0.00800292,-0
.00106302,-0.00540686,0.02566210,0.00005336,-0.00060596,0.00664357,0.0
0055225,0.00276262,0.00076692,0.00055039,0.00070825,-0.00109753,-0.000
49634,-0.00057047,0.00067982,0.00007891,0.00263008,0.00398393,0.000754
81,-0.23955477,0.19989835,-0.03132908,0.01293181,-0.06456091,-0.002639
18,0.00007624,0.01750552,0.00093957,-0.00122424,0.00601493,-0.00113974
,0.00029413,-0.00156408,0.00013011,-0.00181263,0.00561443,-0.01135252,
0.00177135,0.01534548,0.00249378,0.00072776,-0.00214183,0.00050271,0.0
0006947,-0.00299424,0.00011670,-0.00073159,-0.00000450,-0.00022640,0.0
0018340,-0.00140213,0.00079717,0.00044128,-0.00298612,0.04189291,-0.01
357834,0.03114953,0.00010204,-0.00043726,-0.00002760,0.00028709,0.0014
0607,0.00008316,0.00707631,0.00029755,0.00088714,-0.00010999,0.0026387
7,0.00012216,0.00019159,0.00059521,0.00001339,0.00006343,-0.00014304,0
.00000260,-0.00201362,0.00017415,-0.00005057,-0.23843218,-0.12352553,-
0.02856041,-0.01400174,-0.00845114,-0.00271515,0.00000225,0.00015478,0
.00000184,-0.00004715,-0.00002197,-0.00000256,0.00016792,-0.00020774,0
.00000109,0.25613053,-0.00086337,0.00052320,-0.00006033,-0.00396879,-0
.00335587,-0.00067119,-0.02757037,-0.01276278,-0.00371180,0.00097943,-
0.00962110,-0.00057583,-0.00110167,0.00038127,-0.00012016,-0.00006202,
-0.00005834,-0.00000698,0.00137973,0.00419352,0.00052491,-0.11781401,-
0.12144570,-0.01747019,0.00618946,0.00324899,0.00194986,0.00000534,-0.
00057113,-0.00004284,0.00012731,0.00000823,0.00001642,0.00047324,0.000
16195,0.00005895,0.13280794,0.13383868,-0.00005497,-0.00001507,0.00006
372,-0.00028019,-0.00010544,0.00035766,-0.00099661,-0.00075530,-0.0012
2203,0.00001246,-0.00039364,0.00038434,-0.00009999,0.00005838,0.000430
79,0.00000728,-0.00001554,-0.00004906,0.00003115,0.00039849,-0.0013902
3,-0.02817406,-0.01807727,-0.05205073,0.02146118,0.01482803,0.00374939
,-0.00000799,-0.00002757,0.00007901,0.00000738,0.00000072,-0.00003545,
0.00004711,-0.00001294,0.00003047,0.03104242,0.01987621,0.05270750,0.0
0037527,-0.00059594,0.00029462,0.00124899,0.00164312,-0.00086878,-0.00
602784,0.00573970,-0.00514977,0.00041657,-0.00019305,0.00061823,0.0008
4860,-0.00009580,0.00010598,-0.00060270,-0.00027884,0.00003874,-0.0008
6071,0.00001595,0.00073324,-0.09301625,0.02818363,-0.09121463,0.008835
78,-0.00574204,0.01725327,0.00006363,0.00002319,-0.00009364,0.00001276
,0.00007590,0.00000364,-0.00067989,0.00062551,-0.00018712,-0.00941649,
0.00941779,-0.02299516,0.09880227,0.00023088,0.00250386,-0.00265417,-0
.00476703,-0.00588819,-0.00004673,0.01852993,-0.01702151,0.02514965,0.
00122688,0.00517743,0.00036111,-0.00016404,-0.00279198,-0.00071486,-0.
00058945,0.00052627,0.00042443,0.00160397,0.00318848,0.00140210,0.0300
3051,-0.06299415,0.06029228,-0.00287970,0.00143756,-0.00328340,-0.0000
2427,0.00009636,-0.00028524,-0.00009965,-0.00006190,0.00005122,0.00100
888,-0.00126633,0.00079241,-0.00528779,0.00545909,-0.01575905,-0.03881
912,0.07163501,0.00072977,-0.00082901,-0.00003098,0.00169381,0.0007532
1,-0.00099946,-0.00075483,0.00294227,0.00810066,0.00013539,0.00003454,
0.00022723,0.00085960,0.00064245,-0.00022909,-0.00032273,-0.00035139,0
.00010509,-0.00068831,-0.00067440,-0.00014549,-0.09098749,0.05650071,-
0.21680599,-0.01072294,0.00589253,-0.02423713,0.00003854,0.00004581,-0
.00005157,0.00002361,0.00006159,-0.00000676,-0.00066830,0.00047848,-0.
00000655,-0.00079751,0.00023297,-0.00305538,0.10146139,-0.06572975,0.2
3713542\\-0.00000426,0.00001136,0.00000416,0.00000587,-0.00002539,0.00
000633,0.00000240,0.00000205,-0.00000822,-0.00001067,-0.00000732,0.000
00176,-0.00000664,0.00001627,-0.00000276,0.00001577,0.00000270,0.00000
386,0.00000338,0.00000871,0.00000200,-0.00000578,0.00001015,-0.0000002
1,0.00000074,-0.00000250,-0.00000045,0.00000292,-0.00000403,0.00000062
,-0.00000729,-0.00000241,0.00000029,0.00000494,-0.00000396,-0.00000702
,-0.00000305,-0.00000390,-0.00000012,0.00000169,-0.00000174,-0.0000002
4\\\@


... THE UNIVERSE IS NOT ONLY QUEERER THAN WE SUPPOSE,
BUT QUEERER THAN WE CAN SUPPOSE ... 

                                  -- J. B. S. HALDANE
Job cpu time:       0 days  1 hours  3 minutes  0.0 seconds.
File lengths (MBytes):  RWF=    107 Int=      0 D2E=      0 Chk=      4 Scr=      1
Normal termination of Gaussian 09 at Sat Jan 04 21:12:27 2025.
