# Supplementary material for: Binding Zinc and Oxo-Vanadium Insulin-Mimetic Complexes to Phosphatase Enzymes: Structure, Electronics and Implications
Source: Molecules. 2025 Mar 26;30(7):1469. doi: 10.3390/molecules30071469 (PMC11990500; doi:10.3390/molecules30071469)
Supplement: Supplementary file 1 [file molecules-30-01469-s001.zip › SUPPLEMENTARY_MATERIAL/LOG/Zn2+_axl2_1w.log]

Entering Link 1 = /usr/local/g16/l1.exe PID=     14048.
 
Copyright (c) 1988,1990,1992,1993,1995,1998,2003,2009,2013,
           Gaussian, Inc.  All Rights Reserved.
 
This is part of the Gaussian(R) 09 program.  It is based on
the Gaussian(R) 03 system (copyright 2003, Gaussian, Inc.),
the Gaussian(R) 98 system (copyright 1998, Gaussian, Inc.),
the Gaussian(R) 94 system (copyright 1995, Gaussian, Inc.),
the Gaussian 92(TM) system (copyright 1992, Gaussian, Inc.),
the Gaussian 90(TM) system (copyright 1990, Gaussian, Inc.),
the Gaussian 88(TM) system (copyright 1988, Gaussian, Inc.),
the Gaussian 86(TM) system (copyright 1986, Carnegie Mellon
University), and the Gaussian 82(TM) system (copyright 1983,
Carnegie Mellon University). Gaussian is a federally registered
trademark of Gaussian, Inc.
 
This software contains proprietary and confidential information,
including trade secrets, belonging to Gaussian, Inc.
 
This software is provided under written license and may be
used, copied, transmitted, or stored only in accord with that
written license.
 
The following legend is applicable only to US Government
contracts under FAR:
 
                   RESTRICTED RIGHTS LEGEND
 
Use, reproduction and disclosure by the US Government is
subject to restrictions as set forth in subparagraphs (a)
and (c) of the Commercial Computer Software - Restricted
Rights clause in FAR 52.227-19.
 
Gaussian, Inc.
340 Quinnipiac St., Bldg. 40, Wallingford CT 06492
 
 
---------------------------------------------------------------
Warning -- This program may not be used in any manner that
competes with the business of Gaussian, Inc. or will provide
assistance to any competitor of Gaussian, Inc.  The licensee
of this program is prohibited from giving any competitor of
Gaussian, Inc. access to this program.  By using this program,
the user acknowledges that Gaussian, Inc. is engaged in the
business of creating and licensing software in the field of
computational chemistry and represents and warrants to the
licensee that it is not a competitor of Gaussian, Inc. and that
it will not use this program in any manner prohibited above.
---------------------------------------------------------------
 

Cite this work as:
Gaussian 16, Revision B.01,
M. J. Frisch, G. W. Trucks, H. B. Schlegel, G. E. Scuseria, 
M. A. Robb, J. R. Cheeseman, G. Scalmani, V. Barone, 
G. A. Petersson, H. Nakatsuji, X. Li, M. Caricato, A. V. Marenich, 
J. Bloino, B. G. Janesko, R. Gomperts, B. Mennucci, H. P. Hratchian, 
J. V. Ortiz, A. F. Izmaylov, J. L. Sonnenberg, D. Williams-Young, 
F. Ding, F. Lipparini, F. Egidi, J. Goings, B. Peng, A. Petrone, 
T. Henderson, D. Ranasinghe, V. G. Zakrzewski, J. Gao, N. Rega, 
G. Zheng, W. Liang, M. Hada, M. Ehara, K. Toyota, R. Fukuda, 
J. Hasegawa, M. Ishida, T. Nakajima, Y. Honda, O. Kitao, H. Nakai, 
T. Vreven, K. Throssell, J. A. Montgomery, Jr., J. E. Peralta, 
F. Ogliaro, M. J. Bearpark, J. J. Heyd, E. N. Brothers, K. N. Kudin, 
V. N. Staroverov, T. A. Keith, R. Kobayashi, J. Normand, 
K. Raghavachari, A. P. Rendell, J. C. Burant, S. S. Iyengar, 
J. Tomasi, M. Cossi, J. M. Millam, M. Klene, C. Adamo, R. Cammi, 
J. W. Ochterski, R. L. Martin, K. Morokuma, O. Farkas, 
J. B. Foresman, and D. J. Fox, Gaussian, Inc., Wallingford CT, 2016.

******************************************
Gaussian 16:  ES64L-G16RevB.01 20-Dec-2017
               02-Jan-2025 
******************************************
%NPROCS=4
Will use up to    4 processors via shared memory.
%oldchk=zxl.chk
%chk=zxf.chk
%mem=20GB
Copying data from "zxl.chk" to current chk file "zxf.chk".
----------------------------------------------------------------------
#MaxDisk=50GB #p rb3lyp/genecp geom=check guess=read scf=(xqc,novaracc
) freq=raman cphf=rdfreq integral=(grid=superfinegrid,acc2e=13)
----------------------------------------------------------------------
1/10=4,29=2,30=1,38=1,83=1/1,3;
2/12=2,40=1/2;
3/5=7,11=2,14=-4,16=1,17=8,25=1,30=1,71=2,74=-5,75=-7,116=1,140=1/1,2,3;
4/5=1/1;
5/5=2,8=3,13=1,38=6,87=13,98=1/2,8;
8/6=4,10=90,11=11,87=13/1;
10/13=10,15=4,49=1,72=3,87=13/2;
11/6=3,8=1,9=11,15=111,16=1,87=13/1,2,10;
10/6=1,49=1,87=13/2;
6/7=2,8=2,9=2,10=2,18=1,28=1/1;
7/8=1,10=1,25=1,87=13/1,2,3,16;
1/10=4,30=1/3;
99//99;
-----------------------
bis(allixinato)zinc(II)
-----------------------
Structure from the checkpoint file:  "zxf.chk"
Charge =  0 Multiplicity = 1
Redundant internal coordinates found in file.
C,0,-0.3947615624,-4.0093087883,2.2361546776
C,0,-0.4037652772,-2.8787087758,1.3516279558
C,0,-0.8665348075,-3.0904186176,-0.0178344073
C,0,-1.2835168128,-4.3547991417,-0.3831233084
O,0,-1.2575898515,-5.3830838728,0.517326251
C,0,-0.8240078002,-5.2349796903,1.7815267425
O,0,-0.0315928442,-1.7113276899,1.7076484835
Zn,0,-0.0657213048,-0.3793664866,0.1061151976
O,0,-0.8754137402,-2.057481544,-0.828373844
C,0,-1.7849249232,-4.7383379757,-1.7388848946
C,0,-3.2839548994,-4.4395986565,-1.9846327839
C,0,-4.2410998898,-5.2500241651,-1.0997094653
C,0,-5.7312022708,-4.9356284167,-1.3224268761
C,0,-6.2715851323,-5.339536844,-2.7013219666
C,0,-0.9003584743,-6.4920566584,2.5849259896
O,0,-0.0501365224,-3.8942908994,3.5572339565
C,0,1.266164696,-3.3819771254,3.8335550455
O,0,1.7317939847,-0.0848063631,-0.9498232001
C,0,2.246184476,1.037678012,-0.6250297938
C,0,1.5170489097,1.9017908934,0.3016016603
C,0,2.1036652202,3.0940298923,0.6818985931
O,0,3.3217286029,3.4623047032,0.1812667434
C,0,4.0079883371,2.7118232869,-0.6974201067
C,0,3.5105294389,1.5003695819,-1.1208502952
C,0,1.5108522225,4.0896207844,1.6233449386
C,0,0.8093712692,5.2690055308,0.9100863899
C,0,0.1184269304,6.2536229327,1.870145929
C,0,1.0417366673,7.0167291856,2.8381692522
C,0,2.0644332247,7.9313926722,2.1504228363
O,0,0.3537815347,1.4912117077,0.7416859502
O,0,4.2952383858,0.7305034768,-1.9412806873
C,0,3.7004928462,0.307088763,-3.1799385411
C,0,5.3212790359,3.307152516,-1.0882875813
H,0,4.4774565736,-0.2545882622,-3.7017736375
H,0,2.8309520023,-0.3275889234,-2.997197921
H,0,3.4133180684,1.1790149906,-3.7824921358
H,0,5.1872715034,4.3363981223,-1.4386634585
H,0,5.7806332726,2.7102508534,-1.8761793855
H,0,6.0037345053,3.3354065913,-0.2301711904
H,0,2.3019692191,4.4648560291,2.283835859
H,0,0.7821680957,3.5550520495,2.2415417209
H,0,1.5379045426,5.7976188761,0.2825274628
H,0,0.0552293292,4.8568530935,0.2286073673
H,0,-0.4405544691,6.9858388866,1.2702048672
H,0,-0.6314060939,5.7037759908,2.4556096001
H,0,1.566734563,6.3082781701,3.4922984061
H,0,0.4123872046,7.6230283218,3.5027917957
H,0,2.6435715242,8.4981371547,2.8878471172
H,0,2.7767449706,7.3646348157,1.5408148859
H,0,1.566926326,8.6540873661,1.4917209789
H,0,-1.9448007921,-6.7859730076,2.7450898172
H,0,-0.4304490235,-6.3415943138,3.5567758917
H,0,-0.4019601186,-7.313337912,2.0587846832
H,0,2.0290024669,-4.0301065206,3.3831308425
H,0,1.372355747,-2.3611228493,3.4617931126
H,0,1.3657140278,-3.4027877751,4.9201921277
H,0,-1.5924902452,-5.8069518339,-1.8940962156
H,0,-1.1939762156,-4.1810616941,-2.4739895137
H,0,-3.4908463206,-4.6392529185,-3.0433994109
H,0,-3.4587901541,-3.367217055,-1.8283621512
H,0,-3.9985103532,-5.0628501298,-0.0458711676
H,0,-4.0690389904,-6.3239309548,-1.2666449089
H,0,-5.8999294488,-3.8612220482,-1.1632435183
H,0,-6.3151404312,-5.451361004,-0.5488606765
H,0,-7.3469844999,-5.1432378974,-2.7745137325
H,0,-5.7831365047,-4.7883886492,-3.5121719095
H,0,-6.1162887315,-6.4096539841,-2.8867231549
O,0,-2.0659864341,0.2641180052,-0.6850421273
H,0,-2.1923349337,-0.5670294478,-1.1789634073
H,0,-2.1796448517,1.0155936364,-1.2794367541
Recover connectivity data from disk.
Using perturbation frequencies:    0.000000    0.085969

GradGradGradGradGradGradGradGradGradGradGradGradGradGradGradGradGradGrad
Berny optimization.
Initialization pass.
                          ----------------------------
                          !    Initial Parameters    !
                          ! (Angstroms and Degrees)  !
--------------------------                            --------------------------
! Name  Definition              Value          Derivative Info.                !
--------------------------------------------------------------------------------
! R1    R(1,2)                  1.4355         calculate D2E/DX2 analytically  !
! R2    R(1,6)                  1.3759         calculate D2E/DX2 analytically  !
! R3    R(1,16)                 1.3701         calculate D2E/DX2 analytically  !
! R4    R(2,3)                  1.461          calculate D2E/DX2 analytically  !
! R5    R(2,7)                  1.2759         calculate D2E/DX2 analytically  !
! R6    R(3,4)                  1.3806         calculate D2E/DX2 analytically  !
! R7    R(3,9)                  1.313          calculate D2E/DX2 analytically  !
! R8    R(4,5)                  1.3671         calculate D2E/DX2 analytically  !
! R9    R(4,10)                 1.4955         calculate D2E/DX2 analytically  !
! R10   R(5,6)                  1.3447         calculate D2E/DX2 analytically  !
! R11   R(6,15)                 1.4938         calculate D2E/DX2 analytically  !
! R12   R(8,9)                  2.0845         calculate D2E/DX2 analytically  !
! R13   R(8,18)                 2.1054         calculate D2E/DX2 analytically  !
! R14   R(8,30)                 2.0197         calculate D2E/DX2 analytically  !
! R15   R(9,69)                 2.0196         calculate D2E/DX2 analytically  !
! R16   R(10,11)                1.5481         calculate D2E/DX2 analytically  !
! R17   R(10,57)                1.0968         calculate D2E/DX2 analytically  !
! R18   R(10,58)                1.0955         calculate D2E/DX2 analytically  !
! R19   R(11,12)                1.5349         calculate D2E/DX2 analytically  !
! R20   R(11,59)                1.0971         calculate D2E/DX2 analytically  !
! R21   R(11,60)                1.0977         calculate D2E/DX2 analytically  !
! R22   R(12,13)                1.5391         calculate D2E/DX2 analytically  !
! R23   R(12,61)                1.0975         calculate D2E/DX2 analytically  !
! R24   R(12,62)                1.1003         calculate D2E/DX2 analytically  !
! R25   R(13,14)                1.5351         calculate D2E/DX2 analytically  !
! R26   R(13,63)                1.0992         calculate D2E/DX2 analytically  !
! R27   R(13,64)                1.0979         calculate D2E/DX2 analytically  !
! R28   R(14,65)                1.0956         calculate D2E/DX2 analytically  !
! R29   R(14,66)                1.0954         calculate D2E/DX2 analytically  !
! R30   R(14,67)                1.0971         calculate D2E/DX2 analytically  !
! R31   R(15,51)                1.0968         calculate D2E/DX2 analytically  !
! R32   R(15,52)                1.0899         calculate D2E/DX2 analytically  !
! R33   R(15,53)                1.0953         calculate D2E/DX2 analytically  !
! R34   R(16,17)                1.4393         calculate D2E/DX2 analytically  !
! R35   R(17,54)                1.0977         calculate D2E/DX2 analytically  !
! R36   R(17,55)                1.0916         calculate D2E/DX2 analytically  !
! R37   R(17,56)                1.0914         calculate D2E/DX2 analytically  !
! R38   R(18,19)                1.2767         calculate D2E/DX2 analytically  !
! R39   R(19,20)                1.4618         calculate D2E/DX2 analytically  !
! R40   R(19,24)                1.4347         calculate D2E/DX2 analytically  !
! R41   R(20,21)                1.3821         calculate D2E/DX2 analytically  !
! R42   R(20,30)                1.3097         calculate D2E/DX2 analytically  !
! R43   R(21,22)                1.3675         calculate D2E/DX2 analytically  !
! R44   R(21,25)                1.493          calculate D2E/DX2 analytically  !
! R45   R(22,23)                1.344          calculate D2E/DX2 analytically  !
! R46   R(23,24)                1.3764         calculate D2E/DX2 analytically  !
! R47   R(23,33)                1.494          calculate D2E/DX2 analytically  !
! R48   R(24,31)                1.3717         calculate D2E/DX2 analytically  !
! R49   R(25,26)                1.5465         calculate D2E/DX2 analytically  !
! R50   R(25,40)                1.0968         calculate D2E/DX2 analytically  !
! R51   R(25,41)                1.0949         calculate D2E/DX2 analytically  !
! R52   R(26,27)                1.539          calculate D2E/DX2 analytically  !
! R53   R(26,42)                1.0973         calculate D2E/DX2 analytically  !
! R54   R(26,43)                1.0968         calculate D2E/DX2 analytically  !
! R55   R(27,28)                1.5401         calculate D2E/DX2 analytically  !
! R56   R(27,44)                1.0993         calculate D2E/DX2 analytically  !
! R57   R(27,45)                1.0988         calculate D2E/DX2 analytically  !
! R58   R(28,29)                1.5348         calculate D2E/DX2 analytically  !
! R59   R(28,46)                1.0979         calculate D2E/DX2 analytically  !
! R60   R(28,47)                1.0979         calculate D2E/DX2 analytically  !
! R61   R(29,48)                1.0956         calculate D2E/DX2 analytically  !
! R62   R(29,49)                1.0955         calculate D2E/DX2 analytically  !
! R63   R(29,50)                1.0971         calculate D2E/DX2 analytically  !
! R64   R(31,32)                1.4378         calculate D2E/DX2 analytically  !
! R65   R(32,34)                1.0915         calculate D2E/DX2 analytically  !
! R66   R(32,35)                1.0919         calculate D2E/DX2 analytically  !
! R67   R(32,36)                1.0981         calculate D2E/DX2 analytically  !
! R68   R(33,37)                1.0955         calculate D2E/DX2 analytically  !
! R69   R(33,38)                1.09           calculate D2E/DX2 analytically  !
! R70   R(33,39)                1.0968         calculate D2E/DX2 analytically  !
! R71   R(68,69)                0.9751         calculate D2E/DX2 analytically  !
! R72   R(68,70)                0.9649         calculate D2E/DX2 analytically  !
! A1    A(2,1,6)              119.7375         calculate D2E/DX2 analytically  !
! A2    A(2,1,16)             121.9768         calculate D2E/DX2 analytically  !
! A3    A(6,1,16)             118.1533         calculate D2E/DX2 analytically  !
! A4    A(1,2,3)              117.7385         calculate D2E/DX2 analytically  !
! A5    A(1,2,7)              123.149          calculate D2E/DX2 analytically  !
! A6    A(3,2,7)              119.1124         calculate D2E/DX2 analytically  !
! A7    A(2,3,4)              118.4512         calculate D2E/DX2 analytically  !
! A8    A(2,3,9)              117.8262         calculate D2E/DX2 analytically  !
! A9    A(4,3,9)              123.7179         calculate D2E/DX2 analytically  !
! A10   A(3,4,5)              120.5889         calculate D2E/DX2 analytically  !
! A11   A(3,4,10)             125.17           calculate D2E/DX2 analytically  !
! A12   A(5,4,10)             114.2409         calculate D2E/DX2 analytically  !
! A13   A(4,5,6)              122.8559         calculate D2E/DX2 analytically  !
! A14   A(1,6,5)              120.6202         calculate D2E/DX2 analytically  !
! A15   A(1,6,15)             126.005          calculate D2E/DX2 analytically  !
! A16   A(5,6,15)             113.3572         calculate D2E/DX2 analytically  !
! A17   A(9,8,18)             102.6752         calculate D2E/DX2 analytically  !
! A18   A(9,8,30)             165.331          calculate D2E/DX2 analytically  !
! A19   A(18,8,30)             81.4262         calculate D2E/DX2 analytically  !
! A20   A(3,9,8)              110.7297         calculate D2E/DX2 analytically  !
! A21   A(3,9,69)             133.8009         calculate D2E/DX2 analytically  !
! A22   A(8,9,69)              74.7507         calculate D2E/DX2 analytically  !
! A23   A(4,10,11)            114.7748         calculate D2E/DX2 analytically  !
! A24   A(4,10,57)            108.6217         calculate D2E/DX2 analytically  !
! A25   A(4,10,58)            107.277          calculate D2E/DX2 analytically  !
! A26   A(11,10,57)           109.598          calculate D2E/DX2 analytically  !
! A27   A(11,10,58)           108.5202         calculate D2E/DX2 analytically  !
! A28   A(57,10,58)           107.8186         calculate D2E/DX2 analytically  !
! A29   A(10,11,12)           114.2297         calculate D2E/DX2 analytically  !
! A30   A(10,11,59)           107.4979         calculate D2E/DX2 analytically  !
! A31   A(10,11,60)           108.671          calculate D2E/DX2 analytically  !
! A32   A(12,11,59)           110.0413         calculate D2E/DX2 analytically  !
! A33   A(12,11,60)           109.5367         calculate D2E/DX2 analytically  !
! A34   A(59,11,60)           106.5666         calculate D2E/DX2 analytically  !
! A35   A(11,12,13)           114.3583         calculate D2E/DX2 analytically  !
! A36   A(11,12,61)           109.0088         calculate D2E/DX2 analytically  !
! A37   A(11,12,62)           109.2888         calculate D2E/DX2 analytically  !
! A38   A(13,12,61)           108.5491         calculate D2E/DX2 analytically  !
! A39   A(13,12,62)           109.1961         calculate D2E/DX2 analytically  !
! A40   A(61,12,62)           106.1151         calculate D2E/DX2 analytically  !
! A41   A(12,13,14)           114.6482         calculate D2E/DX2 analytically  !
! A42   A(12,13,63)           109.1069         calculate D2E/DX2 analytically  !
! A43   A(12,13,64)           108.483          calculate D2E/DX2 analytically  !
! A44   A(14,13,63)           109.4656         calculate D2E/DX2 analytically  !
! A45   A(14,13,64)           108.7882         calculate D2E/DX2 analytically  !
! A46   A(63,13,64)           105.9907         calculate D2E/DX2 analytically  !
! A47   A(13,14,65)           111.0013         calculate D2E/DX2 analytically  !
! A48   A(13,14,66)           112.0595         calculate D2E/DX2 analytically  !
! A49   A(13,14,67)           111.0149         calculate D2E/DX2 analytically  !
! A50   A(65,14,66)           107.343          calculate D2E/DX2 analytically  !
! A51   A(65,14,67)           107.6024         calculate D2E/DX2 analytically  !
! A52   A(66,14,67)           107.612          calculate D2E/DX2 analytically  !
! A53   A(6,15,51)            110.6539         calculate D2E/DX2 analytically  !
! A54   A(6,15,52)            109.9587         calculate D2E/DX2 analytically  !
! A55   A(6,15,53)            110.4493         calculate D2E/DX2 analytically  !
! A56   A(51,15,52)           108.5028         calculate D2E/DX2 analytically  !
! A57   A(51,15,53)           107.6094         calculate D2E/DX2 analytically  !
! A58   A(52,15,53)           109.6117         calculate D2E/DX2 analytically  !
! A59   A(1,16,17)            116.4257         calculate D2E/DX2 analytically  !
! A60   A(16,17,54)           110.2814         calculate D2E/DX2 analytically  !
! A61   A(16,17,55)           110.8833         calculate D2E/DX2 analytically  !
! A62   A(16,17,56)           105.5326         calculate D2E/DX2 analytically  !
! A63   A(54,17,55)           110.1715         calculate D2E/DX2 analytically  !
! A64   A(54,17,56)           109.5064         calculate D2E/DX2 analytically  !
! A65   A(55,17,56)           110.3674         calculate D2E/DX2 analytically  !
! A66   A(8,18,19)            109.8396         calculate D2E/DX2 analytically  !
! A67   A(18,19,20)           118.6851         calculate D2E/DX2 analytically  !
! A68   A(18,19,24)           123.4122         calculate D2E/DX2 analytically  !
! A69   A(20,19,24)           117.9026         calculate D2E/DX2 analytically  !
! A70   A(19,20,21)           118.2052         calculate D2E/DX2 analytically  !
! A71   A(19,20,30)           118.0786         calculate D2E/DX2 analytically  !
! A72   A(21,20,30)           123.7062         calculate D2E/DX2 analytically  !
! A73   A(20,21,22)           120.6407         calculate D2E/DX2 analytically  !
! A74   A(20,21,25)           125.4668         calculate D2E/DX2 analytically  !
! A75   A(22,21,25)           113.8886         calculate D2E/DX2 analytically  !
! A76   A(21,22,23)           122.9432         calculate D2E/DX2 analytically  !
! A77   A(22,23,24)           120.5362         calculate D2E/DX2 analytically  !
! A78   A(22,23,33)           113.4159         calculate D2E/DX2 analytically  !
! A79   A(24,23,33)           126.0135         calculate D2E/DX2 analytically  !
! A80   A(19,24,23)           119.7383         calculate D2E/DX2 analytically  !
! A81   A(19,24,31)           121.9937         calculate D2E/DX2 analytically  !
! A82   A(23,24,31)           118.1151         calculate D2E/DX2 analytically  !
! A83   A(21,25,26)           113.442          calculate D2E/DX2 analytically  !
! A84   A(21,25,40)           108.7527         calculate D2E/DX2 analytically  !
! A85   A(21,25,41)           107.1399         calculate D2E/DX2 analytically  !
! A86   A(26,25,40)           110.1213         calculate D2E/DX2 analytically  !
! A87   A(26,25,41)           109.3199         calculate D2E/DX2 analytically  !
! A88   A(40,25,41)           107.882          calculate D2E/DX2 analytically  !
! A89   A(25,26,27)           113.8173         calculate D2E/DX2 analytically  !
! A90   A(25,26,42)           109.2686         calculate D2E/DX2 analytically  !
! A91   A(25,26,43)           108.1715         calculate D2E/DX2 analytically  !
! A92   A(27,26,42)           110.2821         calculate D2E/DX2 analytically  !
! A93   A(27,26,43)           108.6211         calculate D2E/DX2 analytically  !
! A94   A(42,26,43)           106.3908         calculate D2E/DX2 analytically  !
! A95   A(26,27,28)           116.1002         calculate D2E/DX2 analytically  !
! A96   A(26,27,44)           108.2984         calculate D2E/DX2 analytically  !
! A97   A(26,27,45)           108.5786         calculate D2E/DX2 analytically  !
! A98   A(28,27,44)           108.5318         calculate D2E/DX2 analytically  !
! A99   A(28,27,45)           108.7937         calculate D2E/DX2 analytically  !
! A100  A(44,27,45)           106.0866         calculate D2E/DX2 analytically  !
! A101  A(27,28,29)           114.4012         calculate D2E/DX2 analytically  !
! A102  A(27,28,46)           109.9641         calculate D2E/DX2 analytically  !
! A103  A(27,28,47)           108.0871         calculate D2E/DX2 analytically  !
! A104  A(29,28,46)           109.4451         calculate D2E/DX2 analytically  !
! A105  A(29,28,47)           108.9127         calculate D2E/DX2 analytically  !
! A106  A(46,28,47)           105.651          calculate D2E/DX2 analytically  !
! A107  A(28,29,48)           111.0327         calculate D2E/DX2 analytically  !
! A108  A(28,29,49)           111.9807         calculate D2E/DX2 analytically  !
! A109  A(28,29,50)           111.066          calculate D2E/DX2 analytically  !
! A110  A(48,29,49)           107.3639         calculate D2E/DX2 analytically  !
! A111  A(48,29,50)           107.6412         calculate D2E/DX2 analytically  !
! A112  A(49,29,50)           107.5494         calculate D2E/DX2 analytically  !
! A113  A(8,30,20)            111.659          calculate D2E/DX2 analytically  !
! A114  A(24,31,32)           116.3539         calculate D2E/DX2 analytically  !
! A115  A(31,32,34)           105.602          calculate D2E/DX2 analytically  !
! A116  A(31,32,35)           110.879          calculate D2E/DX2 analytically  !
! A117  A(31,32,36)           110.3083         calculate D2E/DX2 analytically  !
! A118  A(34,32,35)           110.3497         calculate D2E/DX2 analytically  !
! A119  A(34,32,36)           109.4152         calculate D2E/DX2 analytically  !
! A120  A(35,32,36)           110.1882         calculate D2E/DX2 analytically  !
! A121  A(23,33,37)           110.5206         calculate D2E/DX2 analytically  !
! A122  A(23,33,38)           109.9599         calculate D2E/DX2 analytically  !
! A123  A(23,33,39)           110.6436         calculate D2E/DX2 analytically  !
! A124  A(37,33,38)           109.5648         calculate D2E/DX2 analytically  !
! A125  A(37,33,39)           107.5872         calculate D2E/DX2 analytically  !
! A126  A(38,33,39)           108.5077         calculate D2E/DX2 analytically  !
! A127  A(69,68,70)           109.6683         calculate D2E/DX2 analytically  !
! A128  A(9,69,68)            117.1713         calculate D2E/DX2 analytically  !
! D1    D(6,1,2,3)             -0.5081         calculate D2E/DX2 analytically  !
! D2    D(6,1,2,7)            179.3628         calculate D2E/DX2 analytically  !
! D3    D(16,1,2,3)          -176.2458         calculate D2E/DX2 analytically  !
! D4    D(16,1,2,7)             3.625          calculate D2E/DX2 analytically  !
! D5    D(2,1,6,5)             -0.2836         calculate D2E/DX2 analytically  !
! D6    D(2,1,6,15)          -178.6553         calculate D2E/DX2 analytically  !
! D7    D(16,1,6,5)           175.616          calculate D2E/DX2 analytically  !
! D8    D(16,1,6,15)           -2.7557         calculate D2E/DX2 analytically  !
! D9    D(2,1,16,17)          -58.9335         calculate D2E/DX2 analytically  !
! D10   D(6,1,16,17)          125.2639         calculate D2E/DX2 analytically  !
! D11   D(1,2,3,4)              0.761          calculate D2E/DX2 analytically  !
! D12   D(1,2,3,9)           -179.9964         calculate D2E/DX2 analytically  !
! D13   D(7,2,3,4)           -179.1152         calculate D2E/DX2 analytically  !
! D14   D(7,2,3,9)              0.1274         calculate D2E/DX2 analytically  !
! D15   D(2,3,4,5)             -0.2437         calculate D2E/DX2 analytically  !
! D16   D(2,3,4,10)           179.9565         calculate D2E/DX2 analytically  !
! D17   D(9,3,4,5)           -179.4385         calculate D2E/DX2 analytically  !
! D18   D(9,3,4,10)             0.7617         calculate D2E/DX2 analytically  !
! D19   D(2,3,9,8)              3.9324         calculate D2E/DX2 analytically  !
! D20   D(2,3,9,69)           -84.5375         calculate D2E/DX2 analytically  !
! D21   D(4,3,9,8)           -176.8681         calculate D2E/DX2 analytically  !
! D22   D(4,3,9,69)            94.6619         calculate D2E/DX2 analytically  !
! D23   D(3,4,5,6)             -0.5867         calculate D2E/DX2 analytically  !
! D24   D(10,4,5,6)           179.2338         calculate D2E/DX2 analytically  !
! D25   D(3,4,10,11)          -83.5291         calculate D2E/DX2 analytically  !
! D26   D(3,4,10,57)          153.4227         calculate D2E/DX2 analytically  !
! D27   D(3,4,10,58)           37.1291         calculate D2E/DX2 analytically  !
! D28   D(5,4,10,11)           96.6599         calculate D2E/DX2 analytically  !
! D29   D(5,4,10,57)          -26.3883         calculate D2E/DX2 analytically  !
! D30   D(5,4,10,58)         -142.6819         calculate D2E/DX2 analytically  !
! D31   D(4,5,6,1)              0.8632         calculate D2E/DX2 analytically  !
! D32   D(4,5,6,15)           179.4283         calculate D2E/DX2 analytically  !
! D33   D(1,6,15,51)          111.7253         calculate D2E/DX2 analytically  !
! D34   D(1,6,15,52)           -8.1234         calculate D2E/DX2 analytically  !
! D35   D(1,6,15,53)         -129.2225         calculate D2E/DX2 analytically  !
! D36   D(5,6,15,51)          -66.7483         calculate D2E/DX2 analytically  !
! D37   D(5,6,15,52)          173.403          calculate D2E/DX2 analytically  !
! D38   D(5,6,15,53)           52.3039         calculate D2E/DX2 analytically  !
! D39   D(18,8,9,3)           111.6216         calculate D2E/DX2 analytically  !
! D40   D(18,8,9,69)         -116.7804         calculate D2E/DX2 analytically  !
! D41   D(30,8,9,3)          -143.5599         calculate D2E/DX2 analytically  !
! D42   D(30,8,9,69)          -11.9619         calculate D2E/DX2 analytically  !
! D43   D(9,8,18,19)          170.0346         calculate D2E/DX2 analytically  !
! D44   D(30,8,18,19)           4.3689         calculate D2E/DX2 analytically  !
! D45   D(9,8,30,20)         -112.3989         calculate D2E/DX2 analytically  !
! D46   D(18,8,30,20)          -4.9225         calculate D2E/DX2 analytically  !
! D47   D(3,9,69,68)           93.6548         calculate D2E/DX2 analytically  !
! D48   D(8,9,69,68)          -10.638          calculate D2E/DX2 analytically  !
! D49   D(4,10,11,12)         -64.9825         calculate D2E/DX2 analytically  !
! D50   D(4,10,11,59)         172.6116         calculate D2E/DX2 analytically  !
! D51   D(4,10,11,60)          57.6442         calculate D2E/DX2 analytically  !
! D52   D(57,10,11,12)         57.5406         calculate D2E/DX2 analytically  !
! D53   D(57,10,11,59)        -64.8654         calculate D2E/DX2 analytically  !
! D54   D(57,10,11,60)       -179.8327         calculate D2E/DX2 analytically  !
! D55   D(58,10,11,12)        175.046          calculate D2E/DX2 analytically  !
! D56   D(58,10,11,59)         52.6401         calculate D2E/DX2 analytically  !
! D57   D(58,10,11,60)        -62.3273         calculate D2E/DX2 analytically  !
! D58   D(10,11,12,13)        178.876          calculate D2E/DX2 analytically  !
! D59   D(10,11,12,61)         57.1867         calculate D2E/DX2 analytically  !
! D60   D(10,11,12,62)        -58.3827         calculate D2E/DX2 analytically  !
! D61   D(59,11,12,13)        -60.1174         calculate D2E/DX2 analytically  !
! D62   D(59,11,12,61)        178.1933         calculate D2E/DX2 analytically  !
! D63   D(59,11,12,62)         62.6239         calculate D2E/DX2 analytically  !
! D64   D(60,11,12,13)         56.722          calculate D2E/DX2 analytically  !
! D65   D(60,11,12,61)        -64.9674         calculate D2E/DX2 analytically  !
! D66   D(60,11,12,62)        179.4632         calculate D2E/DX2 analytically  !
! D67   D(11,12,13,14)         66.4034         calculate D2E/DX2 analytically  !
! D68   D(11,12,13,63)        -56.7565         calculate D2E/DX2 analytically  !
! D69   D(11,12,13,64)       -171.793          calculate D2E/DX2 analytically  !
! D70   D(61,12,13,14)       -171.6553         calculate D2E/DX2 analytically  !
! D71   D(61,12,13,63)         65.1848         calculate D2E/DX2 analytically  !
! D72   D(61,12,13,64)        -49.8516         calculate D2E/DX2 analytically  !
! D73   D(62,12,13,14)        -56.3881         calculate D2E/DX2 analytically  !
! D74   D(62,12,13,63)       -179.5481         calculate D2E/DX2 analytically  !
! D75   D(62,12,13,64)         65.4155         calculate D2E/DX2 analytically  !
! D76   D(12,13,14,65)        176.6918         calculate D2E/DX2 analytically  !
! D77   D(12,13,14,66)        -63.3023         calculate D2E/DX2 analytically  !
! D78   D(12,13,14,67)         57.056          calculate D2E/DX2 analytically  !
! D79   D(63,13,14,65)        -60.3411         calculate D2E/DX2 analytically  !
! D80   D(63,13,14,66)         59.6649         calculate D2E/DX2 analytically  !
! D81   D(63,13,14,67)       -179.9768         calculate D2E/DX2 analytically  !
! D82   D(64,13,14,65)         55.0547         calculate D2E/DX2 analytically  !
! D83   D(64,13,14,66)        175.0606         calculate D2E/DX2 analytically  !
! D84   D(64,13,14,67)        -64.5811         calculate D2E/DX2 analytically  !
! D85   D(1,16,17,54)         -59.63           calculate D2E/DX2 analytically  !
! D86   D(1,16,17,55)          62.6775         calculate D2E/DX2 analytically  !
! D87   D(1,16,17,56)        -177.8062         calculate D2E/DX2 analytically  !
! D88   D(8,18,19,20)          -3.157          calculate D2E/DX2 analytically  !
! D89   D(8,18,19,24)         176.7282         calculate D2E/DX2 analytically  !
! D90   D(18,19,20,21)        177.8394         calculate D2E/DX2 analytically  !
! D91   D(18,19,20,30)         -1.0519         calculate D2E/DX2 analytically  !
! D92   D(24,19,20,21)         -2.0521         calculate D2E/DX2 analytically  !
! D93   D(24,19,20,30)        179.0565         calculate D2E/DX2 analytically  !
! D94   D(18,19,24,23)       -178.579          calculate D2E/DX2 analytically  !
! D95   D(18,19,24,31)         -3.16           calculate D2E/DX2 analytically  !
! D96   D(20,19,24,23)          1.307          calculate D2E/DX2 analytically  !
! D97   D(20,19,24,31)        176.726          calculate D2E/DX2 analytically  !
! D98   D(19,20,21,22)          1.255          calculate D2E/DX2 analytically  !
! D99   D(19,20,21,25)       -179.5165         calculate D2E/DX2 analytically  !
! D100  D(30,20,21,22)       -179.9209         calculate D2E/DX2 analytically  !
! D101  D(30,20,21,25)         -0.6924         calculate D2E/DX2 analytically  !
! D102  D(19,20,30,8)           4.8452         calculate D2E/DX2 analytically  !
! D103  D(21,20,30,8)        -173.9803         calculate D2E/DX2 analytically  !
! D104  D(20,21,22,23)          0.3891         calculate D2E/DX2 analytically  !
! D105  D(25,21,22,23)       -178.9237         calculate D2E/DX2 analytically  !
! D106  D(20,21,25,26)        -98.2788         calculate D2E/DX2 analytically  !
! D107  D(20,21,25,40)        138.8201         calculate D2E/DX2 analytically  !
! D108  D(20,21,25,41)         22.4577         calculate D2E/DX2 analytically  !
! D109  D(22,21,25,26)         80.9952         calculate D2E/DX2 analytically  !
! D110  D(22,21,25,40)        -41.9059         calculate D2E/DX2 analytically  !
! D111  D(22,21,25,41)       -158.2683         calculate D2E/DX2 analytically  !
! D112  D(21,22,23,24)         -1.2046         calculate D2E/DX2 analytically  !
! D113  D(21,22,23,33)       -179.1961         calculate D2E/DX2 analytically  !
! D114  D(22,23,24,19)          0.2912         calculate D2E/DX2 analytically  !
! D115  D(22,23,24,31)       -175.3042         calculate D2E/DX2 analytically  !
! D116  D(33,23,24,19)        178.0124         calculate D2E/DX2 analytically  !
! D117  D(33,23,24,31)          2.4171         calculate D2E/DX2 analytically  !
! D118  D(22,23,33,37)        -52.992          calculate D2E/DX2 analytically  !
! D119  D(22,23,33,38)       -174.0796         calculate D2E/DX2 analytically  !
! D120  D(22,23,33,39)         66.0714         calculate D2E/DX2 analytically  !
! D121  D(24,23,33,37)        129.1467         calculate D2E/DX2 analytically  !
! D122  D(24,23,33,38)          8.0591         calculate D2E/DX2 analytically  !
! D123  D(24,23,33,39)       -111.7898         calculate D2E/DX2 analytically  !
! D124  D(19,24,31,32)         58.5095         calculate D2E/DX2 analytically  !
! D125  D(23,24,31,32)       -126.0002         calculate D2E/DX2 analytically  !
! D126  D(21,25,26,27)        176.3376         calculate D2E/DX2 analytically  !
! D127  D(21,25,26,42)        -59.903          calculate D2E/DX2 analytically  !
! D128  D(21,25,26,43)         55.5245         calculate D2E/DX2 analytically  !
! D129  D(40,25,26,27)        -61.5187         calculate D2E/DX2 analytically  !
! D130  D(40,25,26,42)         62.2406         calculate D2E/DX2 analytically  !
! D131  D(40,25,26,43)        177.6681         calculate D2E/DX2 analytically  !
! D132  D(41,25,26,27)         56.839          calculate D2E/DX2 analytically  !
! D133  D(41,25,26,42)       -179.4016         calculate D2E/DX2 analytically  !
! D134  D(41,25,26,43)        -63.9741         calculate D2E/DX2 analytically  !
! D135  D(25,26,27,28)         63.886          calculate D2E/DX2 analytically  !
! D136  D(25,26,27,44)       -173.7853         calculate D2E/DX2 analytically  !
! D137  D(25,26,27,45)        -59.0111         calculate D2E/DX2 analytically  !
! D138  D(42,26,27,28)        -59.3225         calculate D2E/DX2 analytically  !
! D139  D(42,26,27,44)         63.0061         calculate D2E/DX2 analytically  !
! D140  D(42,26,27,45)        177.7804         calculate D2E/DX2 analytically  !
! D141  D(43,26,27,28)       -175.5528         calculate D2E/DX2 analytically  !
! D142  D(43,26,27,44)        -53.2242         calculate D2E/DX2 analytically  !
! D143  D(43,26,27,45)         61.5501         calculate D2E/DX2 analytically  !
! D144  D(26,27,28,29)         62.3778         calculate D2E/DX2 analytically  !
! D145  D(26,27,28,46)        -61.2449         calculate D2E/DX2 analytically  !
! D146  D(26,27,28,47)       -176.1166         calculate D2E/DX2 analytically  !
! D147  D(44,27,28,29)        -59.8278         calculate D2E/DX2 analytically  !
! D148  D(44,27,28,46)        176.5496         calculate D2E/DX2 analytically  !
! D149  D(44,27,28,47)         61.6779         calculate D2E/DX2 analytically  !
! D150  D(45,27,28,29)       -174.8377         calculate D2E/DX2 analytically  !
! D151  D(45,27,28,46)         61.5396         calculate D2E/DX2 analytically  !
! D152  D(45,27,28,47)        -53.3321         calculate D2E/DX2 analytically  !
! D153  D(27,28,29,48)        176.0536         calculate D2E/DX2 analytically  !
! D154  D(27,28,29,49)        -63.9457         calculate D2E/DX2 analytically  !
! D155  D(27,28,29,50)         56.3144         calculate D2E/DX2 analytically  !
! D156  D(46,28,29,48)        -60.0456         calculate D2E/DX2 analytically  !
! D157  D(46,28,29,49)         59.9551         calculate D2E/DX2 analytically  !
! D158  D(46,28,29,50)       -179.7848         calculate D2E/DX2 analytically  !
! D159  D(47,28,29,48)         55.0027         calculate D2E/DX2 analytically  !
! D160  D(47,28,29,49)        175.0034         calculate D2E/DX2 analytically  !
! D161  D(47,28,29,50)        -64.7365         calculate D2E/DX2 analytically  !
! D162  D(24,31,32,34)        178.047          calculate D2E/DX2 analytically  !
! D163  D(24,31,32,35)        -62.4188         calculate D2E/DX2 analytically  !
! D164  D(24,31,32,36)         59.9254         calculate D2E/DX2 analytically  !
! D165  D(70,68,69,9)         136.2208         calculate D2E/DX2 analytically  !
--------------------------------------------------------------------------------
Trust Radius=3.00D-01 FncErr=1.00D-07 GrdErr=1.00D-07
Number of steps in this run=      2 maximum allowed number of steps=      2.
GradGradGradGradGradGradGradGradGradGradGradGradGradGradGradGradGradGrad

Stoichiometry    C24H36O9Zn
Framework group  C1[X(C24H36O9Zn)]
Deg. of freedom   204
Full point group                 C1      NOp   1
Largest Abelian subgroup         C1      NOp   1
Largest concise Abelian subgroup C1      NOp   1
                        Standard orientation:                         
---------------------------------------------------------------------
Center     Atomic      Atomic             Coordinates (Angstroms)
Number     Number       Type             X           Y           Z
---------------------------------------------------------------------
     1          6           0        3.222031   -1.097443   -2.313939
     2          6           0        2.303412   -0.588353   -1.335322
     3          6           0        2.814889   -0.332160    0.008984
     4          6           0        4.149900   -0.576144    0.262332
     5          8           0        4.969521   -1.051191   -0.723266
     6          6           0        4.535847   -1.315679   -1.968298
     7          8           0        1.075438   -0.351097   -1.587969
     8         30           0        0.047842    0.248439    0.122235
     9          8           0        1.976119    0.133438    0.905475
    10          6           0        4.829336   -0.366614    1.578031
    11          6           0        5.296965    1.085274    1.842745
    12          6           0        6.392693    1.578202    0.887546
    13          6           0        6.840568    3.030489    1.130699
    14          6           0        7.558142    3.263846    2.467538
    15          6           0        5.612161   -1.812414   -2.877322
    16          8           0        2.855122   -1.297109   -3.618837
    17          6           0        1.760369   -2.203701   -3.844837
    18          8           0       -0.980477   -1.234613    1.206646
    19          6           0       -2.234059   -1.144966    0.981797
    20          6           0       -2.718362   -0.059951    0.130228
    21          6           0       -4.071673    0.001139   -0.143625
    22          8           0       -4.933142   -0.916088    0.391636
    23          6           0       -4.531905   -1.907860    1.205063
    24          6           0       -3.200650   -2.058148    1.520581
    25          6           0       -4.737063    1.028803   -0.998091
    26          6           0       -5.383544    2.177089   -0.188607
    27          6           0       -5.994241    3.286670   -1.062946
    28          6           0       -7.176439    2.870503   -1.957996
    29          6           0       -8.409989    2.376491   -1.190000
    30          8           0       -1.841057    0.786770   -0.348142
    31          8           0       -2.833605   -3.143587    2.274683
    32          6           0       -2.084053   -2.866333    3.469914
    33          6           0       -5.646189   -2.797536    1.650906
    34          1           0       -1.919143   -3.835401    3.944442
    35          1           0       -1.129422   -2.393766    3.229766
    36          1           0       -2.665854   -2.223994    4.144232
    37          1           0       -6.458174   -2.206287    2.088141
    38          1           0       -5.279157   -3.513545    2.386223
    39          1           0       -6.061151   -3.352988    0.801090
    40          1           0       -5.492504    0.534242   -1.620694
    41          1           0       -3.970847    1.440942   -1.662895
    42          1           0       -6.143738    1.761917    0.485011
    43          1           0       -4.611619    2.620862    0.451870
    44          1           0       -6.324869    4.102416   -0.404332
    45          1           0       -5.202055    3.708987   -1.696538
    46          1           0       -6.854758    2.097937   -2.668681
    47          1           0       -7.461553    3.736024   -2.570357
    48          1           0       -9.238899    2.161955   -1.873576
    49          1           0       -8.203155    1.458665   -0.628716
    50          1           0       -8.756838    3.131411   -0.473424
    51          1           0        6.352575   -1.025664   -3.066298
    52          1           0        5.181921   -2.118712   -3.830748
    53          1           0        6.137143   -2.659037   -2.421962
    54          1           0        2.002251   -3.198511   -3.448958
    55          1           0        0.843552   -1.828716   -3.386080
    56          1           0        1.646982   -2.260532   -4.928828
    57          1           0        5.687449   -1.046828    1.641335
    58          1           0        4.117577   -0.651119    2.360726
    59          1           0        5.652434    1.133485    2.879553
    60          1           0        4.427123    1.751812    1.778780
    61          1           0        6.031633    1.492477   -0.145288
    62          1           0        7.266017    0.912987    0.961994
    63          1           0        5.965829    3.692715    1.064030
    64          1           0        7.509578    3.329892    0.313294
    65          1           0        7.901406    4.300771    2.553169
    66          1           0        6.906230    3.063864    3.324767
    67          1           0        8.437524    2.614493    2.560645
    68          8           0        0.493078    2.284171    0.958073
    69          1           0        1.320342    1.984189    1.378040
    70          1           0       -0.065959    2.717113    1.614561
---------------------------------------------------------------------
Rotational constants (GHZ):      0.1585818      0.0455795      0.0448845
General basis read from cards:  (5D, 7F)
======================================================================================================
                                      Pseudopotential Parameters
======================================================================================================
 Center     Atomic      Valence      Angular      Power
 Number     Number     Electrons     Momentum     of R      Exponent        Coefficient   SO-Coeffient
======================================================================================================
   1          6
                                  No pseudopotential on this center.
   2          6
                                  No pseudopotential on this center.
   3          6
                                  No pseudopotential on this center.
   4          6
                                  No pseudopotential on this center.
   5          8
                                  No pseudopotential on this center.
   6          6
                                  No pseudopotential on this center.
   7          8
                                  No pseudopotential on this center.
   8         30           12
                                     F and up 
                                                    1      386.7379660      -18.00000000    0.00000000
                                                    2       72.8587359     -124.35274030    0.00000000
                                                    2       15.9066170      -30.66018220    0.00000000
                                                    2        4.3502340      -10.63589890    0.00000000
                                                    2        1.2842199       -0.76836230    0.00000000
                                     S - F
                                                    0       19.0867858        3.00000000    0.00000000
                                                    1        5.0231080       22.52342250    0.00000000
                                                    2        1.2701744       48.44659420    0.00000000
                                                    2        1.0671287      -44.55601190    0.00000000
                                                    2        0.9264190       12.99839580    0.00000000
                                     P - F
                                                    0       43.4927750        5.00000000    0.00000000
                                                    1       20.8692669       20.74355890    0.00000000
                                                    2       21.7118378       90.30271580    0.00000000
                                                    2        6.3616915       74.66103160    0.00000000
                                                    2        1.2291195        9.88944240    0.00000000
                                     D - F
                                                    2       13.5851800       -4.84903590    0.00000000
                                                    2        9.8373050        3.69133790    0.00000000
                                                    2        0.8373113       -0.50373190    0.00000000
   9          8
                                  No pseudopotential on this center.
  10          6
                                  No pseudopotential on this center.
  11          6
                                  No pseudopotential on this center.
  12          6
                                  No pseudopotential on this center.
  13          6
                                  No pseudopotential on this center.
  14          6
                                  No pseudopotential on this center.
  15          6
                                  No pseudopotential on this center.
  16          8
                                  No pseudopotential on this center.
  17          6
                                  No pseudopotential on this center.
  18          8
                                  No pseudopotential on this center.
  19          6
                                  No pseudopotential on this center.
  20          6
                                  No pseudopotential on this center.
  21          6
                                  No pseudopotential on this center.
  22          8
                                  No pseudopotential on this center.
  23          6
                                  No pseudopotential on this center.
  24          6
                                  No pseudopotential on this center.
  25          6
                                  No pseudopotential on this center.
  26          6
                                  No pseudopotential on this center.
  27          6
                                  No pseudopotential on this center.
  28          6
                                  No pseudopotential on this center.
  29          6
                                  No pseudopotential on this center.
  30          8
                                  No pseudopotential on this center.
  31          8
                                  No pseudopotential on this center.
  32          6
                                  No pseudopotential on this center.
  33          6
                                  No pseudopotential on this center.
  34          1
                                  No pseudopotential on this center.
  35          1
                                  No pseudopotential on this center.
  36          1
                                  No pseudopotential on this center.
  37          1
                                  No pseudopotential on this center.
  38          1
                                  No pseudopotential on this center.
  39          1
                                  No pseudopotential on this center.
  40          1
                                  No pseudopotential on this center.
  41          1
                                  No pseudopotential on this center.
  42          1
                                  No pseudopotential on this center.
  43          1
                                  No pseudopotential on this center.
  44          1
                                  No pseudopotential on this center.
  45          1
                                  No pseudopotential on this center.
  46          1
                                  No pseudopotential on this center.
  47          1
                                  No pseudopotential on this center.
  48          1
                                  No pseudopotential on this center.
  49          1
                                  No pseudopotential on this center.
  50          1
                                  No pseudopotential on this center.
  51          1
                                  No pseudopotential on this center.
  52          1
                                  No pseudopotential on this center.
  53          1
                                  No pseudopotential on this center.
  54          1
                                  No pseudopotential on this center.
  55          1
                                  No pseudopotential on this center.
  56          1
                                  No pseudopotential on this center.
  57          1
                                  No pseudopotential on this center.
  58          1
                                  No pseudopotential on this center.
  59          1
                                  No pseudopotential on this center.
  60          1
                                  No pseudopotential on this center.
  61          1
                                  No pseudopotential on this center.
  62          1
                                  No pseudopotential on this center.
  63          1
                                  No pseudopotential on this center.
  64          1
                                  No pseudopotential on this center.
  65          1
                                  No pseudopotential on this center.
  66          1
                                  No pseudopotential on this center.
  67          1
                                  No pseudopotential on this center.
  68          8
                                  No pseudopotential on this center.
  69          1
                                  No pseudopotential on this center.
  70          1
                                  No pseudopotential on this center.
======================================================================================================
There are   863 symmetry adapted cartesian basis functions of A   symmetry.
There are   828 symmetry adapted basis functions of A   symmetry.
  828 basis functions,  1383 primitive gaussians,   863 cartesian basis functions
  132 alpha electrons      132 beta electrons
      nuclear repulsion energy      3785.0339865470 Hartrees.
NAtoms=   70 NActive=   70 NUniq=   70 SFac= 1.00D+00 NAtFMM=   60 NAOKFM=T Big=T
Integral buffers will be    262144 words long.
Raffenetti 2 integral format.
Two-electron integral symmetry is turned on.
One-electron integrals computed using PRISM.
  1 Symmetry operations used in ECPInt.
ECPInt:  NShTT=   49770 NPrTT=  194462 LenC2=   37984 LenP2D=   93631.
LDataN:  DoStor=T MaxTD1= 5 Len=  102
NBasis=   828 RedAO= T EigKep=  1.03D-06  NBF=   828
NBsUse=   825 1.00D-06 EigRej=  7.79D-07 NBFU=   825
Initial guess from the checkpoint file:  "zxf.chk"
B after Tr=     0.000000    0.000000    0.000000
        Rot=    1.000000    0.000000    0.000000    0.000000 Ang=   0.00 deg.
Requested convergence on RMS density matrix=1.00D-08 within  64 cycles.
Requested convergence on MAX density matrix=1.00D-06.
Requested convergence on             energy=1.00D-06.
No special actions if energy rises.
SCF Done:  E(RB3LYP) =  -1679.00823194     A.U. after    1 cycles
           NFock=  1  Conv=0.76D-08     -V/T= 1.9777
QCSCF skips out because SCF is already converged.
DoSCS=F DFT=T ScalE2(SS,OS)=  1.000000  1.000000
Range of M.O.s used for correlation:     1   825
NBasis=   828 NAE=   132 NBE=   132 NFC=     0 NFV=     0
NROrb=    825 NOA=   132 NOB=   132 NVA=   693 NVB=   693

**** Warning!!: The largest alpha MO coefficient is  0.13968931D+03

         Differentiating once with respect to electric field.
               with respect to dipole field.
         Electric field/nuclear overlap derivatives assumed to be zero.
         There are     6 degrees of freedom in the 1st order CPHF.  IDoFFX=0 NUNeed=     6.
LinEq1:  Iter=  0 NonCon=     6 RMS=9.64D-02 Max=1.73D+01 NDo=     6
AX will form     6 AO Fock derivatives at one time.
LinEq1:  Iter=  1 NonCon=     6 RMS=8.82D-02 Max=9.30D+00 NDo=     6
LinEq1:  Iter=  2 NonCon=     6 RMS=5.83D-02 Max=1.11D+01 NDo=     6
LinEq1:  Iter=  3 NonCon=     6 RMS=4.77D-02 Max=9.60D+00 NDo=     6
LinEq1:  Iter=  4 NonCon=     6 RMS=3.37D-02 Max=5.41D+00 NDo=     6
LinEq1:  Iter=  5 NonCon=     6 RMS=2.62D-02 Max=6.22D+00 NDo=     6
LinEq1:  Iter=  6 NonCon=     6 RMS=2.74D-02 Max=4.06D+00 NDo=     6
LinEq1:  Iter=  7 NonCon=     6 RMS=2.25D-02 Max=2.25D+00 NDo=     6
LinEq1:  Iter=  8 NonCon=     6 RMS=1.63D-02 Max=2.10D+00 NDo=     6
LinEq1:  Iter=  9 NonCon=     6 RMS=1.26D-02 Max=1.06D+00 NDo=     6
LinEq1:  Iter= 10 NonCon=     6 RMS=7.85D-03 Max=1.02D+00 NDo=     6
LinEq1:  Iter= 11 NonCon=     6 RMS=5.18D-03 Max=3.48D-01 NDo=     6
LinEq1:  Iter= 12 NonCon=     6 RMS=2.92D-03 Max=2.38D-01 NDo=     6
LinEq1:  Iter= 13 NonCon=     6 RMS=2.14D-03 Max=2.12D-01 NDo=     6
LinEq1:  Iter= 14 NonCon=     6 RMS=1.41D-03 Max=1.85D-01 NDo=     6
LinEq1:  Iter= 15 NonCon=     6 RMS=1.06D-03 Max=1.04D-01 NDo=     6
LinEq1:  Iter= 16 NonCon=     6 RMS=7.38D-04 Max=6.72D-02 NDo=     6
LinEq1:  Iter= 17 NonCon=     6 RMS=4.36D-04 Max=3.51D-02 NDo=     6
LinEq1:  Iter= 18 NonCon=     6 RMS=2.83D-04 Max=3.09D-02 NDo=     6
LinEq1:  Iter= 19 NonCon=     6 RMS=2.05D-04 Max=1.70D-02 NDo=     6
LinEq1:  Iter= 20 NonCon=     6 RMS=1.27D-04 Max=1.20D-02 NDo=     6
LinEq1:  Iter= 21 NonCon=     6 RMS=7.29D-05 Max=6.70D-03 NDo=     6
LinEq1:  Iter= 22 NonCon=     6 RMS=4.33D-05 Max=3.95D-03 NDo=     6
LinEq1:  Iter= 23 NonCon=     6 RMS=2.48D-05 Max=3.44D-03 NDo=     6
LinEq1:  Iter= 24 NonCon=     6 RMS=1.71D-05 Max=2.40D-03 NDo=     6
LinEq1:  Iter= 25 NonCon=     6 RMS=1.21D-05 Max=9.69D-04 NDo=     6
LinEq1:  Iter= 26 NonCon=     6 RMS=6.99D-06 Max=6.64D-04 NDo=     6
LinEq1:  Iter= 27 NonCon=     6 RMS=3.28D-06 Max=3.36D-04 NDo=     6
LinEq1:  Iter= 28 NonCon=     6 RMS=2.56D-06 Max=2.16D-04 NDo=     6
LinEq1:  Iter= 29 NonCon=     6 RMS=1.34D-06 Max=1.01D-04 NDo=     6
LinEq1:  Iter= 30 NonCon=     6 RMS=7.43D-07 Max=5.46D-05 NDo=     6
LinEq1:  Iter= 31 NonCon=     6 RMS=4.38D-07 Max=2.58D-05 NDo=     6
LinEq1:  Iter= 32 NonCon=     6 RMS=3.10D-07 Max=1.68D-05 NDo=     6
LinEq1:  Iter= 33 NonCon=     5 RMS=1.82D-07 Max=1.09D-05 NDo=     6
LinEq1:  Iter= 34 NonCon=     4 RMS=1.30D-07 Max=7.60D-06 NDo=     5
LinEq1:  Iter= 35 NonCon=     3 RMS=6.08D-08 Max=4.73D-06 NDo=     4
LinEq1:  Iter= 36 NonCon=     3 RMS=2.74D-08 Max=2.09D-06 NDo=     3
LinEq1:  Iter= 37 NonCon=     3 RMS=1.28D-08 Max=1.14D-06 NDo=     3
LinEq1:  Iter= 38 NonCon=     3 RMS=5.68D-09 Max=5.24D-07 NDo=     3
LinEq1:  Iter= 39 NonCon=     3 RMS=2.35D-09 Max=2.29D-07 NDo=     3
LinEq1:  Iter= 40 NonCon=     0 RMS=1.29D-09 Max=9.46D-08 NDo=     3
Linear equations converged to 1.000D-08 1.000D-07 after    40 iterations.
Isotropic polarizability for W=    0.000000      362.74 Bohr**3.
Isotropic polarizability for W=    0.085969      391.40 Bohr**3.
End of Minotr F.D. properties on file   721 Mask=      11 NFrqRd=     2 NDeriv=     1 ND12= 1 LenFil=      58:
Frequencies=    0.000000    0.085969
Property number 1 -- Alpha(-w,w) frequency  1    0.000000:
                1             2             3 
     1   0.453174D+03 -0.587450D+01  0.189700D+02
     2  -0.587450D+01  0.310560D+03 -0.437154D+01
     3   0.189700D+02 -0.437154D+01  0.324488D+03
Property number 1 -- Alpha(-w,w) frequency  2    0.085969:
                1             2             3 
     1   0.495219D+03 -0.951610D+01  0.259879D+02
     2  -0.951610D+01  0.330792D+03 -0.642047D+01
     3   0.259879D+02 -0.642047D+01  0.348189D+03
Property number 5 -- Beta(-w,w,0) frequency  1    0.000000:
                1 
     1   0.117340D+03
     2   0.108720D+03
     3   0.471391D+02
     4   0.108673D+03
     5  -0.147631D+03
     6  -0.403297D+02
     7   0.108720D+03
     8   0.471391D+02
     9  -0.215534D+03
    10  -0.147631D+03
    11   0.197592D+03
    12  -0.167583D+03
    13   0.108673D+03
    14  -0.147631D+03
    15   0.197592D+03
    16  -0.403297D+02
    17  -0.167583D+03
    18   0.128482D+02
Property number 5 -- Beta(-w,w,0) frequency  2    0.085969:
                1 
     1   0.227168D+03
     2   0.311807D+03
     3  -0.335223D+02
     4   0.203544D+03
     5  -0.862188D+02
     6   0.182485D+02
     7   0.189389D+03
     8   0.160356D+03
     9  -0.514001D+03
    10  -0.331370D+03
    11   0.390282D+03
    12  -0.445277D+03
    13   0.183467D+03
    14  -0.318594D+03
    15   0.393768D+03
    16  -0.104611D+03
    17  -0.402031D+03
    18  -0.132308D+03
End of Minotr F.D. properties file   722 does not exist.
End of Minotr F.D. properties file   788 does not exist.
PrsmSu:  requested number of processors reduced to:   2 ShMem   1 Linda.
  1 Symmetry operations used in ECPInt.
ECPInt:  NShTT=   49770 NPrTT=  194462 LenC2=   37984 LenP2D=   93631.
LDataN:  DoStor=T MaxTD1= 6 Len=  172
Number of processors reduced to   1 by ecpmxn.
Symmetrizing basis deriv contribution to polar:
IMax=3 JMax=2 DiffMx= 0.00D+00
G2DrvN: will do    24 centers at a time, making    3 passes.
PxScal for G2LodP:  IOpCl= 0 ISclPx=1 IMOff=     1 NMtTot=    13 NTT=  343206 ScalPx= 1.40D+02
Calling FoFCou, ICntrl=  3107 FMM=T I1Cent=   0 AccDes= 1.00D-13.
PxScal for G2LodP:  IOpCl= 0 ISclPx=1 IMOff=     1 NMtTot=    13 NTT=  343206 ScalPx= 1.40D+02
Calling FoFCou, ICntrl=  3107 FMM=T I1Cent=   0 AccDes= 1.00D-13.
PxScal for G2LodP:  IOpCl= 0 ISclPx=1 IMOff=     1 NMtTot=    13 NTT=  343206 ScalPx= 1.40D+02
Calling FoFCou, ICntrl=  3107 FMM=T I1Cent=   0 AccDes= 1.00D-13.
End of G2Drv F.D. properties on file   721 Mask=      11 NFrqRd=     2 NDeriv=     1 ND12= 1 LenFil=      58:
Frequencies=    0.000000    0.085969
Property number 1 -- Alpha(-w,w) frequency  1    0.000000:
                1             2             3 
     1   0.453174D+03 -0.587450D+01  0.189700D+02
     2  -0.587450D+01  0.310560D+03 -0.437154D+01
     3   0.189700D+02 -0.437154D+01  0.324488D+03
Property number 1 -- Alpha(-w,w) frequency  2    0.085969:
                1             2             3 
     1   0.495219D+03 -0.951610D+01  0.259879D+02
     2  -0.951610D+01  0.330792D+03 -0.642047D+01
     3   0.259879D+02 -0.642047D+01  0.348189D+03
Property number 5 -- Beta(-w,w,0) frequency  1    0.000000:
                1 
     1   0.117340D+03
     2   0.108720D+03
     3   0.471391D+02
     4   0.108673D+03
     5  -0.147631D+03
     6  -0.403297D+02
     7   0.108720D+03
     8   0.471391D+02
     9  -0.215534D+03
    10  -0.147631D+03
    11   0.197592D+03
    12  -0.167583D+03
    13   0.108673D+03
    14  -0.147631D+03
    15   0.197592D+03
    16  -0.403297D+02
    17  -0.167583D+03
    18   0.128482D+02
Property number 5 -- Beta(-w,w,0) frequency  2    0.085969:
                1 
     1   0.227168D+03
     2   0.311807D+03
     3  -0.335223D+02
     4   0.203544D+03
     5  -0.862188D+02
     6   0.182485D+02
     7   0.189389D+03
     8   0.160356D+03
     9  -0.514001D+03
    10  -0.331370D+03
    11   0.390282D+03
    12  -0.445277D+03
    13   0.183467D+03
    14  -0.318594D+03
    15   0.393768D+03
    16  -0.104611D+03
    17  -0.402031D+03
    18  -0.132308D+03
End of G2Drv F.D. properties on file   722 Mask=       1 NFrqRd=     2 NDeriv=   210 ND12= 1 LenFil=    3784:
Frequencies=    0.000000    0.085969
Property number 1 -- Alpha(-w,w) derivatives, frequency  1    0.000000:
                1             2             3             4             5 
     1  -0.691270D+01  0.409821D+01 -0.816098D+01 -0.208586D+01 -0.173211D+01
     2   0.409821D+01  0.565108D+01 -0.921694D+01 -0.173211D+01  0.513013D+01
     3  -0.816098D+01 -0.921694D+01 -0.158116D+02 -0.354630D+01  0.110866D+02
                6             7             8             9            10 
     1  -0.354630D+01 -0.101177D+01 -0.635943D+00 -0.138972D+02  0.174630D+02
     2   0.110866D+02 -0.635943D+00  0.133208D+01  0.833263D+00  0.344381D+01
     3   0.185875D+01 -0.138972D+02  0.833263D+00  0.557806D+01 -0.124987D+01
               11            12            13            14            15 
     1   0.344381D+01 -0.124987D+01  0.108320D+02 -0.606935D+01 -0.996063D+00
     2  -0.803901D+01 -0.486211D+00 -0.606935D+01 -0.111534D+02 -0.109748D+02
     3  -0.486211D+00  0.302040D+01 -0.996063D+00 -0.109748D+02 -0.224803D+01
               16            17            18            19            20 
     1   0.369554D+01 -0.640013D+01  0.335313D+01 -0.290631D+02  0.659760D+01
     2  -0.640013D+01 -0.117555D+02  0.789427D+01  0.659760D+01  0.990785D+01
     3   0.335313D+01  0.789427D+01 -0.832455D+01  0.907312D+01 -0.572812D+01
               21            22            23            24            25 
     1   0.907312D+01 -0.518927D+01  0.426340D+00 -0.617296D+00  0.300986D+01
     2  -0.572812D+01  0.426340D+00  0.527115D+01  0.102840D+02  0.134128D+01
     3   0.217395D+01 -0.617296D+00  0.102840D+02  0.583577D+01 -0.440952D+01
               26            27            28            29            30 
     1   0.134128D+01 -0.440952D+01  0.394130D+02 -0.138226D+02  0.594998D+01
     2   0.231579D+02 -0.429384D+01 -0.138226D+02 -0.641346D+01 -0.125187D+01
     3  -0.429384D+01  0.872705D+00  0.594998D+01 -0.125187D+01 -0.858883D+01
               31            32            33            34            35 
     1  -0.128034D+02  0.491176D+00 -0.500999D+01 -0.469585D+01 -0.424551D+01
     2   0.491176D+00  0.154250D+00 -0.122471D+02 -0.424551D+01 -0.262528D+02
     3  -0.500999D+01 -0.122471D+02 -0.748036D+01  0.104204D+02 -0.236359D+01
               36            37            38            39            40 
     1   0.104204D+02 -0.131199D+02 -0.124992D+01 -0.100098D+01 -0.291270D+00
     2  -0.236359D+01 -0.124992D+01 -0.280441D+01  0.691058D+00 -0.442384D+00
     3   0.229663D+02 -0.100098D+01  0.691058D+00  0.429509D+00  0.418327D+00
               41            42            43            44            45 
     1  -0.442384D+00  0.418327D+00  0.164275D+01 -0.124341D+01 -0.399858D+00
     2   0.122737D+01 -0.766304D+00 -0.124341D+01 -0.343446D+00  0.210926D+00
     3  -0.766304D+00 -0.220525D+00 -0.399858D+00  0.210926D+00  0.223384D+01
               46            47            48            49            50 
     1   0.310645D+02 -0.196341D+02 -0.134061D+02 -0.114492D+02  0.100852D+02
     2  -0.196341D+02 -0.727388D+00  0.132989D+02  0.100852D+02  0.878703D+01
     3  -0.134061D+02  0.132989D+02  0.119999D+02  0.115026D+02  0.322623D+01
               51            52            53            54            55 
     1   0.115026D+02 -0.624753D+01  0.114492D+02  0.219594D+02  0.206581D+01
     2   0.322623D+01  0.114492D+02  0.930027D+01 -0.106139D+02  0.223747D-01
     3  -0.437792D+01  0.219594D+02 -0.106139D+02 -0.291810D+02  0.313940D+01
               56            57            58            59            60 
     1   0.223747D-01  0.313940D+01  0.126660D+00  0.191474D+01 -0.119789D+01
     2   0.279442D+01 -0.150186D+01  0.191474D+01 -0.848887D+00  0.923228D+00
     3  -0.150186D+01  0.225173D+01 -0.119789D+01  0.923228D+00 -0.169773D+01
               61            62            63            64            65 
     1   0.692536D+00 -0.236601D-01  0.338890D+00  0.601864D+00  0.127043D+01
     2  -0.236601D-01  0.141710D+01 -0.804044D+00  0.127043D+01  0.166972D+01
     3   0.338890D+00 -0.804044D+00 -0.167926D+01 -0.423125D+00 -0.329591D+01
               66            67            68            69            70 
     1  -0.423125D+00  0.224151D+00  0.178963D+01 -0.183591D+01 -0.411978D+00
     2  -0.329591D+01  0.178963D+01  0.307270D+01 -0.121882D+00 -0.215479D+01
     3  -0.317086D+01 -0.183591D+01 -0.121882D+00  0.141443D+00 -0.159499D+01
               71            72            73            74            75 
     1  -0.215479D+01 -0.159499D+01 -0.125167D+00  0.169866D+01  0.138976D+01
     2   0.253997D+00  0.267679D+01  0.169866D+01  0.147747D+01  0.329234D+00
     3   0.267679D+01  0.400185D+01  0.138976D+01  0.329234D+00  0.370697D+01
               76            77            78            79            80 
     1   0.107627D+01  0.905750D+00  0.263182D+00  0.737820D+00 -0.274267D+00
     2   0.905750D+00 -0.342207D+01 -0.406095D+00 -0.274267D+00 -0.183856D+01
     3   0.263182D+00 -0.406095D+00  0.314216D+00  0.146419D+01  0.190319D+01
               81            82            83            84            85 
     1   0.146419D+01  0.425786D+01 -0.147177D+00 -0.222386D+01  0.146307D+02
     2   0.190319D+01 -0.147177D+00 -0.153626D+01  0.250466D+01 -0.646957D+01
     3  -0.241522D+01 -0.222386D+01  0.250466D+01  0.565415D+01  0.862556D+01
               86            87            88            89            90 
     1  -0.646957D+01  0.862556D+01  0.211795D+01  0.276301D+01  0.260183D+01
     2  -0.123094D+02 -0.648530D+01  0.276301D+01 -0.404815D+01 -0.287287D+01
     3  -0.648530D+01  0.836287D+01  0.260183D+01 -0.287287D+01  0.735567D+00
               91            92            93            94            95 
     1   0.128091D+02 -0.548198D+00  0.862538D+01 -0.847759D+01  0.103101D+02
     2  -0.548198D+00  0.509784D+01  0.601585D+01  0.103101D+02  0.156578D+01
     3   0.862538D+01  0.601585D+01 -0.617281D+01 -0.366542D+01  0.172562D+02
               96            97            98            99           100 
     1  -0.366542D+01 -0.438356D+01  0.499929D+01 -0.749224D+01  0.740429D+01
     2   0.172562D+02  0.499929D+01  0.181694D+01  0.897155D+01  0.832065D+01
     3  -0.851230D+01 -0.749224D+01  0.897155D+01  0.286363D+01 -0.442260D+01
              101           102           103           104           105 
     1   0.832065D+01 -0.442260D+01  0.151984D+02  0.558316D+01  0.114501D+01
     2  -0.397696D+01 -0.203582D+00  0.558316D+01  0.455382D+01 -0.886049D+01
     3  -0.203582D+00  0.411655D+01  0.114501D+01 -0.886049D+01  0.223610D+01
              106           107           108           109           110 
     1   0.770518D+01 -0.274949D+01  0.103114D+02  0.147651D+02  0.832748D+00
     2  -0.274949D+01 -0.495355D+01 -0.333263D+01  0.832748D+00  0.425652D+01
     3   0.103114D+02 -0.333263D+01  0.647329D+00  0.600247D+01  0.158397D+01
              111           112           113           114           115 
     1   0.600247D+01 -0.113507D+02  0.509887D+01  0.618203D+00  0.124433D+02
     2   0.158397D+01  0.509887D+01  0.683402D+01  0.370368D+01  0.380709D+01
     3   0.525145D+00  0.618203D+00  0.370368D+01 -0.182783D+01  0.546760D+01
              116           117           118           119           120 
     1   0.380709D+01  0.546760D+01  0.699819D+01  0.516661D+01  0.130781D+01
     2   0.825108D+01  0.696919D+01  0.516661D+01 -0.582570D+01 -0.295795D+01
     3   0.696919D+01 -0.143210D+01  0.130781D+01 -0.295795D+01  0.531419D+00
              121           122           123           124           125 
     1   0.136350D+00  0.924600D+00 -0.227643D+01 -0.150685D+02 -0.411767D+01
     2   0.924600D+00  0.348025D+01  0.483984D+01 -0.411767D+01 -0.420089D+01
     3  -0.227643D+01  0.483984D+01 -0.188075D+01  0.458969D+01 -0.152219D+01
              126           127           128           129           130 
     1   0.458969D+01 -0.196921D+02  0.113244D+02  0.100959D+02  0.944012D+01
     2  -0.152219D+01  0.113244D+02 -0.507592D+01 -0.281571D+01  0.404963D+01
     3   0.703758D+01  0.100959D+02 -0.281571D+01 -0.521185D+01 -0.409743D+01
              131           132           133           134           135 
     1   0.404963D+01 -0.409743D+01  0.543090D+01 -0.242360D+01 -0.136104D+01
     2  -0.655407D+01 -0.334238D+01 -0.242360D+01  0.422644D+01  0.979276D+00
     3  -0.334238D+01  0.701215D+01 -0.136104D+01  0.979276D+00  0.559854D+01
              136           137           138           139           140 
     1   0.162445D+01  0.222052D+01  0.115947D+01  0.148509D+01  0.162096D+01
     2   0.222052D+01  0.447825D+00  0.972415D+00  0.162096D+01 -0.256762D+01
     3   0.115947D+01  0.972415D+00  0.305873D+01 -0.107129D+01  0.149476D+00
              141           142           143           144           145 
     1  -0.107129D+01  0.799758D+00 -0.807534D+00  0.360718D+00 -0.232283D+01
     2   0.149476D+00 -0.807534D+00  0.442495D+01  0.775711D+00 -0.463224D+01
     3  -0.742365D+00  0.360718D+00  0.775711D+00  0.167709D+01 -0.756967D+01
              146           147           148           149           150 
     1  -0.463224D+01 -0.756967D+01  0.469309D+00 -0.100905D+01  0.324504D+01
     2   0.336722D+01  0.191293D+01 -0.100905D+01 -0.229549D+01 -0.727516D+01
     3   0.191293D+01  0.628651D+00  0.324504D+01 -0.727516D+01  0.409850D+01
              151           152           153           154           155 
     1  -0.435376D+00  0.114567D+01 -0.315182D+01 -0.243590D+01  0.218217D+01
     2   0.114567D+01 -0.128347D+00 -0.308464D+01  0.218217D+01 -0.311886D+01
     3  -0.315182D+01 -0.308464D+01 -0.893023D+01 -0.266030D+01 -0.916549D+00
              156           157           158           159           160 
     1  -0.266030D+01  0.982371D+00 -0.177734D+01 -0.148582D+01 -0.399550D+00
     2  -0.916549D+00 -0.177734D+01 -0.161043D+01  0.101527D+01 -0.111941D+01
     3  -0.249090D+01 -0.148582D+01  0.101527D+01 -0.599833D+00 -0.692403D+00
              161           162           163           164           165 
     1  -0.111941D+01 -0.692403D+00 -0.129282D+01 -0.244276D+00 -0.652164D+01
     2   0.101168D+01 -0.185748D+01 -0.244276D+00  0.251462D+01  0.396371D+01
     3  -0.185748D+01 -0.528792D+00 -0.652164D+01  0.396371D+01  0.401762D-01
              166           167           168           169           170 
     1  -0.116717D+01 -0.415459D+01 -0.132679D+01 -0.779167D+01  0.779569D+00
     2  -0.415459D+01 -0.231470D+01 -0.875172D+01  0.779569D+00 -0.212803D+01
     3  -0.132679D+01 -0.875172D+01 -0.268727D+01  0.435303D+01  0.111310D+02
              171           172           173           174           175 
     1   0.435303D+01  0.239773D+01 -0.131592D+00 -0.293767D+01  0.589364D+00
     2   0.111310D+02 -0.131592D+00  0.218499D+01 -0.396554D+01  0.183809D+01
     3   0.986400D+01 -0.293767D+01 -0.396554D+01  0.776891D+00  0.140255D+01
              176           177           178           179           180 
     1   0.183809D+01  0.140255D+01 -0.774393D+01  0.112034D+01 -0.835293D-01
     2  -0.264511D+00  0.797791D+00  0.112034D+01 -0.924008D+00 -0.362178D+01
     3   0.797791D+00  0.220211D+01 -0.835293D-01 -0.362178D+01  0.125524D+00
              181           182           183           184           185 
     1  -0.169987D+02  0.384913D+01 -0.118872D+02 -0.944982D+01 -0.103023D+01
     2   0.384913D+01 -0.161548D+01  0.421250D+00 -0.103023D+01  0.147013D+02
     3  -0.118872D+02  0.421250D+00  0.204189D+01  0.225110D-01  0.209048D+01
              186           187           188           189           190 
     1   0.225110D-01 -0.187885D+01  0.409423D+01 -0.162806D+01  0.112063D+02
     2   0.209048D+01  0.409423D+01  0.919893D+01  0.240880D+01 -0.151753D+01
     3  -0.573025D+01 -0.162806D+01  0.240880D+01  0.543206D+01  0.465345D+00
              191           192           193           194           195 
     1  -0.151753D+01  0.465345D+00  0.106931D+01  0.484717D+00  0.202587D+00
     2   0.731122D+00  0.196074D+01  0.484717D+00  0.226344D+00 -0.429174D+00
     3   0.196074D+01  0.223903D+01  0.202587D+00 -0.429174D+00  0.118160D+01
              196           197           198           199           200 
     1  -0.497302D-01 -0.345033D+00  0.250130D+00 -0.336818D+02 -0.175664D+02
     2  -0.345033D+00 -0.978609D+00  0.900684D+00 -0.175664D+02 -0.579518D+01
     3   0.250130D+00  0.900684D+00 -0.525743D+00  0.976312D+01  0.119595D+02
              201           202           203           204           205 
     1   0.976312D+01 -0.521460D+01 -0.132065D+02  0.763841D+01  0.745400D+01
     2   0.119595D+02 -0.132065D+02 -0.167337D+02  0.158818D+02  0.114417D+02
     3   0.260504D+01  0.763841D+01  0.158818D+02 -0.857759D+00 -0.836345D+01
              206           207           208           209           210 
     1   0.114417D+02 -0.836345D+01  0.140674D+01 -0.461452D+01  0.697735D+01
     2   0.168867D+02 -0.698379D+01 -0.461452D+01  0.430792D+01 -0.154810D+02
     3  -0.698379D+01 -0.131813D+02  0.697735D+01 -0.154810D+02  0.431724D+01
              211           212           213           214           215 
     1  -0.223652D+01  0.109302D+02 -0.193693D+01  0.208435D+01 -0.980281D+01
     2   0.109302D+02  0.132996D+02 -0.644273D+00 -0.980281D+01 -0.366570D+00
     3  -0.193693D+01 -0.644273D+00 -0.283076D+01  0.669350D+01 -0.727083D+01
              216           217           218           219           220 
     1   0.669350D+01 -0.692694D+01  0.354200D+01  0.698527D+01  0.779238D+01
     2  -0.727083D+01  0.354200D+01 -0.459161D+00  0.686119D+01  0.422320D+00
     3   0.767052D+01  0.698527D+01  0.686119D+01 -0.927482D+01  0.750958D+01
              221           222           223           224           225 
     1   0.422320D+00  0.750958D+01  0.856614D+01  0.450422D+01 -0.537407D+01
     2  -0.977197D+01 -0.662287D+01  0.450422D+01  0.489694D+00 -0.402675D+01
     3  -0.662287D+01  0.271462D+01 -0.537407D+01 -0.402675D+01 -0.100229D+02
              226           227           228           229           230 
     1  -0.922762D+01  0.649368D+01 -0.809875D+01  0.332042D+01 -0.145507D+02
     2   0.649368D+01 -0.102521D+02 -0.522663D+01 -0.145507D+02  0.169100D+02
     3  -0.809875D+01 -0.522663D+01  0.755897D+01 -0.562547D+01  0.528247D+00
              231           232           233           234           235 
     1  -0.562547D+01 -0.133839D+02 -0.671608D+01  0.539954D+01 -0.333848D+01
     2   0.528247D+00 -0.671608D+01 -0.654480D+01  0.600958D+01  0.745019D+01
     3   0.289072D+01  0.539954D+01  0.600958D+01  0.689734D+01  0.535751D+01
              236           237           238           239           240 
     1   0.745019D+01  0.535751D+01 -0.335595D+01  0.460198D+01  0.403478D+01
     2   0.102964D+01  0.381880D+01  0.460198D+01 -0.363197D+01 -0.316080D+01
     3   0.381880D+01 -0.431534D+01  0.403478D+01 -0.316080D+01 -0.676185D+01
              241           242           243           244           245 
     1   0.819485D+01  0.388325D+01 -0.730302D+01 -0.176674D+02  0.316344D+01
     2   0.388325D+01 -0.115292D+01  0.481861D+01  0.316344D+01  0.320969D+01
     3  -0.730302D+01  0.481861D+01 -0.106123D+02 -0.765501D+01 -0.656052D+01
              246           247           248           249           250 
     1  -0.765501D+01  0.125409D+00 -0.492277D+01 -0.262848D+01  0.494919D+01
     2  -0.656052D+01 -0.492277D+01  0.524994D+01 -0.148365D+01 -0.415813D+01
     3   0.619225D+00 -0.262848D+01 -0.148365D+01  0.495421D+01 -0.478701D+01
              251           252           253           254           255 
     1  -0.415813D+01 -0.478701D+01 -0.633804D+01  0.534215D+00  0.299285D+01
     2   0.841378D+01  0.670250D+01  0.534215D+00  0.941284D+00  0.359460D+01
     3   0.670250D+01 -0.360900D+01  0.299285D+01  0.359460D+01  0.268172D+01
              256           257           258           259           260 
     1   0.582770D+01 -0.961813D+01  0.253710D+01 -0.417479D+01  0.248258D+01
     2  -0.961813D+01  0.301645D+01 -0.384785D+01  0.248258D+01 -0.671820D+01
     3   0.253710D+01 -0.384785D+01 -0.166936D+01 -0.644739D+01 -0.334904D+01
              261           262           263           264           265 
     1  -0.644739D+01 -0.300773D-01  0.113263D+01 -0.194796D+00  0.483470D+00
     2  -0.334904D+01  0.113263D+01 -0.251931D+01  0.174848D+01 -0.111545D+01
     3   0.885353D+00 -0.194796D+00  0.174848D+01 -0.217667D+01  0.531599D+00
              266           267           268           269           270 
     1  -0.111545D+01  0.531599D+00 -0.404054D-01  0.496293D+00 -0.954501D+00
     2  -0.379575D+01 -0.151101D+01  0.496293D+00 -0.129133D+01 -0.365689D+00
     3  -0.151101D+01 -0.193941D+01 -0.954501D+00 -0.365689D+00  0.255648D+01
              271           272           273           274           275 
     1  -0.399167D+00  0.981877D+00 -0.193193D+01  0.158773D+01 -0.140667D+01
     2   0.981877D+00 -0.244797D+01  0.117002D+01 -0.140667D+01  0.101863D+01
     3  -0.193193D+01  0.117002D+01 -0.332777D+01 -0.214603D+01  0.219938D+00
              276           277           278           279           280 
     1  -0.214603D+01 -0.744184D+00 -0.141437D+01 -0.178187D+01  0.110683D+01
     2   0.219938D+00 -0.141437D+01 -0.644678D+00  0.478784D+00 -0.667448D+01
     3   0.337825D+01 -0.178187D+01  0.478784D+00 -0.138814D+01  0.843881D+01
              281           282           283           284           285 
     1  -0.667448D+01  0.843881D+01 -0.162737D+01  0.322933D+01  0.538430D+00
     2   0.119269D+01  0.583304D+00  0.322933D+01 -0.590018D+01  0.498219D+01
     3   0.583304D+00 -0.149273D+01  0.538430D+00  0.498219D+01 -0.112249D+01
              286           287           288           289           290 
     1  -0.119756D+01  0.242748D+01  0.812374D+00  0.202960D+02  0.108135D+02
     2   0.242748D+01 -0.444248D+01 -0.389322D+01  0.108135D+02  0.857799D+01
     3   0.812374D+00 -0.389322D+01  0.657215D+01 -0.333362D+01 -0.529258D+00
              291           292           293           294           295 
     1  -0.333362D+01  0.782585D+01 -0.213047D+01 -0.405823D+01  0.239076D+01
     2  -0.529258D+00 -0.213047D+01 -0.331856D+01 -0.167568D+01 -0.457088D+01
     3   0.175649D+01 -0.405823D+01 -0.167568D+01  0.738430D+01 -0.507432D+01
              296           297           298           299           300 
     1  -0.457088D+01 -0.507432D+01 -0.606077D-01  0.624642D+00 -0.551461D-01
     2  -0.110173D+02 -0.682354D+00  0.624642D+00 -0.205348D+00  0.981776D+00
     3  -0.682354D+00  0.226131D+01 -0.551461D-01  0.981776D+00 -0.205901D+01
              301           302           303           304           305 
     1   0.108180D+01 -0.107989D+01 -0.533788D-01 -0.407169D+00  0.782017D+00
     2  -0.107989D+01  0.696081D+01 -0.582663D+01  0.782017D+00 -0.116960D+01
     3  -0.533788D-01 -0.582663D+01  0.371272D+01 -0.942666D+00  0.246543D+01
              306           307           308           309           310 
     1  -0.942666D+00 -0.241646D+01  0.239939D+01 -0.388940D+01 -0.882850D+00
     2   0.246543D+01  0.239939D+01  0.179060D+01 -0.216678D+01  0.125837D+01
     3  -0.241347D+01 -0.388940D+01 -0.216678D+01  0.216489D+00 -0.281008D+01
              311           312           313           314           315 
     1   0.125837D+01 -0.281008D+01  0.971973D-01 -0.109751D+01  0.706809D+00
     2  -0.601793D+00  0.570085D-01 -0.109751D+01 -0.888380D+00  0.163067D+01
     3   0.570085D-01  0.650018D+00  0.706809D+00  0.163067D+01 -0.129194D+01
              316           317           318           319           320 
     1   0.755213D+00  0.176575D+01 -0.231172D+01  0.528619D+00 -0.120458D+01
     2   0.176575D+01 -0.230811D+01  0.104520D+01 -0.120458D+01  0.603009D-01
     3  -0.231172D+01  0.104520D+01  0.355573D+01  0.216601D+01 -0.165509D+00
              321           322           323           324           325 
     1   0.216601D+01  0.438910D+00 -0.728766D+00  0.733742D+00  0.829830D+01
     2  -0.165509D+00 -0.728766D+00  0.114056D+01  0.586349D+00  0.120762D+01
     3  -0.462211D+01  0.733742D+00  0.586349D+00 -0.629180D+01 -0.337508D+01
              326           327           328           329           330 
     1   0.120762D+01 -0.337508D+01 -0.558536D+01  0.258761D+01  0.178807D+01
     2  -0.192876D+01 -0.148445D+01  0.258761D+01  0.388641D+01 -0.386818D+00
     3  -0.148445D+01  0.208038D+01  0.178807D+01 -0.386818D+00 -0.174848D+01
              331           332           333           334           335 
     1  -0.499717D+01 -0.110148D+01  0.947528D+00  0.325540D+01  0.524024D+00
     2  -0.110148D+01  0.136639D+01 -0.694218D+00  0.524024D+00 -0.203662D+01
     3   0.947528D+00 -0.694218D+00 -0.102513D+01  0.101521D+01  0.125070D+01
              336           337           338           339           340 
     1   0.101521D+01 -0.593618D+00  0.784609D+00 -0.272570D+01  0.235428D+01
     2   0.125070D+01  0.784609D+00  0.281413D+01 -0.206010D+01 -0.212953D+01
     3  -0.143466D+01 -0.272570D+01 -0.206010D+01  0.128079D+01  0.155247D+01
              341           342           343           344           345 
     1  -0.212953D+01  0.155247D+01  0.360638D+01  0.364271D+01  0.696514D+00
     2  -0.385891D+01  0.200866D+01  0.364271D+01  0.309734D+01 -0.441680D+00
     3   0.200866D+01 -0.235629D+01  0.696514D+00 -0.441680D+00 -0.613720D+00
              346           347           348           349           350 
     1   0.497743D+01  0.325658D+01  0.279181D+00  0.403045D+01  0.285748D+01
     2   0.325658D+01  0.321213D+01  0.861925D+00  0.285748D+01  0.346637D+01
     3   0.279181D+00  0.861925D+00 -0.126359D+01  0.423663D+01  0.241441D+01
              351           352           353           354           355 
     1   0.423663D+01  0.585780D+01 -0.682110D+00  0.340804D+01  0.963868D+00
     2   0.241441D+01 -0.682110D+00 -0.111821D+01  0.111064D+00  0.280621D+01
     3  -0.158120D+01  0.340804D+01  0.111064D+00  0.431403D+01  0.939616D+00
              356           357           358           359           360 
     1   0.280621D+01  0.939616D+00  0.101413D+01  0.502692D+00  0.333377D+01
     2   0.164682D+00  0.242637D+01  0.502692D+00  0.327997D+00 -0.206017D+00
     3   0.242637D+01  0.122091D+01  0.333377D+01 -0.206017D+00  0.317012D+01
              361           362           363           364           365 
     1   0.295770D+01 -0.138623D+01  0.166197D+01  0.325403D+00 -0.438671D-01
     2  -0.138623D+01 -0.535446D-01  0.299375D+00 -0.438671D-01 -0.230936D+01
     3   0.166197D+01  0.299375D+00 -0.441438D+01 -0.130220D+01  0.139932D+01
              366           367           368           369           370 
     1  -0.130220D+01 -0.582820D+00 -0.155328D+00 -0.699696D+00  0.566068D+01
     2   0.139932D+01 -0.155328D+00 -0.577122D+00 -0.137282D+01 -0.123766D+01
     3  -0.287521D+01 -0.699696D+00 -0.137282D+01  0.242105D+01 -0.190866D+01
              371           372           373           374           375 
     1  -0.123766D+01 -0.190866D+01  0.336725D+00  0.283318D+01 -0.110708D+01
     2  -0.285211D+00  0.127510D+01  0.283318D+01 -0.103016D+01  0.792579D+00
     3   0.127510D+01  0.204459D+01 -0.110708D+01  0.792579D+00  0.191510D+01
              376           377           378           379           380 
     1  -0.202116D+01  0.660977D+00  0.233385D+01  0.293634D+01 -0.265947D+01
     2   0.660977D+00  0.930213D+00  0.730834D+00 -0.265947D+01 -0.210961D+00
     3   0.233385D+01  0.730834D+00 -0.176607D+01  0.137207D+01 -0.188639D+01
              381           382           383           384           385 
     1   0.137207D+01  0.582151D+00  0.148002D+00  0.349963D+00  0.193964D+01
     2  -0.188639D+01  0.148002D+00 -0.392413D+01 -0.828747D+00 -0.909759D+00
     3  -0.166462D+01  0.349963D+00 -0.828747D+00 -0.811436D+00  0.126559D+00
              386           387           388           389           390 
     1  -0.909759D+00  0.126559D+00  0.316809D+01 -0.307409D+01 -0.538353D+00
     2  -0.682730D+00 -0.175562D+01 -0.307409D+01  0.389702D+01 -0.441801D+00
     3  -0.175562D+01 -0.957968D+00 -0.538353D+00 -0.441801D+00 -0.562403D+00
              391           392           393           394           395 
     1  -0.214605D+01  0.319688D+01 -0.256795D+00  0.341472D+00  0.660788D+00
     2   0.319688D+01 -0.664085D+01 -0.824731D+00  0.660788D+00 -0.477563D+01
     3  -0.256795D+00 -0.824731D+00  0.807000D+00  0.150289D+01 -0.216897D+01
              396           397           398           399           400 
     1   0.150289D+01  0.297037D+01 -0.320756D+01  0.163191D+01  0.448000D+00
     2  -0.216897D+01 -0.320756D+01 -0.308811D+01  0.152168D+01 -0.367025D+00
     3  -0.101144D+01  0.163191D+01  0.152168D+01  0.235789D+00  0.869440D-02
              401           402           403           404           405 
     1  -0.367025D+00  0.869440D-02 -0.154045D+01  0.398288D+00  0.483588D+00
     2  -0.177732D+01  0.121593D+01  0.398288D+00  0.384190D+01 -0.259470D+01
     3   0.121593D+01  0.567218D+00  0.483588D+00 -0.259470D+01  0.355901D+01
              406           407           408           409           410 
     1   0.362143D+01 -0.591489D+00  0.108794D+01 -0.154341D+01  0.292309D+01
     2  -0.591489D+00  0.184248D+01 -0.116974D+00  0.292309D+01 -0.127530D+01
     3   0.108794D+01 -0.116974D+00 -0.249067D+01  0.169477D+01  0.696239D+00
              411           412           413           414           415 
     1   0.169477D+01 -0.168713D+01  0.109146D+01  0.913969D-01  0.420418D+01
     2   0.696239D+00  0.109146D+01 -0.176817D+01  0.112183D+01 -0.307857D+01
     3   0.507865D+01  0.913969D-01  0.112183D+01  0.379413D+01  0.198359D+01
              416           417           418           419           420 
     1  -0.307857D+01  0.198359D+01 -0.100001D+01  0.284043D+01 -0.235564D+01
     2   0.128297D+00 -0.921223D+00  0.284043D+01 -0.507802D+01  0.381430D+01
     3  -0.921223D+00  0.140979D+01 -0.235564D+01  0.381430D+01 -0.439040D+01
              421           422           423           424           425 
     1   0.775797D+00 -0.172987D+01  0.182814D+01  0.800895D+01  0.231405D+00
     2  -0.172987D+01  0.162875D+01 -0.250144D+01  0.231405D+00  0.214878D+00
     3   0.182814D+01 -0.250144D+01  0.299770D+01  0.292658D+01 -0.247554D+00
              426           427           428           429           430 
     1   0.292658D+01  0.325123D+01 -0.580512D+00  0.647086D+00  0.632804D+01
     2  -0.247554D+00 -0.580512D+00  0.562213D+00  0.548343D+00 -0.685316D+00
     3  -0.390782D+00  0.647086D+00  0.548343D+00 -0.504672D-01  0.449681D+01
              431           432           433           434           435 
     1  -0.685316D+00  0.449681D+01  0.334446D+01 -0.263889D+01  0.733777D+00
     2   0.101282D+01 -0.580575D+00 -0.263889D+01  0.964015D+00 -0.789338D+00
     3  -0.580575D+00  0.176860D+01  0.733777D+00 -0.789338D+00 -0.449615D+00
              436           437           438           439           440 
     1  -0.391630D+01  0.510016D+01 -0.396355D+01  0.433611D+00 -0.398564D+01
     2   0.510016D+01  0.431466D-01  0.120506D+01 -0.398564D+01  0.822950D+00
     3  -0.396355D+01  0.120506D+01 -0.753595D-01  0.246354D+00 -0.297814D-01
              441           442           443           444           445 
     1   0.246354D+00  0.249650D+01 -0.426342D+00 -0.132345D+01 -0.264664D+01
     2  -0.297814D-01 -0.426342D+00 -0.846873D+00 -0.651086D-02  0.432141D+01
     3  -0.461901D+00 -0.132345D+01 -0.651086D-02 -0.393213D+00  0.283388D+01
              446           447           448           449           450 
     1   0.432141D+01  0.283388D+01 -0.416112D+01  0.379947D+01  0.183062D+01
     2  -0.296141D+01 -0.677490D-01  0.379947D+01 -0.794525D+00 -0.762775D+00
     3  -0.677490D-01 -0.134254D+00  0.183062D+01 -0.762775D+00 -0.840930D+00
              451           452           453           454           455 
     1  -0.754020D+01 -0.775032D+00  0.394072D+01 -0.668429D+01 -0.280093D+01
     2  -0.775032D+00  0.208208D+01  0.714189D+00 -0.280093D+01  0.230525D+01
     3   0.394072D+01  0.714189D+00 -0.282426D+01  0.180096D+01  0.313223D+01
              456           457           458           459           460 
     1   0.180096D+01  0.249310D+01 -0.164636D+01 -0.197484D+01 -0.390709D+01
     2   0.313223D+01 -0.164636D+01  0.624226D+00  0.110780D+00  0.651114D+00
     3  -0.605867D+00 -0.197484D+01  0.110780D+00  0.983350D+00 -0.399747D+00
              461           462           463           464           465 
     1   0.651114D+00 -0.399747D+00 -0.273023D+00  0.981418D+00 -0.164545D+01
     2   0.119181D+01  0.104184D+01  0.981418D+00  0.286297D+00  0.913890D+00
     3   0.104184D+01  0.314035D+01 -0.164545D+01  0.913890D+00  0.190327D+01
              466           467           468           469           470 
     1  -0.261005D+01 -0.132796D+01 -0.250985D+01 -0.373760D+01  0.347152D+01
     2  -0.132796D+01  0.202025D+01  0.210560D+01  0.347152D+01 -0.189867D+01
     3  -0.250985D+01  0.210560D+01  0.529655D+01  0.108525D+01 -0.219015D+01
              471           472           473           474           475 
     1   0.108525D+01  0.692069D+01 -0.419677D+01 -0.184310D+00 -0.173530D+01
     2  -0.219015D+01 -0.419677D+01  0.389286D+01  0.149083D+01  0.275194D+01
     3  -0.489154D+00 -0.184310D+00  0.149083D+01 -0.250317D+01 -0.270127D+01
              476           477           478           479           480 
     1   0.275194D+01 -0.270127D+01 -0.548176D+00  0.895105D+00  0.133900D+01
     2  -0.265702D+01 -0.340814D+00  0.895105D+00 -0.150876D+01 -0.455403D+00
     3  -0.340814D+00  0.200987D+01  0.133900D+01 -0.455403D+00  0.253271D+01
              481           482           483           484           485 
     1  -0.241312D+00  0.508730D+00 -0.949514D+00  0.519756D+00  0.526179D+00
     2   0.508730D+00  0.645395D+01  0.387986D+01  0.526179D+00 -0.272955D+01
     3  -0.949514D+00  0.387986D+01 -0.762621D+00  0.137364D+01 -0.783420D+00
              486           487           488           489           490 
     1   0.137364D+01  0.287938D+01  0.156497D+01  0.354339D+01 -0.669971D+00
     2  -0.783420D+00  0.156497D+01 -0.544884D+00 -0.156790D+01 -0.212790D+00
     3   0.895649D-01  0.354339D+01 -0.156790D+01 -0.180846D+01 -0.138815D+01
              491           492           493           494           495 
     1  -0.212790D+00 -0.138815D+01 -0.969155D+00 -0.117733D+01 -0.183771D+01
     2   0.330771D-01  0.178573D+01 -0.117733D+01  0.149912D+01  0.137009D+01
     3   0.178573D+01  0.276374D+01 -0.183771D+01  0.137009D+01 -0.179574D+00
              496           497           498           499           500 
     1   0.785936D-02  0.337519D+00  0.104555D+01  0.275584D+00  0.597266D+00
     2   0.337519D+00  0.933892D+00  0.993948D+00  0.597266D+00 -0.305577D+00
     3   0.104555D+01  0.993948D+00  0.276344D-01  0.751878D+00  0.419195D+00
              501           502           503           504           505 
     1   0.751878D+00  0.606401D+00 -0.648471D+00  0.153035D+01 -0.650578D+01
     2   0.419195D+00 -0.648471D+00  0.832971D+00  0.316331D+01  0.306837D+01
     3  -0.990008D+00  0.153035D+01  0.316331D+01  0.112287D+02 -0.301944D+01
              506           507           508           509           510 
     1   0.306837D+01 -0.301944D+01  0.188317D+01 -0.301950D+01  0.918215D+00
     2  -0.187666D+01  0.266253D+01 -0.301950D+01  0.301709D+01 -0.179091D+01
     3   0.266253D+01 -0.166643D+01  0.918215D+00 -0.179091D+01  0.257760D-01
              511           512           513           514           515 
     1  -0.265090D+00 -0.133337D+01 -0.246822D+01 -0.424385D+01 -0.134817D+01
     2  -0.133337D+01  0.117757D+01 -0.359415D-01 -0.134817D+01  0.193523D+01
     3  -0.246822D+01 -0.359415D-01 -0.144006D+01 -0.252497D+01 -0.274377D+01
              516           517           518           519           520 
     1  -0.252497D+01 -0.150411D+01  0.713852D-01 -0.967667D+00  0.156696D+01
     2  -0.274377D+01  0.713852D-01 -0.674275D-01 -0.205426D+01  0.102718D+01
     3   0.301726D+01 -0.967667D+00 -0.205426D+01 -0.818972D+00 -0.754788D+00
              521           522           523           524           525 
     1   0.102718D+01 -0.754788D+00 -0.271888D+01 -0.941345D+00 -0.213360D+01
     2  -0.686505D+00  0.123291D+01 -0.941345D+00 -0.335128D+00 -0.153791D+01
     3   0.123291D+01 -0.547252D+01 -0.213360D+01 -0.153791D+01 -0.206619D+01
              526           527           528           529           530 
     1  -0.131755D+01 -0.144995D+01 -0.353931D+00 -0.223085D+01 -0.540487D+00
     2  -0.144995D+01  0.516096D+00 -0.253306D+01 -0.540487D+00 -0.392848D+00
     3  -0.353931D+00 -0.253306D+01  0.120724D+01 -0.436866D+01 -0.997828D+00
              531           532           533           534           535 
     1  -0.436866D+01 -0.315792D+01 -0.589385D+00 -0.449136D+01  0.109608D+01
     2  -0.997828D+00 -0.589385D+00  0.762143D+00  0.207427D+01  0.241415D+00
     3  -0.929009D+01 -0.449136D+01  0.207427D+01 -0.110092D+01  0.455962D+00
              536           537           538           539           540 
     1   0.241415D+00  0.455962D+00 -0.175225D+01  0.708042D+00 -0.127531D+01
     2  -0.411643D+01 -0.208504D+01  0.708042D+00  0.880479D+00  0.865844D+00
     3  -0.208504D+01 -0.713875D+00 -0.127531D+01  0.865844D+00  0.121424D+01
              541           542           543           544           545 
     1  -0.389168D+01 -0.226940D+01 -0.165339D+01 -0.207543D+01 -0.195702D+01
     2  -0.226940D+01 -0.847090D+00 -0.166172D-01 -0.195702D+01 -0.142398D+01
     3  -0.165339D+01 -0.166172D-01  0.362828D-01 -0.487976D+00  0.259221D+00
              546           547           548           549           550 
     1  -0.487976D+00 -0.380741D+01 -0.204129D+01 -0.419727D+01 -0.900994D+01
     2   0.259221D+00 -0.204129D+01 -0.535876D+00 -0.943046D+00  0.122727D+01
     3  -0.175646D+00 -0.419727D+01 -0.943046D+00  0.203428D+01 -0.370814D+00
              551           552           553           554           555 
     1   0.122727D+01 -0.370814D+00  0.250447D+01 -0.395264D+01 -0.514254D+00
     2   0.535584D-01 -0.656301D+00 -0.395264D+01  0.128368D+01 -0.656566D-01
     3  -0.656301D+00 -0.299218D+00 -0.514254D+00 -0.656566D-01  0.181611D+00
              556           557           558           559           560 
     1  -0.137289D+00  0.125491D+01 -0.785333D+00 -0.401044D+01 -0.165983D+01
     2   0.125491D+01  0.284289D+00  0.111462D+01 -0.165983D+01  0.318623D+01
     3  -0.785333D+00  0.111462D+01 -0.221810D+01 -0.794875D+00 -0.133583D+01
              561           562           563           564           565 
     1  -0.794875D+00  0.162457D+01  0.169874D+00 -0.367075D+00  0.227452D+00
     2  -0.133583D+01  0.169874D+00 -0.361728D+01  0.166319D+00 -0.924382D+00
     3   0.262951D+00 -0.367075D+00  0.166319D+00 -0.391114D+00  0.539220D+00
              566           567           568           569           570 
     1  -0.924382D+00  0.539220D+00 -0.530095D+01 -0.286403D+01  0.116634D+01
     2  -0.153099D+01 -0.184430D+01 -0.286403D+01 -0.213466D+01  0.117052D+01
     3  -0.184430D+01 -0.183922D+01  0.116634D+01  0.117052D+01 -0.215256D+00
              571           572           573           574           575 
     1  -0.223562D+01 -0.230997D+01 -0.442467D+00  0.140265D+01  0.921646D+00
     2  -0.230997D+01 -0.127167D+01  0.661016D+00  0.921646D+00  0.135608D+01
     3  -0.442467D+00  0.661016D+00  0.346734D+00 -0.342705D+01 -0.216999D+01
              576           577           578           579           580 
     1  -0.342705D+01 -0.350748D+00 -0.194958D+01 -0.475825D+00 -0.491524D+01
     2  -0.216999D+01 -0.194958D+01 -0.102790D+01 -0.150686D+01 -0.539606D+01
     3   0.162255D+01 -0.475825D+00 -0.150686D+01 -0.976644D+00 -0.949983D+00
              581           582           583           584           585 
     1  -0.539606D+01 -0.949983D+00 -0.838010D+00  0.256699D+00 -0.129151D+01
     2  -0.601558D+01 -0.356851D+01  0.256699D+00  0.103210D+01 -0.698260D+00
     3  -0.356851D+01 -0.343292D+00 -0.129151D+01 -0.698260D+00 -0.470931D+00
              586           587           588           589           590 
     1  -0.479639D+01 -0.313874D+01 -0.162089D+00 -0.241206D+01  0.261316D+00
     2  -0.313874D+01 -0.404017D+00  0.122898D+00  0.261316D+00  0.114652D+01
     3  -0.162089D+00  0.122898D+00  0.331852D+01 -0.106269D+00  0.511958D+00
              591           592           593           594           595 
     1  -0.106269D+00  0.352318D+01  0.150889D+01 -0.935909D+00 -0.683654D+01
     2   0.511958D+00  0.150889D+01 -0.244336D+00 -0.160267D+01  0.586795D+00
     3   0.137426D+01 -0.935909D+00 -0.160267D+01 -0.531499D+01 -0.267030D+01
              596           597           598           599           600 
     1   0.586795D+00 -0.267030D+01  0.670075D+01 -0.569721D+00  0.161337D+01
     2   0.226051D+01  0.163122D+01 -0.569721D+00 -0.647349D+00 -0.201051D+01
     3   0.163122D+01 -0.143094D+01  0.161337D+01 -0.201051D+01 -0.483338D+00
              601           602           603           604           605 
     1  -0.173001D+00 -0.100655D+01 -0.144484D+01 -0.725467D+00  0.648382D+00
     2  -0.100655D+01 -0.881815D+00 -0.570730D+00  0.648382D+00 -0.264573D+01
     3  -0.144484D+01 -0.570730D+00  0.216496D+00 -0.804759D+00  0.126091D+01
              606           607           608           609           610 
     1  -0.804759D+00 -0.618068D+00 -0.201650D+01  0.351795D+00 -0.709025D+00
     2   0.126091D+01 -0.201650D+01 -0.466164D+01 -0.954397D+00  0.127806D+01
     3   0.184338D+01  0.351795D+00 -0.954397D+00 -0.351379D+00  0.103968D+01
              611           612           613           614           615 
     1   0.127806D+01  0.103968D+01  0.259831D+00 -0.165215D+01  0.377717D+00
     2   0.373528D+01  0.375545D+00 -0.165215D+01  0.145493D+00 -0.183006D+01
     3   0.375545D+00  0.993672D+00  0.377717D+00 -0.183006D+01 -0.230137D+01
              616           617           618           619           620 
     1  -0.716529D+00  0.340387D+00 -0.307421D+00  0.289040D-01 -0.284858D+01
     2   0.340387D+00  0.310243D+01  0.123389D+01 -0.284858D+01 -0.701176D+00
     3  -0.307421D+00  0.123389D+01  0.359890D+00 -0.162419D+01 -0.178662D+00
              621           622           623           624           625 
     1  -0.162419D+01  0.161863D+00 -0.103230D+01 -0.158035D+00 -0.474543D-01
     2  -0.178662D+00 -0.103230D+01  0.206692D+01  0.933271D+00  0.857898D+00
     3  -0.492772D+00 -0.158035D+00  0.933271D+00  0.916425D+00 -0.742051D-01
              626           627           628           629           630 
     1   0.857898D+00 -0.742051D-01  0.246763D+00  0.149883D+01  0.725638D+00
     2  -0.218055D-01 -0.626977D+00  0.149883D+01 -0.355650D+01 -0.118981D+01
     3  -0.626977D+00 -0.663158D+00  0.725638D+00 -0.118981D+01 -0.133021D+01
Property number 1 -- Alpha(-w,w) derivatives, frequency  2    0.085969:
                1             2             3             4             5 
     1  -0.801269D+01  0.506387D+01 -0.875383D+01 -0.170557D+01 -0.196351D+01
     2   0.506387D+01  0.528332D+01 -0.113701D+02 -0.196351D+01  0.625683D+01
     3  -0.875383D+01 -0.113701D+02 -0.186488D+02 -0.472938D+01  0.128201D+02
                6             7             8             9            10 
     1  -0.472938D+01 -0.471275D+00 -0.144492D+01 -0.166296D+02  0.194908D+02
     2   0.128201D+02 -0.144492D+01  0.124950D+01  0.102804D+01  0.385992D+01
     3   0.222466D+01 -0.166296D+02  0.102804D+01  0.632092D+01 -0.283140D+01
               11            12            13            14            15 
     1   0.385992D+01 -0.283140D+01  0.131139D+02 -0.755124D+01 -0.202456D+00
     2  -0.764085D+01  0.133247D+01 -0.755124D+01 -0.120447D+02 -0.131765D+02
     3   0.133247D+01  0.506106D+01 -0.202456D+00 -0.131765D+02 -0.318911D+01
               16            17            18            19            20 
     1   0.366366D+01 -0.609303D+01  0.461719D+01 -0.334727D+02  0.712286D+01
     2  -0.609303D+01 -0.117853D+02  0.822798D+01  0.712286D+01  0.104610D+02
     3   0.461719D+01  0.822798D+01 -0.948679D+01  0.955028D+01 -0.601709D+01
               21            22            23            24            25 
     1   0.955028D+01 -0.722602D+01  0.834734D+00 -0.159687D+01  0.261784D+01
     2  -0.601709D+01  0.834734D+00  0.548086D+01  0.113893D+02  0.283328D+00
     3   0.157444D+01 -0.159687D+01  0.113893D+02  0.598985D+01 -0.780443D+01
               26            27            28            29            30 
     1   0.283328D+00 -0.780443D+01  0.475665D+02 -0.150629D+02  0.860176D+01
     2   0.234692D+02 -0.397225D+01 -0.150629D+02 -0.666186D+01 -0.189466D+01
     3  -0.397225D+01  0.267764D-01  0.860176D+01 -0.189466D+01 -0.805453D+01
               31            32            33            34            35 
     1  -0.152865D+02  0.390284D+00 -0.582579D+01 -0.586274D+01 -0.460236D+01
     2   0.390284D+00 -0.980687D+00 -0.137964D+02 -0.460236D+01 -0.267816D+02
     3  -0.582579D+01 -0.137964D+02 -0.832993D+01  0.133591D+02 -0.285585D+01
               36            37            38            39            40 
     1   0.133591D+02 -0.173047D+02 -0.123130D+01 -0.228786D+01  0.626390D+00
     2  -0.285585D+01 -0.123130D+01 -0.303179D+01  0.747600D+00 -0.454252D+00
     3   0.275925D+02 -0.228786D+01  0.747600D+00 -0.614354D-01  0.104070D+01
               41            42            43            44            45 
     1  -0.454252D+00  0.104070D+01  0.297392D+01 -0.103762D+01  0.643868D+00
     2   0.112680D+01 -0.930299D+00 -0.103762D+01 -0.424142D+00  0.170141D+00
     3  -0.930299D+00  0.168484D+00  0.643868D+00  0.170141D+00  0.251597D+01
               46            47            48            49            50 
     1   0.357323D+02 -0.225493D+02 -0.152408D+02 -0.132507D+02  0.114601D+02
     2  -0.225493D+02  0.528285D+00  0.149097D+02  0.114601D+02  0.955232D+01
     3  -0.152408D+02  0.149097D+02  0.140240D+02  0.133280D+02  0.406682D+01
               51            52            53            54            55 
     1   0.133280D+02 -0.714455D+01  0.123694D+02  0.252803D+02  0.370767D+01
     2   0.406682D+01  0.123694D+02  0.911543D+01 -0.123370D+02 -0.597898D-01
     3  -0.402125D+01  0.252803D+02 -0.123370D+02 -0.322344D+02  0.457705D+01
               56            57            58            59            60 
     1  -0.597898D-01  0.457705D+01  0.206990D+00  0.249327D+01 -0.153209D+01
     2   0.264168D+01 -0.200378D+01  0.249327D+01 -0.747300D+00  0.121724D+01
     3  -0.200378D+01  0.235990D+01 -0.153209D+01  0.121724D+01 -0.190829D+01
               61            62            63            64            65 
     1   0.135186D+01 -0.189739D+00  0.862360D+00  0.809706D+00  0.117593D+01
     2  -0.189739D+00  0.146045D+01 -0.847688D+00  0.117593D+01  0.147063D+01
     3   0.862360D+00 -0.847688D+00 -0.158306D+01 -0.385864D+00 -0.313027D+01
               66            67            68            69            70 
     1  -0.385864D+00  0.473477D+00  0.184245D+01 -0.166006D+01 -0.489029D+00
     2  -0.313027D+01  0.184245D+01  0.325642D+01 -0.243044D+00 -0.206913D+01
     3  -0.304389D+01 -0.166006D+01 -0.243044D+00  0.481979D+00 -0.164328D+01
               71            72            73            74            75 
     1  -0.206913D+01 -0.164328D+01 -0.578079D+00  0.177063D+01  0.133490D+01
     2   0.417510D+00  0.270418D+01  0.177063D+01  0.167876D+01  0.482876D+00
     3   0.270418D+01  0.435796D+01  0.133490D+01  0.482876D+00  0.443616D+01
               76            77            78            79            80 
     1   0.136833D+01  0.131105D+01  0.399728D+00  0.113821D+01 -0.491535D-01
     2   0.131105D+01 -0.358916D+01 -0.508171D+00 -0.491535D-01 -0.188137D+01
     3   0.399728D+00 -0.508171D+00 -0.993722D-01  0.221030D+01  0.181297D+01
               81            82            83            84            85 
     1   0.221030D+01  0.496280D+01 -0.252335D+00 -0.191886D+01  0.164192D+02
     2   0.181297D+01 -0.252335D+00 -0.197849D+01  0.248583D+01 -0.677385D+01
     3  -0.265810D+01 -0.191886D+01  0.248583D+01  0.609793D+01  0.101502D+02
               86            87            88            89            90 
     1  -0.677385D+01  0.101502D+02  0.257407D+01  0.366111D+01  0.258489D+01
     2  -0.131727D+02 -0.682754D+01  0.366111D+01 -0.442561D+01 -0.259092D+01
     3  -0.682754D+01  0.968964D+01  0.258489D+01 -0.259092D+01  0.115465D+00
               91            92            93            94            95 
     1   0.146117D+02  0.809908D-01  0.913489D+01 -0.914168D+01  0.119986D+02
     2   0.809908D-01  0.576208D+01  0.687851D+01  0.119986D+02  0.228865D+01
     3   0.913489D+01  0.687851D+01 -0.721537D+01 -0.435969D+01  0.187516D+02
               96            97            98            99           100 
     1  -0.435969D+01 -0.476719D+01  0.562295D+01 -0.807018D+01  0.934799D+01
     2   0.187516D+02  0.562295D+01  0.205874D+01  0.960041D+01  0.889319D+01
     3  -0.977080D+01 -0.807018D+01  0.960041D+01  0.309588D+01 -0.420179D+01
              101           102           103           104           105 
     1   0.889319D+01 -0.420179D+01  0.170272D+02  0.641497D+01  0.134372D+01
     2  -0.429126D+01 -0.351426D+00  0.641497D+01  0.483401D+01 -0.870747D+01
     3  -0.351426D+00  0.460379D+01  0.134372D+01 -0.870747D+01  0.246414D+01
              106           107           108           109           110 
     1   0.842475D+01 -0.306956D+01  0.112800D+02  0.161887D+02  0.801605D+00
     2  -0.306956D+01 -0.520388D+01 -0.364129D+01  0.801605D+00  0.448315D+01
     3   0.112800D+02 -0.364129D+01  0.106224D+01  0.687068D+01  0.155998D+01
              111           112           113           114           115 
     1   0.687068D+01 -0.127167D+02  0.554479D+01  0.457392D+00  0.136779D+02
     2   0.155998D+01  0.554479D+01  0.746742D+01  0.388575D+01  0.412123D+01
     3   0.915654D+00  0.457392D+00  0.388575D+01 -0.194402D+01  0.670999D+01
              116           117           118           119           120 
     1   0.412123D+01  0.670999D+01  0.796982D+01  0.544786D+01  0.153164D+01
     2   0.873295D+01  0.756034D+01  0.544786D+01 -0.612770D+01 -0.307512D+01
     3   0.756034D+01 -0.428117D+00  0.153164D+01 -0.307512D+01  0.465308D+00
              121           122           123           124           125 
     1   0.146503D-02  0.114541D+01 -0.242673D+01 -0.163726D+02 -0.450209D+01
     2   0.114541D+01  0.370462D+01  0.511407D+01 -0.450209D+01 -0.455012D+01
     3  -0.242673D+01  0.511407D+01 -0.206331D+01  0.468004D+01 -0.168382D+01
              126           127           128           129           130 
     1   0.468004D+01 -0.219733D+02  0.126577D+02  0.115399D+02  0.104070D+02
     2  -0.168382D+01  0.126577D+02 -0.592811D+01 -0.333955D+01  0.441834D+01
     3   0.740019D+01  0.115399D+02 -0.333955D+01 -0.615086D+01 -0.453278D+01
              131           132           133           134           135 
     1   0.441834D+01 -0.453278D+01  0.607608D+01 -0.299087D+01 -0.153592D+01
     2  -0.699935D+01 -0.344187D+01 -0.299087D+01  0.438051D+01  0.911588D+00
     3  -0.344187D+01  0.784317D+01 -0.153592D+01  0.911588D+00  0.610010D+01
              136           137           138           139           140 
     1   0.202184D+01  0.225221D+01  0.111889D+01  0.166280D+01  0.177609D+01
     2   0.225221D+01  0.597140D+00  0.127576D+01  0.177609D+01 -0.280032D+01
     3   0.111889D+01  0.127576D+01  0.365830D+01 -0.795701D+00 -0.126918D+00
              141           142           143           144           145 
     1  -0.795701D+00  0.535643D+00 -0.641670D+00  0.709865D+00 -0.251049D+01
     2  -0.126918D+00 -0.641670D+00  0.473887D+01  0.107203D+01 -0.483604D+01
     3  -0.945325D+00  0.709865D+00  0.107203D+01  0.212957D+01 -0.815788D+01
              146           147           148           149           150 
     1  -0.483604D+01 -0.815788D+01  0.604358D+00 -0.105523D+01  0.333635D+01
     2   0.346710D+01  0.191212D+01 -0.105523D+01 -0.288176D+01 -0.797740D+01
     3   0.191212D+01  0.477565D+00  0.333635D+01 -0.797740D+01  0.442142D+01
              151           152           153           154           155 
     1  -0.395782D+00  0.116180D+01 -0.332317D+01 -0.422473D+01  0.313725D+01
     2   0.116180D+01  0.113387D-01 -0.330565D+01  0.313725D+01 -0.290018D+01
     3  -0.332317D+01 -0.330565D+01 -0.100742D+02 -0.385118D+01 -0.977048D+00
              156           157           158           159           160 
     1  -0.385118D+01  0.146859D+01 -0.242087D+01 -0.165653D+01 -0.959976D+00
     2  -0.977048D+00 -0.242087D+01 -0.138305D+01  0.989581D+00 -0.120677D+01
     3  -0.273197D+01 -0.165653D+01  0.989581D+00 -0.751975D+00 -0.128526D+01
              161           162           163           164           165 
     1  -0.120677D+01 -0.128526D+01 -0.134475D+01 -0.475154D+00 -0.668753D+01
     2   0.114988D+01 -0.180001D+01 -0.475154D+00  0.139292D+01  0.572418D+01
     3  -0.180001D+01 -0.700380D+00 -0.668753D+01  0.572418D+01 -0.128697D+01
              166           167           168           169           170 
     1  -0.171420D+01 -0.393777D+01  0.111035D+00 -0.924363D+01  0.192008D+01
     2  -0.393777D+01 -0.306152D+01 -0.879658D+01  0.192008D+01 -0.300819D+01
     3   0.111035D+00 -0.879658D+01 -0.112084D+01  0.364100D+01  0.128567D+02
              171           172           173           174           175 
     1   0.364100D+01  0.303285D+01 -0.503014D+00 -0.269050D+01 -0.797914D+00
     2   0.128567D+02 -0.503014D+00  0.282536D+01 -0.501051D+01  0.310246D+01
     3   0.916592D+01 -0.269050D+01 -0.501051D+01  0.147191D+01 -0.756962D-02
              176           177           178           179           180 
     1   0.310246D+01 -0.756962D-02 -0.818177D+01 -0.118990D+00  0.172484D+01
     2  -0.109184D+01  0.114192D+01 -0.118990D+00 -0.584786D+00 -0.528968D+01
     3   0.114192D+01  0.115505D+01  0.172484D+01 -0.528968D+01  0.232390D+01
              181           182           183           184           185 
     1  -0.218121D+02  0.599966D+01 -0.150201D+02 -0.110942D+02 -0.187091D+01
     2   0.599966D+01 -0.262014D+01  0.153004D+01 -0.187091D+01  0.172860D+02
     3  -0.150201D+02  0.153004D+01  0.360984D+00  0.802889D-01  0.100564D+01
              186           187           188           189           190 
     1   0.802889D-01 -0.214318D+01  0.468081D+01 -0.223227D+01  0.152287D+02
     2   0.100564D+01  0.468081D+01  0.937172D+01  0.186393D+01 -0.255753D+01
     3  -0.534277D+01 -0.223227D+01  0.186393D+01  0.589984D+01  0.145544D+01
              191           192           193           194           195 
     1  -0.255753D+01  0.145544D+01  0.254085D+01 -0.457807D+00  0.932543D+00
     2   0.107426D+01  0.182025D+01 -0.457807D+00  0.244233D+00 -0.654463D+00
     3   0.182025D+01  0.270901D+01  0.932543D+00 -0.654463D+00  0.149953D+01
              196           197           198           199           200 
     1  -0.371747D+00  0.153680D+00 -0.264550D-01 -0.384474D+02 -0.207521D+02
     2   0.153680D+00 -0.114193D+01  0.101829D+01 -0.207521D+02 -0.681500D+01
     3  -0.264550D-01  0.101829D+01 -0.544532D+00  0.112412D+02  0.130564D+02
              201           202           203           204           205 
     1   0.112412D+02 -0.558268D+01 -0.154097D+02  0.849568D+01  0.851343D+01
     2   0.130564D+02 -0.154097D+02 -0.190242D+02  0.177049D+02  0.135540D+02
     3   0.188631D+01  0.849568D+01  0.177049D+02 -0.204245D+01 -0.965647D+01
              206           207           208           209           210 
     1   0.135540D+02 -0.965647D+01  0.208409D+01 -0.465357D+01  0.766395D+01
     2   0.188315D+02 -0.689106D+01 -0.465357D+01  0.480369D+01 -0.179228D+02
     3  -0.689106D+01 -0.150715D+02  0.766395D+01 -0.179228D+02  0.657531D+01
              211           212           213           214           215 
     1  -0.172099D+01  0.130009D+02 -0.298475D+01  0.318321D+01 -0.122621D+02
     2   0.130009D+02  0.144132D+02 -0.776960D+00 -0.122621D+02  0.111509D+00
     3  -0.298475D+01 -0.776960D+00 -0.333691D+01  0.841259D+01 -0.823842D+01
              216           217           218           219           220 
     1   0.841259D+01 -0.849405D+01  0.385629D+01  0.805117D+01  0.877183D+01
     2  -0.823842D+01  0.385629D+01 -0.742160D-01  0.698402D+01  0.776208D-01
     3   0.858019D+01  0.805117D+01  0.698402D+01 -0.897467D+01  0.827980D+01
              221           222           223           224           225 
     1   0.776208D-01  0.827980D+01  0.929931D+01  0.446109D+01 -0.611681D+01
     2  -0.979007D+01 -0.752228D+01  0.446109D+01  0.911244D+00 -0.390441D+01
     3  -0.752228D+01  0.313581D+01 -0.611681D+01 -0.390441D+01 -0.108703D+02
              226           227           228           229           230 
     1  -0.112590D+02  0.788002D+01 -0.936267D+01  0.438911D+01 -0.169084D+02
     2   0.788002D+01 -0.114670D+02 -0.503475D+01 -0.169084D+02  0.196124D+02
     3  -0.936267D+01 -0.503475D+01  0.755648D+01 -0.574377D+01 -0.119192D+00
              231           232           233           234           235 
     1  -0.574377D+01 -0.142502D+02 -0.679387D+01  0.527414D+01 -0.392639D+01
     2  -0.119192D+00 -0.679387D+01 -0.729646D+01  0.712644D+01  0.781308D+01
     3   0.333288D+01  0.527414D+01  0.712644D+01  0.681781D+01  0.552914D+01
              236           237           238           239           240 
     1   0.781308D+01  0.552914D+01 -0.427758D+01  0.541324D+01  0.383934D+01
     2   0.138604D+01  0.379915D+01  0.541324D+01 -0.411328D+01 -0.294291D+01
     3   0.379915D+01 -0.436164D+01  0.383934D+01 -0.294291D+01 -0.750650D+01
              241           242           243           244           245 
     1   0.847094D+01  0.402132D+01 -0.828649D+01 -0.201141D+02  0.365643D+01
     2   0.402132D+01 -0.948483D+00  0.525083D+01  0.365643D+01  0.365942D+01
     3  -0.828649D+01  0.525083D+01 -0.118732D+02 -0.825021D+01 -0.719845D+01
              246           247           248           249           250 
     1  -0.825021D+01  0.280092D+00 -0.567031D+01 -0.271920D+01  0.580175D+01
     2  -0.719845D+01 -0.567031D+01  0.608194D+01 -0.187519D+01 -0.473969D+01
     3   0.900223D+00 -0.271920D+01 -0.187519D+01  0.532871D+01 -0.530500D+01
              251           252           253           254           255 
     1  -0.473969D+01 -0.530500D+01 -0.701030D+01  0.749734D+00  0.314926D+01
     2   0.884459D+01  0.739205D+01  0.749734D+00  0.762863D+00  0.387366D+01
     3   0.739205D+01 -0.425952D+01  0.314926D+01  0.387366D+01  0.281968D+01
              256           257           258           259           260 
     1   0.658935D+01 -0.105824D+02  0.287193D+01 -0.470869D+01  0.275573D+01
     2  -0.105824D+02  0.365546D+01 -0.423129D+01  0.275573D+01 -0.697568D+01
     3   0.287193D+01 -0.423129D+01 -0.174009D+01 -0.713069D+01 -0.341499D+01
              261           262           263           264           265 
     1  -0.713069D+01  0.417371D+00  0.970115D+00 -0.507762D-01  0.678260D+00
     2  -0.341499D+01  0.970115D+00 -0.314838D+01  0.218858D+01 -0.167459D+01
     3   0.702105D+00 -0.507762D-01  0.218858D+01 -0.268079D+01  0.804520D+00
              266           267           268           269           270 
     1  -0.167459D+01  0.804520D+00 -0.109195D+00  0.885257D+00 -0.145247D+01
     2  -0.418073D+01 -0.124465D+01  0.885257D+00 -0.137417D+01 -0.330440D+00
     3  -0.124465D+01 -0.211448D+01 -0.145247D+01 -0.330440D+00  0.254040D+01
              271           272           273           274           275 
     1  -0.683839D+00  0.866104D+00 -0.194088D+01  0.126630D+01 -0.167719D+01
     2   0.866104D+00 -0.288704D+01  0.159079D+01 -0.167719D+01  0.111754D+01
     3  -0.194088D+01  0.159079D+01 -0.384544D+01 -0.209848D+01 -0.524180D-01
              276           277           278           279           280 
     1  -0.209848D+01 -0.875511D+00 -0.115230D+01 -0.213962D+01  0.148086D+01
     2  -0.524180D-01 -0.115230D+01 -0.839723D+00  0.558686D+00 -0.727738D+01
     3   0.388091D+01 -0.213962D+01  0.558686D+00 -0.153674D+01  0.893832D+01
              281           282           283           284           285 
     1  -0.727738D+01  0.893832D+01 -0.160615D+01  0.341503D+01  0.455593D+00
     2   0.143875D+01  0.502311D+00  0.341503D+01 -0.684184D+01  0.543034D+01
     3   0.502311D+00 -0.164289D+01  0.455593D+00  0.543034D+01 -0.957746D+00
              286           287           288           289           290 
     1  -0.137908D+01  0.250380D+01  0.802012D+00  0.224465D+02  0.124567D+02
     2   0.250380D+01 -0.469465D+01 -0.436572D+01  0.124567D+02  0.101062D+02
     3   0.802012D+00 -0.436572D+01  0.742452D+01 -0.398788D+01 -0.956921D+00
              291           292           293           294           295 
     1  -0.398788D+01  0.896040D+01 -0.236950D+01 -0.436253D+01  0.261573D+01
     2  -0.956921D+00 -0.236950D+01 -0.376966D+01 -0.179620D+01 -0.511490D+01
     3   0.192887D+01 -0.436253D+01 -0.179620D+01  0.761791D+01 -0.556612D+01
              296           297           298           299           300 
     1  -0.511490D+01 -0.556612D+01 -0.410757D-01  0.627089D+00 -0.424467D-01
     2  -0.120721D+02 -0.642213D+00  0.627089D+00 -0.279041D+00  0.111807D+01
     3  -0.642213D+00  0.246123D+01 -0.424467D-01  0.111807D+01 -0.224613D+01
              301           302           303           304           305 
     1   0.119800D+01 -0.129545D+01  0.718735D-01 -0.463903D+00  0.894730D+00
     2  -0.129545D+01  0.795133D+01 -0.655125D+01  0.894730D+00 -0.144303D+01
     3   0.718735D-01 -0.655125D+01  0.419959D+01 -0.104505D+01  0.275923D+01
              306           307           308           309           310 
     1  -0.104505D+01 -0.271795D+01  0.264059D+01 -0.422533D+01 -0.114683D+01
     2   0.275923D+01  0.264059D+01  0.204570D+01 -0.233381D+01  0.148007D+01
     3  -0.268545D+01 -0.422533D+01 -0.233381D+01  0.169150D+00 -0.307599D+01
              311           312           313           314           315 
     1   0.148007D+01 -0.307599D+01  0.217679D+00 -0.120637D+01  0.846679D+00
     2  -0.636364D+00  0.105063D+00 -0.120637D+01 -0.102963D+01  0.179450D+01
     3   0.105063D+00  0.626113D+00  0.846679D+00  0.179450D+01 -0.141514D+01
              316           317           318           319           320 
     1   0.760978D+00  0.199679D+01 -0.249794D+01  0.598417D+00 -0.136364D+01
     2   0.199679D+01 -0.267785D+01  0.105090D+01 -0.136364D+01  0.196015D+00
     3  -0.249794D+01  0.105090D+01  0.407427D+01  0.235420D+01 -0.171473D-01
              321           322           323           324           325 
     1   0.235420D+01  0.488497D+00 -0.808595D+00  0.746665D+00  0.935976D+01
     2  -0.171473D-01 -0.808595D+00  0.122561D+01  0.850374D+00  0.183833D+01
     3  -0.528449D+01  0.746665D+00  0.850374D+00 -0.695781D+01 -0.413330D+01
              326           327           328           329           330 
     1   0.183833D+01 -0.413330D+01 -0.632657D+01  0.280936D+01  0.203577D+01
     2  -0.194949D+01 -0.178652D+01  0.280936D+01  0.443751D+01 -0.461905D+00
     3  -0.178652D+01  0.241631D+01  0.203577D+01 -0.461905D+00 -0.184440D+01
              331           332           333           334           335 
     1  -0.556271D+01 -0.151386D+01  0.122147D+01  0.349458D+01  0.596094D+00
     2  -0.151386D+01  0.136034D+01 -0.603966D+00  0.596094D+00 -0.226500D+01
     3   0.122147D+01 -0.603966D+00 -0.118790D+01  0.108186D+01  0.148047D+01
              336           337           338           339           340 
     1   0.108186D+01 -0.449801D+00  0.963776D+00 -0.300487D+01  0.230917D+01
     2   0.148047D+01  0.963776D+00  0.308928D+01 -0.230995D+01 -0.239329D+01
     3  -0.163648D+01 -0.300487D+01 -0.230995D+01  0.148202D+01  0.175101D+01
              341           342           343           344           345 
     1  -0.239329D+01  0.175101D+01  0.409666D+01  0.448199D+01  0.525457D+00
     2  -0.436245D+01  0.230560D+01  0.448199D+01  0.379011D+01 -0.533027D+00
     3   0.230560D+01 -0.257097D+01  0.525457D+00 -0.533027D+00 -0.686753D+00
              346           347           348           349           350 
     1   0.557497D+01  0.404779D+01  0.535269D-01  0.459371D+01  0.342705D+01
     2   0.404779D+01  0.403514D+01  0.793646D+00  0.342705D+01  0.394021D+01
     3   0.535269D-01  0.793646D+00 -0.140426D+01  0.460356D+01  0.271330D+01
              351           352           353           354           355 
     1   0.460356D+01  0.706575D+01 -0.104941D+01  0.432756D+01  0.117797D+01
     2   0.271330D+01 -0.104941D+01 -0.129308D+01 -0.158422D+00  0.327843D+01
     3  -0.193017D+01  0.432756D+01 -0.158422D+00  0.502416D+01  0.105536D+01
              356           357           358           359           360 
     1   0.327843D+01  0.105536D+01  0.163492D+01  0.320650D+00  0.408854D+01
     2  -0.387220D+00  0.273422D+01  0.320650D+00  0.289894D+00 -0.538325D+00
     3   0.273422D+01  0.130977D+01  0.408854D+01 -0.538325D+00  0.384198D+01
              361           362           363           364           365 
     1   0.366461D+01 -0.175071D+01  0.172358D+01  0.216119D+00  0.233115D+00
     2  -0.175071D+01 -0.873424D-01  0.513992D+00  0.233115D+00 -0.273334D+01
     3   0.172358D+01  0.513992D+00 -0.493581D+01 -0.169073D+01  0.177819D+01
              366           367           368           369           370 
     1  -0.169073D+01 -0.629781D+00 -0.214470D+00 -0.564099D+00  0.657667D+01
     2   0.177819D+01 -0.214470D+00 -0.518864D+00 -0.164900D+01 -0.154983D+01
     3  -0.336546D+01 -0.564099D+00 -0.164900D+01  0.284177D+01 -0.203569D+01
              371           372           373           374           375 
     1  -0.154983D+01 -0.203569D+01  0.446539D+00  0.319621D+01 -0.133042D+01
     2  -0.259882D+00  0.150009D+01  0.319621D+01 -0.141224D+01  0.110462D+01
     3   0.150009D+01  0.188993D+01 -0.133042D+01  0.110462D+01  0.181220D+01
              376           377           378           379           380 
     1  -0.261335D+01  0.864094D+00  0.251557D+01  0.372291D+01 -0.305924D+01
     2   0.864094D+00  0.907132D+00  0.653048D+00 -0.305924D+01 -0.277274D+00
     3   0.251557D+01  0.653048D+00 -0.167547D+01  0.194226D+01 -0.220795D+01
              381           382           383           384           385 
     1   0.194226D+01  0.528153D+00  0.428231D+00  0.375040D+00  0.228100D+01
     2  -0.220795D+01  0.428231D+00 -0.447852D+01 -0.756768D+00 -0.973942D+00
     3  -0.143256D+01  0.375040D+00 -0.756768D+00 -0.753397D+00  0.389292D+00
              386           387           388           389           390 
     1  -0.973942D+00  0.389292D+00  0.370613D+01 -0.362039D+01 -0.478088D+00
     2  -0.896501D+00 -0.193924D+01 -0.362039D+01  0.446703D+01 -0.573064D+00
     3  -0.193924D+01 -0.836605D+00 -0.478088D+00 -0.573064D+00 -0.591995D+00
              391           392           393           394           395 
     1  -0.273364D+01  0.395761D+01 -0.359774D+00  0.330338D+00  0.942099D+00
     2   0.395761D+01 -0.762460D+01 -0.695942D+00  0.942099D+00 -0.536266D+01
     3  -0.359774D+00 -0.695942D+00  0.859804D+00  0.177714D+01 -0.230389D+01
              396           397           398           399           400 
     1   0.177714D+01  0.385455D+01 -0.348813D+01  0.185427D+01  0.502760D+00
     2  -0.230389D+01 -0.348813D+01 -0.349387D+01  0.176692D+01 -0.322504D+00
     3  -0.814734D+00  0.185427D+01  0.176692D+01  0.130443D+00  0.160808D-01
              401           402           403           404           405 
     1  -0.322504D+00  0.160808D-01 -0.172099D+01  0.225734D+00  0.714909D+00
     2  -0.199195D+01  0.133584D+01  0.225734D+00  0.441955D+01 -0.304620D+01
     3   0.133584D+01  0.568466D+00  0.714909D+00 -0.304620D+01  0.399537D+01
              406           407           408           409           410 
     1   0.431465D+01 -0.909119D+00  0.118716D+01 -0.171939D+01  0.331517D+01
     2  -0.909119D+00  0.205137D+01 -0.128031D+00  0.331517D+01 -0.161986D+01
     3   0.118716D+01 -0.128031D+00 -0.268477D+01  0.199481D+01  0.664135D+00
              411           412           413           414           415 
     1   0.199481D+01 -0.197547D+01  0.131653D+01  0.154716D+00  0.481551D+01
     2   0.664135D+00  0.131653D+01 -0.198312D+01  0.118458D+01 -0.347567D+01
     3   0.559739D+01  0.154716D+00  0.118458D+01  0.410293D+01  0.231398D+01
              416           417           418           419           420 
     1  -0.347567D+01  0.231398D+01 -0.131393D+01  0.337575D+01 -0.284632D+01
     2   0.317547D+00 -0.112443D+01  0.337575D+01 -0.576373D+01  0.437806D+01
     3  -0.112443D+01  0.160976D+01 -0.284632D+01  0.437806D+01 -0.492690D+01
              421           422           423           424           425 
     1   0.104054D+01 -0.208372D+01  0.214081D+01  0.909071D+01  0.104650D+00
     2  -0.208372D+01  0.198886D+01 -0.284548D+01  0.104650D+00  0.155561D+00
     3   0.214081D+01 -0.284548D+01  0.333643D+01  0.338137D+01 -0.326438D+00
              426           427           428           429           430 
     1   0.338137D+01  0.368742D+01 -0.726796D+00  0.790257D+00  0.720039D+01
     2  -0.326438D+00 -0.726796D+00  0.635180D+00  0.527392D+00 -0.862906D+00
     3  -0.247260D+00  0.790257D+00  0.527392D+00 -0.127597D-01  0.507448D+01
              431           432           433           434           435 
     1  -0.862906D+00  0.507448D+01  0.379843D+01 -0.302645D+01  0.878564D+00
     2   0.104403D+01 -0.763254D+00 -0.302645D+01  0.122827D+01 -0.932190D+00
     3  -0.763254D+00  0.208989D+01  0.878564D+00 -0.932190D+00 -0.420812D+00
              436           437           438           439           440 
     1  -0.443920D+01  0.572788D+01 -0.446414D+01  0.478190D+00 -0.440794D+01
     2   0.572788D+01 -0.298347D+00  0.152405D+01 -0.440794D+01  0.111590D+01
     3  -0.446414D+01  0.152405D+01 -0.296639D+00  0.299047D+00 -0.166039D+00
              441           442           443           444           445 
     1   0.299047D+00  0.278416D+01 -0.470452D+00 -0.139550D+01 -0.308239D+01
     2  -0.166039D+00 -0.470452D+00 -0.919161D+00  0.362517D-01  0.485431D+01
     3  -0.427194D+00 -0.139550D+01  0.362517D-01 -0.451416D+00  0.312715D+01
              446           447           448           449           450 
     1   0.485431D+01  0.312715D+01 -0.476161D+01  0.431168D+01  0.199885D+01
     2  -0.340894D+01 -0.780743D-01  0.431168D+01 -0.109618D+01 -0.797559D+00
     3  -0.780743D-01  0.496437D-01  0.199885D+01 -0.797559D+00 -0.750412D+00
              451           452           453           454           455 
     1  -0.858734D+01 -0.642443D+00  0.494761D+01 -0.754893D+01 -0.301753D+01
     2  -0.642443D+00  0.223776D+01  0.672573D+00 -0.301753D+01  0.267302D+01
     3   0.494761D+01  0.672573D+00 -0.342379D+01  0.220810D+01  0.343725D+01
              456           457           458           459           460 
     1   0.220810D+01  0.278620D+01 -0.195212D+01 -0.248773D+01 -0.421644D+01
     2   0.343725D+01 -0.195212D+01  0.734790D+00  0.260349D+00  0.677148D+00
     3  -0.720140D+00 -0.248773D+01  0.260349D+00  0.140517D+01 -0.421595D+00
              461           462           463           464           465 
     1   0.677148D+00 -0.421595D+00 -0.200938D+00  0.996484D+00 -0.186098D+01
     2   0.129411D+01  0.122227D+01  0.996484D+00  0.280049D+00  0.996516D+00
     3   0.122227D+01  0.355826D+01 -0.186098D+01  0.996516D+00  0.216996D+01
              466           467           468           469           470 
     1  -0.257279D+01 -0.153105D+01 -0.283521D+01 -0.422813D+01  0.406801D+01
     2  -0.153105D+01  0.224948D+01  0.241440D+01  0.406801D+01 -0.230471D+01
     3  -0.283521D+01  0.241440D+01  0.587712D+01  0.157669D+01 -0.257451D+01
              471           472           473           474           475 
     1   0.157669D+01  0.778641D+01 -0.491614D+01 -0.625527D+00 -0.200998D+01
     2  -0.257451D+01 -0.491614D+01  0.445332D+01  0.188528D+01  0.311528D+01
     3  -0.659537D+00 -0.625527D+00  0.188528D+01 -0.257481D+01 -0.300661D+01
              476           477           478           479           480 
     1   0.311528D+01 -0.300661D+01 -0.593380D+00  0.946821D+00  0.145507D+01
     2  -0.290472D+01 -0.317368D+00  0.946821D+00 -0.170513D+01 -0.538118D+00
     3  -0.317368D+00  0.242441D+01  0.145507D+01 -0.538118D+00  0.283584D+01
              481           482           483           484           485 
     1  -0.257671D+00  0.555978D+00 -0.964202D+00  0.565548D+00  0.578448D+00
     2   0.555978D+00  0.711263D+01  0.445964D+01  0.578448D+00 -0.311969D+01
     3  -0.964202D+00  0.445964D+01 -0.683649D+00  0.146535D+01 -0.993713D+00
              486           487           488           489           490 
     1   0.146535D+01  0.311558D+01  0.170351D+01  0.387263D+01 -0.809790D+00
     2  -0.993713D+00  0.170351D+01 -0.532865D+00 -0.163373D+01 -0.281562D+00
     3   0.130884D+00  0.387263D+01 -0.163373D+01 -0.196769D+01 -0.151873D+01
              491           492           493           494           495 
     1  -0.281562D+00 -0.151873D+01 -0.116884D+01 -0.128901D+01 -0.206917D+01
     2   0.707190D-01  0.195269D+01 -0.128901D+01  0.160371D+01  0.146644D+01
     3   0.195269D+01  0.306563D+01 -0.206917D+01  0.146644D+01 -0.198340D+00
              496           497           498           499           500 
     1  -0.100423D-01  0.354172D+00  0.107670D+01  0.296418D+00  0.644921D+00
     2   0.354172D+00  0.101732D+01  0.109182D+01  0.644921D+00 -0.304994D+00
     3   0.107670D+01  0.109182D+01  0.800710D-01  0.818290D+00  0.436672D+00
              501           502           503           504           505 
     1   0.818290D+00  0.684736D+00 -0.641087D+00  0.174016D+01 -0.772496D+01
     2   0.436672D+00 -0.641087D+00  0.931911D+00  0.355944D+01  0.347316D+01
     3  -0.106930D+01  0.174016D+01  0.355944D+01  0.126361D+02 -0.377423D+01
              506           507           508           509           510 
     1   0.347316D+01 -0.377423D+01  0.241507D+01 -0.340339D+01  0.119230D+01
     2  -0.187967D+01  0.305237D+01 -0.340339D+01  0.305727D+01 -0.210878D+01
     3   0.305237D+01 -0.209309D+01  0.119230D+01 -0.210878D+01  0.129972D+00
              511           512           513           514           515 
     1  -0.526933D+00 -0.152803D+01 -0.296862D+01 -0.522475D+01 -0.178431D+01
     2  -0.152803D+01  0.119306D+01 -0.140538D+00 -0.178431D+01  0.191947D+01
     3  -0.296862D+01 -0.140538D+00 -0.197657D+01 -0.291147D+01 -0.307473D+01
              516           517           518           519           520 
     1  -0.291147D+01 -0.191847D+01 -0.177573D+00 -0.123920D+01  0.151118D+01
     2  -0.307473D+01 -0.177573D+00 -0.130444D+00 -0.232557D+01  0.122185D+01
     3   0.343344D+01 -0.123920D+01 -0.232557D+01 -0.918231D+00 -0.136723D+01
              521           522           523           524           525 
     1   0.122185D+01 -0.136723D+01 -0.326784D+01 -0.115380D+01 -0.266898D+01
     2  -0.684631D+00  0.141453D+01 -0.115380D+01 -0.384142D+00 -0.172349D+01
     3   0.141453D+01 -0.659778D+01 -0.266898D+01 -0.172349D+01 -0.257798D+01
              526           527           528           529           530 
     1  -0.162167D+01 -0.171360D+01 -0.516679D+00 -0.296843D+01 -0.706435D+00
     2  -0.171360D+01  0.441342D+00 -0.277850D+01 -0.706435D+00 -0.424265D+00
     3  -0.516679D+00 -0.277850D+01  0.118320D+01 -0.546493D+01 -0.122203D+01
              531           532           533           534           535 
     1  -0.546493D+01 -0.400354D+01 -0.567230D+00 -0.495368D+01  0.122359D+01
     2  -0.122203D+01 -0.567230D+00  0.882231D+00  0.229444D+01  0.863965D-02
     3  -0.108281D+02 -0.495368D+01  0.229444D+01 -0.107203D+01  0.419436D+00
              536           537           538           539           540 
     1   0.863965D-02  0.419436D+00 -0.192074D+01  0.924957D+00 -0.137802D+01
     2  -0.442818D+01 -0.246488D+01  0.924957D+00  0.101161D+01  0.105582D+01
     3  -0.246488D+01 -0.894442D+00 -0.137802D+01  0.105582D+01  0.129074D+01
              541           542           543           544           545 
     1  -0.467607D+01 -0.254275D+01 -0.212467D+01 -0.252902D+01 -0.225000D+01
     2  -0.254275D+01 -0.916744D+00 -0.201835D+00 -0.225000D+01 -0.147078D+01
     3  -0.212467D+01 -0.201835D+00 -0.277280D+00 -0.725748D+00  0.180594D+00
              546           547           548           549           550 
     1  -0.725748D+00 -0.443898D+01 -0.224054D+01 -0.482467D+01 -0.102239D+02
     2   0.180594D+00 -0.224054D+01 -0.540533D+00 -0.103934D+01  0.133643D+01
     3  -0.261345D+00 -0.482467D+01 -0.103934D+01  0.171194D+01 -0.684405D+00
              551           552           553           554           555 
     1   0.133643D+01 -0.684405D+00  0.296474D+01 -0.439190D+01 -0.475734D+00
     2   0.672712D-01 -0.625296D+00 -0.439190D+01  0.126758D+01 -0.246769D+00
     3  -0.625296D+00 -0.356931D+00 -0.475734D+00 -0.246769D+00  0.146229D+00
              556           557           558           559           560 
     1  -0.105089D+00  0.142683D+01 -0.854028D+00 -0.465577D+01 -0.164302D+01
     2   0.142683D+01  0.354935D+00  0.124491D+01 -0.164302D+01  0.346215D+01
     3  -0.854028D+00  0.124491D+01 -0.239771D+01 -0.109742D+01 -0.129680D+01
              561           562           563           564           565 
     1  -0.109742D+01  0.173826D+01  0.484719D-01 -0.388742D+00  0.150935D+00
     2  -0.129680D+01  0.484719D-01 -0.387144D+01  0.823723D-01 -0.110316D+01
     3   0.151291D+00 -0.388742D+00  0.823723D-01 -0.437693D+00  0.457607D+00
              566           567           568           569           570 
     1  -0.110316D+01  0.457607D+00 -0.601920D+01 -0.322317D+01  0.118214D+01
     2  -0.164002D+01 -0.202542D+01 -0.322317D+01 -0.231410D+01  0.113155D+01
     3  -0.202542D+01 -0.203525D+01  0.118214D+01  0.113155D+01 -0.962420D-01
              571           572           573           574           575 
     1  -0.265285D+01 -0.256623D+01 -0.546840D+00  0.176273D+01  0.110550D+01
     2  -0.256623D+01 -0.139484D+01  0.625515D+00  0.110550D+01  0.149021D+01
     3  -0.546840D+00  0.625515D+00  0.321385D+00 -0.374968D+01 -0.227708D+01
              576           577           578           579           580 
     1  -0.374968D+01 -0.452785D+00 -0.218186D+01 -0.611269D+00 -0.560974D+01
     2  -0.227708D+01 -0.218186D+01 -0.114971D+01 -0.167754D+01 -0.612452D+01
     3   0.140975D+01 -0.611269D+00 -0.167754D+01 -0.113843D+01 -0.125442D+01
              581           582           583           584           585 
     1  -0.612452D+01 -0.125442D+01 -0.969606D+00  0.277907D+00 -0.141876D+01
     2  -0.650509D+01 -0.404162D+01  0.277907D+00  0.106581D+01 -0.708877D+00
     3  -0.404162D+01 -0.500359D+00 -0.141876D+01 -0.708877D+00 -0.542312D+00
              586           587           588           589           590 
     1  -0.548504D+01 -0.341809D+01 -0.182072D+00 -0.264874D+01  0.314536D+00
     2  -0.341809D+01 -0.458907D+00  0.969274D-01  0.314536D+00  0.122686D+01
     3  -0.182072D+00  0.969274D-01  0.369058D+01 -0.728116D-01  0.596598D+00
              591           592           593           594           595 
     1  -0.728116D-01  0.395842D+01  0.163174D+01 -0.111987D+01 -0.762724D+01
     2   0.596598D+00  0.163174D+01 -0.242858D+00 -0.171726D+01  0.716424D+00
     3   0.158005D+01 -0.111987D+01 -0.171726D+01 -0.591428D+01 -0.303441D+01
              596           597           598           599           600 
     1   0.716424D+00 -0.303441D+01  0.757992D+01 -0.668825D+00  0.189139D+01
     2   0.241944D+01  0.177875D+01 -0.668825D+00 -0.736483D+00 -0.217959D+01
     3   0.177875D+01 -0.161450D+01  0.189139D+01 -0.217959D+01 -0.495269D+00
              601           602           603           604           605 
     1  -0.246450D+00 -0.111923D+01 -0.156000D+01 -0.914559D+00  0.564890D+00
     2  -0.111923D+01 -0.947397D+00 -0.652030D+00  0.564890D+00 -0.273690D+01
     3  -0.156000D+01 -0.652030D+00  0.178653D+00 -0.894676D+00  0.126689D+01
              606           607           608           609           610 
     1  -0.894676D+00 -0.818870D+00 -0.217172D+01  0.287166D+00 -0.781835D+00
     2   0.126689D+01 -0.217172D+01 -0.471988D+01 -0.109436D+01  0.144471D+01
     3   0.200382D+01  0.287166D+00 -0.109436D+01 -0.534983D+00  0.118463D+01
              611           612           613           614           615 
     1   0.144471D+01  0.118463D+01  0.344654D+00 -0.173562D+01  0.349770D+00
     2   0.380547D+01  0.589048D+00 -0.173562D+01  0.449882D-01 -0.202801D+01
     3   0.589048D+00  0.112611D+01  0.349770D+00 -0.202801D+01 -0.260911D+01
              616           617           618           619           620 
     1  -0.782489D+00  0.296465D+00 -0.386139D+00 -0.594505D-01 -0.315917D+01
     2   0.296465D+00  0.326852D+01  0.145467D+01 -0.315917D+01 -0.674173D+00
     3  -0.386139D+00  0.145467D+01  0.540648D+00 -0.184926D+01 -0.186237D+00
              621           622           623           624           625 
     1  -0.184926D+01  0.172263D+00 -0.113623D+01 -0.177925D+00 -0.588347D-01
     2  -0.186237D+00 -0.113623D+01  0.223396D+01  0.103183D+01  0.996411D+00
     3  -0.478458D+00 -0.177925D+00  0.103183D+01  0.969640D+00 -0.352063D-01
              626           627           628           629           630 
     1   0.996411D+00 -0.352063D-01  0.310694D+00  0.162826D+01  0.804196D+00
     2  -0.185085D+00 -0.711409D+00  0.162826D+01 -0.372864D+01 -0.137585D+01
     3  -0.711409D+00 -0.712573D+00  0.804196D+00 -0.137585D+01 -0.149125D+01
End of G2Drv F.D. properties file   788 does not exist.
         IDoAtm=11111111111111111111111111111111111111111111111111
         IDoAtm=11111111111111111111
         Differentiating once with respect to electric field.
               with respect to dipole field.
         Differentiating once with respect to nuclear coordinates.
CalDSu exits because no D1Ps are significant.
         There are   213 degrees of freedom in the 1st order CPHF.  IDoFFX=5 NUNeed=   213.
Will reuse    3 saved solutions.
   207 vectors produced by pass  0 Test12= 9.15D-14 1.00D-09 XBig12= 4.65D-01 2.57D-01.
AX will form    72 AO Fock derivatives at one time.
   207 vectors produced by pass  1 Test12= 9.15D-14 1.00D-09 XBig12= 1.43D-01 1.54D-01.
   207 vectors produced by pass  2 Test12= 9.15D-14 1.00D-09 XBig12= 1.38D-03 3.26D-03.
   207 vectors produced by pass  3 Test12= 9.15D-14 1.00D-09 XBig12= 1.05D-05 2.02D-04.
   207 vectors produced by pass  4 Test12= 9.15D-14 1.00D-09 XBig12= 2.29D-08 9.29D-06.
   155 vectors produced by pass  5 Test12= 9.15D-14 1.00D-09 XBig12= 2.85D-11 3.20D-07.
    35 vectors produced by pass  6 Test12= 9.15D-14 1.00D-09 XBig12= 2.73D-14 1.20D-08.
InvSVY:  IOpt=1 It=  1 EMax= 9.99D-16
Solved reduced A of dimension  1225 with   213 vectors.
Isotropic polarizability for W=    0.000000      362.74 Bohr**3.
PxSclF for G(T1ab):  IOpCl= 0 ISclPx=1 IMOff=     0 NMtTot=    18 NTT=  343206 IRwP= 19995     0 IPTmp= 19990     0 ScalPx= 1.53D+04
End of Minotr F.D. properties on file   721 Mask=      11 NFrqRd=     2 NDeriv=     1 ND12= 1 LenFil=      58:
Frequencies=    0.000000    0.085969
Property number 1 -- Alpha(-w,w) frequency  1    0.000000:
                1             2             3 
     1   0.453174D+03 -0.587450D+01  0.189700D+02
     2  -0.587450D+01  0.310560D+03 -0.437154D+01
     3   0.189700D+02 -0.437154D+01  0.324488D+03
Property number 1 -- Alpha(-w,w) frequency  2    0.085969:
                1             2             3 
     1   0.495219D+03 -0.951610D+01  0.259879D+02
     2  -0.951610D+01  0.330792D+03 -0.642047D+01
     3   0.259879D+02 -0.642047D+01  0.348189D+03
Property number 5 -- Beta(-w,w,0) frequency  1    0.000000:
                1 
     1   0.117340D+03
     2   0.108720D+03
     3   0.471391D+02
     4   0.108673D+03
     5  -0.147631D+03
     6  -0.403297D+02
     7   0.108720D+03
     8   0.471391D+02
     9  -0.215534D+03
    10  -0.147631D+03
    11   0.197592D+03
    12  -0.167583D+03
    13   0.108673D+03
    14  -0.147631D+03
    15   0.197592D+03
    16  -0.403297D+02
    17  -0.167583D+03
    18   0.128482D+02
Property number 5 -- Beta(-w,w,0) frequency  2    0.085969:
                1 
     1   0.227168D+03
     2   0.311807D+03
     3  -0.335223D+02
     4   0.203544D+03
     5  -0.862188D+02
     6   0.182485D+02
     7   0.189389D+03
     8   0.160356D+03
     9  -0.514001D+03
    10  -0.331370D+03
    11   0.390282D+03
    12  -0.445277D+03
    13   0.183467D+03
    14  -0.318594D+03
    15   0.393768D+03
    16  -0.104611D+03
    17  -0.402031D+03
    18  -0.132308D+03
End of Minotr F.D. properties on file   722 Mask=       1 NFrqRd=     2 NDeriv=   210 ND12= 1 LenFil=    3784:
Frequencies=    0.000000    0.085969
Property number 1 -- Alpha(-w,w) derivatives, frequency  1    0.000000:
                1             2             3             4             5 
     1  -0.440798D+01  0.626878D+01  0.132536D+02 -0.226329D+01 -0.229902D+01
     2   0.626878D+01 -0.582589D+01 -0.870171D+01 -0.229902D+01 -0.527587D-01
     3   0.132536D+02 -0.870171D+01 -0.161794D+02 -0.510343D+01  0.647879D+00
                6             7             8             9            10 
     1  -0.510343D+01 -0.809812D+01 -0.271192D+00 -0.338737D+01  0.283108D+01
     2   0.647879D+00 -0.271192D+00 -0.143787D+01  0.115920D+01 -0.276670D+01
     3   0.608541D+01 -0.338737D+01  0.115920D+01 -0.204465D+00 -0.307533D+01
               11            12            13            14            15 
     1  -0.276670D+01 -0.307533D+01  0.371794D+00  0.476630D-01  0.277680D+01
     2   0.749204D+00  0.534565D+01  0.476630D-01 -0.661042D+00 -0.275154D+01
     3   0.534565D+01  0.119740D+02  0.277680D+01 -0.275154D+01 -0.431006D+01
               16            17            18            19            20 
     1   0.740289D+01  0.209792D+01  0.526632D+01 -0.138441D+02 -0.291694D+01
     2   0.209792D+01 -0.469759D+00 -0.102976D+01 -0.291694D+01 -0.331710D+01
     3   0.526632D+01 -0.102976D+01 -0.399128D+01 -0.633999D+01 -0.533152D+01
               21            22            23            24            25 
     1  -0.633999D+01  0.184408D+01 -0.137392D+01  0.114231D+01 -0.194609D+01
     2  -0.533152D+01 -0.137392D+01  0.242332D+01  0.215185D+01 -0.161576D+00
     3  -0.175666D+02  0.114231D+01  0.215185D+01  0.305074D+01 -0.336941D+01
               26            27            28            29            30 
     1  -0.161576D+00 -0.336941D+01  0.134678D+02  0.415722D+01  0.833464D+01
     2  -0.505705D+00 -0.212006D+01  0.415722D+01  0.580331D+01  0.813397D+01
     3  -0.212006D+01 -0.146620D+01  0.833464D+01  0.813397D+01  0.216241D+02
               31            32            33            34            35 
     1   0.438171D+01  0.549754D+01  0.525297D+00  0.151456D+02  0.175847D+01
     2   0.549754D+01 -0.191582D+00  0.174327D+01  0.175847D+01  0.245929D+01
     3   0.525297D+00  0.174327D+01 -0.210510D+01  0.874080D+01  0.403831D+01
               36            37            38            39            40 
     1   0.874080D+01  0.136672D+02  0.834450D+00  0.571522D+01 -0.234938D+01
     2   0.403831D+01  0.834450D+00 -0.100610D+01 -0.250232D+01  0.212505D+00
     3   0.124408D+02  0.571522D+01 -0.250232D+01 -0.473714D+01  0.121452D+01
               41            42            43            44            45 
     1   0.212505D+00  0.121452D+01  0.606753D+00  0.147977D+01  0.507087D+01
     2   0.502318D+00  0.144140D+01  0.147977D+01  0.286549D+00  0.261590D+01
     3   0.144140D+01  0.355506D+01  0.507087D+01  0.261590D+01  0.936670D+01
               46            47            48            49            50 
     1   0.978416D+01 -0.650581D+01 -0.158720D+02 -0.297989D+01  0.490097D+01
     2  -0.650581D+01  0.655850D+01  0.763717D+01  0.490097D+01 -0.349126D+01
     3  -0.158720D+02  0.763717D+01  0.150224D+02  0.142017D+01 -0.304412D+01
               51            52            53            54            55 
     1   0.142017D+01 -0.790283D+01 -0.108615D+01 -0.270500D+01 -0.122779D+02
     2  -0.304412D+01 -0.108615D+01  0.198303D+00 -0.343329D+01  0.137611D+01
     3  -0.626139D+01 -0.270500D+01 -0.343329D+01 -0.919453D+01 -0.282755D+00
               56            57            58            59            60 
     1   0.137611D+01 -0.282755D+00  0.139342D+00 -0.293715D+01 -0.427603D+00
     2  -0.268389D+01 -0.574402D+01 -0.293715D+01  0.131675D+01  0.203787D+00
     3  -0.574402D+01 -0.141239D+02 -0.427603D+00  0.203787D+00  0.312930D+01
               61            62            63            64            65 
     1  -0.876694D+01  0.490061D+00 -0.181136D+01  0.523360D+00  0.143513D+01
     2   0.490061D+00 -0.957490D+00  0.163580D+00  0.143513D+01  0.923465D+00
     3  -0.181136D+01  0.163580D+00 -0.243468D+01  0.311483D+00 -0.231925D+01
               66            67            68            69            70 
     1   0.311483D+00  0.132995D+01 -0.133531D+01  0.173877D+01  0.566344D+00
     2  -0.231925D+01 -0.133531D+01 -0.838545D+00  0.240741D+01  0.178809D+01
     3  -0.134284D+01  0.173877D+01  0.240741D+01 -0.153921D+01  0.156799D+01
               71            72            73            74            75 
     1   0.178809D+01  0.156799D+01  0.118449D+01  0.195731D+01  0.138343D+01
     2   0.225029D+01 -0.297934D+01  0.195731D+01  0.202690D+01  0.299062D+01
     3  -0.297934D+01 -0.319578D+01  0.138343D+01  0.299062D+01  0.893328D+01
               76            77            78            79            80 
     1  -0.551666D+00 -0.157868D+01 -0.106938D+01  0.317234D+01 -0.146442D+01
     2  -0.157868D+01  0.116295D+01  0.286410D+00 -0.146442D+01  0.107863D+01
     3  -0.106938D+01  0.286410D+00 -0.220378D+01 -0.324276D+01  0.112813D+01
               81            82            83            84            85 
     1  -0.324276D+01 -0.840027D+01 -0.426612D+00 -0.652176D+01 -0.475828D+01
     2   0.112813D+01 -0.426612D+00 -0.420201D+01 -0.260307D+01 -0.935217D+01
     3   0.151689D+01 -0.652176D+01 -0.260307D+01 -0.105118D+01 -0.524472D+01
               86            87            88            89            90 
     1  -0.935217D+01 -0.524472D+01 -0.880431D+01 -0.370989D+01 -0.445340D+01
     2  -0.485147D+01 -0.608565D+01 -0.370989D+01 -0.259954D+01 -0.100603D+01
     3  -0.608565D+01 -0.362979D+01 -0.445340D+01 -0.100603D+01 -0.815130D+01
               91            92            93            94            95 
     1   0.472358D+01 -0.158732D+01  0.120477D+01  0.335843D+01  0.804494D+01
     2  -0.158732D+01  0.342145D+01  0.140599D+01  0.804494D+01  0.458825D+01
     3   0.120477D+01  0.140599D+01 -0.216007D+01  0.591017D+01  0.481024D+01
               96            97            98            99           100 
     1   0.591017D+01  0.485090D+00  0.506272D+00 -0.382589D+01 -0.331211D+01
     2   0.481024D+01  0.506272D+00  0.142093D+01 -0.169097D+01  0.312214D+01
     3   0.449103D+01 -0.382589D+01 -0.169097D+01 -0.626279D+01 -0.614376D+00
              101           102           103           104           105 
     1   0.312214D+01 -0.614376D+00  0.230777D+01 -0.459076D+01 -0.156718D+01
     2  -0.322804D+01 -0.727787D+00 -0.459076D+01 -0.193238D+01 -0.156682D+01
     3  -0.727787D+00  0.214053D+01 -0.156718D+01 -0.156682D+01 -0.477776D+00
              106           107           108           109           110 
     1  -0.499674D+00 -0.366987D+00  0.319473D+01  0.179672D+01 -0.353915D+01
     2  -0.366987D+00 -0.117241D+01  0.160936D+01 -0.353915D+01  0.346406D+01
     3   0.319473D+01  0.160936D+01  0.452300D+01  0.202919D+01  0.535138D+00
              111           112           113           114           115 
     1   0.202919D+01 -0.192276D+01  0.457980D+01  0.768381D+00  0.186458D+01
     2   0.535138D+00  0.457980D+01  0.243660D+01  0.223218D+01  0.114233D+01
     3  -0.385235D+01  0.768381D+00  0.223218D+01 -0.886615D+00 -0.435528D+01
              116           117           118           119           120 
     1   0.114233D+01 -0.435528D+01 -0.280995D+01  0.210340D+01 -0.184933D+01
     2   0.138648D+01 -0.243705D+01  0.210340D+01 -0.352643D+01 -0.751565D-01
     3  -0.243705D+01  0.124884D+00 -0.184933D+01 -0.751565D-01  0.361441D+01
              121           122           123           124           125 
     1   0.190380D+01 -0.518295D+01 -0.122196D+00 -0.371490D+00  0.325909D+00
     2  -0.518295D+01 -0.612656D+01 -0.224331D+01  0.325909D+00  0.907780D-01
     3  -0.122196D+00 -0.224331D+01  0.108679D+01  0.417224D+01  0.188891D+01
              126           127           128           129           130 
     1   0.417224D+01 -0.128288D+02  0.196382D+01  0.547635D+01 -0.581198D+00
     2   0.188891D+01  0.196382D+01 -0.368535D+01  0.636407D+00 -0.602782D+01
     3   0.258895D+00  0.547635D+01  0.636407D+00 -0.169325D+01  0.212490D+01
              131           132           133           134           135 
     1  -0.602782D+01  0.212490D+01  0.228111D+01  0.200836D+01 -0.125110D+01
     2   0.311061D+01  0.158941D+01  0.200836D+01 -0.965979D+00  0.214764D+01
     3   0.158941D+01  0.102317D+01 -0.125110D+01  0.214764D+01  0.549305D+01
              136           137           138           139           140 
     1   0.279123D+01  0.124635D+01 -0.541363D+00  0.195593D+01  0.174655D+01
     2   0.124635D+01  0.185790D+01  0.259246D+01  0.174655D+01  0.975474D+00
     3  -0.541363D+00  0.259246D+01  0.449058D+01  0.223616D+01 -0.110513D+00
              141           142           143           144           145 
     1   0.223616D+01  0.182356D+01 -0.237682D+00  0.905455D+00  0.524669D+00
     2  -0.110513D+00 -0.237682D+00  0.128986D+01  0.177004D+01 -0.249628D+01
     3   0.134968D+01  0.905455D+00  0.177004D+01 -0.124979D+01 -0.281814D+01
              146           147           148           149           150 
     1  -0.249628D+01 -0.281814D+01 -0.288641D+01 -0.115077D+01 -0.710529D+00
     2  -0.236001D+01 -0.113472D+01 -0.115077D+01  0.451832D+01 -0.175199D+01
     3  -0.113472D+01 -0.217983D+01 -0.710529D+00 -0.175199D+01 -0.156594D+01
              151           152           153           154           155 
     1  -0.210856D+01  0.195253D+00  0.121441D+01  0.138261D+02 -0.410037D+00
     2   0.195253D+00 -0.275686D+01  0.443155D+00 -0.410037D+00  0.124460D+02
     3   0.121441D+01  0.443155D+00  0.609813D+01 -0.732955D+00 -0.787947D+01
              156           157           158           159           160 
     1  -0.732955D+00 -0.717676D+01  0.296102D+01  0.297914D+00  0.513251D+01
     2  -0.787947D+01  0.296102D+01 -0.827391D-01 -0.221460D+00  0.355849D+00
     3   0.557340D+01  0.297914D+00 -0.221460D+00 -0.242070D+00  0.200139D+01
              161           162           163           164           165 
     1   0.355849D+00  0.200139D+01 -0.334890D+01 -0.334053D+01  0.279016D+01
     2   0.939527D+00 -0.120741D+01 -0.334053D+01 -0.107440D+02  0.793146D+01
     3  -0.120741D+01  0.243691D+01  0.279016D+01  0.793146D+01 -0.329811D+01
              166           167           168           169           170 
     1   0.721088D+01 -0.477411D+01  0.443165D+01 -0.489873D+01  0.392759D+01
     2  -0.477411D+01 -0.407864D+01  0.198146D+01  0.392759D+01  0.109272D+01
     3   0.443165D+01  0.198146D+01 -0.222477D+00 -0.117747D+01 -0.119201D+01
              171           172           173           174           175 
     1  -0.117747D+01  0.142773D+02 -0.653689D+01  0.334026D+01 -0.311934D+01
     2  -0.119201D+01 -0.653689D+01  0.139149D+02 -0.844612D+01  0.237813D+01
     3   0.143903D+01  0.334026D+01 -0.844612D+01  0.796552D+01 -0.826596D+00
              176           177           178           179           180 
     1   0.237813D+01 -0.826596D+00  0.255263D+01 -0.183666D+01  0.308528D+01
     2   0.132591D+01  0.352542D+00 -0.183666D+01  0.449965D+01 -0.195638D+01
     3   0.352542D+00  0.572562D+00  0.308528D+01 -0.195638D+01  0.690165D-01
              181           182           183           184           185 
     1  -0.130637D+02  0.848077D+01 -0.440201D+01  0.138777D+02 -0.907071D+01
     2   0.848077D+01 -0.188014D+02  0.103392D+02 -0.907071D+01  0.806526D+01
     3  -0.440201D+01  0.103392D+02 -0.907834D+01  0.214312D+01 -0.435086D+01
              186           187           188           189           190 
     1   0.214312D+01 -0.105145D+02  0.349252D+01 -0.702452D+01 -0.134298D+02
     2  -0.435086D+01  0.349252D+01 -0.610027D+01  0.545991D+01  0.483144D+01
     3   0.129713D+01 -0.702452D+01  0.545991D+01 -0.627454D+01 -0.500436D+01
              191           192           193           194           195 
     1   0.483144D+01 -0.500436D+01 -0.104276D+01 -0.241934D+01  0.291030D+01
     2   0.334737D+01 -0.240882D+01 -0.241934D+01  0.676698D+01 -0.468522D+01
     3  -0.240882D+01  0.184207D+01  0.291030D+01 -0.468522D+01  0.267238D+01
              196           197           198           199           200 
     1  -0.215162D+01  0.357065D+01 -0.288064D+01 -0.998375D+01 -0.161329D+02
     2   0.357065D+01 -0.490948D+01  0.346670D+01 -0.161329D+02 -0.133718D+02
     3  -0.288064D+01  0.346670D+01 -0.208943D+01  0.101389D+02  0.676985D+01
              201           202           203           204           205 
     1   0.101389D+02 -0.638466D+01 -0.156668D+01 -0.329115D+01  0.525899D+01
     2   0.676985D+01 -0.156668D+01 -0.898931D+01  0.480128D+01 -0.492752D+01
     3  -0.757143D+01 -0.329115D+01  0.480128D+01 -0.285411D+01  0.866208D+00
              206           207           208           209           210 
     1  -0.492752D+01  0.866208D+00  0.375851D+01  0.146050D+02 -0.950322D+01
     2   0.394577D+01 -0.412242D+01  0.146050D+02  0.142595D+02 -0.852596D+01
     3  -0.412242D+01  0.122114D+01 -0.950322D+01 -0.852596D+01  0.709584D+01
              211           212           213           214           215 
     1  -0.727116D+01  0.404719D+01 -0.308187D+01  0.537909D+01 -0.594324D+00
     2   0.404719D+01  0.798485D+00 -0.195630D+01 -0.594324D+00 -0.226023D+01
     3  -0.308187D+01 -0.195630D+01  0.156762D+00  0.133559D+01 -0.242612D+00
              216           217           218           219           220 
     1   0.133559D+01  0.881418D+01 -0.737107D+01  0.669816D+01 -0.920872D+01
     2  -0.242612D+00 -0.737107D+01  0.695401D+01 -0.853658D+00  0.106858D+02
     3   0.362730D+01  0.669816D+01 -0.853658D+00  0.171562D+01 -0.663609D+00
              221           222           223           224           225 
     1   0.106858D+02 -0.663609D+00  0.453158D+01  0.269358D+01  0.227039D+01
     2  -0.109340D+02  0.405986D+01  0.269358D+01 -0.273144D+01 -0.902540D+00
     3   0.405986D+01 -0.131519D+01  0.227039D+01 -0.902540D+00  0.439111D+01
              226           227           228           229           230 
     1  -0.267064D+01  0.232588D+01 -0.375253D+01  0.318129D+01 -0.453847D+01
     2   0.232588D+01 -0.275542D+01 -0.225153D+01 -0.453847D+01  0.552355D+01
     3  -0.375253D+01 -0.225153D+01  0.470832D-01 -0.300451D+01 -0.694591D+00
              231           232           233           234           235 
     1  -0.300451D+01  0.197471D+01 -0.866697D+01  0.236326D+01 -0.107134D+01
     2  -0.694591D+00 -0.866697D+01  0.775261D+01 -0.228590D+01 -0.589796D+00
     3  -0.413451D+00  0.236326D+01 -0.228590D+01 -0.164170D+01  0.213430D+01
              236           237           238           239           240 
     1  -0.589796D+00  0.213430D+01  0.338737D+00 -0.798251D+00  0.415420D+01
     2  -0.880799D+00  0.358358D+01 -0.798251D+00 -0.275453D+01 -0.348498D+01
     3   0.358358D+01 -0.609617D+00  0.415420D+01 -0.348498D+01 -0.313891D+00
              241           242           243           244           245 
     1   0.672237D+00  0.672227D+01 -0.154441D+01 -0.169135D+00  0.705132D+00
     2   0.672227D+01 -0.696057D+01 -0.933713D+00  0.705132D+00  0.343030D+00
     3  -0.154441D+01 -0.933713D+00 -0.747145D+00 -0.227534D+01 -0.265367D+01
              246           247           248           249           250 
     1  -0.227534D+01  0.344574D+00  0.108077D+01 -0.424485D+01 -0.260488D+01
     2  -0.265367D+01  0.108077D+01 -0.204529D+01  0.611368D+01 -0.413938D+01
     3  -0.831082D+00 -0.424485D+01  0.611368D+01 -0.784241D+00 -0.517714D+00
              251           252           253           254           255 
     1  -0.413938D+01 -0.517714D+00  0.274338D+01 -0.693296D+00  0.361212D+01
     2   0.532859D+01 -0.275307D+00 -0.693296D+00  0.604332D-01  0.237060D+01
     3  -0.275307D+00  0.325468D+01  0.361212D+01  0.237060D+01  0.172921D+01
              256           257           258           259           260 
     1  -0.793088D+00  0.176574D+00  0.357552D+01  0.504824D+01  0.334680D+01
     2   0.176574D+00  0.154920D+01 -0.438556D+01  0.334680D+01 -0.372644D+01
     3   0.357552D+01 -0.438556D+01 -0.202006D+00  0.302138D+01 -0.281760D+00
              261           262           263           264           265 
     1   0.302138D+01 -0.170048D+01  0.155595D+01  0.323961D+00  0.404915D+01
     2  -0.281760D+00  0.155595D+01 -0.759812D+01  0.426421D+01  0.259440D+01
     3  -0.848373D+00  0.323961D+00  0.426421D+01 -0.413626D+01 -0.802034D+00
              266           267           268           269           270 
     1   0.259440D+01 -0.802034D+00 -0.315141D+01 -0.903789D+00  0.146236D+01
     2   0.201689D+01 -0.132164D+00 -0.903789D+00 -0.145958D+01  0.165278D+01
     3  -0.132164D+00 -0.215641D+00  0.146236D+01  0.165278D+01 -0.159057D+01
              271           272           273           274           275 
     1  -0.111416D+01 -0.226338D+01 -0.391294D+00  0.106487D+01  0.445639D+00
     2  -0.226338D+01 -0.227070D+01  0.201085D+01  0.445639D+00 -0.299082D+01
     3  -0.391294D+00  0.201085D+01 -0.326831D+01 -0.553333D+00  0.158334D+00
              276           277           278           279           280 
     1  -0.553333D+00 -0.213743D+01  0.647268D+00 -0.264654D+01 -0.170003D+01
     2   0.158334D+00  0.647268D+00 -0.580641D+00  0.754266D+00 -0.187259D+01
     3   0.329169D+00 -0.264654D+01  0.754266D+00 -0.377599D+01  0.105769D+01
              281           282           283           284           285 
     1  -0.187259D+01  0.105769D+01 -0.186316D+01 -0.119994D+01  0.253280D+01
     2   0.574875D+00  0.595222D+00 -0.119994D+01  0.410735D+01 -0.427815D+01
     3   0.595222D+00  0.457851D+01  0.253280D+01 -0.427815D+01 -0.636826D+00
              286           287           288           289           290 
     1   0.148772D+01  0.110423D+01  0.315834D+01  0.127308D+02  0.413649D+01
     2   0.110423D+01 -0.167249D+01 -0.142360D+01  0.413649D+01  0.380307D+01
     3   0.315834D+01 -0.142360D+01  0.118618D+00 -0.261369D+01  0.138455D+01
              291           292           293           294           295 
     1  -0.261369D+01  0.122976D+01  0.436205D+01  0.307594D+01 -0.189839D+00
     2   0.138455D+01  0.436205D+01  0.549228D+01 -0.127635D+01  0.373608D+01
     3   0.150016D+01  0.307594D+01 -0.127635D+01  0.184742D+01  0.320328D+01
              296           297           298           299           300 
     1   0.373608D+01  0.320328D+01  0.115658D+01 -0.142969D+01  0.110549D+01
     2   0.670683D+00  0.401785D+01 -0.142969D+01  0.966470D+00 -0.917285D+00
     3   0.401785D+01 -0.101630D+01  0.110549D+01 -0.917285D+00  0.326741D+00
              301           302           303           304           305 
     1  -0.988398D+00  0.161690D+01 -0.109971D+01  0.252999D+00 -0.928990D+00
     2   0.161690D+01 -0.824710D+01  0.467967D+01 -0.928990D+00  0.296866D+01
     3  -0.109971D+01  0.467967D+01 -0.377199D+01  0.675848D+00 -0.336901D+01
              306           307           308           309           310 
     1   0.675848D+00  0.609319D+01  0.999850D+00  0.366608D+00  0.133260D+01
     2  -0.336901D+01  0.999850D+00  0.130492D+01 -0.899571D+00  0.139794D+01
     3   0.371607D+01  0.366608D+00 -0.899571D+00  0.136005D+01 -0.292874D+00
              311           312           313           314           315 
     1   0.139794D+01 -0.292874D+00  0.458477D+00 -0.205384D+00  0.113070D+01
     2   0.862740D+00 -0.976184D-01 -0.205384D+00 -0.762738D+00  0.128034D+01
     3  -0.976184D-01  0.134296D+01  0.113070D+01  0.128034D+01 -0.134102D+01
              316           317           318           319           320 
     1  -0.158672D+01  0.109919D+01  0.136127D+01  0.945123D+00 -0.689181D+00
     2   0.109919D+01 -0.106580D+01 -0.219044D+00 -0.689181D+00  0.126554D+01
     3   0.136127D+01 -0.219044D+00 -0.353270D+01 -0.728421D+00  0.191615D+01
              321           322           323           324           325 
     1  -0.728421D+00  0.316902D+00 -0.501260D+00 -0.141140D+01 -0.107560D+02
     2   0.191615D+01 -0.501260D+00  0.755886D+00  0.123526D+01 -0.691015D+00
     3   0.342808D+01 -0.141140D+01  0.123526D+01  0.646102D+01  0.355814D+01
              326           327           328           329           330 
     1  -0.691015D+00  0.355814D+01  0.447413D+01 -0.137475D+01 -0.175685D+01
     2  -0.203352D+01  0.366941D+00 -0.137475D+01  0.103740D+01  0.585392D+00
     3   0.366941D+00 -0.214561D+01 -0.175685D+01  0.585392D+00  0.916574D+00
              331           332           333           334           335 
     1   0.290043D+01 -0.633234D+00 -0.307640D+01  0.106645D+01 -0.311545D-01
     2  -0.633234D+00  0.298717D+00 -0.464270D+00 -0.311545D-01  0.970351D+00
     3  -0.307640D+01 -0.464270D+00  0.244489D+01  0.496479D+00 -0.756734D+00
              336           337           338           339           340 
     1   0.496479D+00 -0.102989D+01 -0.938707D+00  0.163094D+00  0.107811D+01
     2  -0.756734D+00 -0.938707D+00 -0.476932D+01  0.256645D+01  0.239400D+00
     3   0.570691D+00  0.163094D+00  0.256645D+01 -0.218809D+01 -0.677451D+00
              341           342           343           344           345 
     1   0.239400D+00 -0.677451D+00 -0.638138D+01 -0.376399D+01 -0.847738D+00
     2   0.261875D+01 -0.288250D+01 -0.376399D+01 -0.329025D+01 -0.445538D+00
     3  -0.288250D+01  0.358293D+01 -0.847738D+00 -0.445538D+00 -0.115400D+01
              346           347           348           349           350 
     1  -0.292648D+01 -0.425218D+01 -0.122826D+01 -0.491947D+01 -0.392984D+01
     2  -0.425218D+01 -0.634110D+01 -0.103063D+01 -0.392984D+01 -0.424595D+01
     3  -0.122826D+01 -0.103063D+01 -0.136665D+01 -0.236158D+01 -0.240773D+01
              351           352           353           354           355 
     1  -0.236158D+01 -0.762304D+01  0.223696D+01 -0.442133D+01 -0.137501D+01
     2  -0.240773D+01  0.223696D+01 -0.262625D+01  0.655116D+00 -0.116817D+01
     3  -0.294629D+01 -0.442133D+01  0.655116D+00 -0.294295D+01 -0.168143D+01
              356           357           358           359           360 
     1  -0.116817D+01 -0.168143D+01 -0.320917D+01 -0.351609D+00 -0.283149D+01
     2  -0.100136D+01 -0.876166D+00 -0.351609D+00 -0.635786D-01 -0.453916D+00
     3  -0.876166D+00 -0.182843D+01 -0.283149D+01 -0.453916D+00 -0.377016D+01
              361           362           363           364           365 
     1   0.336637D+01 -0.778607D+00 -0.826743D+00  0.155879D+01 -0.608567D+00
     2  -0.778607D+00  0.172608D+01 -0.149116D+01 -0.608567D+00  0.278112D+01
     3  -0.826743D+00 -0.149116D+01  0.250934D+01 -0.235914D+00 -0.177519D+01
              366           367           368           369           370 
     1  -0.235914D+00 -0.100930D+01 -0.824949D+00  0.130157D+01 -0.460828D+01
     2  -0.177519D+01 -0.824949D+00 -0.494661D+00  0.109124D+01  0.326486D+00
     3   0.165452D+01  0.130157D+01  0.109124D+01 -0.372943D+01  0.162260D+01
              371           372           373           374           375 
     1   0.326486D+00  0.162260D+01 -0.105321D+01  0.370058D-01  0.625371D+00
     2  -0.706890D+00  0.586489D+00  0.370058D-01 -0.193782D+01  0.109718D+01
     3   0.586489D+00 -0.163051D+01  0.625371D+00  0.109718D+01 -0.100593D+01
              376           377           378           379           380 
     1   0.168038D+01  0.605813D+00 -0.185115D+01  0.398561D+01  0.511162D-01
     2   0.605813D+00  0.938815D-01 -0.287278D+00  0.511162D-01  0.182962D+01
     3  -0.185115D+01 -0.287278D+00  0.289058D+01  0.241082D+01  0.850267D+00
              381           382           383           384           385 
     1   0.241082D+01  0.421024D+00  0.121231D+01  0.906786D+00  0.133802D+01
     2   0.850267D+00  0.121231D+01  0.202909D+01  0.990156D+00  0.109452D+01
     3   0.186512D+01  0.906786D+00  0.990156D+00  0.120868D+01  0.155852D+01
              386           387           388           389           390 
     1   0.109452D+01  0.155852D+01 -0.239262D+01  0.226421D+01  0.336218D+00
     2   0.488516D+00  0.124907D+01  0.226421D+01 -0.188241D+01 -0.981187D+00
     3   0.124907D+01  0.294403D+01  0.336218D+00 -0.981187D+00 -0.577256D+00
              391           392           393           394           395 
     1   0.183582D+01 -0.228610D+01 -0.732436D+00  0.147893D+01 -0.222154D+01
     2  -0.228610D+01  0.779868D+01  0.241042D+01 -0.222154D+01  0.484387D+01
     3  -0.732436D+00  0.241042D+01  0.122192D+01 -0.182733D+00  0.208098D+01
              396           397           398           399           400 
     1  -0.182733D+00  0.469595D+01  0.145418D+01 -0.161837D+01  0.667660D+00
     2   0.208098D+01  0.145418D+01  0.239695D+01 -0.165419D+01  0.185341D+01
     3   0.258748D+01 -0.161837D+01 -0.165419D+01  0.164115D+01 -0.104395D+01
              401           402           403           404           405 
     1   0.185341D+01 -0.104395D+01 -0.210556D+01 -0.131332D+01  0.133321D+01
     2   0.290090D+01 -0.106751D+01 -0.131332D+01 -0.134214D+01  0.195557D+01
     3  -0.106751D+01  0.865193D+00  0.133321D+01  0.195557D+01 -0.278589D+01
              406           407           408           409           410 
     1   0.230057D+01 -0.177577D+01 -0.478299D+00 -0.229051D+01  0.121891D+01
     2  -0.177577D+01  0.107878D+01  0.488527D+00  0.121891D+01 -0.305848D+01
     3  -0.478299D+00  0.488527D+00  0.904777D+00  0.634028D+00 -0.246334D+01
              411           412           413           414           415 
     1   0.634028D+00 -0.521811D+00  0.647322D+00  0.699176D+00 -0.229202D+01
     2  -0.246334D+01  0.647322D+00 -0.179228D+01 -0.186319D+01  0.186294D+01
     3  -0.233056D+01  0.699176D+00 -0.186319D+01 -0.457920D+01 -0.142663D+01
              416           417           418           419           420 
     1   0.186294D+01 -0.142663D+01  0.244919D+01 -0.222439D+01  0.206195D+01
     2  -0.111382D+01  0.132900D+01 -0.222439D+01  0.615075D+01 -0.437758D+01
     3   0.132900D+01 -0.105705D+01  0.206195D+01 -0.437758D+01  0.341983D+01
              421           422           423           424           425 
     1  -0.106424D+01  0.177437D+01 -0.178859D+01 -0.924280D+01 -0.785699D+00
     2   0.177437D+01 -0.303142D+01  0.331104D+01 -0.785699D+00 -0.573467D+00
     3  -0.178859D+01  0.331104D+01 -0.455581D+01 -0.359247D+01 -0.645604D+00
              426           427           428           429           430 
     1  -0.359247D+01 -0.142843D+01 -0.157353D+01 -0.969934D+00 -0.501348D+01
     2  -0.645604D+00 -0.157353D+01 -0.724838D+00 -0.438224D+00 -0.737634D+00
     3  -0.187803D+01 -0.969934D+00 -0.438224D+00 -0.391618D+00 -0.338826D+01
              431           432           433           434           435 
     1  -0.737634D+00 -0.338826D+01  0.139771D+01 -0.151259D+01  0.639974D+00
     2  -0.426279D+00 -0.394981D+00 -0.151259D+01  0.601564D+00 -0.563311D+00
     3  -0.394981D+00 -0.311534D+01  0.639974D+00 -0.563311D+00  0.231447D+00
              436           437           438           439           440 
     1  -0.210931D+01  0.575037D+00 -0.663159D+00  0.691927D+00 -0.604296D+00
     2   0.575037D+00 -0.525836D+01  0.263629D+01 -0.604296D+00  0.216657D+01
     3  -0.663159D+00  0.263629D+01 -0.172266D+01 -0.248951D-01 -0.180080D+01
              441           442           443           444           445 
     1  -0.248951D-01 -0.301889D+01  0.171945D+01  0.113074D+01  0.291696D+01
     2  -0.180080D+01  0.171945D+01 -0.943426D+00 -0.899585D+00 -0.199586D+01
     3   0.210799D+01  0.113074D+01 -0.899585D+00 -0.930726D+00 -0.149432D+01
              446           447           448           449           450 
     1  -0.199586D+01 -0.149432D+01  0.181306D+01 -0.152375D+01 -0.208970D+01
     2   0.345673D+01  0.228973D+01 -0.152375D+01  0.198533D+01  0.192696D+01
     3   0.228973D+01  0.195429D+01 -0.208970D+01  0.192696D+01  0.325679D+01
              451           452           453           454           455 
     1   0.105470D+02  0.122810D+01 -0.437402D+01  0.595182D+01  0.307074D+01
     2   0.122810D+01  0.187148D+01 -0.105631D+00  0.307074D+01  0.219579D+01
     3  -0.437402D+01 -0.105631D+00  0.323538D+01 -0.285080D+01 -0.945112D+00
              456           457           458           459           460 
     1  -0.285080D+01 -0.161558D+01 -0.753904D+00  0.254561D+01 -0.111889D+01
     2  -0.945112D+00 -0.753904D+00  0.232682D-01  0.453810D+00  0.678137D-01
     3   0.234949D+01  0.254561D+01  0.453810D+00 -0.308035D+01 -0.499209D+00
              461           462           463           464           465 
     1   0.678137D-01 -0.499209D+00  0.166615D+00  0.379871D+00 -0.252652D+00
     2  -0.429997D+00 -0.867270D+00  0.379871D+00 -0.158183D+01 -0.170371D+01
     3  -0.867270D+00 -0.158130D+01 -0.252652D+00 -0.170371D+01 -0.169547D+01
              466           467           468           469           470 
     1  -0.153204D+01  0.172595D+00  0.752692D+00  0.671346D+01 -0.368013D+01
     2   0.172595D+00 -0.152402D+01 -0.241191D+01 -0.368013D+01  0.298401D+01
     3   0.752692D+00 -0.241191D+01 -0.723097D+01 -0.125090D+01  0.527387D+00
              471           472           473           474           475 
     1  -0.125090D+01 -0.415919D+01  0.507021D+01  0.316408D+00  0.277235D+01
     2   0.527387D+00  0.507021D+01 -0.635152D+01 -0.833336D+00 -0.178393D+01
     3   0.137103D+01  0.316408D+00 -0.833336D+00 -0.146154D+01  0.407147D+00
              476           477           478           479           480 
     1  -0.178393D+01  0.407147D+00  0.440147D+00 -0.971827D+00  0.577410D+00
     2   0.177801D+01 -0.106570D+01 -0.971827D+00  0.118054D+01  0.295697D+00
     3  -0.106570D+01  0.443321D+00  0.577410D+00  0.295697D+00  0.985751D+00
              481           482           483           484           485 
     1  -0.512688D+00 -0.619028D+00 -0.426343D+00  0.763510D+00  0.197541D+00
     2  -0.619028D+00 -0.861371D+01 -0.620451D+00  0.197541D+00  0.199732D+01
     3  -0.426343D+00 -0.620451D+00 -0.103851D+01  0.583997D-01 -0.103349D+01
              486           487           488           489           490 
     1   0.583997D-01 -0.654541D+01  0.481245D+00  0.522972D+00  0.622048D+00
     2  -0.103349D+01  0.481245D+00 -0.605214D+00 -0.526685D+00 -0.862895D+00
     3   0.110901D+00  0.522972D+00 -0.526685D+00 -0.144175D+01 -0.901016D-02
              491           492           493           494           495 
     1  -0.862895D+00 -0.901016D-02  0.953175D+00 -0.489005D-03 -0.134491D+01
     2   0.604503D+00  0.114869D+01 -0.489005D-03  0.124449D+01  0.933558D+00
     3   0.114869D+01  0.177708D+01 -0.134491D+01  0.933558D+00  0.121853D+01
              496           497           498           499           500 
     1  -0.913068D+00 -0.136563D+00 -0.176150D+01  0.403641D+00 -0.249518D+00
     2  -0.136563D+00  0.258825D+00 -0.329735D+00 -0.249518D+00 -0.814264D+00
     3  -0.176150D+01 -0.329735D+00 -0.114635D+01 -0.279142D+00 -0.164892D+01
              501           502           503           504           505 
     1  -0.279142D+00 -0.113903D+01 -0.553762D+00 -0.222377D+01  0.708923D+01
     2  -0.164892D+01 -0.553762D+00 -0.129945D+01 -0.222862D+01 -0.211332D+01
     3  -0.717648D+00 -0.222377D+01 -0.222862D+01 -0.123144D+02  0.321244D+01
              506           507           508           509           510 
     1  -0.211332D+01  0.321244D+01 -0.239580D+01  0.316785D+01 -0.936455D+00
     2   0.283355D+01 -0.540210D+00  0.316785D+01 -0.287136D+01  0.161984D+01
     3  -0.540210D+00  0.215911D+01 -0.936455D+00  0.161984D+01 -0.103828D+01
              511           512           513           514           515 
     1   0.819315D+00 -0.448983D+00  0.550869D+00 -0.315153D+01 -0.172826D+01
     2  -0.448983D+00  0.375223D+00 -0.129060D+01 -0.172826D+01 -0.106101D+01
     3   0.550869D+00 -0.129060D+01  0.364851D+00  0.312781D+00  0.708532D+00
              516           517           518           519           520 
     1   0.312781D+00  0.217928D+00  0.168671D+00  0.138978D+01  0.214477D+01
     2   0.708532D+00  0.168671D+00 -0.815609D+00  0.221328D+01  0.865266D+00
     3  -0.420391D+01  0.138978D+01  0.221328D+01 -0.610673D+00 -0.609286D+00
              521           522           523           524           525 
     1   0.865266D+00 -0.609286D+00  0.281418D+01  0.142513D+01  0.236925D+01
     2   0.162945D+01 -0.146536D+01  0.142513D+01  0.660045D+00  0.462449D+00
     3  -0.146536D+01  0.707486D+01  0.236925D+01  0.462449D+00  0.211729D+01
              526           527           528           529           530 
     1   0.179382D+00  0.131300D+00 -0.298837D+00  0.308373D+01  0.140102D+01
     2   0.131300D+00 -0.160315D+00  0.107646D+01  0.140102D+01  0.147368D+01
     3  -0.298837D+00  0.107646D+01 -0.706679D+00  0.399925D+01  0.170013D+01
              531           532           533           534           535 
     1   0.399925D+01 -0.521941D+01  0.113853D+01 -0.304086D-02  0.163488D+01
     2   0.170013D+01  0.113853D+01 -0.231226D+01 -0.583639D+00 -0.194568D+01
     3   0.991553D+01 -0.304086D-02 -0.583639D+00 -0.494556D+00 -0.931768D+00
              536           537           538           539           540 
     1  -0.194568D+01 -0.931768D+00 -0.940578D+00 -0.362283D+00 -0.433243D+00
     2   0.257847D+01  0.282245D+00 -0.362283D+00 -0.731543D+00  0.759391D+00
     3   0.282245D+00  0.508017D+00 -0.433243D+00  0.759391D+00  0.769445D+00
              541           542           543           544           545 
     1  -0.266571D+01 -0.190153D+01 -0.197719D+01 -0.115771D+01 -0.481951D+00
     2  -0.190153D+01 -0.951299D+00 -0.733917D+00 -0.481951D+00 -0.153574D+00
     3  -0.197719D+01 -0.733917D+00 -0.188457D+01 -0.778013D+00 -0.134220D+01
              546           547           548           549           550 
     1  -0.778013D+00 -0.205686D+01 -0.127959D+01 -0.214222D+01  0.683699D+01
     2  -0.134220D+01 -0.127959D+01 -0.163915D+01 -0.140769D+01 -0.175849D+01
     3  -0.474505D+00 -0.214222D+01 -0.140769D+01 -0.652861D+01  0.295112D+00
              551           552           553           554           555 
     1  -0.175849D+01  0.295112D+00 -0.264781D+01  0.208191D+01  0.220561D+00
     2   0.273141D+01  0.359643D+00  0.208191D+01 -0.272162D+01 -0.818362D-01
     3   0.359643D+00  0.482658D+00  0.220561D+00 -0.818362D-01 -0.521029D+00
              556           557           558           559           560 
     1   0.888415D+00  0.137679D+00  0.632422D+00 -0.466678D+01  0.206754D+01
     2   0.137679D+00  0.810891D+00 -0.787845D+00  0.206754D+01 -0.346249D+01
     3   0.632422D+00 -0.787845D+00 -0.305469D+00 -0.113760D+01  0.102628D+00
              561           562           563           564           565 
     1  -0.113760D+01  0.131964D+01 -0.240045D+01  0.235100D+00 -0.293897D+00
     2   0.102628D+00 -0.240045D+01  0.366262D+01 -0.636681D+00 -0.922163D-02
     3  -0.586724D+00  0.235100D+00 -0.636681D+00  0.750906D+00 -0.273378D+00
              566           567           568           569           570 
     1  -0.922163D-02 -0.273378D+00  0.451984D+01  0.275583D+01 -0.224929D+01
     2  -0.255640D+00  0.121801D+01  0.275583D+01  0.165367D+01 -0.920127D+00
     3   0.121801D+01 -0.181923D+00 -0.224929D+01 -0.920127D+00  0.262294D+01
              571           572           573           574           575 
     1   0.136611D+01  0.132259D+01 -0.101338D+01 -0.276203D+01 -0.183748D+01
     2   0.132259D+01  0.157996D+01 -0.193203D+01 -0.183748D+01 -0.219334D+01
     3  -0.101338D+01 -0.193203D+01  0.540975D+00  0.292814D+01  0.192565D+01
              576           577           578           579           580 
     1   0.292814D+01  0.284026D+01  0.251386D+01  0.116992D+01  0.291350D+01
     2   0.192565D+01  0.251386D+01  0.262971D+01  0.843298D+00  0.455432D+01
     3  -0.435799D+01  0.116992D+01  0.843298D+00  0.154886D+00  0.141901D+01
              581           582           583           584           585 
     1   0.455432D+01  0.141901D+01  0.269907D+00  0.515400D+00  0.514470D+00
     2   0.975841D+01  0.264303D+01  0.515400D+00  0.754438D+00  0.161287D+01
     3   0.264303D+01  0.166937D+01  0.514470D+00  0.161287D+01  0.732602D+00
              586           587           588           589           590 
     1  -0.260650D+01 -0.110158D+01  0.148047D+01 -0.102349D+01 -0.534535D+00
     2  -0.110158D+01 -0.833429D+00 -0.161757D+00 -0.534535D+00  0.567539D-02
     3   0.148047D+01 -0.161757D+00 -0.268506D+01 -0.400294D-01  0.113680D+01
              591           592           593           594           595 
     1  -0.400294D-01  0.141923D+01  0.289444D+00 -0.185554D+01  0.721122D+01
     2   0.113680D+01  0.289444D+00  0.818441D+00 -0.201181D+00 -0.179027D+01
     3  -0.380631D+00 -0.185554D+01 -0.201181D+00  0.564229D+01  0.195904D+01
              596           597           598           599           600 
     1  -0.179027D+01  0.195904D+01 -0.308356D+01  0.223798D+01 -0.913727D+00
     2   0.181752D+01 -0.217014D+00  0.223798D+01 -0.173836D+01  0.610967D+00
     3  -0.217014D+00  0.104819D+01 -0.913727D+00  0.610967D+00 -0.111888D+01
              601           602           603           604           605 
     1   0.510549D+00 -0.309925D+00  0.906276D+00 -0.190458D+01  0.749083D+00
     2  -0.309925D+00 -0.154018D+00 -0.855083D+00  0.749083D+00 -0.422954D+00
     3   0.906276D+00 -0.855083D+00  0.489011D+00 -0.169768D+01  0.141604D+01
              606           607           608           609           610 
     1  -0.169768D+01  0.243875D+01  0.115097D+01  0.122743D+01 -0.550186D+01
     2   0.141604D+01  0.115097D+01  0.703839D-01 -0.145437D+01  0.253891D+01
     3   0.126821D+01  0.122743D+01 -0.145437D+01 -0.218886D+01  0.151370D+01
              611           612           613           614           615 
     1   0.253891D+01  0.151370D+01  0.625943D+01 -0.246931D+01 -0.247867D-01
     2  -0.500490D+01 -0.206580D+01 -0.246931D+01  0.378690D+01  0.115812D+01
     3  -0.206580D+01 -0.331192D+01 -0.247867D-01  0.115812D+01  0.752752D+00
              616           617           618           619           620 
     1  -0.181035D+01  0.174991D+01  0.801371D+00  0.332388D+01 -0.219187D+00
     2   0.174991D+01 -0.162813D+01 -0.279054D+00 -0.219187D+00  0.107874D+01
     3   0.801371D+00 -0.279054D+00  0.793041D+00  0.657816D+00  0.613692D+00
              621           622           623           624           625 
     1   0.657816D+00 -0.395190D+01  0.232216D+01  0.204530D+01  0.243899D+01
     2   0.613692D+00  0.232216D+01 -0.321888D+01 -0.205903D+01 -0.235789D+01
     3   0.174097D+01  0.204530D+01 -0.205903D+01 -0.190151D+01 -0.160942D+01
              626           627           628           629           630 
     1  -0.235789D+01 -0.160942D+01  0.348734D+01 -0.216748D+01 -0.230726D+01
     2   0.339028D+01  0.173981D+01 -0.216748D+01  0.333304D+01  0.259377D+01
     3   0.173981D+01  0.169065D+01 -0.230726D+01  0.259377D+01  0.339545D+01
Property number 1 -- Alpha(-w,w) derivatives, frequency  2    0.085969:
                1             2             3             4             5 
     1  -0.185212D+01  0.972135D+01  0.210631D+02 -0.504922D+01 -0.264792D+01
     2   0.972135D+01 -0.883137D+01 -0.136741D+02 -0.264792D+01  0.342321D+00
     3   0.210631D+02 -0.136741D+02 -0.257781D+02 -0.719291D+01  0.199831D+01
                6             7             8             9            10 
     1  -0.719291D+01 -0.154150D+02  0.894065D+00 -0.288764D+01  0.489132D+01
     2   0.199831D+01  0.894065D+00 -0.153128D+01  0.246970D+01 -0.341681D+01
     3   0.100594D+02 -0.288764D+01  0.246970D+01  0.330889D+01 -0.225275D+01
               11            12            13            14            15 
     1  -0.341681D+01 -0.225275D+01  0.123344D+01 -0.132964D+01  0.228669D+01
     2   0.188289D+01  0.763510D+01 -0.132964D+01 -0.179146D+01 -0.537577D+01
     3   0.763510D+01  0.189886D+02  0.228669D+01 -0.537577D+01 -0.920179D+01
               16            17            18            19            20 
     1   0.176636D+02  0.138443D+01  0.582793D+01 -0.276543D+02 -0.482338D+01
     2   0.138443D+01 -0.145512D+01 -0.474063D+01 -0.482338D+01 -0.476337D+01
     3   0.582793D+01 -0.474063D+01 -0.141786D+02 -0.138517D+02 -0.775801D+01
               21            22            23            24            25 
     1  -0.138517D+02  0.381748D+01 -0.104264D+01  0.304727D+01 -0.726682D+01
     2  -0.775801D+01 -0.104264D+01  0.351786D+01  0.344699D+01  0.787836D+00
     3  -0.259690D+02  0.304727D+01  0.344699D+01  0.551074D+01 -0.333924D+01
               26            27            28            29            30 
     1   0.787836D+00 -0.333924D+01  0.273209D+02  0.710737D+01  0.175459D+02
     2  -0.460097D+00 -0.131685D+01  0.710737D+01  0.794187D+01  0.118987D+02
     3  -0.131685D+01  0.182615D+01  0.175459D+02  0.118987D+02  0.327769D+02
               31            32            33            34            35 
     1   0.677669D+01  0.749600D+01  0.955349D+00  0.292195D+02  0.296094D+01
     2   0.749600D+01  0.640487D+00  0.331967D+01  0.296094D+01  0.373594D+01
     3   0.955349D+00  0.331967D+01 -0.241043D+01  0.163074D+02  0.674660D+01
               36            37            38            39            40 
     1   0.163074D+02  0.176562D+02  0.207736D+01  0.937834D+01 -0.312760D+01
     2   0.674660D+01  0.207736D+01 -0.737039D+00 -0.624745D+00  0.311829D+00
     3   0.209566D+02  0.937834D+01 -0.624745D+00  0.304184D+00  0.287224D+01
               41            42            43            44            45 
     1   0.311829D+00  0.287224D+01  0.132023D+01  0.414041D+01  0.118907D+02
     2   0.728800D+00  0.213995D+01  0.414041D+01  0.175816D+01  0.727492D+01
     3   0.213995D+01  0.690502D+01  0.118907D+02  0.727492D+01  0.233230D+02
               46            47            48            49            50 
     1   0.105768D+02 -0.110993D+02 -0.264879D+02 -0.456779D+01  0.561444D+01
     2  -0.110993D+02  0.884879D+01  0.103896D+02  0.561444D+01 -0.497763D+01
     3  -0.264879D+02  0.103896D+02  0.185791D+02  0.894021D+00 -0.539730D+01
               51            52            53            54            55 
     1   0.894021D+00 -0.146390D+02 -0.348032D+01 -0.103041D+02 -0.216745D+02
     2  -0.539730D+01 -0.348032D+01 -0.120568D+01 -0.825872D+01  0.938999D+00
     3  -0.114523D+02 -0.103041D+02 -0.825872D+01 -0.236049D+02 -0.559845D+01
               56            57            58            59            60 
     1   0.938999D+00 -0.559845D+01  0.205625D+01 -0.312389D+01  0.113132D+01
     2  -0.490093D+01 -0.932283D+01 -0.312389D+01  0.214340D+01  0.949715D+00
     3  -0.932283D+01 -0.253308D+02  0.113132D+01  0.949715D+00  0.648346D+01
               61            62            63            64            65 
     1  -0.124191D+02  0.894890D+00 -0.167566D+01  0.111357D+01 -0.114566D+00
     2   0.894890D+00 -0.887151D+00  0.585791D+00 -0.114566D+00  0.325662D+01
     3  -0.167566D+01  0.585791D+00 -0.155357D+01  0.541990D-01 -0.528268D+01
               66            67            68            69            70 
     1   0.541990D-01  0.100543D+01 -0.442681D+00  0.819334D+00  0.538092D+00
     2  -0.528268D+01 -0.442681D+00 -0.367337D+01  0.434094D+01  0.593942D+00
     3  -0.276011D+01  0.819334D+00  0.434094D+01 -0.348581D+01  0.110059D+01
               71            72            73            74            75 
     1   0.593942D+00  0.110059D+01  0.600360D+01  0.346966D+01  0.554718D+01
     2   0.421202D+01 -0.601329D+01  0.346966D+01  0.345309D+01  0.559553D+01
     3  -0.601329D+01 -0.601994D+01  0.554718D+01  0.559553D+01  0.167862D+02
               76            77            78            79            80 
     1  -0.323321D+01 -0.230001D+01 -0.316608D+01  0.160890D+01 -0.257039D+01
     2  -0.230001D+01  0.706836D+00 -0.104083D+01 -0.257039D+01  0.720363D+00
     3  -0.316608D+01 -0.104083D+01 -0.507639D+01 -0.632594D+01  0.778569D+00
               81            82            83            84            85 
     1  -0.632594D+01 -0.131225D+02 -0.182749D+01 -0.100289D+02 -0.804577D+01
     2   0.778569D+00 -0.182749D+01 -0.514569D+01 -0.401433D+01 -0.122764D+02
     3  -0.999626D+00 -0.100289D+02 -0.401433D+01 -0.395283D+01 -0.819318D+01
               86            87            88            89            90 
     1  -0.122764D+02 -0.819318D+01 -0.141097D+02 -0.527703D+01 -0.872820D+01
     2  -0.668569D+01 -0.900271D+01 -0.527703D+01 -0.344338D+01 -0.252568D+01
     3  -0.900271D+01 -0.720946D+01 -0.872820D+01 -0.252568D+01 -0.131757D+02
               91            92            93            94            95 
     1   0.626545D+01 -0.122347D+01  0.193796D+01  0.651664D+01  0.105308D+02
     2  -0.122347D+01  0.396442D+01  0.188168D+01  0.105308D+02  0.610457D+01
     3   0.193796D+01  0.188168D+01 -0.179437D+01  0.888015D+01  0.705684D+01
               96            97            98            99           100 
     1   0.888015D+01  0.640178D+00  0.535784D+00 -0.438832D+01 -0.382520D+01
     2   0.705684D+01  0.535784D+00  0.150374D+01 -0.193439D+01  0.340995D+01
     3   0.786596D+01 -0.438832D+01 -0.193439D+01 -0.728238D+01 -0.746649D+00
              101           102           103           104           105 
     1   0.340995D+01 -0.746649D+00  0.225175D+01 -0.531534D+01 -0.200915D+01
     2  -0.348387D+01 -0.732610D+00 -0.531534D+01 -0.229646D+01 -0.197572D+01
     3  -0.732610D+00  0.224792D+01 -0.200915D+01 -0.197572D+01 -0.104794D+01
              106           107           108           109           110 
     1  -0.516099D+00 -0.487527D+00  0.320173D+01  0.177642D+01 -0.398836D+01
     2  -0.487527D+00 -0.134091D+01  0.152354D+01 -0.398836D+01  0.369888D+01
     3   0.320173D+01  0.152354D+01  0.432261D+01  0.216711D+01  0.513623D+00
              111           112           113           114           115 
     1   0.216711D+01 -0.196233D+01  0.515094D+01  0.998739D+00  0.228700D+01
     2   0.513623D+00  0.515094D+01  0.273730D+01  0.263420D+01  0.144161D+01
     3  -0.422076D+01  0.998739D+00  0.263420D+01 -0.716496D+00 -0.460809D+01
              116           117           118           119           120 
     1   0.144161D+01 -0.460809D+01 -0.306122D+01  0.232337D+01 -0.197143D+01
     2   0.163858D+01 -0.254702D+01  0.232337D+01 -0.379651D+01 -0.309266D-01
     3  -0.254702D+01  0.291729D+00 -0.197143D+01 -0.309266D-01  0.397467D+01
              121           122           123           124           125 
     1   0.211050D+01 -0.578378D+01 -0.103817D+00 -0.292011D+00  0.419144D+00
     2  -0.578378D+01 -0.677683D+01 -0.257321D+01  0.419144D+00  0.119875D+00
     3  -0.103817D+00 -0.257321D+01  0.117214D+01  0.463944D+01  0.209388D+01
              126           127           128           129           130 
     1   0.463944D+01 -0.161672D+02  0.304480D+01  0.768987D+01 -0.380526D+00
     2   0.209388D+01  0.304480D+01 -0.477994D+01 -0.962471D+00 -0.672001D+01
     3   0.394934D+00  0.768987D+01 -0.962471D+00 -0.593991D+01  0.249453D+01
              131           132           133           134           135 
     1  -0.672001D+01  0.249453D+01  0.279973D+01  0.205337D+01 -0.187028D+01
     2   0.423074D+01  0.276322D+01  0.205337D+01 -0.899699D+00  0.294793D+01
     3   0.276322D+01  0.167619D+01 -0.187028D+01  0.294793D+01  0.818063D+01
              136           137           138           139           140 
     1   0.386036D+01  0.569518D+00 -0.142020D+01  0.192568D+01  0.196476D+01
     2   0.569518D+00  0.246396D+01  0.331447D+01  0.196476D+01  0.831015D+00
     3  -0.142020D+01  0.331447D+01  0.547581D+01  0.284276D+01 -0.275251D+00
              141           142           143           144           145 
     1   0.284276D+01  0.470772D+01 -0.103903D+01  0.317561D+00 -0.413277D+00
     2  -0.275251D+00 -0.103903D+01  0.226369D+01  0.252683D+01 -0.224314D+01
     3   0.123452D+01  0.317561D+00  0.252683D+01 -0.324150D+00 -0.248761D+01
              146           147           148           149           150 
     1  -0.224314D+01 -0.248761D+01 -0.316141D+01 -0.108971D+01 -0.743203D+00
     2  -0.289435D+01 -0.151907D+01 -0.108971D+01  0.510116D+01 -0.159451D+01
     3  -0.151907D+01 -0.248451D+01 -0.743203D+00 -0.159451D+01 -0.155277D+01
              151           152           153           154           155 
     1  -0.270510D+01  0.314146D+00  0.156122D+01  0.241726D+02 -0.592088D+01
     2   0.314146D+00 -0.330255D+01  0.378729D+00 -0.592088D+01  0.234298D+02
     3   0.156122D+01  0.378729D+00  0.684457D+01  0.362139D+01 -0.148487D+02
              156           157           158           159           160 
     1   0.362139D+01 -0.953011D+01  0.280933D+01  0.941845D+00  0.789890D+01
     2  -0.148487D+02  0.280933D+01  0.153822D+01 -0.128980D+01  0.404333D+00
     3   0.109760D+02  0.941845D+00 -0.128980D+01  0.821883D+00  0.237753D+01
              161           162           163           164           165 
     1   0.404333D+00  0.237753D+01 -0.505627D+01 -0.283558D+01  0.192639D+01
     2   0.663448D+00 -0.108414D+01 -0.283558D+01 -0.178248D+02  0.124620D+02
     3  -0.108414D+01  0.273400D+01  0.192639D+01  0.124620D+02 -0.632713D+01
              166           167           168           169           170 
     1   0.174459D+02 -0.555633D+01  0.591969D+01 -0.119446D+02  0.517968D+01
     2  -0.555633D+01 -0.129598D+02  0.726467D+01  0.517968D+01  0.601341D+01
     3   0.591969D+01  0.726467D+01 -0.301672D+01 -0.935631D+00 -0.529508D+01
              171           172           173           174           175 
     1  -0.935631D+00  0.288174D+02 -0.137155D+02  0.808674D+01 -0.775267D+01
     2  -0.529508D+01 -0.137155D+02  0.199574D+02 -0.123663D+02  0.207662D+01
     3   0.462174D+01  0.808674D+01 -0.123663D+02  0.113734D+02 -0.818538D+00
              176           177           178           179           180 
     1   0.207662D+01 -0.818538D+00  0.735461D+01 -0.248614D+01  0.395633D+01
     2   0.460871D+01 -0.141786D+01 -0.248614D+01  0.440624D+01 -0.125090D+01
     3  -0.141786D+01  0.165942D+01  0.395633D+01 -0.125090D+01 -0.814155D+00
              181           182           183           184           185 
     1  -0.270452D+02  0.172056D+02 -0.995851D+01  0.262707D+02 -0.163891D+02
     2   0.172056D+02 -0.281732D+02  0.160766D+02 -0.163891D+02  0.157361D+02
     3  -0.995851D+01  0.160766D+02 -0.135710D+02  0.560846D+01 -0.819809D+01
              186           187           188           189           190 
     1   0.560846D+01 -0.205270D+02  0.775708D+01 -0.120317D+02 -0.174924D+02
     2  -0.819809D+01  0.775708D+01 -0.100542D+02  0.960276D+01  0.878432D+01
     3   0.297650D+01 -0.120317D+02  0.960276D+01 -0.102791D+02 -0.795529D+01
              191           192           193           194           195 
     1   0.878432D+01 -0.795529D+01 -0.134162D+01 -0.650818D+01  0.672805D+01
     2  -0.200667D+01  0.133411D+01 -0.650818D+01  0.161951D+02 -0.114484D+02
     3   0.133411D+01 -0.199448D+00  0.672805D+01 -0.114484D+02  0.754798D+01
              196           197           198           199           200 
     1  -0.330233D+01  0.847132D+01 -0.608096D+01 -0.992902D+01 -0.273889D+02
     2   0.847132D+01 -0.140636D+02  0.938084D+01 -0.273889D+02 -0.169047D+02
     3  -0.608096D+01  0.938084D+01 -0.581639D+01  0.170656D+02  0.835279D+01
              201           202           203           204           205 
     1   0.170656D+02 -0.120921D+02  0.291902D+01 -0.745956D+01  0.944899D+01
     2   0.835279D+01  0.291902D+01 -0.208778D+02  0.123126D+02 -0.114031D+02
     3  -0.915335D+01 -0.745956D+01  0.123126D+02 -0.782364D+01  0.510938D+01
              206           207           208           209           210 
     1  -0.114031D+02  0.510938D+01 -0.588245D+00  0.239082D+02 -0.150429D+02
     2   0.123073D+02 -0.102899D+02  0.239082D+02  0.233965D+02 -0.140469D+02
     3  -0.102899D+02  0.520510D+01 -0.150429D+02 -0.140469D+02  0.110874D+02
              211           212           213           214           215 
     1  -0.150696D+02  0.459125D+01 -0.398718D+01  0.982446D+01  0.300102D+00
     2   0.459125D+01  0.453476D+01 -0.454425D+01  0.300102D+00 -0.480954D+01
     3  -0.398718D+01 -0.454425D+01  0.146472D+01  0.649248D+00  0.995063D+00
              216           217           218           219           220 
     1   0.649248D+00  0.144924D+02 -0.123072D+02  0.989627D+01 -0.149700D+02
     2   0.995063D+00 -0.123072D+02  0.122619D+02 -0.386342D+01  0.163571D+02
     3   0.373736D+01  0.989627D+01 -0.386342D+01  0.375657D+01 -0.310135D+01
              221           222           223           224           225 
     1   0.163571D+02 -0.310135D+01  0.698798D+01  0.222310D+01  0.361521D+01
     2  -0.176048D+02  0.731701D+01  0.222310D+01 -0.352909D+01 -0.148747D+01
     3   0.731701D+01 -0.280119D+01  0.361521D+01 -0.148747D+01  0.560653D+01
              226           227           228           229           230 
     1  -0.444400D+01  0.399076D+01 -0.470490D+01  0.581249D+01 -0.718081D+01
     2   0.399076D+01 -0.474010D+01 -0.145594D+01 -0.718081D+01  0.863026D+01
     3  -0.470490D+01 -0.145594D+01 -0.448482D+00 -0.238329D+01 -0.193636D+01
              231           232           233           234           235 
     1  -0.238329D+01  0.368503D+01 -0.114531D+02  0.358684D+01 -0.148982D+01
     2  -0.193636D+01 -0.114531D+02  0.117363D+02 -0.407657D+01 -0.461823D+00
     3  -0.292043D-01  0.358684D+01 -0.407657D+01 -0.964640D+00  0.210475D+01
              236           237           238           239           240 
     1  -0.461823D+00  0.210475D+01  0.687867D+00 -0.855341D+00  0.470364D+01
     2  -0.104682D+01  0.401568D+01 -0.855341D+00 -0.335245D+01 -0.379838D+01
     3   0.401568D+01 -0.740694D+00  0.470364D+01 -0.379838D+01 -0.197539D+00
              241           242           243           244           245 
     1  -0.136823D+00  0.854620D+01 -0.219616D+01 -0.169285D+00  0.824333D+00
     2   0.854620D+01 -0.932710D+01 -0.261050D+00  0.824333D+00  0.282302D+00
     3  -0.219616D+01 -0.261050D+00 -0.119684D+01 -0.249198D+01 -0.283541D+01
              246           247           248           249           250 
     1  -0.249198D+01  0.359048D+00  0.125011D+01 -0.485059D+01 -0.274575D+01
     2  -0.283541D+01  0.125011D+01 -0.231360D+01  0.687000D+01 -0.483884D+01
     3  -0.942021D+00 -0.485059D+01  0.687000D+01 -0.106617D+01 -0.454223D+00
              251           252           253           254           255 
     1  -0.483884D+01 -0.454223D+00  0.313049D+01 -0.809817D+00  0.401699D+01
     2   0.622576D+01 -0.491034D+00 -0.809817D+00  0.128820D+00  0.251648D+01
     3  -0.491034D+00  0.369413D+01  0.401699D+01  0.251648D+01  0.195063D+01
              256           257           258           259           260 
     1  -0.914218D+00  0.258325D+00  0.398721D+01  0.568167D+01  0.366439D+01
     2   0.258325D+00  0.161502D+01 -0.479478D+01  0.366439D+01 -0.405211D+01
     3   0.398721D+01 -0.479478D+01 -0.167211D+00  0.343328D+01 -0.398418D+00
              261           262           263           264           265 
     1   0.343328D+01 -0.728861D+01  0.582654D+01 -0.224398D+01  0.238248D+01
     2  -0.398418D+00  0.582654D+01 -0.146544D+02  0.876971D+01  0.528282D+01
     3  -0.851788D+00 -0.224398D+01  0.876971D+01 -0.765651D+01 -0.234368D+01
              266           267           268           269           270 
     1   0.528282D+01 -0.234368D+01 -0.312693D+01 -0.192700D+01  0.228782D+01
     2   0.978207D-01  0.111315D+01 -0.192700D+01 -0.149505D+01  0.167481D+01
     3   0.111315D+01 -0.115384D+01  0.228782D+01  0.167481D+01 -0.104289D+01
              271           272           273           274           275 
     1  -0.239349D+01 -0.346964D+01  0.300281D+00  0.375653D+01  0.130603D+01
     2  -0.346964D+01 -0.285577D+01  0.250292D+01  0.130603D+01 -0.260919D+01
     3   0.300281D+00  0.250292D+01 -0.389707D+01 -0.788697D+00 -0.826687D-01
              276           277           278           279           280 
     1  -0.788697D+00 -0.363090D+01  0.426972D+00 -0.278377D+01 -0.785193D+00
     2  -0.826687D-01  0.426972D+00 -0.606711D+00  0.102994D+01 -0.143478D+01
     3   0.119836D+01 -0.278377D+01  0.102994D+01 -0.432638D+01  0.776722D+00
              281           282           283           284           285 
     1  -0.143478D+01  0.776722D+00 -0.215317D+01 -0.149310D+01  0.286276D+01
     2   0.550547D+00  0.569940D+00 -0.149310D+01  0.471498D+01 -0.475980D+01
     3   0.569940D+00  0.527391D+01  0.286276D+01 -0.475980D+01 -0.107673D+01
              286           287           288           289           290 
     1   0.214619D+01  0.157852D+01  0.325678D+01  0.158161D+02  0.623641D+01
     2   0.157852D+01 -0.216531D+01 -0.131401D+01  0.623641D+01  0.814963D+01
     3   0.325678D+01 -0.131401D+01 -0.140930D+00 -0.362514D+01 -0.776624D+00
              291           292           293           294           295 
     1  -0.362514D+01  0.176278D+01  0.541688D+01  0.315929D+01  0.413673D-01
     2  -0.776624D+00  0.541688D+01  0.915280D+01 -0.252823D+01  0.428684D+01
     3   0.310162D+01  0.315929D+01 -0.252823D+01  0.231188D+01  0.357553D+01
              296           297           298           299           300 
     1   0.428684D+01  0.357553D+01  0.122205D+01 -0.151024D+01  0.116713D+01
     2   0.116395D+01  0.488727D+01 -0.151024D+01  0.108709D+01 -0.102375D+01
     3   0.488727D+01 -0.188915D+01  0.116713D+01 -0.102375D+01  0.385282D+00
              301           302           303           304           305 
     1  -0.962949D+00  0.180703D+01 -0.119402D+01  0.192331D+00 -0.105890D+01
     2   0.180703D+01 -0.905567D+01  0.526042D+01 -0.105890D+01  0.332854D+01
     3  -0.119402D+01  0.526042D+01 -0.417799D+01  0.755999D+00 -0.368027D+01
              306           307           308           309           310 
     1   0.755999D+00  0.616659D+01  0.863868D+00  0.461467D+00  0.120931D+01
     2  -0.368027D+01  0.863868D+00  0.147009D+01 -0.109086D+01  0.134445D+01
     3   0.397793D+01  0.461467D+00 -0.109086D+01  0.146214D+01 -0.283753D+00
              311           312           313           314           315 
     1   0.134445D+01 -0.283753D+00  0.674579D+00 -0.237926D+00  0.110964D+01
     2   0.965783D+00 -0.225363D+00 -0.237926D+00 -0.926482D+00  0.142435D+01
     3  -0.225363D+00  0.151605D+01  0.110964D+01  0.142435D+01 -0.144684D+01
              316           317           318           319           320 
     1  -0.168704D+01  0.111220D+01  0.148758D+01  0.819934D+00 -0.743117D+00
     2   0.111220D+01 -0.115095D+01 -0.138258D+00 -0.743117D+00  0.123956D+01
     3   0.148758D+01 -0.138258D+00 -0.407147D+01 -0.823273D+00  0.193173D+01
              321           322           323           324           325 
     1  -0.823273D+00  0.307507D-01 -0.624019D+00 -0.143630D+01 -0.120653D+02
     2   0.193173D+01 -0.624019D+00  0.712287D+00  0.121199D+01 -0.145095D+01
     3   0.397636D+01 -0.143630D+01  0.121199D+01  0.707237D+01  0.425869D+01
              326           327           328           329           330 
     1  -0.145095D+01  0.425869D+01  0.509955D+01 -0.120240D+01 -0.208921D+01
     2  -0.330641D+01  0.132907D+01 -0.120240D+01  0.829564D+00  0.448560D+00
     3   0.132907D+01 -0.298167D+01 -0.208921D+01  0.448560D+00  0.125098D+01
              331           332           333           334           335 
     1   0.319297D+01 -0.622534D+00 -0.338835D+01  0.894412D+00  0.423245D-01
     2  -0.622534D+00  0.271560D+00 -0.839174D+00  0.423245D-01  0.114407D+01
     3  -0.338835D+01 -0.839174D+00  0.292897D+01  0.418629D+00 -0.890290D+00
              336           337           338           339           340 
     1   0.418629D+00 -0.119198D+01 -0.121072D+01  0.291262D+00  0.117624D+01
     2  -0.890290D+00 -0.121072D+01 -0.512458D+01  0.275394D+01  0.327539D+00
     3   0.631938D+00  0.291262D+00  0.275394D+01 -0.231796D+01 -0.855661D+00
              341           342           343           344           345 
     1   0.327539D+00 -0.855661D+00 -0.732575D+01 -0.459338D+01 -0.645466D+00
     2   0.271189D+01 -0.304826D+01 -0.459338D+01 -0.517992D+01  0.317216D+00
     3  -0.304826D+01  0.373669D+01 -0.645466D+00  0.317216D+00 -0.160392D+01
              346           347           348           349           350 
     1  -0.329612D+01 -0.499368D+01 -0.123834D+01 -0.576104D+01 -0.476026D+01
     2  -0.499368D+01 -0.817121D+01 -0.623251D+00 -0.476026D+01 -0.609687D+01
     3  -0.123834D+01 -0.623251D+00 -0.147611D+01 -0.241846D+01 -0.225876D+01
              351           352           353           354           355 
     1  -0.241846D+01 -0.983160D+01  0.365413D+01 -0.573570D+01 -0.157410D+01
     2  -0.225876D+01  0.365413D+01 -0.357638D+01  0.148533D+01 -0.117799D+01
     3  -0.290213D+01 -0.573570D+01  0.148533D+01 -0.379889D+01 -0.207514D+01
              356           357           358           359           360 
     1  -0.117799D+01 -0.207514D+01 -0.415147D+01 -0.221162D+00 -0.341335D+01
     2  -0.854910D+00 -0.707493D+00 -0.221162D+00  0.414464D+00 -0.439372D+00
     3  -0.707493D+00 -0.230553D+01 -0.341335D+01 -0.439372D+00 -0.416596D+01
              361           362           363           364           365 
     1   0.313261D+01 -0.885574D+00 -0.703868D+00  0.231251D+01 -0.140532D+01
     2  -0.885574D+00  0.191552D+01 -0.178446D+01 -0.140532D+01  0.382238D+01
     3  -0.703868D+00 -0.178446D+01  0.284890D+01  0.201263D+00 -0.245077D+01
              366           367           368           369           370 
     1   0.201263D+00 -0.101469D+01 -0.916810D+00  0.119686D+01 -0.491454D+01
     2  -0.245077D+01 -0.916810D+00 -0.399527D+00  0.123153D+01  0.332665D+00
     3   0.213117D+01  0.119686D+01  0.123153D+01 -0.404382D+01  0.171614D+01
              371           372           373           374           375 
     1   0.332665D+00  0.171614D+01 -0.141383D+01  0.365732D+00  0.551862D+00
     2  -0.427865D+00  0.410385D+00  0.365732D+00 -0.222171D+01  0.121184D+01
     3   0.410385D+00 -0.156015D+01  0.551862D+00  0.121184D+01 -0.107944D+01
              376           377           378           379           380 
     1   0.175731D+01  0.725889D+00 -0.206142D+01  0.395971D+01  0.174040D-01
     2   0.725889D+00 -0.228666D+00 -0.164544D-01  0.174040D-01  0.198789D+01
     3  -0.206142D+01 -0.164544D-01  0.274806D+01  0.243746D+01  0.928543D+00
              381           382           383           384           385 
     1   0.243746D+01  0.223621D+00  0.134583D+01  0.893636D+00  0.114457D+01
     2   0.928543D+00  0.134583D+01  0.212315D+01  0.104213D+01  0.133299D+01
     3   0.188636D+01  0.893636D+00  0.104213D+01  0.125696D+01  0.143095D+01
              386           387           388           389           390 
     1   0.133299D+01  0.143095D+01 -0.267718D+01  0.248752D+01  0.348954D+00
     2   0.347828D+00  0.147045D+01  0.248752D+01 -0.201165D+01 -0.114197D+01
     3   0.147045D+01  0.289288D+01  0.348954D+00 -0.114197D+01 -0.521934D+00
              391           392           393           394           395 
     1   0.220463D+01 -0.274705D+01 -0.805058D+00  0.185623D+01 -0.286203D+01
     2  -0.274705D+01  0.851371D+01  0.257629D+01 -0.286203D+01  0.588637D+01
     3  -0.805058D+00  0.257629D+01  0.116325D+01 -0.635378D-01  0.196400D+01
              396           397           398           399           400 
     1  -0.635378D-01  0.489513D+01  0.149119D+01 -0.165822D+01  0.632997D+00
     2   0.196400D+01  0.149119D+01  0.262923D+01 -0.186522D+01  0.190455D+01
     3   0.273408D+01 -0.165822D+01 -0.186522D+01  0.179926D+01 -0.112521D+01
              401           402           403           404           405 
     1   0.190455D+01 -0.112521D+01 -0.226699D+01 -0.139840D+01  0.132474D+01
     2   0.317520D+01 -0.119056D+01 -0.139840D+01 -0.146973D+01  0.217144D+01
     3  -0.119056D+01  0.955668D+00  0.132474D+01  0.217144D+01 -0.299746D+01
              406           407           408           409           410 
     1   0.254409D+01 -0.200057D+01 -0.425842D+00 -0.253783D+01  0.138698D+01
     2  -0.200057D+01  0.130017D+01  0.473854D+00  0.138698D+01 -0.324633D+01
     3  -0.425842D+00  0.473854D+00  0.971048D+00  0.701586D+00 -0.261729D+01
              411           412           413           414           415 
     1   0.701586D+00 -0.510030D+00  0.711491D+00  0.736159D+00 -0.256232D+01
     2  -0.261729D+01  0.711491D+00 -0.197230D+01 -0.193448D+01  0.201055D+01
     3  -0.246907D+01  0.736159D+00 -0.193448D+01 -0.482720D+01 -0.155509D+01
              416           417           418           419           420 
     1   0.201055D+01 -0.155509D+01  0.281603D+01 -0.261149D+01  0.242365D+01
     2  -0.115811D+01  0.143896D+01 -0.261149D+01  0.667622D+01 -0.487182D+01
     3   0.143896D+01 -0.113414D+01  0.242365D+01 -0.487182D+01  0.381197D+01
              421           422           423           424           425 
     1  -0.129003D+01  0.208419D+01 -0.206398D+01 -0.100535D+02 -0.775455D+00
     2   0.208419D+01 -0.341472D+01  0.366659D+01 -0.775455D+00 -0.493772D+00
     3  -0.206398D+01  0.366659D+01 -0.491025D+01 -0.393960D+01 -0.702467D+00
              426           427           428           429           430 
     1  -0.393960D+01 -0.158039D+01 -0.162427D+01 -0.108202D+01 -0.560608D+01
     2  -0.702467D+00 -0.162427D+01 -0.689466D+00 -0.430053D+00 -0.754200D+00
     3  -0.203197D+01 -0.108202D+01 -0.430053D+00 -0.439014D+00 -0.370084D+01
              431           432           433           434           435 
     1  -0.754200D+00 -0.370084D+01  0.151398D+01 -0.159576D+01  0.670125D+00
     2  -0.391808D+00 -0.396037D+00 -0.159576D+01  0.649504D+00 -0.614192D+00
     3  -0.396037D+00 -0.327426D+01  0.670125D+00 -0.614192D+00  0.235857D+00
              436           437           438           439           440 
     1  -0.229612D+01  0.673776D+00 -0.771705D+00  0.724977D+00 -0.668562D+00
     2   0.673776D+00 -0.546538D+01  0.279447D+01 -0.668562D+00  0.228039D+01
     3  -0.771705D+00  0.279447D+01 -0.182402D+01 -0.424818D-01 -0.183476D+01
              441           442           443           444           445 
     1  -0.424818D-01 -0.325859D+01  0.184123D+01  0.114404D+01  0.322164D+01
     2  -0.183476D+01  0.184123D+01 -0.104833D+01 -0.959743D+00 -0.223008D+01
     3   0.213239D+01  0.114404D+01 -0.959743D+00 -0.977975D+00 -0.162984D+01
              446           447           448           449           450 
     1  -0.223008D+01 -0.162984D+01  0.200201D+01 -0.170578D+01 -0.225521D+01
     2   0.366401D+01  0.244485D+01 -0.170578D+01  0.213978D+01  0.207795D+01
     3   0.244485D+01  0.205760D+01 -0.225521D+01  0.207795D+01  0.333002D+01
              451           452           453           454           455 
     1   0.121814D+02  0.973206D+00 -0.550194D+01  0.689448D+01  0.316003D+01
     2   0.973206D+00  0.213321D+01  0.475463D+00  0.316003D+01  0.201943D+01
     3  -0.550194D+01  0.475463D+00  0.537101D+01 -0.362925D+01 -0.110329D+01
              456           457           458           459           460 
     1  -0.362925D+01 -0.178856D+01 -0.806418D+00  0.287721D+01 -0.922660D+00
     2  -0.110329D+01 -0.806418D+00  0.770708D-01  0.326675D+00  0.906284D-01
     3   0.330031D+01  0.287721D+01  0.326675D+00 -0.388639D+01 -0.434968D+00
              461           462           463           464           465 
     1   0.906284D-01 -0.434968D+00  0.178257D+00  0.464587D+00 -0.264484D+00
     2  -0.477978D+00 -0.989332D+00  0.464587D+00 -0.166795D+01 -0.175671D+01
     3  -0.989332D+00 -0.174576D+01 -0.264484D+00 -0.175671D+01 -0.167684D+01
              466           467           468           469           470 
     1  -0.170857D+01  0.284972D+00  0.107190D+01  0.759499D+01 -0.423593D+01
     2   0.284972D+00 -0.163417D+01 -0.264525D+01 -0.423593D+01  0.356851D+01
     3   0.107190D+01 -0.264525D+01 -0.769628D+01 -0.187344D+01  0.123223D+01
              471           472           473           474           475 
     1  -0.187344D+01 -0.469836D+01  0.567769D+01  0.522987D+00  0.322529D+01
     2   0.123223D+01  0.567769D+01 -0.722221D+01 -0.161832D+01 -0.205728D+01
     3   0.257097D+01  0.522987D+00 -0.161832D+01 -0.208640D+01  0.258584D+00
              476           477           478           479           480 
     1  -0.205728D+01  0.258584D+00  0.591147D+00 -0.101860D+01  0.527914D+00
     2   0.211994D+01 -0.865179D+00 -0.101860D+01  0.137633D+01  0.436417D+00
     3  -0.865179D+00  0.423850D+00  0.527914D+00  0.436417D+00  0.113819D+01
              481           482           483           484           485 
     1  -0.265115D+00 -0.863216D+00 -0.567274D+00  0.756124D+00  0.247319D+00
     2  -0.863216D+00 -0.929027D+01 -0.918495D+00  0.247319D+00  0.228652D+01
     3  -0.567274D+00 -0.918495D+00 -0.110364D+01  0.557508D-01 -0.929895D+00
              486           487           488           489           490 
     1   0.557508D-01 -0.670420D+01  0.399998D+00  0.378192D+00  0.535777D+00
     2  -0.929895D+00  0.399998D+00 -0.586324D+00 -0.609382D+00 -0.779175D+00
     3   0.116416D+00  0.378192D+00 -0.609382D+00 -0.162935D+01 -0.111985D-02
              491           492           493           494           495 
     1  -0.779175D+00 -0.111985D-02  0.854786D+00  0.836258D-01 -0.130792D+01
     2   0.539481D+00  0.126574D+01  0.836258D-01  0.136641D+01  0.108757D+01
     3   0.126574D+01  0.199719D+01 -0.130792D+01  0.108757D+01  0.139902D+01
              496           497           498           499           500 
     1  -0.950611D+00 -0.171984D+00 -0.185417D+01  0.452243D+00 -0.293100D+00
     2  -0.171984D+00  0.288720D+00 -0.363894D+00 -0.293100D+00 -0.852251D+00
     3  -0.185417D+01 -0.363894D+00 -0.126449D+01 -0.318688D+00 -0.170150D+01
              501           502           503           504           505 
     1  -0.318688D+00 -0.110203D+01 -0.644707D+00 -0.244848D+01  0.861516D+01
     2  -0.170150D+01 -0.644707D+00 -0.139054D+01 -0.256290D+01 -0.213662D+01
     3  -0.765923D+00 -0.244848D+01 -0.256290D+01 -0.134938D+02  0.430918D+01
              506           507           508           509           510 
     1  -0.213662D+01  0.430918D+01 -0.271239D+01  0.358467D+01 -0.111047D+01
     2   0.291489D+01 -0.624967D+00  0.358467D+01 -0.274918D+01  0.206708D+01
     3  -0.624967D+00  0.287613D+01 -0.111047D+01  0.206708D+01 -0.982483D+00
              511           512           513           514           515 
     1   0.109497D+01 -0.569492D+00  0.522783D+00 -0.306406D+01 -0.177767D+01
     2  -0.569492D+00  0.352374D+00 -0.144556D+01 -0.177767D+01 -0.106219D+01
     3   0.522783D+00 -0.144556D+01  0.113161D+00 -0.114033D+00  0.730927D+00
              516           517           518           519           520 
     1  -0.114033D+00  0.857752D+00  0.608662D+00  0.196330D+01  0.307371D+01
     2   0.730927D+00  0.608662D+00 -0.606872D+00  0.272949D+01  0.975029D+00
     3  -0.523591D+01  0.196330D+01  0.272949D+01 -0.748521D-01  0.369260D+00
              521           522           523           524           525 
     1   0.975029D+00  0.369260D+00  0.347264D+01  0.161552D+01  0.276863D+01
     2   0.170390D+01 -0.138123D+01  0.161552D+01  0.664715D+00  0.523289D+00
     3  -0.138123D+01  0.881447D+01  0.276863D+01  0.523289D+00  0.230135D+01
              526           527           528           529           530 
     1   0.113170D-01  0.456026D-03 -0.649694D+00  0.418481D+01  0.179540D+01
     2   0.456026D-03 -0.302827D+00  0.901617D+00  0.179540D+01  0.160655D+01
     3  -0.649694D+00  0.901617D+00 -0.135489D+01  0.520414D+01  0.212735D+01
              531           532           533           534           535 
     1   0.520414D+01 -0.518648D+01  0.109844D+01  0.669552D-01  0.141404D+01
     2   0.212735D+01  0.109844D+01 -0.249023D+01 -0.673667D+00 -0.208648D+01
     3   0.114622D+02  0.669552D-01 -0.673667D+00 -0.497058D+00 -0.118370D+01
              536           537           538           539           540 
     1  -0.208648D+01 -0.118370D+01 -0.102843D+01 -0.404069D+00 -0.364945D+00
     2   0.266814D+01  0.297748D+00 -0.404069D+00 -0.778919D+00  0.791691D+00
     3   0.297748D+00  0.413472D+00 -0.364945D+00  0.791691D+00  0.970690D+00
              541           542           543           544           545 
     1  -0.311922D+01 -0.217182D+01 -0.218493D+01 -0.140877D+01 -0.526660D+00
     2  -0.217182D+01 -0.104768D+01 -0.849985D+00 -0.526660D+00 -0.110881D+00
     3  -0.218493D+01 -0.849985D+00 -0.193513D+01 -0.951967D+00 -0.136346D+01
              546           547           548           549           550 
     1  -0.951967D+00 -0.229294D+01 -0.140868D+01 -0.227661D+01  0.755323D+01
     2  -0.136346D+01 -0.140868D+01 -0.172819D+01 -0.142287D+01 -0.180295D+01
     3  -0.530409D+00 -0.227661D+01 -0.142287D+01 -0.655330D+01  0.431130D+00
              551           552           553           554           555 
     1  -0.180295D+01  0.431130D+00 -0.295397D+01  0.219218D+01  0.175217D+00
     2   0.291839D+01  0.348874D+00  0.219218D+01 -0.279161D+01 -0.454751D-01
     3   0.348874D+00  0.385190D+00  0.175217D+00 -0.454751D-01 -0.473308D+00
              556           557           558           559           560 
     1   0.107117D+01  0.179313D+00  0.697665D+00 -0.484340D+01  0.216521D+01
     2   0.179313D+00  0.915217D+00 -0.761424D+00  0.216521D+01 -0.371909D+01
     3   0.697665D+00 -0.761424D+00 -0.275590D+00 -0.120977D+01  0.913804D-01
              561           562           563           564           565 
     1  -0.120977D+01  0.133628D+01 -0.250229D+01  0.236017D+00 -0.285857D+00
     2   0.913804D-01 -0.250229D+01  0.384149D+01 -0.652547D+00 -0.313405D-01
     3  -0.592108D+00  0.236017D+00 -0.652547D+00  0.783556D+00 -0.216738D+00
              566           567           568           569           570 
     1  -0.313405D-01 -0.216738D+00  0.505117D+01  0.308020D+01 -0.234315D+01
     2  -0.274599D+00  0.124818D+01  0.308020D+01  0.181564D+01 -0.986780D+00
     3   0.124818D+01 -0.151764D+00 -0.234315D+01 -0.986780D+00  0.265959D+01
              571           572           573           574           575 
     1   0.149717D+01  0.140636D+01 -0.118016D+01 -0.319206D+01 -0.215032D+01
     2   0.140636D+01  0.164150D+01 -0.205398D+01 -0.215032D+01 -0.242074D+01
     3  -0.118016D+01 -0.205398D+01  0.355565D+00  0.311666D+01  0.202082D+01
              576           577           578           579           580 
     1   0.311666D+01  0.310603D+01  0.269565D+01  0.131619D+01  0.334008D+01
     2   0.202082D+01  0.269565D+01  0.285005D+01  0.942182D+00  0.510588D+01
     3  -0.441046D+01  0.131619D+01  0.942182D+00  0.177529D+00  0.167783D+01
              581           582           583           584           585 
     1   0.510588D+01  0.167783D+01  0.249048D+00  0.541482D+00  0.512523D+00
     2   0.104421D+02  0.297839D+01  0.541482D+00  0.795961D+00  0.164087D+01
     3   0.297839D+01  0.180819D+01  0.512523D+00  0.164087D+01  0.760604D+00
              586           587           588           589           590 
     1  -0.273937D+01 -0.121328D+01  0.151736D+01 -0.119262D+01 -0.550468D+00
     2  -0.121328D+01 -0.879624D+00 -0.199006D+00 -0.550468D+00  0.382879D-01
     3   0.151736D+01 -0.199006D+00 -0.286577D+01 -0.857188D-01  0.114912D+01
              591           592           593           594           595 
     1  -0.857188D-01  0.150652D+01  0.339262D+00 -0.194036D+01  0.769012D+01
     2   0.114912D+01  0.339262D+00  0.851859D+00 -0.191232D+00 -0.189717D+01
     3  -0.396590D+00 -0.194036D+01 -0.191232D+00  0.593918D+01  0.213732D+01
              596           597           598           599           600 
     1  -0.189717D+01  0.213732D+01 -0.338863D+01  0.236946D+01 -0.102378D+01
     2   0.192512D+01 -0.233155D+00  0.236946D+01 -0.174594D+01  0.666481D+00
     3  -0.233155D+00  0.109948D+01 -0.102378D+01  0.666481D+00 -0.116360D+01
              601           602           603           604           605 
     1   0.533490D+00 -0.333309D+00  0.913504D+00 -0.185191D+01  0.133443D+01
     2  -0.333309D+00 -0.165220D+00 -0.867695D+00  0.133443D+01 -0.818665D+00
     3   0.913504D+00 -0.867695D+00  0.515945D+00 -0.135846D+01  0.233333D+01
              606           607           608           609           610 
     1  -0.135846D+01  0.170990D+01  0.157035D+01  0.648021D+00 -0.706862D+01
     2   0.233333D+01  0.157035D+01 -0.460137D+00 -0.194089D+01  0.323760D+01
     3   0.210619D+01  0.648021D+00 -0.194089D+01 -0.354273D+01  0.168559D+01
              611           612           613           614           615 
     1   0.323760D+01  0.168559D+01  0.659337D+01 -0.305201D+01 -0.770544D+00
     2  -0.645227D+01 -0.243009D+01 -0.305201D+01  0.441677D+01  0.114705D+01
     3  -0.243009D+01 -0.384745D+01 -0.770544D+00  0.114705D+01  0.102821D+00
              616           617           618           619           620 
     1  -0.123072D+01  0.215505D+01  0.171119D+01  0.419598D+01 -0.189854D+00
     2   0.215505D+01 -0.161105D+01  0.301549D+00 -0.189854D+00  0.145596D+01
     3   0.171119D+01  0.301549D+00  0.216261D+01  0.845140D+00  0.952030D+00
              621           622           623           624           625 
     1   0.845140D+00 -0.446177D+01  0.262574D+01  0.243549D+01  0.311605D+01
     2   0.952030D+00  0.262574D+01 -0.374864D+01 -0.261694D+01 -0.285766D+01
     3   0.234429D+01  0.243549D+01 -0.261694D+01 -0.204834D+01 -0.190606D+01
              626           627           628           629           630 
     1  -0.285766D+01 -0.190606D+01  0.449257D+01 -0.273663D+01 -0.251512D+01
     2   0.405131D+01  0.195640D+01 -0.273663D+01  0.427960D+01  0.292542D+01
     3   0.195640D+01  0.189733D+01 -0.251512D+01  0.292542D+01  0.388267D+01
End of Minotr F.D. properties file   788 does not exist.

**********************************************************************

           Population analysis using the SCF density.

**********************************************************************

Orbital symmetries:
      Occupied  (A) (A) (A) (A) (A) (A) (A) (A) (A) (A) (A) (A)
                (A) (A) (A) (A) (A) (A) (A) (A) (A) (A) (A) (A)
                (A) (A) (A) (A) (A) (A) (A) (A) (A) (A) (A) (A)
                (A) (A) (A) (A) (A) (A) (A) (A) (A) (A) (A) (A)
                (A) (A) (A) (A) (A) (A) (A) (A) (A) (A) (A) (A)
                (A) (A) (A) (A) (A) (A) (A) (A) (A) (A) (A) (A)
                (A) (A) (A) (A) (A) (A) (A) (A) (A) (A) (A) (A)
                (A) (A) (A) (A) (A) (A) (A) (A) (A) (A) (A) (A)
                (A) (A) (A) (A) (A) (A) (A) (A) (A) (A) (A) (A)
                (A) (A) (A) (A) (A) (A) (A) (A) (A) (A) (A) (A)
                (A) (A) (A) (A) (A) (A) (A) (A) (A) (A) (A) (A)
      Virtual   (A) (A) (A) (A) (A) (A) (A) (A) (A) (A) (A) (A)
                (A) (A) (A) (A) (A) (A) (A) (A) (A) (A) (A) (A)
                (A) (A) (A) (A) (A) (A) (A) (A) (A) (A) (A) (A)
                (A) (A) (A) (A) (A) (A) (A) (A) (A) (A) (A) (A)
                (A) (A) (A) (A) (A) (A) (A) (A) (A) (A) (A) (A)
                (A) (A) (A) (A) (A) (A) (A) (A) (A) (A) (A) (A)
                (A) (A) (A) (A) (A) (A) (A) (A) (A) (A) (A) (A)
                (A) (A) (A) (A) (A) (A) (A) (A) (A) (A) (A) (A)
                (A) (A) (A) (A) (A) (A) (A) (A) (A) (A) (A) (A)
                (A) (A) (A) (A) (A) (A) (A) (A) (A) (A) (A) (A)
                (A) (A) (A) (A) (A) (A) (A) (A) (A) (A) (A) (A)
                (A) (A) (A) (A) (A) (A) (A) (A) (A) (A) (A) (A)
                (A) (A) (A) (A) (A) (A) (A) (A) (A) (A) (A) (A)
                (A) (A) (A) (A) (A) (A) (A) (A) (A) (A) (A) (A)
                (A) (A) (A) (A) (A) (A) (A) (A) (A) (A) (A) (A)
                (A) (A) (A) (A) (A) (A) (A) (A) (A) (A) (A) (A)
                (A) (A) (A) (A) (A) (A) (A) (A) (A) (A) (A) (A)
                (A) (A) (A) (A) (A) (A) (A) (A) (A) (A) (A) (A)
                (A) (A) (A) (A) (A) (A) (A) (A) (A) (A) (A) (A)
                (A) (A) (A) (A) (A) (A) (A) (A) (A) (A) (A) (A)
                (A) (A) (A) (A) (A) (A) (A) (A) (A) (A) (A) (A)
                (A) (A) (A) (A) (A) (A) (A) (A) (A) (A) (A) (A)
                (A) (A) (A) (A) (A) (A) (A) (A) (A) (A) (A) (A)
                (A) (A) (A) (A) (A) (A) (A) (A) (A) (A) (A) (A)
                (A) (A) (A) (A) (A) (A) (A) (A) (A) (A) (A) (A)
                (A) (A) (A) (A) (A) (A) (A) (A) (A) (A) (A) (A)
                (A) (A) (A) (A) (A) (A) (A) (A) (A) (A) (A) (A)
                (A) (A) (A) (A) (A) (A) (A) (A) (A) (A) (A) (A)
                (A) (A) (A) (A) (A) (A) (A) (A) (A) (A) (A) (A)
                (A) (A) (A) (A) (A) (A) (A) (A) (A) (A) (A) (A)
                (A) (A) (A) (A) (A) (A) (A) (A) (A) (A) (A) (A)
                (A) (A) (A) (A) (A) (A) (A) (A) (A) (A) (A) (A)
                (A) (A) (A) (A) (A) (A) (A) (A) (A) (A) (A) (A)
                (A) (A) (A) (A) (A) (A) (A) (A) (A) (A) (A) (A)
                (A) (A) (A) (A) (A) (A) (A) (A) (A) (A) (A) (A)
                (A) (A) (A) (A) (A) (A) (A) (A) (A) (A) (A) (A)
                (A) (A) (A) (A) (A) (A) (A) (A) (A) (A) (A) (A)
                (A) (A) (A) (A) (A) (A) (A) (A) (A) (A) (A) (A)
                (A) (A) (A) (A) (A) (A) (A) (A) (A) (A) (A) (A)
                (A) (A) (A) (A) (A) (A) (A) (A) (A) (A) (A) (A)
                (A) (A) (A) (A) (A) (A) (A) (A) (A) (A) (A) (A)
                (A) (A) (A) (A) (A) (A) (A) (A) (A) (A) (A) (A)
                (A) (A) (A) (A) (A) (A) (A) (A) (A) (A) (A) (A)
                (A) (A) (A) (A) (A) (A) (A) (A) (A) (A) (A) (A)
                (A) (A) (A) (A) (A) (A) (A) (A) (A) (A) (A) (A)
                (A) (A) (A) (A) (A) (A) (A) (A) (A) (A) (A) (A)
                (A) (A) (A) (A) (A) (A) (A) (A) (A) (A) (A) (A)
                (A) (A) (A) (A) (A) (A) (A) (A) (A) (A) (A) (A)
                (A) (A) (A) (A) (A) (A) (A) (A) (A) (A) (A) (A)
                (A) (A) (A) (A) (A) (A) (A) (A) (A) (A) (A) (A)
                (A) (A) (A) (A) (A) (A) (A) (A) (A) (A) (A) (A)
                (A) (A) (A) (A) (A) (A) (A) (A) (A) (A) (A) (A)
                (A) (A) (A) (A) (A) (A) (A) (A) (A) (A) (A) (A)
                (A) (A) (A) (A) (A) (A) (A) (A) (A) (A) (A) (A)
                (A) (A) (A) (A) (A) (A) (A) (A) (A) (A) (A) (A)
                (A) (A) (A) (A) (A) (A) (A) (A) (A) (A) (A) (A)
                (A) (A) (A) (A) (A) (A) (A) (A) (A) (A) (A) (A)
                (A) (A) (A) (A) (A) (A) (A) (A) (A)
The electronic state is 1-A.
Alpha  occ. eigenvalues --  -19.23633 -19.23342 -19.18577 -19.17325 -19.17261
Alpha  occ. eigenvalues --  -19.13940 -19.13603 -19.11266 -19.10599 -10.27304
Alpha  occ. eigenvalues --  -10.27064 -10.26400 -10.26027 -10.25093 -10.25006
Alpha  occ. eigenvalues --  -10.24780 -10.24669 -10.23907 -10.23488 -10.22701
Alpha  occ. eigenvalues --  -10.22626 -10.19743 -10.19622 -10.19090 -10.18438
Alpha  occ. eigenvalues --  -10.18305 -10.17999 -10.17915 -10.17794 -10.17781
Alpha  occ. eigenvalues --  -10.17676 -10.17290 -10.17147  -1.12825  -1.12526
Alpha  occ. eigenvalues --   -1.06224  -1.06103  -1.04308  -1.02929  -1.02601
Alpha  occ. eigenvalues --   -0.98340  -0.97905  -0.83084  -0.82789  -0.80459
Alpha  occ. eigenvalues --   -0.80227  -0.78829  -0.78540  -0.75747  -0.75300
Alpha  occ. eigenvalues --   -0.71814  -0.71667  -0.70425  -0.70383  -0.67474
Alpha  occ. eigenvalues --   -0.67045  -0.63476  -0.63082  -0.62596  -0.62387
Alpha  occ. eigenvalues --   -0.60735  -0.60627  -0.58733  -0.58302  -0.58072
Alpha  occ. eigenvalues --   -0.57989  -0.57866  -0.56833  -0.56286  -0.55962
Alpha  occ. eigenvalues --   -0.55100  -0.54574  -0.51467  -0.51360  -0.49408
Alpha  occ. eigenvalues --   -0.48979  -0.48459  -0.48212  -0.46562  -0.46447
Alpha  occ. eigenvalues --   -0.45787  -0.45285  -0.45280  -0.45091  -0.44735
Alpha  occ. eigenvalues --   -0.44715  -0.44036  -0.43734  -0.43332  -0.43285
Alpha  occ. eigenvalues --   -0.42779  -0.42314  -0.42273  -0.41765  -0.41616
Alpha  occ. eigenvalues --   -0.41543  -0.41196  -0.40867  -0.40639  -0.40247
Alpha  occ. eigenvalues --   -0.39923  -0.39459  -0.39303  -0.38024  -0.37660
Alpha  occ. eigenvalues --   -0.37528  -0.37129  -0.36838  -0.36098  -0.35932
Alpha  occ. eigenvalues --   -0.35849  -0.35255  -0.35043  -0.34973  -0.34010
Alpha  occ. eigenvalues --   -0.33508  -0.32645  -0.32503  -0.32356  -0.31981
Alpha  occ. eigenvalues --   -0.31830  -0.31746  -0.30792  -0.30475  -0.28232
Alpha  occ. eigenvalues --   -0.27484  -0.26794  -0.26034  -0.24246  -0.24019
Alpha  occ. eigenvalues --   -0.20538  -0.19915
Alpha virt. eigenvalues --   -0.05139  -0.04857  -0.02329  -0.00976  -0.00865
Alpha virt. eigenvalues --   -0.00374  -0.00109   0.00485   0.00578   0.00673
Alpha virt. eigenvalues --    0.01036   0.01318   0.01548   0.01620   0.02002
Alpha virt. eigenvalues --    0.02176   0.02670   0.02779   0.03089   0.03248
Alpha virt. eigenvalues --    0.03533   0.03653   0.04005   0.04071   0.04200
Alpha virt. eigenvalues --    0.04455   0.04683   0.04905   0.05305   0.05448
Alpha virt. eigenvalues --    0.05636   0.05691   0.05924   0.06206   0.06411
Alpha virt. eigenvalues --    0.06603   0.06863   0.07167   0.07396   0.07661
Alpha virt. eigenvalues --    0.07795   0.08150   0.08636   0.08740   0.08800
Alpha virt. eigenvalues --    0.09097   0.09451   0.09559   0.09687   0.09883
Alpha virt. eigenvalues --    0.10212   0.10395   0.10614   0.10981   0.11263
Alpha virt. eigenvalues --    0.11369   0.11503   0.11669   0.11790   0.11934
Alpha virt. eigenvalues --    0.12263   0.12415   0.12517   0.12708   0.12846
Alpha virt. eigenvalues --    0.13016   0.13121   0.13257   0.13597   0.13638
Alpha virt. eigenvalues --    0.13654   0.13695   0.13869   0.14022   0.14203
Alpha virt. eigenvalues --    0.14382   0.14467   0.14630   0.14739   0.14980
Alpha virt. eigenvalues --    0.15127   0.15250   0.15374   0.15600   0.15713
Alpha virt. eigenvalues --    0.15824   0.15914   0.16088   0.16121   0.16243
Alpha virt. eigenvalues --    0.16360   0.16546   0.16577   0.16801   0.17008
Alpha virt. eigenvalues --    0.17077   0.17210   0.17242   0.17519   0.17677
Alpha virt. eigenvalues --    0.17851   0.18156   0.18236   0.18355   0.18638
Alpha virt. eigenvalues --    0.18682   0.18789   0.19036   0.19361   0.19374
Alpha virt. eigenvalues --    0.19641   0.19791   0.19931   0.20015   0.20191
Alpha virt. eigenvalues --    0.20398   0.20681   0.20832   0.20899   0.21057
Alpha virt. eigenvalues --    0.21232   0.21249   0.21409   0.21656   0.21815
Alpha virt. eigenvalues --    0.22180   0.22318   0.22588   0.22801   0.22983
Alpha virt. eigenvalues --    0.23198   0.23344   0.23517   0.23764   0.24023
Alpha virt. eigenvalues --    0.24202   0.24436   0.24514   0.24594   0.24848
Alpha virt. eigenvalues --    0.24940   0.25273   0.25398   0.25812   0.25969
Alpha virt. eigenvalues --    0.26389   0.26489   0.26598   0.26839   0.27126
Alpha virt. eigenvalues --    0.27384   0.27602   0.27877   0.27968   0.28231
Alpha virt. eigenvalues --    0.28718   0.28836   0.29008   0.29246   0.29422
Alpha virt. eigenvalues --    0.29607   0.30206   0.30343   0.30701   0.30905
Alpha virt. eigenvalues --    0.31171   0.31313   0.31833   0.31979   0.32271
Alpha virt. eigenvalues --    0.32508   0.32652   0.32990   0.33283   0.33424
Alpha virt. eigenvalues --    0.33648   0.34158   0.34440   0.34665   0.35157
Alpha virt. eigenvalues --    0.35196   0.35408   0.35661   0.35721   0.36026
Alpha virt. eigenvalues --    0.36284   0.36439   0.36531   0.36693   0.36988
Alpha virt. eigenvalues --    0.37162   0.37362   0.37735   0.38089   0.38210
Alpha virt. eigenvalues --    0.38648   0.38876   0.39230   0.39362   0.39507
Alpha virt. eigenvalues --    0.39817   0.40061   0.40346   0.40742   0.40834
Alpha virt. eigenvalues --    0.41192   0.41541   0.41559   0.41973   0.42080
Alpha virt. eigenvalues --    0.42413   0.42732   0.43067   0.43353   0.43636
Alpha virt. eigenvalues --    0.43887   0.44268   0.44586   0.45096   0.45264
Alpha virt. eigenvalues --    0.45308   0.45971   0.46416   0.46627   0.46885
Alpha virt. eigenvalues --    0.47279   0.47370   0.47791   0.48041   0.49108
Alpha virt. eigenvalues --    0.49554   0.49685   0.50298   0.50589   0.51174
Alpha virt. eigenvalues --    0.52208   0.52346   0.52885   0.56525   0.57226
Alpha virt. eigenvalues --    0.57842   0.58217   0.59349   0.60366   0.63223
Alpha virt. eigenvalues --    0.63658   0.67041   0.67800   0.68650   0.70055
Alpha virt. eigenvalues --    0.70098   0.70517   0.71064   0.71623   0.72159
Alpha virt. eigenvalues --    0.72196   0.72620   0.72979   0.73324   0.73650
Alpha virt. eigenvalues --    0.73734   0.74296   0.74434   0.74686   0.75018
Alpha virt. eigenvalues --    0.75492   0.75683   0.75794   0.76139   0.76526
Alpha virt. eigenvalues --    0.76919   0.77118   0.77537   0.78156   0.78474
Alpha virt. eigenvalues --    0.78832   0.79087   0.79272   0.79893   0.80252
Alpha virt. eigenvalues --    0.80344   0.80800   0.81272   0.81340   0.81957
Alpha virt. eigenvalues --    0.82722   0.83075   0.83712   0.84497   0.84890
Alpha virt. eigenvalues --    0.85346   0.85758   0.86339   0.87279   0.87835
Alpha virt. eigenvalues --    0.89374   0.90188   0.91462   0.92200   0.93768
Alpha virt. eigenvalues --    0.94172   0.94823   0.95308   0.95629   0.95874
Alpha virt. eigenvalues --    0.96362   0.97616   0.98086   0.98499   0.98728
Alpha virt. eigenvalues --    0.99213   1.00218   1.00674   1.01031   1.02049
Alpha virt. eigenvalues --    1.03128   1.03296   1.03629   1.03871   1.04540
Alpha virt. eigenvalues --    1.04861   1.05320   1.05643   1.06063   1.06763
Alpha virt. eigenvalues --    1.08851   1.09225   1.09728   1.10282   1.10785
Alpha virt. eigenvalues --    1.10997   1.11924   1.12381   1.12768   1.13296
Alpha virt. eigenvalues --    1.13802   1.14073   1.14811   1.14960   1.15322
Alpha virt. eigenvalues --    1.15515   1.15929   1.16328   1.16665   1.17134
Alpha virt. eigenvalues --    1.17702   1.18470   1.18553   1.19270   1.19655
Alpha virt. eigenvalues --    1.19905   1.20143   1.21114   1.21509   1.21955
Alpha virt. eigenvalues --    1.22222   1.22478   1.23124   1.23434   1.23827
Alpha virt. eigenvalues --    1.24021   1.24377   1.25043   1.25569   1.25936
Alpha virt. eigenvalues --    1.26486   1.26770   1.27829   1.28051   1.28528
Alpha virt. eigenvalues --    1.28622   1.29252   1.30231   1.30356   1.30882
Alpha virt. eigenvalues --    1.30985   1.31765   1.32298   1.33238   1.33592
Alpha virt. eigenvalues --    1.33692   1.34214   1.34292   1.34974   1.35546
Alpha virt. eigenvalues --    1.36667   1.37467   1.37862   1.39406   1.39804
Alpha virt. eigenvalues --    1.40305   1.41103   1.41744   1.41933   1.42974
Alpha virt. eigenvalues --    1.43860   1.43906   1.44660   1.45082   1.45382
Alpha virt. eigenvalues --    1.46054   1.46855   1.47318   1.47866   1.48970
Alpha virt. eigenvalues --    1.49866   1.50695   1.50780   1.51807   1.52724
Alpha virt. eigenvalues --    1.52953   1.53425   1.53503   1.54668   1.55273
Alpha virt. eigenvalues --    1.56197   1.56383   1.57138   1.57797   1.59015
Alpha virt. eigenvalues --    1.61175   1.62093   1.62802   1.63489   1.64163
Alpha virt. eigenvalues --    1.64441   1.65813   1.66342   1.66764   1.67133
Alpha virt. eigenvalues --    1.67375   1.68680   1.69989   1.70514   1.70728
Alpha virt. eigenvalues --    1.70819   1.72255   1.72437   1.72878   1.73786
Alpha virt. eigenvalues --    1.74822   1.76295   1.77227   1.77921   1.78316
Alpha virt. eigenvalues --    1.78765   1.79714   1.80091   1.80808   1.81616
Alpha virt. eigenvalues --    1.82519   1.83135   1.83407   1.84664   1.85178
Alpha virt. eigenvalues --    1.85877   1.86012   1.86890   1.87416   1.88245
Alpha virt. eigenvalues --    1.89385   1.89555   1.90347   1.90723   1.90991
Alpha virt. eigenvalues --    1.91039   1.91473   1.92166   1.93370   1.94144
Alpha virt. eigenvalues --    1.95349   1.96349   1.96867   1.97501   1.97893
Alpha virt. eigenvalues --    1.98119   1.99024   1.99421   1.99885   2.00566
Alpha virt. eigenvalues --    2.01130   2.01544   2.02347   2.02750   2.02971
Alpha virt. eigenvalues --    2.03631   2.03865   2.04054   2.04245   2.04742
Alpha virt. eigenvalues --    2.05137   2.05406   2.05606   2.05931   2.06355
Alpha virt. eigenvalues --    2.06764   2.07021   2.07200   2.08266   2.08993
Alpha virt. eigenvalues --    2.09259   2.09520   2.11154   2.11435   2.11986
Alpha virt. eigenvalues --    2.12351   2.12714   2.13039   2.13384   2.13447
Alpha virt. eigenvalues --    2.13674   2.14057   2.14155   2.14318   2.14609
Alpha virt. eigenvalues --    2.15823   2.15868   2.16954   2.17545   2.18394
Alpha virt. eigenvalues --    2.18871   2.19356   2.19994   2.20737   2.21329
Alpha virt. eigenvalues --    2.22198   2.23158   2.24114   2.24876   2.25269
Alpha virt. eigenvalues --    2.26371   2.26921   2.27382   2.28071   2.28337
Alpha virt. eigenvalues --    2.28660   2.28762   2.29448   2.29746   2.30449
Alpha virt. eigenvalues --    2.31262   2.31406   2.31722   2.31935   2.32196
Alpha virt. eigenvalues --    2.33159   2.34580   2.35184   2.35387   2.35663
Alpha virt. eigenvalues --    2.36143   2.37507   2.38765   2.38820   2.40182
Alpha virt. eigenvalues --    2.40286   2.40838   2.41245   2.41721   2.42201
Alpha virt. eigenvalues --    2.45725   2.46969   2.47138   2.47965   2.48366
Alpha virt. eigenvalues --    2.49691   2.51391   2.51685   2.51942   2.52815
Alpha virt. eigenvalues --    2.53793   2.54160   2.54810   2.55416   2.56052
Alpha virt. eigenvalues --    2.57501   2.57577   2.57992   2.58595   2.60101
Alpha virt. eigenvalues --    2.60331   2.60950   2.62343   2.63336   2.63807
Alpha virt. eigenvalues --    2.64192   2.64438   2.65049   2.65360   2.65581
Alpha virt. eigenvalues --    2.66297   2.67070   2.67498   2.68113   2.68462
Alpha virt. eigenvalues --    2.68715   2.70343   2.70751   2.71493   2.72135
Alpha virt. eigenvalues --    2.72782   2.73060   2.74037   2.74096   2.74913
Alpha virt. eigenvalues --    2.76852   2.77262   2.79276   2.80190   2.81279
Alpha virt. eigenvalues --    2.81640   2.81965   2.82093   2.82905   2.83540
Alpha virt. eigenvalues --    2.84624   2.84796   2.85143   2.85411   2.86723
Alpha virt. eigenvalues --    2.87080   2.87251   2.87319   2.87490   2.88331
Alpha virt. eigenvalues --    2.89019   2.90048   2.90374   2.90840   2.91047
Alpha virt. eigenvalues --    2.91661   2.92204   2.92516   2.92601   2.92670
Alpha virt. eigenvalues --    2.93695   2.93841   2.94909   2.95216   3.03936
Alpha virt. eigenvalues --    3.07138   3.07452   3.07930   3.08493   3.12474
Alpha virt. eigenvalues --    3.12768   3.14894   3.15102   3.22199   3.23287
Alpha virt. eigenvalues --    3.24351   3.25557   3.26054   3.26214   3.26948
Alpha virt. eigenvalues --    3.27128   3.28853   3.29415   3.33116   3.33989
Alpha virt. eigenvalues --    3.35419   3.35616   3.35773   3.36630   3.37788
Alpha virt. eigenvalues --    3.38224   3.40338   3.41030   3.43174   3.43462
Alpha virt. eigenvalues --    3.43774   3.44632   3.45581   3.46132   3.46385
Alpha virt. eigenvalues --    3.46484   3.47858   3.48426   3.48647   3.48865
Alpha virt. eigenvalues --    3.48972   3.51088   3.52518   3.54468   3.55170
Alpha virt. eigenvalues --    3.57045   3.57248   3.58339   3.59899   3.61263
Alpha virt. eigenvalues --    3.62533   3.63235  10.85860
         Condensed to atoms (all electrons):
Mulliken charges:
              1
    1  C    0.013987
    2  C    0.728887
    3  C   -0.109746
    4  C   -0.190468
    5  O   -0.260372
    6  C    0.326764
    7  O   -0.424934
    8  Zn   0.424908
    9  O   -0.584328
   10  C   -0.075882
   11  C   -0.487903
   12  C   -0.100001
   13  C   -0.232874
   14  C   -0.598015
   15  C   -0.570896
   16  O   -0.402250
   17  C   -0.215384
   18  O   -0.414504
   19  C    0.723823
   20  C    0.057179
   21  C    0.068268
   22  O   -0.282971
   23  C    0.479672
   24  C   -0.509783
   25  C   -0.218161
   26  C   -0.222144
   27  C   -0.294270
   28  C   -0.123364
   29  C   -0.620714
   30  O   -0.466596
   31  O   -0.395296
   32  C   -0.222056
   33  C   -0.645712
   34  H    0.161496
   35  H    0.186583
   36  H    0.147267
   37  H    0.166091
   38  H    0.204260
   39  H    0.173150
   40  H    0.176670
   41  H    0.216861
   42  H    0.163717
   43  H    0.175439
   44  H    0.155458
   45  H    0.144293
   46  H    0.154254
   47  H    0.164801
   48  H    0.143565
   49  H    0.168600
   50  H    0.144096
   51  H    0.168259
   52  H    0.208555
   53  H    0.172342
   54  H    0.146368
   55  H    0.191046
   56  H    0.163750
   57  H    0.160656
   58  H    0.206062
   59  H    0.146437
   60  H    0.172194
   61  H    0.164306
   62  H    0.138011
   63  H    0.145529
   64  H    0.152828
   65  H    0.152216
   66  H    0.153799
   67  H    0.150515
   68  O   -0.607001
   69  H    0.417755
   70  H    0.394907
Sum of Mulliken charges =   0.00000
Mulliken charges with hydrogens summed into heavy atoms:
              1
    1  C    0.013987
    2  C    0.728887
    3  C   -0.109746
    4  C   -0.190468
    5  O   -0.260372
    6  C    0.326764
    7  O   -0.424934
    8  Zn   0.424908
    9  O   -0.584328
   10  C    0.290837
   11  C   -0.169271
   12  C    0.202316
   13  C    0.065483
   14  C   -0.141486
   15  C   -0.021740
   16  O   -0.402250
   17  C    0.285781
   18  O   -0.414504
   19  C    0.723823
   20  C    0.057179
   21  C    0.068268
   22  O   -0.282971
   23  C    0.479672
   24  C   -0.509783
   25  C    0.175369
   26  C    0.117012
   27  C    0.005481
   28  C    0.195691
   29  C   -0.164453
   30  O   -0.466596
   31  O   -0.395296
   32  C    0.273290
   33  C   -0.102211
   68  O    0.205662
APT charges:
              1
    1  C    0.177082
    2  C    0.885131
    3  C    0.336507
    4  C    0.284121
    5  O   -0.589456
    6  C    0.399872
    7  O   -1.091582
    8  Zn   1.676009
    9  O   -1.050468
   10  C    0.089200
   11  C    0.111397
   12  C    0.088997
   13  C    0.148352
   14  C    0.061029
   15  C    0.027888
   16  O   -0.764128
   17  C    0.483793
   18  O   -1.101922
   19  C    0.899590
   20  C    0.301246
   21  C    0.322742
   22  O   -0.580304
   23  C    0.381367
   24  C    0.181046
   25  C    0.044928
   26  C    0.084142
   27  C    0.136872
   28  C    0.116873
   29  C    0.070580
   30  O   -0.999497
   31  O   -0.758880
   32  C    0.477195
   33  C    0.032847
   34  H   -0.016541
   35  H    0.026794
   36  H   -0.044866
   37  H   -0.009271
   38  H    0.038826
   39  H   -0.015047
   40  H   -0.028962
   41  H    0.012222
   42  H   -0.032833
   43  H   -0.034287
   44  H   -0.080180
   45  H   -0.050605
   46  H   -0.040524
   47  H   -0.068572
   48  H   -0.036654
   49  H   -0.021257
   50  H   -0.028023
   51  H   -0.013865
   52  H    0.039492
   53  H   -0.006067
   54  H   -0.040976
   55  H    0.025297
   56  H   -0.016420
   57  H   -0.029119
   58  H   -0.020508
   59  H   -0.063599
   60  H   -0.026324
   61  H   -0.043262
   62  H   -0.050973
   63  H   -0.050848
   64  H   -0.069048
   65  H   -0.038278
   66  H   -0.015276
   67  H   -0.025708
   68  O   -0.694604
   69  H    0.399173
   70  H    0.288126
Sum of APT charges =   0.00000
APT charges with hydrogens summed into heavy atoms:
              1
    1  C    0.177082
    2  C    0.885131
    3  C    0.336507
    4  C    0.284121
    5  O   -0.589456
    6  C    0.399872
    7  O   -1.091582
    8  Zn   1.676009
    9  O   -1.050468
   10  C    0.039573
   11  C    0.021473
   12  C   -0.005239
   13  C    0.028456
   14  C   -0.018233
   15  C    0.047448
   16  O   -0.764128
   17  C    0.451694
   18  O   -1.101922
   19  C    0.899590
   20  C    0.301246
   21  C    0.322742
   22  O   -0.580304
   23  C    0.381367
   24  C    0.181046
   25  C    0.028188
   26  C    0.017022
   27  C    0.006087
   28  C    0.007777
   29  C   -0.015354
   30  O   -0.999497
   31  O   -0.758880
   32  C    0.442582
   33  C    0.047354
   68  O   -0.007304
Electronic spatial extent (au):  <R**2>=          26154.5822
Charge=              0.0000 electrons
Dipole moment (field-independent basis, Debye):
   X=              0.2426    Y=             -0.4488    Z=              2.1914  Tot=              2.2500
Quadrupole moment (field-independent basis, Debye-Ang):
  XX=           -182.0186   YY=           -204.4440   ZZ=           -200.3524
  XY=             -1.9137   XZ=             -6.5105   YZ=              9.1153
Traceless Quadrupole moment (field-independent basis, Debye-Ang):
  XX=             13.5864   YY=             -8.8390   ZZ=             -4.7474
  XY=             -1.9137   XZ=             -6.5105   YZ=              9.1153
Octapole moment (field-independent basis, Debye-Ang**2):
 XXX=             21.3301  YYY=             -0.3421  ZZZ=             29.7445  XYY=              2.4730
 XXY=            -44.4924  XXZ=            -10.0911  XZZ=             -9.6964  YZZ=            -33.3643
 YYZ=              4.8445  XYZ=             28.0474
Hexadecapole moment (field-independent basis, Debye-Ang**3):
XXXX=         -25959.8402 YYYY=          -4844.1865 ZZZZ=          -4151.2172 XXXY=             35.8203
XXXZ=           -337.6860 YYYX=            -36.5374 YYYZ=             63.0684 ZZZX=           -160.5083
ZZZY=             22.2765 XXYY=          -5095.0738 XXZZ=          -5050.7314 YYZZ=          -1380.1178
XXYZ=            -24.7385 YYXZ=            -96.6641 ZZXY=            -22.5072
N-N= 3.785033986547D+03 E-N=-1.157130153793D+04  KE= 1.717232924091D+03
 Exact polarizability: 453.174  -5.875 310.560  18.970  -4.372 324.488
Approx polarizability: 626.168 -25.134 435.717  35.971 -17.338 476.921
  1 Symmetry operations used in ECPInt.
ECPInt:  NShTT=   49770 NPrTT=  194462 LenC2=   37984 LenP2D=   93631.
LDataN:  DoStor=T MaxTD1= 7 Len=  274
Calling FoFJK, ICntrl=    100127 FMM=F ISym2X=0 I1Cent= 0 IOpClX= 0 NMat=1 NMatS=1 NMatT=0.
Full mass-weighted force constant matrix:
Low frequencies ---   -1.3347   -0.3710   -0.0012    0.0005    0.0009    0.5593
Low frequencies ---    7.4266    9.7373   12.5604
Diagonal vibrational polarizability:
     186.2948283     232.9544787      83.2901618
Diagonal vibrational hyperpolarizability:
    -304.4051592    1016.9016583    -883.1289715
Harmonic frequencies (cm**-1), IR intensities (KM/Mole), Raman scattering
activities (A**4/AMU), depolarization ratios for plane and unpolarized
incident light, reduced masses (AMU), force constants (mDyne/A),
and normal coordinates:
Incident light (cm**-1):       0.00  18867.92
                     1                      2                      3
                     A                      A                      A
Frequencies --      7.4257                 9.7365                12.5597
Red. masses --      4.9515                 4.1972                 4.8832
Frc consts  --      0.0002                 0.0002                 0.0005
IR Inten    --      0.0542                 0.0593                 0.0910
Raman Activ --      2.7510                 0.8428                 1.3489
Depolar (P) --      0.7492                 0.7456                 0.7479
Depolar (U) --      0.8566                 0.8543                 0.8558
RamAct Fr= 1--      2.7510                 0.8428                 1.3489
 Dep-P Fr= 1--      0.7492                 0.7456                 0.7479
 Dep-U Fr= 1--      0.8566                 0.8543                 0.8558
RamAct Fr= 2--      3.7820                 1.2041                 1.8684
 Dep-P Fr= 2--      0.7490                 0.7423                 0.7481
 Dep-U Fr= 2--      0.8565                 0.8521                 0.8559
 Atom  AN      X      Y      Z        X      Y      Z        X      Y      Z
    1   6    -0.02   0.07  -0.05    -0.02   0.01   0.02    -0.04  -0.02   0.03
    2   6    -0.01   0.03  -0.02    -0.01   0.04   0.01    -0.02  -0.01   0.05
    3   6     0.01  -0.01  -0.02    -0.01   0.04   0.01     0.01   0.00   0.03
    4   6     0.01  -0.01  -0.05    -0.02   0.01   0.02     0.01   0.01   0.01
    5   8     0.00   0.03  -0.07    -0.03  -0.01   0.03    -0.01   0.01  -0.01
    6   6    -0.02   0.07  -0.08    -0.03  -0.01   0.03    -0.04  -0.01   0.00
    7   8    -0.02   0.03   0.01    -0.01   0.05   0.01    -0.03   0.00   0.07
    8  30     0.00  -0.02   0.04    -0.01   0.07   0.01     0.01   0.01   0.09
    9   8     0.02  -0.05   0.01    -0.01   0.07   0.01     0.02   0.00   0.05
   10   6     0.03  -0.05  -0.05    -0.02   0.01   0.02     0.05   0.04  -0.02
   11   6     0.03  -0.06  -0.01     0.05  -0.01   0.00     0.04   0.05  -0.06
   12   6     0.02  -0.03   0.00     0.09  -0.09   0.00     0.01   0.04  -0.10
   13   6     0.02  -0.04   0.04     0.17  -0.11  -0.01    -0.01   0.05  -0.14
   14   6     0.04  -0.09   0.04     0.18  -0.14  -0.01     0.03   0.09  -0.17
   15   6    -0.03   0.11  -0.11    -0.03  -0.04   0.04    -0.05  -0.02  -0.02
   16   8    -0.04   0.12  -0.05    -0.02   0.01   0.02    -0.07  -0.03   0.04
   17   6    -0.04   0.12  -0.07    -0.03   0.02   0.03    -0.08  -0.03   0.08
   18   8    -0.01   0.01   0.07     0.01   0.05   0.00    -0.01  -0.01   0.04
   19   6    -0.01   0.01   0.06     0.01   0.03  -0.01    -0.01  -0.01   0.01
   20   6     0.00  -0.01   0.02     0.00   0.03   0.01     0.01   0.01   0.03
   21   6     0.01  -0.02   0.00     0.00   0.02   0.00     0.02   0.01  -0.01
   22   8     0.00   0.00   0.02     0.01  -0.01  -0.02     0.01  -0.02  -0.06
   23   6    -0.01   0.02   0.06     0.02  -0.01  -0.03    -0.01  -0.04  -0.08
   24   6    -0.02   0.03   0.08     0.02   0.01  -0.02    -0.01  -0.04  -0.05
   25   6     0.02  -0.05  -0.04    -0.02   0.01   0.01     0.04   0.03   0.00
   26   6     0.00  -0.02  -0.09    -0.10  -0.04   0.02     0.00   0.00   0.01
   27   6     0.02  -0.05  -0.13    -0.13  -0.05   0.03     0.04   0.03   0.03
   28   6     0.04  -0.08  -0.14    -0.08  -0.08  -0.02     0.09   0.06  -0.05
   29   6     0.02  -0.06  -0.15    -0.08  -0.18  -0.08     0.06   0.02  -0.14
   30   8     0.01  -0.03   0.00    -0.01   0.05   0.02     0.02   0.03   0.08
   31   8    -0.03   0.05   0.12     0.04   0.00  -0.03    -0.03  -0.06  -0.07
   32   6    -0.04   0.09   0.11     0.03   0.00  -0.03    -0.07  -0.10  -0.04
   33   6    -0.02   0.04   0.08     0.03  -0.03  -0.04    -0.01  -0.06  -0.15
   34   1    -0.04   0.10   0.15     0.04   0.00  -0.04    -0.07  -0.11  -0.07
   35   1    -0.03   0.07   0.11     0.02   0.02  -0.02    -0.06  -0.08   0.00
   36   1    -0.04   0.11   0.09     0.01  -0.02  -0.02    -0.09  -0.12  -0.04
   37   1    -0.02   0.06   0.05     0.02  -0.05  -0.04    -0.03  -0.08  -0.15
   38   1    -0.03   0.06   0.11     0.04  -0.04  -0.05    -0.03  -0.08  -0.16
   39   1    -0.01   0.02   0.09     0.04  -0.03  -0.05     0.02  -0.04  -0.18
   40   1     0.03  -0.07  -0.03     0.03   0.00  -0.04     0.06   0.04  -0.04
   41   1     0.03  -0.07  -0.04    -0.01   0.07   0.05     0.06   0.05   0.04
   42   1    -0.01   0.00  -0.09    -0.10  -0.10  -0.02    -0.03  -0.03  -0.04
   43   1    -0.01   0.00  -0.09    -0.15  -0.02   0.06    -0.03  -0.02   0.07
   44   1     0.01  -0.03  -0.17    -0.20  -0.09   0.04     0.00   0.00   0.04
   45   1     0.03  -0.07  -0.13    -0.13   0.01   0.07     0.07   0.06   0.09
   46   1     0.05  -0.10  -0.12    -0.01  -0.04  -0.04     0.14   0.09  -0.07
   47   1     0.05  -0.10  -0.18    -0.10  -0.08   0.00     0.12   0.09  -0.03
   48   1     0.04  -0.08  -0.16    -0.04  -0.20  -0.12     0.09   0.04  -0.19
   49   1     0.02  -0.04  -0.12    -0.04  -0.18  -0.11     0.03  -0.01  -0.17
   50   1     0.01  -0.04  -0.18    -0.14  -0.22  -0.07     0.01  -0.02  -0.13
   51   1    -0.04   0.12  -0.10    -0.02  -0.06   0.03    -0.06  -0.02  -0.04
   52   1    -0.04   0.14  -0.11    -0.04  -0.04   0.04    -0.08  -0.03   0.00
   53   1    -0.01   0.10  -0.15    -0.05  -0.05   0.04    -0.05  -0.01  -0.02
   54   1    -0.03   0.11  -0.11    -0.05   0.02   0.03    -0.07  -0.02   0.08
   55   1    -0.04   0.10  -0.05    -0.03   0.04   0.02    -0.07  -0.02   0.09
   56   1    -0.05   0.16  -0.07    -0.03   0.02   0.03    -0.10  -0.04   0.08
   57   1     0.03  -0.05  -0.08    -0.05  -0.04   0.04     0.06   0.05  -0.03
   58   1     0.04  -0.08  -0.05    -0.04   0.06   0.02     0.07   0.04   0.01
   59   1     0.04  -0.10  -0.01     0.04  -0.01   0.00     0.07   0.07  -0.07
   60   1     0.03  -0.06   0.03     0.09   0.03  -0.02     0.03   0.04  -0.04
   61   1     0.00   0.01   0.00     0.09  -0.08   0.00    -0.03   0.02  -0.09
   62   1     0.02  -0.03  -0.04     0.05  -0.14   0.02     0.02   0.05  -0.11
   63   1     0.02  -0.03   0.08     0.21  -0.06  -0.02    -0.02   0.04  -0.13
   64   1     0.01  -0.01   0.04     0.20  -0.16  -0.01    -0.04   0.04  -0.17
   65   1     0.04  -0.09   0.07     0.24  -0.16  -0.02     0.02   0.10  -0.20
   66   1     0.05  -0.12   0.04     0.17  -0.10  -0.01     0.06   0.10  -0.15
   67   1     0.04  -0.09   0.00     0.14  -0.19   0.00     0.05   0.10  -0.19
   68   8     0.00  -0.07   0.17     0.00   0.07  -0.03     0.00  -0.02   0.17
   69   1     0.01  -0.10   0.12     0.00   0.08  -0.02     0.01  -0.03   0.14
   70   1     0.02  -0.12   0.22     0.00   0.09  -0.04     0.01  -0.05   0.20
                     4                      5                      6
                     A                      A                      A
Frequencies --     15.6002                21.4158                24.6118
Red. masses --      3.5803                 4.5547                 4.4042
Frc consts  --      0.0005                 0.0012                 0.0016
IR Inten    --      0.0136                 0.3607                 0.0247
Raman Activ --      0.5660                 1.2327                 0.5619
Depolar (P) --      0.7452                 0.6672                 0.7270
Depolar (U) --      0.8540                 0.8004                 0.8419
RamAct Fr= 1--      0.5660                 1.2327                 0.5619
 Dep-P Fr= 1--      0.7452                 0.6672                 0.7270
 Dep-U Fr= 1--      0.8540                 0.8004                 0.8419
RamAct Fr= 2--      0.8232                 1.6561                 0.6677
 Dep-P Fr= 2--      0.7452                 0.6401                 0.7135
 Dep-U Fr= 2--      0.8540                 0.7806                 0.8328
 Atom  AN      X      Y      Z        X      Y      Z        X      Y      Z
    1   6    -0.01   0.03   0.02    -0.04  -0.02   0.00    -0.04   0.01  -0.01
    2   6    -0.01   0.02   0.01    -0.02   0.03   0.00    -0.03   0.03  -0.01
    3   6    -0.02   0.04   0.01     0.00   0.01  -0.01    -0.03   0.03  -0.02
    4   6    -0.02   0.05   0.02    -0.01  -0.05  -0.01    -0.04   0.01  -0.01
    5   8    -0.01   0.06   0.02    -0.04  -0.09  -0.01    -0.04   0.00  -0.01
    6   6     0.00   0.04   0.02    -0.05  -0.08  -0.01    -0.04  -0.01  -0.01
    7   8    -0.02   0.00   0.01    -0.01   0.08   0.01    -0.03   0.03  -0.02
    8  30    -0.03   0.00   0.00     0.02   0.08   0.02    -0.03   0.03  -0.02
    9   8    -0.03   0.03   0.01     0.03   0.05   0.00    -0.02   0.05  -0.02
   10   6    -0.03   0.07   0.02     0.00  -0.08  -0.01    -0.04   0.00  -0.01
   11   6     0.03   0.06  -0.02    -0.03  -0.07   0.02    -0.03  -0.01   0.01
   12   6     0.07  -0.02  -0.02    -0.06  -0.02   0.02    -0.02  -0.01   0.02
   13   6     0.14  -0.04  -0.04    -0.11   0.00   0.03    -0.01  -0.01   0.05
   14   6     0.16  -0.06  -0.04    -0.12   0.01   0.04    -0.02  -0.04   0.06
   15   6     0.00   0.05   0.03    -0.08  -0.14  -0.01    -0.05  -0.02   0.00
   16   8     0.00   0.01   0.02    -0.06  -0.01   0.00    -0.04   0.00  -0.01
   17   6     0.01   0.00   0.02    -0.11   0.04   0.01    -0.05   0.01   0.00
   18   8    -0.02  -0.01   0.01     0.04   0.07   0.03     0.02   0.01   0.00
   19   6    -0.02  -0.03  -0.01     0.04   0.03   0.00     0.02  -0.02   0.03
   20   6    -0.03  -0.05  -0.02     0.03   0.02  -0.01    -0.02  -0.03   0.04
   21   6    -0.02  -0.07  -0.04     0.03  -0.03  -0.04    -0.02  -0.06   0.05
   22   8    -0.02  -0.07  -0.03     0.05  -0.05  -0.06     0.01  -0.08   0.06
   23   6    -0.01  -0.05  -0.02     0.06  -0.04  -0.05     0.04  -0.07   0.05
   24   6    -0.01  -0.03   0.00     0.06   0.01  -0.02     0.05  -0.04   0.03
   25   6    -0.03  -0.08  -0.05     0.02  -0.05  -0.06    -0.04  -0.07   0.05
   26   6     0.09   0.00  -0.08     0.08   0.00  -0.08     0.01  -0.04   0.04
   27   6     0.10  -0.01  -0.10     0.03  -0.04  -0.11     0.12   0.02   0.03
   28   6     0.00   0.01   0.02    -0.05  -0.08   0.02     0.18   0.10  -0.08
   29   6     0.02   0.16   0.15     0.00   0.02   0.15     0.10   0.11  -0.20
   30   8    -0.04  -0.04  -0.03     0.01   0.05   0.01    -0.04   0.00   0.03
   31   8    -0.01  -0.02   0.02     0.08   0.02   0.00     0.08  -0.04   0.02
   32   6    -0.02   0.01   0.02     0.04   0.05   0.01     0.10  -0.03   0.01
   33   6    -0.01  -0.06  -0.02     0.08  -0.07  -0.07     0.06  -0.10   0.06
   34   1    -0.02   0.02   0.03     0.06   0.05   0.02     0.12  -0.03   0.00
   35   1    -0.03   0.02   0.02     0.03   0.07   0.03     0.09  -0.02  -0.01
   36   1    -0.04   0.01   0.01     0.01   0.03   0.00     0.10  -0.04   0.02
   37   1    -0.02  -0.07  -0.04     0.05  -0.10  -0.10     0.05  -0.12   0.07
   38   1     0.00  -0.04   0.00     0.08  -0.06  -0.06     0.09  -0.09   0.06
   39   1     0.01  -0.08  -0.01     0.12  -0.09  -0.08     0.07  -0.11   0.07
   40   1    -0.09  -0.08   0.03    -0.01  -0.06  -0.01    -0.07  -0.07   0.09
   41   1    -0.05  -0.15  -0.13     0.00  -0.09  -0.11    -0.05  -0.10   0.02
   42   1     0.11   0.08   0.00     0.12   0.04  -0.02    -0.05   0.00   0.01
   43   1     0.16  -0.01  -0.15     0.12   0.03  -0.15     0.01  -0.10   0.08
   44   1     0.20   0.05  -0.12     0.10   0.01  -0.13     0.11   0.01   0.04
   45   1     0.07  -0.11  -0.19    -0.01  -0.10  -0.20     0.19   0.00   0.11
   46   1    -0.11  -0.07   0.06    -0.13  -0.14   0.05     0.21   0.12  -0.08
   47   1     0.01  -0.02  -0.02    -0.07  -0.11  -0.03     0.26   0.14  -0.07
   48   1    -0.05   0.16   0.23    -0.06  -0.01   0.23     0.15   0.17  -0.27
   49   1     0.00   0.18   0.21     0.01   0.05   0.20     0.02   0.09  -0.22
   50   1     0.13   0.24   0.12     0.08   0.08   0.12     0.07   0.10  -0.20
   51   1    -0.01   0.06   0.03    -0.04  -0.17  -0.01    -0.04  -0.03   0.00
   52   1     0.01   0.04   0.03    -0.10  -0.12  -0.01    -0.05  -0.02   0.00
   53   1     0.02   0.06   0.04    -0.12  -0.16  -0.01    -0.06  -0.03   0.00
   54   1     0.03   0.00   0.03    -0.15   0.03   0.02    -0.05   0.01   0.00
   55   1     0.01  -0.01   0.02    -0.09   0.09   0.01    -0.04   0.02  -0.01
   56   1     0.02  -0.01   0.02    -0.11   0.04   0.01    -0.05   0.01   0.00
   57   1    -0.05   0.04   0.05     0.02  -0.06  -0.05    -0.05  -0.01  -0.01
   58   1    -0.05   0.12   0.02     0.02  -0.12  -0.01    -0.05   0.00  -0.01
   59   1     0.02   0.07  -0.01    -0.01  -0.09   0.02    -0.04  -0.02   0.01
   60   1     0.06   0.09  -0.05    -0.05  -0.10   0.06    -0.03   0.00   0.01
   61   1     0.07  -0.01  -0.02    -0.07  -0.02   0.02    -0.01   0.01   0.02
   62   1     0.03  -0.06   0.00    -0.03   0.01   0.00    -0.03  -0.02   0.03
   63   1     0.18   0.01  -0.05    -0.14  -0.04   0.04     0.00  -0.01   0.04
   64   1     0.16  -0.08  -0.04    -0.12   0.03   0.04     0.00  -0.01   0.06
   65   1     0.21  -0.07  -0.05    -0.16   0.02   0.04    -0.01  -0.04   0.07
   66   1     0.15  -0.01  -0.04    -0.12  -0.02   0.03    -0.03  -0.04   0.05
   67   1     0.12  -0.10  -0.03    -0.10   0.04   0.03    -0.03  -0.05   0.06
   68   8    -0.07   0.00   0.02     0.02   0.05   0.08    -0.02   0.08  -0.14
   69   1    -0.07   0.01   0.01     0.04   0.04   0.04    -0.02   0.10  -0.11
   70   1    -0.08  -0.02   0.03     0.04   0.03   0.11    -0.02   0.11  -0.17
                     7                      8                      9
                     A                      A                      A
Frequencies --     35.8684                38.1627                39.2627
Red. masses --      2.8938                 3.0711                 4.7516
Frc consts  --      0.0022                 0.0026                 0.0043
IR Inten    --      0.6584                 0.2578                 1.9364
Raman Activ --      0.7171                 0.9762                 0.7639
Depolar (P) --      0.7499                 0.7213                 0.7382
Depolar (U) --      0.8571                 0.8381                 0.8494
RamAct Fr= 1--      0.7171                 0.9762                 0.7639
 Dep-P Fr= 1--      0.7499                 0.7213                 0.7382
 Dep-U Fr= 1--      0.8571                 0.8381                 0.8494
RamAct Fr= 2--      0.9747                 1.3514                 0.9484
 Dep-P Fr= 2--      0.7499                 0.7122                 0.7285
 Dep-U Fr= 2--      0.8571                 0.8319                 0.8429
 Atom  AN      X      Y      Z        X      Y      Z        X      Y      Z
    1   6    -0.02  -0.01  -0.01    -0.03  -0.01  -0.02     0.01   0.05   0.03
    2   6    -0.01  -0.02   0.01    -0.02  -0.02  -0.01     0.00   0.00   0.04
    3   6     0.01   0.00   0.00     0.01   0.01  -0.02    -0.01  -0.05   0.06
    4   6     0.01   0.02  -0.02     0.02   0.03  -0.05    -0.01  -0.06   0.06
    5   8     0.01   0.03  -0.04     0.01   0.05  -0.06    -0.01  -0.03   0.05
    6   6    -0.01   0.02  -0.03    -0.02   0.03  -0.05     0.01   0.03   0.03
    7   8    -0.02  -0.05   0.02    -0.03  -0.05   0.02     0.00   0.01   0.04
    8  30     0.01  -0.01   0.02     0.00  -0.01   0.03     0.00  -0.02   0.04
    9   8     0.02  -0.01   0.01     0.02   0.00  -0.01    -0.01  -0.06   0.06
   10   6     0.03   0.00  -0.03     0.02   0.02  -0.05     0.00  -0.06   0.05
   11   6    -0.02   0.01   0.02     0.04   0.01  -0.04     0.02  -0.06   0.01
   12   6    -0.10   0.11  -0.03     0.15  -0.04   0.07     0.00  -0.09  -0.03
   13   6    -0.06   0.08   0.11     0.12  -0.02   0.03    -0.04  -0.06  -0.13
   14   6     0.14  -0.12   0.04    -0.13   0.08   0.15    -0.06   0.06  -0.14
   15   6    -0.01   0.05  -0.05    -0.03   0.06  -0.08     0.02   0.07   0.02
   16   8    -0.04  -0.04   0.00    -0.07  -0.05  -0.01     0.04   0.14   0.01
   17   6    -0.02  -0.08   0.04    -0.04  -0.10   0.05     0.02   0.18  -0.08
   18   8    -0.01   0.01   0.04    -0.01   0.01   0.04    -0.02   0.00   0.05
   19   6     0.00   0.01   0.02    -0.01   0.01   0.02    -0.01   0.00   0.04
   20   6     0.01   0.01   0.02     0.00   0.01   0.02    -0.01   0.01   0.05
   21   6     0.01   0.01   0.00     0.01   0.01   0.00     0.00   0.00   0.01
   22   8     0.01   0.00  -0.03     0.00   0.00  -0.02     0.00  -0.01  -0.01
   23   6     0.00   0.00  -0.03    -0.01   0.00  -0.02    -0.01  -0.01  -0.01
   24   6    -0.01   0.00   0.00    -0.01   0.00   0.00    -0.02  -0.01   0.01
   25   6     0.02   0.01  -0.01     0.02   0.01  -0.01     0.01  -0.01   0.00
   26   6     0.02   0.01  -0.02     0.01   0.01  -0.01     0.01   0.01  -0.03
   27   6     0.00   0.00  -0.03     0.00   0.00  -0.01     0.01  -0.02  -0.06
   28   6    -0.01  -0.02   0.00    -0.01  -0.01   0.00    -0.01  -0.04  -0.02
   29   6     0.00  -0.01   0.03     0.00  -0.01   0.02    -0.01   0.01   0.02
   30   8     0.01   0.02   0.05     0.01   0.02   0.04     0.00   0.02   0.08
   31   8    -0.02   0.00   0.00    -0.02   0.00   0.00    -0.03  -0.02   0.01
   32   6    -0.04  -0.01   0.01    -0.05   0.00   0.02    -0.05  -0.03   0.02
   33   6    -0.01  -0.01  -0.06    -0.01  -0.02  -0.05    -0.02  -0.03  -0.04
   34   1    -0.04  -0.01   0.01    -0.05  -0.01   0.01    -0.05  -0.03   0.02
   35   1    -0.04   0.00   0.04    -0.05   0.01   0.04    -0.05  -0.02   0.04
   36   1    -0.06  -0.02   0.01    -0.07  -0.02   0.01    -0.06  -0.03   0.02
   37   1    -0.02  -0.02  -0.07    -0.02  -0.02  -0.06    -0.03  -0.04  -0.05
   38   1    -0.02  -0.02  -0.05    -0.02  -0.02  -0.05    -0.03  -0.03  -0.04
   39   1     0.01  -0.01  -0.07     0.01  -0.01  -0.07     0.00  -0.02  -0.06
   40   1     0.03   0.01  -0.02     0.02   0.01  -0.01     0.02  -0.01   0.00
   41   1     0.03   0.01   0.00     0.02   0.01   0.00     0.02  -0.02   0.00
   42   1     0.02   0.01  -0.01     0.01   0.01  -0.01     0.02   0.03  -0.01
   43   1     0.02   0.02  -0.03     0.01   0.02  -0.01     0.02   0.03  -0.04
   44   1     0.01   0.01  -0.03     0.00   0.00  -0.02     0.02   0.01  -0.08
   45   1    -0.01  -0.01  -0.05    -0.01   0.00  -0.02     0.00  -0.04  -0.08
   46   1    -0.02  -0.04   0.01    -0.01  -0.02   0.01    -0.04  -0.07   0.01
   47   1    -0.03  -0.03  -0.01    -0.02  -0.02   0.00    -0.01  -0.06  -0.05
   48   1    -0.01  -0.02   0.04    -0.01  -0.02   0.03    -0.02  -0.01   0.05
   49   1     0.01   0.00   0.04     0.01   0.00   0.02    -0.01   0.03   0.06
   50   1     0.01   0.00   0.02     0.00   0.00   0.01     0.01   0.05   0.00
   51   1    -0.03   0.07  -0.06    -0.06   0.08  -0.11     0.01   0.08   0.05
   52   1    -0.02   0.04  -0.04    -0.04   0.03  -0.06     0.03   0.10   0.01
   53   1     0.02   0.06  -0.06     0.02   0.08  -0.08     0.02   0.05  -0.01
   54   1     0.03  -0.07   0.04     0.02  -0.08   0.05    -0.01   0.15  -0.14
   55   1    -0.02  -0.11   0.07    -0.04  -0.13   0.08     0.02   0.17  -0.09
   56   1    -0.05  -0.09   0.05    -0.08  -0.12   0.05     0.05   0.25  -0.09
   57   1     0.06   0.03  -0.07     0.01   0.01  -0.05    -0.02  -0.07   0.06
   58   1     0.06  -0.05  -0.02     0.01   0.03  -0.06    -0.01  -0.03   0.06
   59   1     0.05  -0.04   0.00    -0.06   0.02   0.00     0.05  -0.04   0.00
   60   1    -0.05  -0.02   0.12     0.07   0.04  -0.13     0.03  -0.05   0.02
   61   1    -0.20   0.24   0.00     0.28  -0.10   0.03    -0.01  -0.17  -0.02
   62   1    -0.10   0.10  -0.19     0.15  -0.03   0.22     0.02  -0.06   0.01
   63   1    -0.07   0.09   0.34     0.13  -0.03  -0.18    -0.05  -0.09  -0.19
   64   1    -0.19   0.19   0.05     0.27  -0.09   0.13    -0.04  -0.11  -0.15
   65   1     0.15  -0.13   0.14    -0.12   0.08   0.12    -0.08   0.07  -0.22
   66   1     0.28  -0.25   0.11    -0.29   0.18   0.04    -0.06   0.11  -0.13
   67   1     0.16  -0.12  -0.20    -0.16   0.07   0.37    -0.04   0.08  -0.08
   68   8     0.07   0.04  -0.14     0.05   0.03  -0.08     0.13   0.07  -0.26
   69   1     0.06   0.05  -0.11     0.04   0.04  -0.07     0.10   0.07  -0.19
   70   1     0.08   0.11  -0.18     0.06   0.07  -0.11     0.14   0.20  -0.34
                    10                     11                     12
                     A                      A                      A
Frequencies --     47.5249                50.3285                66.6493
Red. masses --      3.3773                 3.0055                 2.3477
Frc consts  --      0.0045                 0.0045                 0.0061
IR Inten    --      0.3937                 0.0227                 1.8680
Raman Activ --      0.9521                 0.2966                 0.3284
Depolar (P) --      0.6545                 0.6250                 0.4606
Depolar (U) --      0.7912                 0.7692                 0.6307
RamAct Fr= 1--      0.9521                 0.2966                 0.3284
 Dep-P Fr= 1--      0.6545                 0.6250                 0.4606
 Dep-U Fr= 1--      0.7912                 0.7692                 0.6307
RamAct Fr= 2--      1.3178                 0.4413                 0.4617
 Dep-P Fr= 2--      0.6143                 0.6083                 0.3858
 Dep-U Fr= 2--      0.7611                 0.7564                 0.5568
 Atom  AN      X      Y      Z        X      Y      Z        X      Y      Z
    1   6     0.01   0.00  -0.01     0.02  -0.01   0.00     0.00  -0.03   0.00
    2   6     0.00   0.00  -0.01     0.02  -0.01   0.00     0.01   0.00   0.00
    3   6     0.00   0.00  -0.01     0.02  -0.01   0.00     0.02   0.01  -0.01
    4   6    -0.01   0.00   0.00     0.02  -0.01   0.00     0.02   0.02  -0.01
    5   8     0.00  -0.01   0.00     0.02  -0.01  -0.01     0.01  -0.02   0.00
    6   6     0.00   0.00   0.00     0.02   0.00  -0.01     0.00  -0.05   0.01
    7   8     0.00  -0.01  -0.01     0.02  -0.01   0.00     0.01   0.01   0.00
    8  30     0.00   0.00  -0.01     0.02   0.00   0.00     0.01  -0.03   0.01
    9   8    -0.01   0.00  -0.01     0.02  -0.01   0.00     0.02   0.01  -0.01
   10   6    -0.01   0.00   0.00     0.03  -0.01   0.00     0.03   0.05  -0.02
   11   6    -0.01   0.00   0.00     0.02  -0.01   0.00     0.00   0.07  -0.03
   12   6    -0.01  -0.01   0.00     0.01   0.00   0.00     0.03   0.07   0.00
   13   6    -0.01  -0.01  -0.01    -0.01   0.00   0.00     0.05   0.06   0.04
   14   6     0.00  -0.01  -0.01     0.00   0.01   0.00     0.03   0.02   0.06
   15   6     0.01   0.00   0.01     0.02   0.00  -0.01    -0.02  -0.11   0.02
   16   8     0.01   0.01  -0.01     0.01   0.00   0.00     0.02  -0.03   0.00
   17   6     0.01   0.02  -0.02     0.02  -0.01   0.00    -0.14   0.18  -0.05
   18   8    -0.01   0.04   0.04     0.01   0.02   0.02     0.00  -0.03  -0.01
   19   6     0.00   0.01  -0.01     0.01   0.01   0.00     0.00  -0.03  -0.01
   20   6     0.00  -0.03  -0.06     0.01  -0.01  -0.01     0.01  -0.02  -0.01
   21   6     0.00  -0.05  -0.07     0.01  -0.02  -0.02     0.01  -0.01   0.00
   22   8     0.01  -0.06  -0.09     0.02  -0.03  -0.03     0.00   0.01   0.00
   23   6     0.00  -0.03  -0.06     0.02  -0.02  -0.02    -0.01   0.00   0.00
   24   6    -0.01   0.01   0.00     0.02   0.00   0.01    -0.01  -0.01   0.00
   25   6     0.00  -0.01  -0.03     0.00  -0.01   0.00     0.02   0.00   0.00
   26   6     0.03  -0.05   0.06    -0.14  -0.11   0.02     0.00  -0.01   0.00
   27   6     0.03   0.02   0.16    -0.08  -0.05   0.04     0.00  -0.01   0.01
   28   6     0.05   0.08   0.09    -0.07   0.03  -0.01     0.00   0.00   0.00
   29   6     0.08  -0.10   0.02    -0.19   0.25  -0.05    -0.01   0.01   0.00
   30   8     0.00  -0.03  -0.05     0.01   0.00  -0.01     0.01  -0.03  -0.01
   31   8     0.00   0.07   0.08     0.02   0.02   0.03    -0.02  -0.02   0.00
   32   6    -0.13   0.19   0.13    -0.02   0.07   0.05    -0.05  -0.01   0.01
   33   6     0.01  -0.06  -0.09     0.03  -0.04  -0.04    -0.03   0.03   0.02
   34   1    -0.09   0.23   0.20     0.00   0.08   0.07    -0.04  -0.02   0.01
   35   1    -0.15   0.26   0.19    -0.03   0.09   0.07    -0.05   0.00   0.03
   36   1    -0.24   0.18   0.05    -0.06   0.06   0.02    -0.07  -0.03   0.01
   37   1    -0.02  -0.08  -0.13     0.01  -0.06  -0.05     0.02   0.04   0.08
   38   1     0.00  -0.04  -0.07     0.03  -0.04  -0.03    -0.02  -0.02  -0.03
   39   1     0.06  -0.08  -0.10     0.05  -0.05  -0.04    -0.09   0.08   0.01
   40   1    -0.02   0.02  -0.03     0.08  -0.03  -0.09     0.03   0.00  -0.02
   41   1    -0.02   0.01  -0.02     0.02   0.08   0.08     0.02   0.01   0.01
   42   1     0.03  -0.09   0.05    -0.20  -0.19  -0.10    -0.01  -0.03  -0.01
   43   1     0.05  -0.11   0.08    -0.23  -0.13   0.14    -0.01  -0.01   0.01
   44   1     0.00  -0.05   0.23    -0.07  -0.06   0.06     0.00  -0.01   0.01
   45   1     0.03   0.10   0.21    -0.04  -0.06   0.09     0.00  -0.01   0.01
   46   1     0.10   0.20  -0.02    -0.12  -0.06   0.07    -0.01  -0.01   0.01
   47   1     0.01   0.16   0.22     0.08   0.02  -0.09     0.01   0.00   0.00
   48   1     0.09  -0.03  -0.02    -0.16   0.28  -0.10    -0.01   0.01   0.00
   49   1     0.13  -0.18  -0.13    -0.34   0.29   0.06    -0.02   0.01   0.01
   50   1     0.04  -0.23   0.14    -0.16   0.37  -0.16    -0.01   0.02  -0.01
   51   1     0.01   0.00   0.01     0.02   0.00  -0.01    -0.14  -0.06  -0.22
   52   1     0.01   0.00   0.00     0.02   0.00  -0.01    -0.06  -0.37   0.13
   53   1     0.01   0.00   0.01     0.02   0.00  -0.01     0.13   0.06   0.17
   54   1     0.00   0.01  -0.03     0.03  -0.01  -0.01    -0.42   0.18   0.11
   55   1     0.01   0.02  -0.03     0.02  -0.02   0.01    -0.13   0.43  -0.23
   56   1     0.02   0.03  -0.03     0.01  -0.01   0.00     0.02   0.07  -0.06
   57   1    -0.01  -0.01   0.01     0.03  -0.01  -0.01     0.04   0.07  -0.01
   58   1    -0.01   0.00   0.00     0.03  -0.02   0.00     0.04   0.05  -0.01
   59   1    -0.01   0.00   0.00     0.02  -0.02   0.00    -0.03   0.08  -0.02
   60   1    -0.01   0.00   0.00     0.01  -0.02   0.01     0.00   0.06  -0.07
   61   1    -0.01  -0.01   0.00     0.00   0.00   0.00     0.06   0.09  -0.01
   62   1    -0.01  -0.01   0.00     0.01   0.01  -0.01     0.02   0.05   0.01
   63   1    -0.01  -0.01  -0.01    -0.01   0.00   0.01     0.06   0.07   0.04
   64   1    -0.01  -0.01  -0.01    -0.01   0.02   0.00     0.06   0.06   0.06
   65   1     0.00  -0.01  -0.01    -0.01   0.01   0.00     0.04   0.01   0.08
   66   1     0.00   0.00  -0.01     0.01  -0.01   0.00     0.01   0.01   0.04
   67   1     0.00  -0.01  -0.01     0.01   0.01  -0.01     0.02   0.00   0.06
   68   8    -0.01   0.00  -0.02     0.03  -0.01   0.01     0.00   0.00  -0.04
   69   1    -0.01   0.00  -0.02     0.03  -0.03   0.00     0.01   0.02  -0.05
   70   1    -0.01   0.00  -0.01     0.04  -0.02   0.02     0.01   0.02  -0.05
                    13                     14                     15
                     A                      A                      A
Frequencies --     72.9056                75.5259                81.6502
Red. masses --      1.2702                 1.2760                 3.1636
Frc consts  --      0.0040                 0.0043                 0.0124
IR Inten    --      1.1634                 0.2494                 0.8821
Raman Activ --      1.0079                 1.5740                 0.4960
Depolar (P) --      0.6778                 0.7274                 0.7385
Depolar (U) --      0.8079                 0.8422                 0.8496
RamAct Fr= 1--      1.0079                 1.5740                 0.4960
 Dep-P Fr= 1--      0.6778                 0.7274                 0.7385
 Dep-U Fr= 1--      0.8079                 0.8422                 0.8496
RamAct Fr= 2--      1.3080                 2.2002                 0.7914
 Dep-P Fr= 2--      0.6860                 0.7172                 0.7490
 Dep-U Fr= 2--      0.8137                 0.8353                 0.8565
 Atom  AN      X      Y      Z        X      Y      Z        X      Y      Z
    1   6     0.00   0.02  -0.01     0.00  -0.02   0.01    -0.02   0.02   0.03
    2   6     0.00   0.02  -0.01    -0.01  -0.02   0.00     0.00   0.03   0.04
    3   6     0.01   0.02  -0.01    -0.01  -0.01   0.00     0.01   0.00   0.04
    4   6     0.00   0.01  -0.01    -0.01  -0.01   0.01     0.02   0.00   0.02
    5   8     0.00  -0.01   0.00     0.00   0.01   0.01     0.01   0.04  -0.01
    6   6     0.00   0.00  -0.01     0.00   0.01   0.01    -0.01   0.03   0.00
    7   8     0.01   0.02  -0.01    -0.01  -0.02   0.00     0.01   0.06   0.04
    8  30     0.01   0.00   0.00     0.00   0.01  -0.01    -0.01   0.01   0.01
    9   8     0.01   0.02  -0.01    -0.01  -0.01   0.00     0.01  -0.03   0.06
   10   6     0.01   0.00  -0.01    -0.02  -0.02   0.01     0.04  -0.03   0.01
   11   6     0.00   0.00   0.00     0.00  -0.03   0.02     0.06  -0.04   0.04
   12   6     0.00   0.01   0.00    -0.02  -0.03   0.00     0.03  -0.01   0.02
   13   6     0.00   0.01   0.00    -0.02  -0.02  -0.01    -0.01   0.00   0.00
   14   6     0.00   0.00   0.01    -0.01  -0.01  -0.02     0.01   0.03  -0.02
   15   6    -0.01  -0.04   0.01     0.02   0.08  -0.02    -0.03   0.05  -0.02
   16   8    -0.01   0.02  -0.01     0.01  -0.03   0.01    -0.07  -0.02   0.05
   17   6     0.02  -0.01   0.00    -0.01  -0.02   0.02    -0.11   0.01   0.12
   18   8     0.00  -0.02  -0.01     0.01   0.01  -0.01    -0.01  -0.03  -0.07
   19   6     0.01  -0.02  -0.01     0.01   0.01  -0.01    -0.01  -0.03  -0.07
   20   6     0.00  -0.01   0.01     0.00   0.01   0.00    -0.01  -0.04  -0.08
   21   6     0.00   0.00   0.01     0.00   0.00   0.01    -0.01  -0.05  -0.08
   22   8     0.00   0.00   0.01     0.01   0.00   0.00    -0.01  -0.02  -0.04
   23   6     0.00  -0.01   0.00     0.01  -0.01   0.00    -0.01   0.01   0.00
   24   6     0.00  -0.02  -0.02     0.02   0.00  -0.01    -0.01  -0.01  -0.03
   25   6     0.01   0.00   0.01    -0.01   0.00   0.00    -0.02  -0.04  -0.06
   26   6     0.00   0.00   0.00     0.00   0.01   0.00     0.00  -0.06  -0.02
   27   6     0.00  -0.01  -0.01     0.00   0.00  -0.01     0.00  -0.01   0.04
   28   6     0.00  -0.01  -0.01     0.00   0.00   0.00     0.00   0.04   0.02
   29   6     0.00   0.00   0.00     0.00   0.00   0.00     0.00   0.00   0.00
   30   8     0.00   0.00   0.01    -0.01   0.02   0.00    -0.01  -0.05  -0.09
   31   8     0.02  -0.02  -0.02     0.04   0.00  -0.02    -0.02   0.02   0.01
   32   6    -0.09   0.00   0.04    -0.01   0.02   0.01     0.10   0.03  -0.06
   33   6    -0.01   0.02   0.03     0.02   0.00   0.01    -0.03   0.08   0.09
   34   1     0.00   0.00   0.00     0.04   0.02  -0.01    -0.01   0.05   0.02
   35   1    -0.13   0.13   0.12    -0.03   0.08   0.04     0.14  -0.12  -0.17
   36   1    -0.21  -0.10   0.03    -0.07  -0.03   0.01     0.23   0.18  -0.08
   37   1     0.19   0.00   0.44     0.15  -0.03   0.30     0.09   0.12   0.26
   38   1     0.09  -0.26  -0.29     0.09  -0.19  -0.21     0.01  -0.01  -0.01
   39   1    -0.32   0.36  -0.04    -0.20   0.23  -0.03    -0.21   0.19   0.11
   40   1     0.01   0.00   0.01    -0.01  -0.01   0.02    -0.03  -0.03  -0.06
   41   1     0.01   0.00   0.01    -0.01  -0.01  -0.01    -0.03  -0.03  -0.06
   42   1     0.00   0.01   0.00     0.00   0.02   0.01     0.00  -0.08  -0.03
   43   1     0.00   0.01   0.00     0.01   0.01  -0.01     0.00  -0.10   0.00
   44   1     0.00   0.00  -0.02     0.00   0.01  -0.01     0.01  -0.04   0.08
   45   1     0.00  -0.01  -0.01     0.00   0.00  -0.01     0.01   0.01   0.06
   46   1     0.00  -0.03   0.01     0.00   0.00   0.00    -0.01   0.09  -0.03
   47   1     0.01  -0.02  -0.02     0.00   0.00  -0.01    -0.01   0.08   0.08
   48   1     0.00  -0.01   0.00     0.00  -0.01   0.00    -0.01   0.05   0.00
   49   1    -0.01   0.01   0.02     0.01   0.00   0.00     0.00  -0.05  -0.07
   50   1     0.00   0.02  -0.02     0.00   0.00   0.00     0.01  -0.05   0.06
   51   1     0.15  -0.15   0.21    -0.25   0.26  -0.36     0.07  -0.01   0.13
   52   1     0.02   0.19  -0.08    -0.03  -0.30   0.13    -0.02   0.22  -0.08
   53   1    -0.20  -0.22  -0.09     0.34   0.38   0.15    -0.13  -0.08  -0.12
   54   1     0.08  -0.02  -0.05    -0.03  -0.01   0.05    -0.15   0.03   0.22
   55   1     0.02  -0.07   0.04    -0.01   0.01  -0.01    -0.09   0.09   0.08
   56   1    -0.01   0.02   0.00     0.02  -0.05   0.02    -0.10  -0.09   0.13
   57   1     0.01   0.00  -0.01    -0.02  -0.03   0.02     0.04  -0.04  -0.03
   58   1     0.01   0.00  -0.01    -0.02  -0.02   0.01     0.06  -0.05   0.02
   59   1     0.00   0.00   0.00     0.01  -0.03   0.01     0.10  -0.08   0.03
   60   1     0.00   0.00   0.00     0.00  -0.02   0.03     0.06  -0.04   0.09
   61   1     0.01   0.01   0.00    -0.03  -0.04   0.01     0.01  -0.02   0.03
   62   1     0.00   0.01   0.00    -0.01  -0.02   0.00     0.05   0.01   0.00
   63   1     0.00   0.01   0.00    -0.03  -0.03  -0.01    -0.04  -0.03   0.02
   64   1     0.00   0.01   0.01    -0.03  -0.03  -0.02    -0.04   0.02  -0.02
   65   1     0.00   0.00   0.01    -0.02  -0.01  -0.04    -0.03   0.05  -0.03
   66   1     0.00   0.00   0.00     0.00   0.00  -0.02     0.04   0.01   0.00
   67   1     0.00   0.00   0.01     0.00   0.00  -0.03     0.04   0.07  -0.04
   68   8    -0.02   0.01  -0.01     0.01   0.00   0.02     0.12  -0.01  -0.03
   69   1    -0.02   0.04   0.00     0.00  -0.02   0.02     0.12  -0.12  -0.11
   70   1    -0.03   0.01  -0.02     0.01  -0.01   0.03     0.23   0.05   0.02
                    16                     17                     18
                     A                      A                      A
Frequencies --     86.1636                93.8541                97.6976
Red. masses --      3.3930                 1.9953                 1.9409
Frc consts  --      0.0148                 0.0104                 0.0109
IR Inten    --      6.3414                 1.4310                 4.3695
Raman Activ --      0.2368                 0.4875                 0.5339
Depolar (P) --      0.7302                 0.7253                 0.7313
Depolar (U) --      0.8440                 0.8408                 0.8448
RamAct Fr= 1--      0.2368                 0.4875                 0.5339
 Dep-P Fr= 1--      0.7302                 0.7253                 0.7313
 Dep-U Fr= 1--      0.8440                 0.8408                 0.8448
RamAct Fr= 2--      0.3795                 0.7290                 0.8678
 Dep-P Fr= 2--      0.7459                 0.7499                 0.5238
 Dep-U Fr= 2--      0.8545                 0.8571                 0.6875
 Atom  AN      X      Y      Z        X      Y      Z        X      Y      Z
    1   6     0.00   0.03   0.00    -0.01  -0.01   0.00    -0.01   0.03   0.00
    2   6     0.02   0.06   0.00    -0.02  -0.03   0.01    -0.01   0.03   0.00
    3   6     0.03   0.08  -0.01    -0.01  -0.01   0.00     0.00   0.02   0.00
    4   6     0.02   0.01  -0.01    -0.01  -0.01   0.00     0.00   0.00  -0.01
    5   8     0.00  -0.01  -0.01    -0.01  -0.02   0.01    -0.01  -0.04   0.00
    6   6     0.00   0.01  -0.02    -0.01  -0.02   0.00    -0.02  -0.03   0.00
    7   8     0.01   0.04   0.01    -0.03  -0.06   0.02     0.00   0.04   0.01
    8  30     0.04  -0.01   0.03     0.01  -0.01   0.03    -0.01   0.02   0.02
    9   8     0.05   0.12  -0.02     0.00   0.00   0.00     0.01   0.02   0.01
   10   6     0.03  -0.07   0.00    -0.02   0.02  -0.01     0.01   0.02  -0.01
   11   6     0.07  -0.10   0.07    -0.04   0.03  -0.03     0.00   0.02  -0.02
   12   6     0.01  -0.05   0.02    -0.01   0.02  -0.02     0.01   0.03  -0.01
   13   6    -0.05  -0.03  -0.01     0.02   0.00   0.00     0.02   0.02   0.01
   14   6    -0.01   0.02  -0.04    -0.01  -0.02   0.02     0.00   0.00   0.02
   15   6    -0.02   0.01  -0.03    -0.01  -0.01   0.00    -0.05  -0.09   0.01
   16   8    -0.03   0.02   0.01     0.00   0.04  -0.01    -0.01   0.09  -0.01
   17   6     0.00  -0.03   0.05     0.04   0.01  -0.06     0.11  -0.05  -0.03
   18   8     0.01  -0.05  -0.01     0.00   0.00   0.02    -0.01  -0.01   0.00
   19   6     0.01  -0.03  -0.01     0.00   0.00   0.01    -0.01  -0.02  -0.01
   20   6     0.03  -0.03  -0.02     0.01   0.01   0.01    -0.01  -0.03  -0.02
   21   6     0.03  -0.01  -0.03     0.02   0.00  -0.03    -0.01  -0.03  -0.02
   22   8     0.01   0.02  -0.01     0.02  -0.01  -0.06    -0.01  -0.01   0.00
   23   6    -0.01   0.02   0.00     0.00   0.00  -0.03    -0.02   0.00   0.01
   24   6    -0.01  -0.01  -0.01    -0.01   0.02   0.02    -0.01  -0.01  -0.01
   25   6     0.05   0.01  -0.02     0.03   0.00  -0.03     0.00  -0.02  -0.02
   26   6     0.00  -0.03   0.00     0.00  -0.03  -0.01     0.00  -0.03  -0.01
   27   6     0.00  -0.02   0.02     0.00  -0.01   0.02     0.01  -0.01   0.01
   28   6     0.00   0.00   0.01     0.00   0.01   0.01     0.00   0.01   0.01
   29   6    -0.01   0.01   0.00     0.00   0.00   0.01     0.00   0.00   0.00
   30   8     0.04  -0.05  -0.02     0.02   0.02   0.04    -0.01  -0.03  -0.03
   31   8    -0.04  -0.02   0.00    -0.04   0.04   0.06    -0.02  -0.02  -0.01
   32   6    -0.04  -0.03   0.00     0.15   0.03  -0.05    -0.03  -0.03   0.00
   33   6    -0.03   0.07   0.04    -0.02   0.02  -0.04    -0.03   0.04   0.06
   34   1    -0.07  -0.03   0.01    -0.09   0.05   0.09    -0.02  -0.04  -0.02
   35   1    -0.03  -0.05   0.01     0.25  -0.27  -0.21    -0.04  -0.01   0.01
   36   1    -0.03  -0.02   0.00     0.39   0.30  -0.10    -0.05  -0.06   0.01
   37   1    -0.07   0.12  -0.12     0.12   0.00   0.24    -0.03   0.08   0.00
   38   1    -0.08   0.18   0.17     0.04  -0.18  -0.26    -0.04   0.09   0.12
   39   1     0.04  -0.06   0.09    -0.22   0.26  -0.10    -0.01  -0.03   0.09
   40   1     0.08   0.02  -0.06     0.05   0.01  -0.06    -0.01  -0.02  -0.02
   41   1     0.07   0.04   0.02     0.05   0.03   0.00    -0.01  -0.02  -0.02
   42   1     0.00  -0.07  -0.03     0.00  -0.06  -0.03     0.00  -0.04  -0.01
   43   1    -0.02  -0.04   0.03    -0.01  -0.04   0.01     0.00  -0.05   0.00
   44   1     0.00  -0.03   0.04     0.00  -0.02   0.04     0.01  -0.02   0.03
   45   1     0.00   0.00   0.03     0.00   0.01   0.03     0.01  -0.01   0.02
   46   1     0.00  -0.01   0.01    -0.01   0.02   0.00     0.00   0.03  -0.01
   47   1     0.01   0.00   0.01     0.00   0.02   0.03     0.00   0.03   0.03
   48   1    -0.01   0.02   0.00    -0.01   0.02   0.00     0.00   0.02   0.00
   49   1    -0.02   0.01   0.01    -0.01  -0.01  -0.01     0.00  -0.02  -0.02
   50   1    -0.01   0.02   0.00     0.00  -0.01   0.02     0.01  -0.02   0.02
   51   1    -0.12   0.06  -0.20    -0.03  -0.01  -0.02    -0.18  -0.03  -0.27
   52   1    -0.06  -0.16   0.04    -0.02  -0.03   0.01    -0.10  -0.37   0.12
   53   1     0.11   0.13   0.04     0.00   0.00   0.01     0.12   0.10   0.16
   54   1     0.06  -0.02   0.03     0.10  -0.02  -0.18     0.35  -0.10  -0.32
   55   1     0.01  -0.07   0.10     0.04  -0.09   0.02     0.12  -0.32   0.22
   56   1    -0.06  -0.03   0.06    -0.01   0.12  -0.06    -0.09   0.20  -0.03
   57   1     0.01  -0.10  -0.05    -0.01   0.04   0.01     0.02   0.02  -0.02
   58   1     0.03  -0.09  -0.01    -0.01   0.03   0.00     0.02   0.01   0.00
   59   1     0.14  -0.17   0.05    -0.06   0.06  -0.03    -0.01   0.03  -0.02
   60   1     0.08  -0.08   0.17    -0.04   0.03  -0.07     0.00   0.02  -0.03
   61   1    -0.03  -0.07   0.04     0.00   0.03  -0.02     0.01   0.04  -0.02
   62   1     0.04  -0.01  -0.02    -0.03   0.00  -0.01     0.00   0.02  -0.01
   63   1    -0.09  -0.07   0.02     0.04   0.03  -0.02     0.02   0.03   0.00
   64   1    -0.10   0.00  -0.04     0.05  -0.01   0.02     0.03   0.02   0.02
   65   1    -0.07   0.04  -0.06     0.03  -0.04   0.03     0.01   0.00   0.03
   66   1     0.04  -0.02  -0.01    -0.04   0.00   0.00    -0.01   0.00   0.01
   67   1     0.04   0.08  -0.08    -0.04  -0.06   0.04    -0.01  -0.01   0.03
   68   8    -0.24   0.05  -0.08    -0.07   0.01  -0.01     0.10   0.02   0.01
   69   1    -0.22   0.32   0.06    -0.08   0.11   0.06     0.12  -0.08  -0.09
   70   1    -0.39   0.07  -0.22    -0.14   0.02  -0.08     0.21   0.05   0.09
                    19                     20                     21
                     A                      A                      A
Frequencies --    105.7179               112.4366               118.0484
Red. masses --      3.0516                 4.4411                 3.4701
Frc consts  --      0.0201                 0.0331                 0.0285
IR Inten    --      2.6727                 0.1608                 9.2514
Raman Activ --      0.9008                 0.9112                 0.1008
Depolar (P) --      0.1027                 0.3838                 0.7216
Depolar (U) --      0.1862                 0.5547                 0.8383
RamAct Fr= 1--      0.9008                 0.9112                 0.1008
 Dep-P Fr= 1--      0.1027                 0.3838                 0.7216
 Dep-U Fr= 1--      0.1862                 0.5547                 0.8383
RamAct Fr= 2--      1.7611                 1.7878                 0.1894
 Dep-P Fr= 2--      0.0834                 0.4066                 0.5363
 Dep-U Fr= 2--      0.1540                 0.5781                 0.6982
 Atom  AN      X      Y      Z        X      Y      Z        X      Y      Z
    1   6     0.02   0.02  -0.01    -0.01  -0.05   0.01     0.04   0.03  -0.05
    2   6     0.03   0.03   0.00    -0.01  -0.10   0.03     0.02   0.08  -0.08
    3   6     0.04   0.02   0.00     0.01  -0.02   0.01     0.01   0.07  -0.07
    4   6     0.05   0.02  -0.01     0.02  -0.02   0.00    -0.01   0.04  -0.03
    5   8     0.03  -0.01  -0.02     0.01  -0.03   0.00     0.02   0.05  -0.01
    6   6     0.01  -0.02  -0.01     0.00  -0.02   0.00     0.03   0.02  -0.01
    7   8     0.03   0.04   0.00    -0.03  -0.17   0.06     0.03   0.09  -0.08
    8  30    -0.03  -0.02  -0.03    -0.01   0.02   0.01    -0.01   0.01  -0.01
    9   8     0.02  -0.01   0.00     0.02   0.03  -0.01     0.00   0.06  -0.08
   10   6     0.08  -0.04  -0.02     0.05  -0.02  -0.01    -0.06  -0.01   0.00
   11   6     0.12  -0.06   0.06     0.05  -0.03   0.02    -0.02  -0.03   0.04
   12   6     0.09   0.00   0.06     0.06   0.00   0.04    -0.03  -0.04   0.02
   13   6    -0.02   0.04   0.04    -0.01   0.03   0.03    -0.03  -0.04  -0.02
   14   6     0.07   0.11  -0.01     0.05   0.06   0.00    -0.01  -0.01  -0.03
   15   6    -0.02  -0.10   0.00     0.01   0.03  -0.02     0.04  -0.04   0.03
   16   8     0.00   0.03  -0.01     0.01   0.01   0.00     0.07  -0.06  -0.04
   17   6     0.03  -0.01   0.01     0.00   0.04  -0.09     0.04  -0.04   0.02
   18   8    -0.04   0.01  -0.01    -0.03   0.20   0.18    -0.03   0.06   0.14
   19   6    -0.05   0.02   0.02    -0.02   0.10   0.07    -0.02   0.02   0.10
   20   6    -0.06   0.03   0.04    -0.02   0.00  -0.06     0.00  -0.02   0.03
   21   6    -0.06   0.02   0.05    -0.02  -0.02  -0.05     0.01  -0.02  -0.01
   22   8    -0.04  -0.02   0.02    -0.01   0.01   0.02    -0.01   0.00  -0.02
   23   6    -0.03  -0.03  -0.01     0.01   0.02   0.02    -0.04   0.01   0.01
   24   6    -0.03   0.01   0.02     0.01   0.04   0.02    -0.05   0.01   0.06
   25   6    -0.08   0.01   0.05    -0.05  -0.05  -0.06     0.04  -0.02  -0.02
   26   6    -0.02   0.07   0.01    -0.02  -0.04  -0.04     0.01  -0.05   0.00
   27   6    -0.01   0.04  -0.04     0.00   0.00   0.02     0.01  -0.03   0.02
   28   6    -0.01   0.01  -0.02    -0.03   0.08   0.01     0.01   0.00   0.01
   29   6     0.00  -0.01  -0.01     0.00  -0.01   0.00     0.00   0.00   0.01
   30   8    -0.06   0.02   0.03    -0.01  -0.05  -0.14     0.01  -0.04   0.01
   31   8    -0.01   0.03   0.04     0.04  -0.01  -0.08    -0.11  -0.02   0.05
   32   6     0.06   0.05  -0.01     0.02  -0.14  -0.03     0.00  -0.13   0.01
   33   6     0.00  -0.11  -0.09     0.02   0.02   0.05    -0.06   0.00  -0.05
   34   1    -0.02   0.07   0.07     0.16  -0.22  -0.23    -0.19  -0.16   0.03
   35   1     0.09  -0.06  -0.08    -0.05   0.04   0.05     0.08  -0.33  -0.04
   36   1     0.14   0.16  -0.04    -0.06  -0.36   0.10     0.16   0.01   0.02
   37   1     0.00  -0.19   0.03     0.06   0.01   0.14    -0.01  -0.01   0.07
   38   1     0.04  -0.21  -0.21     0.06  -0.03  -0.02    -0.06  -0.11  -0.16
   39   1    -0.03   0.02  -0.16    -0.05   0.07   0.04    -0.13   0.15  -0.11
   40   1    -0.12   0.00   0.11    -0.08  -0.06  -0.03     0.06  -0.01  -0.06
   41   1    -0.10  -0.04  -0.01    -0.08  -0.06  -0.10     0.06   0.00   0.02
   42   1    -0.01   0.13   0.06    -0.02  -0.04  -0.04     0.00  -0.08  -0.03
   43   1     0.02   0.09  -0.04     0.00  -0.08  -0.04    -0.01  -0.06   0.03
   44   1    -0.01   0.07  -0.07     0.02  -0.02   0.06     0.02  -0.04   0.04
   45   1    -0.01   0.01  -0.05     0.00   0.02   0.02     0.01  -0.01   0.03
   46   1     0.00   0.01  -0.02    -0.04   0.15  -0.07     0.00   0.00   0.01
   47   1    -0.04   0.00  -0.02    -0.05   0.14   0.11     0.02   0.01   0.03
   48   1     0.00  -0.03   0.00    -0.03   0.09   0.01     0.00   0.03   0.01
   49   1     0.03  -0.01  -0.01     0.02  -0.09  -0.13    -0.01  -0.01  -0.01
   50   1     0.00  -0.02   0.00     0.04  -0.10   0.12     0.02   0.00   0.02
   51   1    -0.04  -0.12  -0.14     0.05   0.02   0.09     0.06  -0.06   0.01
   52   1    -0.06  -0.22   0.05     0.03   0.15  -0.07     0.06  -0.07   0.03
   53   1     0.01  -0.04   0.08    -0.04  -0.05  -0.10     0.01  -0.03   0.08
   54   1     0.09  -0.02  -0.05    -0.02   0.00  -0.19    -0.10   0.04   0.30
   55   1     0.04  -0.07   0.07     0.00   0.01  -0.07     0.00   0.14  -0.20
   56   1    -0.03   0.04   0.01     0.01   0.15  -0.10     0.20  -0.30   0.02
   57   1     0.07  -0.06  -0.08     0.05  -0.02  -0.04    -0.08  -0.04   0.02
   58   1     0.10  -0.07  -0.01     0.06  -0.03   0.00    -0.10   0.00  -0.04
   59   1     0.15  -0.13   0.05     0.05  -0.05   0.02     0.01  -0.06   0.03
   60   1     0.12  -0.05   0.12     0.05  -0.03   0.03     0.00   0.00   0.07
   61   1     0.10  -0.03   0.06     0.08  -0.02   0.03    -0.04  -0.06   0.03
   62   1     0.14   0.07   0.06     0.08   0.04   0.06    -0.03  -0.04   0.02
   63   1    -0.09  -0.04   0.12    -0.05  -0.02   0.08    -0.03  -0.04  -0.02
   64   1    -0.11   0.12  -0.01    -0.07   0.07   0.00    -0.04  -0.05  -0.03
   65   1    -0.09   0.16  -0.01    -0.06   0.09   0.01    -0.02  -0.01  -0.05
   66   1     0.19  -0.03   0.04     0.12  -0.03   0.03     0.00   0.00  -0.02
   67   1     0.19   0.25  -0.12     0.12   0.15  -0.07     0.00   0.00  -0.03
   68   8    -0.02  -0.06  -0.02    -0.05   0.00  -0.01     0.09   0.05   0.03
   69   1    -0.02  -0.07  -0.02    -0.03   0.03  -0.01     0.12  -0.07  -0.11
   70   1    -0.03  -0.09  -0.01    -0.06  -0.02   0.00     0.21   0.01   0.16
                    22                     23                     24
                     A                      A                      A
Frequencies --    122.2509               135.2282               138.8006
Red. masses --      2.5396                 4.2157                 2.9349
Frc consts  --      0.0224                 0.0454                 0.0333
IR Inten    --      0.0549                 0.3833                 1.8201
Raman Activ --      0.2394                 1.0968                 0.3383
Depolar (P) --      0.5719                 0.3900                 0.7364
Depolar (U) --      0.7277                 0.5611                 0.8482
RamAct Fr= 1--      0.2394                 1.0968                 0.3383
 Dep-P Fr= 1--      0.5719                 0.3900                 0.7364
 Dep-U Fr= 1--      0.7277                 0.5611                 0.8482
RamAct Fr= 2--      0.4807                 1.5640                 0.6940
 Dep-P Fr= 2--      0.4111                 0.5284                 0.6989
 Dep-U Fr= 2--      0.5827                 0.6915                 0.8228
 Atom  AN      X      Y      Z        X      Y      Z        X      Y      Z
    1   6    -0.03  -0.03  -0.02    -0.02   0.06   0.00     0.02   0.02  -0.01
    2   6    -0.04  -0.04  -0.02    -0.01   0.08   0.00     0.02   0.03  -0.02
    3   6    -0.03   0.00  -0.03    -0.04  -0.05   0.03     0.00  -0.05   0.00
    4   6    -0.04   0.01  -0.02    -0.03  -0.02   0.01     0.01  -0.02  -0.01
    5   8    -0.03   0.00  -0.01    -0.02   0.01   0.00     0.02   0.01  -0.01
    6   6    -0.03  -0.01  -0.01    -0.03   0.02   0.00     0.02   0.00  -0.01
    7   8    -0.04  -0.06  -0.02     0.02   0.16  -0.04     0.03   0.08  -0.03
    8  30     0.00   0.01   0.00     0.02  -0.06  -0.02     0.01   0.00  -0.01
    9   8    -0.03   0.01  -0.03    -0.04  -0.15   0.06    -0.01  -0.11   0.02
   10   6    -0.07   0.01   0.01    -0.06   0.02   0.02     0.01   0.00  -0.01
   11   6    -0.06   0.00   0.04    -0.13   0.06  -0.03    -0.02   0.01  -0.03
   12   6     0.06  -0.05   0.15    -0.01  -0.02   0.07     0.01   0.00   0.00
   13   6    -0.03   0.00   0.05     0.00  -0.01   0.01     0.00   0.01   0.01
   14   6     0.13   0.12  -0.06     0.06   0.03  -0.03     0.01   0.01   0.00
   15   6    -0.01   0.01   0.00    -0.06  -0.03  -0.01     0.01  -0.03   0.00
   16   8    -0.01  -0.02  -0.03    -0.07   0.05   0.01     0.02  -0.01  -0.01
   17   6    -0.01  -0.01  -0.07    -0.04  -0.02   0.11     0.03  -0.02   0.03
   18   8     0.02  -0.05  -0.04     0.02   0.07   0.10    -0.01   0.01   0.00
   19   6     0.02  -0.03  -0.02     0.02   0.05   0.05    -0.01   0.02   0.02
   20   6     0.02   0.00   0.01     0.04  -0.01  -0.04    -0.02   0.05   0.07
   21   6     0.03  -0.01  -0.01     0.04   0.03   0.00     0.00  -0.03  -0.04
   22   8     0.02   0.00  -0.02     0.03   0.05   0.02     0.00  -0.04  -0.05
   23   6     0.01   0.00  -0.01     0.03   0.03   0.01     0.00   0.00   0.00
   24   6     0.01  -0.02  -0.02     0.03   0.04   0.03     0.00   0.00   0.00
   25   6     0.05   0.01   0.00     0.05   0.03   0.00    -0.01  -0.06  -0.08
   26   6     0.02  -0.02   0.01     0.01   0.01   0.01    -0.04  -0.08  -0.07
   27   6     0.01  -0.02   0.01     0.00   0.00   0.01     0.01  -0.01  -0.02
   28   6     0.02  -0.03   0.01     0.01  -0.02   0.01    -0.05   0.11   0.00
   29   6     0.00   0.01   0.00     0.00   0.01   0.00     0.01  -0.01   0.02
   30   8     0.02   0.03   0.05     0.05  -0.07  -0.13    -0.03   0.12   0.17
   31   8    -0.01  -0.01   0.00     0.03   0.02   0.00     0.01   0.00  -0.01
   32   6    -0.02   0.02   0.01     0.04  -0.05   0.01     0.00  -0.02   0.00
   33   6    -0.01   0.04   0.03     0.04  -0.02  -0.07    -0.01   0.05   0.09
   34   1    -0.05   0.03   0.04     0.13  -0.09  -0.11     0.14  -0.05  -0.10
   35   1    -0.01  -0.01   0.00     0.00   0.05   0.04    -0.07   0.12   0.03
   36   1    -0.02   0.06  -0.03     0.00  -0.17   0.09    -0.08  -0.17   0.08
   37   1    -0.01   0.08  -0.03     0.03  -0.07  -0.02     0.01   0.10   0.05
   38   1    -0.03   0.09   0.08     0.05  -0.08  -0.15    -0.01   0.11   0.14
   39   1     0.00  -0.01   0.06     0.05   0.07  -0.13    -0.03  -0.02   0.14
   40   1     0.07   0.02  -0.04     0.08   0.04  -0.04     0.01  -0.08  -0.09
   41   1     0.07   0.03   0.03     0.07   0.06   0.03    -0.01  -0.05  -0.07
   42   1     0.01  -0.05  -0.01     0.02  -0.02  -0.01    -0.06  -0.10  -0.12
   43   1     0.00  -0.02   0.03    -0.01   0.02   0.03    -0.05  -0.12  -0.03
   44   1     0.00  -0.03   0.01    -0.02  -0.01   0.02     0.08  -0.02   0.03
   45   1     0.01  -0.01   0.02    -0.01   0.02   0.02     0.02  -0.03  -0.03
   46   1     0.02  -0.05   0.03     0.02  -0.04   0.03    -0.10   0.22  -0.14
   47   1     0.04  -0.04  -0.02     0.02  -0.04  -0.03    -0.10   0.21   0.16
   48   1     0.01  -0.02   0.00     0.02  -0.04  -0.01    -0.09   0.22   0.06
   49   1    -0.01   0.03   0.05    -0.01   0.04   0.05     0.02  -0.18  -0.25
   50   1    -0.01   0.04  -0.03    -0.03   0.04  -0.05     0.14  -0.18   0.26
   51   1     0.00   0.01   0.04    -0.09  -0.03  -0.12     0.01  -0.04  -0.04
   52   1     0.00   0.05  -0.02    -0.10  -0.13   0.04     0.00  -0.07   0.01
   53   1    -0.03  -0.01  -0.02    -0.02   0.03   0.04     0.01  -0.01   0.03
   54   1    -0.02  -0.02  -0.11     0.09  -0.03   0.00    -0.01   0.02   0.15
   55   1    -0.01  -0.02  -0.07     0.00  -0.11   0.27     0.00   0.04  -0.06
   56   1     0.01   0.04  -0.08    -0.21   0.05   0.12     0.08  -0.14   0.03
   57   1    -0.08   0.00   0.04    -0.03   0.07   0.07     0.02   0.01  -0.01
   58   1    -0.11   0.01  -0.02    -0.07   0.02   0.00     0.02  -0.01  -0.01
   59   1    -0.19   0.03   0.08    -0.28   0.17   0.01    -0.06   0.04  -0.02
   60   1    -0.04   0.02  -0.09    -0.14   0.04  -0.22    -0.03   0.00  -0.08
   61   1     0.20  -0.17   0.11     0.12  -0.09   0.03     0.05  -0.01  -0.01
   62   1     0.07  -0.01   0.33    -0.03  -0.03   0.22     0.01   0.01   0.04
   63   1    -0.10  -0.08   0.14     0.00  -0.01   0.02     0.00   0.00   0.02
   64   1    -0.16   0.04  -0.04    -0.03  -0.04  -0.02    -0.01   0.02   0.00
   65   1    -0.11   0.20  -0.07    -0.01   0.05  -0.04    -0.02   0.02   0.01
   66   1     0.32  -0.07   0.04     0.12  -0.02   0.01     0.03  -0.03   0.01
   67   1     0.30   0.33  -0.23     0.11   0.09  -0.08     0.04   0.04  -0.02
   68   8     0.04   0.04   0.03    -0.03  -0.07  -0.05    -0.04  -0.04  -0.01
   69   1     0.04   0.00   0.01    -0.09  -0.03   0.08    -0.10   0.05   0.15
   70   1     0.07   0.03   0.06    -0.14  -0.03  -0.17    -0.20  -0.06  -0.14
                    25                     26                     27
                     A                      A                      A
Frequencies --    151.9704               155.6330               159.6895
Red. masses --      2.9310                 2.3317                 1.8091
Frc consts  --      0.0399                 0.0333                 0.0272
IR Inten    --      1.6573                 1.4989                 5.2801
Raman Activ --      0.1709                 0.4759                 0.4079
Depolar (P) --      0.6580                 0.2894                 0.6073
Depolar (U) --      0.7938                 0.4489                 0.7556
RamAct Fr= 1--      0.1709                 0.4759                 0.4079
 Dep-P Fr= 1--      0.6580                 0.2894                 0.6073
 Dep-U Fr= 1--      0.7938                 0.4489                 0.7556
RamAct Fr= 2--      0.6649                 0.8012                 0.5860
 Dep-P Fr= 2--      0.7240                 0.3903                 0.6153
 Dep-U Fr= 2--      0.8399                 0.5615                 0.7618
 Atom  AN      X      Y      Z        X      Y      Z        X      Y      Z
    1   6    -0.01   0.05  -0.02    -0.02   0.05  -0.01     0.01   0.03  -0.01
    2   6    -0.02   0.02  -0.02    -0.03   0.00   0.00     0.00   0.00   0.00
    3   6     0.00   0.06  -0.03    -0.04   0.01   0.01     0.01  -0.03   0.01
    4   6    -0.01   0.05  -0.02    -0.02   0.07   0.00     0.01  -0.05   0.00
    5   8    -0.01   0.03  -0.01    -0.02   0.08  -0.01     0.01  -0.06  -0.01
    6   6    -0.01   0.03  -0.01    -0.03   0.04   0.00     0.00  -0.01  -0.01
    7   8    -0.04  -0.05   0.01    -0.05  -0.06   0.01     0.01   0.02   0.01
    8  30     0.01  -0.06   0.08    -0.02  -0.02  -0.01     0.00   0.02   0.04
    9   8     0.01   0.06  -0.02    -0.05  -0.06   0.02     0.02  -0.02   0.02
   10   6    -0.05   0.01   0.00    -0.01   0.01   0.00     0.02  -0.01  -0.02
   11   6    -0.04   0.00   0.03     0.09  -0.04   0.06    -0.05   0.02  -0.07
   12   6    -0.03  -0.03   0.03     0.00   0.01  -0.02     0.02   0.00   0.00
   13   6    -0.01  -0.03  -0.01     0.01   0.01  -0.01     0.00   0.00   0.01
   14   6     0.00  -0.01  -0.02    -0.02   0.01   0.01     0.01   0.00   0.00
   15   6    -0.03  -0.05   0.01    -0.06  -0.09   0.04    -0.01   0.00  -0.03
   16   8     0.01   0.03  -0.02    -0.01   0.04  -0.01     0.02   0.04  -0.01
   17   6     0.05  -0.02  -0.02     0.05  -0.02  -0.03     0.08  -0.04   0.01
   18   8     0.01  -0.04  -0.04     0.00   0.03   0.02    -0.02   0.04   0.01
   19   6     0.00  -0.01  -0.03     0.01   0.02   0.00    -0.02   0.01  -0.02
   20   6     0.01   0.00  -0.02     0.01   0.02   0.00    -0.02   0.00  -0.03
   21   6     0.00   0.03   0.02     0.02  -0.01  -0.04    -0.03  -0.01  -0.01
   22   8     0.01   0.02   0.04     0.02   0.00  -0.05    -0.02  -0.01   0.00
   23   6     0.02   0.00   0.01     0.01   0.02  -0.02    -0.01  -0.01  -0.01
   24   6     0.02   0.00   0.00     0.01   0.02  -0.01     0.00  -0.01  -0.04
   25   6    -0.02   0.02   0.00     0.04   0.01  -0.02    -0.06  -0.01   0.01
   26   6    -0.05   0.04  -0.05     0.05  -0.02   0.02     0.02   0.03   0.03
   27   6    -0.02   0.04  -0.07     0.01  -0.02   0.05    -0.01   0.01   0.02
   28   6    -0.08   0.11  -0.03     0.05  -0.08   0.02     0.02  -0.04   0.01
   29   6    -0.01  -0.01   0.00     0.00   0.01   0.00    -0.01   0.00  -0.01
   30   8     0.03  -0.04  -0.05     0.00   0.05   0.02    -0.02  -0.01  -0.03
   31   8     0.06   0.02  -0.01     0.02   0.02  -0.02     0.01  -0.01  -0.03
   32   6     0.06   0.06  -0.01     0.04   0.01  -0.02    -0.02   0.02  -0.02
   33   6     0.04  -0.04  -0.03     0.00   0.05   0.02     0.00   0.00   0.04
   34   1     0.26   0.05  -0.10     0.24  -0.02  -0.15    -0.14   0.05   0.08
   35   1    -0.03   0.25  -0.01    -0.05   0.21  -0.02     0.04  -0.09  -0.01
   36   1    -0.03  -0.10   0.06    -0.04  -0.18   0.09     0.01   0.14  -0.11
   37   1     0.01  -0.09  -0.02     0.02   0.08   0.00     0.01   0.02   0.03
   38   1     0.06  -0.05  -0.04    -0.01   0.07   0.04     0.01   0.03   0.06
   39   1     0.07  -0.04  -0.05    -0.02   0.03   0.04    -0.02  -0.03   0.07
   40   1     0.00  -0.01   0.00     0.04   0.03  -0.03    -0.11  -0.01   0.08
   41   1    -0.01   0.01   0.00     0.04   0.03  -0.01    -0.10  -0.04  -0.05
   42   1    -0.07   0.05  -0.06     0.07  -0.05   0.03     0.05   0.06   0.08
   43   1    -0.07   0.05  -0.03     0.05  -0.03   0.02     0.06   0.03  -0.03
   44   1     0.04   0.07  -0.07    -0.04  -0.05   0.06    -0.04   0.00   0.01
   45   1    -0.02   0.00  -0.09     0.00   0.03   0.08    -0.01   0.03   0.03
   46   1    -0.11   0.20  -0.14     0.08  -0.14   0.11     0.05  -0.07   0.06
   47   1    -0.14   0.17   0.09     0.10  -0.13  -0.07     0.04  -0.07  -0.05
   48   1    -0.10   0.18   0.05     0.08  -0.15  -0.04     0.05  -0.12  -0.04
   49   1     0.02  -0.15  -0.24    -0.01   0.12   0.19     0.00   0.09   0.12
   50   1     0.10  -0.17   0.22    -0.10   0.13  -0.18    -0.09   0.08  -0.13
   51   1     0.00  -0.09  -0.04    -0.01  -0.15  -0.04    -0.02   0.01  -0.05
   52   1    -0.05  -0.09   0.03    -0.08  -0.16   0.07    -0.03  -0.01  -0.03
   53   1    -0.06  -0.05   0.06    -0.10  -0.07   0.12     0.01   0.01  -0.04
   54   1    -0.01   0.05   0.21     0.00   0.05   0.18    -0.01   0.09   0.39
   55   1    -0.02   0.06  -0.22    -0.03   0.04  -0.23    -0.03   0.09  -0.33
   56   1     0.21  -0.23  -0.02     0.22  -0.20  -0.04     0.35  -0.40   0.00
   57   1    -0.07   0.00   0.03    -0.05  -0.05  -0.03     0.05   0.03  -0.01
   58   1    -0.09   0.01  -0.03    -0.02   0.02  -0.01     0.04  -0.03   0.00
   59   1    -0.05  -0.01   0.03     0.22  -0.15   0.03    -0.15   0.10  -0.04
   60   1    -0.03   0.01   0.03     0.12   0.01   0.23    -0.07  -0.02  -0.19
   61   1    -0.03  -0.05   0.03    -0.10   0.05   0.01     0.10  -0.03  -0.03
   62   1    -0.04  -0.04   0.05     0.01   0.02  -0.13     0.02   0.00   0.08
   63   1     0.00  -0.02  -0.02     0.01   0.01  -0.02    -0.02  -0.01   0.03
   64   1    -0.01  -0.06  -0.02     0.02   0.00   0.00    -0.02   0.03   0.01
   65   1     0.02  -0.02  -0.05     0.04  -0.01  -0.02    -0.07   0.02   0.05
   66   1     0.00   0.03  -0.01    -0.05   0.07  -0.01     0.05  -0.10   0.01
   67   1    -0.02  -0.03  -0.01    -0.06  -0.04   0.05     0.06   0.06  -0.05
   68   8     0.04   0.01   0.01     0.00  -0.03   0.00    -0.02   0.00  -0.01
   69   1     0.08   0.00  -0.09    -0.03  -0.05   0.05    -0.02   0.07   0.03
   70   1     0.15   0.10   0.05    -0.03  -0.03  -0.03    -0.05   0.05  -0.07
                    28                     29                     30
                     A                      A                      A
Frequencies --    165.5696               173.4572               185.4037
Red. masses --      1.6178                 2.8639                 4.6565
Frc consts  --      0.0261                 0.0508                 0.0943
IR Inten    --      0.9258                 4.7435                30.2662
Raman Activ --      0.4611                 0.5610                 0.5614
Depolar (P) --      0.2547                 0.4739                 0.3039
Depolar (U) --      0.4060                 0.6431                 0.4661
RamAct Fr= 1--      0.4611                 0.5610                 0.5614
 Dep-P Fr= 1--      0.2547                 0.4739                 0.3039
 Dep-U Fr= 1--      0.4060                 0.6431                 0.4661
RamAct Fr= 2--      0.6400                 0.9121                 0.9861
 Dep-P Fr= 2--      0.2785                 0.2789                 0.3494
 Dep-U Fr= 2--      0.4356                 0.4362                 0.5179
 Atom  AN      X      Y      Z        X      Y      Z        X      Y      Z
    1   6     0.01  -0.02   0.00     0.03  -0.02  -0.03     0.01   0.07   0.02
    2   6     0.02   0.00   0.00     0.03   0.02  -0.04     0.04   0.00   0.05
    3   6     0.02   0.01  -0.01     0.03   0.02  -0.05     0.08   0.10   0.00
    4   6     0.01  -0.03   0.00     0.03   0.05  -0.04     0.06  -0.01   0.01
    5   8     0.01  -0.04   0.00     0.05   0.08  -0.03     0.02  -0.08   0.01
    6   6     0.01  -0.02   0.00     0.04   0.02  -0.02     0.01   0.00  -0.01
    7   8     0.02   0.03   0.00     0.02   0.03  -0.02     0.00  -0.12   0.08
    8  30     0.00   0.00   0.02     0.01  -0.04   0.07    -0.02  -0.06  -0.08
    9   8     0.03   0.04  -0.02     0.03  -0.01  -0.03     0.10   0.19  -0.02
   10   6     0.01  -0.01   0.00    -0.04   0.01   0.00     0.02  -0.01   0.03
   11   6    -0.03   0.01  -0.03    -0.06   0.00   0.05    -0.13   0.04   0.02
   12   6     0.00   0.00   0.00    -0.05  -0.03   0.04    -0.07  -0.02   0.07
   13   6     0.00   0.00   0.00    -0.01  -0.04  -0.02     0.00  -0.03  -0.01
   14   6     0.00  -0.01   0.00     0.00  -0.01  -0.03     0.02   0.00  -0.03
   15   6     0.03   0.03  -0.02     0.05  -0.04   0.02    -0.05   0.00  -0.07
   16   8     0.01  -0.02   0.00     0.04  -0.09  -0.02    -0.07   0.13   0.04
   17   6     0.00   0.00   0.01    -0.06   0.03   0.00    -0.02   0.04   0.12
   18   8    -0.02  -0.03  -0.03    -0.03   0.07   0.04     0.00   0.03   0.02
   19   6    -0.03  -0.01   0.00    -0.03   0.04  -0.02     0.00   0.03   0.02
   20   6    -0.02   0.00   0.00    -0.03   0.03  -0.02    -0.01   0.05   0.04
   21   6    -0.02  -0.01  -0.02    -0.03  -0.01  -0.03     0.00   0.00  -0.02
   22   8    -0.02  -0.02  -0.03    -0.01  -0.03  -0.03     0.01  -0.02  -0.04
   23   6    -0.04   0.01   0.00     0.00  -0.02  -0.03     0.01   0.00  -0.01
   24   6    -0.04   0.02   0.04     0.01  -0.01  -0.06     0.01   0.01  -0.01
   25   6    -0.01  -0.01  -0.01    -0.09  -0.02  -0.01     0.01  -0.01  -0.03
   26   6     0.02   0.00   0.01     0.03   0.03   0.01     0.01  -0.02  -0.01
   27   6     0.00   0.00   0.03    -0.02   0.02   0.03     0.01  -0.01   0.02
   28   6     0.02  -0.03   0.01     0.01  -0.02   0.01     0.01  -0.01   0.01
   29   6     0.00   0.00  -0.01    -0.02   0.00  -0.02     0.00   0.00   0.00
   30   8    -0.01   0.00   0.02    -0.02   0.05   0.03    -0.02   0.08   0.08
   31   8    -0.04   0.03   0.05     0.05   0.00  -0.07     0.01   0.01  -0.02
   32   6     0.09   0.01  -0.02     0.00   0.05  -0.04    -0.02  -0.01   0.00
   33   6    -0.05   0.00  -0.03     0.01   0.02   0.08     0.01   0.03   0.03
   34   1     0.54  -0.05  -0.30    -0.08   0.07   0.04    -0.09  -0.01   0.02
   35   1    -0.13   0.41  -0.08     0.03  -0.01  -0.02     0.02  -0.07   0.02
   36   1    -0.03  -0.39   0.26    -0.01   0.12  -0.12     0.00   0.04  -0.04
   37   1    -0.05   0.00  -0.02     0.03   0.06   0.06     0.02   0.05   0.02
   38   1    -0.06  -0.02  -0.05     0.04   0.08   0.12     0.01   0.05   0.05
   39   1    -0.05   0.04  -0.06    -0.03  -0.05   0.15    -0.01   0.00   0.05
   40   1    -0.04   0.00   0.01    -0.17  -0.03   0.10     0.01  -0.01  -0.02
   41   1    -0.02  -0.01  -0.03    -0.15  -0.07  -0.11     0.01  -0.01  -0.02
   42   1     0.04   0.00   0.04     0.08   0.07   0.10     0.02  -0.04  -0.01
   43   1     0.04  -0.01  -0.01     0.10   0.02  -0.07     0.02  -0.03  -0.01
   44   1    -0.03  -0.02   0.03    -0.05   0.00   0.04     0.00  -0.03   0.03
   45   1    -0.01   0.02   0.04    -0.03   0.06   0.04     0.00   0.01   0.03
   46   1     0.04  -0.06   0.05     0.05  -0.05   0.05     0.02  -0.02   0.02
   47   1     0.04  -0.06  -0.03     0.03  -0.05  -0.04     0.02  -0.02   0.00
   48   1     0.04  -0.10  -0.03     0.06  -0.16  -0.06     0.02  -0.03  -0.01
   49   1     0.00   0.07   0.10     0.00   0.10   0.14     0.00   0.03   0.04
   50   1    -0.07   0.07  -0.10    -0.13   0.09  -0.17    -0.02   0.02  -0.03
   51   1     0.01   0.06   0.02     0.08  -0.07   0.01    -0.05  -0.01  -0.12
   52   1     0.04   0.07  -0.03     0.06  -0.06   0.02    -0.12   0.01  -0.04
   53   1     0.05   0.03  -0.05     0.01  -0.04   0.06    -0.03  -0.01  -0.11
   54   1    -0.01  -0.01  -0.03    -0.01  -0.09  -0.31     0.03   0.10   0.25
   55   1     0.01   0.00   0.04     0.06  -0.04   0.29    -0.05   0.04   0.06
   56   1    -0.03   0.03   0.01    -0.31   0.31   0.01     0.01  -0.10   0.12
   57   1     0.03   0.02   0.00    -0.04   0.01   0.03     0.08   0.07   0.03
   58   1     0.02  -0.01   0.00    -0.09  -0.01  -0.05     0.02  -0.09   0.00
   59   1    -0.08   0.06  -0.02    -0.06  -0.01   0.05    -0.22   0.12   0.05
   60   1    -0.04  -0.01  -0.10    -0.06   0.01   0.05    -0.16  -0.03  -0.11
   61   1     0.04  -0.02  -0.01    -0.06  -0.05   0.05    -0.02  -0.07   0.05
   62   1     0.00   0.00   0.04    -0.07  -0.05   0.06    -0.10  -0.05   0.14
   63   1    -0.01  -0.01   0.01     0.02  -0.01  -0.05     0.05   0.02  -0.06
   64   1    -0.01   0.01   0.00     0.00  -0.10  -0.03     0.03  -0.13  -0.03
   65   1    -0.03   0.00   0.02     0.10  -0.04  -0.10     0.19  -0.05  -0.14
   66   1     0.02  -0.05   0.00    -0.02   0.11  -0.02    -0.02   0.19  -0.02
   67   1     0.03   0.02  -0.03    -0.06  -0.08   0.02    -0.08  -0.14   0.05
   68   8     0.00   0.01   0.00     0.00  -0.04  -0.01     0.02  -0.09  -0.01
   69   1     0.03   0.03  -0.04     0.02   0.02   0.00     0.09  -0.24  -0.23
   70   1     0.04   0.02   0.03     0.00   0.02  -0.05     0.13  -0.29   0.21
                    31                     32                     33
                     A                      A                      A
Frequencies --    195.9775               207.0586               211.6254
Red. masses --      2.2462                 3.0139                 2.3626
Frc consts  --      0.0508                 0.0761                 0.0623
IR Inten    --     14.7851                 6.7888                 3.3964
Raman Activ --      1.0155                 0.6633                 0.8064
Depolar (P) --      0.2005                 0.5476                 0.0745
Depolar (U) --      0.3340                 0.7077                 0.1387
RamAct Fr= 1--      1.0155                 0.6633                 0.8064
 Dep-P Fr= 1--      0.2005                 0.5476                 0.0745
 Dep-U Fr= 1--      0.3340                 0.7077                 0.1387
RamAct Fr= 2--      1.9749                 1.2150                 0.8575
 Dep-P Fr= 2--      0.2583                 0.5733                 0.0702
 Dep-U Fr= 2--      0.4105                 0.7288                 0.1312
 Atom  AN      X      Y      Z        X      Y      Z        X      Y      Z
    1   6     0.00   0.00  -0.01    -0.04  -0.07   0.00    -0.01   0.00   0.00
    2   6     0.01  -0.03   0.01    -0.02   0.02  -0.02    -0.01   0.00   0.00
    3   6     0.02  -0.04   0.01    -0.02  -0.01   0.00    -0.01   0.00   0.01
    4   6     0.03   0.01  -0.02    -0.03  -0.05   0.02    -0.01   0.00   0.01
    5   8     0.03   0.03  -0.04    -0.06  -0.13   0.03    -0.02  -0.01   0.01
    6   6     0.01   0.01  -0.03    -0.05  -0.08   0.02    -0.01   0.00   0.01
    7   8     0.00  -0.04   0.02     0.01   0.16  -0.06    -0.01   0.00  -0.01
    8  30     0.03   0.07  -0.01    -0.03  -0.06   0.02     0.03  -0.01  -0.02
    9   8     0.02  -0.07   0.02    -0.02   0.04  -0.02    -0.01   0.00   0.01
   10   6     0.02  -0.01   0.00     0.02  -0.01   0.00    -0.01   0.01   0.01
   11   6    -0.06   0.00   0.10     0.04  -0.01   0.06     0.02   0.00   0.00
   12   6    -0.08   0.02   0.09    -0.01   0.06   0.03     0.01   0.00  -0.01
   13   6     0.03   0.00   0.00     0.05   0.06   0.02     0.00   0.01   0.00
   14   6     0.06   0.06  -0.03     0.07   0.10   0.01     0.00   0.00   0.00
   15   6    -0.03  -0.04  -0.05    -0.01   0.10  -0.03    -0.01   0.01   0.01
   16   8    -0.01   0.01  -0.01    -0.01  -0.04  -0.01    -0.02   0.02   0.00
   17   6     0.01  -0.01  -0.03     0.02  -0.05  -0.09     0.00   0.00   0.00
   18   8     0.00  -0.02  -0.04     0.00   0.02   0.04     0.02  -0.04  -0.03
   19   6     0.00  -0.02  -0.01     0.00   0.02   0.01     0.02  -0.02   0.01
   20   6    -0.01  -0.02  -0.01     0.01   0.01   0.01     0.01   0.00   0.00
   21   6    -0.01  -0.01   0.01     0.01   0.01  -0.01     0.01  -0.01  -0.03
   22   8    -0.02   0.00   0.01     0.01   0.00  -0.01     0.03  -0.03  -0.02
   23   6    -0.02   0.00   0.01     0.01   0.00  -0.01     0.03   0.00   0.01
   24   6    -0.02   0.00   0.02     0.01   0.00  -0.02     0.02   0.01   0.05
   25   6    -0.02  -0.01   0.01     0.02   0.01  -0.01    -0.05  -0.04  -0.05
   26   6    -0.01   0.00   0.01     0.01   0.00  -0.01     0.11   0.07  -0.07
   27   6     0.00   0.00   0.00     0.00   0.00   0.00    -0.07   0.07   0.03
   28   6     0.00   0.00   0.00     0.00   0.00   0.00    -0.08   0.10   0.02
   29   6     0.00   0.00   0.00     0.00   0.00   0.00    -0.10  -0.01  -0.07
   30   8     0.00  -0.03  -0.02     0.00   0.01   0.01     0.02   0.00   0.02
   31   8    -0.05   0.00   0.04     0.04   0.00  -0.03    -0.02   0.00   0.06
   32   6    -0.01  -0.02   0.02     0.01   0.02  -0.01    -0.02  -0.09   0.07
   33   6    -0.02  -0.02  -0.02     0.02   0.01   0.02     0.04  -0.01   0.01
   34   1     0.04  -0.03  -0.02    -0.01   0.03   0.01    -0.08  -0.12   0.04
   35   1    -0.02   0.00  -0.01     0.02   0.01   0.00     0.02  -0.14   0.10
   36   1     0.01  -0.06   0.06    -0.01   0.04  -0.04     0.02  -0.08   0.09
   37   1    -0.03  -0.03  -0.02     0.02   0.02   0.01     0.04  -0.03   0.03
   38   1    -0.03  -0.04  -0.04     0.03   0.03   0.03     0.05  -0.02   0.00
   39   1    -0.01   0.01  -0.05     0.01  -0.01   0.03     0.03   0.00   0.01
   40   1    -0.04  -0.02   0.03     0.03   0.02  -0.03    -0.16  -0.07   0.11
   41   1    -0.03  -0.02  -0.01     0.04   0.02   0.01    -0.12  -0.14  -0.21
   42   1    -0.01   0.02   0.01     0.01  -0.01  -0.01     0.24   0.13   0.12
   43   1     0.00   0.00   0.00     0.00   0.00   0.00     0.23   0.12  -0.25
   44   1     0.01   0.01  -0.01    -0.01   0.00   0.01    -0.09  -0.02   0.14
   45   1     0.01  -0.01  -0.01    -0.01   0.02   0.00    -0.15   0.21   0.02
   46   1     0.00   0.00   0.00     0.00   0.00   0.00    -0.04   0.17  -0.03
   47   1     0.00   0.00   0.00     0.00   0.00   0.00    -0.10   0.14   0.08
   48   1    -0.01   0.02   0.00     0.00  -0.02   0.00     0.04  -0.26  -0.17
   49   1     0.00  -0.01  -0.01     0.00   0.01   0.01    -0.01   0.12   0.10
   50   1     0.01  -0.01   0.01    -0.02   0.01  -0.01    -0.35   0.04  -0.24
   51   1    -0.01  -0.07  -0.09    -0.09   0.21   0.09    -0.02   0.01   0.01
   52   1    -0.07  -0.04  -0.03     0.02   0.20  -0.07    -0.01   0.01   0.00
   53   1    -0.05  -0.05  -0.05     0.07   0.09  -0.15    -0.01   0.01   0.00
   54   1     0.00   0.01   0.02    -0.01  -0.04  -0.03     0.00   0.01   0.02
   55   1    -0.01   0.00  -0.07    -0.02  -0.04  -0.19    -0.02  -0.01  -0.02
   56   1     0.06  -0.04  -0.03     0.13  -0.09  -0.10     0.01  -0.02   0.00
   57   1     0.06   0.04  -0.03     0.02  -0.01  -0.04    -0.02  -0.01   0.01
   58   1     0.03  -0.11  -0.02     0.06  -0.03   0.04    -0.01   0.02   0.01
   59   1    -0.06  -0.03   0.10     0.11  -0.09   0.04     0.04  -0.02   0.00
   60   1    -0.09  -0.03   0.12     0.04  -0.01   0.17     0.02   0.01   0.03
   61   1    -0.11   0.01   0.10    -0.08   0.12   0.04    -0.01   0.01   0.00
   62   1    -0.10  -0.02   0.06    -0.01   0.05  -0.07     0.01   0.01  -0.02
   63   1     0.10   0.08  -0.07     0.09   0.10  -0.01     0.00   0.00   0.00
   64   1     0.07  -0.15  -0.03     0.07  -0.02   0.01     0.00   0.01   0.00
   65   1     0.44  -0.05  -0.27     0.38   0.01  -0.19    -0.02   0.01   0.01
   66   1    -0.06   0.51  -0.01    -0.03   0.47   0.02     0.00  -0.01   0.00
   67   1    -0.18  -0.24   0.17    -0.13  -0.15   0.18     0.01   0.02   0.00
   68   8    -0.01  -0.01   0.00     0.00   0.00  -0.01     0.02   0.05   0.02
   69   1    -0.05   0.08   0.13     0.04  -0.04  -0.12    -0.01   0.04   0.05
   70   1    -0.11   0.05  -0.13     0.08  -0.03   0.08    -0.01   0.02   0.02
                    34                     35                     36
                     A                      A                      A
Frequencies --    230.4465               232.3841               246.6625
Red. masses --      5.0049                 4.9676                 2.8816
Frc consts  --      0.1566                 0.1581                 0.1033
IR Inten    --      5.7924                 4.1841                13.1509
Raman Activ --      0.5798                 0.6451                 0.3960
Depolar (P) --      0.2913                 0.6043                 0.6333
Depolar (U) --      0.4512                 0.7533                 0.7754
RamAct Fr= 1--      0.5798                 0.6451                 0.3960
 Dep-P Fr= 1--      0.2913                 0.6043                 0.6333
 Dep-U Fr= 1--      0.4512                 0.7533                 0.7754
RamAct Fr= 2--      0.8159                 1.1478                 0.7974
 Dep-P Fr= 2--      0.3103                 0.4666                 0.4166
 Dep-U Fr= 2--      0.4736                 0.6363                 0.5882
 Atom  AN      X      Y      Z        X      Y      Z        X      Y      Z
    1   6     0.02   0.04  -0.02    -0.01  -0.02   0.01    -0.05  -0.05   0.05
    2   6     0.01  -0.02  -0.01    -0.01   0.01   0.01    -0.02   0.02   0.03
    3   6    -0.02  -0.03   0.00     0.02   0.02   0.00     0.01   0.04   0.02
    4   6    -0.01  -0.03   0.01     0.02   0.02  -0.01     0.01   0.05   0.01
    5   8    -0.01  -0.03   0.01     0.02   0.03  -0.01    -0.01   0.03   0.01
    6   6     0.01   0.01  -0.01     0.00   0.00   0.01    -0.04  -0.02   0.03
    7   8     0.01  -0.05  -0.03    -0.01   0.03   0.03     0.00   0.06   0.00
    8  30     0.05  -0.03  -0.06    -0.06   0.07   0.02     0.09  -0.01  -0.03
    9   8    -0.04  -0.04  -0.01     0.03   0.03   0.00     0.04   0.04   0.04
   10   6     0.01  -0.01   0.00     0.00   0.01   0.00    -0.05   0.05   0.04
   11   6     0.01  -0.01  -0.01    -0.01   0.01   0.00     0.01   0.03   0.04
   12   6     0.01   0.01   0.00    -0.01  -0.01   0.00    -0.01  -0.01   0.00
   13   6     0.01   0.02   0.01    -0.01  -0.01  -0.01     0.01  -0.02  -0.02
   14   6     0.02   0.02   0.00    -0.01  -0.02  -0.01    -0.03  -0.03   0.00
   15   6     0.02  -0.01   0.01    -0.01   0.00  -0.01    -0.09   0.03  -0.04
   16   8    -0.03   0.06  -0.01     0.02  -0.04   0.01    -0.03  -0.03   0.04
   17   6    -0.02   0.02   0.08     0.02  -0.01  -0.05     0.02  -0.04  -0.12
   18   8    -0.03   0.07   0.16     0.03   0.01   0.08     0.00   0.03   0.00
   19   6    -0.02  -0.06   0.02     0.04  -0.07   0.00     0.00   0.01  -0.01
   20   6     0.00  -0.07  -0.01     0.02  -0.08  -0.01     0.00   0.01  -0.02
   21   6    -0.01  -0.01   0.02     0.02  -0.01   0.01    -0.01   0.00  -0.01
   22   8     0.00  -0.10  -0.09     0.04  -0.09  -0.10     0.01  -0.03  -0.04
   23   6    -0.01  -0.11  -0.09     0.04  -0.08  -0.07     0.00  -0.01  -0.03
   24   6    -0.01  -0.12  -0.07     0.03  -0.08  -0.02    -0.01   0.01   0.00
   25   6     0.00   0.08   0.11     0.14   0.14   0.06    -0.12  -0.02   0.05
   26   6    -0.03   0.12   0.06     0.04   0.14   0.00    -0.02   0.03   0.07
   27   6    -0.02   0.05  -0.06    -0.05   0.08  -0.05     0.00  -0.02   0.00
   28   6    -0.03   0.01  -0.03    -0.07   0.06  -0.02     0.03  -0.06  -0.01
   29   6    -0.02   0.00  -0.01    -0.06  -0.01  -0.03     0.00   0.01  -0.01
   30   8     0.02  -0.07   0.03    -0.01  -0.05   0.00     0.02   0.01   0.01
   31   8    -0.01  -0.06   0.01    -0.01  -0.04   0.07    -0.04   0.01   0.02
   32   6     0.06   0.09  -0.05     0.04  -0.01   0.04    -0.01  -0.02   0.00
   33   6    -0.07   0.04   0.08     0.02   0.02   0.07    -0.03   0.03  -0.01
   34   1     0.25   0.13  -0.04     0.14  -0.01   0.00     0.01  -0.04  -0.03
   35   1    -0.04   0.23  -0.15    -0.01   0.06  -0.01    -0.01  -0.02  -0.01
   36   1     0.01   0.02  -0.03     0.02  -0.07   0.08     0.01  -0.04   0.04
   37   1     0.03   0.19   0.04     0.09   0.12   0.07    -0.01   0.08  -0.02
   38   1    -0.09   0.12   0.18     0.03   0.09   0.13    -0.07   0.04   0.01
   39   1    -0.19  -0.06   0.21    -0.08  -0.05   0.17    -0.06   0.03   0.01
   40   1     0.00   0.13   0.07     0.22   0.23  -0.11    -0.21  -0.06   0.19
   41   1     0.02   0.09   0.14     0.27   0.15   0.21    -0.23  -0.04  -0.09
   42   1    -0.04   0.16   0.07     0.05   0.12   0.00    -0.01   0.09   0.12
   43   1    -0.05   0.18   0.04    -0.01   0.23   0.00     0.03   0.03   0.00
   44   1    -0.01   0.11  -0.13    -0.05   0.09  -0.05    -0.02   0.03  -0.06
   45   1    -0.02  -0.02  -0.09    -0.09   0.10  -0.08     0.02  -0.06  -0.01
   46   1    -0.03   0.00  -0.03    -0.06   0.09  -0.05     0.03  -0.10   0.04
   47   1    -0.05   0.00  -0.04    -0.10   0.07   0.02     0.06  -0.09  -0.07
   48   1    -0.07   0.13   0.01    -0.04  -0.03  -0.04    -0.10   0.30   0.02
   49   1    -0.04  -0.08  -0.13    -0.02  -0.01  -0.05    -0.12  -0.13  -0.20
   50   1     0.07  -0.06   0.09    -0.10  -0.04  -0.02     0.20  -0.06   0.17
   51   1     0.02  -0.02  -0.02     0.00   0.00   0.00    -0.10   0.04  -0.03
   52   1     0.02  -0.04   0.01    -0.02   0.02  -0.01    -0.15   0.09  -0.03
   53   1     0.01   0.00   0.03    -0.01  -0.01  -0.02    -0.06   0.00  -0.12
   54   1     0.03   0.04   0.10    -0.02  -0.03  -0.07    -0.03  -0.05  -0.12
   55   1     0.00   0.02   0.13     0.01  -0.01  -0.08    -0.05  -0.06  -0.22
   56   1    -0.09  -0.02   0.09     0.06   0.02  -0.06     0.16   0.00  -0.13
   57   1     0.01  -0.01  -0.02     0.00   0.01   0.01    -0.08   0.01   0.10
   58   1     0.03  -0.02   0.01    -0.01   0.00  -0.01    -0.11   0.10   0.00
   59   1     0.01  -0.02  -0.01    -0.02   0.02   0.01     0.06   0.00   0.03
   60   1     0.01  -0.01   0.01    -0.01   0.01  -0.02     0.04   0.06   0.09
   61   1     0.00   0.03   0.00     0.00  -0.03   0.00    -0.06  -0.01   0.01
   62   1     0.01   0.02  -0.01    -0.01  -0.02   0.02    -0.03  -0.03  -0.03
   63   1     0.01   0.02   0.01    -0.01  -0.02  -0.01     0.02  -0.01  -0.04
   64   1     0.00   0.01   0.01     0.00  -0.01  -0.01     0.03  -0.03  -0.01
   65   1     0.09   0.00  -0.04    -0.07  -0.01   0.03    -0.21   0.02   0.11
   66   1     0.00   0.11   0.01     0.00  -0.09  -0.01     0.00  -0.23  -0.02
   67   1    -0.03  -0.03   0.04     0.02   0.02  -0.03     0.08   0.11  -0.07
   68   8     0.03   0.24   0.08    -0.04  -0.26  -0.10     0.04  -0.08  -0.01
   69   1    -0.03   0.16   0.12     0.03  -0.25  -0.20     0.00  -0.06   0.08
   70   1    -0.07   0.03   0.14     0.04  -0.21  -0.06    -0.04  -0.06  -0.09
                    37                     38                     39
                     A                      A                      A
Frequencies --    253.0640               255.8987               260.0183
Red. masses --      2.1519                 2.3646                 3.6601
Frc consts  --      0.0812                 0.0912                 0.1458
IR Inten    --     11.8060                 3.5606                32.3339
Raman Activ --      0.4635                 0.7258                 0.5109
Depolar (P) --      0.7344                 0.1527                 0.4445
Depolar (U) --      0.8469                 0.2650                 0.6154
RamAct Fr= 1--      0.4635                 0.7258                 0.5109
 Dep-P Fr= 1--      0.7344                 0.1527                 0.4445
 Dep-U Fr= 1--      0.8469                 0.2650                 0.6154
RamAct Fr= 2--      0.7468                 1.9029                 0.7878
 Dep-P Fr= 2--      0.7434                 0.1338                 0.4806
 Dep-U Fr= 2--      0.8528                 0.2361                 0.6492
 Atom  AN      X      Y      Z        X      Y      Z        X      Y      Z
    1   6     0.02   0.03  -0.03     0.00   0.01  -0.01     0.01   0.05  -0.06
    2   6     0.00  -0.01  -0.03     0.00   0.00   0.00    -0.03  -0.01  -0.06
    3   6    -0.01  -0.01  -0.02     0.00   0.00  -0.01    -0.03   0.01  -0.07
    4   6    -0.02  -0.02  -0.01     0.00   0.00   0.00    -0.05  -0.01  -0.02
    5   8    -0.02  -0.04   0.00     0.00  -0.01   0.00    -0.06  -0.12   0.04
    6   6     0.01   0.00  -0.01     0.00   0.00   0.00    -0.01  -0.03   0.00
    7   8    -0.01  -0.03  -0.01     0.00  -0.01   0.00    -0.04  -0.07  -0.05
    8  30    -0.03   0.00   0.03    -0.01   0.02   0.00     0.07   0.03   0.02
    9   8    -0.02  -0.01  -0.03     0.00   0.00  -0.01    -0.01   0.03  -0.06
   10   6     0.00  -0.02  -0.02     0.00   0.00   0.00    -0.12   0.03   0.01
   11   6     0.01  -0.02  -0.02     0.00   0.00   0.00     0.06  -0.01   0.01
   12   6     0.01   0.01  -0.01     0.00   0.00   0.00     0.01   0.03  -0.03
   13   6     0.00   0.02   0.02     0.00   0.00   0.00     0.02   0.03   0.02
   14   6     0.02   0.02   0.01     0.00   0.00   0.00     0.02   0.05   0.02
   15   6     0.06   0.00   0.04     0.01   0.00   0.01     0.07   0.03   0.07
   16   8     0.01   0.02  -0.03     0.00   0.01   0.00    -0.04   0.08  -0.05
   17   6    -0.01   0.02   0.07     0.00   0.00   0.01    -0.04   0.02   0.12
   18   8     0.02  -0.01  -0.05     0.00  -0.01   0.05     0.00   0.01   0.01
   19   6     0.02   0.02  -0.03     0.00  -0.02   0.03     0.00  -0.01   0.00
   20   6     0.01   0.02  -0.04     0.01  -0.02   0.04     0.00   0.00   0.00
   21   6     0.01   0.01  -0.03     0.02  -0.01   0.03     0.00   0.00   0.01
   22   8     0.03  -0.03  -0.07     0.00   0.06   0.09     0.00   0.00   0.02
   23   6     0.03   0.02  -0.02    -0.02   0.00   0.03    -0.01  -0.01   0.00
   24   6     0.02   0.05   0.03    -0.01  -0.05  -0.03    -0.01  -0.02  -0.01
   25   6    -0.05   0.03   0.03     0.04  -0.06  -0.03    -0.06  -0.03   0.01
   26   6     0.03   0.05   0.06     0.15   0.00  -0.03    -0.06  -0.02   0.00
   27   6    -0.01  -0.01   0.01    -0.02  -0.04   0.05     0.01   0.00  -0.02
   28   6     0.03  -0.08   0.00    -0.01  -0.03   0.04    -0.01   0.04  -0.01
   29   6    -0.03   0.02  -0.02    -0.10   0.02  -0.07     0.04  -0.01   0.02
   30   8     0.00   0.04  -0.03     0.01  -0.02   0.03     0.02  -0.02   0.01
   31   8    -0.02   0.04   0.04     0.04  -0.05  -0.05    -0.01  -0.02   0.00
   32   6    -0.02  -0.09   0.06     0.02   0.10  -0.06     0.00   0.02  -0.02
   33   6     0.05   0.02   0.01    -0.08   0.03  -0.06    -0.04   0.02  -0.02
   34   1    -0.09  -0.14  -0.02     0.09   0.16   0.03     0.04   0.04   0.00
   35   1     0.02  -0.14   0.11    -0.02   0.15  -0.10    -0.01   0.05  -0.04
   36   1     0.03  -0.11   0.11    -0.03   0.12  -0.12     0.00   0.02  -0.02
   37   1     0.06   0.02   0.03    -0.09   0.05  -0.11    -0.03   0.05  -0.04
   38   1     0.07   0.03   0.01    -0.18  -0.01  -0.06    -0.09   0.01  -0.01
   39   1     0.03   0.01   0.02    -0.04   0.08  -0.12    -0.04   0.03  -0.03
   40   1    -0.11   0.03   0.11    -0.03  -0.07   0.07    -0.06  -0.07   0.05
   41   1    -0.11   0.02  -0.05     0.01  -0.14  -0.11    -0.09  -0.02  -0.02
   42   1     0.06   0.09   0.12     0.27   0.02   0.12    -0.10  -0.01  -0.03
   43   1     0.07   0.08  -0.02     0.26   0.05  -0.18    -0.08  -0.05   0.04
   44   1    -0.07   0.01  -0.03    -0.06  -0.11   0.12     0.05   0.03  -0.04
   45   1    -0.02   0.00   0.01    -0.09   0.08   0.05     0.04  -0.05  -0.02
   46   1     0.04  -0.14   0.07    -0.01  -0.03   0.04    -0.01   0.06  -0.04
   47   1     0.08  -0.12  -0.08     0.05  -0.01   0.03    -0.04   0.05   0.02
   48   1    -0.16   0.46   0.00    -0.15   0.37  -0.12     0.09  -0.23   0.03
   49   1    -0.23  -0.20  -0.32    -0.28  -0.18  -0.31     0.14   0.10   0.17
   50   1     0.25  -0.10   0.23     0.06  -0.10   0.13    -0.09   0.05  -0.10
   51   1     0.05   0.00   0.05     0.01   0.00   0.01     0.03   0.08   0.13
   52   1     0.11  -0.04   0.02     0.02  -0.01   0.00     0.17   0.00   0.03
   53   1     0.05   0.02   0.09     0.01   0.00   0.02     0.09   0.07   0.11
   54   1     0.02   0.03   0.08     0.00   0.01   0.02     0.04   0.06   0.17
   55   1     0.02   0.03   0.13     0.00   0.01   0.02     0.00   0.03   0.19
   56   1    -0.09  -0.01   0.08    -0.02   0.00   0.02    -0.15  -0.07   0.13
   57   1     0.00  -0.02  -0.03    -0.01  -0.01   0.00    -0.22  -0.08   0.14
   58   1     0.01  -0.01   0.00    -0.01   0.01   0.00    -0.22   0.19  -0.03
   59   1     0.01  -0.02  -0.02     0.01  -0.01   0.00     0.16  -0.12  -0.01
   60   1     0.01  -0.02  -0.02     0.01   0.00   0.00     0.11   0.07   0.15
   61   1     0.02   0.02  -0.01     0.00   0.01   0.00    -0.05   0.10  -0.01
   62   1     0.02   0.02  -0.01     0.00   0.00  -0.01     0.02   0.03  -0.13
   63   1    -0.01   0.01   0.03     0.00   0.00   0.00     0.02   0.02   0.03
   64   1    -0.02   0.03   0.01     0.00   0.01   0.00     0.02   0.05   0.02
   65   1     0.11   0.00  -0.05     0.01   0.00  -0.01     0.02   0.05  -0.01
   66   1     0.00   0.12   0.02     0.00   0.02   0.00     0.02   0.08   0.03
   67   1    -0.04  -0.05   0.04     0.00   0.00   0.01     0.02   0.05   0.04
   68   8    -0.01  -0.01   0.00     0.00  -0.04  -0.01     0.04  -0.19  -0.02
   69   1     0.01   0.01  -0.03     0.00  -0.04  -0.03     0.00  -0.06   0.14
   70   1     0.04   0.07  -0.02     0.00  -0.05  -0.01    -0.01   0.11  -0.27
                    40                     41                     42
                     A                      A                      A
Frequencies --    276.6869               280.8650               288.6909
Red. masses --      2.1109                 2.4489                 1.8983
Frc consts  --      0.0952                 0.1138                 0.0932
IR Inten    --      2.8022                24.6927                 4.0807
Raman Activ --      0.7841                 0.3728                 0.2408
Depolar (P) --      0.2890                 0.3636                 0.4087
Depolar (U) --      0.4484                 0.5333                 0.5802
RamAct Fr= 1--      0.7841                 0.3728                 0.2408
 Dep-P Fr= 1--      0.2890                 0.3636                 0.4087
 Dep-U Fr= 1--      0.4484                 0.5333                 0.5802
RamAct Fr= 2--      1.6631                 0.6453                 0.2462
 Dep-P Fr= 2--      0.1655                 0.6012                 0.6637
 Dep-U Fr= 2--      0.2840                 0.7509                 0.7978
 Atom  AN      X      Y      Z        X      Y      Z        X      Y      Z
    1   6    -0.02   0.00   0.00    -0.03   0.00   0.00    -0.03   0.00  -0.03
    2   6    -0.01   0.02   0.01    -0.01   0.02   0.01     0.00   0.01   0.00
    3   6    -0.01   0.02   0.02    -0.01   0.04   0.01     0.00   0.02   0.01
    4   6    -0.01   0.00   0.01    -0.02   0.01   0.01    -0.01   0.00   0.00
    5   8    -0.02   0.06  -0.01    -0.03   0.04   0.00    -0.04   0.01  -0.02
    6   6    -0.02   0.03   0.00    -0.03   0.02   0.01    -0.02   0.00  -0.02
    7   8    -0.02   0.01   0.01    -0.02   0.00   0.00    -0.01   0.01   0.01
    8  30     0.00   0.00  -0.01     0.05   0.00  -0.01     0.01   0.00   0.00
    9   8     0.00   0.03   0.03     0.01   0.04   0.02     0.00   0.01   0.01
   10   6     0.06  -0.04  -0.03     0.02  -0.02  -0.02     0.10  -0.04  -0.04
   11   6    -0.01  -0.02  -0.07     0.01  -0.01  -0.06    -0.06   0.00   0.04
   12   6     0.06  -0.02   0.00     0.06  -0.02   0.00    -0.08   0.02   0.02
   13   6    -0.08   0.01   0.02    -0.08   0.01   0.02     0.10  -0.03  -0.03
   14   6     0.00  -0.03  -0.01     0.00  -0.03  -0.01     0.01   0.03   0.01
   15   6     0.04   0.00   0.09     0.04   0.01   0.09     0.10   0.01   0.12
   16   8    -0.02  -0.01   0.01    -0.04   0.00   0.01    -0.07   0.02  -0.02
   17   6    -0.01  -0.02  -0.04    -0.01  -0.02  -0.04    -0.03  -0.03  -0.04
   18   8     0.02   0.00   0.01    -0.03   0.01   0.00     0.00   0.00   0.00
   19   6     0.02  -0.01   0.00    -0.03   0.01   0.00     0.00   0.00   0.00
   20   6     0.03   0.00   0.00    -0.03   0.00   0.01     0.00   0.00   0.00
   21   6     0.02   0.01   0.01    -0.03  -0.01  -0.01     0.00   0.00   0.00
   22   8     0.06  -0.01   0.00    -0.07   0.01   0.00     0.00   0.00   0.00
   23   6     0.03  -0.01  -0.01    -0.04   0.01   0.01     0.00   0.00   0.00
   24   6     0.03  -0.03   0.00    -0.04   0.03  -0.01     0.00   0.00   0.00
   25   6    -0.08  -0.04   0.03     0.06   0.03  -0.03     0.00   0.00   0.00
   26   6    -0.05  -0.01   0.02     0.04   0.00  -0.02     0.00   0.00   0.00
   27   6     0.01   0.00  -0.02    -0.01   0.00   0.02     0.00   0.00   0.00
   28   6    -0.01   0.02  -0.01     0.01  -0.02   0.01     0.00   0.00   0.00
   29   6     0.02   0.00   0.01    -0.01   0.00  -0.01     0.00   0.00   0.00
   30   8     0.02   0.00   0.00    -0.01  -0.01   0.01     0.00   0.00   0.00
   31   8     0.04  -0.02   0.01    -0.07   0.02  -0.02    -0.01   0.00   0.00
   32   6     0.02  -0.01   0.03    -0.02   0.02  -0.05     0.00   0.00   0.00
   33   6    -0.09   0.10  -0.08     0.09  -0.11   0.09     0.00  -0.01   0.00
   34   1     0.01   0.00   0.05     0.01   0.02  -0.06     0.00   0.00   0.00
   35   1     0.02  -0.01   0.05    -0.04   0.03  -0.09     0.00   0.00  -0.01
   36   1     0.00   0.00   0.01     0.00   0.01  -0.02     0.00   0.00   0.00
   37   1    -0.05   0.21  -0.16     0.05  -0.24   0.19     0.00  -0.01   0.01
   38   1    -0.25   0.06  -0.03     0.27  -0.07   0.04     0.01   0.00   0.00
   39   1    -0.08   0.15  -0.11     0.08  -0.17   0.13     0.00  -0.01   0.01
   40   1    -0.12  -0.10   0.13     0.10   0.09  -0.12     0.00   0.00   0.00
   41   1    -0.17  -0.04  -0.07     0.14   0.03   0.06     0.00   0.00   0.00
   42   1    -0.07   0.03   0.02     0.06  -0.03  -0.02     0.00   0.00   0.00
   43   1    -0.04  -0.02   0.02     0.04   0.01  -0.01     0.00   0.00   0.00
   44   1     0.05   0.04  -0.05    -0.04  -0.03   0.04     0.00   0.00   0.00
   45   1     0.03  -0.07  -0.03    -0.03   0.06   0.03     0.00   0.00   0.00
   46   1    -0.02   0.04  -0.03     0.02  -0.04   0.03     0.00   0.00   0.00
   47   1    -0.02   0.04   0.02     0.02  -0.03  -0.02     0.00   0.00   0.00
   48   1     0.04  -0.11   0.02    -0.03   0.09  -0.01     0.00   0.00   0.00
   49   1     0.08   0.05   0.08    -0.06  -0.04  -0.06     0.00   0.00   0.00
   50   1    -0.04   0.02  -0.05     0.04  -0.01   0.04     0.00   0.00   0.00
   51   1     0.05   0.00   0.11     0.04   0.02   0.13     0.08   0.04   0.19
   52   1     0.12  -0.05   0.07     0.12  -0.04   0.06     0.26  -0.07   0.07
   53   1     0.01   0.03   0.18     0.02   0.04   0.17     0.08   0.07   0.25
   54   1    -0.02  -0.02  -0.05    -0.01  -0.02  -0.04    -0.01  -0.01  -0.01
   55   1    -0.03  -0.03  -0.07    -0.04  -0.04  -0.08    -0.06  -0.05  -0.08
   56   1     0.04   0.00  -0.05     0.04  -0.01  -0.05     0.01  -0.06  -0.04
   57   1     0.10   0.00  -0.13     0.02  -0.02  -0.06     0.22   0.09  -0.24
   58   1     0.14  -0.10   0.02     0.05  -0.02   0.01     0.25  -0.25   0.02
   59   1    -0.10   0.07  -0.05    -0.06   0.06  -0.04    -0.06  -0.01   0.04
   60   1    -0.03  -0.06  -0.20     0.01  -0.03  -0.16    -0.11  -0.07   0.06
   61   1     0.17  -0.10  -0.03     0.17  -0.09  -0.03    -0.15   0.07   0.04
   62   1     0.10   0.04   0.13     0.11   0.05   0.11    -0.14  -0.06  -0.05
   63   1    -0.14  -0.06   0.12    -0.16  -0.07   0.13     0.19   0.09  -0.17
   64   1    -0.15   0.11  -0.01    -0.17   0.13   0.00     0.21  -0.19   0.00
   65   1     0.26  -0.11  -0.11     0.26  -0.11  -0.11    -0.26   0.11   0.10
   66   1    -0.02   0.21   0.02    -0.03   0.20   0.02     0.03  -0.21  -0.03
   67   1    -0.15  -0.24   0.02    -0.16  -0.24   0.02     0.17   0.25  -0.02
   68   8    -0.01  -0.02  -0.01     0.04  -0.04   0.01     0.01  -0.01   0.00
   69   1     0.01  -0.06  -0.07    -0.02   0.00   0.14    -0.01  -0.01   0.03
   70   1     0.01  -0.10   0.05    -0.03   0.09  -0.14     0.00   0.01  -0.03
                    43                     44                     45
                     A                      A                      A
Frequencies --    299.9716               328.1348               336.4144
Red. masses --      1.3062                 3.7307                 4.0796
Frc consts  --      0.0693                 0.2367                 0.2720
IR Inten    --    122.6766                 3.9552                14.8762
Raman Activ --      0.6542                 2.8630                 0.5713
Depolar (P) --      0.3198                 0.2529                 0.3530
Depolar (U) --      0.4846                 0.4037                 0.5219
RamAct Fr= 1--      0.6542                 2.8630                 0.5713
 Dep-P Fr= 1--      0.3198                 0.2529                 0.3530
 Dep-U Fr= 1--      0.4846                 0.4037                 0.5219
RamAct Fr= 2--      1.8397                 5.0976                 1.1052
 Dep-P Fr= 2--      0.2616                 0.2600                 0.5171
 Dep-U Fr= 2--      0.4147                 0.4127                 0.6817
 Atom  AN      X      Y      Z        X      Y      Z        X      Y      Z
    1   6     0.00   0.00  -0.01     0.00   0.08   0.01    -0.01   0.05   0.00
    2   6     0.00  -0.02   0.00    -0.05   0.03  -0.02    -0.04   0.02  -0.01
    3   6     0.00  -0.04   0.00    -0.05   0.02   0.00    -0.03   0.01   0.00
    4   6     0.00  -0.01   0.00    -0.07  -0.06   0.04    -0.05  -0.05   0.03
    5   8     0.00   0.01  -0.01    -0.04   0.02   0.04    -0.03   0.02   0.02
    6   6     0.00   0.01  -0.01    -0.02   0.09   0.04    -0.02   0.07   0.02
    7   8     0.00   0.00   0.00    -0.07  -0.03  -0.02    -0.05  -0.03  -0.01
    8  30     0.03   0.01   0.01     0.01   0.00   0.00     0.07   0.00   0.00
    9   8     0.01  -0.03   0.01    -0.05   0.04  -0.01    -0.01   0.03   0.01
   10   6    -0.03   0.01   0.01     0.07  -0.10  -0.03     0.01  -0.07  -0.01
   11   6     0.01   0.00   0.00    -0.03  -0.05  -0.06    -0.02  -0.04  -0.05
   12   6     0.00   0.00  -0.01    -0.03   0.01  -0.03    -0.02   0.01  -0.04
   13   6     0.00   0.00   0.01     0.05   0.00   0.02     0.03   0.00   0.02
   14   6     0.00   0.01   0.00     0.03   0.06   0.02     0.03   0.06   0.02
   15   6     0.02   0.00   0.02    -0.13   0.01  -0.03    -0.08   0.01   0.01
   16   8    -0.03   0.02  -0.01     0.18  -0.10   0.00     0.10  -0.07  -0.01
   17   6    -0.01  -0.01   0.00     0.05   0.04   0.06     0.03   0.02   0.03
   18   8     0.00   0.00  -0.01     0.04   0.00   0.04    -0.08   0.00  -0.07
   19   6     0.00   0.00  -0.01     0.04  -0.02   0.00    -0.08   0.03   0.00
   20   6     0.00   0.00  -0.01     0.04   0.00   0.00    -0.07   0.01   0.00
   21   6     0.00   0.00  -0.01     0.04   0.02   0.01    -0.07  -0.03  -0.02
   22   8    -0.01   0.01   0.00     0.02   0.04   0.01    -0.05  -0.07  -0.02
   23   6    -0.01   0.01   0.00     0.02   0.03  -0.03    -0.05  -0.04   0.05
   24   6     0.00   0.01  -0.01     0.01  -0.01  -0.05    -0.03   0.02   0.07
   25   6    -0.01   0.00   0.00    -0.06  -0.04   0.02     0.07   0.06  -0.04
   26   6    -0.01   0.00   0.00    -0.02  -0.02   0.02     0.01   0.03  -0.04
   27   6     0.00   0.00   0.00     0.01  -0.02  -0.01    -0.04   0.05   0.02
   28   6     0.00   0.00   0.00    -0.01   0.01   0.00     0.02  -0.03  -0.02
   29   6     0.00   0.00   0.00     0.00   0.00   0.00     0.02   0.01   0.01
   30   8     0.01   0.00   0.01     0.05   0.00   0.02    -0.04  -0.02   0.00
   31   8    -0.03   0.01   0.00    -0.14  -0.01   0.02     0.22   0.02  -0.03
   32   6    -0.01   0.00  -0.01    -0.03   0.04  -0.07     0.05  -0.05   0.10
   33   6     0.02  -0.02   0.01     0.09  -0.02   0.02    -0.13   0.00  -0.01
   34   1     0.01   0.00  -0.02     0.08   0.06  -0.08    -0.13  -0.08   0.11
   35   1    -0.02   0.01  -0.03    -0.09   0.10  -0.18     0.13  -0.14   0.26
   36   1     0.00   0.00   0.00     0.00   0.01  -0.02     0.00  -0.01   0.02
   37   1     0.01  -0.05   0.03     0.08  -0.07   0.07    -0.12   0.05  -0.07
   38   1     0.06  -0.01   0.00     0.18   0.00  -0.01    -0.23  -0.02   0.02
   39   1     0.03  -0.02   0.01     0.07  -0.04   0.05    -0.10   0.03  -0.04
   40   1    -0.02  -0.01   0.01    -0.12  -0.11   0.15     0.16   0.16  -0.23
   41   1    -0.02   0.00  -0.02    -0.16  -0.05  -0.11     0.22   0.07   0.14
   42   1    -0.01   0.00   0.00    -0.02   0.02   0.04     0.02  -0.03  -0.07
   43   1     0.00  -0.01   0.00     0.00  -0.02  -0.01    -0.02   0.03   0.00
   44   1     0.00   0.00   0.00     0.05   0.01  -0.03    -0.15  -0.04   0.08
   45   1     0.00   0.00   0.01     0.03  -0.07  -0.02    -0.06   0.18   0.08
   46   1     0.00  -0.01   0.00    -0.02   0.03  -0.02     0.06  -0.07   0.05
   47   1     0.00  -0.01  -0.01    -0.01   0.03   0.03     0.01  -0.08  -0.08
   48   1     0.00   0.00   0.01     0.01  -0.03  -0.01    -0.02   0.07   0.05
   49   1     0.00   0.00   0.00     0.02   0.01   0.01     0.00  -0.01  -0.02
   50   1     0.01   0.00   0.00    -0.03   0.00  -0.02     0.10   0.01   0.05
   51   1     0.02  -0.01   0.03    -0.08  -0.06  -0.11    -0.04  -0.04  -0.04
   52   1     0.05  -0.03   0.02    -0.26   0.05   0.02    -0.13   0.02   0.03
   53   1     0.01   0.01   0.06    -0.16  -0.03  -0.07    -0.11  -0.01   0.00
   54   1     0.01   0.00   0.02    -0.02  -0.01  -0.02    -0.01  -0.01  -0.02
   55   1    -0.02  -0.02  -0.01     0.15   0.12   0.18     0.08   0.07   0.10
   56   1     0.00  -0.03   0.00    -0.08   0.12   0.07    -0.05   0.07   0.03
   57   1    -0.06  -0.02   0.06     0.15  -0.01  -0.23     0.04  -0.04  -0.09
   58   1    -0.07   0.05  -0.01     0.25  -0.22   0.09     0.09  -0.10   0.05
   59   1     0.03  -0.02   0.00    -0.06   0.01  -0.05    -0.03   0.00  -0.05
   60   1     0.02   0.02   0.03    -0.09  -0.12  -0.10    -0.05  -0.08  -0.07
   61   1    -0.01   0.02   0.00    -0.03   0.10  -0.04    -0.03   0.10  -0.04
   62   1     0.00   0.00  -0.02    -0.05  -0.02  -0.09    -0.04  -0.02  -0.10
   63   1     0.00   0.00   0.01     0.08   0.04  -0.03     0.06   0.02   0.00
   64   1     0.00   0.01   0.00     0.08  -0.05   0.03     0.05  -0.03   0.03
   65   1     0.01   0.01  -0.01    -0.03   0.08  -0.02    -0.01   0.07  -0.03
   66   1     0.00   0.02   0.01     0.04   0.06   0.03     0.04   0.08   0.04
   67   1     0.00   0.01   0.01     0.07   0.11   0.06     0.06   0.10   0.06
   68   8    -0.05   0.04  -0.06     0.00  -0.04  -0.02     0.02  -0.01  -0.01
   69   1     0.10  -0.13  -0.44     0.02  -0.08  -0.06     0.02  -0.05  -0.04
   70   1     0.00  -0.71   0.48     0.02  -0.10   0.04    -0.05  -0.23   0.08
                    46                     47                     48
                     A                      A                      A
Frequencies --    351.3835               353.6106               378.8005
Red. masses --      2.1939                 2.6866                 5.1425
Frc consts  --      0.1596                 0.1979                 0.4348
IR Inten    --      0.2787                 3.0936                27.8673
Raman Activ --      0.4228                 0.8789                 1.8136
Depolar (P) --      0.3382                 0.0802                 0.3073
Depolar (U) --      0.5055                 0.1486                 0.4701
RamAct Fr= 1--      0.4228                 0.8789                 1.8136
 Dep-P Fr= 1--      0.3382                 0.0802                 0.3073
 Dep-U Fr= 1--      0.5055                 0.1486                 0.4701
RamAct Fr= 2--      0.5035                 1.4950                 4.7544
 Dep-P Fr= 2--      0.2441                 0.1127                 0.2091
 Dep-U Fr= 2--      0.3924                 0.2026                 0.3459
 Atom  AN      X      Y      Z        X      Y      Z        X      Y      Z
    1   6     0.00   0.00   0.00     0.00   0.02  -0.02     0.02  -0.11   0.05
    2   6     0.00   0.00   0.01    -0.02   0.02  -0.03     0.00  -0.14   0.01
    3   6     0.00  -0.01   0.01    -0.01   0.04  -0.02    -0.06  -0.14   0.02
    4   6    -0.01  -0.05   0.01     0.00   0.11  -0.02    -0.05  -0.05   0.06
    5   8     0.01   0.03  -0.01    -0.05  -0.08   0.03     0.03   0.13   0.00
    6   6     0.01   0.03  -0.01    -0.04  -0.07   0.03     0.04   0.02   0.02
    7   8     0.00   0.01   0.01    -0.03  -0.03  -0.03     0.07   0.02  -0.14
    8  30     0.01  -0.01   0.00     0.02   0.00   0.01     0.02   0.02   0.01
    9   8     0.02   0.02   0.01    -0.05  -0.05  -0.01    -0.11   0.08  -0.14
   10   6    -0.04  -0.04   0.02     0.10   0.08  -0.05     0.06   0.00   0.01
   11   6    -0.01  -0.03  -0.04     0.02   0.07   0.09     0.01   0.01   0.03
   12   6    -0.02   0.00  -0.04     0.04   0.00   0.09     0.01   0.01   0.03
   13   6     0.02  -0.01   0.03    -0.04   0.02  -0.06     0.00   0.02  -0.02
   14   6     0.02   0.05   0.02    -0.05  -0.11  -0.05    -0.01  -0.03  -0.01
   15   6     0.01  -0.01   0.01    -0.03   0.03  -0.01    -0.02  -0.03  -0.03
   16   8    -0.01   0.00   0.01     0.06  -0.01  -0.03    -0.07   0.10   0.06
   17   6    -0.01  -0.01  -0.02     0.02   0.02   0.05     0.00   0.02   0.03
   18   8     0.00   0.01  -0.03    -0.01   0.00  -0.02    -0.03  -0.12   0.02
   19   6    -0.01   0.04   0.00    -0.01   0.02  -0.01    -0.03   0.06   0.11
   20   6     0.00   0.02   0.01    -0.01   0.01  -0.01     0.02   0.07   0.11
   21   6     0.00  -0.02   0.02    -0.01  -0.01   0.00     0.02   0.04   0.06
   22   8    -0.02  -0.03  -0.03    -0.01  -0.01  -0.01     0.01  -0.06  -0.10
   23   6    -0.02   0.00   0.00    -0.02   0.00   0.01    -0.04  -0.01  -0.03
   24   6    -0.02   0.05   0.01    -0.01   0.03   0.01    -0.05   0.08   0.06
   25   6     0.04   0.01   0.07     0.02   0.01   0.03    -0.02  -0.03   0.01
   26   6     0.05  -0.01   0.08     0.03   0.00   0.04    -0.01  -0.01   0.00
   27   6     0.13  -0.09  -0.05     0.06  -0.04  -0.02    -0.01   0.00   0.01
   28   6    -0.04   0.03   0.08    -0.02   0.01   0.04     0.00   0.00  -0.01
   29   6    -0.11  -0.04  -0.05    -0.05  -0.02  -0.02     0.01   0.01   0.00
   30   8    -0.02   0.02  -0.03     0.00   0.00  -0.01     0.08  -0.07  -0.03
   31   8     0.01   0.04  -0.03     0.03   0.02  -0.02     0.05   0.04  -0.08
   32   6    -0.01  -0.01  -0.01     0.00  -0.01   0.00    -0.01   0.02  -0.05
   33   6    -0.03   0.00   0.00    -0.02   0.00   0.00    -0.01  -0.02   0.04
   34   1    -0.05  -0.02  -0.03    -0.04  -0.02  -0.01    -0.05   0.03  -0.03
   35   1     0.01  -0.03   0.02     0.02  -0.03   0.04     0.01   0.01   0.00
   36   1     0.00  -0.01  -0.01     0.00  -0.01   0.00    -0.04   0.04  -0.08
   37   1    -0.02   0.01   0.00    -0.02  -0.01   0.00     0.00  -0.01   0.06
   38   1    -0.04   0.00   0.00    -0.03  -0.01   0.00     0.05   0.03   0.06
   39   1    -0.03   0.01   0.00    -0.01   0.00   0.00    -0.05  -0.08   0.10
   40   1     0.04   0.07   0.03     0.02   0.05   0.00    -0.04  -0.09   0.09
   41   1     0.06   0.03   0.12     0.04   0.02   0.06    -0.07  -0.04  -0.06
   42   1     0.03   0.03   0.08     0.01   0.02   0.04     0.00   0.00   0.01
   43   1     0.05   0.01   0.07     0.02   0.01   0.04     0.00   0.00  -0.02
   44   1     0.40   0.14  -0.19     0.19   0.07  -0.09    -0.04  -0.02   0.02
   45   1     0.14  -0.40  -0.25     0.07  -0.19  -0.12    -0.01   0.03   0.03
   46   1    -0.12   0.12  -0.05    -0.06   0.05  -0.02     0.01   0.00  -0.01
   47   1    -0.01   0.13   0.21    -0.01   0.05   0.09     0.00   0.00  -0.01
   48   1     0.04  -0.10  -0.21     0.02  -0.04  -0.10     0.00   0.00   0.02
   49   1    -0.14  -0.04  -0.03    -0.07  -0.02  -0.02     0.03   0.01   0.01
   50   1    -0.30  -0.08  -0.11    -0.14  -0.04  -0.05     0.03   0.01   0.01
   51   1     0.03  -0.04  -0.02    -0.08   0.09   0.05     0.01  -0.09  -0.13
   52   1     0.01  -0.04   0.02    -0.03   0.10  -0.03    -0.13  -0.04   0.02
   53   1    -0.02  -0.01   0.04     0.03   0.02  -0.09    -0.04  -0.06  -0.06
   54   1    -0.01  -0.01  -0.02     0.02   0.03   0.06     0.06   0.05   0.07
   55   1    -0.02  -0.02  -0.03     0.07   0.06   0.11    -0.04  -0.03  -0.02
   56   1     0.02   0.00  -0.02    -0.06   0.01   0.06     0.06  -0.02   0.03
   57   1    -0.08  -0.08   0.10     0.20   0.18  -0.27     0.13   0.07  -0.12
   58   1    -0.10   0.05   0.00     0.25  -0.14   0.01     0.20  -0.11   0.09
   59   1     0.00  -0.01  -0.04     0.00   0.01   0.10     0.00   0.02   0.03
   60   1    -0.01  -0.04  -0.04     0.03   0.08   0.10     0.00   0.00   0.03
   61   1    -0.05   0.09  -0.04     0.11  -0.21   0.09     0.04  -0.06   0.03
   62   1    -0.03  -0.03  -0.12     0.07   0.06   0.27     0.02   0.03   0.08
   63   1     0.02   0.00   0.02    -0.05   0.01  -0.06     0.00   0.02  -0.03
   64   1     0.02  -0.01   0.03    -0.04   0.02  -0.07     0.01   0.00  -0.02
   65   1     0.00   0.06  -0.04     0.01  -0.14   0.10     0.00  -0.04   0.04
   66   1     0.03   0.09   0.04    -0.08  -0.20  -0.09    -0.02  -0.06  -0.03
   67   1     0.04   0.08   0.06    -0.09  -0.18  -0.13    -0.02  -0.05  -0.04
   68   8     0.00   0.00   0.00     0.01   0.00  -0.02    -0.06  -0.07   0.00
   69   1     0.01   0.02  -0.01    -0.01  -0.05  -0.02     0.17   0.06  -0.35
   70   1     0.02   0.04   0.00    -0.07  -0.21   0.06     0.38   0.32   0.10
                    49                     50                     51
                     A                      A                      A
Frequencies --    388.7704               398.7934               405.0684
Red. masses --      7.9308                 4.9497                 5.8938
Frc consts  --      0.7062                 0.4638                 0.5698
IR Inten    --     10.0642                 2.7709                13.7844
Raman Activ --      0.8374                 2.2036                 2.7154
Depolar (P) --      0.7493                 0.4271                 0.7479
Depolar (U) --      0.8567                 0.5985                 0.8558
RamAct Fr= 1--      0.8374                 2.2036                 2.7154
 Dep-P Fr= 1--      0.7493                 0.4271                 0.7479
 Dep-U Fr= 1--      0.8567                 0.5985                 0.8558
RamAct Fr= 2--      2.1754                 3.8009                 5.7744
 Dep-P Fr= 2--      0.7500                 0.4126                 0.5694
 Dep-U Fr= 2--      0.8571                 0.5842                 0.7257
 Atom  AN      X      Y      Z        X      Y      Z        X      Y      Z
    1   6     0.02  -0.12   0.07     0.00   0.14  -0.16    -0.02  -0.02   0.01
    2   6    -0.01  -0.13   0.01     0.07   0.02  -0.04    -0.04  -0.04   0.00
    3   6    -0.06  -0.11   0.01     0.06  -0.07   0.03    -0.02  -0.05   0.00
    4   6    -0.05  -0.04   0.04     0.01  -0.18   0.18    -0.01   0.00  -0.02
    5   8     0.03   0.13   0.01    -0.04  -0.04   0.04     0.00   0.02  -0.01
    6   6     0.04   0.01   0.03    -0.01   0.20  -0.04    -0.01  -0.01   0.01
    7   8     0.06   0.02  -0.17     0.04  -0.02   0.06    -0.03   0.02  -0.02
    8  30     0.03  -0.02   0.03     0.01   0.00   0.00     0.04  -0.03   0.02
    9   8    -0.09   0.10  -0.13    -0.01   0.01  -0.08     0.03   0.00   0.02
   10   6     0.05  -0.01  -0.01     0.05   0.00   0.21     0.00   0.01  -0.03
   11   6     0.00   0.00   0.01     0.04   0.07   0.08     0.00   0.00   0.01
   12   6     0.01   0.00   0.02     0.04   0.05   0.05     0.00   0.00   0.02
   13   6     0.00   0.01  -0.01     0.01   0.08  -0.06     0.00   0.01  -0.01
   14   6    -0.01  -0.01  -0.01    -0.03  -0.06  -0.03     0.00  -0.01  -0.01
   15   6    -0.02  -0.02  -0.02    -0.07   0.01   0.02    -0.01   0.00   0.02
   16   8    -0.06   0.10   0.08    -0.04  -0.08  -0.16     0.03   0.01   0.00
   17   6     0.01   0.03   0.04    -0.09  -0.09  -0.10     0.03   0.02   0.03
   18   8     0.00   0.20  -0.01     0.01   0.03  -0.01     0.12   0.19  -0.18
   19   6     0.01  -0.11  -0.20     0.00   0.00  -0.01     0.06   0.09   0.04
   20   6    -0.04  -0.12  -0.22    -0.01   0.00  -0.01    -0.06   0.11   0.14
   21   6    -0.05  -0.08  -0.16    -0.01   0.00   0.00    -0.07   0.04   0.21
   22   8    -0.04   0.10   0.17     0.00   0.00   0.02     0.00  -0.08   0.03
   23   6     0.03   0.03   0.07     0.01  -0.01   0.00     0.07  -0.12  -0.09
   24   6     0.07  -0.12  -0.09     0.01  -0.02  -0.01     0.08  -0.04  -0.04
   25   6     0.01   0.07  -0.03     0.01   0.00   0.00     0.09  -0.06   0.02
   26   6     0.01   0.02   0.02     0.00   0.00   0.00     0.05  -0.04  -0.07
   27   6     0.04   0.00  -0.02     0.00   0.00   0.00    -0.03  -0.01   0.03
   28   6     0.00  -0.01   0.03     0.00   0.00   0.00     0.00   0.01  -0.01
   29   6    -0.03  -0.02  -0.01     0.00   0.00   0.00     0.01   0.01   0.01
   30   8    -0.09   0.12   0.13    -0.02   0.02   0.00    -0.16   0.04  -0.17
   31   8    -0.04  -0.05   0.12    -0.01  -0.01   0.02    -0.15  -0.06   0.07
   32   6     0.03  -0.05   0.10     0.00   0.00   0.01    -0.05   0.00  -0.02
   33   6     0.01   0.01  -0.05     0.00   0.00  -0.01    -0.04   0.05  -0.02
   34   1     0.06  -0.06   0.06     0.01   0.00   0.01     0.05   0.03   0.01
   35   1     0.02  -0.04   0.06     0.00   0.00  -0.01    -0.09   0.03  -0.14
   36   1     0.07  -0.07   0.14     0.01   0.00   0.01     0.00   0.01   0.01
   37   1    -0.04  -0.05  -0.08     0.00   0.01  -0.01     0.08   0.27  -0.09
   38   1    -0.06  -0.07  -0.10    -0.02   0.00   0.00    -0.21   0.05   0.06
   39   1     0.11   0.10  -0.16     0.00   0.01  -0.01    -0.17   0.06   0.03
   40   1     0.04   0.21  -0.18     0.02   0.01  -0.02     0.18  -0.08  -0.08
   41   1     0.10   0.12   0.10     0.02   0.00   0.02     0.23  -0.13   0.14
   42   1    -0.02   0.01  -0.01     0.00   0.00  -0.01     0.08  -0.06  -0.05
   43   1     0.00   0.00   0.05     0.00   0.00   0.00     0.04  -0.03  -0.08
   44   1     0.11   0.08  -0.08     0.00   0.00   0.00    -0.11  -0.13   0.13
   45   1     0.04  -0.10  -0.09     0.00   0.00   0.00    -0.06   0.15   0.09
   46   1    -0.01  -0.01   0.03     0.00   0.00   0.00     0.01   0.01  -0.01
   47   1     0.00  -0.02   0.02     0.00   0.00   0.00     0.00   0.01   0.00
   48   1     0.01   0.00  -0.07     0.00   0.00   0.00    -0.01   0.01   0.03
   49   1    -0.07  -0.03  -0.02     0.00   0.00   0.00     0.03   0.02   0.01
   50   1    -0.07  -0.03  -0.02     0.00   0.00   0.00     0.04   0.02   0.01
   51   1     0.00  -0.07  -0.11     0.05  -0.13  -0.12    -0.01   0.01   0.03
   52   1    -0.12  -0.02   0.02    -0.13  -0.08   0.07     0.02   0.00   0.01
   53   1    -0.03  -0.05  -0.06    -0.18   0.00   0.14    -0.01   0.01   0.02
   54   1     0.06   0.06   0.07    -0.09  -0.09  -0.10     0.03   0.03   0.05
   55   1    -0.03  -0.02  -0.01    -0.07  -0.07  -0.06     0.04   0.03   0.05
   56   1     0.07   0.00   0.04    -0.14  -0.09  -0.09    -0.01   0.00   0.04
   57   1     0.11   0.05  -0.15     0.06   0.02   0.32     0.01   0.02  -0.06
   58   1     0.17  -0.11   0.07     0.06   0.10   0.24     0.01  -0.02  -0.03
   59   1     0.00   0.00   0.01     0.03   0.15   0.08     0.01  -0.04   0.01
   60   1    -0.01  -0.01   0.01     0.02   0.04   0.03     0.01   0.01   0.04
   61   1     0.02  -0.03   0.01     0.08  -0.09   0.05     0.01  -0.02   0.01
   62   1     0.01   0.01   0.05     0.08   0.12   0.15     0.01   0.01   0.03
   63   1     0.01   0.01  -0.02     0.02   0.10  -0.07     0.00   0.01  -0.01
   64   1     0.01  -0.01  -0.01     0.04   0.06  -0.05     0.00  -0.01  -0.01
   65   1     0.00  -0.02   0.02     0.01  -0.09   0.16     0.00  -0.01   0.01
   66   1    -0.01  -0.03  -0.02    -0.07  -0.18  -0.08    -0.01  -0.02  -0.01
   67   1    -0.01  -0.02  -0.02    -0.07  -0.12  -0.09    -0.01  -0.02  -0.01
   68   8     0.01  -0.04   0.00    -0.02  -0.01   0.01    -0.04   0.00   0.01
   69   1     0.07   0.03  -0.05     0.06   0.07  -0.11     0.10   0.08  -0.21
   70   1     0.08   0.06  -0.01     0.15   0.18   0.03     0.23   0.21   0.10
                    52                     53                     54
                     A                      A                      A
Frequencies --    425.2340               434.8019               449.6321
Red. masses --      3.2273                 1.8872                 2.9364
Frc consts  --      0.3438                 0.2102                 0.3498
IR Inten    --     59.1954               198.2853                 0.3883
Raman Activ --      0.8989                 0.7856                 0.4525
Depolar (P) --      0.7157                 0.5429                 0.5369
Depolar (U) --      0.8343                 0.7037                 0.6987
RamAct Fr= 1--      0.8989                 0.7856                 0.4525
 Dep-P Fr= 1--      0.7157                 0.5429                 0.5369
 Dep-U Fr= 1--      0.8343                 0.7037                 0.6987
RamAct Fr= 2--      2.4816                 2.6594                 0.8887
 Dep-P Fr= 2--      0.3771                 0.4519                 0.3281
 Dep-U Fr= 2--      0.5476                 0.6225                 0.4941
 Atom  AN      X      Y      Z        X      Y      Z        X      Y      Z
    1   6    -0.06  -0.01   0.00     0.02   0.03   0.00     0.00   0.00   0.00
    2   6    -0.10  -0.09   0.03     0.05   0.07  -0.01     0.00  -0.01   0.00
    3   6    -0.02  -0.14   0.01     0.02   0.08   0.00     0.00  -0.01   0.00
    4   6     0.01  -0.04  -0.06     0.01   0.07   0.00     0.00  -0.01   0.00
    5   8     0.00   0.02  -0.07    -0.01  -0.04   0.03     0.00   0.00  -0.01
    6   6    -0.05   0.01  -0.03     0.00  -0.03   0.02     0.00   0.00   0.00
    7   8    -0.10   0.09   0.10     0.03  -0.05  -0.01     0.00   0.01   0.01
    8  30     0.01  -0.01  -0.04     0.02   0.01  -0.01     0.00   0.01   0.00
    9   8     0.13   0.02   0.06    -0.05  -0.09   0.04     0.00   0.01   0.00
   10   6    -0.04   0.03  -0.06     0.01   0.00   0.00     0.00   0.00   0.00
   11   6     0.01   0.00   0.04    -0.01   0.00  -0.03     0.00   0.00   0.00
   12   6     0.01   0.02   0.05    -0.01  -0.03  -0.03     0.00   0.00   0.00
   13   6     0.00   0.04  -0.03    -0.01  -0.04   0.03     0.00   0.00   0.00
   14   6    -0.01  -0.03  -0.02     0.01   0.02   0.01     0.00   0.00   0.00
   15   6     0.00   0.01   0.05    -0.01   0.01  -0.01     0.00   0.00   0.00
   16   8     0.10  -0.01  -0.05    -0.02  -0.01   0.02     0.01   0.00   0.00
   17   6     0.06   0.04   0.06    -0.02  -0.02  -0.03     0.00   0.00   0.00
   18   8    -0.01  -0.02   0.04    -0.01   0.02   0.00    -0.06  -0.01  -0.02
   19   6     0.00  -0.02  -0.01    -0.01   0.00  -0.01    -0.06   0.00   0.03
   20   6     0.01  -0.03  -0.03     0.00   0.00  -0.01    -0.03   0.07   0.05
   21   6     0.01  -0.02  -0.05     0.00   0.00  -0.02    -0.02   0.11   0.02
   22   8    -0.01   0.01   0.00     0.00   0.01   0.01     0.02   0.06   0.01
   23   6    -0.01   0.03   0.02     0.00   0.00   0.01     0.03  -0.05  -0.10
   24   6    -0.01   0.00   0.00     0.00  -0.01   0.00     0.01  -0.08  -0.02
   25   6    -0.02   0.02  -0.01    -0.01   0.01  -0.01    -0.05   0.02  -0.11
   26   6    -0.01   0.01   0.01     0.00   0.00   0.00    -0.05   0.01  -0.10
   27   6     0.00   0.01   0.00     0.01   0.01   0.00     0.11   0.12   0.00
   28   6     0.00   0.00   0.00     0.00   0.00   0.01     0.06  -0.05   0.16
   29   6     0.00   0.00   0.00    -0.01   0.00   0.00    -0.07  -0.05  -0.01
   30   8     0.01   0.00   0.05     0.01   0.01   0.03     0.05  -0.05  -0.01
   31   8     0.02   0.00  -0.01     0.00  -0.01   0.01     0.02  -0.06   0.05
   32   6     0.01   0.00   0.00     0.00   0.00   0.01     0.03  -0.01   0.06
   33   6     0.01   0.00   0.00     0.00   0.00   0.00     0.04   0.01   0.01
   34   1     0.00   0.00   0.01     0.01   0.00   0.02     0.05   0.00   0.07
   35   1     0.01   0.00   0.02     0.00   0.00   0.01     0.02   0.00   0.04
   36   1     0.00   0.00  -0.01     0.00   0.00   0.01     0.02  -0.01   0.05
   37   1    -0.02  -0.05   0.01    -0.01  -0.01   0.00     0.10   0.06   0.03
   38   1     0.03  -0.01  -0.02     0.00  -0.01   0.00     0.10   0.07   0.04
   39   1     0.04   0.00  -0.02     0.01   0.00  -0.01    -0.04  -0.07   0.10
   40   1    -0.03   0.03   0.00    -0.01   0.02  -0.02    -0.02  -0.07  -0.08
   41   1    -0.03   0.03  -0.02     0.00   0.02   0.00    -0.05   0.00  -0.13
   42   1    -0.02   0.01   0.01    -0.02   0.00  -0.01    -0.21  -0.02  -0.29
   43   1    -0.01   0.01   0.02    -0.01  -0.01   0.01    -0.11  -0.20   0.11
   44   1     0.02   0.03  -0.03     0.02   0.02  -0.01     0.25   0.20  -0.02
   45   1     0.01  -0.02  -0.02     0.01  -0.01  -0.02     0.07  -0.01  -0.13
   46   1     0.00  -0.01   0.01     0.01  -0.01   0.02     0.15  -0.16   0.33
   47   1     0.00  -0.01  -0.01     0.00  -0.02   0.00     0.04  -0.21  -0.05
   48   1     0.00   0.00  -0.01     0.00   0.01  -0.02     0.07   0.09  -0.23
   49   1    -0.01   0.00   0.00    -0.02  -0.01  -0.01    -0.27  -0.13  -0.07
   50   1    -0.01   0.00   0.00    -0.02  -0.01   0.00    -0.20  -0.10  -0.01
   51   1     0.02   0.01   0.12    -0.03   0.04   0.00     0.00   0.00   0.00
   52   1     0.12  -0.04   0.01    -0.03   0.04  -0.01     0.01   0.00   0.00
   53   1    -0.03   0.03   0.14     0.03   0.00  -0.07     0.00   0.00   0.01
   54   1     0.05   0.05   0.10    -0.03  -0.03  -0.05     0.00   0.00   0.01
   55   1     0.12   0.10   0.13    -0.04  -0.03  -0.05     0.01   0.01   0.01
   56   1    -0.05  -0.02   0.08     0.02   0.02  -0.03     0.00   0.00   0.00
   57   1    -0.06   0.00   0.02     0.02   0.01  -0.04    -0.01   0.00   0.00
   58   1    -0.10   0.06  -0.10     0.03  -0.02   0.01    -0.01   0.00  -0.01
   59   1     0.03  -0.12   0.04    -0.01   0.05  -0.03     0.00  -0.01   0.00
   60   1     0.03   0.04   0.12    -0.01  -0.01  -0.06     0.00   0.00   0.01
   61   1     0.03  -0.05   0.04    -0.04   0.04  -0.03     0.00   0.00   0.00
   62   1     0.03   0.05   0.10    -0.03  -0.06  -0.08     0.00   0.01   0.01
   63   1     0.02   0.06  -0.05    -0.03  -0.06   0.05     0.00   0.01  -0.01
   64   1     0.03  -0.01  -0.03    -0.03   0.00   0.02     0.00   0.00   0.00
   65   1     0.01  -0.04   0.07    -0.01   0.04  -0.07     0.00   0.00   0.01
   66   1    -0.03  -0.08  -0.05     0.03   0.08   0.04     0.00  -0.01   0.00
   67   1    -0.03  -0.06  -0.05     0.03   0.05   0.04     0.00   0.00   0.00
   68   8    -0.08  -0.01   0.02    -0.10  -0.03   0.01     0.01   0.00   0.00
   69   1     0.17   0.18  -0.33     0.18   0.08  -0.47    -0.02  -0.01   0.04
   70   1     0.41   0.49   0.11     0.54   0.52   0.19    -0.05  -0.05  -0.02
                    55                     56                     57
                     A                      A                      A
Frequencies --    463.0946               465.8926               487.8794
Red. masses --      5.2297                 3.2611                 6.7636
Frc consts  --      0.6608                 0.4171                 0.9485
IR Inten    --      5.6983                 2.6296                 5.7348
Raman Activ --      1.5622                 3.5329                 3.1802
Depolar (P) --      0.7389                 0.1431                 0.7335
Depolar (U) --      0.8498                 0.2503                 0.8463
RamAct Fr= 1--      1.5622                 3.5329                 3.1802
 Dep-P Fr= 1--      0.7389                 0.1431                 0.7335
 Dep-U Fr= 1--      0.8498                 0.2503                 0.8463
RamAct Fr= 2--      7.9740                 4.3388                 8.7335
 Dep-P Fr= 2--      0.5497                 0.3257                 0.4507
 Dep-U Fr= 2--      0.7094                 0.4914                 0.6213
 Atom  AN      X      Y      Z        X      Y      Z        X      Y      Z
    1   6    -0.01   0.00  -0.01     0.04   0.03   0.06     0.08  -0.01  -0.10
    2   6     0.00  -0.01   0.00     0.00   0.08   0.01     0.08  -0.08   0.10
    3   6     0.01  -0.01   0.00    -0.05   0.08   0.01    -0.15  -0.02   0.22
    4   6     0.01   0.01   0.00    -0.06  -0.07  -0.04    -0.14   0.03   0.03
    5   8     0.00   0.01   0.00     0.01  -0.03   0.00    -0.19  -0.02  -0.05
    6   6    -0.01  -0.01   0.00     0.07   0.03  -0.04     0.08   0.03  -0.18
    7   8     0.00   0.02   0.03    -0.01  -0.06  -0.11     0.13   0.00  -0.01
    8  30     0.00   0.01  -0.01     0.00   0.00   0.00     0.00   0.00   0.00
    9   8     0.00   0.00  -0.02     0.00   0.01   0.13    -0.08   0.17   0.26
   10   6     0.01   0.02   0.00    -0.08  -0.11  -0.04    -0.02   0.12  -0.05
   11   6     0.00   0.01   0.00    -0.02  -0.09   0.00     0.02   0.07   0.02
   12   6     0.00  -0.02  -0.01     0.03   0.11   0.08    -0.01  -0.05  -0.01
   13   6    -0.01  -0.02   0.01     0.05   0.18  -0.09    -0.03  -0.09   0.04
   14   6     0.00   0.01   0.00    -0.01  -0.04  -0.04     0.00   0.01   0.01
   15   6    -0.01   0.00   0.01     0.07  -0.03  -0.05     0.14  -0.08  -0.18
   16   8     0.01   0.00  -0.02    -0.02  -0.03   0.10     0.06  -0.04  -0.12
   17   6     0.01   0.00   0.01    -0.01   0.00  -0.02     0.00  -0.01   0.00
   18   8    -0.13  -0.06   0.08    -0.01   0.00   0.01    -0.02   0.03  -0.02
   19   6    -0.08   0.00  -0.14    -0.01   0.00  -0.01    -0.02   0.01   0.01
   20   6     0.08   0.10  -0.09     0.01   0.01  -0.01    -0.01   0.01   0.01
   21   6     0.06   0.11   0.12     0.01   0.01   0.01     0.00   0.01  -0.02
   22   8     0.01   0.10   0.09     0.00   0.01   0.01     0.01   0.01   0.00
   23   6    -0.06  -0.17  -0.17    -0.01  -0.02  -0.02     0.00   0.00   0.00
   24   6    -0.07  -0.07  -0.14    -0.01  -0.01  -0.01     0.00  -0.01   0.01
   25   6     0.04  -0.03   0.04     0.00   0.00   0.00     0.00   0.01   0.00
   26   6     0.06  -0.06   0.00     0.00  -0.01   0.00     0.01   0.00   0.02
   27   6    -0.03  -0.11   0.01     0.00  -0.01   0.00    -0.01  -0.03   0.00
   28   6    -0.02   0.02  -0.06     0.00   0.00   0.00    -0.01   0.00  -0.02
   29   6     0.03   0.02   0.00     0.00   0.00   0.00     0.01   0.00   0.00
   30   8     0.08   0.16  -0.08     0.01   0.01   0.00     0.02  -0.01   0.01
   31   8     0.02   0.11   0.07     0.00   0.01   0.01     0.00  -0.02   0.01
   32   6     0.05  -0.06   0.11     0.01  -0.01   0.01     0.00   0.00   0.00
   33   6    -0.08  -0.10   0.06    -0.01  -0.01   0.01     0.01   0.00   0.00
   34   1    -0.03  -0.16  -0.06     0.00  -0.01   0.00     0.01   0.01   0.02
   35   1     0.09  -0.10   0.18     0.01  -0.01   0.02     0.00   0.00  -0.01
   36   1     0.11  -0.13   0.23     0.01  -0.01   0.02     0.00   0.01  -0.01
   37   1     0.02  -0.01   0.11     0.00   0.00   0.01     0.00  -0.01   0.01
   38   1     0.04   0.03   0.13     0.01   0.00   0.01     0.01   0.00   0.00
   39   1    -0.25  -0.26   0.24    -0.02  -0.03   0.02     0.01  -0.01   0.01
   40   1     0.04  -0.13   0.11     0.00  -0.01   0.01    -0.01   0.02   0.00
   41   1     0.01  -0.06  -0.02     0.00   0.00   0.00    -0.01   0.02   0.00
   42   1     0.16  -0.08   0.10     0.01  -0.01   0.01     0.03  -0.01   0.04
   43   1     0.09   0.02  -0.10     0.01   0.00  -0.01     0.02   0.02  -0.01
   44   1    -0.07  -0.17   0.06    -0.01  -0.01   0.00    -0.01  -0.02  -0.01
   45   1    -0.02  -0.03   0.08     0.00   0.00   0.01     0.00  -0.03   0.01
   46   1    -0.08   0.10  -0.17    -0.01   0.01  -0.01    -0.02   0.02  -0.04
   47   1     0.01   0.13   0.09     0.00   0.01   0.01     0.00   0.03   0.02
   48   1    -0.02  -0.04   0.08     0.00   0.00   0.01    -0.01  -0.01   0.02
   49   1     0.11   0.06   0.04     0.01   0.01   0.00     0.03   0.01   0.01
   50   1     0.07   0.05  -0.01     0.01   0.00   0.00     0.02   0.01   0.00
   51   1    -0.02   0.02   0.02     0.10  -0.07  -0.10     0.20  -0.16  -0.26
   52   1     0.00   0.01   0.00     0.03  -0.05  -0.03     0.09  -0.12  -0.15
   53   1     0.00   0.01   0.01     0.04  -0.04  -0.03     0.07  -0.10  -0.14
   54   1     0.01   0.01   0.02    -0.05  -0.04  -0.09    -0.01   0.00   0.03
   55   1     0.01   0.01   0.02    -0.05  -0.04  -0.08     0.07   0.06   0.07
   56   1    -0.01  -0.01   0.01     0.09   0.09  -0.04    -0.11  -0.06   0.01
   57   1     0.02   0.02   0.00    -0.16  -0.20   0.03     0.03   0.18  -0.16
   58   1     0.01   0.00   0.00    -0.16   0.00  -0.07     0.09   0.03   0.02
   59   1     0.01   0.02   0.00    -0.08  -0.18   0.03     0.11  -0.04   0.00
   60   1     0.01   0.02   0.00    -0.05  -0.12   0.04     0.09   0.18   0.14
   61   1    -0.02   0.01  -0.01     0.17  -0.06   0.05    -0.06  -0.01   0.00
   62   1    -0.02  -0.03  -0.03     0.11   0.24   0.25    -0.05  -0.12  -0.06
   63   1    -0.02  -0.04   0.03     0.15   0.29  -0.21    -0.09  -0.15   0.10
   64   1    -0.02   0.00   0.01     0.17  -0.01  -0.06    -0.09   0.01   0.02
   65   1    -0.01   0.01  -0.03     0.07  -0.10   0.26    -0.03   0.03  -0.12
   66   1     0.01   0.03   0.02    -0.09  -0.23  -0.14     0.03   0.09   0.06
   67   1     0.01   0.02   0.02    -0.08  -0.15  -0.14     0.03   0.05   0.05
   68   8    -0.01  -0.01   0.00    -0.01   0.00   0.00     0.01  -0.02   0.00
   69   1     0.03   0.03  -0.06     0.01  -0.03  -0.07    -0.06  -0.18   0.03
   70   1     0.04   0.01   0.03     0.08   0.06   0.04     0.01  -0.01  -0.01
                    58                     59                     60
                     A                      A                      A
Frequencies --    493.8002               496.2722               503.8608
Red. masses --      6.0810                 5.1888                 6.6968
Frc consts  --      0.8736                 0.7529                 1.0017
IR Inten    --      3.2034                 2.0590                26.3782
Raman Activ --      7.0816                 5.2329                 5.8362
Depolar (P) --      0.1500                 0.2505                 0.1841
Depolar (U) --      0.2609                 0.4006                 0.3109
RamAct Fr= 1--      7.0816                 5.2329                 5.8362
 Dep-P Fr= 1--      0.1500                 0.2505                 0.1841
 Dep-U Fr= 1--      0.2609                 0.4006                 0.3109
RamAct Fr= 2--     17.8802                 5.4973                14.9651
 Dep-P Fr= 2--      0.1016                 0.4557                 0.2041
 Dep-U Fr= 2--      0.1844                 0.6261                 0.3390
 Atom  AN      X      Y      Z        X      Y      Z        X      Y      Z
    1   6     0.01   0.02  -0.01     0.00   0.00   0.00     0.00  -0.10  -0.04
    2   6    -0.01  -0.01   0.00     0.00   0.00   0.00     0.12   0.01   0.06
    3   6    -0.02  -0.01   0.02    -0.01   0.00   0.01    -0.01   0.10   0.03
    4   6    -0.01   0.00   0.00    -0.01   0.00   0.00    -0.05   0.05   0.02
    5   8    -0.01  -0.02   0.01    -0.01   0.00   0.00    -0.09   0.12  -0.07
    6   6     0.02   0.03  -0.01     0.00   0.00  -0.01    -0.05  -0.19  -0.02
    7   8     0.00  -0.02  -0.07     0.01   0.00   0.00     0.11   0.05   0.35
    8  30     0.01   0.00   0.00     0.00   0.00   0.00     0.04  -0.01  -0.01
    9   8     0.03   0.01   0.06     0.00   0.01   0.01    -0.25  -0.01  -0.14
   10   6     0.01   0.03   0.00     0.00   0.00   0.00    -0.06  -0.13   0.01
   11   6     0.01   0.03   0.01     0.00   0.00   0.00    -0.03  -0.10  -0.04
   12   6     0.00  -0.02  -0.01     0.00   0.00   0.00     0.01   0.07   0.02
   13   6    -0.01  -0.03   0.01     0.00   0.00   0.00     0.04   0.11  -0.04
   14   6     0.00   0.00   0.00     0.00   0.00   0.00     0.01  -0.01  -0.01
   15   6     0.01   0.00  -0.01     0.01   0.00  -0.01     0.03  -0.03  -0.05
   16   8     0.00  -0.01   0.00     0.00   0.00   0.00     0.05   0.03  -0.08
   17   6    -0.01  -0.01  -0.01     0.00   0.00   0.00     0.05   0.02   0.03
   18   8     0.17  -0.13   0.18     0.01  -0.04   0.05     0.04   0.01   0.01
   19   6     0.18  -0.07  -0.06     0.02   0.03  -0.03     0.04  -0.01  -0.02
   20   6     0.00  -0.14  -0.02     0.13   0.07  -0.12     0.00  -0.03  -0.01
   21   6    -0.07  -0.05   0.14     0.10  -0.07  -0.02    -0.02  -0.02   0.03
   22   8    -0.17   0.00   0.02     0.13  -0.12   0.02    -0.04  -0.01   0.01
   23   6    -0.02  -0.01  -0.10    -0.06  -0.04   0.22     0.00   0.00  -0.01
   24   6     0.03   0.12  -0.12    -0.04   0.01   0.07     0.01   0.03  -0.02
   25   6     0.00  -0.09   0.02     0.03  -0.03   0.02     0.00  -0.02   0.01
   26   6    -0.04   0.01  -0.11    -0.05   0.06  -0.07    -0.01   0.00  -0.02
   27   6     0.03   0.13   0.00     0.02   0.17  -0.02     0.00   0.03   0.00
   28   6     0.03  -0.01   0.08     0.02  -0.01   0.07     0.01   0.00   0.01
   29   6    -0.03  -0.02   0.01    -0.03  -0.02   0.01    -0.01   0.00   0.00
   30   8    -0.16   0.03   0.01     0.02   0.24  -0.13    -0.02   0.00   0.02
   31   8     0.03   0.24  -0.05    -0.07  -0.06  -0.01     0.00   0.05  -0.01
   32   6     0.01  -0.02   0.00    -0.04   0.03  -0.08     0.00  -0.01  -0.01
   33   6    -0.02   0.04  -0.04    -0.15  -0.13   0.07    -0.01   0.00  -0.01
   34   1    -0.12  -0.15  -0.21     0.04   0.08   0.01    -0.03  -0.03  -0.05
   35   1     0.08  -0.08   0.15    -0.08   0.06  -0.16     0.01  -0.02   0.03
   36   1     0.05  -0.11   0.13    -0.04   0.06  -0.11     0.01  -0.02   0.02
   37   1     0.02   0.12  -0.06    -0.23  -0.22   0.04     0.00   0.03  -0.02
   38   1    -0.07   0.05  -0.01    -0.23  -0.23   0.02    -0.04   0.00   0.00
   39   1    -0.08   0.03  -0.01    -0.02  -0.03  -0.06    -0.02   0.01  -0.01
   40   1     0.04  -0.17   0.04     0.07  -0.05  -0.01     0.02  -0.03   0.00
   41   1     0.05  -0.19   0.02     0.05  -0.04   0.03     0.02  -0.05   0.02
   42   1    -0.17   0.03  -0.24    -0.20   0.06  -0.23    -0.03   0.01  -0.05
   43   1    -0.10  -0.11   0.05    -0.15  -0.04   0.11    -0.02  -0.02   0.01
   44   1     0.03   0.07   0.08     0.02   0.14   0.02     0.00   0.01   0.02
   45   1    -0.03   0.19  -0.03    -0.03   0.19  -0.06    -0.01   0.05   0.00
   46   1     0.12  -0.11   0.23     0.13  -0.12   0.24     0.03  -0.02   0.05
   47   1    -0.01  -0.15  -0.10    -0.03  -0.17  -0.13     0.00  -0.03  -0.02
   48   1     0.04   0.05  -0.10     0.03   0.05  -0.09     0.01   0.01  -0.02
   49   1    -0.13  -0.07  -0.04    -0.12  -0.07  -0.04    -0.02  -0.01  -0.01
   50   1    -0.09  -0.06   0.02    -0.09  -0.06   0.02    -0.02  -0.01   0.00
   51   1     0.03  -0.03  -0.04     0.01  -0.01  -0.01    -0.09   0.11   0.06
   52   1    -0.01  -0.02   0.00     0.00   0.00  -0.01     0.07   0.05  -0.10
   53   1    -0.01  -0.01   0.00     0.00   0.00  -0.01     0.15  -0.01  -0.17
   54   1    -0.01  -0.01  -0.02     0.00   0.00   0.00     0.07   0.06   0.11
   55   1    -0.01  -0.01  -0.01     0.00   0.00   0.00     0.09   0.07   0.07
   56   1    -0.01   0.01  -0.01     0.00   0.00   0.00    -0.04  -0.08   0.04
   57   1     0.04   0.06  -0.04     0.00   0.01  -0.01    -0.17  -0.25   0.09
   58   1     0.05   0.00   0.02     0.00   0.00   0.00    -0.17   0.01  -0.03
   59   1     0.03   0.01   0.00     0.00   0.00   0.00    -0.13  -0.04  -0.01
   60   1     0.02   0.05   0.03     0.00   0.01   0.01    -0.09  -0.18  -0.12
   61   1    -0.03   0.00   0.00     0.00   0.00   0.00     0.10   0.00   0.00
   62   1    -0.02  -0.04  -0.03     0.00   0.00   0.00     0.06   0.15   0.10
   63   1    -0.03  -0.05   0.04     0.00  -0.01   0.00     0.11   0.20  -0.13
   64   1    -0.03   0.00   0.01     0.00   0.00   0.00     0.12  -0.02  -0.02
   65   1    -0.01   0.01  -0.04     0.00   0.00   0.00     0.05  -0.04   0.15
   66   1     0.01   0.03   0.02     0.00   0.00   0.00    -0.04  -0.11  -0.07
   67   1     0.01   0.02   0.02     0.00   0.00   0.00    -0.03  -0.07  -0.07
   68   8     0.00   0.01   0.01     0.00   0.00   0.00     0.00  -0.02  -0.01
   69   1     0.02   0.01  -0.02     0.01   0.01  -0.02    -0.04  -0.13  -0.01
   70   1     0.04   0.04   0.02     0.00  -0.04   0.02     0.04   0.00   0.00
                    61                     62                     63
                     A                      A                      A
Frequencies --    528.2346               533.1630               582.2912
Red. masses --      5.9318                 8.7842                 6.0875
Frc consts  --      0.9752                 1.4712                 1.2161
IR Inten    --     16.9079                69.7756                12.8589
Raman Activ --      2.5731                 4.0334                11.4105
Depolar (P) --      0.2856                 0.2170                 0.1513
Depolar (U) --      0.4444                 0.3566                 0.2629
RamAct Fr= 1--      2.5731                 4.0334                11.4105
 Dep-P Fr= 1--      0.2856                 0.2170                 0.1513
 Dep-U Fr= 1--      0.4444                 0.3566                 0.2629
RamAct Fr= 2--      3.1548                 8.9567                23.7715
 Dep-P Fr= 2--      0.3722                 0.2413                 0.1671
 Dep-U Fr= 2--      0.5425                 0.3888                 0.2863
 Atom  AN      X      Y      Z        X      Y      Z        X      Y      Z
    1   6     0.02   0.09   0.11    -0.01  -0.01  -0.02     0.00   0.00   0.00
    2   6    -0.05   0.02   0.06    -0.01  -0.01  -0.02     0.01   0.00   0.00
    3   6    -0.05  -0.06  -0.04     0.01   0.01   0.01     0.00   0.00   0.00
    4   6    -0.02  -0.01  -0.09     0.02  -0.01   0.01     0.00   0.01   0.00
    5   8     0.04  -0.19   0.03     0.01   0.03  -0.01    -0.01   0.00   0.00
    6   6     0.13   0.24  -0.08    -0.03  -0.03   0.02     0.00   0.01   0.00
    7   8    -0.07   0.09   0.21     0.00  -0.02  -0.06     0.01   0.00   0.00
    8  30     0.02  -0.01  -0.01    -0.07   0.00   0.00     0.01   0.00   0.00
    9   8    -0.14  -0.01  -0.18     0.05   0.00   0.04     0.00   0.00   0.00
   10   6    -0.03   0.10  -0.15     0.01  -0.01   0.03     0.00   0.00  -0.01
   11   6     0.00   0.04   0.01     0.00   0.00   0.00     0.00   0.00   0.00
   12   6     0.00  -0.02   0.01     0.00   0.00   0.00     0.00   0.00   0.00
   13   6    -0.02  -0.05   0.02     0.00   0.00   0.00     0.00   0.00   0.00
   14   6     0.00   0.00   0.00     0.00   0.00   0.00     0.00   0.00   0.00
   15   6     0.10  -0.02  -0.05    -0.02   0.01   0.02    -0.01   0.00   0.00
   16   8    -0.03  -0.07   0.20     0.00   0.01  -0.04     0.00   0.00   0.00
   17   6     0.00  -0.02  -0.04     0.00   0.00   0.01     0.00   0.00   0.00
   18   8     0.01   0.05  -0.03     0.04   0.33  -0.20    -0.17   0.03   0.07
   19   6     0.01   0.00  -0.02     0.01   0.00  -0.13    -0.10  -0.12  -0.18
   20   6     0.01  -0.01  -0.01     0.09  -0.11  -0.06    -0.03  -0.05  -0.07
   21   6     0.00   0.00   0.02     0.07   0.02   0.14    -0.03   0.19   0.30
   22   8     0.00  -0.01   0.00     0.02  -0.05   0.00     0.05  -0.10  -0.18
   23   6    -0.01  -0.01   0.00    -0.08  -0.06   0.03     0.01   0.22   0.19
   24   6     0.00   0.02   0.00    -0.04   0.10  -0.02    -0.01  -0.06  -0.04
   25   6     0.01  -0.01   0.01     0.04  -0.09   0.07     0.05  -0.06   0.07
   26   6     0.00   0.00  -0.01    -0.01  -0.01  -0.08     0.03  -0.05  -0.09
   27   6     0.00   0.01   0.00     0.01   0.07  -0.01     0.02  -0.04   0.01
   28   6     0.00   0.00   0.01     0.01   0.00   0.03     0.01   0.00   0.02
   29   6     0.00   0.00   0.00    -0.01  -0.01   0.01     0.00   0.00   0.00
   30   8     0.04  -0.03   0.03     0.31  -0.21   0.23    -0.06   0.01  -0.01
   31   8     0.00   0.03  -0.01    -0.01   0.17  -0.05     0.01  -0.03   0.00
   32   6    -0.01   0.00  -0.01    -0.04  -0.02  -0.04     0.01   0.00   0.01
   33   6    -0.02  -0.01   0.00    -0.15  -0.11   0.05     0.14   0.12  -0.03
   34   1    -0.02  -0.02  -0.02    -0.15  -0.10  -0.16     0.01   0.01   0.03
   35   1     0.00  -0.01   0.01     0.02  -0.08   0.07     0.00   0.01   0.00
   36   1     0.00  -0.01   0.01     0.01  -0.06   0.04    -0.01   0.01  -0.01
   37   1    -0.02  -0.01   0.00    -0.15  -0.11   0.05    -0.06  -0.15  -0.05
   38   1    -0.03  -0.01   0.01    -0.15  -0.11   0.05     0.17   0.02  -0.15
   39   1    -0.02  -0.01   0.00    -0.14  -0.11   0.05     0.41   0.22  -0.23
   40   1     0.01  -0.03   0.02     0.05  -0.24   0.17     0.09  -0.27   0.19
   41   1     0.01  -0.03   0.01     0.00  -0.17  -0.02     0.06  -0.19   0.01
   42   1    -0.01   0.00  -0.02    -0.09   0.01  -0.16     0.02  -0.06  -0.10
   43   1    -0.01  -0.01   0.00    -0.08  -0.05   0.03    -0.01  -0.05  -0.05
   44   1     0.00   0.00   0.01    -0.01  -0.01   0.08    -0.01  -0.12   0.11
   45   1    -0.01   0.02   0.00    -0.03   0.16   0.00    -0.02   0.07   0.04
   46   1     0.01  -0.01   0.02     0.06  -0.05   0.11     0.00   0.02   0.00
   47   1     0.00  -0.01  -0.01    -0.02  -0.07  -0.06     0.01   0.02   0.05
   48   1     0.00   0.00  -0.01     0.02   0.02  -0.04     0.02   0.01  -0.02
   49   1    -0.01  -0.01   0.00    -0.05  -0.03  -0.02    -0.03   0.00   0.01
   50   1    -0.01   0.00   0.00    -0.05  -0.03   0.01    -0.02   0.00  -0.01
   51   1     0.28  -0.23  -0.21    -0.05   0.04   0.05     0.00   0.00   0.00
   52   1     0.05  -0.15   0.01     0.00   0.02   0.01    -0.01   0.00   0.01
   53   1    -0.10  -0.05   0.14     0.01   0.01   0.00    -0.01   0.00   0.01
   54   1    -0.09  -0.09  -0.17     0.01   0.02   0.03     0.00   0.00   0.00
   55   1    -0.09  -0.08  -0.16     0.01   0.01   0.03     0.00   0.00   0.00
   56   1     0.20   0.17  -0.07    -0.04  -0.03   0.01     0.00   0.00   0.00
   57   1     0.03   0.16  -0.23     0.00  -0.02   0.06    -0.01   0.00  -0.01
   58   1     0.06  -0.02  -0.11    -0.01   0.01   0.02     0.00   0.00  -0.01
   59   1     0.10  -0.17  -0.01    -0.01   0.04   0.01     0.00  -0.01   0.00
   60   1     0.08   0.15   0.19    -0.01  -0.02  -0.03     0.00   0.00   0.00
   61   1    -0.01  -0.02   0.02    -0.01   0.00   0.00     0.00   0.00   0.00
   62   1    -0.03  -0.06   0.02     0.00   0.00  -0.01     0.00   0.00   0.00
   63   1    -0.04  -0.08   0.04     0.00   0.00   0.00     0.00   0.00   0.00
   64   1    -0.05  -0.01   0.00     0.00   0.00   0.00     0.00   0.00   0.00
   65   1    -0.02   0.01  -0.06     0.00   0.00   0.00     0.00   0.00   0.00
   66   1     0.01   0.04   0.02     0.00   0.00   0.00     0.00   0.00   0.00
   67   1     0.01   0.02   0.02     0.00   0.00   0.00     0.00   0.00   0.00
   68   8     0.00  -0.01  -0.01    -0.01   0.00   0.00     0.00   0.00   0.00
   69   1     0.00  -0.01   0.00    -0.05  -0.06   0.05     0.04   0.06  -0.03
   70   1     0.00  -0.02  -0.01    -0.01   0.05  -0.04     0.02   0.01   0.01
                    64                     65                     66
                     A                      A                      A
Frequencies --    586.6575               616.9112               625.1739
Red. masses --      5.6117                 5.4035                 4.1927
Frc consts  --      1.1379                 1.2116                 0.9655
IR Inten    --     24.1249                 6.1398                 8.1246
Raman Activ --     16.0904                22.2072                 6.1996
Depolar (P) --      0.1480                 0.0882                 0.1452
Depolar (U) --      0.2578                 0.1621                 0.2536
RamAct Fr= 1--     16.0904                22.2072                 6.1996
 Dep-P Fr= 1--      0.1480                 0.0882                 0.1452
 Dep-U Fr= 1--      0.2578                 0.1621                 0.2536
RamAct Fr= 2--     33.4988                59.1929                13.2082
 Dep-P Fr= 2--      0.1352                 0.1203                 0.1516
 Dep-U Fr= 2--      0.2382                 0.2148                 0.2634
 Atom  AN      X      Y      Z        X      Y      Z        X      Y      Z
    1   6     0.01  -0.05  -0.02     0.00  -0.01   0.00     0.08   0.23  -0.04
    2   6     0.15  -0.17   0.06     0.00   0.00   0.00     0.11   0.12   0.00
    3   6     0.04  -0.06   0.02     0.00   0.00   0.00    -0.04  -0.15   0.03
    4   6     0.03   0.22  -0.10     0.00   0.00   0.00    -0.08  -0.16  -0.02
    5   8    -0.08  -0.10   0.07     0.00   0.00   0.00     0.04   0.10  -0.01
    6   6    -0.04   0.21   0.04     0.00   0.00   0.00    -0.04  -0.17   0.10
    7   8     0.25   0.00  -0.02     0.00   0.00   0.00     0.10  -0.07   0.04
    8  30    -0.02   0.00   0.01     0.00  -0.01   0.01    -0.01   0.00   0.00
    9   8     0.05   0.00   0.00     0.00   0.00   0.00     0.03   0.05  -0.02
   10   6    -0.08  -0.03  -0.16     0.00   0.00   0.00    -0.07   0.08  -0.17
   11   6    -0.04  -0.11  -0.06     0.00   0.00   0.00    -0.02   0.02  -0.02
   12   6    -0.01   0.02   0.02     0.00   0.00   0.00     0.00  -0.01   0.02
   13   6     0.01   0.04  -0.01     0.00   0.00   0.00    -0.01  -0.02   0.01
   14   6     0.01   0.00   0.00     0.00   0.00   0.00     0.00   0.00   0.00
   15   6    -0.20   0.10   0.15     0.00   0.00   0.00    -0.07   0.01   0.07
   16   8     0.00   0.00  -0.04     0.00   0.00   0.00    -0.02  -0.04   0.05
   17   6    -0.01  -0.01   0.00     0.00   0.00   0.00    -0.04  -0.03  -0.03
   18   8     0.01   0.00   0.00     0.20   0.07   0.00     0.01   0.00   0.00
   19   6     0.00   0.00   0.01     0.14  -0.08   0.01     0.00   0.00   0.00
   20   6     0.00   0.00   0.00     0.04   0.06   0.14     0.00   0.00   0.00
   21   6     0.00  -0.01  -0.01     0.03   0.11  -0.01     0.00   0.00   0.00
   22   8     0.00   0.00   0.01    -0.12   0.08  -0.18     0.00   0.00   0.00
   23   6     0.00  -0.01  -0.01    -0.19   0.15   0.08     0.00   0.00   0.00
   24   6     0.00   0.00   0.00    -0.03  -0.13  -0.13     0.00   0.00   0.00
   25   6     0.00   0.00   0.00    -0.03   0.07  -0.08     0.00   0.00   0.00
   26   6     0.00   0.00   0.00    -0.01  -0.01   0.02     0.00   0.00   0.00
   27   6     0.00   0.00   0.00     0.00  -0.04   0.01     0.00   0.00   0.00
   28   6     0.00   0.00   0.00     0.00  -0.01   0.00     0.00   0.00   0.00
   29   6     0.00   0.00   0.00     0.01   0.00   0.00     0.00   0.00   0.00
   30   8     0.00   0.00   0.00    -0.01   0.01  -0.07     0.00   0.00   0.00
   31   8     0.00   0.00   0.00     0.07  -0.08   0.04     0.00   0.00   0.00
   32   6     0.00   0.00   0.00     0.07  -0.01   0.12     0.00   0.00   0.00
   33   6     0.00   0.00   0.00    -0.16  -0.10   0.07     0.00   0.00   0.00
   34   1     0.00   0.00   0.00     0.07   0.00   0.13     0.00   0.00   0.00
   35   1     0.00   0.00   0.00     0.07   0.00   0.13     0.00   0.00   0.00
   36   1     0.00   0.00   0.00     0.03  -0.01   0.07     0.00   0.00   0.00
   37   1     0.00   0.00   0.00    -0.35  -0.45   0.18    -0.01  -0.01   0.00
   38   1     0.00   0.00   0.00     0.10  -0.09  -0.04     0.00   0.00   0.00
   39   1    -0.01  -0.01   0.01     0.03  -0.18   0.02     0.00   0.00   0.00
   40   1     0.00   0.00   0.00    -0.13  -0.03   0.12     0.00   0.00   0.01
   41   1     0.00   0.00   0.00    -0.19   0.08  -0.25    -0.01   0.00  -0.01
   42   1     0.00   0.00   0.00     0.03  -0.07   0.02     0.00   0.00   0.00
   43   1     0.00   0.00   0.00     0.00   0.00   0.01     0.00   0.00   0.00
   44   1     0.00   0.00   0.00     0.03   0.02  -0.05     0.00   0.00   0.00
   45   1     0.00   0.00   0.00     0.03  -0.12   0.00     0.00   0.00   0.00
   46   1     0.00   0.00   0.00    -0.02   0.03  -0.05     0.00   0.00   0.00
   47   1     0.00   0.00   0.00     0.02   0.04   0.05     0.00   0.00   0.00
   48   1     0.00   0.00   0.00     0.00   0.00   0.01     0.00   0.00   0.00
   49   1     0.00   0.00   0.00     0.01   0.01   0.01     0.00   0.00   0.00
   50   1     0.00   0.00   0.00     0.02   0.01  -0.01     0.00   0.00   0.00
   51   1    -0.07  -0.06   0.03     0.01  -0.01  -0.01    -0.25   0.22   0.18
   52   1    -0.28   0.03   0.21     0.00   0.00   0.00    -0.06   0.14   0.02
   53   1    -0.35   0.08   0.27     0.00   0.00   0.00     0.14   0.04  -0.13
   54   1    -0.01   0.00   0.01     0.00   0.00   0.00    -0.07  -0.07  -0.10
   55   1     0.01   0.01   0.01     0.00   0.00   0.00    -0.07  -0.06  -0.08
   56   1    -0.03  -0.03   0.00     0.00   0.00   0.00     0.06   0.06  -0.05
   57   1    -0.17  -0.14  -0.18     0.00   0.00   0.00     0.02   0.19  -0.24
   58   1    -0.18  -0.01  -0.24     0.00   0.00   0.00     0.05  -0.02  -0.10
   59   1    -0.08  -0.18  -0.04     0.00   0.00   0.00     0.18  -0.34  -0.07
   60   1    -0.05  -0.12  -0.03     0.00   0.00  -0.01     0.08   0.18   0.32
   61   1     0.06   0.01  -0.01     0.00   0.00   0.00     0.08  -0.05  -0.01
   62   1     0.02   0.06   0.06     0.00   0.00   0.00    -0.02  -0.02   0.12
   63   1     0.06   0.10  -0.07     0.00   0.00   0.00    -0.01  -0.02   0.00
   64   1     0.06  -0.05   0.00     0.00   0.00   0.00    -0.01  -0.02   0.00
   65   1     0.03  -0.01   0.05     0.00   0.00   0.00     0.00   0.00  -0.03
   66   1     0.00  -0.03  -0.02     0.00   0.00   0.00     0.01   0.01   0.01
   67   1    -0.01  -0.02  -0.03     0.00   0.00   0.00     0.00   0.00   0.00
   68   8     0.00   0.00   0.00     0.00   0.00   0.00     0.01  -0.01   0.01
   69   1     0.00   0.03   0.03    -0.04  -0.07   0.02     0.08   0.19   0.00
   70   1    -0.04  -0.01  -0.02     0.00   0.01   0.00    -0.05  -0.05  -0.02
                    67                     68                     69
                     A                      A                      A
Frequencies --    635.6886               647.2621               654.4603
Red. masses --      4.7947                 5.2275                 3.0505
Frc consts  --      1.1416                 1.2903                 0.7698
IR Inten    --      6.0131                 0.5389                 7.6273
Raman Activ --      8.7422                 0.6558                 4.2003
Depolar (P) --      0.0969                 0.4200                 0.2719
Depolar (U) --      0.1767                 0.5916                 0.4276
RamAct Fr= 1--      8.7422                 0.6558                 4.2003
 Dep-P Fr= 1--      0.0969                 0.4200                 0.2719
 Dep-U Fr= 1--      0.1767                 0.5916                 0.4276
RamAct Fr= 2--     22.7925                 2.4797                 8.4135
 Dep-P Fr= 2--      0.1440                 0.2605                 0.2657
 Dep-U Fr= 2--      0.2517                 0.4134                 0.4199
 Atom  AN      X      Y      Z        X      Y      Z        X      Y      Z
    1   6     0.11   0.00  -0.07     0.00   0.00   0.00     0.01   0.20  -0.02
    2   6    -0.06  -0.07  -0.07     0.00   0.00   0.00    -0.05  -0.02   0.05
    3   6    -0.08  -0.05  -0.05     0.00   0.01   0.00    -0.04  -0.16   0.12
    4   6    -0.08   0.14   0.02     0.00   0.00   0.00     0.10   0.19  -0.04
    5   8     0.11   0.04   0.23    -0.01   0.00  -0.01     0.03  -0.03  -0.02
    6   6     0.17  -0.02   0.16     0.00   0.00  -0.01    -0.02  -0.07  -0.01
    7   8    -0.10   0.07   0.11     0.00   0.00   0.00    -0.03   0.01  -0.05
    8  30     0.00   0.00  -0.01     0.01  -0.01   0.00     0.00   0.00   0.00
    9   8     0.08   0.02   0.06     0.00   0.00   0.00    -0.07   0.07  -0.02
   10   6    -0.05  -0.04  -0.03     0.00   0.00   0.01     0.06  -0.05   0.06
   11   6    -0.02  -0.07  -0.04     0.00   0.00   0.00     0.01  -0.05   0.01
   12   6     0.01   0.00  -0.02     0.00   0.00   0.00    -0.01   0.01   0.00
   13   6     0.01   0.03  -0.01     0.00   0.00   0.00     0.00   0.01   0.00
   14   6     0.01   0.01   0.00     0.00   0.00   0.00     0.00   0.00   0.00
   15   6     0.07  -0.03  -0.04     0.00   0.00   0.00     0.03  -0.02  -0.02
   16   8    -0.06   0.05  -0.15     0.00   0.00   0.01     0.01  -0.04   0.02
   17   6    -0.10  -0.08  -0.05     0.00   0.00   0.00    -0.02  -0.02  -0.02
   18   8     0.00   0.00   0.00     0.04   0.06  -0.06     0.00   0.00   0.00
   19   6     0.00   0.00   0.00     0.00  -0.05   0.09     0.00   0.00   0.00
   20   6     0.00  -0.01  -0.01     0.07  -0.22  -0.18     0.00   0.00   0.01
   21   6     0.00   0.00   0.00     0.07   0.10   0.07     0.00   0.00   0.00
   22   8     0.00   0.00   0.00     0.00   0.13  -0.06    -0.01   0.00   0.00
   23   6     0.00   0.00   0.00    -0.06  -0.03  -0.18     0.00   0.00   0.00
   24   6     0.00   0.00   0.01    -0.11   0.11   0.30     0.00   0.00  -0.01
   25   6     0.00   0.00   0.00     0.04   0.00   0.03     0.00   0.00   0.00
   26   6     0.00   0.00   0.00     0.01  -0.01  -0.03     0.00   0.00   0.00
   27   6     0.00   0.00   0.00     0.01  -0.01   0.00     0.00   0.00   0.00
   28   6     0.00   0.00   0.00     0.00   0.00   0.00     0.00   0.00   0.00
   29   6     0.00   0.00   0.00     0.00   0.00   0.00     0.00   0.00   0.00
   30   8     0.00   0.00   0.00    -0.13   0.09   0.02     0.01   0.00   0.00
   31   8     0.00   0.00   0.00     0.06  -0.15  -0.03     0.00   0.00   0.00
   32   6     0.00   0.00   0.00     0.01   0.01   0.00     0.00   0.00   0.00
   33   6     0.00   0.00   0.00    -0.01  -0.02  -0.01     0.00   0.00   0.00
   34   1     0.00   0.00   0.00     0.08   0.11   0.18     0.00   0.00   0.00
   35   1     0.00   0.00   0.00    -0.02   0.06  -0.06     0.00   0.00   0.00
   36   1     0.00   0.00   0.00    -0.06   0.09  -0.14     0.00   0.00   0.00
   37   1     0.00   0.00   0.00     0.08   0.01   0.13     0.00   0.00   0.00
   38   1     0.01   0.00   0.00     0.23   0.16   0.05    -0.01   0.00   0.00
   39   1    -0.01  -0.01   0.01    -0.21  -0.24   0.23     0.00   0.00  -0.01
   40   1     0.00  -0.01   0.01    -0.08  -0.19   0.31     0.00   0.00  -0.01
   41   1     0.00   0.00  -0.01    -0.14  -0.08  -0.22     0.00   0.00   0.00
   42   1     0.00   0.00   0.00    -0.05  -0.08  -0.12     0.00   0.00   0.00
   43   1     0.00   0.00   0.00    -0.08  -0.01   0.08     0.00   0.00   0.00
   44   1     0.00   0.00   0.00    -0.01  -0.05   0.03     0.00   0.00   0.00
   45   1     0.00   0.00   0.00     0.00   0.04   0.02     0.00   0.00   0.00
   46   1     0.00   0.00   0.00    -0.01   0.01  -0.02     0.00   0.00   0.00
   47   1     0.00   0.00   0.00     0.00   0.02   0.03     0.00   0.00   0.00
   48   1     0.00   0.00   0.00     0.00   0.00  -0.01     0.00   0.00   0.00
   49   1     0.00   0.00   0.00    -0.02   0.00   0.01     0.00   0.00   0.00
   50   1     0.00   0.00   0.00    -0.01   0.00  -0.01     0.00   0.00   0.00
   51   1     0.05  -0.07  -0.28     0.01   0.00   0.00    -0.03   0.07   0.07
   52   1    -0.31   0.11   0.08     0.01  -0.01  -0.01     0.12   0.00  -0.07
   53   1     0.16  -0.14  -0.36     0.00   0.00   0.00     0.10   0.01  -0.05
   54   1    -0.02  -0.02   0.02     0.00   0.00   0.00    -0.05  -0.05  -0.07
   55   1    -0.09  -0.07  -0.02     0.00   0.00   0.00    -0.03  -0.02  -0.04
   56   1    -0.16  -0.16  -0.04     0.01   0.01   0.00     0.03   0.05  -0.03
   57   1     0.01   0.01  -0.37     0.00   0.00   0.01    -0.08  -0.22   0.20
   58   1     0.15  -0.21   0.09     0.00   0.00   0.00    -0.15   0.09  -0.07
   59   1     0.00  -0.07  -0.05     0.00   0.01   0.00    -0.20   0.23   0.07
   60   1    -0.03  -0.07  -0.01     0.00   0.00  -0.01    -0.08  -0.20  -0.31
   61   1     0.09  -0.01  -0.04     0.00   0.00   0.00    -0.10   0.05   0.03
   62   1     0.03   0.04   0.04     0.00   0.00   0.00     0.02   0.02  -0.12
   63   1     0.03   0.06  -0.03     0.00   0.00   0.00     0.02   0.04  -0.03
   64   1     0.04   0.00   0.01     0.00   0.00   0.00     0.02  -0.02   0.00
   65   1     0.03   0.00   0.04     0.00   0.00   0.00     0.00   0.00   0.02
   66   1     0.00  -0.01   0.00     0.00   0.00   0.00    -0.01  -0.02  -0.01
   67   1     0.00  -0.01  -0.02     0.00   0.00   0.00    -0.01  -0.01  -0.01
   68   8     0.00   0.00   0.00     0.01  -0.01   0.01     0.03  -0.03   0.01
   69   1     0.04   0.10   0.00     0.09   0.18  -0.03     0.24   0.52  -0.05
   70   1    -0.02  -0.02  -0.01    -0.01  -0.03   0.00    -0.08  -0.14  -0.01
                    70                     71                     72
                     A                      A                      A
Frequencies --    663.1721               688.1632               713.9862
Red. masses --      1.3149                 3.6649                 7.5896
[truncated: 815,889 more chars]
