# Supplementary material for: Binding Zinc and Oxo-Vanadium Insulin-Mimetic Complexes to Phosphatase Enzymes: Structure, Electronics and Implications
Source: Molecules. 2025 Mar 26;30(7):1469. doi: 10.3390/molecules30071469 (PMC11990500; doi:10.3390/molecules30071469)
Supplement: Supplementary file 1 [file molecules-30-01469-s001.zip › SUPPLEMENTARY_MATERIAL/LOG/hp_h.log]

Entering Link 1 = /usr/local/g09/l1.exe PID=     11744.
 
Copyright (c) 1988,1990,1992,1993,1995,1998,2003,2009,2013,
           Gaussian, Inc.  All Rights Reserved.
 
This is part of the Gaussian(R) 09 program.  It is based on
the Gaussian(R) 03 system (copyright 2003, Gaussian, Inc.),
the Gaussian(R) 98 system (copyright 1998, Gaussian, Inc.),
the Gaussian(R) 94 system (copyright 1995, Gaussian, Inc.),
the Gaussian 92(TM) system (copyright 1992, Gaussian, Inc.),
the Gaussian 90(TM) system (copyright 1990, Gaussian, Inc.),
the Gaussian 88(TM) system (copyright 1988, Gaussian, Inc.),
the Gaussian 86(TM) system (copyright 1986, Carnegie Mellon
University), and the Gaussian 82(TM) system (copyright 1983,
Carnegie Mellon University). Gaussian is a federally registered
trademark of Gaussian, Inc.
 
This software contains proprietary and confidential information,
including trade secrets, belonging to Gaussian, Inc.
 
This software is provided under written license and may be
used, copied, transmitted, or stored only in accord with that
written license.
 
The following legend is applicable only to US Government
contracts under FAR:
 
                   RESTRICTED RIGHTS LEGEND
 
Use, reproduction and disclosure by the US Government is
subject to restrictions as set forth in subparagraphs (a)
and (c) of the Commercial Computer Software - Restricted
Rights clause in FAR 52.227-19.
 
Gaussian, Inc.
340 Quinnipiac St., Bldg. 40, Wallingford CT 06492
 
 
---------------------------------------------------------------
Warning -- This program may not be used in any manner that
competes with the business of Gaussian, Inc. or will provide
assistance to any competitor of Gaussian, Inc.  The licensee
of this program is prohibited from giving any competitor of
Gaussian, Inc. access to this program.  By using this program,
the user acknowledges that Gaussian, Inc. is engaged in the
business of creating and licensing software in the field of
computational chemistry and represents and warrants to the
licensee that it is not a competitor of Gaussian, Inc. and that
it will not use this program in any manner prohibited above.
---------------------------------------------------------------
 

Cite this work as:
Gaussian 09, Revision E.01,
M. J. Frisch, G. W. Trucks, H. B. Schlegel, G. E. Scuseria, 
M. A. Robb, J. R. Cheeseman, G. Scalmani, V. Barone, B. Mennucci, 
G. A. Petersson, H. Nakatsuji, M. Caricato, X. Li, H. P. Hratchian, 
A. F. Izmaylov, J. Bloino, G. Zheng, J. L. Sonnenberg, M. Hada, 
M. Ehara, K. Toyota, R. Fukuda, J. Hasegawa, M. Ishida, T. Nakajima, 
Y. Honda, O. Kitao, H. Nakai, T. Vreven, J. A. Montgomery, Jr., 
J. E. Peralta, F. Ogliaro, M. Bearpark, J. J. Heyd, E. Brothers, 
K. N. Kudin, V. N. Staroverov, T. Keith, R. Kobayashi, J. Normand, 
K. Raghavachari, A. Rendell, J. C. Burant, S. S. Iyengar, J. Tomasi, 
M. Cossi, N. Rega, J. M. Millam, M. Klene, J. E. Knox, J. B. Cross, 
V. Bakken, C. Adamo, J. Jaramillo, R. Gomperts, R. E. Stratmann, 
O. Yazyev, A. J. Austin, R. Cammi, C. Pomelli, J. W. Ochterski, 
R. L. Martin, K. Morokuma, V. G. Zakrzewski, G. A. Voth, 
P. Salvador, J. J. Dannenberg, S. Dapprich, A. D. Daniels, 
O. Farkas, J. B. Foresman, J. V. Ortiz, J. Cioslowski, 
and D. J. Fox, Gaussian, Inc., Wallingford CT, 2013.

******************************************
Gaussian 09:  ES64L-G09RevE.01 30-Nov-2015
               13-Dec-2024 
******************************************
%NPROCS=4
Will use up to    4 processors via shared memory.
%oldchk=hp.chk
%chk=hpf.chk
Copying data from "hp.chk" to current chk file "hpf.chk".
----------------------------------------------------------------------
#MaxDisk=50GB #p rb3lyp/6-31++g(d,p) geom=check guess=read scf=(xqc,no
varacc) freq=raman cphf=rdfreq integral=(grid=superfinegrid,acc2e=13)
----------------------------------------------------------------------
1/10=4,29=2,30=1,38=1,83=1/1,3;
2/12=2,40=1/2;
3/5=1,6=6,7=1111,11=2,14=-4,16=1,25=1,30=1,71=2,74=-5,75=-7,116=1,140=1/1,2,3;
4/5=1/1;
5/5=2,8=3,13=1,38=6,87=13,98=1/2,8;
8/6=4,10=90,11=11,87=13/1;
10/13=10,15=4,49=1,72=3,87=13/2;
11/6=3,8=1,9=11,15=111,16=1,87=13/1,2,10;
10/6=1,49=1,87=13/2;
6/7=2,8=2,9=2,10=2,18=1,28=1/1;
7/8=1,10=1,25=1,87=13/1,2,3,16;
1/10=4,30=1/3;
99//99;
----------------
3-hydroxypyronat
----------------
Structure from the checkpoint file:  "hpf.chk"
Charge =  0 Multiplicity = 1
Redundant internal coordinates found in file.
C,0,-2.5735290296,-0.8083355047,-1.0310171228
C,0,-2.659919039,0.1628332693,0.0384672919
C,0,-4.03334299,0.5061283058,0.4346492903
C,0,-5.0990427436,-0.06313771,-0.1769477423
O,0,-4.9441361672,-0.9756572329,-1.1829385053
C,0,-3.7038440131,-1.3191660529,-1.5779047881
O,0,-1.7112723695,0.7078534056,0.6256827456
O,0,-4.1600421893,1.4079944624,1.4281270418
H,0,-3.2399589369,1.6412053259,1.6741797778
H,0,-6.1374420666,0.1319122105,0.0516437429
H,0,-1.6015642125,-1.1242423278,-1.3916114829
H,0,-3.7309472428,-2.0477711512,-2.3789522491
Recover connectivity data from disk.
Using perturbation frequencies:    0.000000    0.085969

GradGradGradGradGradGradGradGradGradGradGradGradGradGradGradGradGradGrad
Berny optimization.
Initialization pass.
                          ----------------------------
                          !    Initial Parameters    !
                          ! (Angstroms and Degrees)  !
--------------------------                            --------------------------
! Name  Definition              Value          Derivative Info.                !
--------------------------------------------------------------------------------
! R1    R(1,2)                  1.4472         calculate D2E/DX2 analytically  !
! R2    R(1,6)                  1.3556         calculate D2E/DX2 analytically  !
! R3    R(1,11)                 1.0838         calculate D2E/DX2 analytically  !
! R4    R(2,3)                  1.4701         calculate D2E/DX2 analytically  !
! R5    R(2,7)                  1.2417         calculate D2E/DX2 analytically  !
! R6    R(3,4)                  1.3542         calculate D2E/DX2 analytically  !
! R7    R(3,8)                  1.3477         calculate D2E/DX2 analytically  !
! R8    R(4,5)                  1.367          calculate D2E/DX2 analytically  !
! R9    R(4,10)                 1.081          calculate D2E/DX2 analytically  !
! R10   R(5,6)                  1.3462         calculate D2E/DX2 analytically  !
! R11   R(6,12)                 1.0832         calculate D2E/DX2 analytically  !
! R12   R(8,9)                  0.9806         calculate D2E/DX2 analytically  !
! A1    A(2,1,6)              120.0817         calculate D2E/DX2 analytically  !
! A2    A(2,1,11)             119.6715         calculate D2E/DX2 analytically  !
! A3    A(6,1,11)             120.2468         calculate D2E/DX2 analytically  !
! A4    A(1,2,3)              114.3076         calculate D2E/DX2 analytically  !
! A5    A(1,2,7)              126.7573         calculate D2E/DX2 analytically  !
! A6    A(3,2,7)              118.935          calculate D2E/DX2 analytically  !
! A7    A(2,3,4)              121.0206         calculate D2E/DX2 analytically  !
! A8    A(2,3,8)              116.2796         calculate D2E/DX2 analytically  !
! A9    A(4,3,8)              122.6997         calculate D2E/DX2 analytically  !
! A10   A(3,4,5)              121.5872         calculate D2E/DX2 analytically  !
! A11   A(3,4,10)             125.7744         calculate D2E/DX2 analytically  !
! A12   A(5,4,10)             112.6384         calculate D2E/DX2 analytically  !
! A13   A(4,5,6)              119.3825         calculate D2E/DX2 analytically  !
! A14   A(1,6,5)              123.6203         calculate D2E/DX2 analytically  !
! A15   A(1,6,12)             124.938          calculate D2E/DX2 analytically  !
! A16   A(5,6,12)             111.4417         calculate D2E/DX2 analytically  !
! A17   A(3,8,9)              104.8278         calculate D2E/DX2 analytically  !
! D1    D(6,1,2,3)              0.0072         calculate D2E/DX2 analytically  !
! D2    D(6,1,2,7)            179.9884         calculate D2E/DX2 analytically  !
! D3    D(11,1,2,3)          -179.9984         calculate D2E/DX2 analytically  !
! D4    D(11,1,2,7)            -0.0172         calculate D2E/DX2 analytically  !
! D5    D(2,1,6,5)             -0.0197         calculate D2E/DX2 analytically  !
! D6    D(2,1,6,12)          -179.9959         calculate D2E/DX2 analytically  !
! D7    D(11,1,6,5)           179.986          calculate D2E/DX2 analytically  !
! D8    D(11,1,6,12)            0.0098         calculate D2E/DX2 analytically  !
! D9    D(1,2,3,4)              0.0074         calculate D2E/DX2 analytically  !
! D10   D(1,2,3,8)           -179.9899         calculate D2E/DX2 analytically  !
! D11   D(7,2,3,4)           -179.9754         calculate D2E/DX2 analytically  !
! D12   D(7,2,3,8)              0.0273         calculate D2E/DX2 analytically  !
! D13   D(2,3,4,5)             -0.011          calculate D2E/DX2 analytically  !
! D14   D(2,3,4,10)          -179.9996         calculate D2E/DX2 analytically  !
! D15   D(8,3,4,5)            179.9862         calculate D2E/DX2 analytically  !
! D16   D(8,3,4,10)            -0.0024         calculate D2E/DX2 analytically  !
! D17   D(2,3,8,9)             -0.0856         calculate D2E/DX2 analytically  !
! D18   D(4,3,8,9)            179.9171         calculate D2E/DX2 analytically  !
! D19   D(3,4,5,6)             -0.0007         calculate D2E/DX2 analytically  !
! D20   D(10,4,5,6)           179.9893         calculate D2E/DX2 analytically  !
! D21   D(4,5,6,1)              0.0166         calculate D2E/DX2 analytically  !
! D22   D(4,5,6,12)           179.9956         calculate D2E/DX2 analytically  !
--------------------------------------------------------------------------------
Trust Radius=3.00D-01 FncErr=1.00D-07 GrdErr=1.00D-07
Number of steps in this run=      2 maximum allowed number of steps=      2.
GradGradGradGradGradGradGradGradGradGradGradGradGradGradGradGradGradGrad

                         Input orientation:                          
---------------------------------------------------------------------
Center     Atomic      Atomic             Coordinates (Angstroms)
Number     Number       Type             X           Y           Z
---------------------------------------------------------------------
     1          6           0       -2.573529   -0.808336   -1.031017
     2          6           0       -2.659919    0.162833    0.038467
     3          6           0       -4.033343    0.506128    0.434649
     4          6           0       -5.099043   -0.063138   -0.176948
     5          8           0       -4.944136   -0.975657   -1.182939
     6          6           0       -3.703844   -1.319166   -1.577905
     7          8           0       -1.711272    0.707853    0.625683
     8          8           0       -4.160042    1.407994    1.428127
     9          1           0       -3.239959    1.641205    1.674180
    10          1           0       -6.137442    0.131912    0.051644
    11          1           0       -1.601564   -1.124242   -1.391611
    12          1           0       -3.730947   -2.047771   -2.378952
---------------------------------------------------------------------
                   Distance matrix (angstroms):
                   1          2          3          4          5
    1  C    0.000000
    2  C    1.447214   0.000000
    3  C    2.450928   1.470070   0.000000
    4  C    2.768208   2.459022   1.354190   0.000000
    5  O    2.381356   2.829424   2.375252   1.367006   0.000000
    6  C    1.355598   2.428736   2.736904   2.342406   1.346225
    7  O    2.405612   1.241692   2.338632   3.565898   4.068996
    8  O    3.671040   2.394149   1.347744   2.371121   3.621362
    9  H    3.709780   2.279821   1.858573   3.128522   4.232649
   10  H    3.841575   3.477685   2.171166   1.081005   2.043253
   11  H    1.083762   2.195861   3.450635   3.851455   3.352374
   12  H    2.166275   3.446417   3.811850   3.264855   2.012885
                   6          7          8          9         10
    6  C    0.000000
    7  O    3.596519   0.000000
    8  O    4.084330   2.670316   0.000000
    9  H    4.422108   2.075422   0.980552   0.000000
   10  H    3.268556   4.500245   2.726390   3.647739   0.000000
   11  H    2.119500   2.727286   4.572631   4.441972   4.922916
   12  H    1.083179   4.549768   5.159486   5.502499   4.055864
                  11         12
   11  H    0.000000
   12  H    2.522304   0.000000
Stoichiometry    C5H4O3
Framework group  C1[X(C5H4O3)]
Deg. of freedom    30
Full point group                 C1      NOp   1
Largest Abelian subgroup         C1      NOp   1
Largest concise Abelian subgroup C1      NOp   1
                        Standard orientation:                         
---------------------------------------------------------------------
Center     Atomic      Atomic             Coordinates (Angstroms)
Number     Number       Type             X           Y           Z
---------------------------------------------------------------------
     1          6           0        0.761653    1.373731   -0.000069
     2          6           0       -0.571522    0.810638   -0.000095
     3          6           0       -0.607694   -0.658987   -0.000046
     4          6           0        0.535300   -1.385207    0.000167
     5          8           0        1.764142   -0.786332    0.000123
     6          6           0        1.843989    0.557523   -0.000153
     7          8           0       -1.643102    1.437946    0.000175
     8          8           0       -1.830456   -1.225789   -0.000280
     9          1           0       -2.456768   -0.471326    0.000976
    10          1           0        0.598353   -2.464372    0.000211
    11          1           0        0.889481    2.449928   -0.000075
    12          1           0        2.873911    0.892989   -0.000079
---------------------------------------------------------------------
Rotational constants (GHZ):      3.5478663      2.2776504      1.3871386
Standard basis: 6-31++G(d,p) (6D, 7F)
There are   176 symmetry adapted cartesian basis functions of A   symmetry.
There are   176 symmetry adapted basis functions of A   symmetry.
  176 basis functions,   288 primitive gaussians,   176 cartesian basis functions
   29 alpha electrons       29 beta electrons
      nuclear repulsion energy       354.9634952023 Hartrees.
NAtoms=   12 NActive=   12 NUniq=   12 SFac= 1.00D+00 NAtFMM=   60 NAOKFM=F Big=F
Integral buffers will be    262144 words long.
Raffenetti 2 integral format.
Two-electron integral symmetry is turned on.
One-electron integrals computed using PRISM.
NBasis=   176 RedAO= T EigKep=  1.12D-05  NBF=   176
NBsUse=   176 1.00D-06 EigRej= -1.00D+00 NBFU=   176
Initial guess from the checkpoint file:  "hpf.chk"
B after Tr=     0.000000    0.000000    0.000000
        Rot=    1.000000    0.000000    0.000000    0.000000 Ang=   0.00 deg.
Keep R1 ints in memory in canonical form, NReq=124171539.
Requested convergence on RMS density matrix=1.00D-08 within  64 cycles.
Requested convergence on MAX density matrix=1.00D-06.
Requested convergence on             energy=1.00D-06.
No special actions if energy rises.
SCF Done:  E(RB3LYP) =  -418.605318158     A.U. after    1 cycles
           NFock=  1  Conv=0.40D-08     -V/T= 2.0091
QCSCF skips out because SCF is already converged.
DoSCS=F DFT=T ScalE2(SS,OS)=  1.000000  1.000000
Range of M.O.s used for correlation:     1   176
NBasis=   176 NAE=    29 NBE=    29 NFC=     0 NFV=     0
NROrb=    176 NOA=    29 NOB=    29 NVA=   147 NVB=   147

**** Warning!!: The largest alpha MO coefficient is  0.10804995D+03

         Differentiating once with respect to electric field.
               with respect to dipole field.
         Electric field/nuclear overlap derivatives assumed to be zero.
         There are     6 degrees of freedom in the 1st order CPHF.  IDoFFX=0 NUNeed=     6.
LinEq1:  Iter=  0 NonCon=     6 RMS=2.23D-01 Max=1.37D+01 NDo=     6
AX will form     6 AO Fock derivatives at one time.
LinEq1:  Iter=  1 NonCon=     6 RMS=1.86D-01 Max=6.49D+00 NDo=     6
LinEq1:  Iter=  2 NonCon=     6 RMS=1.06D-01 Max=4.21D+00 NDo=     6
LinEq1:  Iter=  3 NonCon=     6 RMS=7.31D-02 Max=2.37D+00 NDo=     6
LinEq1:  Iter=  4 NonCon=     6 RMS=3.53D-02 Max=1.20D+00 NDo=     6
LinEq1:  Iter=  5 NonCon=     6 RMS=3.19D-02 Max=1.01D+00 NDo=     6
LinEq1:  Iter=  6 NonCon=     6 RMS=1.57D-02 Max=6.45D-01 NDo=     6
LinEq1:  Iter=  7 NonCon=     6 RMS=9.20D-03 Max=2.52D-01 NDo=     6
LinEq1:  Iter=  8 NonCon=     6 RMS=4.73D-03 Max=1.56D-01 NDo=     6
LinEq1:  Iter=  9 NonCon=     6 RMS=2.85D-03 Max=1.05D-01 NDo=     6
LinEq1:  Iter= 10 NonCon=     6 RMS=1.77D-03 Max=4.64D-02 NDo=     6
LinEq1:  Iter= 11 NonCon=     6 RMS=9.07D-04 Max=2.92D-02 NDo=     6
LinEq1:  Iter= 12 NonCon=     6 RMS=2.98D-04 Max=5.70D-03 NDo=     6
LinEq1:  Iter= 13 NonCon=     6 RMS=1.58D-04 Max=3.36D-03 NDo=     6
LinEq1:  Iter= 14 NonCon=     6 RMS=7.54D-05 Max=1.85D-03 NDo=     6
LinEq1:  Iter= 15 NonCon=     6 RMS=4.39D-05 Max=9.06D-04 NDo=     6
LinEq1:  Iter= 16 NonCon=     6 RMS=1.21D-05 Max=3.67D-04 NDo=     6
LinEq1:  Iter= 17 NonCon=     6 RMS=3.05D-06 Max=1.53D-04 NDo=     6
LinEq1:  Iter= 18 NonCon=     6 RMS=7.82D-07 Max=4.11D-05 NDo=     6
LinEq1:  Iter= 19 NonCon=     6 RMS=2.23D-07 Max=9.91D-06 NDo=     6
LinEq1:  Iter= 20 NonCon=     3 RMS=5.82D-08 Max=1.66D-06 NDo=     6
LinEq1:  Iter= 21 NonCon=     2 RMS=1.24D-08 Max=2.55D-07 NDo=     3
LinEq1:  Iter= 22 NonCon=     0 RMS=3.83D-09 Max=7.40D-08 NDo=     2
Linear equations converged to 1.000D-08 1.000D-07 after    22 iterations.
Isotropic polarizability for W=    0.000000       67.94 Bohr**3.
Isotropic polarizability for W=    0.085969       72.40 Bohr**3.
End of Minotr F.D. properties on file   721 Mask=      11 NFrqRd=     2 NDeriv=     1 ND12= 1 LenFil=      58:
Frequencies=    0.000000    0.085969
Property number 1 -- Alpha(-w,w) frequency  1    0.000000:
                1             2             3 
     1   0.886408D+02 -0.621653D+01 -0.164668D-02
     2  -0.621653D+01  0.765658D+02 -0.841776D-03
     3  -0.164668D-02 -0.841776D-03  0.386166D+02
Property number 1 -- Alpha(-w,w) frequency  2    0.085969:
                1             2             3 
     1   0.951033D+02 -0.765727D+01 -0.168499D-02
     2  -0.765727D+01  0.822566D+02 -0.106083D-02
     3  -0.168499D-02 -0.106083D-02  0.398375D+02
Property number 5 -- Beta(-w,w,0) frequency  1    0.000000:
                1 
     1   0.801341D+02
     2  -0.150657D+02
     3   0.866993D+02
     4   0.355234D-01
     5   0.270586D-01
     6   0.530017D+02
     7  -0.150657D+02
     8   0.866993D+02
     9   0.169164D+03
    10   0.270586D-01
    11  -0.162662D-01
    12   0.348257D+01
    13   0.355234D-01
    14   0.270586D-01
    15  -0.162662D-01
    16   0.530017D+02
    17   0.348257D+01
    18   0.515927D-02
Property number 5 -- Beta(-w,w,0) frequency  2    0.085969:
                1 
     1   0.875410D+02
     2  -0.177853D+02
     3   0.163308D+03
     4   0.468017D-01
     5   0.316762D-01
     6   0.651684D+02
     7  -0.343603D+02
     8   0.110865D+03
     9   0.268298D+03
    10   0.325126D-01
    11  -0.272761D-01
    12   0.268303D+01
    13   0.449952D-01
    14   0.305164D-01
    15  -0.310802D-01
    16   0.731822D+02
    17  -0.824037D+00
    18   0.783861D-02
End of Minotr F.D. properties file   722 does not exist.
End of Minotr F.D. properties file   788 does not exist.
Symmetrizing basis deriv contribution to polar:
IMax=3 JMax=2 DiffMx= 0.00D+00
G2DrvN: will do    13 centers at a time, making    1 passes.
PxScal for G2LodP:  IOpCl= 0 ISclPx=1 IMOff=     1 NMtTot=    13 NTT=   15576 ScalPx= 1.70D+01
Calling FoFCou, ICntrl=  3107 FMM=F I1Cent=   0 AccDes= 1.00D-13.
End of G2Drv F.D. properties on file   721 Mask=      11 NFrqRd=     2 NDeriv=     1 ND12= 1 LenFil=      58:
Frequencies=    0.000000    0.085969
Property number 1 -- Alpha(-w,w) frequency  1    0.000000:
                1             2             3 
     1   0.886408D+02 -0.621653D+01 -0.164668D-02
     2  -0.621653D+01  0.765658D+02 -0.841776D-03
     3  -0.164668D-02 -0.841776D-03  0.386166D+02
Property number 1 -- Alpha(-w,w) frequency  2    0.085969:
                1             2             3 
     1   0.951033D+02 -0.765727D+01 -0.168499D-02
     2  -0.765727D+01  0.822566D+02 -0.106083D-02
     3  -0.168499D-02 -0.106083D-02  0.398375D+02
Property number 5 -- Beta(-w,w,0) frequency  1    0.000000:
                1 
     1   0.801341D+02
     2  -0.150657D+02
     3   0.866993D+02
     4   0.355234D-01
     5   0.270586D-01
     6   0.530017D+02
     7  -0.150657D+02
     8   0.866993D+02
     9   0.169164D+03
    10   0.270586D-01
    11  -0.162662D-01
    12   0.348257D+01
    13   0.355234D-01
    14   0.270586D-01
    15  -0.162662D-01
    16   0.530017D+02
    17   0.348257D+01
    18   0.515927D-02
Property number 5 -- Beta(-w,w,0) frequency  2    0.085969:
                1 
     1   0.875410D+02
     2  -0.177853D+02
     3   0.163308D+03
     4   0.468017D-01
     5   0.316762D-01
     6   0.651684D+02
     7  -0.343603D+02
     8   0.110865D+03
     9   0.268298D+03
    10   0.325126D-01
    11  -0.272761D-01
    12   0.268303D+01
    13   0.449952D-01
    14   0.305164D-01
    15  -0.310802D-01
    16   0.731822D+02
    17  -0.824037D+00
    18   0.783861D-02
End of G2Drv F.D. properties on file   722 Mask=       1 NFrqRd=     2 NDeriv=    36 ND12= 1 LenFil=     652:
Frequencies=    0.000000    0.085969
Property number 1 -- Alpha(-w,w) derivatives, frequency  1    0.000000:
                1             2             3             4             5 
     1   0.100702D+01  0.142594D+02  0.386181D-01  0.511425D+01 -0.461139D+00
     2   0.142594D+02  0.148420D+01  0.106299D-01 -0.461139D+00  0.575775D+01
     3   0.386181D-01  0.106299D-01 -0.314484D+01  0.573746D-02  0.323453D-01
                6             7             8             9            10 
     1   0.573746D-02  0.525232D-01  0.185669D-01 -0.454323D+01 -0.404385D+01
     2   0.323453D-01  0.185669D-01  0.399031D-01 -0.205208D+01 -0.467035D+01
     3  -0.230634D+01 -0.454323D+01 -0.205208D+01 -0.477025D-03  0.158769D-01
               11            12            13            14            15 
     1  -0.467035D+01  0.158769D-01 -0.569409D+01 -0.202592D+01  0.918829D-04
     2   0.179911D+01 -0.163833D-01 -0.202592D+01  0.151572D+01 -0.418281D-01
     3  -0.163833D-01  0.136141D+02  0.918829D-04 -0.418281D-01 -0.172439D+01
               16            17            18            19            20 
     1   0.456322D-02 -0.940874D-02  0.107533D+02 -0.980058D+01  0.263515D+01
     2  -0.940874D-02 -0.435506D-01 -0.730532D+00  0.263515D+01 -0.790213D+01
     3   0.107533D+02 -0.730532D+00  0.107426D-02 -0.527754D-01 -0.346440D-02
               21            22            23            24            25 
     1  -0.527754D-01  0.131416D+01 -0.654198D+01 -0.230814D-03 -0.371820D-01
     2  -0.346440D-02 -0.654198D+01 -0.163846D+01  0.463277D-02 -0.324845D-02
     3   0.133171D+01 -0.230814D-03  0.463277D-02 -0.641305D+01 -0.184252D+01
               26            27            28            29            30 
     1  -0.324845D-02 -0.184252D+01  0.522436D+01 -0.963701D+01  0.130404D-01
     2  -0.978949D-02  0.379070D+00 -0.963701D+01  0.765058D+01  0.139083D-01
     3   0.379070D+00  0.167220D-03  0.130404D-01  0.139083D-01 -0.966858D+00
               31            32            33            34            35 
     1   0.685250D+00  0.214363D+01  0.140144D-01  0.126276D-01  0.124118D-01
     2   0.214363D+01 -0.154965D+01  0.489899D-01  0.124118D-01  0.587633D-01
     3   0.140144D-01  0.489899D-01  0.132248D+02 -0.189161D+01  0.357195D+01
               36            37            38            39            40 
     1  -0.189161D+01 -0.205677D+01  0.247636D+01  0.200151D-02  0.206936D+01
     2   0.357195D+01  0.247636D+01 -0.265780D+01 -0.254776D-04 -0.749978D+00
     3  -0.576064D-02  0.200151D-02 -0.254776D-04 -0.400972D+01  0.383300D-03
               41            42            43            44            45 
     1  -0.749978D+00  0.383300D-03  0.406174D-02  0.132801D-02 -0.123243D+01
     2  -0.485831D+00  0.369081D-02  0.132801D-02  0.265787D-02  0.686100D+00
     3   0.369081D-02  0.231963D+01 -0.123243D+01  0.686100D+00 -0.101896D-02
               46            47            48            49            50 
     1   0.580559D+01 -0.384638D+01 -0.274810D-01 -0.269692D+01  0.962971D+01
     2  -0.384638D+01 -0.270910D+01 -0.424409D-02  0.962971D+01  0.224321D+00
     3  -0.274810D-01 -0.424409D-02 -0.113536D+02 -0.741216D-02 -0.355219D-01
               51            52            53            54            55 
     1  -0.741216D-02 -0.294092D-01 -0.140915D-01 -0.805521D+00  0.679805D+01
     2  -0.355219D-01 -0.140915D-01 -0.431443D-01 -0.182988D+01 -0.199665D+01
     3  -0.563043D+01 -0.805521D+00 -0.182988D+01  0.469265D-02  0.179007D-02
               56            57            58            59            60 
     1  -0.199665D+01  0.179007D-02  0.365113D+00  0.177568D+01 -0.345596D-02
     2   0.309223D+00 -0.157361D-02  0.177568D+01 -0.381221D+01  0.141191D-02
     3  -0.157361D-02  0.182431D+01 -0.345596D-02  0.141191D-02 -0.169022D+01
               61            62            63            64            65 
     1  -0.254840D-02 -0.711073D-03 -0.901899D+00  0.207635D+01  0.129289D+01
     2  -0.711073D-03  0.467827D-03  0.574043D+00  0.129289D+01  0.167149D+01
     3  -0.901899D+00  0.574043D+00 -0.361207D-03  0.647808D-02  0.199179D-02
               66            67            68            69            70 
     1   0.647808D-02  0.551362D+01  0.802742D+00 -0.183202D-01  0.112273D-01
     2   0.199179D-02  0.802742D+00 -0.246060D+01 -0.136824D-01 -0.788896D-02
     3   0.258890D+01 -0.183202D-01 -0.136824D-01  0.245873D+01  0.315910D+01
               71            72            73            74            75 
     1  -0.788896D-02  0.315910D+01  0.249016D+01  0.156713D+00 -0.169811D-02
     2  -0.167208D-01  0.537583D+00  0.156713D+00 -0.387790D+00 -0.352260D-02
     3   0.537583D+00  0.541247D-02 -0.169811D-02 -0.352260D-02  0.844424D+00
               76            77            78            79            80 
     1  -0.577965D+01 -0.882382D+00  0.939227D-02 -0.128723D-01  0.353072D-02
     2  -0.882382D+00  0.222325D+01  0.352972D-02  0.353072D-02  0.584824D-02
     3   0.939227D-02  0.352972D-02 -0.494213D+00 -0.177381D+01 -0.731204D+00
               81            82            83            84            85 
     1  -0.177381D+01 -0.130926D+01  0.199774D+01  0.837501D-03 -0.223614D+00
     2  -0.731204D+00  0.199774D+01  0.412598D+00  0.516100D-03 -0.717459D+00
     3  -0.359718D-02  0.837501D-03  0.516100D-03  0.936372D-01  0.642052D-03
               86            87            88            89            90 
     1  -0.717459D+00  0.642052D-03  0.496489D-03 -0.119404D-03 -0.246727D-01
     2   0.494685D+01 -0.713759D-03 -0.119404D-03  0.426043D-02  0.938728D+00
     3  -0.713759D-03  0.614148D+00 -0.246727D-01  0.938728D+00 -0.340109D-04
               91            92            93            94            95 
     1  -0.835288D+00 -0.180750D+01  0.190049D-02 -0.135982D+00 -0.747950D+00
     2  -0.180750D+01  0.161116D+00  0.557884D-03 -0.747950D+00 -0.420553D+01
     3   0.190049D-02  0.557884D-03  0.916668D-01 -0.170391D-02 -0.107639D-02
               96            97            98            99           100 
     1  -0.170391D-02  0.297962D-02  0.261028D-02 -0.151787D+00 -0.535578D+01
     2  -0.107639D-02  0.261028D-02  0.448836D-02 -0.103480D+01 -0.860320D+00
     3  -0.633095D-03 -0.151787D+00 -0.103480D+01  0.336773D-03  0.141150D-02
              101           102           103           104           105 
     1  -0.860320D+00  0.141150D-02 -0.531501D+00 -0.222495D+01  0.861640D-03
     2   0.168502D+00  0.160949D-02 -0.222495D+01 -0.515603D+00 -0.177783D-02
     3   0.160949D-02 -0.913786D+00  0.861640D-03 -0.177783D-02 -0.358037D+00
              106           107           108 
     1  -0.646716D-02 -0.297954D-02 -0.744923D+00
     2  -0.297954D-02 -0.318390D-02 -0.308978D+00
     3  -0.744923D+00 -0.308978D+00 -0.434341D-03
Property number 1 -- Alpha(-w,w) derivatives, frequency  2    0.085969:
                1             2             3             4             5 
     1   0.131881D+01  0.148766D+02  0.403755D-01  0.565745D+01 -0.878521D+00
     2   0.148766D+02  0.155143D+01  0.113818D-01 -0.878521D+00  0.659831D+01
     3   0.403755D-01  0.113818D-01 -0.293436D+01  0.577856D-02  0.341260D-01
                6             7             8             9            10 
     1   0.577856D-02  0.604148D-01  0.202872D-01 -0.480396D+01 -0.463526D+01
     2   0.341260D-01  0.202872D-01  0.452242D-01 -0.218876D+01 -0.405411D+01
     3  -0.246987D+01 -0.480396D+01 -0.218876D+01 -0.732581D-03  0.163242D-01
               11            12            13            14            15 
     1  -0.405411D+01  0.163242D-01 -0.579377D+01 -0.207269D+01  0.709985D-03
     2   0.199955D+01 -0.179409D-01 -0.207269D+01  0.932854D+00 -0.435783D-01
     3  -0.179409D-01  0.140717D+02  0.709985D-03 -0.435783D-01 -0.185971D+01
               16            17            18            19            20 
     1   0.120130D-02 -0.953116D-02  0.118404D+02 -0.116060D+02  0.264954D+01
     2  -0.953116D-02 -0.482817D-01 -0.100657D+01  0.264954D+01 -0.853684D+01
     3   0.118404D+02 -0.100657D+01  0.979426D-03 -0.557697D-01 -0.290209D-02
               21            22            23            24            25 
     1  -0.557697D-01  0.114982D+01 -0.683046D+01 -0.107255D-02 -0.389401D-01
     2  -0.290209D-02 -0.683046D+01 -0.132243D+01  0.375249D-02 -0.270729D-02
     3   0.136111D+01 -0.107255D-02  0.375249D-02 -0.633092D+01 -0.199463D+01
               26            27            28            29            30 
     1  -0.270729D-02 -0.199463D+01  0.619146D+01 -0.106463D+02  0.138579D-01
     2  -0.130291D-01  0.206981D+00 -0.106463D+02  0.868829D+01  0.146409D-01
     3   0.206981D+00  0.626866D-03  0.138579D-01  0.146409D-01 -0.725346D+00
               31            32            33            34            35 
     1   0.980723D+00  0.188095D+01  0.152714D-01  0.156523D-01  0.120666D-01
     2   0.188095D+01 -0.153340D+01  0.518519D-01  0.120666D-01  0.657704D-01
     3   0.152714D-01  0.518519D-01  0.135917D+02 -0.208223D+01  0.445159D+01
               36            37            38            39            40 
     1  -0.208223D+01 -0.285041D+01  0.325977D+01  0.199913D-02  0.232895D+01
     2   0.445159D+01  0.325977D+01 -0.369843D+01  0.977450D-04 -0.876692D+00
     3  -0.629778D-02  0.199913D-02  0.977450D-04 -0.440080D+01  0.327540D-03
               41            42            43            44            45 
     1  -0.876692D+00  0.327540D-03  0.427755D-02  0.168367D-02 -0.131689D+01
     2  -0.556598D+00  0.385930D-02  0.168367D-02  0.267236D-02  0.747835D+00
     3   0.385930D-02  0.250911D+01 -0.131689D+01  0.747835D+00 -0.109047D-02
               46            47            48            49            50 
     1   0.610068D+01 -0.414524D+01 -0.281234D-01 -0.303653D+01  0.103729D+02
     2  -0.414524D+01 -0.286800D+01 -0.504132D-02  0.103729D+02  0.149633D+00
     3  -0.281234D-01 -0.504132D-02 -0.122107D+02 -0.769870D-02 -0.372274D-01
               51            52            53            54            55 
     1  -0.769870D-02 -0.328597D-01 -0.161217D-01 -0.111475D+01  0.831798D+01
     2  -0.372274D-01 -0.161217D-01 -0.481368D-01 -0.215762D+01 -0.305212D+01
     3  -0.596166D+01 -0.111475D+01 -0.215762D+01  0.513237D-02  0.173915D-02
               56            57            58            59            60 
     1  -0.305212D+01  0.173915D-02  0.324879D-01  0.228533D+01 -0.368229D-02
     2   0.695949D+00 -0.147899D-02  0.228533D+01 -0.440893D+01  0.152598D-02
     3  -0.147899D-02  0.189896D+01 -0.368229D-02  0.152598D-02 -0.174996D+01
               61            62            63            64            65 
     1  -0.328604D-02 -0.512525D-03 -0.100261D+01  0.260015D+01  0.169322D+01
     2  -0.512525D-03  0.668817D-03  0.639341D+00  0.169322D+01  0.173386D+01
     3  -0.100261D+01  0.639341D+00 -0.360863D-03  0.713934D-02  0.197976D-02
               66            67            68            69            70 
     1   0.713934D-02  0.635836D+01  0.850285D+00 -0.196879D-01  0.104648D-01
     2   0.197976D-02  0.850285D+00 -0.261822D+01 -0.138726D-01 -0.791595D-02
     3   0.273042D+01 -0.196879D-01 -0.138726D-01  0.253109D+01  0.340438D+01
               71            72            73            74            75 
     1  -0.791595D-02  0.340438D+01  0.269532D+01  0.196184D+00 -0.198399D-02
     2  -0.173113D-01  0.477506D+00  0.196184D+00 -0.361225D+00 -0.359788D-02
     3   0.477506D+00  0.554941D-02 -0.198399D-02 -0.359788D-02  0.897954D+00
               76            77            78            79            80 
     1  -0.657362D+01 -0.775384D+00  0.102970D-01 -0.137471D-01  0.351069D-02
     2  -0.775384D+00  0.235199D+01  0.331284D-02  0.351069D-02  0.588911D-02
     3   0.102970D-01  0.331284D-02 -0.503939D+00 -0.187624D+01 -0.753156D+00
               81            82            83            84            85 
     1  -0.187624D+01 -0.139929D+01  0.209117D+01  0.841432D-03 -0.195775D+00
     2  -0.753156D+00  0.209117D+01  0.464556D+00  0.588587D-03 -0.844466D+00
     3  -0.367032D-02  0.841432D-03  0.588587D-03  0.124489D+00  0.805324D-03
               86            87            88            89            90 
     1  -0.844466D+00  0.805324D-03  0.483827D-03 -0.316835D-03 -0.403849D-01
     2   0.554865D+01 -0.861724D-03 -0.316835D-03  0.504893D-02  0.103834D+01
     3  -0.861724D-03  0.571715D+00 -0.403849D-01  0.103834D+01 -0.669436D-04
               91            92            93            94            95 
     1  -0.848993D+00 -0.193299D+01  0.200012D-02 -0.180853D+00 -0.811844D+00
     2  -0.193299D+01  0.187502D+00  0.596535D-03 -0.811844D+00 -0.461879D+01
     3   0.200012D-02  0.596535D-03  0.952694D-01 -0.195711D-02 -0.106184D-02
               96            97            98            99           100 
     1  -0.195711D-02  0.348861D-02  0.296970D-02 -0.188726D+00 -0.588447D+01
     2  -0.106184D-02  0.296970D-02  0.475174D-02 -0.111960D+01 -0.935639D+00
     3   0.482862D-01 -0.188726D+00 -0.111960D+01  0.336830D-03  0.160021D-02
              101           102           103           104           105 
     1  -0.935639D+00  0.160021D-02 -0.727249D+00 -0.229944D+01  0.908713D-03
     2   0.143358D+00  0.167591D-02 -0.229944D+01 -0.523072D+00 -0.182665D-02
     3   0.167591D-02 -0.908705D+00  0.908713D-03 -0.182665D-02 -0.375828D+00
              106           107           108 
     1  -0.715015D-02 -0.341235D-02 -0.824351D+00
     2  -0.341235D-02 -0.326673D-02 -0.335884D+00
     3  -0.824351D+00 -0.335884D+00 -0.405946D-03
End of G2Drv F.D. properties file   788 does not exist.
         IDoAtm=111111111111
         Differentiating once with respect to electric field.
               with respect to dipole field.
         Differentiating once with respect to nuclear coordinates.
         There are    39 degrees of freedom in the 1st order CPHF.  IDoFFX=5 NUNeed=    39.
Will reuse    3 saved solutions.
    33 vectors produced by pass  0 Test12= 1.09D-14 2.56D-09 XBig12= 1.94D-01 1.49D-01.
AX will form    33 AO Fock derivatives at one time.
    33 vectors produced by pass  1 Test12= 1.09D-14 2.56D-09 XBig12= 8.47D-02 8.47D-02.
    33 vectors produced by pass  2 Test12= 1.09D-14 2.56D-09 XBig12= 1.09D-03 4.73D-03.
    33 vectors produced by pass  3 Test12= 1.09D-14 2.56D-09 XBig12= 6.29D-06 4.30D-04.
    33 vectors produced by pass  4 Test12= 1.09D-14 2.56D-09 XBig12= 1.18D-08 1.63D-05.
    33 vectors produced by pass  5 Test12= 1.09D-14 2.56D-09 XBig12= 2.08D-11 6.23D-07.
    10 vectors produced by pass  6 Test12= 1.09D-14 2.56D-09 XBig12= 2.91D-14 2.53D-08.
InvSVY:  IOpt=1 It=  1 EMax= 1.11D-15
Solved reduced A of dimension   208 with    33 vectors.
Isotropic polarizability for W=    0.000000       67.94 Bohr**3.
PxSclF for G(T1ab):  IOpCl= 0 ISclPx=1 IMOff=     0 NMtTot=    18 NTT=   15576 IRwP= 19995     0 IPTmp= 19990     0 ScalPx= 3.35D+03
End of Minotr F.D. properties on file   721 Mask=      11 NFrqRd=     2 NDeriv=     1 ND12= 1 LenFil=      58:
Frequencies=    0.000000    0.085969
Property number 1 -- Alpha(-w,w) frequency  1    0.000000:
                1             2             3 
     1   0.886408D+02 -0.621653D+01 -0.164668D-02
     2  -0.621653D+01  0.765658D+02 -0.841776D-03
     3  -0.164668D-02 -0.841776D-03  0.386166D+02
Property number 1 -- Alpha(-w,w) frequency  2    0.085969:
                1             2             3 
     1   0.951033D+02 -0.765727D+01 -0.168499D-02
     2  -0.765727D+01  0.822566D+02 -0.106083D-02
     3  -0.168499D-02 -0.106083D-02  0.398375D+02
Property number 5 -- Beta(-w,w,0) frequency  1    0.000000:
                1 
     1   0.801341D+02
     2  -0.150657D+02
     3   0.866993D+02
     4   0.355234D-01
     5   0.270586D-01
     6   0.530017D+02
     7  -0.150657D+02
     8   0.866993D+02
     9   0.169164D+03
    10   0.270586D-01
    11  -0.162662D-01
    12   0.348257D+01
    13   0.355234D-01
    14   0.270586D-01
    15  -0.162662D-01
    16   0.530017D+02
    17   0.348257D+01
    18   0.515927D-02
Property number 5 -- Beta(-w,w,0) frequency  2    0.085969:
                1 
     1   0.875410D+02
     2  -0.177853D+02
     3   0.163308D+03
     4   0.468017D-01
     5   0.316762D-01
     6   0.651684D+02
     7  -0.343603D+02
     8   0.110865D+03
     9   0.268298D+03
    10   0.325126D-01
    11  -0.272761D-01
    12   0.268303D+01
    13   0.449952D-01
    14   0.305164D-01
    15  -0.310802D-01
    16   0.731822D+02
    17  -0.824037D+00
    18   0.783861D-02
End of Minotr F.D. properties on file   722 Mask=       1 NFrqRd=     2 NDeriv=    36 ND12= 1 LenFil=     652:
Frequencies=    0.000000    0.085969
Property number 1 -- Alpha(-w,w) derivatives, frequency  1    0.000000:
                1             2             3             4             5 
     1  -0.987282D+01 -0.392944D+01  0.187113D-02  0.377042D+01 -0.463135D+00
     2  -0.392944D+01 -0.512598D+01  0.702665D-05 -0.463135D+00 -0.365129D+01
     3   0.187113D-02  0.702665D-05 -0.152894D+01 -0.245775D-03  0.385498D-03
                6             7             8             9            10 
     1  -0.245775D-03  0.501305D-02  0.422957D-02  0.322430D+00  0.106320D+02
     2   0.385498D-03  0.422957D-02  0.701528D-02  0.337494D+01 -0.237115D+01
     3   0.363322D+01  0.322430D+00  0.337494D+01  0.479175D-02 -0.248740D-02
               11            12            13            14            15 
     1  -0.237115D+01 -0.248740D-02 -0.714311D+01  0.506299D+01  0.633127D-03
     2   0.859176D+01 -0.490409D-03  0.506299D+01  0.158149D+01 -0.255575D-03
     3  -0.490409D-03 -0.176343D+01  0.633127D-03 -0.255575D-03  0.101267D+01
               16            17            18            19            20 
     1  -0.634064D-02 -0.112227D-03 -0.878330D+00 -0.770792D+01  0.534845D+00
     2  -0.112227D-03 -0.611708D-02  0.145150D+01  0.534845D+00 -0.120352D+02
     3  -0.878330D+00  0.145150D+01 -0.531560D-02 -0.392883D-03  0.186128D-02
               21            22            23            24            25 
     1  -0.392883D-03  0.436129D+01 -0.180908D+01  0.511409D-03 -0.398026D-03
     2   0.186128D-02 -0.180908D+01  0.439610D+01 -0.791023D-03 -0.140861D-02
     3  -0.426205D+01  0.511409D-03 -0.791023D-03 -0.834004D-01 -0.327993D+01
               26            27            28            29            30 
     1  -0.140861D-02 -0.327993D+01  0.505573D+01  0.174463D+01  0.982312D-03
     2  -0.538045D-03 -0.133140D+01  0.174463D+01  0.112836D+02 -0.412493D-03
     3  -0.133140D+01 -0.449309D-03  0.982312D-03 -0.412493D-03  0.343341D+01
               31            32            33            34            35 
     1  -0.639107D+01  0.337630D+00 -0.956726D-04  0.312166D-02  0.223985D-02
     2   0.337630D+00 -0.146974D+01  0.948082D-03  0.223985D-02  0.994251D-03
     3  -0.956726D-04  0.948082D-03 -0.278597D+01  0.522082D+01 -0.439069D+01
               36            37            38            39            40 
     1   0.522082D+01  0.579899D+01 -0.633816D+01  0.712044D-03  0.159207D+01
     2  -0.439069D+01 -0.633816D+01 -0.627492D+01  0.805287D-04  0.464022D+01
     3   0.518425D-02  0.712044D-03  0.805287D-04  0.411992D+00 -0.199798D-03
               41            42            43            44            45 
     1   0.464022D+01 -0.199798D-03  0.114583D-02 -0.395987D-03  0.123257D+00
     2  -0.927541D+01  0.650570D-03 -0.395987D-03  0.299808D-02 -0.398997D+00
     3   0.650570D-03  0.786182D+00  0.123257D+00 -0.398997D+00  0.476342D-03
               46            47            48            49            50 
     1   0.591343D+01  0.386182D+01 -0.200348D-02 -0.665684D+01 -0.419177D+01
     2   0.386182D+01  0.668596D+01 -0.802687D-05 -0.419177D+01  0.400302D+01
     3  -0.200348D-02 -0.802687D-05  0.399732D+01  0.909676D-03 -0.138795D-02
               51            52            53            54            55 
     1   0.909676D-03 -0.798296D-02 -0.454640D-02  0.464265D+01 -0.168725D+02
     2  -0.138795D-02 -0.454640D-02 -0.883109D-02 -0.957804D+00  0.494360D+01
     3  -0.326109D+01  0.464265D+01 -0.957804D+00 -0.544725D-02  0.150046D-02
               56            57            58            59            60 
     1   0.494360D+01  0.150046D-02  0.800279D+01 -0.664742D+01 -0.115051D-02
     2  -0.883166D+01  0.490578D-03 -0.664742D+01  0.691112D+01  0.635746D-03
     3   0.490578D-03 -0.580311D+00 -0.115051D-02  0.635746D-03  0.201114D+00
               61            62            63            64            65 
     1   0.319551D-02  0.504269D-03 -0.363909D+01  0.761704D-01 -0.820626D+00
     2   0.504269D-03  0.300998D-02  0.266160D+01 -0.820626D+00  0.530623D+01
     3  -0.363909D+01  0.266160D+01  0.176780D-02 -0.392123D-02 -0.676982D-03
               66            67            68            69            70 
     1  -0.392123D-02 -0.434760D+01 -0.374571D+01  0.279152D-02 -0.657995D-02
     2  -0.676982D-03 -0.374571D+01 -0.470889D+01 -0.167830D-02 -0.676514D-03
     3   0.424311D+00  0.279152D-02 -0.167830D-02  0.436031D-01 -0.158031D+01
               71            72            73            74            75 
     1  -0.676514D-03 -0.158031D+01 -0.587572D+01 -0.218238D+00  0.346133D-02
     2  -0.295602D-02 -0.905446D+00 -0.218238D+00 -0.188373D+01 -0.865602D-03
     3  -0.905446D+00 -0.449151D-02  0.346133D-02 -0.865602D-03 -0.671654D+00
               76            77            78            79            80 
     1   0.361229D+01  0.154231D+01 -0.275505D-02  0.692745D-02 -0.193116D-03
     2   0.154231D+01  0.305538D+01  0.996967D-03 -0.193116D-03  0.324006D-02
     3  -0.275505D-02  0.996967D-03  0.148727D+00 -0.903820D+00 -0.638973D-01
               81            82            83            84            85 
     1  -0.903820D+00  0.985370D+00 -0.136752D+01  0.120026D-03 -0.898054D+00
     2  -0.638973D-01 -0.136752D+01  0.379744D+00 -0.878873D-05  0.142617D+01
     3   0.391767D-02  0.120026D-03 -0.878873D-05 -0.128239D+00 -0.888137D-04
               86            87            88            89            90 
     1   0.142617D+01 -0.888137D-04 -0.669424D-03 -0.275084D-03 -0.651416D+00
     2  -0.119267D+02  0.625636D-03 -0.275084D-03  0.469994D-03 -0.390111D+00
     3   0.625636D-03 -0.708725D+00 -0.651416D+00 -0.390111D+00 -0.630912D-03
               91            92            93            94            95 
     1   0.585540D+00  0.149189D+01 -0.500490D-04  0.133389D+01  0.176737D+01
     2   0.149189D+01  0.796961D+00 -0.438069D-04  0.176737D+01  0.102582D+02
     3  -0.500490D-04 -0.438069D-04  0.148159D+00 -0.154922D-03 -0.172444D-03
               96            97            98            99           100 
     1  -0.154922D-03  0.206811D-03 -0.665705D-03  0.170370D+00  0.112817D+02
     2  -0.172444D-03 -0.665705D-03 -0.860173D-03  0.483119D+00  0.246836D+01
     3   0.656335D+00  0.170370D+00  0.483119D+00 -0.688068D-03  0.207727D-03
              101           102           103           104           105 
     1   0.246836D+01  0.207727D-03  0.276393D+01  0.208043D+01 -0.155195D-03
     2   0.110723D+01  0.666940D-04  0.208043D+01  0.826773D+00  0.427974D-04
     3   0.666940D-04  0.519432D+00 -0.155195D-03  0.427974D-04  0.357340D+00
              106           107           108 
     1   0.236069D-02  0.129995D-02  0.453362D+00
     2   0.129995D-02  0.157476D-02  0.467189D+00
     3   0.453362D+00  0.467189D+00  0.884832D-03
Property number 1 -- Alpha(-w,w) derivatives, frequency  2    0.085969:
                1             2             3             4             5 
     1  -0.119744D+02 -0.540615D+01  0.276009D-02  0.584333D+01  0.398839D-01
     2  -0.540615D+01 -0.832646D+01 -0.241198D-03  0.398839D-01 -0.438255D+01
     3   0.276009D-02 -0.241198D-03 -0.169626D+01 -0.323884D-03  0.663681D-03
                6             7             8             9            10 
     1  -0.323884D-03  0.588455D-02  0.474138D-02  0.583916D+00  0.132799D+02
     2   0.663681D-03  0.474138D-02  0.788509D-02  0.397726D+01 -0.418663D+01
     3   0.412081D+01  0.583916D+00  0.397726D+01  0.503852D-02 -0.339519D-02
               11            12            13            14            15 
     1  -0.418663D+01 -0.339519D-02 -0.120097D+02  0.761687D+01  0.735960D-03
     2   0.137475D+02 -0.376938D-03  0.761687D+01  0.380376D+01 -0.221055D-03
     3  -0.376938D-03 -0.213076D+01  0.735960D-03 -0.221055D-03  0.120905D+01
               16            17            18            19            20 
     1  -0.813754D-02  0.958543D-03 -0.139731D+01 -0.108673D+02  0.178847D+01
     2   0.958543D-03 -0.745964D-02  0.207441D+01  0.178847D+01 -0.178512D+02
     3  -0.139731D+01  0.207441D+01 -0.534413D-02 -0.947348D-03  0.258753D-02
               21            22            23            24            25 
     1  -0.947348D-03  0.825496D+01 -0.327682D+01  0.114618D-02 -0.196236D-02
     2   0.258753D-02 -0.327682D+01  0.530240D+01 -0.139826D-02 -0.154369D-02
     3  -0.499965D+01  0.114618D-02 -0.139826D-02 -0.153296D+00 -0.388459D+01
               26            27            28            29            30 
     1  -0.154369D-02 -0.388459D+01  0.710905D+01  0.162803D+01  0.166760D-02
     2  -0.158364D-02 -0.178451D+01  0.162803D+01  0.171005D+02 -0.741659D-03
     3  -0.178451D+01 -0.909919D-03  0.166760D-02 -0.741659D-03  0.400261D+01
               31            32            33            34            35 
     1  -0.105448D+02  0.203664D+01 -0.559580D-03  0.404229D-02  0.254281D-02
     2   0.203664D+01 -0.336876D+01  0.141634D-02  0.254281D-02  0.286194D-04
     3  -0.559580D-03  0.141634D-02 -0.313741D+01  0.648263D+01 -0.552510D+01
               36            37            38            39            40 
     1   0.648263D+01  0.640436D+01 -0.728026D+01  0.574615D-03  0.293508D+01
     2  -0.552510D+01 -0.728026D+01 -0.983838D+01  0.703714D-04  0.518101D+01
     3   0.585802D-02  0.574615D-03  0.703714D-04  0.295957D+00 -0.430769D-03
               41            42            43            44            45 
     1   0.518101D+01 -0.430769D-03  0.149909D-02 -0.731331D-03 -0.224156D+00
     2  -0.154789D+02  0.118603D-02 -0.731331D-03  0.568023D-02 -0.105075D+00
     3   0.118603D-02  0.103226D+01 -0.224156D+00 -0.105075D+00  0.379676D-03
               46            47            48            49            50 
     1   0.863945D+01  0.477341D+01 -0.262296D-02 -0.845324D+01 -0.610131D+01
     2   0.477341D+01  0.102123D+02  0.183522D-03 -0.610131D+01  0.829818D+01
     3  -0.262296D-02  0.183522D-03  0.449490D+01  0.142251D-02 -0.209213D-02
               51            52            53            54            55 
     1   0.142251D-02 -0.893889D-02 -0.507499D-02  0.540752D+01 -0.210974D+02
     2  -0.209213D-02 -0.507499D-02 -0.122934D-01 -0.125686D+01  0.754826D+01
     3  -0.380113D+01  0.540752D+01 -0.125686D+01 -0.577448D-02  0.201134D-02
               56            57            58            59            60 
     1   0.754826D+01  0.201134D-02  0.111568D+02 -0.871709D+01 -0.151803D-02
     2  -0.130314D+02  0.537590D-03 -0.871709D+01  0.832612D+01  0.664143D-03
     3   0.537590D-03 -0.408759D+00 -0.151803D-02  0.664143D-03  0.113775D+00
               61            62            63            64            65 
     1   0.439432D-02 -0.236994D-03 -0.395663D+01  0.111040D+01 -0.130462D+01
     2  -0.236994D-03  0.452617D-02  0.290052D+01 -0.130462D+01  0.831283D+01
     3  -0.395663D+01  0.290052D+01  0.175524D-02 -0.409587D-02 -0.126183D-02
               66            67            68            69            70 
     1  -0.409587D-02 -0.489351D+01 -0.421921D+01  0.288352D-02 -0.577833D-02
     2  -0.126183D-02 -0.421921D+01 -0.457398D+01 -0.151453D-02 -0.162915D-02
     3   0.693243D+00  0.288352D-02 -0.151453D-02  0.153816D+00 -0.167816D+01
               71            72            73            74            75 
     1  -0.162915D-02 -0.167816D+01 -0.641431D+01 -0.423795D+00  0.371169D-02
     2  -0.649145D-03 -0.854646D+00 -0.423795D+00 -0.217278D+01 -0.755533D-03
     3  -0.854646D+00 -0.444255D-02  0.371169D-02 -0.755533D-03 -0.732113D+00
               76            77            78            79            80 
     1   0.401149D+01  0.181988D+01 -0.292936D-02  0.709533D-02  0.419689D-03
     2   0.181988D+01  0.358698D+01  0.773823D-03  0.419689D-03  0.187584D-02
     3  -0.292936D-02  0.773823D-03  0.145298D+00 -0.982225D+00 -0.698883D-01
               81            82            83            84            85 
     1  -0.982225D+00  0.106547D+01 -0.135136D+01  0.140884D-03 -0.725330D+00
     2  -0.698883D-01 -0.135136D+01  0.244847D+00 -0.382382D-04  0.157474D+01
     3   0.396047D-02  0.140884D-03 -0.382382D-04 -0.164661D+00 -0.647582D-04
               86            87            88            89            90 
     1   0.157474D+01 -0.647582D-04 -0.103661D-02 -0.136066D-03 -0.828058D+00
     2  -0.129989D+02  0.678348D-03 -0.136066D-03  0.588089D-03 -0.193692D+00
     3   0.678348D-03 -0.699202D+00 -0.828058D+00 -0.193692D+00 -0.736963D-03
               91            92            93            94            95 
     1   0.691215D+00  0.149193D+01 -0.610092D-04  0.132363D+01  0.191079D+01
     2   0.149193D+01  0.722711D+00 -0.380651D-04  0.191079D+01  0.107892D+02
     3  -0.610092D-04 -0.380651D-04  0.148540D+00 -0.185107D-03 -0.189956D-03
               96            97            98            99           100 
     1  -0.185107D-03  0.466472D-03 -0.804308D-03  0.134486D+00  0.120535D+02
     2  -0.189956D-03 -0.804308D-03 -0.634937D-03  0.393971D+00  0.272272D+01
     3   0.635928D+00  0.134486D+00  0.393971D+00 -0.710060D-03  0.256155D-03
              101           102           103           104           105 
     1   0.272272D+01  0.256155D-03  0.310132D+01  0.213461D+01 -0.176681D-03
     2   0.879599D+00  0.744438D-04  0.213461D+01  0.696463D+00  0.335661D-04
     3   0.744438D-04  0.496956D+00 -0.176681D-03  0.335661D-04  0.380096D+00
              106           107           108 
     1   0.247168D-02  0.149411D-02  0.342579D+00
     2   0.149411D-02  0.203672D-02  0.443600D+00
     3   0.342579D+00  0.443600D+00  0.926168D-03
End of Minotr F.D. properties file   788 does not exist.

**********************************************************************

           Population analysis using the SCF density.

**********************************************************************

Orbital symmetries:
      Occupied  (A) (A) (A) (A) (A) (A) (A) (A) (A) (A) (A) (A)
                (A) (A) (A) (A) (A) (A) (A) (A) (A) (A) (A) (A)
                (A) (A) (A) (A) (A)
      Virtual   (A) (A) (A) (A) (A) (A) (A) (A) (A) (A) (A) (A)
                (A) (A) (A) (A) (A) (A) (A) (A) (A) (A) (A) (A)
                (A) (A) (A) (A) (A) (A) (A) (A) (A) (A) (A) (A)
                (A) (A) (A) (A) (A) (A) (A) (A) (A) (A) (A) (A)
                (A) (A) (A) (A) (A) (A) (A) (A) (A) (A) (A) (A)
                (A) (A) (A) (A) (A) (A) (A) (A) (A) (A) (A) (A)
                (A) (A) (A) (A) (A) (A) (A) (A) (A) (A) (A) (A)
                (A) (A) (A) (A) (A) (A) (A) (A) (A) (A) (A) (A)
                (A) (A) (A) (A) (A) (A) (A) (A) (A) (A) (A) (A)
                (A) (A) (A) (A) (A) (A) (A) (A) (A) (A) (A) (A)
                (A) (A) (A) (A) (A) (A) (A) (A) (A) (A) (A) (A)
                (A) (A) (A) (A) (A) (A) (A) (A) (A) (A) (A) (A)
                (A) (A) (A)
The electronic state is 1-A.
Alpha  occ. eigenvalues --  -19.26422 -19.20238 -19.14791 -10.29769 -10.29062
Alpha  occ. eigenvalues --  -10.28124 -10.27768 -10.22457  -1.14983  -1.09173
Alpha  occ. eigenvalues --   -1.03531  -0.82819  -0.81584  -0.68843  -0.65927
Alpha  occ. eigenvalues --   -0.57925  -0.56001  -0.54084  -0.49420  -0.48775
Alpha  occ. eigenvalues --   -0.46432  -0.44212  -0.43095  -0.40849  -0.38282
Alpha  occ. eigenvalues --   -0.37949  -0.29617  -0.27776  -0.25107
Alpha virt. eigenvalues --   -0.06594  -0.03010  -0.01172   0.00381   0.00950
Alpha virt. eigenvalues --    0.02881   0.03661   0.04766   0.05677   0.07422
Alpha virt. eigenvalues --    0.07746   0.08629   0.09054   0.10884   0.11152
Alpha virt. eigenvalues --    0.12051   0.12323   0.12801   0.13075   0.13318
Alpha virt. eigenvalues --    0.13918   0.13952   0.14260   0.14797   0.17123
Alpha virt. eigenvalues --    0.19174   0.19746   0.21060   0.21415   0.22844
Alpha virt. eigenvalues --    0.24107   0.25271   0.26673   0.26917   0.27783
Alpha virt. eigenvalues --    0.28692   0.30163   0.30882   0.32426   0.32814
Alpha virt. eigenvalues --    0.32981   0.34983   0.36582   0.37485   0.38383
Alpha virt. eigenvalues --    0.40161   0.40841   0.42558   0.45059   0.53401
Alpha virt. eigenvalues --    0.55662   0.63813   0.63875   0.67154   0.68732
Alpha virt. eigenvalues --    0.68981   0.71414   0.72764   0.78410   0.81058
Alpha virt. eigenvalues --    0.85470   0.88276   0.92818   0.93240   0.93939
Alpha virt. eigenvalues --    1.02752   1.05228   1.07726   1.11292   1.14427
Alpha virt. eigenvalues --    1.14592   1.17160   1.17195   1.18174   1.19353
Alpha virt. eigenvalues --    1.21461   1.25660   1.25757   1.27300   1.29368
Alpha virt. eigenvalues --    1.32540   1.34480   1.35454   1.36929   1.38258
Alpha virt. eigenvalues --    1.38938   1.41191   1.45747   1.48534   1.51103
Alpha virt. eigenvalues --    1.57216   1.63807   1.70274   1.75403   1.76648
Alpha virt. eigenvalues --    1.78721   1.79305   1.84413   1.85822   1.92092
Alpha virt. eigenvalues --    1.93372   1.93425   1.95801   2.01883   2.04253
Alpha virt. eigenvalues --    2.08180   2.08959   2.11625   2.19404   2.25349
Alpha virt. eigenvalues --    2.27045   2.28838   2.32946   2.36084   2.38489
Alpha virt. eigenvalues --    2.43580   2.44575   2.48147   2.50352   2.54939
Alpha virt. eigenvalues --    2.57585   2.60455   2.69150   2.70374   2.71433
Alpha virt. eigenvalues --    2.73194   2.75456   2.77585   2.88579   2.96984
Alpha virt. eigenvalues --    2.98905   3.11144   3.21491   3.26240   3.30930
Alpha virt. eigenvalues --    3.32140   3.47670   3.55174   3.73682   4.18303
Alpha virt. eigenvalues --    4.26288   4.34300   4.38560   4.45331   4.53089
Alpha virt. eigenvalues --    4.67536   5.06273
         Condensed to atoms (all electrons):
              1          2          3          4          5          6
    1  C    7.328279  -1.176029  -0.874062   0.858833  -0.036584  -0.583529
    2  C   -1.176029   7.624942  -0.311495  -1.220968   0.078377   0.754197
    3  C   -0.874062  -0.311495   7.768070  -1.217307   0.005304   0.309175
    4  C    0.858833  -1.220968  -1.217307   7.904052  -0.003000  -0.520085
    5  O   -0.036584   0.078377   0.005304  -0.003000   8.252377   0.135389
    6  C   -0.583529   0.754197   0.309175  -0.520085   0.135389   5.669981
    7  O   -0.107254   0.276825  -0.148506   0.007366  -0.002026   0.044871
    8  O   -0.076653   0.200960   0.350707  -0.541370   0.014681   0.044080
    9  H    0.041783  -0.192666   0.027014   0.121207  -0.000066  -0.018325
   10  H   -0.001687   0.008529  -0.197976   0.530763  -0.091418   0.008995
   11  H    0.396290  -0.031158  -0.002505   0.021220   0.015735  -0.104935
   12  H   -0.147469   0.041151  -0.006228   0.014456  -0.093330   0.463989
              7          8          9         10         11         12
    1  C   -0.107254  -0.076653   0.041783  -0.001687   0.396290  -0.147469
    2  C    0.276825   0.200960  -0.192666   0.008529  -0.031158   0.041151
    3  C   -0.148506   0.350707   0.027014  -0.197976  -0.002505  -0.006228
    4  C    0.007366  -0.541370   0.121207   0.530763   0.021220   0.014456
    5  O   -0.002026   0.014681  -0.000066  -0.091418   0.015735  -0.093330
    6  C    0.044871   0.044080  -0.018325   0.008995  -0.104935   0.463989
    7  O    8.533703  -0.063426   0.057631   0.000800  -0.021041   0.001021
    8  O   -0.063426   8.405805   0.190309  -0.015324  -0.002841   0.000759
    9  H    0.057631   0.190309   0.378734   0.001069   0.000941  -0.000258
   10  H    0.000800  -0.015324   0.001069   0.580396   0.000694  -0.001036
   11  H   -0.021041  -0.002841   0.000941   0.000694   0.559260  -0.013610
   12  H    0.001021   0.000759  -0.000258  -0.001036  -0.013610   0.592495
Mulliken charges:
              1
    1  C    0.378084
    2  C   -0.052665
    3  C    0.297810
    4  C    0.044831
    5  O   -0.275440
    6  C   -0.203804
    7  O   -0.579964
    8  O   -0.507688
    9  H    0.392628
   10  H    0.176196
   11  H    0.181951
   12  H    0.148061
Sum of Mulliken charges =   0.00000
Mulliken charges with hydrogens summed into heavy atoms:
              1
    1  C    0.560035
    2  C   -0.052665
    3  C    0.297810
    4  C    0.221027
    5  O   -0.275440
    6  C   -0.055743
    7  O   -0.579964
    8  O   -0.115060
APT charges:
              1
    1  C   -0.291514
    2  C    0.833822
    3  C    0.253843
    4  C    0.267122
    5  O   -0.601464
    6  C    0.434846
    7  O   -0.827505
    8  O   -0.649059
    9  H    0.345759
   10  H    0.088853
   11  H    0.074192
   12  H    0.071105
Sum of APT charges =   0.00000
APT charges with hydrogens summed into heavy atoms:
              1
    1  C   -0.217322
    2  C    0.833822
    3  C    0.253843
    4  C    0.355975
    5  O   -0.601464
    6  C    0.505950
    7  O   -0.827505
    8  O   -0.303299
Electronic spatial extent (au):  <R**2>=            804.0917
Charge=              0.0000 electrons
Dipole moment (field-independent basis, Debye):
   X=              3.3397    Y=             -0.6054    Z=              0.0015  Tot=              3.3941
Quadrupole moment (field-independent basis, Debye-Ang):
  XX=            -44.8285   YY=            -46.5814   ZZ=            -46.8946
  XY=              4.7021   XZ=             -0.0055   YZ=             -0.0020
Traceless Quadrupole moment (field-independent basis, Debye-Ang):
  XX=              1.2730   YY=             -0.4799   ZZ=             -0.7931
  XY=              4.7021   XZ=             -0.0055   YZ=             -0.0020
Octapole moment (field-independent basis, Debye-Ang**2):
 XXX=              2.8475  YYY=             -9.7070  ZZZ=              0.0012  XYY=             17.2796
 XXY=              2.0211  XXZ=              0.0137  XZZ=             -2.7213  YZZ=             -1.2980
 YYZ=             -0.0004  XYZ=              0.0047
Hexadecapole moment (field-independent basis, Debye-Ang**3):
XXXX=           -501.3716 YYYY=           -377.1387 ZZZZ=            -49.3807 XXXY=             29.0905
XXXZ=             -0.0385 YYYX=              2.0625 YYYZ=             -0.0021 ZZZX=             -0.0010
ZZZY=              0.0022 XXYY=           -185.4077 XXZZ=           -105.5433 YYZZ=            -80.4407
XXYZ=             -0.0098 YYXZ=              0.0008 ZZXY=             -3.6076
N-N= 3.549634952023D+02 E-N=-1.687900096333D+03  KE= 4.148310860593D+02
 Exact polarizability:  88.641  -6.217  76.566  -0.002  -0.001  38.617
Approx polarizability: 157.990 -32.011 125.483  -0.001  -0.001  55.011
Calling FoFJK, ICntrl=    100127 FMM=F ISym2X=0 I1Cent= 0 IOpClX= 0 NMat=1 NMatS=1 NMatT=0.
Full mass-weighted force constant matrix:
Low frequencies ---   -0.3257   -0.0010    0.0005    0.0012    2.1484    3.5483
Low frequencies ---  157.8874  295.2882  303.5208
Diagonal vibrational polarizability:
      14.9043562       8.2821954      14.1654365
Diagonal vibrational hyperpolarizability:
      25.8662007     -18.3283274       0.0502243
Harmonic frequencies (cm**-1), IR intensities (KM/Mole), Raman scattering
activities (A**4/AMU), depolarization ratios for plane and unpolarized
incident light, reduced masses (AMU), force constants (mDyne/A),
and normal coordinates:
Incident light (cm**-1):       0.00  18867.92
                     1                      2                      3
                     A                      A                      A
Frequencies --    157.8874               295.2882               303.5208
Red. masses --      6.9158                 5.1085                 5.8846
Frc consts  --      0.1016                 0.2624                 0.3194
IR Inten    --      2.2081                 0.2086                21.8047
Raman Activ --      0.4040                 0.1619                 0.4390
Depolar (P) --      0.7500                 0.7500                 0.4986
Depolar (U) --      0.8571                 0.8571                 0.6655
RamAct Fr= 1--      0.4040                 0.1619                 0.4390
 Dep-P Fr= 1--      0.7500                 0.7500                 0.4986
 Dep-U Fr= 1--      0.8571                 0.8571                 0.6655
RamAct Fr= 2--      0.4637                 0.2592                 0.4984
 Dep-P Fr= 2--      0.7500                 0.7500                 0.4878
 Dep-U Fr= 2--      0.8571                 0.8571                 0.6557
 Atom  AN      X      Y      Z        X      Y      Z        X      Y      Z
    1   6     0.00   0.00  -0.31     0.00   0.00   0.25     0.01  -0.04   0.00
    2   6     0.00   0.00   0.03     0.00   0.00   0.17    -0.08   0.08   0.00
    3   6     0.00   0.00  -0.08     0.00   0.00   0.18    -0.07   0.05   0.00
    4   6     0.00   0.00   0.19     0.00   0.00   0.30    -0.05   0.08   0.00
    5   8     0.00   0.00   0.23     0.00   0.00  -0.16    -0.02  -0.03   0.00
    6   6     0.00   0.00  -0.17     0.00   0.00  -0.23     0.00  -0.03   0.00
    7   8     0.00   0.00   0.36     0.00   0.00  -0.12     0.09   0.36   0.00
    8   8     0.00   0.00  -0.30     0.00   0.00  -0.20     0.10  -0.39   0.00
    9   1     0.00   0.00  -0.12     0.00   0.00  -0.22    -0.28  -0.75   0.00
   10   1     0.00   0.00   0.36     0.00   0.00   0.38    -0.14   0.07   0.00
   11   1     0.00   0.00  -0.57     0.00   0.00   0.22     0.02  -0.04   0.00
   12   1     0.00   0.00  -0.30     0.00   0.00  -0.65     0.00  -0.04   0.00
                     4                      5                      6
                     A                      A                      A
Frequencies --    403.7463               457.6203               520.9896
Red. masses --      3.2481                 8.6865                 4.8100
Frc consts  --      0.3120                 1.0718                 0.7692
IR Inten    --      4.7219                 0.7368                12.9779
Raman Activ --      0.9463                 0.5689                 1.5013
Depolar (P) --      0.7500                 0.4830                 0.7500
Depolar (U) --      0.8571                 0.6514                 0.8571
RamAct Fr= 1--      0.9463                 0.5689                 1.5013
 Dep-P Fr= 1--      0.7500                 0.4830                 0.7500
 Dep-U Fr= 1--      0.8571                 0.6514                 0.8571
RamAct Fr= 2--      1.5771                 1.3676                 2.5279
 Dep-P Fr= 2--      0.7500                 0.3790                 0.7500
 Dep-U Fr= 2--      0.8571                 0.5497                 0.8571
 Atom  AN      X      Y      Z        X      Y      Z        X      Y      Z
    1   6     0.00   0.00  -0.09    -0.01   0.03   0.00     0.00   0.00   0.23
    2   6     0.00   0.00   0.20     0.15  -0.26   0.00     0.00   0.00   0.07
    3   6     0.00   0.00   0.30    -0.16  -0.28   0.00     0.00   0.00  -0.25
    4   6     0.00   0.00  -0.19     0.00  -0.05   0.00     0.00   0.00  -0.16
    5   8     0.00   0.00   0.10    -0.08   0.24   0.00     0.00   0.00   0.28
    6   6     0.00   0.00  -0.02     0.06   0.24   0.00     0.00   0.00  -0.27
    7   8     0.00   0.00  -0.08     0.38   0.05   0.00     0.00   0.00  -0.05
    8   8     0.00   0.00  -0.06    -0.33  -0.07   0.00     0.00   0.00   0.12
    9   1     0.00   0.00  -0.21    -0.14   0.09   0.00     0.00   0.00  -0.12
   10   1     0.00   0.00  -0.75     0.38  -0.03   0.00     0.00   0.00  -0.06
   11   1     0.00   0.00  -0.42    -0.44   0.08   0.00     0.00   0.00   0.05
   12   1     0.00   0.00  -0.13     0.08   0.19   0.00     0.00   0.00  -0.82
                     7                      8                      9
                     A                      A                      A
Frequencies --    562.6865               597.5567               621.7633
Red. masses --      7.3004                 7.4142                 1.0779
Frc consts  --      1.3619                 1.5598                 0.2455
IR Inten    --      0.4648                 2.1043                90.9989
Raman Activ --      4.7689                 6.6776                 1.1464
Depolar (P) --      0.6711                 0.5849                 0.7500
Depolar (U) --      0.8032                 0.7381                 0.8571
RamAct Fr= 1--      4.7689                 6.6776                 1.1464
 Dep-P Fr= 1--      0.6711                 0.5849                 0.7500
 Dep-U Fr= 1--      0.8032                 0.7381                 0.8571
RamAct Fr= 2--      6.3138                 7.6848                 1.3658
 Dep-P Fr= 2--      0.6672                 0.6214                 0.7500
 Dep-U Fr= 2--      0.8004                 0.7665                 0.8571
 Atom  AN      X      Y      Z        X      Y      Z        X      Y      Z
    1   6    -0.23  -0.30   0.00     0.23  -0.14   0.00     0.00   0.00  -0.02
    2   6    -0.22  -0.09   0.00    -0.05   0.00   0.00     0.00   0.00   0.01
    3   6     0.02  -0.09   0.00    -0.22   0.10   0.00     0.00   0.00  -0.01
    4   6     0.22   0.01   0.00    -0.05   0.34   0.00     0.00   0.00   0.01
    5   8     0.35  -0.06   0.00     0.17   0.02   0.00     0.00   0.00  -0.02
    6   6    -0.03  -0.03   0.00     0.37   0.01   0.00     0.00   0.00   0.01
    7   8    -0.04   0.26   0.00    -0.16  -0.16   0.00     0.00   0.00   0.02
    8   8    -0.12   0.14   0.00    -0.23  -0.09   0.00     0.00   0.00   0.05
    9   1     0.09   0.33   0.00    -0.30  -0.15   0.00     0.00   0.00  -0.99
   10   1     0.25   0.01   0.00    -0.12   0.34   0.00     0.00   0.00   0.05
   11   1    -0.31  -0.29   0.00     0.24  -0.14   0.00     0.00   0.00   0.03
   12   1    -0.16   0.36   0.00     0.39   0.00   0.00     0.00   0.00   0.05
                    10                     11                     12
                     A                      A                      A
Frequencies --    734.2165               767.3634               827.6855
Red. masses --      4.1691                 6.1821                 1.4815
Frc consts  --      1.3242                 2.1448                 0.5980
IR Inten    --      0.3604                 9.1066                 5.4886
Raman Activ --      1.1394                16.9484                 1.2249
Depolar (P) --      0.7500                 0.0342                 0.7500
Depolar (U) --      0.8571                 0.0661                 0.8571
RamAct Fr= 1--      1.1394                16.9484                 1.2249
 Dep-P Fr= 1--      0.7500                 0.0342                 0.7500
 Dep-U Fr= 1--      0.8571                 0.0661                 0.8571
RamAct Fr= 2--      1.3750                21.4204                 1.3934
 Dep-P Fr= 2--      0.7500                 0.0393                 0.7500
 Dep-U Fr= 2--      0.8571                 0.0755                 0.8571
 Atom  AN      X      Y      Z        X      Y      Z        X      Y      Z
    1   6     0.00   0.00  -0.09     0.15   0.32   0.00     0.00   0.00   0.08
    2   6     0.00   0.00   0.38    -0.03   0.24   0.00     0.00   0.00  -0.09
    3   6     0.00   0.00  -0.27     0.01  -0.19   0.00     0.00   0.00   0.08
    4   6     0.00   0.00   0.08     0.09  -0.29   0.00     0.00   0.00  -0.11
    5   8     0.00   0.00  -0.10     0.15  -0.06   0.00     0.00   0.00  -0.02
    6   6     0.00   0.00   0.18     0.02   0.02   0.00     0.00   0.00   0.09
    7   8     0.00   0.00  -0.10    -0.17   0.08   0.00     0.00   0.00   0.03
    8   8     0.00   0.00   0.04    -0.22  -0.09   0.00     0.00   0.00  -0.01
    9   1     0.00   0.00   0.15    -0.06   0.04   0.00     0.00   0.00  -0.06
   10   1     0.00   0.00   0.13     0.35  -0.29   0.00     0.00   0.00   0.62
   11   1     0.00   0.00  -0.79     0.52   0.29   0.00     0.00   0.00  -0.63
   12   1     0.00   0.00  -0.23     0.05  -0.05   0.00     0.00   0.00  -0.41
                    13                     14                     15
                     A                      A                      A
Frequencies --    844.8813               881.1241               947.3647
Red. masses --      1.4484                 5.9853                 1.2753
Frc consts  --      0.6092                 2.7379                 0.6744
IR Inten    --     81.7518                48.8988                 0.0308
Raman Activ --      2.0888                 6.9339                 0.4041
Depolar (P) --      0.7500                 0.1024                 0.7499
Depolar (U) --      0.8571                 0.1858                 0.8571
RamAct Fr= 1--      2.0888                 6.9339                 0.4041
 Dep-P Fr= 1--      0.7500                 0.1024                 0.7499
 Dep-U Fr= 1--      0.8571                 0.1858                 0.8571
RamAct Fr= 2--      4.1243                11.7051                 0.7025
 Dep-P Fr= 2--      0.7500                 0.0882                 0.7499
 Dep-U Fr= 2--      0.8571                 0.1620                 0.8571
 Atom  AN      X      Y      Z        X      Y      Z        X      Y      Z
    1   6     0.00   0.00   0.08    -0.10   0.21   0.00     0.00   0.00   0.10
    2   6     0.00   0.00  -0.12     0.14   0.01   0.00     0.00   0.00   0.01
    3   6     0.00   0.00  -0.03    -0.05   0.13   0.00     0.00   0.00  -0.01
    4   6     0.00   0.00   0.12    -0.06   0.16   0.00     0.00   0.00   0.01
    5   8     0.00   0.00  -0.02     0.27  -0.20   0.00     0.00   0.00   0.00
    6   6     0.00   0.00   0.05    -0.29  -0.01   0.00     0.00   0.00  -0.12
    7   8     0.00   0.00   0.03     0.18  -0.14   0.00     0.00   0.00   0.00
    8   8     0.00   0.00   0.01    -0.11  -0.06   0.00     0.00   0.00   0.00
    9   1     0.00   0.00  -0.04    -0.22  -0.16   0.00     0.00   0.00  -0.01
   10   1     0.00   0.00  -0.81    -0.49   0.14   0.00     0.00   0.00   0.04
   11   1     0.00   0.00  -0.45    -0.05   0.21   0.00     0.00   0.00  -0.58
   12   1     0.00   0.00  -0.32    -0.39   0.28   0.00     0.00   0.00   0.80
                    16                     17                     18
                     A                      A                      A
Frequencies --   1011.1502              1126.8516              1214.0788
Red. masses --      2.5312                 2.9999                 1.5880
Frc consts  --      1.5248                 2.2444                 1.3791
IR Inten    --     29.1396                56.8706                23.0213
Raman Activ --     17.6163                 0.5482                 5.4473
Depolar (P) --      0.1295                 0.7445                 0.1906
Depolar (U) --      0.2293                 0.8535                 0.3201
RamAct Fr= 1--     17.6163                 0.5482                 5.4473
 Dep-P Fr= 1--      0.1295                 0.7445                 0.1906
 Dep-U Fr= 1--      0.2293                 0.8535                 0.3201
RamAct Fr= 2--     32.5109                 0.7442                 6.8918
 Dep-P Fr= 2--      0.1445                 0.7273                 0.1237
 Dep-U Fr= 2--      0.2525                 0.8422                 0.2202
 Atom  AN      X      Y      Z        X      Y      Z        X      Y      Z
    1   6     0.03  -0.08   0.00     0.02   0.17   0.00     0.04   0.04   0.00
    2   6     0.05   0.07   0.00    -0.08  -0.13   0.00    -0.08  -0.12   0.00
    3   6     0.01  -0.03   0.00     0.05  -0.07   0.00    -0.03  -0.10   0.00
    4   6     0.11   0.12   0.00     0.19   0.21   0.00    -0.05   0.03   0.00
    5   8    -0.05   0.13   0.00    -0.10  -0.13   0.00     0.01  -0.01   0.00
    6   6    -0.18  -0.18   0.00    -0.01  -0.04   0.00    -0.01   0.08   0.00
    7   8     0.02  -0.02   0.00    -0.02   0.04   0.00     0.00   0.03   0.00
    8   8    -0.06  -0.03   0.00    -0.03  -0.01   0.00     0.06   0.02   0.00
    9   1     0.04   0.07   0.00     0.26   0.25   0.00     0.22   0.16   0.00
   10   1     0.44   0.15   0.00     0.06   0.20   0.00    -0.46   0.01   0.00
   11   1     0.75  -0.18   0.00    -0.31   0.22   0.00     0.77  -0.05   0.00
   12   1    -0.24  -0.03   0.00     0.20  -0.69   0.00    -0.06   0.25   0.00
                    19                     20                     21
                     A                      A                      A
Frequencies --   1278.2846              1290.7034              1347.7339
Red. masses --      1.4454                 4.4875                 1.5255
Frc consts  --      1.3915                 4.4047                 1.6325
IR Inten    --    177.8193               127.3750                56.0395
Raman Activ --      9.6234                 3.0960                 4.3156
Depolar (P) --      0.4271                 0.7402                 0.6381
Depolar (U) --      0.5985                 0.8507                 0.7791
RamAct Fr= 1--      9.6234                 3.0960                 4.3156
 Dep-P Fr= 1--      0.4271                 0.7402                 0.6381
 Dep-U Fr= 1--      0.5985                 0.8507                 0.7791
RamAct Fr= 2--     15.3675                 4.8309                11.3869
 Dep-P Fr= 2--      0.4187                 0.6914                 0.5846
 Dep-U Fr= 2--      0.5902                 0.8175                 0.7379
 Atom  AN      X      Y      Z        X      Y      Z        X      Y      Z
    1   6    -0.02  -0.05   0.00    -0.04  -0.10   0.00    -0.01   0.01   0.00
    2   6     0.07   0.11   0.00    -0.01   0.00   0.00    -0.03  -0.04   0.00
    3   6     0.05  -0.05   0.00     0.28   0.21   0.00     0.04   0.01   0.00
    4   6    -0.03   0.03   0.00     0.22  -0.06   0.00     0.01  -0.05   0.00
    5   8     0.00   0.03   0.00    -0.15  -0.09   0.00     0.07   0.14   0.00
    6   6     0.01  -0.02   0.00     0.03   0.19   0.00    -0.03  -0.06   0.00
    7   8    -0.02   0.00   0.00     0.02  -0.03   0.00     0.00   0.00   0.00
    8   8    -0.04  -0.09   0.00    -0.19  -0.05   0.00    -0.02   0.01   0.00
    9   1     0.62   0.53   0.00    -0.29  -0.17   0.00    -0.17  -0.13   0.00
   10   1    -0.45   0.01   0.00    -0.55  -0.13   0.00    -0.65  -0.09   0.00
   11   1    -0.26  -0.02   0.00     0.40  -0.16   0.00     0.01   0.00   0.00
   12   1    -0.03   0.13   0.00    -0.02   0.31   0.00     0.17  -0.67   0.00
                    22                     23                     24
                     A                      A                      A
Frequencies --   1431.7682              1476.1464              1616.0926
Red. masses --      1.6902                 3.8319                 5.9096
Frc consts  --      2.0415                 4.9195                 9.0937
IR Inten    --     40.8025                69.1690                 2.7604
Raman Activ --      1.6421                 3.1344                23.8087
Depolar (P) --      0.3281                 0.5314                 0.6750
Depolar (U) --      0.4941                 0.6940                 0.8060
RamAct Fr= 1--      1.6421                 3.1344                23.8087
 Dep-P Fr= 1--      0.3281                 0.5314                 0.6750
 Dep-U Fr= 1--      0.4941                 0.6940                 0.8060
RamAct Fr= 2--      2.9592                12.3246                43.0167
 Dep-P Fr= 2--      0.2768                 0.6001                 0.7337
 Dep-U Fr= 2--      0.4335                 0.7501                 0.8464
 Atom  AN      X      Y      Z        X      Y      Z        X      Y      Z
    1   6     0.17   0.02   0.00     0.14   0.07   0.00     0.31  -0.21   0.00
    2   6     0.00  -0.04   0.00    -0.10  -0.25   0.00     0.18  -0.04   0.00
    3   6     0.02  -0.06   0.00     0.09   0.30   0.00    -0.16   0.04   0.00
    4   6     0.07   0.02   0.00    -0.12  -0.10   0.00     0.07  -0.04   0.00
    5   8    -0.03   0.04   0.00     0.05   0.07   0.00     0.04  -0.06   0.00
    6   6    -0.04  -0.11   0.00    -0.04  -0.09   0.00    -0.31   0.32   0.00
    7   8    -0.05   0.02   0.00    -0.02   0.04   0.00    -0.13   0.05   0.00
    8   8     0.00   0.04   0.00    -0.06  -0.09   0.00     0.04  -0.01   0.00
    9   1    -0.28  -0.23   0.00     0.51   0.44   0.00     0.14   0.10   0.00
   10   1    -0.38  -0.01   0.00     0.48  -0.07   0.00     0.01  -0.07   0.00
   11   1    -0.45   0.10   0.00    -0.08   0.10   0.00    -0.25  -0.19   0.00
   12   1    -0.28   0.62   0.00    -0.13   0.16   0.00    -0.07  -0.65   0.00
                    25                     26                     27
                     A                      A                      A
Frequencies --   1696.6843              1702.0198              3227.0020
Red. masses --      9.3765                 6.0565                 1.0888
Frc consts  --     15.9035                10.3372                 6.6803
IR Inten    --    460.4924                27.5607                 0.1185
Raman Activ --     85.0472                41.6413                80.3401
Depolar (P) --      0.1216                 0.1305                 0.6125
Depolar (U) --      0.2168                 0.2309                 0.7597
RamAct Fr= 1--     85.0472                41.6413                80.3401
 Dep-P Fr= 1--      0.1216                 0.1305                 0.6125
 Dep-U Fr= 1--      0.2168                 0.2309                 0.7597
RamAct Fr= 2--    156.0410                76.0940                96.2048
 Dep-P Fr= 2--      0.1288                 0.1056                 0.6176
 Dep-U Fr= 2--      0.2282                 0.1911                 0.7636
 Atom  AN      X      Y      Z        X      Y      Z        X      Y      Z
    1   6    -0.28   0.11   0.00     0.04  -0.05   0.00     0.01   0.08   0.00
    2   6     0.59  -0.30   0.00     0.11  -0.05   0.00     0.00   0.00   0.00
    3   6    -0.11   0.08   0.00     0.45  -0.20   0.00     0.00   0.00   0.00
    4   6     0.09  -0.02   0.00    -0.36   0.16   0.00     0.00   0.00   0.00
    5   8    -0.01   0.01   0.00     0.05  -0.02   0.00     0.00   0.00   0.00
    6   6     0.13  -0.12   0.00    -0.06   0.07   0.00    -0.04  -0.01   0.00
    7   8    -0.31   0.19   0.00    -0.10   0.07   0.00     0.00   0.00   0.00
    8   8     0.00  -0.02   0.00    -0.07   0.02   0.00     0.00   0.00   0.00
    9   1    -0.12  -0.06   0.00    -0.39  -0.33   0.00     0.00   0.00   0.00
   10   1    -0.15  -0.04   0.00     0.41   0.28   0.00     0.00   0.01   0.00
   11   1     0.45   0.02   0.00    -0.03  -0.06   0.00    -0.11  -0.87   0.00
   12   1     0.05   0.20   0.00     0.02  -0.19   0.00     0.45   0.15   0.00
                    28                     29                     30
                     A                      A                      A
Frequencies --   3246.4154              3264.8152              3597.2668
Red. masses --      1.0988                 1.0952                 1.0643
Frc consts  --      6.8227                 6.8777                 8.1141
IR Inten    --      1.8193                 2.4695               102.7239
Raman Activ --    137.8212               128.3552                63.7577
Depolar (P) --      0.2046                 0.2682                 0.1357
Depolar (U) --      0.3397                 0.4229                 0.2390
RamAct Fr= 1--    137.8212               128.3552                63.7577
 Dep-P Fr= 1--      0.2046                 0.2682                 0.1357
 Dep-U Fr= 1--      0.3397                 0.4229                 0.2390
RamAct Fr= 2--    146.5813               141.5889                80.6951
 Dep-P Fr= 2--      0.2223                 0.2938                 0.1379
 Dep-U Fr= 2--      0.3637                 0.4542                 0.2424
 Atom  AN      X      Y      Z        X      Y      Z        X      Y      Z
    1   6     0.00   0.04   0.00     0.00   0.00   0.00     0.00   0.00   0.00
    2   6     0.00   0.00   0.00     0.00   0.00   0.00     0.00   0.00   0.00
    3   6     0.00   0.00   0.00    -0.01   0.00   0.00     0.00   0.00   0.00
    4   6     0.00   0.01   0.00     0.01  -0.09   0.00     0.00   0.00   0.00
    5   8     0.00   0.00   0.00     0.00   0.00   0.00     0.00   0.00   0.00
    6   6     0.08   0.02   0.00     0.01   0.00   0.00     0.00   0.00   0.00
    7   8     0.00   0.00   0.00     0.00   0.00   0.00     0.00   0.00   0.00
    8   8     0.00   0.00   0.00     0.00   0.00   0.00    -0.04   0.05   0.00
    9   1     0.00   0.00   0.00     0.00   0.01   0.00     0.69  -0.72   0.00
   10   1     0.01  -0.09   0.00    -0.07   0.99   0.00     0.00   0.01   0.00
   11   1    -0.05  -0.47   0.00     0.00  -0.03   0.00     0.00   0.00   0.00
   12   1    -0.83  -0.27   0.00    -0.08  -0.02   0.00     0.00   0.00   0.00

-------------------
- Thermochemistry -
-------------------
Temperature   298.150 Kelvin.  Pressure   1.00000 Atm.
Atom     1 has atomic number  6 and mass  12.00000
Atom     2 has atomic number  6 and mass  12.00000
Atom     3 has atomic number  6 and mass  12.00000
Atom     4 has atomic number  6 and mass  12.00000
Atom     5 has atomic number  8 and mass  15.99491
Atom     6 has atomic number  6 and mass  12.00000
Atom     7 has atomic number  8 and mass  15.99491
Atom     8 has atomic number  8 and mass  15.99491
Atom     9 has atomic number  1 and mass   1.00783
Atom    10 has atomic number  1 and mass   1.00783
Atom    11 has atomic number  1 and mass   1.00783
Atom    12 has atomic number  1 and mass   1.00783
Molecular mass:   112.01604 amu.
Principal axes and moments of inertia in atomic units:
                          1         2         3
    Eigenvalues --   508.68355 792.369711301.05324
          X            0.99846   0.05539  -0.00001
          Y           -0.05539   0.99846  -0.00001
          Z            0.00001   0.00001   1.00000
This molecule is an asymmetric top.
Rotational symmetry number  1.
Warning -- assumption of classical behavior for rotation
          may cause significant error
Rotational temperatures (Kelvin)      0.17027     0.10931     0.06657
Rotational constants (GHZ):           3.54787     2.27765     1.38714
Zero-point vibrational energy     224005.0 (Joules/Mol)
                                  53.53847 (Kcal/Mol)
Warning -- explicit consideration of   8 degrees of freedom as
          vibrations may cause significant error
Vibrational temperatures:    227.16   424.85   436.70   580.90   658.41
         (Kelvin)            749.59   809.58   859.75   894.58  1056.37
                            1104.06  1190.85  1215.59  1267.74  1363.04
                            1454.82  1621.29  1746.79  1839.16  1857.03
                            1939.09  2059.99  2123.84  2325.19  2441.15
                            2448.82  4642.93  4670.86  4697.33  5175.66

Zero-point correction=                           0.085319 (Hartree/Particle)
Thermal correction to Energy=                    0.091441
Thermal correction to Enthalpy=                  0.092385
Thermal correction to Gibbs Free Energy=         0.055144
Sum of electronic and zero-point Energies=           -418.519999
Sum of electronic and thermal Energies=              -418.513877
Sum of electronic and thermal Enthalpies=            -418.512933
Sum of electronic and thermal Free Energies=         -418.550174

                    E (Thermal)             CV                S
                     KCal/Mol        Cal/Mol-Kelvin    Cal/Mol-Kelvin
Total                   57.380             23.528             78.380
Electronic               0.000              0.000              0.000
Translational            0.889              2.981             40.056
Rotational               0.889              2.981             27.752
Vibrational             55.602             17.566             10.572
Vibration     1          0.621              1.894              2.575
Vibration     2          0.690              1.683              1.443
Vibration     3          0.695              1.667              1.397
Vibration     4          0.769              1.462              0.949
Vibration     5          0.816              1.344              0.773
Vibration     6          0.876              1.204              0.608
Vibration     7          0.918              1.112              0.518
Vibration     8          0.955              1.037              0.454
                      Q            Log10(Q)             Ln(Q)
Total Bot       0.432151D-25        -25.364365        -58.403608
Total V=0       0.757814D+14         13.879563         31.958875
Vib (Bot)       0.357749D-38        -38.446422        -88.526158
Vib (Bot)    1  0.128127D+01          0.107640          0.247850
Vib (Bot)    2  0.645736D+00         -0.189945         -0.437365
Vib (Bot)    3  0.625322D+00         -0.203896         -0.469488
Vib (Bot)    4  0.440242D+00         -0.356308         -0.820430
Vib (Bot)    5  0.372410D+00         -0.428979         -0.987760
Vib (Bot)    6  0.309540D+00         -0.509283         -1.172667
Vib (Bot)    7  0.275492D+00         -0.559891         -1.289197
Vib (Bot)    8  0.250512D+00         -0.601172         -1.384250
Vib (V=0)       0.627344D+01          0.797506          1.836325
Vib (V=0)    1  0.187537D+01          0.273087          0.628807
Vib (V=0)    2  0.131669D+01          0.119482          0.275117
Vib (V=0)    3  0.130064D+01          0.114158          0.262858
Vib (V=0)    4  0.116619D+01          0.066771          0.153745
Vib (V=0)    5  0.112345D+01          0.050554          0.116404
Vib (V=0)    6  0.108806D+01          0.036653          0.084397
Vib (V=0)    7  0.107087D+01          0.029738          0.068474
Vib (V=0)    8  0.105925D+01          0.024997          0.057557
Electronic      0.100000D+01          0.000000          0.000000
Translational   0.465989D+08          7.668376         17.657087
Rotational      0.259228D+06          5.413682         12.465463
***** Axes restored to original set *****
-------------------------------------------------------------------
Center     Atomic                   Forces (Hartrees/Bohr)
Number     Number              X              Y              Z
-------------------------------------------------------------------
     1        6           0.000101715    0.000051480    0.000026436
     2        6          -0.000147457   -0.000116795   -0.000069834
     3        6           0.000060570    0.000068891    0.000053696
     4        6          -0.000015656   -0.000061327   -0.000085903
     5        8           0.000011309    0.000073546    0.000055210
     6        6          -0.000000519   -0.000056611   -0.000013272
     7        8           0.000071837    0.000040865    0.000034145
     8        8           0.000078336    0.000056882    0.000111589
     9        1          -0.000112008   -0.000065913   -0.000115138
    10        1          -0.000019158    0.000001134    0.000008569
    11        1          -0.000014073    0.000002297   -0.000002786
    12        1          -0.000014896    0.000005552   -0.000002712
-------------------------------------------------------------------
Cartesian Forces:  Max     0.000147457 RMS     0.000064439
FormGI is forming the generalized inverse of G from B-inverse, IUseBI=4.
End of FrcOut F.D. properties on file   721 Mask=      11 NFrqRd=     2 NDeriv=     1 ND12= 1 LenFil=      58:
Frequencies=    0.000000    0.085969
Property number 1 -- Alpha(-w,w) frequency  1    0.000000:
                1             2             3 
     1   0.818125D+02  0.609384D+01  0.612280D+01
     2   0.609384D+01  0.589525D+02  0.222910D+02
     3   0.612280D+01  0.222910D+02  0.630582D+02
Property number 1 -- Alpha(-w,w) frequency  2    0.085969:
                1             2             3 
     1   0.884944D+02  0.704732D+01  0.709801D+01
     2   0.704732D+01  0.621088D+02  0.244074D+02
     3   0.709801D+01  0.244074D+02  0.665943D+02
Property number 5 -- Beta(-w,w,0) frequency  1    0.000000:
                1 
     1   0.569621D+02
     2  -0.810484D+02
     3   0.628820D+01
     4  -0.903528D+02
     5   0.233649D+02
     6   0.120184D+02
     7  -0.810484D+02
     8   0.628820D+01
     9  -0.829754D+02
    10   0.233649D+02
    11  -0.154475D+02
    12  -0.102408D+02
    13  -0.903528D+02
    14   0.233649D+02
    15  -0.154475D+02
    16   0.120184D+02
    17  -0.102408D+02
    18  -0.868798D+02
Property number 5 -- Beta(-w,w,0) frequency  2    0.085969:
                1 
     1   0.100136D+03
     2  -0.111766D+03
     3   0.524235D+01
     4  -0.124951D+03
     5   0.277611D+02
     6   0.123386D+02
     7  -0.141262D+03
     8   0.167221D+02
     9  -0.104696D+03
    10   0.474215D+02
    11  -0.180500D+02
    12  -0.674230D+01
    13  -0.157484D+03
    14   0.469682D+02
    15  -0.131283D+02
    16   0.279911D+02
    17  -0.108158D+02
    18  -0.108927D+03
End of FrcOut F.D. properties on file   722 Mask=       1 NFrqRd=     2 NDeriv=    36 ND12= 1 LenFil=     652:
Frequencies=    0.000000    0.085969
Property number 1 -- Alpha(-w,w) derivatives, frequency  1    0.000000:
                1             2             3             4             5 
     1  -0.132775D+01  0.130066D+01  0.154380D+01  0.253405D+01  0.643020D+00
     2   0.130066D+01  0.509888D+01  0.125096D+01  0.643020D+00  0.218959D+01
     3   0.154380D+01  0.125096D+01  0.527666D+01 -0.270574D+01  0.324075D+01
                6             7             8             9            10 
     1  -0.270574D+01  0.289427D+01 -0.270856D+01  0.581771D-01 -0.586009D+01
     2   0.324075D+01 -0.270856D+01  0.441920D+01  0.379374D+01 -0.485324D+01
     3   0.496419D+01  0.581771D-01  0.379374D+01  0.324729D+01 -0.521794D+01
               11            12            13            14            15 
     1  -0.485324D+01 -0.521794D+01 -0.601744D+01  0.777248D+00 -0.879600D+00
     2  -0.184206D+01 -0.365617D+01  0.777248D+00 -0.150833D+01 -0.293416D+01
     3  -0.365617D+01 -0.240756D+01 -0.879600D+00 -0.293416D+01 -0.258119D+01
               16            17            18            19            20 
     1  -0.650527D+01 -0.903945D+00  0.767034D+00  0.917637D+01  0.728243D+00
     2  -0.903945D+00 -0.217691D+01 -0.320588D+01  0.728243D+00  0.327402D+01
     3   0.767034D+00 -0.320588D+01 -0.232683D+01  0.691444D+00  0.214709D+01
               21            22            23            24            25 
     1   0.691444D+00  0.636339D+01 -0.688798D+00 -0.630173D+00  0.687309D+01
     2   0.214709D+01 -0.688798D+00  0.603366D+01  0.102737D+01 -0.556552D+00
     3   0.373001D+01 -0.630173D+00  0.102737D+01  0.990159D+00 -0.827791D+00
               26            27            28            29            30 
     1  -0.556552D+00 -0.827791D+00 -0.526761D+01 -0.375877D+00 -0.470752D+00
     2   0.136139D+01  0.598629D+00 -0.375877D+00 -0.547342D+01 -0.189940D+01
     3   0.598629D+00  0.627297D+01 -0.470752D+00 -0.189940D+01 -0.588810D+01
               31            32            33            34            35 
     1  -0.547734D+01 -0.154567D+01  0.482069D+01 -0.611302D+01  0.474009D+01
     2  -0.154567D+01 -0.485137D+01 -0.973414D+00  0.474009D+01 -0.517312D-01
     3   0.482069D+01 -0.973414D+00  0.591193D-01 -0.605448D+00 -0.635732D+00
               36            37            38            39            40 
     1  -0.605448D+00 -0.100386D+02 -0.214746D+01 -0.222392D+01  0.300068D+01
     2  -0.635732D+00 -0.214746D+01  0.163886D+01  0.116781D+01 -0.391154D+01
     3  -0.489529D+01 -0.222392D+01  0.116781D+01  0.191882D+01 -0.389023D+01
               41            42            43            44            45 
     1  -0.391154D+01 -0.389023D+01  0.342921D+01 -0.381527D+01 -0.466703D+01
     2  -0.740054D+00 -0.293158D+00 -0.381527D+01 -0.853770D+00 -0.345689D+00
     3  -0.293158D+00 -0.720093D+00 -0.466703D+01 -0.345689D+00 -0.786757D+00
               46            47            48            49            50 
     1   0.374889D+01  0.742388D+00  0.671546D+00 -0.380652D+01  0.640751D-01
     2   0.742388D+00 -0.709527D+01 -0.300512D+01  0.640751D-01 -0.561169D+01
     3   0.671546D+00 -0.300512D+01 -0.776322D+01  0.279300D+01 -0.114260D+01
               51            52            53            54            55 
     1   0.279300D+01 -0.431247D+01  0.272344D+01  0.576756D+00  0.148474D+02
     2  -0.114260D+01  0.272344D+01 -0.485279D-01 -0.679764D+00  0.499587D+01
     3   0.161866D+00  0.576756D+00 -0.679764D+00 -0.570550D+01  0.535288D+01
               56            57            58            59            60 
     1   0.499587D+01  0.535288D+01  0.567115D+01  0.398220D+01  0.213618D+00
     2   0.377252D+01  0.368619D+01  0.398220D+01  0.544301D+01  0.366893D+01
     3   0.368619D+01  0.439270D+01  0.213618D+00  0.366893D+01  0.231274D+01
               61            62            63            64            65 
     1   0.614325D+01  0.241624D+00  0.391011D+01 -0.392852D+01  0.212327D+01
     2   0.241624D+00  0.212183D+01  0.367807D+01  0.212327D+01 -0.293667D+01
     3   0.391011D+01  0.367807D+01  0.620813D+01  0.237897D+01 -0.313578D+01
               66            67            68            69            70 
     1   0.237897D+01 -0.282408D+01 -0.216998D+00  0.155162D+00 -0.306706D+01
     2  -0.313578D+01 -0.216998D+00  0.179418D+01  0.955023D+00  0.107772D+00
     3  -0.356769D+01  0.155162D+00  0.955023D+00 -0.690659D+00 -0.170877D+00
               71            72            73            74            75 
     1   0.107772D+00 -0.170877D+00  0.275487D+01 -0.393579D+00 -0.458277D+00
     2  -0.641775D+00  0.833505D+00 -0.393579D+00  0.295113D+01  0.286222D+01
     3   0.833505D+00  0.193544D+01 -0.458277D+00  0.286222D+01  0.353108D+01
               76            77            78            79            80 
     1   0.919721D+00  0.744969D+00  0.548484D+00  0.986827D+00  0.568828D+00
     2   0.744969D+00  0.202232D+01  0.113668D+01  0.568828D+00  0.896423D+00
     3   0.548484D+00  0.113668D+01  0.927353D+00  0.860726D+00  0.109355D+01
               81            82            83            84            85 
     1   0.860726D+00 -0.113682D+02  0.114247D+01  0.140006D+01  0.169761D+01
     2   0.109355D+01  0.114247D+01 -0.865638D+00 -0.272995D+00 -0.958213D+00
     3   0.227018D+01  0.140006D+01 -0.272995D+00 -0.937214D+00 -0.908226D+00
               86            87            88            89            90 
     1  -0.958213D+00 -0.908226D+00  0.201701D+01 -0.897208D+00 -0.116129D+01
     2   0.769206D+00  0.493621D-01 -0.897208D+00 -0.242334D+00 -0.493166D-01
     3   0.493621D-01 -0.303643D+00 -0.116129D+01 -0.493166D-01  0.780766D+00
               91            92            93            94            95 
     1   0.774252D+01 -0.232987D+01 -0.265423D+01 -0.167779D+01  0.134745D+01
     2  -0.232987D+01  0.151566D+01  0.106962D+01  0.134745D+01 -0.113270D+01
     3  -0.265423D+01  0.106962D+01  0.177866D+01  0.106317D+01 -0.768612D+00
               96            97            98            99           100 
     1   0.106317D+01 -0.193953D+01  0.107304D+01  0.160160D+01 -0.479297D+00
     2  -0.768612D+00  0.107304D+01 -0.796982D+00 -0.808831D+00 -0.932867D+00
     3  -0.832212D+00  0.160160D+01 -0.808831D+00 -0.142108D+01 -0.101356D+01
              101           102           103           104           105 
     1  -0.932867D+00 -0.101356D+01 -0.383424D+00 -0.237744D+00 -0.580153D+00
     2  -0.380086D-01 -0.214425D+00 -0.237744D+00 -0.440780D+01 -0.396618D+01
     3  -0.214425D+00 -0.641519D-01 -0.580153D+00 -0.396618D+01 -0.428763D+01
              106           107           108 
     1  -0.406322D+00 -0.573257D+00 -0.341960D+00
     2  -0.573257D+00 -0.398682D+01 -0.427227D+01
     3  -0.341960D+00 -0.427227D+01 -0.557933D+01
Property number 1 -- Alpha(-w,w) derivatives, frequency  2    0.085969:
                1             2             3             4             5 
     1  -0.130449D+01  0.126967D+01  0.152345D+01  0.405570D+01  0.207089D+00
     2   0.126967D+01  0.674612D+01  0.249265D+01  0.207089D+00  0.255603D+01
     3   0.152345D+01  0.249265D+01  0.715412D+01 -0.373410D+01  0.397767D+01
                6             7             8             9            10 
     1  -0.373410D+01  0.458163D+01 -0.372086D+01 -0.597099D+00 -0.802760D+01
     2   0.397767D+01 -0.372086D+01  0.545614D+01  0.465808D+01 -0.768697D+01
     3   0.615659D+01 -0.597099D+00  0.465808D+01  0.386706D+01 -0.829199D+01
               11            12            13            14            15 
     1  -0.768697D+01 -0.829199D+01 -0.981840D+01  0.151712D+01 -0.848768D+00
     2  -0.303783D+01 -0.526968D+01  0.151712D+01 -0.145559D+01 -0.331065D+01
     3  -0.526968D+01 -0.383129D+01 -0.848768D+00 -0.331065D+01 -0.302948D+01
               16            17            18            19            20 
     1  -0.106401D+02 -0.886674D+00  0.160421D+01  0.133166D+02  0.210764D+01
     2  -0.886674D+00 -0.253151D+01 -0.362878D+01  0.210764D+01  0.491268D+01
     3   0.160421D+01 -0.362878D+01 -0.239421D+01  0.215110D+01  0.373920D+01
               21            22            23            24            25 
     1   0.215110D+01  0.991073D+01 -0.103988D+01 -0.809961D+00  0.107122D+02
     2   0.373920D+01 -0.103988D+01  0.733376D+01  0.139674D+01 -0.706717D+00
     3   0.564854D+01 -0.809961D+00  0.139674D+01  0.129526D+01 -0.126364D+01
               26            27            28            29            30 
     1  -0.706717D+00 -0.126364D+01 -0.101252D+02 -0.143782D+01 -0.159961D+01
     2   0.170422D+01  0.877761D+00 -0.143782D+01 -0.733694D+01 -0.336893D+01
     3   0.877761D+00  0.765119D+01 -0.159961D+01 -0.336893D+01 -0.801807D+01
               31            32            33            34            35 
     1  -0.823739D+01 -0.160966D+01  0.642312D+01 -0.912546D+01  0.631610D+01
     2  -0.160966D+01 -0.601806D+01 -0.132957D+01  0.631610D+01 -0.862291D-01
     3   0.642312D+01 -0.132957D+01  0.104748D-01 -0.325142D+00 -0.912845D+00
               36            37            38            39            40 
     1  -0.325142D+00 -0.145800D+02 -0.140334D+01 -0.133458D+01  0.583256D+01
     2  -0.912845D+00 -0.140334D+01  0.222317D+01  0.150494D+01 -0.483889D+01
     3  -0.610169D+01 -0.133458D+01  0.150494D+01  0.255065D+01 -0.538063D+01
               41            42            43            44            45 
     1  -0.483889D+01 -0.538063D+01  0.662000D+01 -0.527600D+01 -0.592392D+01
     2  -0.526035D+00 -0.240406D+00 -0.527600D+01 -0.971488D+00 -0.319015D+00
     3  -0.240406D+00 -0.806074D+00 -0.592392D+01 -0.319015D+00 -0.554640D+00
               46            47            48            49            50 
     1   0.733609D+01  0.718039D+00  0.578900D+00 -0.667005D+01  0.228637D+00
     2   0.718039D+00 -0.895993D+01 -0.431958D+01  0.228637D+00 -0.692190D+01
     3   0.578900D+00 -0.431958D+01 -0.988957D+01  0.360041D+01 -0.190405D+01
               51            52            53            54            55 
     1   0.360041D+01 -0.752946D+01  0.349097D+01  0.924497D+00  0.195369D+02
     2  -0.190405D+01  0.349097D+01 -0.538565D+00 -0.142001D+01  0.684910D+01
     3  -0.383415D+00  0.924497D+00 -0.142001D+01 -0.719138D+01  0.733139D+01
               56            57            58            59            60 
     1   0.684910D+01  0.733139D+01  0.874741D+01  0.473778D+01  0.638072D+00
     2   0.481603D+01  0.496523D+01  0.473778D+01  0.614554D+01  0.436599D+01
     3   0.496523D+01  0.563631D+01  0.638072D+00  0.436599D+01  0.280736D+01
               61            62            63            64            65 
     1   0.947615D+01  0.686168D+00  0.468423D+01 -0.462266D+01  0.227021D+01
     2   0.686168D+00  0.255113D+01  0.440165D+01  0.227021D+01 -0.339803D+01
     3   0.468423D+01  0.440165D+01  0.705728D+01  0.255163D+01 -0.366052D+01
               66            67            68            69            70 
     1   0.255163D+01 -0.487230D+01 -0.104347D+00  0.215844D+00 -0.530469D+01
     2  -0.366052D+01 -0.104347D+00  0.154685D+01  0.839650D+00  0.142132D+00
     3  -0.413255D+01  0.215844D+00  0.839650D+00 -0.107459D+01 -0.249143D-01
               71            72            73            74            75 
     1   0.142132D+00 -0.249143D-01  0.314015D+01 -0.572665D+00 -0.660184D+00
     2  -0.102001D+01  0.704305D+00 -0.572665D+00  0.330453D+01  0.323577D+01
     3   0.704305D+00  0.163150D+01 -0.660184D+00  0.323577D+01  0.396276D+01
               76            77            78            79            80 
     1   0.965354D+00  0.758767D+00  0.541065D+00  0.103005D+01  0.564549D+00
     2   0.758767D+00  0.222591D+01  0.126114D+01  0.564549D+00  0.100328D+01
     3   0.541065D+00  0.126114D+01  0.104204D+01  0.876542D+00  0.121524D+01
               81            82            83            84            85 
     1   0.876542D+00 -0.122960D+02  0.129698D+01  0.158613D+01  0.199532D+01
     2   0.121524D+01  0.129698D+01 -0.808360D+00 -0.234394D+00 -0.887032D+00
     3   0.250298D+01  0.158613D+01 -0.234394D+00 -0.875184D+00 -0.110211D+01
               86            87            88            89            90 
     1  -0.887032D+00 -0.110211D+01  0.236351D+01 -0.108879D+01 -0.113232D+01
     2   0.824531D+00  0.941208D-02 -0.108879D+01 -0.335621D+00 -0.104893D+00
     3   0.941208D-02 -0.404410D+00 -0.113232D+01 -0.104893D+00  0.815406D+00
               91            92            93            94            95 
     1   0.811944D+01 -0.251801D+01 -0.286751D+01 -0.172549D+01  0.132439D+01
     2  -0.251801D+01  0.154874D+01  0.113044D+01  0.132439D+01 -0.112241D+01
     3  -0.286751D+01  0.113044D+01  0.182973D+01  0.111778D+01 -0.808139D+00
               96            97            98            99           100 
     1   0.111778D+01 -0.199853D+01  0.113018D+01  0.159324D+01 -0.493070D+00
     2  -0.808139D+00  0.113018D+01 -0.879007D+00 -0.862939D+00 -0.892827D+00
     3  -0.924437D+00  0.159324D+01 -0.862939D+00 -0.142817D+01 -0.968743D+00
              101           102           103           104           105 
     1  -0.892827D+00 -0.968743D+00 -0.183442D+00 -0.293973D+00 -0.660729D+00
     2  -0.101822D-01 -0.215140D+00 -0.293973D+00 -0.458864D+01 -0.425778D+01
     3  -0.215140D+00 -0.354373D-01 -0.660729D+00 -0.425778D+01 -0.468932D+01
              106           107           108 
     1  -0.185299D+00 -0.651060D+00 -0.415681D+00
     2  -0.651060D+00 -0.435233D+01 -0.460856D+01
     3  -0.415681D+00 -0.460856D+01 -0.585532D+01

GradGradGradGradGradGradGradGradGradGradGradGradGradGradGradGradGradGrad
Berny optimization.
Internal  Forces:  Max     0.000153528 RMS     0.000039695
Search for a local minimum.
Step number   1 out of a maximum of    2
All quantities printed in internal units (Hartrees-Bohrs-Radians)
Second derivative matrix not updated -- analytic derivatives used.
ITU=  0
    Eigenvalues ---    0.00981   0.01550   0.01868   0.01959   0.02129
    Eigenvalues ---    0.02240   0.03256   0.03452   0.04462   0.10049
    Eigenvalues ---    0.10898   0.12541   0.14463   0.18989   0.19691
    Eigenvalues ---    0.20789   0.22170   0.24361   0.31634   0.33990
    Eigenvalues ---    0.36836   0.36951   0.37371   0.40284   0.41942
    Eigenvalues ---    0.44321   0.48240   0.51769   0.57771   0.75385
Angle between quadratic step and forces=  57.59 degrees.
Linear search not attempted -- first point.
Iteration  1 RMS(Cart)=  0.00042311 RMS(Int)=  0.00000040
Iteration  2 RMS(Cart)=  0.00000037 RMS(Int)=  0.00000002
Variable       Old X    -DE/DX   Delta X   Delta X   Delta X     New X
                                (Linear)    (Quad)   (Total)
   R1        2.73484  -0.00004   0.00000  -0.00018  -0.00018   2.73466
   R2        2.56171   0.00003   0.00000   0.00009   0.00009   2.56179
   R3        2.04801  -0.00001   0.00000  -0.00005  -0.00005   2.04797
   R4        2.77803   0.00000   0.00000  -0.00006  -0.00006   2.77797
   R5        2.34646   0.00009   0.00000   0.00021   0.00021   2.34667
   R6        2.55905   0.00003   0.00000   0.00008   0.00008   2.55913
   R7        2.54687  -0.00001   0.00000   0.00000   0.00000   2.54687
   R8        2.58327  -0.00005   0.00000  -0.00018  -0.00018   2.58309
   R9        2.04280   0.00002   0.00000   0.00006   0.00006   2.04286
  R10        2.54400   0.00002   0.00000   0.00004   0.00004   2.54404
  R11        2.04691   0.00000   0.00000  -0.00001  -0.00001   2.04690
  R12        1.85297  -0.00015   0.00000  -0.00019  -0.00019   1.85278
   A1        2.09582  -0.00004   0.00000  -0.00025  -0.00025   2.09558
   A2        2.08866   0.00003   0.00000   0.00015   0.00015   2.08881
   A3        2.09870   0.00001   0.00000   0.00010   0.00010   2.09880
   A4        1.99504   0.00007   0.00000   0.00042   0.00042   1.99547
   A5        2.21233  -0.00004   0.00000  -0.00018  -0.00018   2.21216
   A6        2.07581  -0.00003   0.00000  -0.00025  -0.00025   2.07556
   A7        2.11221  -0.00004   0.00000  -0.00025  -0.00025   2.11196
   A8        2.02946  -0.00001   0.00000  -0.00018  -0.00018   2.02928
   A9        2.14151   0.00005   0.00000   0.00043   0.00043   2.14194
  A10        2.12210  -0.00002   0.00000  -0.00010  -0.00010   2.12200
  A11        2.19518   0.00001   0.00000   0.00007   0.00007   2.19525
  A12        1.96591   0.00001   0.00000   0.00003   0.00003   1.96594
  A13        2.08362   0.00005   0.00000   0.00029   0.00029   2.08391
  A14        2.15758  -0.00002   0.00000  -0.00012  -0.00012   2.15746
  A15        2.18058   0.00003   0.00000   0.00023   0.00023   2.18081
  A16        1.94503   0.00000   0.00000  -0.00011  -0.00011   1.94492
  A17        1.82959  -0.00015   0.00000  -0.00081  -0.00081   1.82878
   D1        0.00013  -0.00001   0.00000  -0.00013  -0.00013   0.00000
   D2        3.14139   0.00000   0.00000   0.00020   0.00020   3.14159
   D3       -3.14157  -0.00001   0.00000  -0.00003  -0.00003  -3.14159
   D4       -0.00030   0.00000   0.00000   0.00030   0.00030   0.00000
   D5       -0.00034   0.00001   0.00000   0.00034   0.00034   0.00000
   D6       -3.14152   0.00000   0.00000  -0.00007  -0.00007  -3.14159
   D7        3.14135   0.00001   0.00000   0.00024   0.00024   3.14159
   D8        0.00017   0.00000   0.00000  -0.00017  -0.00017   0.00000
   D9        0.00013   0.00000   0.00000  -0.00013  -0.00013   0.00000
  D10       -3.14142   0.00000   0.00000  -0.00018  -0.00018   3.14159
  D11       -3.14116   0.00000   0.00000  -0.00043  -0.00043  -3.14159
  D12        0.00048  -0.00001   0.00000  -0.00048  -0.00048   0.00000
  D13       -0.00019   0.00000   0.00000   0.00019   0.00019   0.00000
  D14       -3.14159   0.00000   0.00000  -0.00001  -0.00001   3.14159
  D15        3.14135   0.00000   0.00000   0.00024   0.00024  -3.14159
  D16       -0.00004   0.00000   0.00000   0.00004   0.00004   0.00000
  D17       -0.00149   0.00003   0.00000   0.00150   0.00150   0.00000
  D18        3.14015   0.00003   0.00000   0.00145   0.00145  -3.14159
  D19       -0.00001   0.00000   0.00000   0.00001   0.00001   0.00000
  D20        3.14141   0.00000   0.00000   0.00019   0.00019   3.14159
  D21        0.00029  -0.00001   0.00000  -0.00029  -0.00029   0.00000
  D22        3.14152   0.00000   0.00000   0.00008   0.00008  -3.14159
        Item               Value     Threshold  Converged?
Maximum Force            0.000154     0.000450     YES
RMS     Force            0.000040     0.000300     YES
Maximum Displacement     0.002095     0.001800     NO 
RMS     Displacement     0.000423     0.001200     YES
Predicted change in Energy=-2.014345D-07
GradGradGradGradGradGradGradGradGradGradGradGradGradGradGradGradGradGrad

AllDun F.D. properties on file 20721 Mask=      11 NFrqRd=     2 NDeriv=     1 ND12= 1 LenFil=      58:
Frequencies=    0.000000    0.085969
Property number 1 -- Alpha(-w,w) frequency  1    0.000000:
                1             2             3 
     1   0.818125D+02  0.609384D+01  0.612280D+01
     2   0.609384D+01  0.589525D+02  0.222910D+02
     3   0.612280D+01  0.222910D+02  0.630582D+02
Property number 1 -- Alpha(-w,w) frequency  2    0.085969:
                1             2             3 
     1   0.884944D+02  0.704732D+01  0.709801D+01
     2   0.704732D+01  0.621088D+02  0.244074D+02
     3   0.709801D+01  0.244074D+02  0.665943D+02
Property number 5 -- Beta(-w,w,0) frequency  1    0.000000:
                1 
     1   0.569621D+02
     2  -0.810484D+02
     3   0.628820D+01
     4  -0.903528D+02
     5   0.233649D+02
     6   0.120184D+02
     7  -0.810484D+02
     8   0.628820D+01
     9  -0.829754D+02
    10   0.233649D+02
    11  -0.154475D+02
    12  -0.102408D+02
    13  -0.903528D+02
    14   0.233649D+02
    15  -0.154475D+02
    16   0.120184D+02
    17  -0.102408D+02
    18  -0.868798D+02
Property number 5 -- Beta(-w,w,0) frequency  2    0.085969:
                1 
     1   0.100136D+03
     2  -0.111766D+03
     3   0.524235D+01
     4  -0.124951D+03
     5   0.277611D+02
     6   0.123386D+02
     7  -0.141262D+03
     8   0.167221D+02
     9  -0.104696D+03
    10   0.474215D+02
    11  -0.180500D+02
    12  -0.674230D+01
    13  -0.157484D+03
    14   0.469682D+02
    15  -0.131283D+02
    16   0.279911D+02
    17  -0.108158D+02
    18  -0.108927D+03
AllDun F.D. properties on file 20722 Mask=       1 NFrqRd=     2 NDeriv=    36 ND12= 1 LenFil=     652:
Frequencies=    0.000000    0.085969
Property number 1 -- Alpha(-w,w) derivatives, frequency  1    0.000000:
                1             2             3             4             5 
     1  -0.132775D+01  0.130066D+01  0.154380D+01  0.253405D+01  0.643020D+00
     2   0.130066D+01  0.509888D+01  0.125096D+01  0.643020D+00  0.218959D+01
     3   0.154380D+01  0.125096D+01  0.527666D+01 -0.270574D+01  0.324075D+01
                6             7             8             9            10 
     1  -0.270574D+01  0.289427D+01 -0.270856D+01  0.581771D-01 -0.586009D+01
     2   0.324075D+01 -0.270856D+01  0.441920D+01  0.379374D+01 -0.485324D+01
     3   0.496419D+01  0.581771D-01  0.379374D+01  0.324729D+01 -0.521794D+01
               11            12            13            14            15 
     1  -0.485324D+01 -0.521794D+01 -0.601744D+01  0.777248D+00 -0.879600D+00
     2  -0.184206D+01 -0.365617D+01  0.777248D+00 -0.150833D+01 -0.293416D+01
     3  -0.365617D+01 -0.240756D+01 -0.879600D+00 -0.293416D+01 -0.258119D+01
               16            17            18            19            20 
     1  -0.650527D+01 -0.903945D+00  0.767034D+00  0.917637D+01  0.728243D+00
     2  -0.903945D+00 -0.217691D+01 -0.320588D+01  0.728243D+00  0.327402D+01
     3   0.767034D+00 -0.320588D+01 -0.232683D+01  0.691444D+00  0.214709D+01
               21            22            23            24            25 
     1   0.691444D+00  0.636339D+01 -0.688798D+00 -0.630173D+00  0.687309D+01
     2   0.214709D+01 -0.688798D+00  0.603366D+01  0.102737D+01 -0.556552D+00
     3   0.373001D+01 -0.630173D+00  0.102737D+01  0.990159D+00 -0.827791D+00
               26            27            28            29            30 
     1  -0.556552D+00 -0.827791D+00 -0.526761D+01 -0.375877D+00 -0.470752D+00
     2   0.136139D+01  0.598629D+00 -0.375877D+00 -0.547342D+01 -0.189940D+01
     3   0.598629D+00  0.627297D+01 -0.470752D+00 -0.189940D+01 -0.588810D+01
               31            32            33            34            35 
     1  -0.547734D+01 -0.154567D+01  0.482069D+01 -0.611302D+01  0.474009D+01
     2  -0.154567D+01 -0.485137D+01 -0.973414D+00  0.474009D+01 -0.517312D-01
     3   0.482069D+01 -0.973414D+00  0.591193D-01 -0.605448D+00 -0.635732D+00
               36            37            38            39            40 
     1  -0.605448D+00 -0.100386D+02 -0.214746D+01 -0.222392D+01  0.300068D+01
     2  -0.635732D+00 -0.214746D+01  0.163886D+01  0.116781D+01 -0.391154D+01
     3  -0.489529D+01 -0.222392D+01  0.116781D+01  0.191882D+01 -0.389023D+01
               41            42            43            44            45 
     1  -0.391154D+01 -0.389023D+01  0.342921D+01 -0.381527D+01 -0.466703D+01
     2  -0.740054D+00 -0.293158D+00 -0.381527D+01 -0.853770D+00 -0.345689D+00
     3  -0.293158D+00 -0.720093D+00 -0.466703D+01 -0.345689D+00 -0.786757D+00
               46            47            48            49            50 
     1   0.374889D+01  0.742388D+00  0.671546D+00 -0.380652D+01  0.640751D-01
     2   0.742388D+00 -0.709527D+01 -0.300512D+01  0.640751D-01 -0.561169D+01
     3   0.671546D+00 -0.300512D+01 -0.776322D+01  0.279300D+01 -0.114260D+01
               51            52            53            54            55 
     1   0.279300D+01 -0.431247D+01  0.272344D+01  0.576756D+00  0.148474D+02
     2  -0.114260D+01  0.272344D+01 -0.485279D-01 -0.679764D+00  0.499587D+01
     3   0.161866D+00  0.576756D+00 -0.679764D+00 -0.570550D+01  0.535288D+01
               56            57            58            59            60 
     1   0.499587D+01  0.535288D+01  0.567115D+01  0.398220D+01  0.213618D+00
     2   0.377252D+01  0.368619D+01  0.398220D+01  0.544301D+01  0.366893D+01
     3   0.368619D+01  0.439270D+01  0.213618D+00  0.366893D+01  0.231274D+01
               61            62            63            64            65 
     1   0.614325D+01  0.241624D+00  0.391011D+01 -0.392852D+01  0.212327D+01
     2   0.241624D+00  0.212183D+01  0.367807D+01  0.212327D+01 -0.293667D+01
     3   0.391011D+01  0.367807D+01  0.620813D+01  0.237897D+01 -0.313578D+01
               66            67            68            69            70 
     1   0.237897D+01 -0.282408D+01 -0.216998D+00  0.155162D+00 -0.306706D+01
     2  -0.313578D+01 -0.216998D+00  0.179418D+01  0.955023D+00  0.107772D+00
     3  -0.356769D+01  0.155162D+00  0.955023D+00 -0.690659D+00 -0.170877D+00
               71            72            73            74            75 
     1   0.107772D+00 -0.170877D+00  0.275487D+01 -0.393579D+00 -0.458277D+00
     2  -0.641775D+00  0.833505D+00 -0.393579D+00  0.295113D+01  0.286222D+01
     3   0.833505D+00  0.193544D+01 -0.458277D+00  0.286222D+01  0.353108D+01
               76            77            78            79            80 
     1   0.919721D+00  0.744969D+00  0.548484D+00  0.986827D+00  0.568828D+00
     2   0.744969D+00  0.202232D+01  0.113668D+01  0.568828D+00  0.896423D+00
     3   0.548484D+00  0.113668D+01  0.927353D+00  0.860726D+00  0.109355D+01
               81            82            83            84            85 
     1   0.860726D+00 -0.113682D+02  0.114247D+01  0.140006D+01  0.169761D+01
     2   0.109355D+01  0.114247D+01 -0.865638D+00 -0.272995D+00 -0.958213D+00
     3   0.227018D+01  0.140006D+01 -0.272995D+00 -0.937214D+00 -0.908226D+00
               86            87            88            89            90 
     1  -0.958213D+00 -0.908226D+00  0.201701D+01 -0.897208D+00 -0.116129D+01
     2   0.769206D+00  0.493621D-01 -0.897208D+00 -0.242334D+00 -0.493166D-01
     3   0.493621D-01 -0.303643D+00 -0.116129D+01 -0.493166D-01  0.780766D+00
               91            92            93            94            95 
     1   0.774252D+01 -0.232987D+01 -0.265423D+01 -0.167779D+01  0.134745D+01
     2  -0.232987D+01  0.151566D+01  0.106962D+01  0.134745D+01 -0.113270D+01
     3  -0.265423D+01  0.106962D+01  0.177866D+01  0.106317D+01 -0.768612D+00
               96            97            98            99           100 
     1   0.106317D+01 -0.193953D+01  0.107304D+01  0.160160D+01 -0.479297D+00
     2  -0.768612D+00  0.107304D+01 -0.796982D+00 -0.808831D+00 -0.932867D+00
     3  -0.832212D+00  0.160160D+01 -0.808831D+00 -0.142108D+01 -0.101356D+01
              101           102           103           104           105 
     1  -0.932867D+00 -0.101356D+01 -0.383424D+00 -0.237744D+00 -0.580153D+00
     2  -0.380086D-01 -0.214425D+00 -0.237744D+00 -0.440780D+01 -0.396618D+01
     3  -0.214425D+00 -0.641519D-01 -0.580153D+00 -0.396618D+01 -0.428763D+01
              106           107           108 
     1  -0.406322D+00 -0.573257D+00 -0.341960D+00
     2  -0.573257D+00 -0.398682D+01 -0.427227D+01
     3  -0.341960D+00 -0.427227D+01 -0.557933D+01
Property number 1 -- Alpha(-w,w) derivatives, frequency  2    0.085969:
                1             2             3             4             5 
     1  -0.130449D+01  0.126967D+01  0.152345D+01  0.405570D+01  0.207089D+00
     2   0.126967D+01  0.674612D+01  0.249265D+01  0.207089D+00  0.255603D+01
     3   0.152345D+01  0.249265D+01  0.715412D+01 -0.373410D+01  0.397767D+01
                6             7             8             9            10 
     1  -0.373410D+01  0.458163D+01 -0.372086D+01 -0.597099D+00 -0.802760D+01
     2   0.397767D+01 -0.372086D+01  0.545614D+01  0.465808D+01 -0.768697D+01
     3   0.615659D+01 -0.597099D+00  0.465808D+01  0.386706D+01 -0.829199D+01
               11            12            13            14            15 
     1  -0.768697D+01 -0.829199D+01 -0.981840D+01  0.151712D+01 -0.848768D+00
     2  -0.303783D+01 -0.526968D+01  0.151712D+01 -0.145559D+01 -0.331065D+01
     3  -0.526968D+01 -0.383129D+01 -0.848768D+00 -0.331065D+01 -0.302948D+01
               16            17            18            19            20 
     1  -0.106401D+02 -0.886674D+00  0.160421D+01  0.133166D+02  0.210764D+01
     2  -0.886674D+00 -0.253151D+01 -0.362878D+01  0.210764D+01  0.491268D+01
     3   0.160421D+01 -0.362878D+01 -0.239421D+01  0.215110D+01  0.373920D+01
               21            22            23            24            25 
     1   0.215110D+01  0.991073D+01 -0.103988D+01 -0.809961D+00  0.107122D+02
     2   0.373920D+01 -0.103988D+01  0.733376D+01  0.139674D+01 -0.706717D+00
     3   0.564854D+01 -0.809961D+00  0.139674D+01  0.129526D+01 -0.126364D+01
               26            27            28            29            30 
     1  -0.706717D+00 -0.126364D+01 -0.101252D+02 -0.143782D+01 -0.159961D+01
     2   0.170422D+01  0.877761D+00 -0.143782D+01 -0.733694D+01 -0.336893D+01
     3   0.877761D+00  0.765119D+01 -0.159961D+01 -0.336893D+01 -0.801807D+01
               31            32            33            34            35 
     1  -0.823739D+01 -0.160966D+01  0.642312D+01 -0.912546D+01  0.631610D+01
     2  -0.160966D+01 -0.601806D+01 -0.132957D+01  0.631610D+01 -0.862291D-01
     3   0.642312D+01 -0.132957D+01  0.104748D-01 -0.325142D+00 -0.912845D+00
               36            37            38            39            40 
     1  -0.325142D+00 -0.145800D+02 -0.140334D+01 -0.133458D+01  0.583256D+01
     2  -0.912845D+00 -0.140334D+01  0.222317D+01  0.150494D+01 -0.483889D+01
     3  -0.610169D+01 -0.133458D+01  0.150494D+01  0.255065D+01 -0.538063D+01
               41            42            43            44            45 
     1  -0.483889D+01 -0.538063D+01  0.662000D+01 -0.527600D+01 -0.592392D+01
     2  -0.526035D+00 -0.240406D+00 -0.527600D+01 -0.971488D+00 -0.319015D+00
     3  -0.240406D+00 -0.806074D+00 -0.592392D+01 -0.319015D+00 -0.554640D+00
               46            47            48            49            50 
     1   0.733609D+01  0.718039D+00  0.578900D+00 -0.667005D+01  0.228637D+00
     2   0.718039D+00 -0.895993D+01 -0.431958D+01  0.228637D+00 -0.692190D+01
     3   0.578900D+00 -0.431958D+01 -0.988957D+01  0.360041D+01 -0.190405D+01
               51            52            53            54            55 
     1   0.360041D+01 -0.752946D+01  0.349097D+01  0.924497D+00  0.195369D+02
     2  -0.190405D+01  0.349097D+01 -0.538565D+00 -0.142001D+01  0.684910D+01
     3  -0.383415D+00  0.924497D+00 -0.142001D+01 -0.719138D+01  0.733139D+01
               56            57            58            59            60 
     1   0.684910D+01  0.733139D+01  0.874741D+01  0.473778D+01  0.638072D+00
     2   0.481603D+01  0.496523D+01  0.473778D+01  0.614554D+01  0.436599D+01
     3   0.496523D+01  0.563631D+01  0.638072D+00  0.436599D+01  0.280736D+01
               61            62            63            64            65 
     1   0.947615D+01  0.686168D+00  0.468423D+01 -0.462266D+01  0.227021D+01
     2   0.686168D+00  0.255113D+01  0.440165D+01  0.227021D+01 -0.339803D+01
     3   0.468423D+01  0.440165D+01  0.705728D+01  0.255163D+01 -0.366052D+01
               66            67            68            69            70 
     1   0.255163D+01 -0.487230D+01 -0.104347D+00  0.215844D+00 -0.530469D+01
     2  -0.366052D+01 -0.104347D+00  0.154685D+01  0.839650D+00  0.142132D+00
     3  -0.413255D+01  0.215844D+00  0.839650D+00 -0.107459D+01 -0.249143D-01
               71            72            73            74            75 
     1   0.142132D+00 -0.249143D-01  0.314015D+01 -0.572665D+00 -0.660184D+00
     2  -0.102001D+01  0.704305D+00 -0.572665D+00  0.330453D+01  0.323577D+01
     3   0.704305D+00  0.163150D+01 -0.660184D+00  0.323577D+01  0.396276D+01
               76            77            78            79            80 
     1   0.965354D+00  0.758767D+00  0.541065D+00  0.103005D+01  0.564549D+00
     2   0.758767D+00  0.222591D+01  0.126114D+01  0.564549D+00  0.100328D+01
     3   0.541065D+00  0.126114D+01  0.104204D+01  0.876542D+00  0.121524D+01
               81            82            83            84            85 
     1   0.876542D+00 -0.122960D+02  0.129698D+01  0.158613D+01  0.199532D+01
     2   0.121524D+01  0.129698D+01 -0.808360D+00 -0.234394D+00 -0.887032D+00
     3   0.250298D+01  0.158613D+01 -0.234394D+00 -0.875184D+00 -0.110211D+01
               86            87            88            89            90 
     1  -0.887032D+00 -0.110211D+01  0.236351D+01 -0.108879D+01 -0.113232D+01
     2   0.824531D+00  0.941208D-02 -0.108879D+01 -0.335621D+00 -0.104893D+00
     3   0.941208D-02 -0.404410D+00 -0.113232D+01 -0.104893D+00  0.815406D+00
               91            92            93            94            95 
     1   0.811944D+01 -0.251801D+01 -0.286751D+01 -0.172549D+01  0.132439D+01
     2  -0.251801D+01  0.154874D+01  0.113044D+01  0.132439D+01 -0.112241D+01
     3  -0.286751D+01  0.113044D+01  0.182973D+01  0.111778D+01 -0.808139D+00
               96            97            98            99           100 
     1   0.111778D+01 -0.199853D+01  0.113018D+01  0.159324D+01 -0.493070D+00
     2  -0.808139D+00  0.113018D+01 -0.879007D+00 -0.862939D+00 -0.892827D+00
     3  -0.924437D+00  0.159324D+01 -0.862939D+00 -0.142817D+01 -0.968743D+00
              101           102           103           104           105 
     1  -0.892827D+00 -0.968743D+00 -0.183442D+00 -0.293973D+00 -0.660729D+00
     2  -0.101822D-01 -0.215140D+00 -0.293973D+00 -0.458864D+01 -0.425778D+01
     3  -0.215140D+00 -0.354373D-01 -0.660729D+00 -0.425778D+01 -0.468932D+01
              106           107           108 
     1  -0.185299D+00 -0.651060D+00 -0.415681D+00
     2  -0.651060D+00 -0.435233D+01 -0.460856D+01
     3  -0.415681D+00 -0.460856D+01 -0.585532D+01

----------------------------------------------------------------------

Electric dipole moment (input orientation):
(Debye = 10**-18 statcoulomb cm , SI units = C m)
                 (au)            (Debye)         (10**-30 SI)
  Tot        0.133534D+01      0.339409D+01      0.113215D+02
  x         -0.662595D+00     -0.168415D+01     -0.561771D+01
  y         -0.784684D+00     -0.199447D+01     -0.665283D+01
  z         -0.853442D+00     -0.216923D+01     -0.723578D+01

Dipole polarizability, Alpha (input orientation).
(esu units = cm**3 , SI units = C**2 m**2 J**-1)
Alpha(0;0):
              (au)            (10**-24 esu)      (10**-40 SI)
  iso        0.679410D+02      0.100678D+02      0.112020D+02
  aniso      0.464771D+02      0.688719D+01      0.766304D+01
  xx         0.818125D+02      0.121234D+02      0.134891D+02
  yx         0.609384D+01      0.903014D+00      0.100474D+01
  yy         0.589525D+02      0.873585D+01      0.971995D+01
  zx         0.612280D+01      0.907305D+00      0.100951D+01
  zy         0.222910D+02      0.330319D+01      0.367529D+01
  zz         0.630582D+02      0.934425D+01      0.103969D+02
Alpha(-w;w) w=  530.0nm:
                 (au)         (10**-24 esu)      (10**-40 SI)
  iso        0.723992D+02      0.107284D+02      0.119370D+02
  aniso      0.518195D+02      0.767886D+01      0.854389D+01
  xx         0.884944D+02      0.131135D+02      0.145908D+02
  yx         0.704732D+01      0.104430D+01      0.116195D+01
  yy         0.621088D+02      0.920357D+01      0.102404D+02
  zx         0.709801D+01      0.105182D+01      0.117030D+01
  zy         0.244074D+02      0.361680D+01      0.402423D+01
  zz         0.665943D+02      0.986825D+01      0.109799D+02

First dipole hyperpolarizability, Beta (input orientation).
||, _|_  parallel and perpendicular components, (z) with respect to z axis,
vector components x,y,z.  Values do not include the 1/n! factor of 1/2.
(esu units = statvolt**-1 cm**4 , SI units = C**3 m**3 J**-2)
Beta(0;0,0):
              (au)            (10**-30 esu)      (10**-50 SI)
  || (z)    -0.115608D+03     -0.998763D+00     -0.370681D+00
  _|_(z)    -0.385360D+02     -0.332921D+00     -0.123560D+00
  x          0.225806D+03      0.195079D+01      0.724016D+00
  y         -0.522794D+03     -0.451653D+01     -0.167627D+01
  z         -0.578040D+03     -0.499382D+01     -0.185341D+01
  ||         0.162288D+03      0.140204D+01      0.520353D+00
  xxx        0.569621D+02      0.492108D+00      0.182641D+00
  xxy       -0.810484D+02     -0.700195D+00     -0.259871D+00
  yxy        0.628820D+01      0.543252D-01      0.201623D-01
  yyy       -0.829754D+02     -0.716843D+00     -0.266049D+00
  xxz       -0.903528D+02     -0.780578D+00     -0.289704D+00
  yxz        0.233649D+02      0.201855D+00      0.749163D-01
  yyz       -0.154475D+02     -0.133455D+00     -0.495303D-01
  zxz        0.120184D+02      0.103829D+00      0.385352D-01
  zyz       -0.102408D+02     -0.884727D-01     -0.328358D-01
  zzz       -0.868798D+02     -0.750573D+00     -0.278568D+00
Beta(-w;w,0) w=  530.0nm:
                 (au)         (10**-30 esu)      (10**-50 SI)
  || (z)    -0.156679D+03     -0.135359D+01     -0.502370D+00
  _|_(z)    -0.614299D+02     -0.530706D+00     -0.196966D+00
  x          0.407415D+03      0.351975D+01      0.130632D+01
  y         -0.707254D+03     -0.611012D+01     -0.226771D+01
  z         -0.783396D+03     -0.676793D+01     -0.251185D+01
  ||         0.226266D+03      0.195476D+01      0.725490D+00
  xxx        0.100136D+03      0.865096D+00      0.321072D+00
  yxx       -0.111766D+03     -0.965568D+00     -0.358361D+00
  yyx        0.524235D+01      0.452899D-01      0.168089D-01
  zxx       -0.124951D+03     -0.107948D+01     -0.400639D+00
  zyx        0.277611D+02      0.239835D+00      0.890122D-01
  zzx        0.123386D+02      0.106596D+00      0.395620D-01
  xxy       -0.141262D+03     -0.122039D+01     -0.452936D+00
  yxy        0.167221D+02      0.144466D+00      0.536171D-01
  yyy       -0.104696D+03     -0.904489D+00     -0.335692D+00
  zxy        0.474215D+02      0.409685D+00      0.152051D+00
  zyy       -0.180500D+02     -0.155938D+00     -0.578749D-01
  zzy       -0.674230D+01     -0.582482D-01     -0.216183D-01
  xxz       -0.157484D+03     -0.136054D+01     -0.504949D+00
  yxz        0.469682D+02      0.405769D+00      0.150597D+00
  yyz       -0.131283D+02     -0.113419D+00     -0.420942D-01
  zxz        0.279911D+02      0.241821D+00      0.897495D-01
  zyz       -0.108158D+02     -0.934403D-01     -0.346794D-01
  zzz       -0.108927D+03     -0.941046D+00     -0.349260D+00

----------------------------------------------------------------------

Dipole orientation:
    6         -2.89424720         -0.80429556          4.55600416
    6         -4.36228591         -1.09433412          2.26688172
    6         -7.05471873         -1.62814991          2.69500830
    6         -8.00124127         -1.81642215          5.06510893
    8         -6.50242662         -1.52032628          7.14817154
    6         -4.02485391         -1.02959550          6.84364949
    8         -3.57272236         -0.93631980          0.06291106
    8         -8.49292157         -1.91276792          0.61243901
    1         -7.32450603         -1.67810138         -0.80645244
    1         -9.94868773         -2.20259208          5.54611866
    1         -0.88908134         -0.40676945          4.43092401
    1         -3.07231986         -0.84143403          8.64562686

Electric dipole moment (dipole orientation):
(Debye = 10**-18 statcoulomb cm , SI units = C m)
                 (au)            (Debye)         (10**-30 SI)
  Tot        0.133534D+01      0.339409D+01      0.113215D+02
  x          0.000000D+00      0.000000D+00      0.000000D+00
  y          0.000000D+00      0.000000D+00      0.000000D+00
  z          0.133534D+01      0.339409D+01      0.113215D+02

Dipole polarizability, Alpha (dipole orientation).
(esu units = cm**3 , SI units = C**2 m**2 J**-1)
Alpha(0;0):
              (au)            (10**-24 esu)      (10**-40 SI)
  iso        0.679410D+02      0.100678D+02      0.112020D+02
  aniso      0.464771D+02      0.688719D+01      0.766304D+01
  xx         0.734008D+02      0.108769D+02      0.121022D+02
  yx         0.689574D+01      0.102184D+01      0.113695D+01
  yy         0.399836D+02      0.592496D+01      0.659241D+01
  zx        -0.362625D+01     -0.537355D+00     -0.597888D+00
  zy        -0.743397D+00     -0.110160D+00     -0.122570D+00
  zz         0.904387D+02      0.134016D+02      0.149113D+02
Alpha(-w;w) w=  530.0nm:
                 (au)         (10**-24 esu)      (10**-40 SI)
  iso        0.723992D+02      0.107284D+02      0.119370D+02
  aniso      0.518195D+02      0.767886D+01      0.854389D+01
  xx         0.784595D+02      0.116265D+02      0.129362D+02
  yx         0.765680D+01      0.113462D+01      0.126244D+01
  yy         0.413555D+02      0.612825D+01      0.681860D+01
  zx        -0.481621D+01     -0.713688D+00     -0.794085D+00
  zy        -0.981827D+00     -0.145492D+00     -0.161881D+00
  zz         0.973825D+02      0.144306D+02      0.160562D+02

First dipole hyperpolarizability, Beta (dipole orientation).
||, _|_  parallel and perpendicular components, (z) with respect to z axis,
vector components x,y,z.  Values do not include the 1/n! factor of 1/2.
(esu units = statvolt**-1 cm**4 , SI units = C**3 m**3 J**-2)
Beta(0;0,0):
              (au)            (10**-30 esu)      (10**-50 SI)
  || (z)     0.112920D+03      0.975545D+00      0.362064D+00
  _|_(z)     0.376401D+02      0.325182D+00      0.120688D+00
  x          0.571711D+03      0.493914D+01      0.183311D+01
  y          0.113153D+03      0.977554D+00      0.362810D+00
  z          0.564602D+03      0.487772D+01      0.181032D+01
  ||         0.162288D+03      0.140204D+01      0.520353D+00
  xxx        0.195039D+03      0.168499D+01      0.625366D+00
  xxy        0.336263D+02      0.290505D+00      0.107818D+00
  yxy        0.188116D+02      0.162517D+00      0.603167D-01
  yyy        0.867617D+01      0.749553D-01      0.278189D-01
  xxz        0.455564D+02      0.393572D+00      0.146070D+00
  yxz       -0.113381D+01     -0.979525D-02     -0.363541D-02
  yyz        0.513156D+02      0.443327D+00      0.164536D+00
  zxz       -0.232805D+02     -0.201126D+00     -0.746458D-01
  zyz       -0.458481D+01     -0.396092D-01     -0.147006D-01
  zzz        0.913287D+02      0.789009D+00      0.292833D+00
Beta(-w;w,0) w=  530.0nm:
                 (au)         (10**-30 esu)      (10**-50 SI)
  || (z)     0.142826D+03      0.123390D+01      0.457951D+00
  _|_(z)     0.629581D+02      0.543909D+00      0.201866D+00
  x          0.860751D+03      0.743622D+01      0.275988D+01
  y          0.170386D+03      0.147200D+01      0.546319D+00
  z          0.714129D+03      0.616952D+01      0.228976D+01
  ||         0.226266D+03      0.195476D+01      0.725490D+00
  xxx        0.303862D+03      0.262513D+01      0.974292D+00
  yxx        0.550444D+02      0.475541D+00      0.176492D+00
  yyx        0.244414D+02      0.211155D+00      0.783679D-01
  zxx        0.455517D+02      0.393531D+00      0.146055D+00
  zyx       -0.520408D+01     -0.449592D-01     -0.166862D-01
  zzx       -0.446092D+02     -0.385389D+00     -0.143033D+00
  xxy        0.554099D+02      0.478698D+00      0.177664D+00
  yxy        0.224531D+02      0.193978D+00      0.719929D-01
  yyy        0.952249D+01      0.822669D-01      0.305325D-01
  zxy       -0.520955D+01     -0.450064D-01     -0.167037D-01
  zyy        0.711365D+02      0.614564D+00      0.228089D+00
  zzy       -0.879331D+01     -0.759673D-01     -0.281945D-01
  xxz        0.977271D+02      0.844286D+00      0.313349D+00
  yxz        0.682095D+01      0.589277D-01      0.218704D-01
  yyz        0.650095D+02      0.561632D+00      0.208444D+00
  zxz       -0.377870D+02     -0.326450D+00     -0.121159D+00
  zyz       -0.744339D+01     -0.643051D-01     -0.238662D-01
  zzz        0.106005D+03      0.915804D+00      0.339892D+00

----------------------------------------------------------------------
1\1\GINC000000-CAVENDISH\Freq\RB3LYP\6-31++G(d,p)\C5H4O3\VOLKOV\13-Dec
-2024\0\\#MaxDisk=50GB #p rb3lyp/6-31++g(d,p) geom=check guess=read sc
f=(xqc,novaracc) freq=raman cphf=rdfreq integral=(grid=superfinegrid,a
cc2e=13)\\3-hydroxypyronat\\0,1\C,-2.5735290296,-0.8083355047,-1.03101
71228\C,-2.659919039,0.1628332693,0.0384672919\C,-4.03334299,0.5061283
058,0.4346492903\C,-5.0990427436,-0.06313771,-0.1769477423\O,-4.944136
1672,-0.9756572329,-1.1829385053\C,-3.7038440131,-1.3191660529,-1.5779
047881\O,-1.7112723695,0.7078534056,0.6256827456\O,-4.1600421893,1.407
9944624,1.4281270418\H,-3.2399589369,1.6412053259,1.6741797778\H,-6.13
74420666,0.1319122105,0.0516437429\H,-1.6015642125,-1.1242423278,-1.39
16114829\H,-3.7309472428,-2.0477711512,-2.3789522491\\Version=ES64L-G0
9RevE.01\State=1-A\HF=-418.6053182\RMSD=4.018e-009\RMSF=6.444e-005\Zer
oPoint=0.085319\Thermal=0.0914408\Dipole=-0.6625947,-0.7846842,-0.8534
419\DipoleDeriv=-0.1359933,-0.0574874,-0.0642293,-0.3259524,-0.3568726
,-0.1553356,-0.3597203,-0.158846,-0.3816747,1.2622003,0.4438828,0.4746
811,0.4246356,0.5900189,0.3689745,0.4538319,0.368794,0.6492457,-0.5705
834,-0.0987825,-0.1000654,0.0496739,0.60988,0.585963,0.0633053,0.58810
28,0.7222336,0.3702173,-0.1538291,-0.1755551,0.2329309,0.185913,0.3127
947,0.2499556,0.3180659,0.2452372,-0.8985309,0.0488804,0.0646327,-0.11
22419,-0.4188506,-0.3592617,-0.1123849,-0.3615734,-0.4870092,0.9508575
,0.0293273,0.0199011,0.0438511,0.1637064,0.1425267,0.0357173,0.1425657
,0.1899728,-1.1474442,-0.3226499,-0.3449071,-0.3694999,-0.6465512,-0.2
661996,-0.3966205,-0.2669519,-0.6885211,-0.2495475,0.1031068,0.1123388
,-0.014573,-0.8014299,-0.4910527,-0.0171888,-0.492446,-0.8961984,0.291
4958,-0.0513383,-0.0563812,0.0330109,0.3675431,0.0542203,0.0364352,0.0
551132,0.3782385,0.0297465,0.0247985,0.0292987,0.0105378,0.1243154,-0.
0590542,0.0135052,-0.0592503,0.1124959,0.0205788,0.0339385,0.0391345,0
.0219648,0.106459,-0.05281,0.0259283,-0.0529892,0.0955369,0.077003,0.0
00153,0.0011512,0.0056622,0.0758686,-0.0807652,0.0072357,-0.0805849,0.
0604427\Polar=81.812504,6.0938435,58.9524686,6.1227977,22.2910141,63.0
581526\PolarDeriv=-1.327748,1.300655,5.0988836,1.5437988,1.2509583,5.2
766637,2.534047,0.6430204,2.1895855,-2.7057381,3.2407536,4.9641873,2.8
942737,-2.7085569,4.4191999,0.0581771,3.793737,3.2472919,-5.8600906,-4
.8532401,-1.8420647,-5.2179427,-3.6561731,-2.4075619,-6.0174384,0.7772
48,-1.5083344,-0.8796,-2.9341582,-2.5811944,-6.5052679,-0.9039448,-2.1
769089,0.7670341,-3.2058843,-2.3268289,9.176372,0.7282426,3.2740181,0.
6914438,2.1470853,3.7300129,6.3633873,-0.6887981,6.0336575,-0.6301733,
1.0273703,0.9901588,6.8730888,-0.5565523,1.3613915,-0.8277915,0.598629
1,6.2729696,-5.2676137,-0.375877,-5.4734239,-0.4707524,-1.8993966,-5.8
88099,-5.4773384,-1.54567,-4.8513732,4.8206883,-0.9734142,0.0591193,-6
.1130158,4.7400861,-0.0517312,-0.6054478,-0.6357322,-4.8952888,-10.038
5946,-2.147464,1.6388597,-2.2239214,1.1678117,1.9188161,3.0006846,-3.9
115414,-0.7400545,-3.8902261,-0.2931583,-0.7200933,3.4292095,-3.815271
5,-0.8537702,-4.6670327,-0.3456894,-0.7867574,3.7488926,0.7423879,-7.0
952741,0.6715463,-3.0051184,-7.7632163,-3.8065194,0.0640751,-5.6116945
,2.7929981,-1.1425997,0.1618661,-4.3124684,2.7234418,-0.0485279,0.5767
562,-0.6797644,-5.7054958,14.8473959,4.9958731,3.7725201,5.352879,3.68
61884,4.3927039,5.6711462,3.982205,5.443014,0.2136183,3.6689333,2.3127
447,6.1432502,0.241624,2.1218327,3.9101091,3.6780702,6.2081319,-3.9285
16,2.1232693,-2.9366695,2.3789661,-3.1357796,-3.5676881,-2.8240801,-0.
2169982,1.7941784,0.1551616,0.9550227,-0.6906592,-3.0670551,0.1077725,
-0.6417751,-0.1708774,0.8335048,1.9354389,2.7548728,-0.3935791,2.95113
3,-0.458277,2.8622209,3.5310794,0.9197206,0.7449687,2.0223198,0.548484
3,1.1366757,0.9273531,0.9868269,0.5688282,0.896423,0.8607259,1.0935503
,2.270182,-11.3681928,1.1424716,-0.8656379,1.4000566,-0.2729952,-0.937
214,1.6976096,-0.9582126,0.769206,-0.9082261,0.0493621,-0.3036432,2.01
70082,-0.8972078,-0.2423344,-1.1612938,-0.0493166,0.780766,7.742519,-2
.329872,1.5156639,-2.6542322,1.0696229,1.7786551,-1.6777949,1.3474468,
-1.1327005,1.0631662,-0.7686123,-0.8322116,-1.9395276,1.073038,-0.7969
823,1.6016005,-0.8088312,-1.4210791,-0.4792967,-0.9328674,-0.0380086,-
1.0135648,-0.2144247,-0.0641519,-0.3834239,-0.2377437,-4.4078041,-0.58
01532,-3.966175,-4.2876277,-0.4063223,-0.5732572,-3.9868171,-0.3419597
,-4.2722734,-5.5793302\HyperPolar=56.96208,-81.0484304,6.2882036,-82.9
754298,-90.3527872,23.364903,-15.4475153,12.0183693,-10.2408194,-86.87
97552\PG=C01 [X(C5H4O3)]\NImag=0\\0.81451015,0.02656629,0.34769381,0.0
1966103,0.27047675,0.39882141,-0.12254311,0.02159036,0.02457579,0.7172
8750,0.02967784,-0.14233182,-0.08974682,0.11123906,0.43236550,0.033484
44,-0.08963166,-0.16016248,0.11518166,0.28281198,0.48363279,0.01279354
,0.00927637,0.01006627,-0.16873700,0.02994814,0.03431391,0.70949210,0.
02089977,-0.00842404,-0.01271074,0.04598806,-0.08629040,-0.02136258,0.
09507607,0.41268665,0.02285080,-0.01254136,-0.01124720,0.05196293,-0.0
2116250,-0.09140933,0.09661752,0.32587393,0.47242368,0.00136853,0.0078
5570,0.00860338,-0.03017438,-0.01832110,-0.01976298,-0.35662696,-0.109
25068,-0.11590454,0.84094949,-0.01325344,-0.00234213,-0.00069807,-0.02
192468,0.01546392,0.01946165,-0.09309603,-0.13195613,-0.09566274,0.046
36670,0.34236583,-0.01462115,-0.00098973,-0.00242006,-0.02373747,0.019
41811,0.01971876,-0.09814305,-0.09545539,-0.14749788,0.04096802,0.2622
1812,0.39129673,-0.07085213,-0.00653375,-0.00604213,-0.01468808,0.0251
8332,0.02778557,0.02080383,-0.02511809,-0.02790110,-0.10268159,0.01521
996,0.01760315,0.45368871,0.00193283,0.01797544,0.00544595,0.02232677,
-0.01384662,-0.00650230,-0.02234584,-0.01655570,-0.01879499,0.00052578
,-0.14412583,-0.11471372,-0.07155348,0.25945518,0.00325783,0.00556724,
0.01906970,0.02465386,-0.00655341,-0.01574115,-0.02485114,-0.01874708,
-0.01948320,0.00143243,-0.11492586,-0.16628437,-0.08395297,0.20871491,
0.30136773,-0.34568079,-0.09473972,-0.10027967,0.02832672,-0.03734593,
-0.04150416,-0.01239099,0.00439529,0.00500488,-0.02415334,0.03000594,0
.03340351,-0.27236155,0.04965188,0.05763166,0.69186446,-0.11528179,-0.
13770970,-0.09480637,-0.02818062,-0.01251284,-0.01019977,0.00937624,0.
00193971,0.00134759,0.02872926,-0.02018586,-0.02745957,0.03626160,-0.0
8939733,-0.04012041,0.07179145,0.43326111,-0.12286026,-0.09508367,-0.1
5308667,-0.03142691,-0.01006377,-0.01355880,0.01049671,0.00142149,0.00
201373,0.03199244,-0.02747822,-0.02626130,0.04288558,-0.04029997,-0.09
829601,0.07142623,0.32850722,0.49420047,0.00522518,-0.02155066,-0.0235
8510,-0.40035936,-0.17011975,-0.18275646,-0.08511122,-0.02406389,-0.02
508775,0.00113086,0.01456293,0.01606649,0.00102839,-0.00829303,-0.0091
4543,0.00202575,0.00517399,0.00574347,0.47644987,-0.03596565,-0.016808
72,-0.03458835,-0.17175969,-0.17602207,-0.12021213,-0.01958275,0.00657
196,-0.01385128,0.00749078,0.00488896,0.00025939,-0.00806493,-0.000795
84,-0.00023419,0.01332922,0.00179000,-0.00453068,0.21233838,0.17470577
,-0.03944517,-0.03478221,-0.02268499,-0.18456090,-0.12022707,-0.194572
76,-0.02015450,-0.01380688,0.00449124,0.00828549,0.00016864,0.00463428
,-0.00889524,-0.00023437,-0.00061698,0.01472046,-0.00441866,0.00068434
,0.22778359,0.15322820,0.19847617,-0.00521472,0.00282438,0.00324885,-0
.01507005,0.02074322,0.02309801,-0.10862872,-0.00295649,-0.00239051,0.
01332342,-0.02766714,-0.03056525,-0.00167149,-0.00345057,-0.00365261,-
0.00588836,-0.00035251,-0.00031992,0.00004589,0.01226866,0.01351003,0.
52684275,0.00585108,0.00908161,0.00441378,0.00382926,-0.02213528,-0.03
216258,0.03644574,-0.17133950,-0.14658813,-0.00791646,-0.01602900,-0.0
2091524,0.00751748,-0.00110449,-0.01052757,-0.01205043,-0.00132127,-0.
00053527,-0.00258134,0.00868151,0.00909133,0.06663244,0.24382750,0.006
57644,0.00444028,0.00980851,0.00450876,-0.03238665,-0.02862414,0.04095
490,-0.14612624,-0.19969764,-0.00883072,-0.02066165,-0.01949487,0.0083
9302,-0.01037154,-0.00316987,-0.01317544,-0.00068803,-0.00126844,-0.00
283663,0.00888568,0.01027020,0.06752427,0.23219755,0.28673492,-0.00416
849,-0.00442885,-0.00482136,0.00868397,0.01185206,0.01295720,0.0010548
9,-0.01059875,-0.01168207,0.00226742,0.00326905,0.00355671,-0.00365139
,0.00160433,0.00184912,0.00592670,0.00021918,0.00016495,-0.00009751,-0
.00913594,-0.01014590,-0.40570145,-0.09846800,-0.10382032,0.39616325,-
0.00027192,0.00059129,0.00091454,-0.00276184,-0.00266249,-0.00534881,-
0.03101236,-0.01679757,-0.01633323,0.00210156,-0.00310709,-0.00310168,
-0.00026584,0.00126823,-0.00166224,-0.00110283,0.00009401,-0.00006849,
-0.00191751,-0.00067492,0.00602481,-0.07012233,-0.04648257,-0.03842353
,0.10530947,0.06764597,-0.00024834,0.00097485,0.00084010,-0.00312861,-
0.00554500,-0.00383734,-0.03414476,-0.01653819,-0.01941609,0.00226933,
-0.00310745,-0.00377123,-0.00019478,-0.00169223,0.00093295,-0.00129901
,-0.00008765,0.00009070,-0.00219188,0.00612255,0.00065096,-0.07263620,
-0.03812262,-0.05193863,0.11152020,0.05779798,0.07629151,-0.00017767,-
0.00023958,-0.00027131,0.00077274,-0.00222529,-0.00232888,-0.01371690,
0.00604838,0.00695026,-0.34141237,0.04789035,0.05687363,0.00126729,0.0
0253280,0.00273290,0.00321245,-0.00088380,-0.00097667,-0.00162760,-0.0
0007142,-0.00008918,0.00127345,0.00066835,0.00066019,-0.00033730,-0.00
002943,-0.00003056,0.35079058,0.00060327,0.00006118,0.00089691,-0.0002
6625,0.00275145,-0.00747818,-0.01223302,0.01043108,0.00253731,0.041367
11,-0.04803566,-0.01841323,0.02637623,-0.01105657,-0.00959439,-0.00274
940,-0.00036722,-0.00364701,-0.00145204,-0.00095854,0.00153120,0.00093
494,-0.00167393,0.00277984,0.00013922,-0.00012186,0.00014674,-0.053720
78,0.04874678,0.00065721,0.00090902,0.00022916,-0.00017203,-0.00745183
,0.00135991,-0.01315650,0.00229554,0.01097991,0.04968201,-0.01850122,-
0.05282856,0.02896569,-0.00927317,-0.01325700,-0.00302956,-0.00367410,
-0.00101569,-0.00160609,0.00151277,-0.00064832,0.00095685,0.00277963,-
0.00116663,0.00015493,0.00014889,-0.00009628,-0.06356312,0.03169575,0.
05632040,-0.29155750,0.07624853,0.08738164,0.00204408,-0.00092715,-0.0
0100263,0.00055475,-0.00040993,-0.00039755,0.00066666,-0.00048703,-0.0
0054926,-0.00189131,-0.00242390,-0.00249512,-0.01704709,0.00996790,0.0
1116200,0.00085049,0.00057192,0.00058263,0.00019088,-0.00014253,-0.000
17533,0.00011592,0.00000713,0.00001007,-0.00004035,0.00007649,0.000078
02,0.30554609,0.07769087,-0.06795847,-0.04161000,0.02110416,-0.0010346
7,-0.00511433,-0.00135238,-0.00007857,-0.00509230,0.00009680,-0.001140
44,-0.00093206,-0.00431522,0.00588587,-0.00554412,-0.01072038,0.004015
39,0.00757563,-0.00190261,0.00016324,0.00311860,0.00111377,-0.00113071
,0.00008199,0.00027860,0.00027945,-0.00001584,0.00004477,-0.00017735,0
.00035706,-0.08233711,0.06329433,0.08897195,-0.04159224,-0.07803994,0.
02323517,-0.00481207,-0.00225404,-0.00143361,-0.00510466,-0.00102760,0
.00009313,-0.00092560,-0.00131422,-0.00457083,-0.00557026,0.00491281,-
0.01160642,0.00729753,0.00544661,-0.00214033,0.00308456,0.00077473,0.0
0120729,0.00009898,-0.00112824,0.00030822,-0.00001346,0.00027351,0.000
04298,0.00035641,-0.00011060,-0.09437069,0.04478341,0.07412877,0.00629
701,-0.01686906,-0.01853738,-0.00554303,0.00029557,0.00053433,0.000512
67,-0.00000974,-0.00002287,-0.00465775,-0.00088659,-0.00085533,-0.0089
9069,0.02949244,0.03253946,-0.05383396,-0.01682091,-0.01828762,0.00043
926,-0.00141858,-0.00159131,0.00049839,0.00021443,0.00022088,-0.000256
02,0.00006588,0.00007455,-0.00000434,0.00092423,0.00103259,0.00056738,
0.00029874,0.00026313,0.06497108,0.00155086,0.00017155,-0.00798756,-0.
00118458,0.00625533,-0.00426130,-0.00050016,-0.00018748,0.00026770,0.0
0095455,0.00420344,0.00008499,0.00529271,-0.00770232,-0.00637289,-0.01
046508,-0.17960598,-0.15579727,-0.00019447,-0.00154133,0.00030640,0.00
003163,-0.00037385,0.00027230,-0.00004037,-0.00003244,0.00006687,-0.00
001434,0.00040065,-0.00079834,-0.00014431,-0.00211805,0.00239739,0.004
71357,0.18053049,0.00171523,-0.00774725,-0.00112754,-0.00109224,-0.004
28098,0.00544858,-0.00056575,0.00026081,-0.00012961,0.00117202,0.00011
241,0.00422271,0.00592403,-0.00670831,-0.00943458,-0.01129248,-0.15569
780,-0.20894893,-0.00024389,0.00032348,-0.00145885,0.00001919,0.000270
14,-0.00032517,-0.00004168,0.00006520,-0.00002016,-0.00000024,-0.00081
136,0.00023371,-0.00022376,0.00239196,-0.00166178,0.00462957,0.1718216
9,0.21320164\\-0.00010172,-0.00005148,-0.00002644,0.00014746,0.0001168
0,0.00006983,-0.00006057,-0.00006889,-0.00005370,0.00001566,0.00006133
,0.00008590,-0.00001131,-0.00007355,-0.00005521,0.00000052,0.00005661,
0.00001327,-0.00007184,-0.00004086,-0.00003415,-0.00007834,-0.00005688
,-0.00011159,0.00011201,0.00006591,0.00011514,0.00001916,-0.00000113,-
0.00000857,0.00001407,-0.00000230,0.00000279,0.00001490,-0.00000555,0.
00000271\\\@


THE VALUE OF PHILOSOPHY IS, IN FACT, TO BE SOUGHT LARGELY IN ITS
VERY UNCERTAINTY.  THE MAN WHO HAS NO TINCTURE OF PHILOSOPHY GOES
THROUGH LIFE IMPRISONED IN THE PREJUDICES DERIVED FROM COMMON SENSE,
FROM THE HABITUAL BELIEFS OF HIS AGE OR HIS NATION, AND FROM
CONVICTIONS WHICH HAVE GROWN UP IN HIS MIND WITHOUT THE CO-OPERATION
OR CONSENT OF HIS DELIBERATE REASON.  TO SUCH A MAN THE WORLD TENDS
TO BE DEFINITE, FINITE, OBVIOUS; COMMON OBJECTS ROUSE NO QUESTIONS,
AND UNFAMILIAR POSSIBILITIES ARE CONTEMPTUOUSLY REJECTED.

                            -- BERTRAND RUSSELL
Job cpu time:       0 days  0 hours 34 minutes 37.0 seconds.
File lengths (MBytes):  RWF=     78 Int=      0 D2E=      0 Chk=      3 Scr=      1
Normal termination of Gaussian 09 at Fri Dec 13 23:08:03 2024.
