# Supplementary material for: Binding Zinc and Oxo-Vanadium Insulin-Mimetic Complexes to Phosphatase Enzymes: Structure, Electronics and Implications
Source: Molecules. 2025 Mar 26;30(7):1469. doi: 10.3390/molecules30071469 (PMC11990500; doi:10.3390/molecules30071469)
Supplement: Supplementary file 1 [file molecules-30-01469-s001.zip › SUPPLEMENTARY_MATERIAL/LOG/hp.log]

Entering Link 1 = /usr/local/g16/l1.exe PID=     13532.
 
Copyright (c) 1988,1990,1992,1993,1995,1998,2003,2009,2013,
           Gaussian, Inc.  All Rights Reserved.
 
This is part of the Gaussian(R) 09 program.  It is based on
the Gaussian(R) 03 system (copyright 2003, Gaussian, Inc.),
the Gaussian(R) 98 system (copyright 1998, Gaussian, Inc.),
the Gaussian(R) 94 system (copyright 1995, Gaussian, Inc.),
the Gaussian 92(TM) system (copyright 1992, Gaussian, Inc.),
the Gaussian 90(TM) system (copyright 1990, Gaussian, Inc.),
the Gaussian 88(TM) system (copyright 1988, Gaussian, Inc.),
the Gaussian 86(TM) system (copyright 1986, Carnegie Mellon
University), and the Gaussian 82(TM) system (copyright 1983,
Carnegie Mellon University). Gaussian is a federally registered
trademark of Gaussian, Inc.
 
This software contains proprietary and confidential information,
including trade secrets, belonging to Gaussian, Inc.
 
This software is provided under written license and may be
used, copied, transmitted, or stored only in accord with that
written license.
 
The following legend is applicable only to US Government
contracts under FAR:
 
                   RESTRICTED RIGHTS LEGEND
 
Use, reproduction and disclosure by the US Government is
subject to restrictions as set forth in subparagraphs (a)
and (c) of the Commercial Computer Software - Restricted
Rights clause in FAR 52.227-19.
 
Gaussian, Inc.
340 Quinnipiac St., Bldg. 40, Wallingford CT 06492
 
 
---------------------------------------------------------------
Warning -- This program may not be used in any manner that
competes with the business of Gaussian, Inc. or will provide
assistance to any competitor of Gaussian, Inc.  The licensee
of this program is prohibited from giving any competitor of
Gaussian, Inc. access to this program.  By using this program,
the user acknowledges that Gaussian, Inc. is engaged in the
business of creating and licensing software in the field of
computational chemistry and represents and warrants to the
licensee that it is not a competitor of Gaussian, Inc. and that
it will not use this program in any manner prohibited above.
---------------------------------------------------------------
 

Cite this work as:
Gaussian 16, Revision B.01,
M. J. Frisch, G. W. Trucks, H. B. Schlegel, G. E. Scuseria, 
M. A. Robb, J. R. Cheeseman, G. Scalmani, V. Barone, 
G. A. Petersson, H. Nakatsuji, X. Li, M. Caricato, A. V. Marenich, 
J. Bloino, B. G. Janesko, R. Gomperts, B. Mennucci, H. P. Hratchian, 
J. V. Ortiz, A. F. Izmaylov, J. L. Sonnenberg, D. Williams-Young, 
F. Ding, F. Lipparini, F. Egidi, J. Goings, B. Peng, A. Petrone, 
T. Henderson, D. Ranasinghe, V. G. Zakrzewski, J. Gao, N. Rega, 
G. Zheng, W. Liang, M. Hada, M. Ehara, K. Toyota, R. Fukuda, 
J. Hasegawa, M. Ishida, T. Nakajima, Y. Honda, O. Kitao, H. Nakai, 
T. Vreven, K. Throssell, J. A. Montgomery, Jr., J. E. Peralta, 
F. Ogliaro, M. J. Bearpark, J. J. Heyd, E. N. Brothers, K. N. Kudin, 
V. N. Staroverov, T. A. Keith, R. Kobayashi, J. Normand, 
K. Raghavachari, A. P. Rendell, J. C. Burant, S. S. Iyengar, 
J. Tomasi, M. Cossi, J. M. Millam, M. Klene, C. Adamo, R. Cammi, 
J. W. Ochterski, R. L. Martin, K. Morokuma, O. Farkas, 
J. B. Foresman, and D. J. Fox, Gaussian, Inc., Wallingford CT, 2016.

******************************************
Gaussian 16:  ES64L-G16RevB.01 20-Dec-2017
               07-Dec-2024 
******************************************
%NPROCS=4
Will use up to    4 processors via shared memory.
%oldchk=hp.chk
%chk=hpf.chk
Copying data from "hp.chk" to current chk file "hpf.chk".
----------------------------------------------------------------------
#MaxDisk=50GB #p rb3lyp/6-31++g(d,p) geom=check guess=read scf=(xqc,no
varacc) freq=raman cphf=rdfreq integral=(grid=superfinegrid,acc2e=13)
----------------------------------------------------------------------
1/10=4,29=2,30=1,38=1,83=1/1,3;
2/12=2,40=1/2;
3/5=1,6=6,7=1111,11=2,14=-4,16=1,25=1,30=1,71=2,74=-5,75=-7,116=1,140=1/1,2,3;
4/5=1/1;
5/5=2,8=3,13=1,38=6,87=13,98=1/2,8;
8/6=4,10=90,11=11,87=13/1;
10/13=10,15=4,49=1,72=3,87=13/2;
11/6=3,8=1,9=11,15=111,16=1,87=13/1,2,10;
10/6=1,49=1,87=13/2;
6/7=2,8=2,9=2,10=2,18=1,28=1/1;
7/8=1,10=1,25=1,87=13/1,2,3,16;
1/10=4,30=1/3;
99//99;
----------------
3-hydroxypyronat
----------------
Structure from the checkpoint file:  "hpf.chk"
Charge = -1 Multiplicity = 1
Redundant internal coordinates found in file.
C,0,-2.5939049494,-0.7532895373,-0.9871157072
C,0,-2.6600260642,0.2782839249,0.0408169936
C,0,-4.0605017682,0.669122956,0.4756166372
C,0,-5.0982064354,-0.0210854218,-0.1766491049
O,0,-4.9404451755,-0.9978771392,-1.1532120224
C,0,-3.7044820342,-1.3311898373,-1.5252771669
O,0,-1.6326144373,0.7928185804,0.5185018869
O,0,-4.2653440074,1.5510654984,1.3593307544
H,0,-6.1456106167,0.1548657187,0.0326888616
H,0,-1.6110167719,-1.0661776414,-1.3305819656
H,0,-3.6970377398,-2.1010421013,-2.2910731667
Recover connectivity data from disk.
Using perturbation frequencies:    0.000000    0.085969

GradGradGradGradGradGradGradGradGradGradGradGradGradGradGradGradGradGrad
Berny optimization.
Initialization pass.
                          ----------------------------
                          !    Initial Parameters    !
                          ! (Angstroms and Degrees)  !
--------------------------                            --------------------------
! Name  Definition              Value          Derivative Info.                !
--------------------------------------------------------------------------------
! R1    R(1,2)                  1.4578         calculate D2E/DX2 analytically  !
! R2    R(1,6)                  1.3627         calculate D2E/DX2 analytically  !
! R3    R(1,10)                 1.0872         calculate D2E/DX2 analytically  !
! R4    R(2,3)                  1.5176         calculate D2E/DX2 analytically  !
! R5    R(2,7)                  1.2444         calculate D2E/DX2 analytically  !
! R6    R(3,4)                  1.4067         calculate D2E/DX2 analytically  !
! R7    R(3,8)                  1.2652         calculate D2E/DX2 analytically  !
! R8    R(4,5)                  1.3902         calculate D2E/DX2 analytically  !
! R9    R(4,9)                  1.0825         calculate D2E/DX2 analytically  !
! R10   R(5,6)                  1.3331         calculate D2E/DX2 analytically  !
! R11   R(6,11)                 1.0859         calculate D2E/DX2 analytically  !
! A1    A(2,1,6)              122.7925         calculate D2E/DX2 analytically  !
! A2    A(2,1,10)             117.8677         calculate D2E/DX2 analytically  !
! A3    A(6,1,10)             119.3398         calculate D2E/DX2 analytically  !
! A4    A(1,2,3)              115.2214         calculate D2E/DX2 analytically  !
! A5    A(1,2,7)              121.7236         calculate D2E/DX2 analytically  !
! A6    A(3,2,7)              123.055          calculate D2E/DX2 analytically  !
! A7    A(2,3,4)              114.9328         calculate D2E/DX2 analytically  !
! A8    A(2,3,8)              121.9411         calculate D2E/DX2 analytically  !
! A9    A(4,3,8)              123.1261         calculate D2E/DX2 analytically  !
! A10   A(3,4,5)              125.9283         calculate D2E/DX2 analytically  !
! A11   A(3,4,9)              122.981          calculate D2E/DX2 analytically  !
! A12   A(5,4,9)              111.0907         calculate D2E/DX2 analytically  !
! A13   A(4,5,6)              118.486          calculate D2E/DX2 analytically  !
! A14   A(1,6,5)              122.639          calculate D2E/DX2 analytically  !
! A15   A(1,6,11)             124.9999         calculate D2E/DX2 analytically  !
! A16   A(5,6,11)             112.3611         calculate D2E/DX2 analytically  !
! D1    D(6,1,2,3)              0.0047         calculate D2E/DX2 analytically  !
! D2    D(6,1,2,7)           -179.9923         calculate D2E/DX2 analytically  !
! D3    D(10,1,2,3)          -179.9976         calculate D2E/DX2 analytically  !
! D4    D(10,1,2,7)             0.0054         calculate D2E/DX2 analytically  !
! D5    D(2,1,6,5)             -0.0011         calculate D2E/DX2 analytically  !
! D6    D(2,1,6,11)           179.9983         calculate D2E/DX2 analytically  !
! D7    D(10,1,6,5)          -179.9988         calculate D2E/DX2 analytically  !
! D8    D(10,1,6,11)            0.0006         calculate D2E/DX2 analytically  !
! D9    D(1,2,3,4)             -0.0051         calculate D2E/DX2 analytically  !
! D10   D(1,2,3,8)           -179.9998         calculate D2E/DX2 analytically  !
! D11   D(7,2,3,4)            179.9919         calculate D2E/DX2 analytically  !
! D12   D(7,2,3,8)             -0.0029         calculate D2E/DX2 analytically  !
! D13   D(2,3,4,5)              0.0025         calculate D2E/DX2 analytically  !
! D14   D(2,3,4,9)           -179.9942         calculate D2E/DX2 analytically  !
! D15   D(8,3,4,5)            179.9972         calculate D2E/DX2 analytically  !
! D16   D(8,3,4,9)              0.0004         calculate D2E/DX2 analytically  !
! D17   D(3,4,5,6)              0.0012         calculate D2E/DX2 analytically  !
! D18   D(9,4,5,6)            179.9982         calculate D2E/DX2 analytically  !
! D19   D(4,5,6,1)             -0.002          calculate D2E/DX2 analytically  !
! D20   D(4,5,6,11)           179.9985         calculate D2E/DX2 analytically  !
--------------------------------------------------------------------------------
Trust Radius=3.00D-01 FncErr=1.00D-07 GrdErr=1.00D-07
Number of steps in this run=      2 maximum allowed number of steps=      2.
GradGradGradGradGradGradGradGradGradGradGradGradGradGradGradGradGradGrad

                         Input orientation:                          
---------------------------------------------------------------------
Center     Atomic      Atomic             Coordinates (Angstroms)
Number     Number       Type             X           Y           Z
---------------------------------------------------------------------
     1          6           0       -2.593905   -0.753290   -0.987116
     2          6           0       -2.660026    0.278284    0.040817
     3          6           0       -4.060502    0.669123    0.475617
     4          6           0       -5.098206   -0.021085   -0.176649
     5          8           0       -4.940445   -0.997877   -1.153212
     6          6           0       -3.704482   -1.331190   -1.525277
     7          8           0       -1.632614    0.792819    0.518502
     8          8           0       -4.265344    1.551065    1.359331
     9          1           0       -6.145611    0.154866    0.032689
    10          1           0       -1.611017   -1.066178   -1.330582
    11          1           0       -3.697038   -2.101042   -2.291073
---------------------------------------------------------------------
                   Distance matrix (angstroms):
                   1          2          3          4          5
    1  C    0.000000
    2  C    1.457793   0.000000
    3  C    2.512718   1.517609   0.000000
    4  C    2.732125   2.466098   1.406652   0.000000
    5  O    2.365092   2.873083   2.491239   1.390211   0.000000
    6  C    1.362706   2.476680   2.851592   2.340436   1.333092
    7  O    2.362502   1.244389   2.431415   3.627120   4.116183
    8  O    3.689115   2.436288   1.265201   2.350437   3.642217
    9  H    3.805175   3.487778   2.192789   1.082514   2.046363
   10  H    1.087169   2.188317   3.503370   3.818936   3.334849
   11  H    2.175694   3.489169   3.931983   3.280287   2.014389
                   6          7          8          9         10
    6  C    0.000000
    7  O    3.602927   0.000000
    8  O    4.116178   2.865868   0.000000
    9  H    3.254954   4.583681   2.691608   0.000000
   10  H    2.119135   2.622107   4.596852   4.889989   0.000000
   11  H    1.085897   4.531003   5.194835   4.060111   2.518923
                  11
   11  H    0.000000
Stoichiometry    C5H3O3(1-)
Framework group  C1[X(C5H3O3)]
Deg. of freedom    27
Full point group                 C1      NOp   1
Largest Abelian subgroup         C1      NOp   1
Largest concise Abelian subgroup C1      NOp   1
                        Standard orientation:                         
---------------------------------------------------------------------
Center     Atomic      Atomic             Coordinates (Angstroms)
Number     Number       Type             X           Y           Z
---------------------------------------------------------------------
     1          6           0        0.662714    1.362735    0.000055
     2          6           0       -0.673590    0.780109    0.000025
     3          6           0       -0.717667   -0.736860    0.000050
     4          6           0        0.540129   -1.366638   -0.000013
     5          8           0        1.773545   -0.725258   -0.000045
     6          6           0        1.797076    0.607626    0.000010
     7          8           0       -1.696419    1.488858   -0.000075
     8          8           0       -1.810294   -1.374747    0.000025
     9          1           0        0.660492   -2.442440   -0.000094
    10          1           0        0.744428    2.446829    0.000078
    11          1           0        2.808454    1.002957    0.000004
---------------------------------------------------------------------
Rotational constants (GHZ):      3.3701499      2.3306687      1.3778202
Standard basis: 6-31++G(d,p) (6D, 7F)
There are   170 symmetry adapted cartesian basis functions of A   symmetry.
There are   170 symmetry adapted basis functions of A   symmetry.
  170 basis functions,   280 primitive gaussians,   170 cartesian basis functions
   29 alpha electrons       29 beta electrons
      nuclear repulsion energy       338.8554169086 Hartrees.
NAtoms=   11 NActive=   11 NUniq=   11 SFac= 1.00D+00 NAtFMM=   60 NAOKFM=F Big=F
Integral buffers will be    262144 words long.
Raffenetti 2 integral format.
Two-electron integral symmetry is turned on.
One-electron integrals computed using PRISM.
NBasis=   170 RedAO= T EigKep=  1.37D-05  NBF=   170
NBsUse=   170 1.00D-06 EigRej= -1.00D+00 NBFU=   170
Initial guess from the checkpoint file:  "hpf.chk"
B after Tr=     0.000000    0.000000    0.000000
        Rot=    1.000000    0.000000    0.000000    0.000000 Ang=   0.00 deg.
Keep R1 ints in memory in canonical form, NReq=108220473.
Requested convergence on RMS density matrix=1.00D-08 within  64 cycles.
Requested convergence on MAX density matrix=1.00D-06.
Requested convergence on             energy=1.00D-06.
No special actions if energy rises.
SCF Done:  E(RB3LYP) =  -418.040637801     A.U. after    2 cycles
           NFock=  2  Conv=0.52D-08     -V/T= 2.0091
QCSCF skips out because SCF is already converged.
DoSCS=F DFT=T ScalE2(SS,OS)=  1.000000  1.000000
Range of M.O.s used for correlation:     1   170
NBasis=   170 NAE=    29 NBE=    29 NFC=     0 NFV=     0
NROrb=    170 NOA=    29 NOB=    29 NVA=   141 NVB=   141

**** Warning!!: The largest alpha MO coefficient is  0.96535715D+02

         Differentiating once with respect to electric field.
               with respect to dipole field.
         Electric field/nuclear overlap derivatives assumed to be zero.
         There are     6 degrees of freedom in the 1st order CPHF.  IDoFFX=0 NUNeed=     6.
LinEq1:  Iter=  0 NonCon=     6 RMS=3.75D-01 Max=3.02D+01 NDo=     6
AX will form     6 AO Fock derivatives at one time.
LinEq1:  Iter=  1 NonCon=     6 RMS=3.05D-01 Max=1.64D+01 NDo=     6
LinEq1:  Iter=  2 NonCon=     6 RMS=2.45D-01 Max=1.20D+01 NDo=     6
LinEq1:  Iter=  3 NonCon=     6 RMS=2.79D-01 Max=8.49D+00 NDo=     6
LinEq1:  Iter=  4 NonCon=     6 RMS=1.29D-01 Max=3.69D+00 NDo=     6
LinEq1:  Iter=  5 NonCon=     6 RMS=1.17D-01 Max=3.50D+00 NDo=     6
LinEq1:  Iter=  6 NonCon=     6 RMS=6.76D-02 Max=2.47D+00 NDo=     6
LinEq1:  Iter=  7 NonCon=     6 RMS=5.52D-02 Max=1.84D+00 NDo=     6
LinEq1:  Iter=  8 NonCon=     6 RMS=2.44D-02 Max=6.04D-01 NDo=     6
LinEq1:  Iter=  9 NonCon=     6 RMS=2.19D-02 Max=4.67D-01 NDo=     6
LinEq1:  Iter= 10 NonCon=     6 RMS=1.03D-02 Max=2.57D-01 NDo=     6
LinEq1:  Iter= 11 NonCon=     6 RMS=6.99D-03 Max=1.77D-01 NDo=     6
LinEq1:  Iter= 12 NonCon=     6 RMS=3.26D-03 Max=8.09D-02 NDo=     6
LinEq1:  Iter= 13 NonCon=     6 RMS=2.20D-03 Max=5.78D-02 NDo=     6
LinEq1:  Iter= 14 NonCon=     6 RMS=5.84D-04 Max=3.24D-02 NDo=     6
LinEq1:  Iter= 15 NonCon=     6 RMS=2.29D-04 Max=1.46D-02 NDo=     6
LinEq1:  Iter= 16 NonCon=     6 RMS=1.48D-04 Max=4.17D-03 NDo=     6
LinEq1:  Iter= 17 NonCon=     6 RMS=6.86D-05 Max=2.30D-03 NDo=     6
LinEq1:  Iter= 18 NonCon=     6 RMS=2.11D-05 Max=8.30D-04 NDo=     6
LinEq1:  Iter= 19 NonCon=     6 RMS=5.13D-06 Max=1.51D-04 NDo=     6
LinEq1:  Iter= 20 NonCon=     3 RMS=1.12D-06 Max=2.33D-05 NDo=     6
LinEq1:  Iter= 21 NonCon=     3 RMS=4.12D-07 Max=1.11D-05 NDo=     3
LinEq1:  Iter= 22 NonCon=     3 RMS=1.37D-07 Max=4.42D-06 NDo=     3
LinEq1:  Iter= 23 NonCon=     3 RMS=2.32D-08 Max=7.51D-07 NDo=     3
LinEq1:  Iter= 24 NonCon=     3 RMS=8.10D-09 Max=2.27D-07 NDo=     3
LinEq1:  Iter= 25 NonCon=     0 RMS=2.27D-09 Max=7.16D-08 NDo=     3
Linear equations converged to 1.000D-08 1.000D-07 after    25 iterations.
Isotropic polarizability for W=    0.000000       85.84 Bohr**3.
Isotropic polarizability for W=    0.085969      100.72 Bohr**3.
End of Minotr F.D. properties on file   721 Mask=      11 NFrqRd=     2 NDeriv=     1 ND12= 1 LenFil=      58:
Frequencies=    0.000000    0.085969
Property number 1 -- Alpha(-w,w) frequency  1    0.000000:
                1             2             3 
     1   0.103850D+03 -0.759966D+00  0.439180D-03
     2  -0.759966D+00  0.102852D+03 -0.186064D-03
     3   0.439180D-03 -0.186064D-03  0.508289D+02
Property number 1 -- Alpha(-w,w) frequency  2    0.085969:
                1             2             3 
     1   0.115067D+03 -0.139798D+01  0.866529D-03
     2  -0.139798D+01  0.130034D+03 -0.105599D-02
     3   0.866529D-03 -0.105599D-02  0.570602D+02
Property number 5 -- Beta(-w,w,0) frequency  1    0.000000:
                1 
     1   0.268997D+03
     2   0.180812D+03
     3   0.484968D+03
     4   0.270609D-01
     5  -0.169207D-01
     6   0.239104D+03
     7   0.180812D+03
     8   0.484968D+03
     9   0.377962D+03
    10  -0.169207D-01
    11   0.386792D-01
    12  -0.125901D+03
    13   0.270609D-01
    14  -0.169207D-01
    15   0.386792D-01
    16   0.239104D+03
    17  -0.125901D+03
    18   0.478096D-01
Property number 5 -- Beta(-w,w,0) frequency  2    0.085969:
                1 
     1   0.421606D+03
     2   0.394335D+03
     3   0.176066D+04
     4   0.197542D+00
     5  -0.344744D+00
     6   0.131284D+04
     7   0.271164D+03
     8   0.935303D+03
     9   0.124493D+04
    10  -0.487445D-01
    11   0.200490D+00
    12  -0.664556D+03
    13   0.555672D-01
    14  -0.101791D+00
    15   0.350918D+00
    16   0.479338D+03
    17  -0.795600D+03
    18   0.618252D-01
End of Minotr F.D. properties file   722 does not exist.
End of Minotr F.D. properties file   788 does not exist.
Symmetrizing basis deriv contribution to polar:
IMax=3 JMax=2 DiffMx= 0.00D+00
G2DrvN: will do    12 centers at a time, making    1 passes.
PxScal for G2LodP:  IOpCl= 0 ISclPx=1 IMOff=     1 NMtTot=    13 NTT=   14535 ScalPx= 9.65D+01
Calling FoFCou, ICntrl=  3107 FMM=F I1Cent=   0 AccDes= 1.00D-13.
End of G2Drv F.D. properties on file   721 Mask=      11 NFrqRd=     2 NDeriv=     1 ND12= 1 LenFil=      58:
Frequencies=    0.000000    0.085969
Property number 1 -- Alpha(-w,w) frequency  1    0.000000:
                1             2             3 
     1   0.103850D+03 -0.759966D+00  0.439180D-03
     2  -0.759966D+00  0.102852D+03 -0.186064D-03
     3   0.439180D-03 -0.186064D-03  0.508289D+02
Property number 1 -- Alpha(-w,w) frequency  2    0.085969:
                1             2             3 
     1   0.115067D+03 -0.139798D+01  0.866529D-03
     2  -0.139798D+01  0.130034D+03 -0.105599D-02
     3   0.866529D-03 -0.105599D-02  0.570602D+02
Property number 5 -- Beta(-w,w,0) frequency  1    0.000000:
                1 
     1   0.268997D+03
     2   0.180812D+03
     3   0.484968D+03
     4   0.270609D-01
     5  -0.169207D-01
     6   0.239104D+03
     7   0.180812D+03
     8   0.484968D+03
     9   0.377962D+03
    10  -0.169207D-01
    11   0.386792D-01
    12  -0.125901D+03
    13   0.270609D-01
    14  -0.169207D-01
    15   0.386792D-01
    16   0.239104D+03
    17  -0.125901D+03
    18   0.478096D-01
Property number 5 -- Beta(-w,w,0) frequency  2    0.085969:
                1 
     1   0.421606D+03
     2   0.394335D+03
     3   0.176066D+04
     4   0.197542D+00
     5  -0.344744D+00
     6   0.131284D+04
     7   0.271164D+03
     8   0.935303D+03
     9   0.124493D+04
    10  -0.487445D-01
    11   0.200490D+00
    12  -0.664556D+03
    13   0.555672D-01
    14  -0.101791D+00
    15   0.350918D+00
    16   0.479338D+03
    17  -0.795600D+03
    18   0.618252D-01
End of G2Drv F.D. properties on file   722 Mask=       1 NFrqRd=     2 NDeriv=    33 ND12= 1 LenFil=     598:
Frequencies=    0.000000    0.085969
Property number 1 -- Alpha(-w,w) derivatives, frequency  1    0.000000:
                1             2             3             4             5 
     1   0.107622D+02  0.215292D+02  0.105326D-01  0.109578D+02 -0.583456D+01
     2   0.215292D+02  0.523247D+01  0.461993D-02 -0.583456D+01  0.752840D+01
     3   0.105326D-01  0.461993D-02  0.186230D+01  0.169284D-02  0.100169D-01
                6             7             8             9            10 
     1   0.169284D-02  0.830522D-02  0.449337D-02 -0.344306D+01 -0.942641D+01
     2   0.100169D-01  0.449337D-02  0.135352D-01  0.479810D+00 -0.163967D+02
     3  -0.183981D+01 -0.344306D+01  0.479810D+00 -0.394487D-02 -0.118168D-02
               11            12            13            14            15 
     1  -0.163967D+02 -0.118168D-02 -0.158582D+02  0.289188D+00 -0.225189D-02
     2   0.904168D+00 -0.700946D-02  0.289188D+00  0.138611D+02 -0.130482D-01
     3  -0.700946D-02  0.169455D+02 -0.225189D-02 -0.130482D-01  0.109509D+01
               16            17            18            19            20 
     1  -0.118650D-02 -0.787830D-02  0.900023D+01 -0.242440D+02  0.167734D+02
     2  -0.787830D-02 -0.175916D-01 -0.926389D+00  0.167734D+02 -0.637892D+01
     3   0.900023D+01 -0.926389D+00  0.417595D-02  0.248307D-02 -0.327210D-02
               21            22            23            24            25 
     1   0.248307D-02  0.108069D+02 -0.502185D+01 -0.762238D-03  0.285914D-02
     2  -0.327210D-02 -0.502185D+01 -0.181968D+02  0.862547D-02 -0.127473D-02
     3   0.858492D+01 -0.762238D-03  0.862547D-02 -0.612173D+01  0.907855D+01
               26            27            28            29            30 
     1  -0.127473D-02  0.907855D+01  0.158772D+02 -0.166657D+02 -0.644999D-02
     2   0.108441D-01 -0.437784D+01 -0.166657D+02  0.434359D+01  0.458953D-02
     3  -0.437784D+01 -0.283773D-02 -0.644999D-02  0.458953D-02  0.393424D+01
               31            32            33            34            35 
     1  -0.569554D+01 -0.338305D+01  0.197959D-02 -0.771832D-02  0.461154D-02
     2  -0.338305D+01 -0.278176D+01 -0.267772D-02  0.461154D-02 -0.684927D-02
     3   0.197959D-02 -0.267772D-02  0.186043D+02 -0.360294D+01  0.123924D+02
               36            37            38            39            40 
     1  -0.360294D+01 -0.153158D+01  0.410210D+01 -0.460084D-03  0.367415D+01
     2   0.123924D+02  0.410210D+01 -0.606331D+01  0.206216D-03  0.145287D+00
     3   0.448364D-03 -0.460084D-03  0.206216D-03 -0.919988D+01 -0.348920D-04
               41            42            43            44            45 
     1   0.145287D+00 -0.348920D-04 -0.698939D-04 -0.116581D-03  0.355171D+00
     2  -0.345721D+01 -0.137031D-03 -0.116581D-03  0.268380D-03 -0.554385D+00
     3  -0.137031D-03  0.355255D+01  0.355171D+00 -0.554385D+00  0.576939D-03
               46            47            48            49            50 
     1   0.385734D+01 -0.695746D+01 -0.418363D-02 -0.270253D+01  0.143805D+02
     2  -0.695746D+01 -0.431985D+01  0.198246D-03  0.143805D+02  0.410700D+01
     3  -0.418363D-02  0.198246D-03 -0.270536D+02 -0.757716D-03 -0.285121D-02
               51            52            53            54            55 
     1  -0.757716D-03 -0.230454D-02  0.155305D-03 -0.630085D+01  0.648648D+01
     2  -0.285121D-02  0.155305D-03 -0.287245D-02 -0.639015D+01 -0.198813D+01
     3  -0.142356D+02 -0.630085D+01 -0.639015D+01  0.137241D-02 -0.202949D-03
               56            57            58            59            60 
     1  -0.198813D+01 -0.202949D-03 -0.393190D+00  0.214759D+01  0.236755D-03
     2   0.153771D+01  0.607552D-03  0.214759D+01 -0.552817D+01  0.276831D-03
     3   0.607552D-03  0.162835D+01  0.236755D-03  0.276831D-03 -0.198493D+01
               61            62            63            64            65 
     1   0.316291D-03  0.587887D-04 -0.169630D+01  0.838520D+01  0.119309D+01
     2   0.587887D-04  0.797907D-03  0.136868D+01  0.119309D+01  0.171643D+01
     3  -0.169630D+01  0.136868D+01  0.763092D-04 -0.108710D-02  0.837409D-04
               66            67            68            69            70 
     1  -0.108710D-02  0.620352D+00  0.221462D+01  0.194647D-04 -0.381466D-03
     2   0.837409D-04  0.221462D+01  0.453009D+01 -0.246496D-03  0.349479D-03
     3   0.332826D+01  0.194647D-04 -0.246496D-03  0.181694D+01 -0.142018D+01
               71            72            73            74            75 
     1   0.349479D-03 -0.142018D+01 -0.158563D+01  0.295207D+01  0.358467D-03
     2   0.886254D-04 -0.170911D+01  0.295207D+01  0.232824D+01 -0.113991D-04
     3  -0.170911D+01  0.134558D-03  0.358467D-03 -0.113991D-04  0.551761D+00
               76            77            78            79            80 
     1  -0.136331D+00 -0.126383D+01  0.000000D+00  0.122036D-03 -0.184598D-03
     2  -0.126383D+01  0.880406D+01  0.231454D-03 -0.184598D-03  0.110880D-02
     3   0.000000D+00  0.231454D-03 -0.547755D+00 -0.373466D+00  0.198635D+01
               81            82            83            84            85 
     1  -0.373466D+00 -0.871177D+00 -0.247949D+01  0.129756D-03  0.155623D-01
     2   0.198635D+01 -0.247949D+01  0.935298D+00 -0.157665D-03 -0.107730D+01
     3   0.916789D-04  0.129756D-03 -0.157665D-03  0.293480D+00 -0.266024D-04
               86            87            88            89            90 
     1  -0.107730D+01 -0.266024D-04  0.299105D-04  0.425998D-04 -0.185564D+00
     2  -0.769565D+01 -0.190238D-03  0.425998D-04  0.812786D-03 -0.145058D+01
     3  -0.190238D-03  0.398504D+00 -0.185564D+00 -0.145058D+01 -0.968504D-04
               91            92            93            94            95 
     1  -0.770963D+01 -0.206243D+01  0.615345D-04 -0.128911D+01 -0.259657D+01
     2  -0.206243D+01 -0.235831D+00  0.145415D-03 -0.259657D+01 -0.117101D+01
     3   0.615345D-04  0.145415D-03 -0.875328D+00 -0.953703D-04  0.000000D+00
               96            97            98            99 
     1  -0.953703D-04  0.281107D-04 -0.256871D-03 -0.141159D+01
     2   0.000000D+00 -0.256871D-03 -0.142579D-03 -0.818756D+00
     3  -0.737617D+00 -0.141159D+01 -0.818756D+00  0.325071D-05
Property number 1 -- Alpha(-w,w) derivatives, frequency  2    0.085969:
                1             2             3             4             5 
     1   0.139014D+02  0.257718D+02  0.116351D-01  0.127354D+02 -0.845504D+01
     2   0.257718D+02  0.653262D+01  0.482361D-02 -0.845504D+01  0.119807D+02
     3   0.116351D-01  0.482361D-02  0.134707D+02  0.185700D-02  0.102697D-01
                6             7             8             9            10 
     1   0.185700D-02  0.100779D-01  0.553025D-02 -0.267581D+01 -0.122361D+02
     2   0.102697D-01  0.553025D-02  0.169062D-01 -0.114854D+01 -0.187474D+02
     3  -0.214019D+01 -0.267581D+01 -0.114854D+01 -0.501523D-02 -0.102002D-02
               11            12            13            14            15 
     1  -0.187474D+02 -0.102002D-02 -0.179368D+02  0.207878D+01 -0.247843D-02
     2   0.263272D+01 -0.834312D-02  0.207878D+01  0.132280D+02 -0.131743D-01
     3  -0.834312D-02  0.182338D+02 -0.247843D-02 -0.131743D-01 -0.106470D+01
               16            17            18            19            20 
     1  -0.155927D-02 -0.101550D-01  0.126873D+02 -0.300729D+02  0.210861D+02
     2  -0.101550D-01 -0.213343D-01 -0.190077D+01  0.210861D+02 -0.110171D+02
     3   0.126873D+02 -0.190077D+01  0.571601D-02  0.119396D-02 -0.198964D-02
               21            22            23            24            25 
     1   0.119396D-02  0.123562D+02 -0.655268D+01 -0.123296D-03  0.315524D-02
     2  -0.198964D-02 -0.655268D+01 -0.222449D+02  0.728910D-02  0.254528D-03
     3   0.389992D+01 -0.123296D-03  0.728910D-02 -0.372773D+01  0.809765D+01
               26            27            28            29            30 
     1   0.254528D-03  0.809765D+01  0.193724D+02 -0.222629D+02 -0.515281D-02
     2   0.129648D-01 -0.495512D+01 -0.222629D+02  0.882816D+01  0.385253D-02
     3  -0.495512D+01 -0.387487D-02 -0.515281D-02  0.385253D-02  0.921403D+01
               31            32            33            34            35 
     1  -0.694604D+01 -0.576984D+01  0.180030D-02 -0.858419D-02  0.415325D-02
     2  -0.576984D+01  0.203233D+01 -0.255947D-02  0.415325D-02 -0.843979D-02
     3   0.180030D-02 -0.255947D-02  0.213133D+02 -0.372022D+01  0.157220D+02
               36            37            38            39            40 
     1  -0.372022D+01 -0.202713D+01  0.728737D+01 -0.708523D-03  0.380918D+01
     2   0.157220D+02  0.728737D+01 -0.136812D+02  0.384329D-03  0.161375D+01
     3   0.969973D-03 -0.708523D-03  0.384329D-03 -0.116964D+02 -0.978832D-04
               41            42            43            44            45 
     1   0.161375D+01 -0.978832D-04  0.651516D-04 -0.295997D-03  0.894090D+00
     2  -0.895070D+01 -0.110899D-03 -0.295997D-03  0.606394D-03 -0.563071D+00
     3  -0.110899D-03  0.399378D+01  0.894090D+00 -0.563071D+00  0.522979D-03
               46            47            48            49            50 
     1   0.342297D+01 -0.950475D+01 -0.598714D-02 -0.276912D+01  0.162220D+02
     2  -0.950475D+01 -0.552732D+01  0.163226D-02  0.162220D+02  0.524137D+01
     3  -0.598714D-02  0.163226D-02 -0.424100D+02 -0.736156D-03 -0.281280D-02
               51            52            53            54            55 
     1  -0.736156D-03 -0.364768D-02  0.986276D-03 -0.954134D+01  0.807613D+01
     2  -0.281280D-02  0.986276D-03 -0.464176D-02 -0.563287D+01 -0.443568D+01
     3  -0.143007D+02 -0.954134D+01 -0.563287D+01  0.208838D-02 -0.990334D-04
               56            57            58            59            60 
     1  -0.443568D+01 -0.990334D-04 -0.124581D+01  0.303960D+01  0.173647D-03
     2   0.292691D+01  0.600004D-03  0.303960D+01 -0.795567D+01  0.393379D-03
     3   0.600004D-03  0.611978D+00  0.173647D-03  0.393379D-03 -0.162760D+01
               61            62            63            64            65 
     1   0.442923D-03  0.664188D-05 -0.226401D+01  0.108494D+02  0.281682D+01
     2   0.664188D-05  0.980368D-03  0.185449D+01  0.281682D+01  0.309244D+01
     3  -0.226401D+01  0.185449D+01 -0.100074D-03 -0.132977D-02  0.388149D-03
               66            67            68            69            70 
     1  -0.132977D-02  0.164897D+01  0.304696D+01 -0.186627D-04 -0.540089D-03
     2   0.388149D-03  0.304696D+01  0.552494D+01 -0.136736D-03  0.522787D-03
     3   0.269571D+01 -0.186627D-04 -0.136736D-03  0.158506D+01 -0.155401D+01
               71            72            73            74            75 
     1   0.522787D-03 -0.155401D+01 -0.165497D+01  0.394489D+01  0.729076D-03
     2  -0.142082D-03 -0.232272D+01  0.394489D+01  0.446413D+01 -0.641885D-03
     3  -0.232272D+01  0.925495D-04  0.729076D-03 -0.641885D-03  0.361889D+01
               76            77            78            79            80 
     1  -0.575510D-01 -0.156550D+01 -0.276772D-03  0.772858D-04 -0.465288D-05
     2  -0.156550D+01  0.123461D+02  0.865000D-03 -0.465288D-05  0.805437D-03
     3  -0.276772D-03  0.865000D-03 -0.440920D+01 -0.868496D+00  0.346546D+01
               81            82            83            84            85 
     1  -0.868496D+00 -0.951702D+00 -0.311943D+01  0.352551D-03  0.266220D-01
     2   0.346546D+01 -0.311943D+01  0.226904D+01 -0.423114D-03 -0.106882D+01
     3  -0.234155D-03  0.352551D-03 -0.423114D-03  0.151377D+01  0.844435D-04
               86            87            88            89            90 
     1  -0.106882D+01  0.844435D-04  0.979932D-04 -0.106887D-04 -0.187111D+00
     2  -0.982777D+01 -0.236284D-03 -0.106887D-04  0.128201D-02 -0.228582D+01
     3  -0.236284D-03  0.128093D+01 -0.187111D+00 -0.228582D+01 -0.145095D-03
               91            92            93            94            95 
     1  -0.867956D+01 -0.283688D+01  0.386616D-03 -0.162095D+01 -0.258920D+01
     2  -0.283688D+01 -0.520415D+00 -0.283118D-03 -0.258920D+01 -0.137445D+01
     3   0.386616D-03 -0.283118D-03  0.847528D+00 -0.184184D-03  0.213343D-03
               96            97            98            99 
     1  -0.184184D-03  0.414705D-03 -0.987442D-03 -0.868038D+00
     2   0.213343D-03 -0.987442D-03  0.101269D-02 -0.223304D+01
     3  -0.902959D+00 -0.868038D+00 -0.223304D+01 -0.204730D-04
End of G2Drv F.D. properties file   788 does not exist.
         IDoAtm=11111111111
         Differentiating once with respect to electric field.
               with respect to dipole field.
         Differentiating once with respect to nuclear coordinates.
         There are    36 degrees of freedom in the 1st order CPHF.  IDoFFX=5 NUNeed=    36.
Will reuse    3 saved solutions.
    30 vectors produced by pass  0 Test12= 1.14D-14 2.78D-09 XBig12= 2.91D-01 1.76D-01.
AX will form    30 AO Fock derivatives at one time.
    30 vectors produced by pass  1 Test12= 1.14D-14 2.78D-09 XBig12= 2.51D-01 2.17D-01.
    30 vectors produced by pass  2 Test12= 1.14D-14 2.78D-09 XBig12= 2.06D-03 7.89D-03.
    30 vectors produced by pass  3 Test12= 1.14D-14 2.78D-09 XBig12= 2.04D-05 7.04D-04.
    30 vectors produced by pass  4 Test12= 1.14D-14 2.78D-09 XBig12= 1.42D-07 6.77D-05.
    30 vectors produced by pass  5 Test12= 1.14D-14 2.78D-09 XBig12= 2.76D-10 2.10D-06.
    19 vectors produced by pass  6 Test12= 1.14D-14 2.78D-09 XBig12= 4.34D-13 6.86D-08.
     1 vectors produced by pass  7 Test12= 1.14D-14 2.78D-09 XBig12= 7.21D-16 4.21D-09.
InvSVY:  IOpt=1 It=  1 EMax= 9.99D-16
Solved reduced A of dimension   200 with    30 vectors.
Isotropic polarizability for W=    0.000000       85.84 Bohr**3.
PxSclF for G(T1ab):  IOpCl= 0 ISclPx=1 IMOff=     0 NMtTot=    18 NTT=   14535 IRwP= 19995     0 IPTmp= 19990     0 ScalPx= 1.74D+04
End of Minotr F.D. properties on file   721 Mask=      11 NFrqRd=     2 NDeriv=     1 ND12= 1 LenFil=      58:
Frequencies=    0.000000    0.085969
Property number 1 -- Alpha(-w,w) frequency  1    0.000000:
                1             2             3 
     1   0.103850D+03 -0.759966D+00  0.439180D-03
     2  -0.759966D+00  0.102852D+03 -0.186064D-03
     3   0.439180D-03 -0.186064D-03  0.508289D+02
Property number 1 -- Alpha(-w,w) frequency  2    0.085969:
                1             2             3 
     1   0.115067D+03 -0.139798D+01  0.866529D-03
     2  -0.139798D+01  0.130034D+03 -0.105599D-02
     3   0.866529D-03 -0.105599D-02  0.570602D+02
Property number 5 -- Beta(-w,w,0) frequency  1    0.000000:
                1 
     1   0.268997D+03
     2   0.180812D+03
     3   0.484968D+03
     4   0.270609D-01
     5  -0.169207D-01
     6   0.239104D+03
     7   0.180812D+03
     8   0.484968D+03
     9   0.377962D+03
    10  -0.169207D-01
    11   0.386792D-01
    12  -0.125901D+03
    13   0.270609D-01
    14  -0.169207D-01
    15   0.386792D-01
    16   0.239104D+03
    17  -0.125901D+03
    18   0.478096D-01
Property number 5 -- Beta(-w,w,0) frequency  2    0.085969:
                1 
     1   0.421606D+03
     2   0.394335D+03
     3   0.176066D+04
     4   0.197542D+00
     5  -0.344744D+00
     6   0.131284D+04
     7   0.271164D+03
     8   0.935303D+03
     9   0.124493D+04
    10  -0.487445D-01
    11   0.200490D+00
    12  -0.664556D+03
    13   0.555672D-01
    14  -0.101791D+00
    15   0.350918D+00
    16   0.479338D+03
    17  -0.795600D+03
    18   0.618252D-01
End of Minotr F.D. properties on file   722 Mask=       1 NFrqRd=     2 NDeriv=    33 ND12= 1 LenFil=     598:
Frequencies=    0.000000    0.085969
Property number 1 -- Alpha(-w,w) derivatives, frequency  1    0.000000:
                1             2             3             4             5 
     1  -0.998516D+01 -0.102214D+02 -0.528350D-04  0.449716D+01  0.135378D+00
     2  -0.102214D+02 -0.105005D+02  0.412679D-03  0.135378D+00 -0.925680D+01
     3  -0.528350D-04  0.412679D-03 -0.912366D+00  0.560380D-05 -0.428828D-04
                6             7             8             9            10 
     1   0.560380D-05  0.105261D-02  0.130523D-02  0.291027D+01  0.609801D+01
     2  -0.428828D-04  0.130523D-02  0.170544D-02  0.556022D+01 -0.304644D+01
     3   0.688191D+01  0.291027D+01  0.556022D+01  0.134515D-02  0.494017D-03
               11            12            13            14            15 
     1  -0.304644D+01  0.494017D-03 -0.933656D+01  0.118743D+02 -0.262413D-03
     2   0.131559D+02 -0.866416D-03  0.118743D+02  0.202901D+02  0.372319D-03
     3  -0.866416D-03 -0.685367D+01 -0.262413D-03  0.372319D-03  0.350923D+01
               16            17            18            19            20 
     1  -0.409563D-03 -0.880003D-03 -0.206089D+01  0.869090D+00  0.934849D+01
     2  -0.880003D-03 -0.103682D-02  0.465122D+01  0.934849D+01 -0.129590D+02
     3  -0.206089D+01  0.465122D+01 -0.426989D-03 -0.488447D-03  0.739512D-03
               21            22            23            24            25 
     1  -0.488447D-03  0.123171D+02 -0.134462D+01 -0.566518D-04  0.237228D-02
     2   0.739512D-03 -0.134462D+01 -0.976898D+01 -0.454757D-04 -0.344235D-04
     3  -0.127834D+02 -0.566518D-04 -0.454757D-04 -0.215979D+01 -0.378227D+01
               26            27            28            29            30 
     1  -0.344235D-04 -0.378227D+01  0.665494D+01  0.136534D+01  0.855464D-03
     2   0.157690D-02 -0.372404D+01  0.136534D+01  0.210519D+02 -0.854788D-03
     3  -0.372404D+01  0.166374D-02  0.855464D-03 -0.854788D-03  0.892187D+01
               31            32            33            34            35 
     1  -0.287372D+01  0.480775D+01 -0.760711D-03 -0.119464D-03 -0.119013D-02
     2   0.480775D+01  0.416853D+01  0.135243D-02 -0.119013D-02  0.844944D-03
     3  -0.760711D-03  0.135243D-02 -0.797511D+01  0.957317D+01 -0.107877D+02
               36            37            38            39            40 
     1   0.957317D+01  0.100644D+01 -0.129872D+02 -0.449691D-03 -0.544014D+01
     2  -0.107877D+02 -0.129872D+02 -0.188665D+02  0.163236D-03 -0.326440D+01
     3  -0.109264D-02 -0.449691D-03  0.163236D-03 -0.463974D+00  0.403815D-03
               41            42            43            44            45 
     1  -0.326440D+01  0.403815D-03 -0.472059D-03  0.640628D-03 -0.812595D+00
     2  -0.226706D+02 -0.273997D-03  0.640628D-03 -0.209308D-03  0.215313D+01
     3  -0.273997D-03  0.351822D+01 -0.812595D+00  0.215313D+01 -0.144060D-03
               46            47            48            49            50 
     1   0.699843D+01  0.117587D+02  0.207089D-03 -0.333480D+01 -0.293364D+01
     2   0.117587D+02  0.123695D+02  0.191476D-04 -0.293364D+01  0.143959D+02
     3   0.207089D-03  0.191476D-04  0.566255D+01 -0.395876D-03  0.167193D-03
               51            52            53            54            55 
     1  -0.395876D-03 -0.278302D-03 -0.699734D-03  0.383017D+01 -0.143132D+02
     2   0.167193D-03 -0.699734D-03 -0.489987D-03 -0.611651D+00  0.715329D+01
     3  -0.600720D+01  0.383017D+01 -0.611651D+00 -0.801975D-03 -0.621981D-03
               56            57            58            59            60 
     1   0.715329D+01 -0.621981D-03  0.716673D+01 -0.930976D+01  0.254893D-03
     2  -0.953700D+01  0.435888D-03 -0.930976D+01  0.267067D+01 -0.509376D-03
     3   0.435888D-03  0.266844D+01  0.254893D-03 -0.509376D-03 -0.240727D+01
               61            62            63            64            65 
     1  -0.639789D-03  0.595729D-03 -0.362555D+01 -0.120349D+02 -0.652062D+01
     2   0.595729D-03 -0.490858D-03  0.231835D+01 -0.652062D+01  0.650837D+01
     3  -0.362555D+01  0.231835D+01 -0.591966D-03  0.406832D-03 -0.318448D-03
               66            67            68            69            70 
     1   0.406832D-03 -0.614904D+01 -0.685759D+01  0.277589D-03 -0.986206D-03
     2  -0.318448D-03 -0.685759D+01 -0.116387D-02 -0.182169D-03 -0.980910D-04
     3   0.449809D+01  0.277589D-03 -0.182169D-03  0.394095D+01 -0.390363D+01
               71            72            73            74            75 
     1  -0.980910D-04 -0.390363D+01  0.122498D+01 -0.168607D+01 -0.304301D-03
     2  -0.265162D-03 -0.109679D+01 -0.168607D+01 -0.783974D+00  0.287507D-03
     3  -0.109679D+01 -0.257513D-03 -0.304301D-03  0.287507D-03 -0.483721D+00
               76            77            78            79            80 
     1  -0.134398D+01  0.230349D+01  0.444828D-03 -0.247407D-03  0.643438D-03
     2   0.230349D+01 -0.145359D+02 -0.112124D-02  0.643438D-03 -0.178521D-02
     3   0.444828D-03 -0.112124D-02  0.431847D+00 -0.196143D+01  0.156749D+01
               81            82            83            84            85 
     1  -0.196143D+01  0.404508D+00  0.139183D+01  0.547820D-04  0.901753D+00
     2   0.156749D+01  0.139183D+01 -0.779311D+00 -0.295947D-04  0.222143D+01
     3   0.251407D-03  0.547820D-04 -0.295947D-04 -0.715633D-01  0.359991D-04
               86            87            88            89            90 
     1   0.222143D+01  0.359991D-04 -0.245867D-04 -0.328839D-03  0.188490D-01
     2   0.135532D+02  0.287162D-03 -0.328839D-03 -0.111468D-03 -0.231230D+00
     3   0.287162D-03 -0.761718D-01  0.188490D-01 -0.231230D+00 -0.138157D-04
               91            92            93            94            95 
     1   0.130769D+02  0.344411D+01 -0.100930D-03  0.359549D+01  0.236769D+01
     2   0.344411D+01  0.340673D+00  0.112766D-04  0.236769D+01  0.115505D+01
     3  -0.100930D-03  0.112766D-04 -0.182255D+00  0.529236D-04 -0.396356D-05
               96            97            98            99 
     1   0.529236D-04 -0.247515D-03  0.461943D-04 -0.186102D+00
     2  -0.396356D-05  0.461943D-04  0.261540D-03  0.201025D+00
     3   0.343379D+00 -0.186102D+00  0.201025D+00  0.686680D-04
Property number 1 -- Alpha(-w,w) derivatives, frequency  2    0.085969:
                1             2             3             4             5 
     1  -0.954211D+01 -0.241474D+02  0.150437D-02  0.943541D+01  0.371402D+01
     2  -0.241474D+02 -0.320798D+02 -0.601198D-03  0.371402D+01 -0.145977D+02
     3   0.150437D-02 -0.601198D-03  0.813153D+01  0.288276D-03  0.159655D-03
                6             7             8             9            10 
     1   0.288276D-03  0.136382D-02  0.267326D-02  0.578359D+01  0.437989D+01
     2   0.159655D-03  0.267326D-02  0.126923D-02  0.121282D+02 -0.265069D+01
     3   0.122793D+02  0.578359D+01  0.121282D+02 -0.493629D-03 -0.376821D-03
               11            12            13            14            15 
     1  -0.265069D+01 -0.376821D-03 -0.185899D+02  0.281455D+02 -0.352368D-03
     2   0.369732D+02 -0.750550D-03  0.281455D+02  0.470985D+02 -0.567270D-03
     3  -0.750550D-03 -0.188103D+02 -0.352368D-03 -0.567270D-03  0.929094D+01
               16            17            18            19            20 
     1  -0.848980D-03 -0.203300D-02 -0.511287D+01 -0.488018D+00  0.177627D+02
     2  -0.203300D-02  0.240006D-02  0.895210D+01  0.177627D+02 -0.905741D+01
     3  -0.511287D+01  0.895210D+01  0.623165D-03 -0.173350D-02  0.292141D-02
               21            22            23            24            25 
     1  -0.173350D-02  0.250196D+02 -0.837962D+01  0.239206D-03  0.349534D-02
     2   0.292141D-02 -0.837962D+01 -0.105169D+02 -0.538122D-03  0.306632D-03
     3  -0.289131D+02  0.239206D-03 -0.538122D-03 -0.290660D+01 -0.519746D+01
               26            27            28            29            30 
     1   0.306632D-03 -0.519746D+01  0.141603D+02 -0.762004D-01  0.277544D-02
     2   0.151468D-02 -0.835951D+01 -0.762004D-01  0.355890D+02 -0.445919D-02
     3  -0.835951D+01  0.117768D-02  0.277544D-02 -0.445919D-02  0.243907D+02
               31            32            33            34            35 
     1  -0.781679D+01  0.161919D+02 -0.199033D-02  0.680317D-03 -0.325491D-02
     2   0.161919D+02 -0.264522D+01  0.345172D-02 -0.325491D-02  0.301418D-02
     3  -0.199033D-02  0.345172D-02 -0.184353D+02  0.168335D+02 -0.244530D+02
               36            37            38            39            40 
     1   0.168335D+02 -0.273358D+01 -0.200352D+02 -0.197062D-02 -0.931066D+01
     2  -0.244530D+02 -0.200352D+02 -0.342714D+02  0.252600D-02 -0.136584D+02
     3  -0.290043D-02 -0.197062D-02  0.252600D-02 -0.904631D+01  0.445190D-03
               41            42            43            44            45 
     1  -0.136584D+02  0.445190D-03 -0.230922D-02  0.234016D-02 -0.590086D+01
     2  -0.793583D+02  0.154531D-02  0.234016D-02 -0.459850D-02  0.910001D+01
     3   0.154531D-02  0.315904D+01 -0.590086D+01  0.910001D+01 -0.462728D-04
               46            47            48            49            50 
     1   0.911268D+01  0.238117D+02 -0.866752D-03 -0.239896D+01 -0.455846D+01
     2   0.238117D+02  0.281498D+02  0.188808D-02 -0.455846D+01  0.582958D+02
     3  -0.866752D-03  0.188808D-02 -0.476977D+00 -0.143593D-03 -0.127721D-02
               51            52            53            54            55 
     1  -0.143593D-03  0.297511D-03 -0.131123D-02  0.485560D+01 -0.169134D+02
     2  -0.127721D-02 -0.131123D-02  0.204136D-02 -0.356172D+01  0.147193D+02
     3  -0.651095D+01  0.485560D+01 -0.356172D+01 -0.160479D-03 -0.195204D-03
               56            57            58            59            60 
     1   0.147193D+02 -0.195204D-03  0.102884D+02 -0.183964D+02 -0.769853D-04
     2  -0.292781D+02  0.207225D-03 -0.183964D+02  0.570506D+01 -0.381961D-04
     3   0.207225D-03  0.111286D+02 -0.769853D-04 -0.381961D-04 -0.884553D+01
               61            62            63            64            65 
     1  -0.860046D-03  0.169916D-02 -0.382282D+01 -0.142674D+02 -0.123588D+02
     2   0.169916D-02 -0.285215D-02  0.289095D+01 -0.123588D+02  0.111711D+02
     3  -0.382282D+01  0.289095D+01 -0.193385D-03  0.140009D-02 -0.215859D-02
               66            67            68            69            70 
     1   0.140009D-02 -0.999001D+01 -0.983370D+01  0.735502D-03 -0.166481D-02
     2  -0.215859D-02 -0.983370D+01 -0.167545D+01 -0.873848D-03 -0.206275D-03
     3   0.153578D+02  0.735502D-03 -0.873848D-03  0.100123D+02 -0.474791D+01
               71            72            73            74            75 
     1  -0.206275D-03 -0.474791D+01  0.136680D+01 -0.209218D+01 -0.359598D-03
     2  -0.806513D-03  0.537214D+00 -0.209218D+01 -0.279604D+01  0.619120D-03
     3   0.537214D+00 -0.164628D-03 -0.359598D-03  0.619120D-03 -0.692507D+00
               76            77            78            79            80 
     1  -0.111081D+01  0.244333D+01  0.819521D-03 -0.742848D-04  0.961159D-03
     2   0.244333D+01 -0.179667D+02 -0.206802D-02  0.961159D-03 -0.288915D-02
     3   0.819521D-03 -0.206802D-02  0.284131D+01 -0.253433D+01  0.547404D+01
               81            82            83            84            85 
     1  -0.253433D+01  0.471917D+00  0.107572D+01  0.559556D-04  0.517579D+00
     2   0.547404D+01  0.107572D+01 -0.282822D+01 -0.105827D-03  0.235856D+01
     3   0.152478D-02  0.559556D-04 -0.105827D-03 -0.112628D+00 -0.588239D-04
               86            87            88            89            90 
     1   0.235856D+01 -0.588239D-04  0.203489D-03 -0.111259D-02  0.306358D+00
     2   0.151108D+02  0.157298D-03 -0.111259D-02 -0.172254D-03 -0.222048D+01
     3   0.157298D-03 -0.115493D+01  0.306358D+00 -0.222048D+01  0.362080D-03
               91            92            93            94            95 
     1   0.144529D+02  0.399102D+01 -0.233355D-03  0.395617D+01  0.197333D+01
     2   0.399102D+01 -0.157225D+01 -0.864836D-04  0.197333D+01  0.550249D+00
     3  -0.233355D-03 -0.864836D-04 -0.956799D+00  0.944064D-04  0.486887D-04
               96            97            98            99 
     1   0.944064D-04 -0.283134D-03 -0.623572D-04 -0.462772D+00
     2   0.486887D-04 -0.623572D-04  0.107906D-02 -0.487726D+00
     3   0.270373D+00 -0.462772D+00 -0.487726D+00  0.271129D-03
End of Minotr F.D. properties file   788 does not exist.

**********************************************************************

           Population analysis using the SCF density.

**********************************************************************

Orbital symmetries:
      Occupied  (A) (A) (A) (A) (A) (A) (A) (A) (A) (A) (A) (A)
                (A) (A) (A) (A) (A) (A) (A) (A) (A) (A) (A) (A)
                (A) (A) (A) (A) (A)
      Virtual   (A) (A) (A) (A) (A) (A) (A) (A) (A) (A) (A) (A)
                (A) (A) (A) (A) (A) (A) (A) (A) (A) (A) (A) (A)
                (A) (A) (A) (A) (A) (A) (A) (A) (A) (A) (A) (A)
                (A) (A) (A) (A) (A) (A) (A) (A) (A) (A) (A) (A)
                (A) (A) (A) (A) (A) (A) (A) (A) (A) (A) (A) (A)
                (A) (A) (A) (A) (A) (A) (A) (A) (A) (A) (A) (A)
                (A) (A) (A) (A) (A) (A) (A) (A) (A) (A) (A) (A)
                (A) (A) (A) (A) (A) (A) (A) (A) (A) (A) (A) (A)
                (A) (A) (A) (A) (A) (A) (A) (A) (A) (A) (A) (A)
                (A) (A) (A) (A) (A) (A) (A) (A) (A) (A) (A) (A)
                (A) (A) (A) (A) (A) (A) (A) (A) (A) (A) (A) (A)
                (A) (A) (A) (A) (A) (A) (A) (A) (A)
The electronic state is 1-A.
Alpha  occ. eigenvalues --  -19.08394 -18.95677 -18.91608 -10.11949 -10.09644
Alpha  occ. eigenvalues --  -10.07253 -10.06935 -10.04581  -0.96388  -0.84909
Alpha  occ. eigenvalues --   -0.80056  -0.64054  -0.59743  -0.47925  -0.45749
Alpha  occ. eigenvalues --   -0.37471  -0.36149  -0.30854  -0.30379  -0.27393
Alpha  occ. eigenvalues --   -0.25683  -0.22539  -0.22303  -0.20854  -0.16809
Alpha  occ. eigenvalues --   -0.10899  -0.09061  -0.04820  -0.02102
Alpha virt. eigenvalues --    0.09262   0.11329   0.11841   0.12547   0.16023
Alpha virt. eigenvalues --    0.16496   0.17612   0.17684   0.19539   0.20508
Alpha virt. eigenvalues --    0.20873   0.22197   0.22598   0.22599   0.25085
Alpha virt. eigenvalues --    0.25238   0.25842   0.26270   0.26353   0.27506
Alpha virt. eigenvalues --    0.27763   0.28181   0.30787   0.31688   0.31850
Alpha virt. eigenvalues --    0.33317   0.34497   0.38014   0.38516   0.40577
Alpha virt. eigenvalues --    0.41467   0.42636   0.43401   0.43503   0.44229
Alpha virt. eigenvalues --    0.46161   0.46723   0.47667   0.49014   0.50244
Alpha virt. eigenvalues --    0.51200   0.53408   0.54398   0.56678   0.57961
Alpha virt. eigenvalues --    0.61300   0.62660   0.71128   0.76140   0.81058
Alpha virt. eigenvalues --    0.81368   0.84469   0.86583   0.87319   0.88736
Alpha virt. eigenvalues --    0.92395   0.97092   0.99197   1.03955   1.05399
Alpha virt. eigenvalues --    1.08724   1.09321   1.12356   1.21148   1.24199
Alpha virt. eigenvalues --    1.27739   1.30226   1.32242   1.32455   1.35333
Alpha virt. eigenvalues --    1.38929   1.40396   1.41596   1.41983   1.46432
Alpha virt. eigenvalues --    1.48093   1.48338   1.48684   1.52768   1.54229
Alpha virt. eigenvalues --    1.57182   1.58823   1.59803   1.60511   1.62034
Alpha virt. eigenvalues --    1.66375   1.67155   1.79878   1.87484   1.92627
Alpha virt. eigenvalues --    1.93864   1.94120   1.99349   2.00307   2.01307
Alpha virt. eigenvalues --    2.05448   2.08850   2.11100   2.12893   2.16228
Alpha virt. eigenvalues --    2.20492   2.22336   2.25336   2.26519   2.30048
Alpha virt. eigenvalues --    2.31906   2.43622   2.44516   2.49705   2.51386
Alpha virt. eigenvalues --    2.52914   2.57799   2.58522   2.62789   2.69501
Alpha virt. eigenvalues --    2.72421   2.74776   2.77729   2.83045   2.88959
Alpha virt. eigenvalues --    2.91323   2.92695   2.93164   3.04311   3.13484
Alpha virt. eigenvalues --    3.17386   3.32989   3.40967   3.42227   3.46751
Alpha virt. eigenvalues --    3.50049   3.65988   3.86677   4.32073   4.42972
Alpha virt. eigenvalues --    4.52496   4.52987   4.61258   4.70829   4.84394
Alpha virt. eigenvalues --    5.27740
         Condensed to atoms (all electrons):
              1          2          3          4          5          6
    1  C   10.715882  -2.521190  -1.732855   1.733000  -0.155440  -2.053469
    2  C   -2.521190  10.722144  -2.155484  -2.196748   0.209992   1.559072
    3  C   -1.732855  -2.155484   9.182729  -0.275801  -0.040861   0.317054
    4  C    1.733000  -2.196748  -0.275801   7.916084  -0.120749  -0.964494
    5  O   -0.155440   0.209992  -0.040861  -0.120749   8.383461   0.173968
    6  C   -2.053469   1.559072   0.317054  -0.964494   0.173968   6.607789
    7  O   -0.309102   0.495915  -0.106480  -0.016971  -0.001930   0.054870
    8  O   -0.003709  -0.244168   0.566081  -0.270698   0.020622   0.007253
    9  H   -0.112308   0.102249  -0.039242   0.300817  -0.086464   0.090514
   10  H    0.206192   0.127507  -0.005367  -0.023959   0.019398  -0.041349
   11  H   -0.173071   0.042160  -0.030953   0.020564  -0.098238   0.488914
              7          8          9         10         11
    1  C   -0.309102  -0.003709  -0.112308   0.206192  -0.173071
    2  C    0.495915  -0.244168   0.102249   0.127507   0.042160
    3  C   -0.106480   0.566081  -0.039242  -0.005367  -0.030953
    4  C   -0.016971  -0.270698   0.300817  -0.023959   0.020564
    5  O   -0.001930   0.020622  -0.086464   0.019398  -0.098238
    6  C    0.054870   0.007253   0.090514  -0.041349   0.488914
    7  O    8.486196  -0.000804  -0.001606  -0.018391   0.000658
    8  O   -0.000804   8.617866   0.001351  -0.000921   0.000346
    9  H   -0.001606   0.001351   0.630106   0.000778   0.000161
   10  H   -0.018391  -0.000921   0.000778   0.621019  -0.011251
   11  H    0.000658   0.000346   0.000161  -0.011251   0.665998
Mulliken charges:
              1
    1  C    0.406070
    2  C   -0.141448
    3  C    0.321179
    4  C   -0.101046
    5  O   -0.303758
    6  C   -0.240124
    7  O   -0.582355
    8  O   -0.693219
    9  H    0.113644
   10  H    0.126344
   11  H    0.094712
Sum of Mulliken charges =  -1.00000
Mulliken charges with hydrogens summed into heavy atoms:
              1
    1  C    0.532414
    2  C   -0.141448
    3  C    0.321179
    4  C    0.012598
    5  O   -0.303758
    6  C   -0.145411
    7  O   -0.582355
    8  O   -0.693219
APT charges:
              1
    1  C   -0.252024
    2  C    0.738122
    3  C    0.548360
    4  C   -0.073181
    5  O   -0.502133
    6  C    0.317225
    7  O   -0.886372
    8  O   -0.933038
    9  H    0.026214
   10  H    0.007657
   11  H    0.009170
Sum of APT charges =  -1.00000
APT charges with hydrogens summed into heavy atoms:
              1
    1  C   -0.244367
    2  C    0.738122
    3  C    0.548360
    4  C   -0.046967
    5  O   -0.502133
    6  C    0.326394
    7  O   -0.886372
    8  O   -0.933038
Electronic spatial extent (au):  <R**2>=            825.5386
Charge=             -1.0000 electrons
Dipole moment (field-independent basis, Debye):
   X=              7.1358    Y=              1.3530    Z=              0.0000  Tot=              7.2630
Quadrupole moment (field-independent basis, Debye-Ang):
  XX=            -67.2947   YY=            -59.6029   ZZ=            -49.9821
  XY=              0.7320   XZ=             -0.0003   YZ=              0.0006
Traceless Quadrupole moment (field-independent basis, Debye-Ang):
  XX=             -8.3348   YY=             -0.6430   ZZ=              8.9778
  XY=              0.7320   XZ=             -0.0003   YZ=              0.0006
Octapole moment (field-independent basis, Debye-Ang**2):
 XXX=             33.1338  YYY=             -2.1002  ZZZ=             -0.0011  XYY=             21.8006
 XXY=              8.3912  XXZ=              0.0002  XZZ=             -2.9478  YZZ=             -0.1755
 YYZ=             -0.0003  XYZ=             -0.0008
Hexadecapole moment (field-independent basis, Debye-Ang**3):
XXXX=           -656.5691 YYYY=           -490.3905 ZZZZ=            -62.9333 XXXY=              1.2774
XXXZ=             -0.0002 YYYX=             -8.8502 YYYZ=              0.0034 ZZZX=             -0.0006
ZZZY=             -0.0002 XXYY=           -220.0110 XXZZ=           -113.2646 YYZZ=            -95.9539
XXYZ=              0.0013 YYXZ=             -0.0010 ZZXY=             -4.8514
N-N= 3.388554169086D+02 E-N=-1.666338876152D+03  KE= 4.142615571697D+02
 Exact polarizability: 103.850  -0.760 102.852   0.000   0.000  50.829
Approx polarizability: 187.087 -20.654 167.778   0.001   0.000  70.324
Calling FoFJK, ICntrl=    100127 FMM=F ISym2X=0 I1Cent= 0 IOpClX= 0 NMat=1 NMatS=1 NMatT=0.
Full mass-weighted force constant matrix:
Low frequencies ---   -6.1125    0.0010    0.0010    0.0011    3.3896    7.0653
Low frequencies ---  117.3693  241.0418  335.4517
Diagonal vibrational polarizability:
      11.0706730       7.8194770       8.4948024
Diagonal vibrational hyperpolarizability:
      40.5673672     -47.2006269       0.0085652
Harmonic frequencies (cm**-1), IR intensities (KM/Mole), Raman scattering
activities (A**4/AMU), depolarization ratios for plane and unpolarized
incident light, reduced masses (AMU), force constants (mDyne/A),
and normal coordinates:
Incident light (cm**-1):       0.00  18867.92
                     1                      2                      3
                     A                      A                      A
Frequencies --    117.3691               241.0418               335.4517
Red. masses --      6.8555                 6.5147                14.7241
Frc consts  --      0.0556                 0.2230                 0.9762
IR Inten    --      0.5986                 1.4723                 0.1573
Raman Activ --      0.7631                 6.7484                 0.2533
Depolar (P) --      0.7500                 0.7500                 0.7477
Depolar (U) --      0.8571                 0.8571                 0.8556
RamAct Fr= 1--      0.7631                 6.7484                 0.2533
 Dep-P Fr= 1--      0.7500                 0.7500                 0.7477
 Dep-U Fr= 1--      0.8571                 0.8571                 0.8556
RamAct Fr= 2--      1.4226                32.2465                 0.8082
 Dep-P Fr= 2--      0.7500                 0.7500                 0.6172
 Dep-U Fr= 2--      0.8571                 0.8571                 0.7633
 Atom  AN      X      Y      Z        X      Y      Z        X      Y      Z
    1   6     0.00   0.00  -0.31     0.00   0.00   0.31    -0.05  -0.11   0.00
    2   6     0.00   0.00   0.03     0.00   0.00   0.14    -0.16   0.10   0.00
    3   6     0.00   0.00  -0.07     0.00   0.00   0.10    -0.14  -0.02   0.00
    4   6     0.00   0.00   0.26     0.00   0.00   0.42    -0.06   0.13   0.00
    5   8     0.00   0.00   0.20     0.00   0.00  -0.24    -0.02  -0.03   0.00
    6   6     0.00   0.00  -0.18     0.00   0.00  -0.21    -0.02  -0.03   0.00
    7   8     0.00   0.00   0.33     0.00   0.00  -0.15     0.17   0.61   0.00
    8   8     0.00   0.00  -0.30     0.00   0.00  -0.18     0.19  -0.64   0.00
    9   1     0.00   0.00   0.41     0.00   0.00   0.31    -0.17   0.12   0.00
   10   1     0.00   0.00  -0.53     0.00   0.00   0.35    -0.07  -0.11   0.00
   11   1     0.00   0.00  -0.32     0.00   0.00  -0.57    -0.03   0.00   0.00
                     4                      5                      6
                     A                      A                      A
Frequencies --    427.4075               454.8769               519.5947
Red. masses --      3.1736                 9.7834                 3.7408
Frc consts  --      0.3416                 1.1927                 0.5950
IR Inten    --      0.0834                 1.5522                 0.0106
Raman Activ --      0.6415                 1.5312                13.3817
Depolar (P) --      0.7500                 0.1743                 0.7500
Depolar (U) --      0.8571                 0.2969                 0.8571
RamAct Fr= 1--      0.6415                 1.5312                13.3817
 Dep-P Fr= 1--      0.7500                 0.1743                 0.7500
 Dep-U Fr= 1--      0.8571                 0.2969                 0.8571
RamAct Fr= 2--      6.2142                31.7332                96.4118
 Dep-P Fr= 2--      0.7500                 0.2310                 0.7500
 Dep-U Fr= 2--      0.8571                 0.3753                 0.8571
 Atom  AN      X      Y      Z        X      Y      Z        X      Y      Z
    1   6     0.00   0.00  -0.04     0.03   0.10   0.00     0.00   0.00   0.23
    2   6     0.00   0.00   0.25     0.20  -0.25   0.00     0.00   0.00  -0.01
    3   6     0.00   0.00   0.26    -0.16  -0.29   0.00     0.00   0.00  -0.15
    4   6     0.00   0.00  -0.14    -0.05  -0.06   0.00     0.00   0.00  -0.17
    5   8     0.00   0.00   0.10    -0.13   0.27   0.00     0.00   0.00   0.23
    6   6     0.00   0.00  -0.08     0.05   0.26   0.00     0.00   0.00  -0.26
    7   8     0.00   0.00  -0.11     0.40  -0.02   0.00     0.00   0.00  -0.01
    8   8     0.00   0.00  -0.10    -0.33  -0.08   0.00     0.00   0.00   0.06
    9   1     0.00   0.00  -0.74     0.36  -0.01   0.00     0.00   0.00   0.51
   10   1     0.00   0.00  -0.43    -0.39   0.12   0.00     0.00   0.00   0.10
   11   1     0.00   0.00  -0.28     0.09   0.17   0.00     0.00   0.00  -0.71
                     7                      8                      9
                     A                      A                      A
Frequencies --    543.6984               579.1191               664.9040
Red. masses --      7.7834                 7.6176                 1.4604
Frc consts  --      1.3556                 1.5052                 0.3804
IR Inten    --      3.3935                 4.7303                49.2361
Raman Activ --     16.4089                13.5576                15.1450
Depolar (P) --      0.6923                 0.7454                 0.7500
Depolar (U) --      0.8182                 0.8542                 0.8571
RamAct Fr= 1--     16.4089                13.5576                15.1450
 Dep-P Fr= 1--      0.6923                 0.7454                 0.7500
 Dep-U Fr= 1--      0.8182                 0.8542                 0.8571
RamAct Fr= 2--     53.1144                47.4415                75.5542
 Dep-P Fr= 2--      0.4995                 0.5335                 0.7500
 Dep-U Fr= 2--      0.6662                 0.6958                 0.8571
 Atom  AN      X      Y      Z        X      Y      Z        X      Y      Z
    1   6    -0.19  -0.34   0.00     0.25  -0.10   0.00     0.00   0.00  -0.03
    2   6    -0.20  -0.16   0.00    -0.02  -0.03   0.00     0.00   0.00   0.07
    3   6    -0.06  -0.06   0.00    -0.25   0.14   0.00     0.00   0.00   0.09
    4   6     0.19   0.07   0.00    -0.14   0.39   0.00     0.00   0.00  -0.11
    5   8     0.39   0.00   0.00     0.08   0.02   0.00     0.00   0.00  -0.06
    6   6     0.03   0.02   0.00     0.36   0.02   0.00     0.00   0.00   0.09
    7   8     0.00   0.17   0.00    -0.12  -0.20   0.00     0.00   0.00  -0.02
    8   8    -0.21   0.17   0.00    -0.13  -0.16   0.00     0.00   0.00  -0.04
    9   1     0.25   0.07   0.00    -0.28   0.37   0.00     0.00   0.00   0.95
   10   1    -0.34  -0.32   0.00     0.21  -0.10   0.00     0.00   0.00  -0.23
   11   1    -0.12   0.41   0.00     0.40  -0.06   0.00     0.00   0.00  -0.12
                    10                     11                     12
                     A                      A                      A
Frequencies --    712.2887               732.8998               801.6062
Red. masses --      6.3228                 2.7727                 2.1454
Frc consts  --      1.8900                 0.8775                 0.8122
IR Inten    --     10.4163                26.8391                53.0568
Raman Activ --     26.4578                 3.1024                 2.7529
Depolar (P) --      0.0288                 0.7500                 0.7500
Depolar (U) --      0.0559                 0.8571                 0.8571
RamAct Fr= 1--     26.4578                 3.1024                 2.7529
 Dep-P Fr= 1--      0.0288                 0.7500                 0.7500
 Dep-U Fr= 1--      0.0559                 0.8571                 0.8571
RamAct Fr= 2--     57.1672                 7.3591                 8.8088
 Dep-P Fr= 2--      0.0692                 0.7500                 0.7500
 Dep-U Fr= 2--      0.1294                 0.8571                 0.8571
 Atom  AN      X      Y      Z        X      Y      Z        X      Y      Z
    1   6     0.18   0.26   0.00     0.00   0.00   0.01     0.00   0.00   0.11
    2   6    -0.06   0.24   0.00     0.00   0.00  -0.20     0.00   0.00  -0.24
    3   6    -0.06  -0.23   0.00     0.00   0.00   0.28     0.00   0.00   0.12
    4   6     0.09  -0.26   0.00     0.00   0.00  -0.07     0.00   0.00   0.00
    5   8     0.17  -0.02   0.00     0.00   0.00   0.04     0.00   0.00  -0.02
    6   6     0.11   0.01   0.00     0.00   0.00  -0.15     0.00   0.00   0.11
    7   8    -0.21   0.09   0.00     0.00   0.00   0.04     0.00   0.00   0.06
    8   8    -0.21  -0.09   0.00     0.00   0.00  -0.08     0.00   0.00  -0.02
    9   1     0.39  -0.23   0.00     0.00   0.00   0.19     0.00   0.00  -0.25
   10   1     0.53   0.24   0.00     0.00   0.00   0.69     0.00   0.00  -0.56
   11   1     0.14  -0.04   0.00     0.00   0.00   0.57     0.00   0.00  -0.72
                    13                     14                     15
                     A                      A                      A
Frequencies --    867.6813               883.0384              1016.1328
Red. masses --      1.2085                 6.2063                 2.5146
Frc consts  --      0.5361                 2.8513                 1.5298
IR Inten    --      1.8548                81.9226                33.8501
Raman Activ --      1.2593                12.7091                21.3567
Depolar (P) --      0.7500                 0.1128                 0.1032
Depolar (U) --      0.8571                 0.2027                 0.1871
RamAct Fr= 1--      1.2593                12.7091                21.3567
 Dep-P Fr= 1--      0.7500                 0.1128                 0.1032
 Dep-U Fr= 1--      0.8571                 0.2027                 0.1871
RamAct Fr= 2--     12.2815                18.5219               165.7418
 Dep-P Fr= 2--      0.7500                 0.0261                 0.2287
 Dep-U Fr= 2--      0.8571                 0.0509                 0.3723
 Atom  AN      X      Y      Z        X      Y      Z        X      Y      Z
    1   6     0.00   0.00   0.11    -0.08   0.26   0.00     0.03  -0.07   0.00
    2   6     0.00   0.00  -0.01     0.14   0.04   0.00     0.04   0.06   0.00
    3   6     0.00   0.00  -0.01    -0.10   0.10   0.00     0.01  -0.06   0.00
    4   6     0.00   0.00   0.01    -0.11   0.10   0.00     0.14   0.17   0.00
    5   8     0.00   0.00  -0.01     0.31  -0.17   0.00    -0.06   0.09   0.00
    6   6     0.00   0.00  -0.08    -0.30  -0.03   0.00    -0.16  -0.17   0.00
    7   8     0.00   0.00   0.01     0.15  -0.12   0.00     0.01  -0.02   0.00
    8   8     0.00   0.00   0.00    -0.08  -0.10   0.00    -0.06  -0.01   0.00
    9   1     0.00   0.00   0.06    -0.48   0.06   0.00     0.44   0.20   0.00
   10   1     0.00   0.00  -0.75     0.07   0.24   0.00     0.76  -0.13   0.00
   11   1     0.00   0.00   0.65    -0.44   0.32   0.00    -0.21  -0.06   0.00
                    16                     17                     18
                     A                      A                      A
Frequencies --   1086.2851              1187.2816              1298.4705
Red. masses --      3.4138                 1.7844                 2.4747
Frc consts  --      2.3734                 1.4820                 2.4583
IR Inten    --      9.3788                28.7558                64.0418
Raman Activ --     10.8483                28.6601                93.8525
Depolar (P) --      0.1661                 0.1397                 0.6099
Depolar (U) --      0.2848                 0.2452                 0.7577
RamAct Fr= 1--     10.8483                28.6601                93.8525
 Dep-P Fr= 1--      0.1661                 0.1397                 0.6099
 Dep-U Fr= 1--      0.2848                 0.2452                 0.7577
RamAct Fr= 2--     57.9403               135.0864               574.4950
 Dep-P Fr= 2--      0.2497                 0.2543                 0.5845
 Dep-U Fr= 2--      0.3997                 0.4055                 0.7377
 Atom  AN      X      Y      Z        X      Y      Z        X      Y      Z
    1   6     0.00   0.21   0.00     0.06   0.04   0.00     0.04   0.09   0.00
    2   6    -0.10  -0.14   0.00    -0.13  -0.15   0.00    -0.12  -0.17   0.00
    3   6     0.07  -0.10   0.00     0.06  -0.08   0.00    -0.12   0.16   0.00
    4   6     0.19   0.21   0.00    -0.07   0.01   0.00    -0.06  -0.09   0.00
    5   8    -0.06  -0.17   0.00     0.01   0.01   0.00     0.07   0.07   0.00
    6   6     0.01  -0.02   0.00    -0.01   0.07   0.00    -0.04  -0.08   0.00
    7   8     0.00   0.04   0.00     0.01   0.03   0.00     0.03   0.00   0.00
    8   8    -0.04   0.02   0.00     0.04   0.04   0.00     0.06   0.01   0.00
    9   1    -0.05   0.18   0.00    -0.51  -0.04   0.00     0.76   0.01   0.00
   10   1    -0.43   0.25   0.00     0.79  -0.01   0.00     0.14   0.08   0.00
   11   1     0.26  -0.66   0.00    -0.06   0.19   0.00     0.14  -0.51   0.00
                    19                     20                     21
                     A                      A                      A
Frequencies --   1341.4744              1373.9442              1434.0595
Red. masses --      1.9672                 2.5509                 2.5096
Frc consts  --      2.0858                 2.8371                 3.0409
IR Inten    --      7.3245                27.1795                 6.6259
Raman Activ --     37.0968                37.9503                12.5927
Depolar (P) --      0.1938                 0.1027                 0.7186
Depolar (U) --      0.3247                 0.1863                 0.8363
RamAct Fr= 1--     37.0968                37.9503                12.5927
 Dep-P Fr= 1--      0.1938                 0.1027                 0.7186
 Dep-U Fr= 1--      0.3247                 0.1863                 0.8363
RamAct Fr= 2--    289.5000               179.7727               175.9692
 Dep-P Fr= 2--      0.1637                 0.0736                 0.7134
 Dep-U Fr= 2--      0.2814                 0.1371                 0.8327
 Atom  AN      X      Y      Z        X      Y      Z        X      Y      Z
    1   6     0.01  -0.02   0.00    -0.10  -0.04   0.00     0.23   0.03   0.00
    2   6     0.01   0.04   0.00     0.01   0.01   0.00    -0.04  -0.10   0.00
    3   6     0.04  -0.09   0.00    -0.03   0.20   0.00     0.00   0.12   0.00
    4   6    -0.07   0.01   0.00     0.22  -0.11   0.00     0.14  -0.06   0.00
    5   8     0.09   0.17   0.00    -0.02   0.01   0.00    -0.04   0.06   0.00
    6   6    -0.04  -0.13   0.00     0.00   0.11   0.00    -0.06  -0.12   0.00
    7   8    -0.01   0.01   0.00     0.03  -0.03   0.00    -0.04   0.02   0.00
    8   8     0.01   0.01   0.00    -0.09  -0.06   0.00    -0.05  -0.03   0.00
    9   1    -0.62  -0.05   0.00    -0.54  -0.22   0.00    -0.38  -0.12   0.00
   10   1    -0.29   0.00   0.00     0.43  -0.08   0.00    -0.49   0.08   0.00
   11   1     0.17  -0.66   0.00     0.24  -0.53   0.00    -0.35   0.58   0.00
                    22                     23                     24
                     A                      A                      A
Frequencies --   1581.5677              1605.2321              1659.8112
Red. masses --      8.5621                 6.0832                 9.7140
Frc consts  --     12.6184                 9.2355                15.7676
IR Inten    --    447.7831                27.7050               611.3157
Raman Activ --     88.9794                76.1625                41.5464
Depolar (P) --      0.2896                 0.5749                 0.4816
Depolar (U) --      0.4491                 0.7301                 0.6501
RamAct Fr= 1--     88.9794                76.1625                41.5464
 Dep-P Fr= 1--      0.2896                 0.5749                 0.4816
 Dep-U Fr= 1--      0.4491                 0.7301                 0.6501
RamAct Fr= 2--    237.3223               239.2563               111.4901
 Dep-P Fr= 2--      0.2488                 0.7497                 0.7249
 Dep-U Fr= 2--      0.3984                 0.8569                 0.8405
 Atom  AN      X      Y      Z        X      Y      Z        X      Y      Z
    1   6     0.04  -0.05   0.00     0.31  -0.18   0.00    -0.27   0.13   0.00
    2   6    -0.10   0.00   0.00     0.21  -0.10   0.00     0.53  -0.39   0.00
    3   6     0.64   0.22   0.00    -0.04  -0.03   0.00     0.05   0.08   0.00
    4   6    -0.24   0.01   0.00    -0.03   0.02   0.00    -0.04   0.01   0.00
    5   8     0.02   0.00   0.00     0.04  -0.09   0.00     0.01   0.05   0.00
    6   6    -0.03   0.03   0.00    -0.32   0.34   0.00     0.15  -0.18   0.00
    7   8     0.01   0.00   0.00    -0.17   0.09   0.00    -0.31   0.22   0.00
    8   8    -0.30  -0.16   0.00     0.03   0.02   0.00    -0.05  -0.03   0.00
    9   1     0.54   0.15   0.00     0.19   0.04   0.00    -0.06   0.02   0.00
   10   1    -0.11  -0.04   0.00    -0.16  -0.20   0.00     0.44   0.08   0.00
   11   1     0.06  -0.16   0.00     0.01  -0.67   0.00     0.02   0.24   0.00
                    25                     26                     27
                     A                      A                      A
Frequencies --   3170.9230              3197.4179              3231.3271
Red. masses --      1.0853                 1.0965                 1.0907
Frc consts  --      6.4293                 6.6046                 6.7101
IR Inten    --     23.4037                41.8993                31.0420
Raman Activ --    154.0254               171.1170               195.6781
Depolar (P) --      0.6335                 0.2417                 0.3214
Depolar (U) --      0.7756                 0.3893                 0.4864
RamAct Fr= 1--    154.0254               171.1170               195.6781
 Dep-P Fr= 1--      0.6335                 0.2417                 0.3214
 Dep-U Fr= 1--      0.7756                 0.3893                 0.4864
RamAct Fr= 2--    257.5164               150.3034               247.1422
 Dep-P Fr= 2--      0.6496                 0.3337                 0.4800
 Dep-U Fr= 2--      0.7876                 0.5004                 0.6487
 Atom  AN      X      Y      Z        X      Y      Z        X      Y      Z
    1   6     0.01   0.07   0.00     0.00   0.05   0.00     0.00   0.00   0.00
    2   6     0.00   0.00   0.00     0.00   0.00   0.00     0.00   0.00   0.00
    3   6     0.00   0.00   0.00     0.00   0.00   0.00     0.00   0.00   0.00
    4   6     0.00   0.00   0.00     0.00   0.01   0.00     0.01  -0.09   0.00
    5   8     0.00   0.00   0.00     0.00   0.00   0.00     0.00   0.00   0.00
    6   6    -0.04  -0.01   0.00     0.07   0.02   0.00     0.01   0.00   0.00
    7   8     0.00   0.00   0.00     0.00   0.00   0.00     0.00   0.00   0.00
    8   8     0.00   0.00   0.00     0.00   0.00   0.00     0.00   0.00   0.00
    9   1     0.00   0.01   0.00     0.01  -0.08   0.00    -0.12   0.99   0.00
   10   1    -0.06  -0.86   0.00    -0.03  -0.49   0.00     0.00  -0.03   0.00
   11   1     0.46   0.18   0.00    -0.81  -0.31   0.00    -0.07  -0.03   0.00

-------------------
- Thermochemistry -
-------------------
Temperature   298.150 Kelvin.  Pressure   1.00000 Atm.
Atom     1 has atomic number  6 and mass  12.00000
Atom     2 has atomic number  6 and mass  12.00000
Atom     3 has atomic number  6 and mass  12.00000
Atom     4 has atomic number  6 and mass  12.00000
Atom     5 has atomic number  8 and mass  15.99491
Atom     6 has atomic number  6 and mass  12.00000
Atom     7 has atomic number  8 and mass  15.99491
Atom     8 has atomic number  8 and mass  15.99491
Atom     9 has atomic number  1 and mass   1.00783
Atom    10 has atomic number  1 and mass   1.00783
Atom    11 has atomic number  1 and mass   1.00783
Molecular mass:   111.00822 amu.
Principal axes and moments of inertia in atomic units:
                          1         2         3
    Eigenvalues --   535.50769 774.344801309.85249
          X            0.99897   0.04538   0.00000
          Y           -0.04538   0.99897   0.00000
          Z            0.00000   0.00000   1.00000
This molecule is an asymmetric top.
Rotational symmetry number  1.
Warning -- assumption of classical behavior for rotation
          may cause significant error
Rotational temperatures (Kelvin)      0.16174     0.11185     0.06612
Rotational constants (GHZ):           3.37015     2.33067     1.37782
Zero-point vibrational energy     185809.4 (Joules/Mol)
                                  44.40951 (Kcal/Mol)
Warning -- explicit consideration of   8 degrees of freedom as
          vibrations may cause significant error
Vibrational temperatures:    168.87   346.80   482.64   614.94   654.47
         (Kelvin)            747.58   782.26   833.22   956.65  1024.82
                            1054.48  1153.33  1248.40  1270.49  1461.99
                            1562.92  1708.23  1868.21  1930.08  1976.80
                            2063.29  2275.52  2309.57  2388.10  4562.25
                            4600.37  4649.15

Zero-point correction=                           0.070771 (Hartree/Particle)
Thermal correction to Energy=                    0.076956
Thermal correction to Enthalpy=                  0.077901
Thermal correction to Gibbs Free Energy=         0.040354
Sum of electronic and zero-point Energies=           -417.969867
Sum of electronic and thermal Energies=              -417.963681
Sum of electronic and thermal Enthalpies=            -417.962737
Sum of electronic and thermal Free Energies=         -418.000284

                    E (Thermal)             CV                S
                     KCal/Mol        Cal/Mol-Kelvin    Cal/Mol-Kelvin
Total                   48.291             23.168             79.023
Electronic               0.000              0.000              0.000
Translational            0.889              2.981             40.029
Rotational               0.889              2.981             27.787
Vibrational             46.513             17.206             11.207
Vibration     1          0.608              1.935              3.143
Vibration     2          0.658              1.778              1.795
Vibration     3          0.717              1.605              1.234
Vibration     4          0.789              1.411              0.867
Vibration     5          0.813              1.350              0.781
Vibration     6          0.875              1.207              0.611
Vibration     7          0.899              1.153              0.557
Vibration     8          0.936              1.076              0.487
                      Q            Log10(Q)             Ln(Q)
Total Bot       0.274407D-18        -18.561605        -42.739676
Total V=0       0.978933D+14         13.990753         32.214899
Vib (Bot)       0.226255D-31        -31.645401        -72.866229
Vib (Bot)    1  0.174220D+01          0.241099          0.555150
Vib (Bot)    2  0.813086D+00         -0.089864         -0.206919
Vib (Bot)    3  0.555121D+00         -0.255612         -0.588569
Vib (Bot)    4  0.408488D+00         -0.388821         -0.895294
Vib (Bot)    5  0.375501D+00         -0.425389         -0.979494
Vib (Bot)    6  0.310769D+00         -0.507563         -1.168706
Vib (Bot)    7  0.290382D+00         -0.537030         -1.236558
Vib (Bot)    8  0.263360D+00         -0.579451         -1.334235
Vib (V=0)       0.807156D+01          0.906957          2.088347
Vib (V=0)    1  0.231253D+01          0.364088          0.838343
Vib (V=0)    2  0.145452D+01          0.162720          0.374676
Vib (V=0)    3  0.124710D+01          0.095902          0.220821
Vib (V=0)    4  0.114565D+01          0.059051          0.135971
Vib (V=0)    5  0.112530D+01          0.051269          0.118050
Vib (V=0)    6  0.108871D+01          0.036911          0.084992
Vib (V=0)    7  0.107821D+01          0.032702          0.075298
Vib (V=0)    8  0.106512D+01          0.027398          0.063086
Electronic      0.100000D+01          0.000000          0.000000
Translational   0.459714D+08          7.662488         17.643530
Rotational      0.263820D+06          5.421308         12.483022
***** Axes restored to original set *****
-------------------------------------------------------------------
Center     Atomic                   Forces (Hartrees/Bohr)
Number     Number              X              Y              Z
-------------------------------------------------------------------
     1        6          -0.000166545   -0.000198497   -0.000189960
     2        6           0.000553809   -0.000026098   -0.000049369
     3        6          -0.000623793   -0.000094137   -0.000082608
     4        6           0.000106048    0.000118822    0.000115352
     5        8          -0.000056129   -0.000002996    0.000001466
     6        6           0.000242836    0.000161593    0.000152775
     7        8          -0.000214122   -0.000031702   -0.000019724
     8        8           0.000119751    0.000003200    0.000003861
     9        1           0.000028001    0.000023921    0.000023653
    10        1           0.000021065    0.000053664    0.000052046
    11        1          -0.000010920   -0.000007769   -0.000007492
-------------------------------------------------------------------
Cartesian Forces:  Max     0.000623793 RMS     0.000177345
FormGI is forming the generalized inverse of G from B-inverse, IUseBI=4.
End of FrcOut F.D. properties on file   721 Mask=      11 NFrqRd=     2 NDeriv=     1 ND12= 1 LenFil=      58:
Frequencies=    0.000000    0.085969
Property number 1 -- Alpha(-w,w) frequency  1    0.000000:
                1             2             3 
     1   0.103459D+03  0.150389D+01 -0.237898D+00
     2   0.150389D+01  0.772045D+02  0.261781D+02
     3  -0.237898D+00  0.261781D+02  0.768680D+02
Property number 1 -- Alpha(-w,w) frequency  2    0.085969:
                1             2             3 
     1   0.129014D+03 -0.162086D+01 -0.398277D+01
     2  -0.162086D+01  0.866470D+02  0.294741D+02
     3  -0.398277D+01  0.294741D+02  0.865000D+02
Property number 5 -- Beta(-w,w,0) frequency  1    0.000000:
                1 
     1  -0.937508D+02
     2  -0.224997D+03
     3   0.695128D+02
     4  -0.233952D+03
     5   0.274168D+03
     6   0.732811D+02
     7  -0.224997D+03
     8   0.695128D+02
     9  -0.391619D+03
    10   0.274168D+03
    11  -0.133636D+03
    12  -0.150033D+03
    13  -0.233952D+03
    14   0.274168D+03
    15  -0.133636D+03
    16   0.732811D+02
    17  -0.150033D+03
    18  -0.396223D+03
Property number 5 -- Beta(-w,w,0) frequency  2    0.085969:
                1 
     1  -0.130046D+02
     2  -0.455658D+03
     3  -0.228255D+03
     4  -0.518196D+03
     5   0.867480D+03
     6  -0.213465D+03
     7  -0.973909D+03
     8   0.663152D+02
     9  -0.880059D+03
    10   0.983691D+03
    11  -0.325518D+02
    12  -0.684208D+03
    13  -0.102769D+04
    14   0.985675D+03
    15  -0.607653D+03
    16   0.777650D+02
    17  -0.923487D+02
    18  -0.872990D+03
End of FrcOut F.D. properties on file   722 Mask=       1 NFrqRd=     2 NDeriv=    33 ND12= 1 LenFil=     598:
Frequencies=    0.000000    0.085969
Property number 1 -- Alpha(-w,w) derivatives, frequency  1    0.000000:
                1             2             3             4             5 
     1  -0.578296D+01  0.725621D+00  0.127066D+01  0.407724D+01 -0.223933D+01
     2   0.725621D+00  0.785601D+01  0.967151D+00 -0.223933D+01  0.142401D+01
     3   0.127066D+01  0.967151D+00  0.755960D+01 -0.652250D+01  0.576573D+01
                6             7             8             9            10 
     1  -0.652250D+01  0.451919D+01 -0.648667D+01 -0.249014D+01  0.289725D+01
     2   0.576573D+01 -0.648667D+01  0.766102D+01  0.580147D+01 -0.125048D+02
     3   0.828562D+01 -0.249014D+01  0.580147D+01  0.121810D+01 -0.121733D+02
               11            12            13            14            15 
     1  -0.125048D+02 -0.121733D+02 -0.117452D+02  0.547294D+01  0.902218D+00
     2   0.265712D+01 -0.263177D+01  0.547294D+01  0.275879D+00 -0.389498D+01
     3  -0.263177D+01  0.351405D+01  0.902218D+00 -0.389498D+01 -0.259226D+00
               16            17            18            19            20 
     1  -0.114409D+02  0.812917D+00  0.638140D+01  0.588938D+00  0.614176D+01
     2   0.812917D+00 -0.348549D+00 -0.361768D+01  0.614176D+01  0.443236D+01
     3   0.638140D+01 -0.361768D+01 -0.174689D+00  0.610169D+01  0.177745D+01
               21            22            23            24            25 
     1   0.610169D+01  0.131546D+02 -0.135278D+01  0.631401D+00  0.129240D+02
     2   0.177745D+01 -0.135278D+01  0.505986D+01 -0.732193D+01  0.677717D+00
     3   0.423526D+01  0.631401D+00 -0.732193D+01 -0.169376D+01 -0.158300D+01
               26            27            28            29            30 
     1   0.677717D+00 -0.158300D+01 -0.650731D+01 -0.216119D+01 -0.272677D+01
     2  -0.190152D+01 -0.737049D+01 -0.216119D+01 -0.635210D+01  0.420527D+01
     3  -0.737049D+01  0.510879D+01 -0.272677D+01  0.420527D+01 -0.647449D+01
               31            32            33            34            35 
     1  -0.117903D+02 -0.301784D+01  0.106730D+02 -0.123965D+02  0.103638D+02
     2  -0.301784D+01 -0.900758D+01 -0.101661D+01  0.103638D+02 -0.114132D+01
     3   0.106730D+02 -0.101661D+01 -0.208083D+01 -0.290151D+01 -0.163371D+01
               36            37            38            39            40 
     1  -0.290151D+01 -0.143245D+02  0.954134D+00  0.160912D+01  0.938567D+01
     2  -0.163371D+01  0.954134D+00 -0.102371D+01 -0.447999D+01 -0.779521D+01
     3  -0.857670D+01  0.160912D+01 -0.447999D+01 -0.105929D+01 -0.103660D+02
               41            42            43            44            45 
     1  -0.779521D+01 -0.103660D+02  0.995534D+01 -0.100704D+02 -0.806229D+01
     2   0.407736D+01  0.480647D+01 -0.100704D+02  0.402865D+01  0.500282D+01
     3   0.480647D+01  0.463833D+01 -0.806229D+01  0.500282D+01  0.455510D+01
               46            47            48            49            50 
     1   0.117707D+02  0.548026D+00 -0.157410D+00 -0.584749D+01  0.464168D+01
     2   0.548026D+00 -0.791886D+01 -0.381344D+00  0.464168D+01 -0.824047D+01
     3  -0.157410D+00 -0.381344D+00 -0.808363D+01  0.666047D+01 -0.360946D+01
               51            52            53            54            55 
     1   0.666047D+01 -0.633011D+01  0.644851D+01  0.461146D+01  0.141678D+02
     2  -0.360946D+01  0.644851D+01 -0.313551D+01 -0.366716D+01  0.756304D+01
     3  -0.383710D+01  0.461146D+01 -0.366716D+01 -0.822197D+01  0.706168D+01
               56            57            58            59            60 
     1   0.756304D+01  0.706168D+01  0.759883D+01  0.368911D+01 -0.633465D-01
     2   0.372296D+00  0.336618D+01  0.368911D+01  0.427402D+01  0.347103D+01
     3   0.336618D+01 -0.294658D-01 -0.633465D-01  0.347103D+01  0.509066D+00
               61            62            63            64            65 
     1   0.731642D+01  0.390992D-01  0.322225D+01  0.506184D+00  0.232805D+01
     2   0.390992D-01  0.518618D+00  0.347521D+01  0.232805D+01 -0.113479D+01
     3   0.322225D+01  0.347521D+01  0.399736D+01  0.237865D+01 -0.317001D+01
               66            67            68            69            70 
     1   0.237865D+01 -0.658762D+01  0.214195D+00 -0.692130D-01 -0.654333D+01
     2  -0.317001D+01  0.214195D+00  0.679422D+01  0.781792D+01 -0.139123D+00
     3  -0.106624D+01 -0.692130D-01  0.781792D+01  0.100789D+01  0.318079D+00
               71            72            73            74            75 
     1  -0.139123D+00  0.318079D+00 -0.136360D+02  0.102527D+01  0.155698D+01
     2   0.108641D+01  0.792225D+01  0.102527D+01 -0.377807D+00 -0.951622D+00
     3   0.792225D+01  0.671829D+01  0.155698D+01 -0.951622D+00 -0.393140D+00
               76            77            78            79            80 
     1   0.295592D+01 -0.260189D+00 -0.250138D+01  0.352806D+01 -0.241428D+01
     2  -0.260189D+00  0.122848D+01  0.795049D-01 -0.241428D+01 -0.629153D+00
     3  -0.250138D+01  0.795049D-01 -0.474186D+00 -0.345489D+00  0.191545D+00
               81            82            83            84            85 
     1  -0.345489D+00  0.103079D+02 -0.355439D+01 -0.388236D+01 -0.144120D+01
     2   0.191545D+00 -0.355439D+01  0.152306D+01  0.167813D+01  0.115975D+01
     3   0.126238D+01 -0.388236D+01  0.167813D+01  0.175255D+01  0.142421D+01
               86            87            88            89            90 
     1   0.115975D+01  0.142421D+01 -0.178702D+01  0.149333D+01  0.132335D+01
     2  -0.759653D+00 -0.901384D+00  0.149333D+01 -0.890249D+00 -0.958577D+00
     3  -0.901384D+00 -0.926516D+00  0.132335D+01 -0.958577D+00 -0.880054D+00
               91            92            93            94            95 
     1   0.119511D-01 -0.106553D+01 -0.103894D+01  0.239632D+00 -0.512323D+00
     2  -0.106553D+01 -0.335720D-01 -0.379449D+00 -0.512323D+00 -0.512612D+01
     3  -0.103894D+01 -0.379449D+00  0.447816D-01 -0.768864D+00 -0.519629D+01
               96            97            98            99 
     1  -0.768864D+00  0.254872D+00 -0.724853D+00 -0.474110D+00
     2  -0.519629D+01 -0.724853D+00 -0.524840D+01 -0.514568D+01
     3  -0.516929D+01 -0.474110D+00 -0.514568D+01 -0.500660D+01
Property number 1 -- Alpha(-w,w) derivatives, frequency  2    0.085969:
                1             2             3             4             5 
     1  -0.838309D+01 -0.341484D+01 -0.253263D+01  0.117502D+02 -0.791758D+01
     2  -0.341484D+01  0.136582D+02  0.496346D+01 -0.791758D+01 -0.275736D+01
     3  -0.253263D+01  0.496346D+01  0.133444D+02 -0.177373D+02  0.125460D+02
                6             7             8             9            10 
     1  -0.177373D+02  0.125692D+02 -0.171881D+02 -0.853291D+01  0.622643D+01
     2   0.125460D+02 -0.171881D+02  0.102412D+02  0.125425D+02 -0.264406D+02
     3   0.116840D+02 -0.853291D+01  0.125425D+02 -0.285939D+01 -0.256554D+02
               11            12            13            14            15 
     1  -0.264406D+02 -0.256554D+02 -0.281545D+02  0.158759D+02  0.692673D+01
     2   0.957676D+01 -0.487745D+01  0.158759D+02  0.348162D+01 -0.863156D+01
     3  -0.487745D+01  0.114257D+02  0.692673D+01 -0.863156D+01  0.605620D+00
               16            17            18            19            20 
     1  -0.275264D+02  0.657149D+01  0.179498D+02  0.673483D+01  0.146949D+02
     2   0.657149D+01  0.594434D+00 -0.807652D+01  0.146949D+02  0.922684D+01
     3   0.179498D+02 -0.807652D+01  0.210598D+01  0.144436D+02  0.128888D+01
               21            22            23            24            25 
     1   0.144436D+02  0.135327D+02 -0.130644D+01  0.482379D+01  0.128459D+02
     2   0.128888D+01 -0.130644D+01  0.102004D+02 -0.151430D+02  0.431005D+01
     3   0.861602D+01  0.482379D+01 -0.151430D+02 -0.807301D+00 -0.143899D+01
               26            27            28            29            30 
     1   0.431005D+01 -0.143899D+01 -0.249803D+02 -0.683374D+01 -0.776892D+01
     2  -0.102377D+01 -0.152327D+02 -0.683374D+01 -0.142678D+02  0.116470D+02
     3  -0.152327D+02  0.101749D+02 -0.776892D+01  0.116470D+02 -0.142403D+02
               31            32            33            34            35 
     1  -0.176642D+02 -0.866979D+01  0.202589D+02 -0.186356D+02  0.201140D+02
     2  -0.866979D+01 -0.172171D+02  0.388943D+00  0.201140D+02 -0.587426D+01
     3   0.202589D+02  0.388943D+00 -0.776529D+01 -0.859179D+01 -0.100059D+01
               36            37            38            39            40 
     1  -0.859179D+01 -0.511360D+02  0.146442D+02  0.167989D+02  0.255012D+02
     2  -0.100059D+01  0.146442D+02 -0.571601D+01 -0.122583D+02 -0.121360D+02
     3  -0.161357D+02  0.167989D+02 -0.122583D+02 -0.651353D+01 -0.232831D+02
               41            42            43            44            45 
     1  -0.121360D+02 -0.232831D+02  0.277323D+02 -0.230392D+02 -0.130545D+02
     2   0.138678D+02  0.716372D+01 -0.230392D+02  0.104491D+02  0.789360D+01
     3   0.716372D+01  0.117738D+02 -0.130545D+02  0.789360D+01  0.147516D+02
               46            47            48            49            50 
     1   0.464778D+02 -0.412264D+01 -0.599363D+01 -0.191408D+02  0.114303D+02
     2  -0.412264D+01 -0.685854D+01 -0.887833D+00  0.114303D+02 -0.104870D+02
     3  -0.599363D+01 -0.887833D+00 -0.666597D+01  0.170896D+02 -0.102825D+02
               51            52            53            54            55 
     1   0.170896D+02 -0.208934D+02  0.164567D+02  0.120573D+02  0.307465D+02
     2  -0.102825D+02  0.164567D+02 -0.543902D+01 -0.103883D+02  0.124447D+02
     3  -0.671503D+01  0.120573D+02 -0.103883D+02 -0.108888D+02  0.110935D+02
               56            57            58            59            60 
     1   0.124447D+02  0.110935D+02  0.204999D+02  0.307851D+01 -0.183248D+01
     2  -0.540242D+01  0.644837D+01  0.307851D+01  0.245368D+01  0.578106D+01
     3   0.644837D+01 -0.613365D+01 -0.183248D+01  0.578106D+01 -0.122937D+01
               61            62            63            64            65 
     1   0.196353D+02 -0.133088D+01  0.193455D+01 -0.220154D+01  0.269341D+01
     2  -0.133088D+01 -0.109174D+01  0.569048D+01  0.269341D+01 -0.190087D+01
     3   0.193455D+01  0.569048D+01  0.242104D+01  0.295005D+01 -0.571333D+01
               66            67            68            69            70 
     1   0.295005D+01 -0.117892D+02 -0.417523D-01 -0.225390D+01 -0.115070D+02
     2  -0.571333D+01 -0.417523D-01  0.503109D+01  0.145524D+02 -0.221705D+01
     3  -0.182529D+01 -0.225390D+01  0.145524D+02 -0.103772D+01 -0.420164D-01
               71            72            73            74            75 
     1  -0.221705D+01 -0.420164D-01 -0.159581D+02  0.136791D+01  0.217601D+01
     2  -0.989624D+00  0.147640D+02  0.136791D+01  0.816499D+00 -0.210447D+01
     3   0.147640D+02  0.493588D+01  0.217601D+01 -0.210447D+01  0.742147D+00
               76            77            78            79            80 
     1   0.453567D+01  0.102518D+01 -0.511996D+01  0.542746D+01 -0.499573D+01
     2   0.102518D+01  0.598725D+00  0.388937D+00 -0.499573D+01 -0.203823D+00
     3  -0.511996D+01  0.388937D+00  0.152305D+00  0.860332D+00  0.656466D+00
               81            82            83            84            85 
     1   0.860332D+00  0.120014D+02 -0.421325D+01 -0.469058D+01 -0.620513D+00
     2   0.656466D+00 -0.421325D+01  0.105053D+01  0.222621D+01 -0.130852D+00
     3   0.505553D+00 -0.469058D+01  0.222621D+01  0.134321D+01  0.207226D+01
               86            87            88            89            90 
     1  -0.130852D+00  0.207226D+01 -0.115505D+01  0.219060D+01  0.464479D-01
     2  -0.203955D+00 -0.869216D+00  0.219060D+01 -0.882607D+00 -0.100616D+01
     3  -0.869216D+00 -0.974619D+00  0.464479D-01 -0.100616D+01 -0.224776D+00
               91            92            93            94            95 
     1   0.472040D+00 -0.819921D+00 -0.820827D+00  0.154944D+01 -0.120741D+01
     2  -0.819921D+00 -0.183166D+00 -0.732541D+00 -0.120741D+01 -0.496786D+01
     3  -0.820827D+00 -0.732541D+00 -0.928151D-01 -0.944509D+00 -0.589480D+01
               96            97            98            99 
     1  -0.944509D+00  0.150747D+01 -0.871795D+00 -0.118824D+01
     2  -0.589480D+01 -0.871795D+00 -0.577991D+01 -0.584272D+01
     3  -0.568634D+01 -0.118824D+01 -0.584272D+01 -0.478630D+01

GradGradGradGradGradGradGradGradGradGradGradGradGradGradGradGradGradGrad
Berny optimization.
Internal  Forces:  Max     0.000304641 RMS     0.000090144
Search for a local minimum.
Step number   1 out of a maximum of    2
All quantities printed in internal units (Hartrees-Bohrs-Radians)
Second derivative matrix not updated -- analytic derivatives used.
ITU=  0
    Eigenvalues ---    0.00639   0.01083   0.01418   0.01589   0.02073
    Eigenvalues ---    0.02759   0.03867   0.04148   0.09943   0.10490
    Eigenvalues ---    0.12433   0.15802   0.19365   0.20251   0.20430
    Eigenvalues ---    0.22018   0.27587   0.29786   0.34793   0.35637
    Eigenvalues ---    0.35904   0.36657   0.37232   0.44760   0.51007
    Eigenvalues ---    0.65053   0.72687
Angle between quadratic step and forces=  24.22 degrees.
Linear search not attempted -- first point.
Iteration  1 RMS(Cart)=  0.00044299 RMS(Int)=  0.00000023
Iteration  2 RMS(Cart)=  0.00000022 RMS(Int)=  0.00000002
Variable       Old X    -DE/DX   Delta X   Delta X   Delta X     New X
                                (Linear)    (Quad)   (Total)
   R1        2.75483  -0.00002   0.00000  -0.00001  -0.00001   2.75482
   R2        2.57514  -0.00021   0.00000  -0.00045  -0.00045   2.57469
   R3        2.05445  -0.00001   0.00000  -0.00003  -0.00003   2.05442
   R4        2.86787   0.00030   0.00000   0.00168   0.00168   2.86954
   R5        2.35155  -0.00020   0.00000  -0.00047  -0.00047   2.35108
   R6        2.65819  -0.00028   0.00000  -0.00092  -0.00092   2.65727
   R7        2.39088  -0.00001   0.00000  -0.00003  -0.00003   2.39085
   R8        2.62712   0.00002   0.00000   0.00024   0.00024   2.62735
   R9        2.04566  -0.00002   0.00000  -0.00005  -0.00005   2.04560
  R10        2.51918   0.00012   0.00000   0.00014   0.00014   2.51932
  R11        2.05205   0.00001   0.00000   0.00007   0.00007   2.05211
   A1        2.14313  -0.00007   0.00000  -0.00051  -0.00051   2.14262
   A2        2.05718  -0.00004   0.00000  -0.00035  -0.00035   2.05683
   A3        2.08287   0.00012   0.00000   0.00086   0.00086   2.08374
   A4        2.01099  -0.00002   0.00000  -0.00006  -0.00006   2.01093
   A5        2.12448   0.00012   0.00000   0.00070   0.00070   2.12518
   A6        2.14771  -0.00010   0.00000  -0.00063  -0.00063   2.14708
   A7        2.00596   0.00005   0.00000   0.00026   0.00026   2.00622
   A8        2.12827  -0.00017   0.00000  -0.00116  -0.00116   2.12711
   A9        2.14896   0.00012   0.00000   0.00090   0.00090   2.14986
  A10        2.19786  -0.00007   0.00000  -0.00047  -0.00047   2.19740
  A11        2.14642   0.00000   0.00000   0.00016   0.00016   2.14658
  A12        1.93890   0.00008   0.00000   0.00031   0.00031   1.93921
  A13        2.06797   0.00003   0.00000   0.00024   0.00024   2.06821
  A14        2.14045   0.00008   0.00000   0.00055   0.00055   2.14100
  A15        2.18166  -0.00003   0.00000  -0.00015  -0.00015   2.18151
  A16        1.96107  -0.00005   0.00000  -0.00040  -0.00040   1.96067
   D1        0.00008   0.00000   0.00000  -0.00008  -0.00008   0.00000
   D2       -3.14146   0.00000   0.00000  -0.00013  -0.00013   3.14159
   D3       -3.14155   0.00000   0.00000  -0.00004  -0.00004   3.14159
   D4        0.00009   0.00000   0.00000  -0.00009  -0.00009   0.00000
   D5       -0.00002   0.00000   0.00000   0.00002   0.00002   0.00000
   D6        3.14156   0.00000   0.00000   0.00003   0.00003  -3.14159
   D7       -3.14157   0.00000   0.00000  -0.00002  -0.00002   3.14159
   D8        0.00001   0.00000   0.00000  -0.00001  -0.00001   0.00000
   D9       -0.00009   0.00000   0.00000   0.00009   0.00009   0.00000
  D10       -3.14159   0.00000   0.00000   0.00000   0.00000  -3.14159
  D11        3.14145   0.00000   0.00000   0.00014   0.00014  -3.14159
  D12       -0.00005   0.00000   0.00000   0.00005   0.00005   0.00000
  D13        0.00004   0.00000   0.00000  -0.00004  -0.00004   0.00000
  D14       -3.14149   0.00000   0.00000  -0.00010  -0.00010   3.14159
  D15        3.14154   0.00000   0.00000   0.00005   0.00005   3.14159
  D16        0.00001   0.00000   0.00000  -0.00001  -0.00001   0.00000
  D17        0.00002   0.00000   0.00000  -0.00002  -0.00002   0.00000
  D18        3.14156   0.00000   0.00000   0.00003   0.00003  -3.14159
  D19       -0.00004   0.00000   0.00000   0.00004   0.00004   0.00000
  D20        3.14157   0.00000   0.00000   0.00003   0.00003  -3.14159
        Item               Value     Threshold  Converged?
Maximum Force            0.000305     0.000450     YES
RMS     Force            0.000090     0.000300     YES
Maximum Displacement     0.001222     0.001800     YES
RMS     Displacement     0.000443     0.001200     YES
Predicted change in Energy=-8.639009D-07
Optimization completed.
   -- Stationary point found.
                          ----------------------------
                          !   Optimized Parameters   !
                          ! (Angstroms and Degrees)  !
--------------------------                            --------------------------
! Name  Definition              Value          Derivative Info.                !
--------------------------------------------------------------------------------
! R1    R(1,2)                  1.4578         -DE/DX =    0.0                 !
! R2    R(1,6)                  1.3627         -DE/DX =   -0.0002              !
! R3    R(1,10)                 1.0872         -DE/DX =    0.0                 !
! R4    R(2,3)                  1.5176         -DE/DX =    0.0003              !
! R5    R(2,7)                  1.2444         -DE/DX =   -0.0002              !
! R6    R(3,4)                  1.4067         -DE/DX =   -0.0003              !
! R7    R(3,8)                  1.2652         -DE/DX =    0.0                 !
! R8    R(4,5)                  1.3902         -DE/DX =    0.0                 !
! R9    R(4,9)                  1.0825         -DE/DX =    0.0                 !
! R10   R(5,6)                  1.3331         -DE/DX =    0.0001              !
! R11   R(6,11)                 1.0859         -DE/DX =    0.0                 !
! A1    A(2,1,6)              122.7925         -DE/DX =   -0.0001              !
! A2    A(2,1,10)             117.8677         -DE/DX =    0.0                 !
! A3    A(6,1,10)             119.3398         -DE/DX =    0.0001              !
! A4    A(1,2,3)              115.2214         -DE/DX =    0.0                 !
! A5    A(1,2,7)              121.7236         -DE/DX =    0.0001              !
! A6    A(3,2,7)              123.055          -DE/DX =   -0.0001              !
! A7    A(2,3,4)              114.9328         -DE/DX =    0.0001              !
! A8    A(2,3,8)              121.9411         -DE/DX =   -0.0002              !
! A9    A(4,3,8)              123.1261         -DE/DX =    0.0001              !
! A10   A(3,4,5)              125.9283         -DE/DX =   -0.0001              !
! A11   A(3,4,9)              122.981          -DE/DX =    0.0                 !
! A12   A(5,4,9)              111.0907         -DE/DX =    0.0001              !
! A13   A(4,5,6)              118.486          -DE/DX =    0.0                 !
! A14   A(1,6,5)              122.639          -DE/DX =    0.0001              !
! A15   A(1,6,11)             124.9999         -DE/DX =    0.0                 !
! A16   A(5,6,11)             112.3611         -DE/DX =   -0.0001              !
! D1    D(6,1,2,3)              0.0047         -DE/DX =    0.0                 !
! D2    D(6,1,2,7)            180.0077         -DE/DX =    0.0                 !
! D3    D(10,1,2,3)           180.0024         -DE/DX =    0.0                 !
! D4    D(10,1,2,7)             0.0054         -DE/DX =    0.0                 !
! D5    D(2,1,6,5)             -0.0011         -DE/DX =    0.0                 !
! D6    D(2,1,6,11)          -180.0017         -DE/DX =    0.0                 !
! D7    D(10,1,6,5)           180.0012         -DE/DX =    0.0                 !
! D8    D(10,1,6,11)            0.0006         -DE/DX =    0.0                 !
! D9    D(1,2,3,4)             -0.0051         -DE/DX =    0.0                 !
! D10   D(1,2,3,8)           -179.9998         -DE/DX =    0.0                 !
! D11   D(7,2,3,4)           -180.0081         -DE/DX =    0.0                 !
! D12   D(7,2,3,8)             -0.0029         -DE/DX =    0.0                 !
! D13   D(2,3,4,5)              0.0025         -DE/DX =    0.0                 !
! D14   D(2,3,4,9)            180.0058         -DE/DX =    0.0                 !
! D15   D(8,3,4,5)            179.9972         -DE/DX =    0.0                 !
! D16   D(8,3,4,9)              0.0004         -DE/DX =    0.0                 !
! D17   D(3,4,5,6)              0.0012         -DE/DX =    0.0                 !
! D18   D(9,4,5,6)           -180.0018         -DE/DX =    0.0                 !
! D19   D(4,5,6,1)             -0.002          -DE/DX =    0.0                 !
! D20   D(4,5,6,11)          -180.0015         -DE/DX =    0.0                 !
--------------------------------------------------------------------------------
GradGradGradGradGradGradGradGradGradGradGradGradGradGradGradGradGradGrad

AllDun F.D. properties on file 20721 Mask=      11 NFrqRd=     2 NDeriv=     1 ND12= 1 LenFil=      58:
Frequencies=    0.000000    0.085969
Property number 1 -- Alpha(-w,w) frequency  1    0.000000:
                1             2             3 
     1   0.103459D+03  0.150389D+01 -0.237898D+00
     2   0.150389D+01  0.772045D+02  0.261781D+02
     3  -0.237898D+00  0.261781D+02  0.768680D+02
Property number 1 -- Alpha(-w,w) frequency  2    0.085969:
                1             2             3 
     1   0.129014D+03 -0.162086D+01 -0.398277D+01
     2  -0.162086D+01  0.866470D+02  0.294741D+02
     3  -0.398277D+01  0.294741D+02  0.865000D+02
Property number 5 -- Beta(-w,w,0) frequency  1    0.000000:
                1 
     1  -0.937508D+02
     2  -0.224997D+03
     3   0.695128D+02
     4  -0.233952D+03
     5   0.274168D+03
     6   0.732811D+02
     7  -0.224997D+03
     8   0.695128D+02
     9  -0.391619D+03
    10   0.274168D+03
    11  -0.133636D+03
    12  -0.150033D+03
    13  -0.233952D+03
    14   0.274168D+03
    15  -0.133636D+03
    16   0.732811D+02
    17  -0.150033D+03
    18  -0.396223D+03
Property number 5 -- Beta(-w,w,0) frequency  2    0.085969:
                1 
     1  -0.130046D+02
     2  -0.455658D+03
     3  -0.228255D+03
     4  -0.518196D+03
     5   0.867480D+03
     6  -0.213465D+03
     7  -0.973909D+03
     8   0.663152D+02
     9  -0.880059D+03
    10   0.983691D+03
    11  -0.325518D+02
    12  -0.684208D+03
    13  -0.102769D+04
    14   0.985675D+03
    15  -0.607653D+03
    16   0.777650D+02
    17  -0.923487D+02
    18  -0.872990D+03
AllDun F.D. properties on file 20722 Mask=       1 NFrqRd=     2 NDeriv=    33 ND12= 1 LenFil=     598:
Frequencies=    0.000000    0.085969
Property number 1 -- Alpha(-w,w) derivatives, frequency  1    0.000000:
                1             2             3             4             5 
     1  -0.578296D+01  0.725621D+00  0.127066D+01  0.407724D+01 -0.223933D+01
     2   0.725621D+00  0.785601D+01  0.967151D+00 -0.223933D+01  0.142401D+01
     3   0.127066D+01  0.967151D+00  0.755960D+01 -0.652250D+01  0.576573D+01
                6             7             8             9            10 
     1  -0.652250D+01  0.451919D+01 -0.648667D+01 -0.249014D+01  0.289725D+01
     2   0.576573D+01 -0.648667D+01  0.766102D+01  0.580147D+01 -0.125048D+02
     3   0.828562D+01 -0.249014D+01  0.580147D+01  0.121810D+01 -0.121733D+02
               11            12            13            14            15 
     1  -0.125048D+02 -0.121733D+02 -0.117452D+02  0.547294D+01  0.902218D+00
     2   0.265712D+01 -0.263177D+01  0.547294D+01  0.275879D+00 -0.389498D+01
     3  -0.263177D+01  0.351405D+01  0.902218D+00 -0.389498D+01 -0.259226D+00
               16            17            18            19            20 
     1  -0.114409D+02  0.812917D+00  0.638140D+01  0.588938D+00  0.614176D+01
     2   0.812917D+00 -0.348549D+00 -0.361768D+01  0.614176D+01  0.443236D+01
     3   0.638140D+01 -0.361768D+01 -0.174689D+00  0.610169D+01  0.177745D+01
               21            22            23            24            25 
     1   0.610169D+01  0.131546D+02 -0.135278D+01  0.631401D+00  0.129240D+02
     2   0.177745D+01 -0.135278D+01  0.505986D+01 -0.732193D+01  0.677717D+00
     3   0.423526D+01  0.631401D+00 -0.732193D+01 -0.169376D+01 -0.158300D+01
               26            27            28            29            30 
     1   0.677717D+00 -0.158300D+01 -0.650731D+01 -0.216119D+01 -0.272677D+01
     2  -0.190152D+01 -0.737049D+01 -0.216119D+01 -0.635210D+01  0.420527D+01
     3  -0.737049D+01  0.510879D+01 -0.272677D+01  0.420527D+01 -0.647449D+01
               31            32            33            34            35 
     1  -0.117903D+02 -0.301784D+01  0.106730D+02 -0.123965D+02  0.103638D+02
     2  -0.301784D+01 -0.900758D+01 -0.101661D+01  0.103638D+02 -0.114132D+01
     3   0.106730D+02 -0.101661D+01 -0.208083D+01 -0.290151D+01 -0.163371D+01
               36            37            38            39            40 
     1  -0.290151D+01 -0.143245D+02  0.954134D+00  0.160912D+01  0.938567D+01
     2  -0.163371D+01  0.954134D+00 -0.102371D+01 -0.447999D+01 -0.779521D+01
     3  -0.857670D+01  0.160912D+01 -0.447999D+01 -0.105929D+01 -0.103660D+02
               41            42            43            44            45 
     1  -0.779521D+01 -0.103660D+02  0.995534D+01 -0.100704D+02 -0.806229D+01
     2   0.407736D+01  0.480647D+01 -0.100704D+02  0.402865D+01  0.500282D+01
     3   0.480647D+01  0.463833D+01 -0.806229D+01  0.500282D+01  0.455510D+01
               46            47            48            49            50 
     1   0.117707D+02  0.548026D+00 -0.157410D+00 -0.584749D+01  0.464168D+01
     2   0.548026D+00 -0.791886D+01 -0.381344D+00  0.464168D+01 -0.824047D+01
     3  -0.157410D+00 -0.381344D+00 -0.808363D+01  0.666047D+01 -0.360946D+01
               51            52            53            54            55 
     1   0.666047D+01 -0.633011D+01  0.644851D+01  0.461146D+01  0.141678D+02
     2  -0.360946D+01  0.644851D+01 -0.313551D+01 -0.366716D+01  0.756304D+01
     3  -0.383710D+01  0.461146D+01 -0.366716D+01 -0.822197D+01  0.706168D+01
               56            57            58            59            60 
     1   0.756304D+01  0.706168D+01  0.759883D+01  0.368911D+01 -0.633465D-01
     2   0.372296D+00  0.336618D+01  0.368911D+01  0.427402D+01  0.347103D+01
     3   0.336618D+01 -0.294658D-01 -0.633465D-01  0.347103D+01  0.509066D+00
               61            62            63            64            65 
     1   0.731642D+01  0.390992D-01  0.322225D+01  0.506184D+00  0.232805D+01
     2   0.390992D-01  0.518618D+00  0.347521D+01  0.232805D+01 -0.113479D+01
     3   0.322225D+01  0.347521D+01  0.399736D+01  0.237865D+01 -0.317001D+01
               66            67            68            69            70 
     1   0.237865D+01 -0.658762D+01  0.214195D+00 -0.692130D-01 -0.654333D+01
     2  -0.317001D+01  0.214195D+00  0.679422D+01  0.781792D+01 -0.139123D+00
     3  -0.106624D+01 -0.692130D-01  0.781792D+01  0.100789D+01  0.318079D+00
               71            72            73            74            75 
     1  -0.139123D+00  0.318079D+00 -0.136360D+02  0.102527D+01  0.155698D+01
     2   0.108641D+01  0.792225D+01  0.102527D+01 -0.377807D+00 -0.951622D+00
     3   0.792225D+01  0.671829D+01  0.155698D+01 -0.951622D+00 -0.393140D+00
               76            77            78            79            80 
     1   0.295592D+01 -0.260189D+00 -0.250138D+01  0.352806D+01 -0.241428D+01
     2  -0.260189D+00  0.122848D+01  0.795049D-01 -0.241428D+01 -0.629153D+00
     3  -0.250138D+01  0.795049D-01 -0.474186D+00 -0.345489D+00  0.191545D+00
               81            82            83            84            85 
     1  -0.345489D+00  0.103079D+02 -0.355439D+01 -0.388236D+01 -0.144120D+01
     2   0.191545D+00 -0.355439D+01  0.152306D+01  0.167813D+01  0.115975D+01
     3   0.126238D+01 -0.388236D+01  0.167813D+01  0.175255D+01  0.142421D+01
               86            87            88            89            90 
     1   0.115975D+01  0.142421D+01 -0.178702D+01  0.149333D+01  0.132335D+01
     2  -0.759653D+00 -0.901384D+00  0.149333D+01 -0.890249D+00 -0.958577D+00
     3  -0.901384D+00 -0.926516D+00  0.132335D+01 -0.958577D+00 -0.880054D+00
               91            92            93            94            95 
     1   0.119511D-01 -0.106553D+01 -0.103894D+01  0.239632D+00 -0.512323D+00
     2  -0.106553D+01 -0.335720D-01 -0.379449D+00 -0.512323D+00 -0.512612D+01
     3  -0.103894D+01 -0.379449D+00  0.447816D-01 -0.768864D+00 -0.519629D+01
               96            97            98            99 
     1  -0.768864D+00  0.254872D+00 -0.724853D+00 -0.474110D+00
     2  -0.519629D+01 -0.724853D+00 -0.524840D+01 -0.514568D+01
     3  -0.516929D+01 -0.474110D+00 -0.514568D+01 -0.500660D+01
Property number 1 -- Alpha(-w,w) derivatives, frequency  2    0.085969:
                1             2             3             4             5 
     1  -0.838309D+01 -0.341484D+01 -0.253263D+01  0.117502D+02 -0.791758D+01
     2  -0.341484D+01  0.136582D+02  0.496346D+01 -0.791758D+01 -0.275736D+01
     3  -0.253263D+01  0.496346D+01  0.133444D+02 -0.177373D+02  0.125460D+02
                6             7             8             9            10 
     1  -0.177373D+02  0.125692D+02 -0.171881D+02 -0.853291D+01  0.622643D+01
     2   0.125460D+02 -0.171881D+02  0.102412D+02  0.125425D+02 -0.264406D+02
     3   0.116840D+02 -0.853291D+01  0.125425D+02 -0.285939D+01 -0.256554D+02
               11            12            13            14            15 
     1  -0.264406D+02 -0.256554D+02 -0.281545D+02  0.158759D+02  0.692673D+01
     2   0.957676D+01 -0.487745D+01  0.158759D+02  0.348162D+01 -0.863156D+01
     3  -0.487745D+01  0.114257D+02  0.692673D+01 -0.863156D+01  0.605620D+00
               16            17            18            19            20 
     1  -0.275264D+02  0.657149D+01  0.179498D+02  0.673483D+01  0.146949D+02
     2   0.657149D+01  0.594434D+00 -0.807652D+01  0.146949D+02  0.922684D+01
     3   0.179498D+02 -0.807652D+01  0.210598D+01  0.144436D+02  0.128888D+01
               21            22            23            24            25 
     1   0.144436D+02  0.135327D+02 -0.130644D+01  0.482379D+01  0.128459D+02
     2   0.128888D+01 -0.130644D+01  0.102004D+02 -0.151430D+02  0.431005D+01
     3   0.861602D+01  0.482379D+01 -0.151430D+02 -0.807301D+00 -0.143899D+01
               26            27            28            29            30 
     1   0.431005D+01 -0.143899D+01 -0.249803D+02 -0.683374D+01 -0.776892D+01
     2  -0.102377D+01 -0.152327D+02 -0.683374D+01 -0.142678D+02  0.116470D+02
     3  -0.152327D+02  0.101749D+02 -0.776892D+01  0.116470D+02 -0.142403D+02
               31            32            33            34            35 
     1  -0.176642D+02 -0.866979D+01  0.202589D+02 -0.186356D+02  0.201140D+02
     2  -0.866979D+01 -0.172171D+02  0.388943D+00  0.201140D+02 -0.587426D+01
     3   0.202589D+02  0.388943D+00 -0.776529D+01 -0.859179D+01 -0.100059D+01
               36            37            38            39            40 
     1  -0.859179D+01 -0.511360D+02  0.146442D+02  0.167989D+02  0.255012D+02
     2  -0.100059D+01  0.146442D+02 -0.571601D+01 -0.122583D+02 -0.121360D+02
     3  -0.161357D+02  0.167989D+02 -0.122583D+02 -0.651353D+01 -0.232831D+02
               41            42            43            44            45 
     1  -0.121360D+02 -0.232831D+02  0.277323D+02 -0.230392D+02 -0.130545D+02
     2   0.138678D+02  0.716372D+01 -0.230392D+02  0.104491D+02  0.789360D+01
     3   0.716372D+01  0.117738D+02 -0.130545D+02  0.789360D+01  0.147516D+02
               46            47            48            49            50 
     1   0.464778D+02 -0.412264D+01 -0.599363D+01 -0.191408D+02  0.114303D+02
     2  -0.412264D+01 -0.685854D+01 -0.887833D+00  0.114303D+02 -0.104870D+02
     3  -0.599363D+01 -0.887833D+00 -0.666597D+01  0.170896D+02 -0.102825D+02
               51            52            53            54            55 
     1   0.170896D+02 -0.208934D+02  0.164567D+02  0.120573D+02  0.307465D+02
     2  -0.102825D+02  0.164567D+02 -0.543902D+01 -0.103883D+02  0.124447D+02
     3  -0.671503D+01  0.120573D+02 -0.103883D+02 -0.108888D+02  0.110935D+02
               56            57            58            59            60 
     1   0.124447D+02  0.110935D+02  0.204999D+02  0.307851D+01 -0.183248D+01
     2  -0.540242D+01  0.644837D+01  0.307851D+01  0.245368D+01  0.578106D+01
     3   0.644837D+01 -0.613365D+01 -0.183248D+01  0.578106D+01 -0.122937D+01
               61            62            63            64            65 
     1   0.196353D+02 -0.133088D+01  0.193455D+01 -0.220154D+01  0.269341D+01
     2  -0.133088D+01 -0.109174D+01  0.569048D+01  0.269341D+01 -0.190087D+01
     3   0.193455D+01  0.569048D+01  0.242104D+01  0.295005D+01 -0.571333D+01
               66            67            68            69            70 
     1   0.295005D+01 -0.117892D+02 -0.417523D-01 -0.225390D+01 -0.115070D+02
     2  -0.571333D+01 -0.417523D-01  0.503109D+01  0.145524D+02 -0.221705D+01
     3  -0.182529D+01 -0.225390D+01  0.145524D+02 -0.103772D+01 -0.420164D-01
               71            72            73            74            75 
     1  -0.221705D+01 -0.420164D-01 -0.159581D+02  0.136791D+01  0.217601D+01
     2  -0.989624D+00  0.147640D+02  0.136791D+01  0.816499D+00 -0.210447D+01
     3   0.147640D+02  0.493588D+01  0.217601D+01 -0.210447D+01  0.742147D+00
               76            77            78            79            80 
     1   0.453567D+01  0.102518D+01 -0.511996D+01  0.542746D+01 -0.499573D+01
     2   0.102518D+01  0.598725D+00  0.388937D+00 -0.499573D+01 -0.203823D+00
     3  -0.511996D+01  0.388937D+00  0.152305D+00  0.860332D+00  0.656466D+00
               81            82            83            84            85 
     1   0.860332D+00  0.120014D+02 -0.421325D+01 -0.469058D+01 -0.620513D+00
     2   0.656466D+00 -0.421325D+01  0.105053D+01  0.222621D+01 -0.130852D+00
     3   0.505553D+00 -0.469058D+01  0.222621D+01  0.134321D+01  0.207226D+01
               86            87            88            89            90 
     1  -0.130852D+00  0.207226D+01 -0.115505D+01  0.219060D+01  0.464479D-01
     2  -0.203955D+00 -0.869216D+00  0.219060D+01 -0.882607D+00 -0.100616D+01
     3  -0.869216D+00 -0.974619D+00  0.464479D-01 -0.100616D+01 -0.224776D+00
               91            92            93            94            95 
     1   0.472040D+00 -0.819921D+00 -0.820827D+00  0.154944D+01 -0.120741D+01
     2  -0.819921D+00 -0.183166D+00 -0.732541D+00 -0.120741D+01 -0.496786D+01
     3  -0.820827D+00 -0.732541D+00 -0.928151D-01 -0.944509D+00 -0.589480D+01
               96            97            98            99 
     1  -0.944509D+00  0.150747D+01 -0.871795D+00 -0.118824D+01
     2  -0.589480D+01 -0.871795D+00 -0.577991D+01 -0.584272D+01
     3  -0.568634D+01 -0.118824D+01 -0.584272D+01 -0.478630D+01

----------------------------------------------------------------------

Electric dipole moment (input orientation):
(Debye = 10**-18 statcoulomb cm , SI units = C m)
                 (au)            (Debye)         (10**-30 SI)
  Tot        0.285747D+01      0.726296D+01      0.242266D+02
  x         -0.506894D+00     -0.128840D+01     -0.429763D+01
  y         -0.200240D+01     -0.508960D+01     -0.169771D+02
  z         -0.197448D+01     -0.501862D+01     -0.167403D+02

Dipole polarizability, Alpha (input orientation).
(esu units = cm**3 , SI units = C**2 m**2 J**-1)
Alpha(0;0):
              (au)            (10**-24 esu)      (10**-40 SI)
  iso        0.858438D+02      0.127207D+02      0.141537D+02
  aniso      0.525459D+02      0.778650D+01      0.866365D+01
  xx         0.103459D+03      0.153310D+02      0.170581D+02
  yx         0.150389D+01      0.222853D+00      0.247958D+00
  yy         0.772045D+02      0.114405D+02      0.127293D+02
  zx        -0.237898D+00     -0.352529D-01     -0.392241D-01
  zy         0.261781D+02      0.387920D+01      0.431619D+01
  zz         0.768680D+02      0.113907D+02      0.126738D+02
Alpha(-w;w) w=  530.0nm:
                 (au)         (10**-24 esu)      (10**-40 SI)
  iso        0.100720D+03      0.149252D+02      0.166065D+02
  aniso      0.668044D+02      0.989940D+01      0.110146D+02
  xx         0.129014D+03      0.191179D+02      0.212715D+02
  yx        -0.162086D+01     -0.240186D+00     -0.267243D+00
  yy         0.866470D+02      0.128398D+02      0.142862D+02
  zx        -0.398277D+01     -0.590185D+00     -0.656669D+00
  zy         0.294741D+02      0.436762D+01      0.485963D+01
  zz         0.865000D+02      0.128180D+02      0.142619D+02

First dipole hyperpolarizability, Beta (input orientation).
||, _|_  parallel and perpendicular components, (z) with respect to z axis,
vector components x,y,z.  Values do not include the 1/n! factor of 1/2.
(esu units = statvolt**-1 cm**4 , SI units = C**3 m**3 J**-2)
Beta(0;0,0):
              (au)            (10**-30 esu)      (10**-50 SI)
  || (z)    -0.458287D+03     -0.395924D+01     -0.146943D+01
  _|_(z)    -0.152762D+03     -0.131975D+01     -0.489812D+00
  x          0.147129D+03      0.127108D+01      0.471750D+00
  y         -0.229995D+04     -0.198698D+02     -0.737446D+01
  z         -0.229144D+04     -0.197962D+02     -0.734717D+01
  ||         0.649987D+03      0.561538D+01      0.208409D+01
  xxx       -0.937508D+02     -0.809934D+00     -0.300599D+00
  xxy       -0.224997D+03     -0.194380D+01     -0.721421D+00
  yxy        0.695128D+02      0.600537D+00      0.222883D+00
  yyy       -0.391619D+03     -0.338328D+01     -0.125567D+01
  xxz       -0.233952D+03     -0.202117D+01     -0.750136D+00
  yxz        0.274168D+03      0.236860D+01      0.879083D+00
  yyz       -0.133636D+03     -0.115451D+01     -0.428487D+00
  zxz        0.732811D+02      0.633092D+00      0.234966D+00
  zyz       -0.150033D+03     -0.129617D+01     -0.481062D+00
  zzz       -0.396223D+03     -0.342306D+01     -0.127044D+01
Beta(-w;w,0) w=  530.0nm:
                 (au)         (10**-30 esu)      (10**-50 SI)
  || (z)    -0.107116D+04     -0.925400D+01     -0.343453D+01
  _|_(z)    -0.718586D+03     -0.620802D+01     -0.230405D+01
  x         -0.192573D+03     -0.166368D+01     -0.617459D+00
  y         -0.539431D+04     -0.466026D+02     -0.172961D+02
  z         -0.535581D+04     -0.462700D+02     -0.171727D+02
  ||         0.152079D+04      0.131385D+02      0.487621D+01
  xxx       -0.130046D+02     -0.112350D+00     -0.416975D-01
  yxx       -0.455658D+03     -0.393653D+01     -0.146100D+01
  yyx       -0.228255D+03     -0.197194D+01     -0.731867D+00
  zxx       -0.518196D+03     -0.447681D+01     -0.166152D+01
  zyx        0.867480D+03      0.749435D+01      0.278145D+01
  zzx       -0.213465D+03     -0.184417D+01     -0.684446D+00
  xxy       -0.973909D+03     -0.841382D+01     -0.312271D+01
  yxy        0.663152D+02      0.572912D+00      0.212631D+00
  yyy       -0.880059D+03     -0.760302D+01     -0.282179D+01
  zxy        0.983691D+03      0.849833D+01      0.315407D+01
  zyy       -0.325518D+02     -0.281222D+00     -0.104373D+00
  zzy       -0.684208D+03     -0.591103D+01     -0.219382D+01
  xxz       -0.102769D+04     -0.887845D+01     -0.329515D+01
  yxz        0.985675D+03      0.851546D+01      0.316043D+01
  yyz       -0.607653D+03     -0.524965D+01     -0.194835D+01
  zxz        0.777650D+02      0.671829D+00      0.249343D+00
  zyz       -0.923487D+02     -0.797821D+00     -0.296103D+00
  zzz       -0.872990D+03     -0.754195D+01     -0.279912D+01

----------------------------------------------------------------------

Dipole orientation:
    6         -4.37499950         -0.65740983          3.15603553
    6         -4.98551871         -0.68864241          0.46988956
    6         -7.78283482         -0.83150808         -0.14595735
    6         -9.39278118         -0.91389501          1.96762754
    8         -8.63714052         -0.87536484          4.48343138
    6         -6.17394440         -0.74941695          4.99633034
    8         -3.31173316         -0.60330466         -1.17964540
    8         -8.58148839         -0.87234590         -2.39913474
    1        -11.42987279         -1.01812601          1.81239047
    1         -2.39357038         -0.55613536          3.68938022
    1         -5.79647761         -0.73015588          7.01326999

Electric dipole moment (dipole orientation):
(Debye = 10**-18 statcoulomb cm , SI units = C m)
                 (au)            (Debye)         (10**-30 SI)
  Tot        0.285747D+01      0.726296D+01      0.242266D+02
  x          0.000000D+00      0.000000D+00      0.000000D+00
  y          0.000000D+00      0.000000D+00      0.000000D+00
  z          0.285747D+01      0.726296D+01      0.242266D+02

Dipole polarizability, Alpha (dipole orientation).
(esu units = cm**3 , SI units = C**2 m**2 J**-1)
Alpha(0;0):
              (au)            (10**-24 esu)      (10**-40 SI)
  iso        0.858438D+02      0.127207D+02      0.141537D+02
  aniso      0.525459D+02      0.778650D+01      0.866365D+01
  xx         0.103029D+03      0.152673D+02      0.169871D+02
  yx         0.266669D+01      0.395163D+00      0.439679D+00
  yy         0.509651D+02      0.755225D+01      0.840302D+01
  zx        -0.888739D+00     -0.131698D+00     -0.146533D+00
  zy        -0.453454D-01     -0.671949D-02     -0.747645D-02
  zz         0.103537D+03      0.153427D+02      0.170710D+02
Alpha(-w;w) w=  530.0nm:
                 (au)         (10**-24 esu)      (10**-40 SI)
  iso        0.100720D+03      0.149252D+02      0.166065D+02
  aniso      0.668044D+02      0.989940D+01      0.110146D+02
  xx         0.129836D+03      0.192398D+02      0.214071D+02
  yx         0.371701D+01      0.550805D+00      0.612853D+00
  yy         0.572500D+02      0.848358D+01      0.943925D+01
  zx         0.143647D+01      0.212863D+00      0.236842D+00
  zy         0.736766D-01      0.109177D-01      0.121476D-01
  zz         0.115075D+03      0.170523D+02      0.189732D+02

First dipole hyperpolarizability, Beta (dipole orientation).
||, _|_  parallel and perpendicular components, (z) with respect to z axis,
vector components x,y,z.  Values do not include the 1/n! factor of 1/2.
(esu units = statvolt**-1 cm**4 , SI units = C**3 m**3 J**-2)
Beta(0;0,0):
              (au)            (10**-30 esu)      (10**-50 SI)
  || (z)     0.633794D+03      0.547549D+01      0.203217D+01
  _|_(z)     0.211265D+03      0.182516D+01      0.677391D+00
  x          0.719952D+03      0.621983D+01      0.230843D+01
  y          0.371041D+02      0.320551D+00      0.118969D+00
  z          0.316897D+04      0.273774D+02      0.101609D+02
  ||         0.649987D+03      0.561538D+01      0.208409D+01
  xxx        0.111832D+03      0.966143D+00      0.358574D+00
  xxy        0.229240D+02      0.198046D+00      0.735027D-01
  yxy       -0.166410D+03     -0.143765D+01     -0.533570D+00
  yyy       -0.256269D+02     -0.221396D+00     -0.821691D-01
  xxz        0.439560D+03      0.379745D+01      0.140939D+01
  yxz        0.116370D+02      0.100535D+00      0.373126D-01
  yyz        0.212059D+03      0.183203D+01      0.679939D+00
  zxz        0.294562D+03      0.254478D+01      0.944471D+00
  zyz        0.150709D+02      0.130201D+00      0.483228D-01
  zzz        0.404705D+03      0.349633D+01      0.129763D+01
Beta(-w;w,0) w=  530.0nm:
                 (au)         (10**-30 esu)      (10**-50 SI)
  || (z)     0.150302D+04      0.129849D+02      0.481922D+01
  _|_(z)     0.104477D+04      0.902597D+01      0.334990D+01
  x          0.115765D+04      0.100012D+02      0.371183D+01
  y          0.604875D+02      0.522565D+00      0.193945D+00
  z          0.751509D+04      0.649245D+02      0.240961D+02
  ||         0.152079D+04      0.131385D+02      0.487621D+01
  xxx        0.552033D+03      0.476914D+01      0.177002D+01
  yxx        0.118705D+03      0.102552D+01      0.380611D+00
  yyx       -0.887970D+03     -0.767137D+01     -0.284715D+01
  zxx        0.914703D+03      0.790232D+01      0.293287D+01
  zyx        0.302005D+02      0.260909D+00      0.968338D-01
  zzx        0.521224D+03      0.450297D+01      0.167123D+01
  xxy        0.117452D+03      0.101470D+01      0.376595D+00
  yxy       -0.861480D+03     -0.744252D+01     -0.276222D+01
  yyy       -0.134198D+03     -0.115936D+01     -0.430287D+00
  zxy        0.301928D+02      0.260843D+00      0.968091D-01
  zyy        0.324280D+03      0.280153D+01      0.103976D+01
  zzy        0.266581D+02      0.230305D+00      0.854754D-01
  xxz        0.170284D+04      0.147112D+02      0.545991D+01
  yxz        0.270833D+02      0.233979D+00      0.868388D-01
  yyz        0.116743D+04      0.100857D+02      0.374320D+01
  zxz        0.795626D+03      0.687359D+01      0.255107D+01
  zyz        0.407802D+02      0.352309D+00      0.130756D+00
  zzz        0.722284D+03      0.623998D+01      0.231591D+01

----------------------------------------------------------------------
1\1\GINC000000-ND1000000\Freq\RB3LYP\6-31++G(d,p)\C5H3O3(1-)\VICTOR VO
LKOV\07-Dec-2024\0\\#MaxDisk=50GB #p rb3lyp/6-31++g(d,p) geom=check gu
ess=read scf=(xqc,novaracc) freq=raman cphf=rdfreq integral=(grid=supe
rfinegrid,acc2e=13)\\3-hydroxypyronat\\-1,1\C,-2.5939049494,-0.7532895
373,-0.9871157072\C,-2.6600260642,0.2782839249,0.0408169936\C,-4.06050
17682,0.669122956,0.4756166372\C,-5.0982064354,-0.0210854218,-0.176649
1049\O,-4.9404451755,-0.9978771392,-1.1532120224\C,-3.7044820342,-1.33
11898373,-1.5252771669\O,-1.6326144373,0.7928185804,0.5185018869\O,-4.
2653440074,1.5510654984,1.3593307544\H,-6.1456106167,0.1548657187,0.03
26888616\H,-1.6110167719,-1.0661776414,-1.3305819656\H,-3.6970377398,-
2.1010421013,-2.2910731667\\Version=ES64L-G16RevB.01\State=1-A\HF=-418
.0406378\RMSD=5.203e-009\RMSF=1.773e-004\ZeroPoint=0.0707711\Thermal=0
.0769565\Dipole=-0.5068944,-2.0024037,-1.974478\DipoleDeriv=-0.1580839
,0.0667961,0.0600271,-0.547166,-0.3067327,0.0633903,-0.5505211,0.04319
33,-0.2912555,1.2312459,0.5786155,0.5410099,0.7264947,0.5142235,0.2985
607,0.6880424,0.3034359,0.4688971,-0.3892525,-0.0166067,-0.000247,-0.0
973791,1.020663,0.9138892,-0.0806216,0.9112124,1.0136704,0.2460313,-0.
4075943,-0.4307132,0.3557194,-0.2324163,0.28212,0.3283932,0.3072369,-0
.233159,-0.8719418,-0.0087171,0.0198033,-0.455241,-0.3261318,-0.303941
3,-0.4242609,-0.3186495,-0.308325,0.9766552,-0.110021,-0.1423871,0.279
5868,-0.0101493,0.0072062,0.2450454,0.0199989,-0.0148321,-1.4585803,-0
.418092,-0.3819458,-0.5249348,-0.6161981,-0.164249,-0.4881374,-0.16775
95,-0.584337,-0.3658407,0.2127477,0.2081481,0.1728916,-1.2145418,-0.74
67793,0.1685243,-0.7480409,-1.2187313,-0.1494046,0.0224436,0.0344331,0
.0385247,0.1146413,-0.1056788,0.0504067,-0.1051578,0.1134067,-0.120764
7,0.0835939,0.0920405,0.0581038,0.0739033,-0.077849,0.0667185,-0.07868
89,0.069831,0.0599362,-0.0031659,-0.0001688,-0.0066002,-0.0172611,-0.1
66669,-0.0035895,-0.1667807,-0.0151654\Polar=103.4587939,1.5038883,77.
2045438,-0.2378981,26.1781124,76.8679661\PolarDeriv=-5.7829618,0.72562
1,7.856009,1.2706574,0.9671509,7.559603,4.0772353,-2.2393252,1.4240122
,-6.5225025,5.765727,8.2856236,4.5191919,-6.4866702,7.6610204,-2.49013
93,5.8014655,1.2180985,2.8972491,-12.5047896,2.6571211,-12.1732983,-2.
631767,3.5140479,-11.745236,5.4729407,0.275879,0.9022181,-3.8949813,-0
.2592262,-11.4409173,0.8129175,-0.3485488,6.3814027,-3.6176769,-0.1746
888,0.5889377,6.1417606,4.4323605,6.1016866,1.7774471,4.2352571,13.154
5576,-1.3527814,5.0598556,0.6314011,-7.3219319,-1.693762,12.9240315,0.
6777172,-1.901521,-1.5830035,-7.3704913,5.1087891,-6.5073122,-2.161194
9,-6.3521006,-2.7267703,4.2052679,-6.4744852,-11.7903074,-3.0178386,-9
.0075819,10.6729981,-1.0166071,-2.0808295,-12.3965435,10.3637596,-1.14
1318,-2.9015124,-1.6337111,-8.5767036,-14.3244891,0.954134,-1.0237092,
1.6091234,-4.4799882,-1.0592886,9.3856719,-7.7952145,4.0773557,-10.365
9927,4.8064657,4.638335,9.9553408,-10.0704168,4.028653,-8.0622949,5.00
28248,4.5551046,11.770746,0.5480265,-7.9188623,-0.1574095,-0.3813438,-
8.0836284,-5.8474895,4.6416778,-8.2404668,6.6604745,-3.6094602,-3.8371
04,-6.3301051,6.4485146,-3.1355125,4.6114603,-3.6671578,-8.221974,14.1
67762,7.5630362,0.3722961,7.0616771,3.3661824,-0.0294658,7.5988336,3.6
891086,4.2740222,-0.0633465,3.4710323,0.5090657,7.316423,0.0390992,0.5
186177,3.222253,3.4752142,3.9973557,0.5061837,2.3280495,-1.1347945,2.3
786485,-3.1700062,-1.0662357,-6.5876214,0.2141951,6.7942195,-0.069213,
7.8179221,1.0078866,-6.5433335,-0.1391232,1.0864084,0.3180786,7.922246
7,6.7182872,-13.6360041,1.0252737,-0.3778069,1.5569836,-0.9516216,-0.3
931398,2.9559195,-0.2601892,1.2284751,-2.501383,0.0795049,-0.474186,3.
5280608,-2.4142795,-0.6291533,-0.3454892,0.191545,1.2623836,10.3079375
,-3.5543909,1.5230588,-3.8823625,1.6781278,1.7525538,-1.4411961,1.1597
498,-0.7596529,1.42421,-0.9013838,-0.9265164,-1.7870204,1.4933348,-0.8
902488,1.323355,-0.9585768,-0.8800542,0.0119511,-1.065526,-0.033572,-1
.0389361,-0.3794492,0.0447816,0.2396323,-0.512323,-5.1261177,-0.768864
,-5.1962878,-5.1692869,0.2548718,-0.7248531,-5.2483972,-0.4741104,-5.1
456822,-5.0065982\HyperPolar=-93.7508442,-224.9967303,69.5128169,-391.
6191067,-233.952293,274.1683522,-133.6363749,73.2811336,-150.0334991,-
396.2234096\PG=C01 [X(C5H3O3)]\NImag=0\\0.78020866,0.04582521,0.351550
00,0.02275402,0.26199564,0.34633342,-0.11693833,0.02114576,0.02305748,
0.71499490,0.03051120,-0.13222925,-0.07754984,0.12516507,0.40004404,0.
03236942,-0.07724085,-0.13312152,0.10640101,0.22674724,0.38980201,0.01
423912,-0.00206312,-0.00248262,-0.13130243,0.02270733,0.02443844,0.528
90332,0.01975394,-0.01156255,-0.01332627,0.01905265,-0.08154889,-0.007
18414,0.01576634,0.47327894,0.01921464,-0.01260709,-0.01198397,0.02080
172,-0.00730032,-0.08291112,0.00313542,0.32331904,0.46902446,0.0054163
5,0.01260160,0.01229194,-0.02445544,-0.02488494,-0.02412403,-0.2591324
6,-0.06336888,-0.05565947,0.72733677,-0.00887322,0.00818933,0.01030832
,-0.01361290,0.00297482,0.00894040,-0.06924831,-0.10423144,-0.06642073
,0.02841557,0.29742900,-0.00906404,0.00960184,0.00796385,-0.01291633,0
.00930958,0.00411969,-0.06150505,-0.06661892,-0.09937350,0.00610160,0.
24261492,0.29357769,-0.07372572,-0.00072159,0.00214703,-0.01396553,0.0
1846516,0.01878942,0.02087191,-0.01989682,-0.02074142,-0.09423834,0.01
335550,0.01561880,0.48252823,-0.00811486,0.00595461,-0.00721649,0.0150
4292,0.00380662,0.00428415,-0.00588405,-0.01811583,-0.00956907,-0.0089
2991,-0.12445756,-0.10058167,-0.07912268,0.24483693,-0.00520354,-0.007
45899,0.00623321,0.01538527,0.00417302,0.00264209,-0.00680952,-0.00910
728,-0.01713481,-0.00654203,-0.10131646,-0.12355649,-0.09247484,0.1836
7141,0.24844291,-0.32098229,-0.10372452,-0.09392371,0.02683727,-0.0309
7298,-0.03184661,-0.00007936,0.00806975,0.00807738,-0.03404041,0.02032
197,0.02164346,-0.30786513,0.06735824,0.07541761,0.70493762,-0.1195539
8,-0.13936041,-0.09431216,-0.02348372,-0.01797291,-0.01215514,0.009932
70,0.00524818,0.00327587,0.03218964,-0.02345366,-0.03390863,0.03612547
,-0.08486083,-0.03470812,0.06420574,0.44175262,-0.10966812,-0.09483406
,-0.13126584,-0.02439806,-0.01190852,-0.01601069,0.00993343,0.00333725
,0.00461712,0.03344514,-0.03351861,-0.02485025,0.04435801,-0.03573465,
-0.08814501,0.04432861,0.32672820,0.43451261,-0.00346294,-0.03012925,-
0.02930098,-0.43819381,-0.16392572,-0.15057488,-0.06479130,-0.03107497
,-0.02815838,-0.00194646,0.01543174,0.01558169,0.00378147,-0.01043243,
-0.01055225,0.00019013,0.00396691,0.00413551,0.49470428,-0.04179651,-0
.02316759,-0.03801148,-0.17582211,-0.16126486,-0.09283229,-0.01227120,
0.00701347,-0.01078521,0.00772616,0.00725163,0.00178934,-0.00436093,-0
.00570604,-0.00390642,0.00940025,0.00306901,-0.00322433,0.21425127,0.1
6691734,-0.04090189,-0.03839699,-0.02038292,-0.16240448,-0.09322462,-0
.14939613,-0.00946131,-0.01016283,0.00847393,0.00791847,0.00153319,0.0
0646142,-0.00451554,-0.00370530,-0.00516966,0.00953884,-0.00304563,0.0
0265846,0.19761393,0.13142004,0.15178147,-0.00855144,0.00272251,0.0031
1847,-0.00990158,0.02710889,0.02778316,-0.09689729,0.04199625,0.042978
74,0.02120563,-0.02150393,-0.02170051,-0.00374048,-0.00164863,-0.00121
252,-0.00173371,-0.00216220,-0.00212251,0.00983717,0.00365196,0.003221
22,0.08686444,0.00502354,0.00914400,0.00502821,0.01212303,-0.01944904,
-0.03483718,0.05812372,-0.27670159,-0.21749597,-0.01934395,-0.03117594
,-0.04188246,0.00504859,-0.00152955,-0.01087684,-0.01314037,-0.0036835
1,-0.00234571,0.00571168,0.00806657,0.01039293,-0.05357512,0.31816135,
0.00540578,0.00510370,0.00881824,0.01288202,-0.03533244,-0.02036962,0.
05901374,-0.21696309,-0.27758495,-0.01955101,-0.04181388,-0.02935166,0
.00544562,-0.01065635,-0.00153381,-0.01303772,-0.00270654,-0.00315286,
0.00526969,0.01046121,0.00765227,-0.05514230,0.28821477,0.31850097,0.0
0009377,0.00010755,0.00008084,0.00038879,-0.00387576,-0.00358533,-0.01
448280,0.00995256,0.01051655,-0.33727852,0.03953439,0.04987731,-0.0005
2912,0.00253770,0.00233097,0.00317413,-0.00081255,-0.00086806,-0.00275
720,0.00032039,0.00032327,0.00304904,-0.00079838,-0.00104166,0.3485909
6,0.00067791,0.00021324,0.00089042,-0.00099822,0.00144872,-0.00707812,
-0.01274493,0.00669025,0.00270693,0.03431745,-0.03597989,-0.02163715,0
.02774426,-0.01418052,-0.00864139,-0.00299539,-0.00149365,-0.00272994,
-0.00120754,-0.00074379,0.00192172,0.00126400,-0.00094394,0.00349359,-
0.04714669,0.04438308,0.00064766,0.00090910,0.00017821,-0.00072207,-0.
00698360,0.00167825,-0.01205249,0.00196347,0.00673680,0.04468689,-0.02
180775,-0.03850719,0.02739757,-0.00781466,-0.01507731,-0.00303842,-0.0
0280182,-0.00133554,-0.00119746,0.00187123,-0.00073565,0.00100883,0.00
356015,-0.00099170,-0.05788030,0.03227847,0.04747836,-0.28367659,0.071
62875,0.07965495,-0.00305442,-0.00114572,-0.00091086,0.00266518,-0.000
58614,-0.00051508,0.00090638,-0.00095501,-0.00100609,-0.00315438,-0.00
306957,-0.00260972,-0.01734089,0.01149440,0.01186549,0.00276474,0.0003
6477,0.00016573,-0.00062402,0.00075377,0.00072601,-0.00014940,0.000116
11,0.00011813,0.30130653,0.07345120,-0.06441094,-0.03915185,0.02321340
,-0.00165497,-0.00626196,-0.00388091,-0.00039274,-0.00495900,0.0003753
2,-0.00067026,0.00012859,-0.00375770,0.00451344,-0.00564056,-0.0120861
8,0.00353335,0.00799656,-0.00178918,0.00047936,0.00372831,0.00198479,-
0.00125821,0.00001382,0.00008402,0.00004417,0.00010686,-0.07817814,0.0
6130421,0.08146859,-0.03909170,-0.06901889,0.02331139,-0.00546100,-0.0
0232437,-0.00379120,-0.00506735,-0.00019089,0.00031640,0.00017239,-0.0
0065122,-0.00329349,-0.00566310,0.00478670,-0.01158460,0.00722090,0.00
345306,-0.00197591,0.00365772,0.00049112,0.00195008,0.00005405,-0.0013
4832,0.00008629,0.00010575,0.00003631,-0.08693612,0.04191584,0.0662788
5,0.00737942,-0.01739290,-0.01739743,-0.00440941,0.00084748,0.00126026
,0.00000612,0.00033532,0.00034992,-0.00377350,-0.00286581,-0.00263085,
-0.00996291,0.03226326,0.03227057,-0.05309737,-0.01190238,-0.01100943,
-0.00012607,-0.00146406,-0.00149825,0.00049224,0.00007348,0.00002985,-
0.00009964,0.00097304,0.00103167,0.00035688,0.00058338,0.00044857,0.06
323423,0.00309557,-0.00432044,-0.00865450,-0.00182589,0.00584571,-0.00
238211,-0.00043756,0.00032219,-0.00016445,0.00090193,0.00412399,0.0011
8457,0.00712075,-0.01026128,-0.00618837,-0.00643652,-0.18277819,-0.153
76620,-0.00080252,-0.00191509,-0.00046082,0.00016149,-0.00063015,0.000
18521,0.00009677,0.00056233,-0.00128145,-0.00042322,-0.00148742,0.0021
5651,-0.00145081,0.19053836,0.00297749,-0.00798060,-0.00375379,-0.0013
9796,-0.00246950,0.00589140,-0.00041884,-0.00018988,0.00032694,0.00111
610,0.00130821,0.00416766,0.00726884,-0.00701426,-0.01148782,-0.005574
83,-0.15358693,-0.18048105,-0.00084095,-0.00043982,-0.00183432,0.00011
733,0.00018806,-0.00063856,0.00016013,-0.00131028,0.00053946,-0.000552
43,0.00212340,-0.00151233,-0.00285489,0.16937160,0.18878239\\0.0001665
4,0.00019850,0.00018996,-0.00055381,0.00002610,0.00004937,0.00062379,0
.00009414,0.00008261,-0.00010605,-0.00011882,-0.00011535,0.00005613,0.
00000300,-0.00000147,-0.00024284,-0.00016159,-0.00015277,0.00021412,0.
00003170,0.00001972,-0.00011975,-0.00000320,-0.00000386,-0.00002800,-0
.00002392,-0.00002365,-0.00002106,-0.00005366,-0.00005205,0.00001092,0
.00000777,0.00000749\\\@


I take a simple view of life: keep your eyes open and get on with it.
-- Laurence Olivier
Job cpu time:       0 days  0 hours 36 minutes 59.0 seconds.
File lengths (MBytes):  RWF=     77 Int=      0 D2E=      0 Chk=      3 Scr=      1
Normal termination of Gaussian 16 at Sat Dec 07 15:09:43 2024.
