# Supplementary material for: Binding Zinc and Oxo-Vanadium Insulin-Mimetic Complexes to Phosphatase Enzymes: Structure, Electronics and Implications
Source: Molecules. 2025 Mar 26;30(7):1469. doi: 10.3390/molecules30071469 (PMC11990500; doi:10.3390/molecules30071469)
Supplement: Supplementary file 1 [file molecules-30-01469-s001.zip › SUPPLEMENTARY_MATERIAL/AI/ptp_vax.dat]

N-N3-0.001700(PDBName=N	ResName=GLU	ResNum=2) 0 23.71001 7.80301 40.67301 L
H-H-0.239100(PDBName=HT1	ResName=GLU	ResNum=2) 0 23.67601 7.41101 41.59201 L
H-H-0.239100(PDBName=HT2	ResName=GLU	ResNum=2) 0 22.99901 7.39301 40.10101 L
H-H-0.239100(PDBName=HT3	ResName=GLU	ResNum=2) 0 23.58101 8.79401 40.72001 L
C-CT-0.058800(PDBName=CA	ResName=GLU	ResNum=2) 0 25.04201 7.51501 40.07201 L
H-HP-0.120200(PDBName=HA	ResName=GLU	ResNum=2) 0 25.80301 8.00201 40.66901 L
C-CT-0.090900(PDBName=CB	ResName=GLU	ResNum=2) 0 25.27501 6.00301 40.01401 L
H-HC--0.023200(PDBName=HB1	ResName=GLU	ResNum=2) 0 25.22201 5.60301 41.05301 L
H-HC--0.023200(PDBName=HB2	ResName=GLU	ResNum=2) 0 24.44501 5.51501 39.45601 L
C-CT--0.023600(PDBName=CG	ResName=GLU	ResNum=2) 0 26.60701 5.60001 39.40401 L
H-HC--0.031500(PDBName=HG1	ResName=GLU	ResNum=2) 0 26.68601 4.49801 39.38501 L
H-HC--0.031500(PDBName=HG2	ResName=GLU	ResNum=2) 0 26.70501 5.99001 38.37201 L
C-C-0.808700(PDBName=CD	ResName=GLU	ResNum=2) 0 27.79301 6.08301 40.21601 L
O-O2--0.818900(PDBName=OE1	ResName=GLU	ResNum=2) 0 27.92001 7.30801 40.42201 L
O-O2--0.818900(PDBName=OE2	ResName=GLU	ResNum=2) 0 28.60201 5.23501 40.64801 L
C-C-0.562100(PDBName=C	ResName=GLU	ResNum=2) 0 25.12401 8.10201 38.66701 L
O-O--0.588900(PDBName=O	ResName=GLU	ResNum=2) 0 24.37801 7.70001 37.77401 L
N-N--0.415700(PDBName=N	ResName=MET	ResNum=3) 0 26.03301 9.05301 38.47201 L
H-H-0.271900(PDBName=HN	ResName=MET	ResNum=3) 0 26.65801 9.39501 39.17101 L
C-CT--0.023700(PDBName=CA	ResName=MET	ResNum=3) 0 26.18301 9.68501 37.17001 L
H-H1-0.088000(PDBName=HA	ResName=MET	ResNum=3) 0 25.19401 9.73601 36.73201 L
C-CT-0.034200(PDBName=CB	ResName=MET	ResNum=3) 0 26.75201 11.10001 37.31501 L
H-HC-0.024100(PDBName=HB1	ResName=MET	ResNum=3) 0 26.52101 11.64101 36.36701 L
H-HC-0.024100(PDBName=HB2	ResName=MET	ResNum=3) 0 26.20501 11.63701 38.12201 L
C-CT-0.001800(PDBName=CG	ResName=MET	ResNum=3) 0 28.24601 11.17801 37.55701 L
H-H1-0.044000(PDBName=HG1	ResName=MET	ResNum=3) 0 28.51501 10.63601 38.48801 L
H-H1-0.044000(PDBName=HG2	ResName=MET	ResNum=3) 0 28.78701 10.69101 36.71601 L
S-S--0.273700(PDBName=SD	ResName=MET	ResNum=3) 0 28.77401 12.89601 37.70901 L
C-CT--0.053600(PDBName=CE	ResName=MET	ResNum=3) 0 28.70801 13.42901 36.02101 L
H-H1-0.068400(PDBName=HE1	ResName=MET	ResNum=3) 0 29.02101 14.49101 35.92801 L
H-H1-0.068400(PDBName=HE2	ResName=MET	ResNum=3) 0 29.38201 12.81701 35.38301 L
H-H1-0.068400(PDBName=HE3	ResName=MET	ResNum=3) 0 27.67801 13.34001 35.61401 L
C-C-0.597300(PDBName=C	ResName=MET	ResNum=3) 0 27.05801 8.86201 36.23501 L
O-O--0.567900(PDBName=O	ResName=MET	ResNum=3) 0 26.92001 8.95901 35.01801 L
N-N--0.516300(PDBName=N	ResName=GLU	ResNum=4) 0 27.95701 8.05601 36.79501 L
H-H-0.293600(PDBName=HN	ResName=GLU	ResNum=4) 0 28.11401 7.95901 37.77401 L
C-CT-0.039700(PDBName=CA	ResName=GLU	ResNum=4) 0 28.82001 7.21501 35.96901 L
H-H1-0.110500(PDBName=HA	ResName=GLU	ResNum=4) 0 29.26701 7.81801 35.18801 L
C-CT-0.056000(PDBName=CB	ResName=GLU	ResNum=4) 0 29.89801 6.52101 36.80501 L
H-HC--0.017300(PDBName=HB1	ResName=GLU	ResNum=4) 0 30.54501 7.30701 37.26001 L
H-HC--0.017300(PDBName=HB2	ResName=GLU	ResNum=4) 0 29.42601 5.98301 37.65801 L
C-CT-0.013600(PDBName=CG	ResName=GLU	ResNum=4) 0 30.75701 5.56801 35.98401 L
H-HC--0.042500(PDBName=HG1	ResName=GLU	ResNum=4) 0 30.14001 4.71701 35.64201 L
H-HC--0.042500(PDBName=HG2	ResName=GLU	ResNum=4) 0 31.18901 6.08201 35.10301 L
C-C-0.805400(PDBName=CD	ResName=GLU	ResNum=4) 0 31.89101 4.95201 36.77601 L
O-O2--0.818800(PDBName=OE1	ResName=GLU	ResNum=4) 0 31.61701 4.24801 37.77101 L
O-O2--0.818800(PDBName=OE2	ResName=GLU	ResNum=4) 0 33.06001 5.17001 36.39801 L
C-C-0.536600(PDBName=C	ResName=GLU	ResNum=4) 0 27.96201 6.15901 35.28901 L
O-O--0.581900(PDBName=O	ResName=GLU	ResNum=4) 0 28.20901 5.78201 34.14501 L
N-N--0.347900(PDBName=N	ResName=LYS	ResNum=5) 0 26.95101 5.68301 36.00701 L
H-H-0.274700(PDBName=HN	ResName=LYS	ResNum=5) 0 26.75601 5.97601 36.94201 L
C-CT--0.240000(PDBName=CA	ResName=LYS	ResNum=5) 0 26.04101 4.68301 35.47101 L
H-H1-0.142600(PDBName=HA	ResName=LYS	ResNum=5) 0 26.61901 3.88701 35.01801 L
C-CT--0.009400(PDBName=CB	ResName=LYS	ResNum=5) 0 25.11201 4.17401 36.58101 L
H-HC-0.036200(PDBName=HB1	ResName=LYS	ResNum=5) 0 25.75201 3.94601 37.46501 L
H-HC-0.036200(PDBName=HB2	ResName=LYS	ResNum=5) 0 24.43301 4.99901 36.89201 L
C-CT-0.018700(PDBName=CG	ResName=LYS	ResNum=5) 0 24.30701 2.92801 36.22201 L
H-HC-0.010300(PDBName=HG1	ResName=LYS	ResNum=5) 0 23.54801 3.19401 35.45101 L
H-HC-0.010300(PDBName=HG2	ResName=LYS	ResNum=5) 0 24.99001 2.17301 35.76901 L
C-CT--0.047900(PDBName=CD	ResName=LYS	ResNum=5) 0 23.60001 2.35001 37.45101 L
H-HC-0.062100(PDBName=HD1	ResName=LYS	ResNum=5) 0 24.36401 2.15801 38.23901 L
H-HC-0.062100(PDBName=HD2	ResName=LYS	ResNum=5) 0 22.90201 3.12401 37.84501 L
C-CT--0.014300(PDBName=CE	ResName=LYS	ResNum=5) 0 22.83601 1.06901 37.11901 L
H-HP-0.113500(PDBName=HE1	ResName=LYS	ResNum=5) 0 21.98801 1.28801 36.43201 L
H-HP-0.113500(PDBName=HE2	ResName=LYS	ResNum=5) 0 23.50601 0.33101 36.62601 L
N-N3--0.385400(PDBName=NZ	ResName=LYS	ResNum=5) 0 22.26501 0.41101 38.33301 L
H-H-0.340000(PDBName=HZ1	ResName=LYS	ResNum=5) 0 21.75401 -0.45399 38.06201 L
H-H-0.340000(PDBName=HZ2	ResName=LYS	ResNum=5) 0 23.03401 0.16601 38.99001 L
H-H-0.340000(PDBName=HZ3	ResName=LYS	ResNum=5) 0 21.60901 1.06601 38.80401 L
C-C-0.734100(PDBName=C	ResName=LYS	ResNum=5) 0 25.24301 5.35601 34.35901 L
O-O--0.589400(PDBName=O	ResName=LYS	ResNum=5) 0 25.06001 4.78701 33.28201 L
N-N--0.516300(PDBName=N	ResName=GLU	ResNum=6) 0 24.78001 6.57501 34.62401 L
H-H-0.293600(PDBName=HN	ResName=GLU	ResNum=6) 0 24.91201 7.05101 35.48901 L
C-CT-0.039700(PDBName=CA	ResName=GLU	ResNum=6) 0 24.01901 7.33601 33.63901 L
H-H1-0.110500(PDBName=HA	ResName=GLU	ResNum=6) 0 23.18001 6.74501 33.29501 L
C-CT-0.056000(PDBName=CB	ResName=GLU	ResNum=6) 0 23.57401 8.68001 34.21901 L
H-HC--0.017300(PDBName=HB1	ResName=GLU	ResNum=6) 0 22.93601 8.47901 35.11101 L
H-HC--0.017300(PDBName=HB2	ResName=GLU	ResNum=6) 0 24.45901 9.24001 34.59601 L
C-CT-0.013600(PDBName=CG	ResName=GLU	ResNum=6) 0 22.79501 9.53501 33.22701 L
H-HC--0.042500(PDBName=HG1	ResName=GLU	ResNum=6) 0 23.36301 9.61301 32.28201 L
H-HC--0.042500(PDBName=HG2	ResName=GLU	ResNum=6) 0 21.80001 9.09501 33.01901 L
C-C-0.805400(PDBName=CD	ResName=GLU	ResNum=6) 0 22.59401 10.96301 33.69901 L
O-O2--0.818800(PDBName=OE1	ResName=GLU	ResNum=6) 0 22.01701 11.15901 34.78901 L
O-O2--0.818800(PDBName=OE2	ResName=GLU	ResNum=6) 0 23.01101 11.88901 32.97501 L
C-C-0.536600(PDBName=C	ResName=GLU	ResNum=6) 0 24.91701 7.58801 32.43701 L
O-O--0.581900(PDBName=O	ResName=GLU	ResNum=6) 0 24.47301 7.55601 31.29001 L
N-N--0.415700(PDBName=N	ResName=PHE	ResNum=7) 0 26.18701 7.84601 32.72401 L
H-H-0.271900(PDBName=HN	ResName=PHE	ResNum=7) 0 26.53901 7.87701 33.65801 L
C-CT--0.002400(PDBName=CA	ResName=PHE	ResNum=7) 0 27.18301 8.10701 31.69601 L
H-H1-0.097800(PDBName=HA	ResName=PHE	ResNum=7) 0 26.86601 9.00001 31.17101 L
C-CT--0.034300(PDBName=CB	ResName=PHE	ResNum=7) 0 28.57001 8.24401 32.33801 L
H-HC-0.029500(PDBName=HB1	ResName=PHE	ResNum=7) 0 28.56301 9.10701 33.03901 L
H-HC-0.029500(PDBName=HB2	ResName=PHE	ResNum=7) 0 28.82601 7.34101 32.93301 L
C-CA-0.011800(PDBName=CG	ResName=PHE	ResNum=7) 0 29.67101 8.51601 31.35701 L
C-CA--0.125600(PDBName=CD1	ResName=PHE	ResNum=7) 0 29.85901 9.78801 30.83201 L
H-HA-0.133000(PDBName=HD1	ResName=PHE	ResNum=7) 0 29.21201 10.59601 31.14401 L
C-CA--0.170400(PDBName=CE1	ResName=PHE	ResNum=7) 0 30.87101 10.03401 29.90101 L
H-HA-0.143000(PDBName=HE1	ResName=PHE	ResNum=7) 0 31.01101 11.03001 29.50501 L
C-CA--0.107200(PDBName=CZ	ResName=PHE	ResNum=7) 0 31.70201 8.99901 29.48801 L
H-HA-0.129700(PDBName=HZ	ResName=PHE	ResNum=7) 0 32.49001 9.18501 28.77201 L
C-CA--0.125600(PDBName=CD2	ResName=PHE	ResNum=7) 0 30.50901 7.48901 30.93901 L
H-HA-0.133000(PDBName=HD2	ResName=PHE	ResNum=7) 0 30.36701 6.48701 31.32001 L
C-CA--0.170400(PDBName=CE2	ResName=PHE	ResNum=7) 0 31.52301 7.72401 30.00701 L
H-HA-0.143000(PDBName=HE2	ResName=PHE	ResNum=7) 0 32.16401 6.91201 29.69201 L
C-C-0.597300(PDBName=C	ResName=PHE	ResNum=7) 0 27.18801 6.97201 30.68201 L
O-O--0.567900(PDBName=O	ResName=PHE	ResNum=7) 0 26.98001 7.19001 29.49301 L
N-N--0.516300(PDBName=N	ResName=GLU	ResNum=8) 0 27.40601 5.75601 31.16201 L
H-H-0.293600(PDBName=HN	ResName=GLU	ResNum=8) 0 27.55501 5.55101 32.12501 L
C-CT-0.039700(PDBName=CA	ResName=GLU	ResNum=8) 0 27.44601 4.58901 30.29601 L
H-H1-0.110500(PDBName=HA	ResName=GLU	ResNum=8) 0 28.23001 4.77201 29.57201 L
C-CT-0.056000(PDBName=CB	ResName=GLU	ResNum=8) 0 27.83801 3.36901 31.12301 L
H-HC--0.017300(PDBName=HB1	ResName=GLU	ResNum=8) 0 27.08601 3.24401 31.93601 L
H-HC--0.017300(PDBName=HB2	ResName=GLU	ResNum=8) 0 27.76701 2.45101 30.49801 L
C-CT-0.013600(PDBName=CG	ResName=GLU	ResNum=8) 0 29.22201 3.49801 31.72601 L
H-HC--0.042500(PDBName=HG1	ResName=GLU	ResNum=8) 0 29.98301 3.30101 30.94901 L
H-HC--0.042500(PDBName=HG2	ResName=GLU	ResNum=8) 0 29.38101 4.51201 32.14301 L
C-C-0.805400(PDBName=CD	ResName=GLU	ResNum=8) 0 29.47701 2.48501 32.81601 L
O-O2--0.818800(PDBName=OE1	ResName=GLU	ResNum=8) 0 28.78501 2.54501 33.85401 L
O-O2--0.818800(PDBName=OE2	ResName=GLU	ResNum=8) 0 30.36501 1.62701 32.63801 L
C-C-0.536600(PDBName=C	ResName=GLU	ResNum=8) 0 26.15801 4.32201 29.51301 L
O-O--0.581900(PDBName=O	ResName=GLU	ResNum=8) 0 26.20001 3.67401 28.47201 L
N-N--0.415700(PDBName=N	ResName=GLN	ResNum=9) 0 25.02101 4.81301 30.00001 L
H-H-0.271900(PDBName=HN	ResName=GLN	ResNum=9) 0 24.94601 5.33101 30.85001 L
C-CT--0.003100(PDBName=CA	ResName=GLN	ResNum=9) 0 23.75101 4.61901 29.29401 L
H-H1-0.085000(PDBName=HA	ResName=GLN	ResNum=9) 0 23.71801 3.59001 28.95701 L
C-CT--0.003600(PDBName=CB	ResName=GLN	ResNum=9) 0 22.56901 4.97701 30.19201 L
H-HC-0.017100(PDBName=HB1	ResName=GLN	ResNum=9) 0 22.69601 6.04601 30.48101 L
H-HC-0.017100(PDBName=HB2	ResName=GLN	ResNum=9) 0 21.62701 4.92501 29.60001 L
C-CT--0.064500(PDBName=CG	ResName=GLN	ResNum=9) 0 22.45101 4.14201 31.44001 L
H-HC-0.035200(PDBName=HG1	ResName=GLN	ResNum=9) 0 22.27701 3.07601 31.17801 L
H-HC-0.035200(PDBName=HG2	ResName=GLN	ResNum=9) 0 23.38301 4.19701 32.03901 L
C-C-0.695100(PDBName=CD	ResName=GLN	ResNum=9) 0 21.28201 4.57701 32.29901 L
O-O--0.608600(PDBName=OE1	ResName=GLN	ResNum=9) 0 20.13001 4.53001 31.86401 L
N-N--0.940700(PDBName=NE2	ResName=GLN	ResNum=9) 0 21.57101 5.01001 33.52301 L
H-H-0.425100(PDBName=HE21	ResName=GLN	ResNum=9) 0 20.80501 5.29301 34.09301 L
H-H-0.425100(PDBName=HE22	ResName=GLN	ResNum=9) 0 22.51801 5.05401 33.82101 L
C-C-0.597300(PDBName=C	ResName=GLN	ResNum=9) 0 23.70401 5.51001 28.05701 L
O-O--0.567900(PDBName=O	ResName=GLN	ResNum=9) 0 23.27501 5.09001 26.98101 L
N-N--0.415700(PDBName=N	ResName=ILE	ResNum=10) 0 24.13601 6.75401 28.22901 L
H-H-0.271900(PDBName=HN	ResName=ILE	ResNum=10) 0 24.46901 7.11201 29.09901 L
C-CT--0.059700(PDBName=CA	ResName=ILE	ResNum=10) 0 24.15901 7.72001 27.13801 L
H-H1-0.086900(PDBName=HA	ResName=ILE	ResNum=10) 0 23.17601 7.71301 26.68401 L
C-CT-0.130300(PDBName=CB	ResName=ILE	ResNum=10) 0 24.56801 9.11401 27.65901 L
H-HC-0.018700(PDBName=HB	ResName=ILE	ResNum=10) 0 25.60201 8.96901 28.06401 L
C-CT--0.320400(PDBName=CG2	ResName=ILE	ResNum=10) 0 24.44301 10.13801 26.55001 L
H-HC-0.088200(PDBName=HG21	ResName=ILE	ResNum=10) 0 24.88001 11.10901 26.86401 L
H-HC-0.088200(PDBName=HG22	ResName=ILE	ResNum=10) 0 24.98401 9.80401 25.64001 L
H-HC-0.088200(PDBName=HG23	ResName=ILE	ResNum=10) 0 23.37801 10.30701 26.28301 L
C-CT--0.043000(PDBName=CG1	ResName=ILE	ResNum=10) 0 23.66701 9.50001 28.83901 L
H-HC-0.023600(PDBName=HG11	ResName=ILE	ResNum=10) 0 22.62301 9.64901 28.48301 L
H-HC-0.023600(PDBName=HG12	ResName=ILE	ResNum=10) 0 23.64901 8.65901 29.56901 L
C-CT--0.066000(PDBName=CD	ResName=ILE	ResNum=10) 0 24.10701 10.74801 29.58201 L
H-HC-0.018600(PDBName=HD1	ResName=ILE	ResNum=10) 0 23.44301 10.93201 30.45501 L
H-HC-0.018600(PDBName=HD2	ResName=ILE	ResNum=10) 0 25.14801 10.63601 29.95401 L
H-HC-0.018600(PDBName=HD3	ResName=ILE	ResNum=10) 0 24.06201 11.64001 28.92301 L
C-C-0.597300(PDBName=C	ResName=ILE	ResNum=10) 0 25.14601 7.24901 26.06601 L
O-O--0.567900(PDBName=O	ResName=ILE	ResNum=10) 0 24.84701 7.30601 24.87301 L
N-N--0.516300(PDBName=N	ResName=ASP	ResNum=11) 0 26.31301 6.77501 26.50501 L
H-H-0.293600(PDBName=HN	ResName=ASP	ResNum=11) 0 26.56501 6.72701 27.46801 L
C-CT-0.038100(PDBName=CA	ResName=ASP	ResNum=11) 0 27.36201 6.26801 25.61301 L
H-H1-0.088000(PDBName=HA	ResName=ASP	ResNum=11) 0 27.56601 7.02501 24.86501 L
C-CT--0.030300(PDBName=CB	ResName=ASP	ResNum=11) 0 28.58701 5.85401 26.43501 L
H-HC--0.012200(PDBName=HB1	ResName=ASP	ResNum=11) 0 28.39601 6.06401 27.50701 L
H-HC--0.012200(PDBName=HB2	ResName=ASP	ResNum=11) 0 28.78401 4.77001 26.32301 L
C-C-0.799400(PDBName=CG	ResName=ASP	ResNum=11) 0 29.84301 6.61001 26.04601 L
O-O2--0.801400(PDBName=OD1	ResName=ASP	ResNum=11) 0 29.72901 7.74901 25.54401 L
O-O2--0.801400(PDBName=OD2	ResName=ASP	ResNum=11) 0 30.95301 6.07001 26.25501 L
C-C-0.536600(PDBName=C	ResName=ASP	ResNum=11) 0 26.81701 5.05401 24.87201 L
O-O--0.581900(PDBName=O	ResName=ASP	ResNum=11) 0 26.88501 4.96601 23.64401 L
N-N--0.347900(PDBName=N	ResName=LYS	ResNum=12) 0 26.28201 4.11701 25.64701 L
H-H-0.274700(PDBName=HN	ResName=LYS	ResNum=12) 0 26.26101 4.20301 26.64201 L
C-CT--0.240000(PDBName=CA	ResName=LYS	ResNum=12) 0 25.68701 2.89701 25.12001 L
H-H1-0.142600(PDBName=HA	ResName=LYS	ResNum=12) 0 26.48801 2.27001 24.74701 L
C-CT--0.009400(PDBName=CB	ResName=LYS	ResNum=12) 0 24.84601 2.23101 26.21001 L
H-HC-0.036200(PDBName=HB1	ResName=LYS	ResNum=12) 0 25.55001 1.88701 27.00301 L
H-HC-0.036200(PDBName=HB2	ResName=LYS	ResNum=12) 0 24.19301 2.99801 26.68301 L
C-CT-0.018700(PDBName=CG	ResName=LYS	ResNum=12) 0 24.01201 1.04201 25.75401 L
H-HC-0.010300(PDBName=HG1	ResName=LYS	ResNum=12) 0 23.75401 1.16901 24.67801 L
H-HC-0.010300(PDBName=HG2	ResName=LYS	ResNum=12) 0 24.62401 0.11501 25.84201 L
C-CT--0.047900(PDBName=CD	ResName=LYS	ResNum=12) 0 22.73101 0.93501 26.58201 L
H-HC-0.062100(PDBName=HD1	ResName=LYS	ResNum=12) 0 22.06801 1.79101 26.31701 L
H-HC-0.062100(PDBName=HD2	ResName=LYS	ResNum=12) 0 22.20301 0.00001 26.28501 L
C-CT--0.014300(PDBName=CE	ResName=LYS	ResNum=12) 0 23.02301 0.92401 28.08201 L
H-HP-0.113500(PDBName=HE1	ResName=LYS	ResNum=12) 0 23.55101 -0.01199 28.37001 L
H-HP-0.113500(PDBName=HE2	ResName=LYS	ResNum=12) 0 23.66301 1.78901 28.36201 L
N-N3--0.385400(PDBName=NZ	ResName=LYS	ResNum=12) 0 21.78401 1.00401 28.90901 L
H-H-0.340000(PDBName=HZ1	ResName=LYS	ResNum=12) 0 22.02901 0.99201 29.92001 L
H-H-0.340000(PDBName=HZ2	ResName=LYS	ResNum=12) 0 21.27501 1.88301 28.68701 L
H-H-0.340000(PDBName=HZ3	ResName=LYS	ResNum=12) 0 21.17201 0.19101 28.69401 L
C-C-0.734100(PDBName=C	ResName=LYS	ResNum=12) 0 24.79101 3.23901 23.93901 L
O-O--0.589400(PDBName=O	ResName=LYS	ResNum=12) 0 25.07001 2.87001 22.80001 L
N-N--0.415700(PDBName=N	ResName=SER	ResNum=13) 0 23.71201 3.95501 24.23001 L
H-H-0.271900(PDBName=HN	ResName=SER	ResNum=13) 0 23.48801 4.26501 25.15401 L
C-CT--0.024900(PDBName=CA	ResName=SER	ResNum=13) 0 22.74801 4.35701 23.21601 L
H-H1-0.084300(PDBName=HA	ResName=SER	ResNum=13) 0 22.71801 3.53601 22.51201 L
C-CT-0.211700(PDBName=CB	ResName=SER	ResNum=13) 0 21.38501 4.59901 23.86801 L
H-H1-0.035200(PDBName=HB1	ResName=SER	ResNum=13) 0 20.70901 5.04301 23.10201 L
H-H1-0.035200(PDBName=HB2	ResName=SER	ResNum=13) 0 20.93001 3.63301 24.18601 L
O-OH--0.654600(PDBName=OG	ResName=SER	ResNum=13) 0 21.50001 5.49901 24.95701 L
H-HO-0.427500(PDBName=HG1	ResName=SER	ResNum=13) 0 20.60601 5.78701 25.18301 L
C-C-0.597300(PDBName=C	ResName=SER	ResNum=13) 0 23.17501 5.60201 22.44301 L
O-O--0.567900(PDBName=O	ResName=SER	ResNum=13) 0 22.35401 6.22701 21.77201 L
N-N--0.415700(PDBName=N	ResName=GLY	ResNum=14) 0 24.45601 5.94901 22.53801 L
H-H-0.271900(PDBName=HN	ResName=GLY	ResNum=14) 0 25.12201 5.43801 23.08001 L
C-CT--0.025200(PDBName=CA	ResName=GLY	ResNum=14) 0 24.97401 7.11601 21.84501 L
H-H1-0.069800(PDBName=HA1	ResName=GLY	ResNum=14) 0 25.26701 6.77801 20.86001 L
H-H1-0.069800(PDBName=HA2	ResName=GLY	ResNum=14) 0 25.79001 7.49301 22.44601 L
C-C-0.597300(PDBName=C	ResName=GLY	ResNum=14) 0 23.96101 8.23501 21.67601 L
O-O--0.567900(PDBName=O	ResName=GLY	ResNum=14) 0 23.62101 8.60801 20.54901 L
N-N--0.415700(PDBName=N	ResName=SER	ResNum=15) 0 23.47701 8.77401 22.79101 L
H-H-0.271900(PDBName=HN	ResName=SER	ResNum=15) 0 23.74101 8.49301 23.71401 L
C-CT--0.024900(PDBName=CA	ResName=SER	ResNum=15) 0 22.49301 9.85001 22.75201 L
H-H1-0.084300(PDBName=HA	ResName=SER	ResNum=15) 0 22.30501 10.03001 21.70201 L
C-CT-0.211700(PDBName=CB	ResName=SER	ResNum=15) 0 21.21401 9.40701 23.47701 L
H-H1-0.035200(PDBName=HB1	ResName=SER	ResNum=15) 0 20.53801 10.28901 23.55601 L
H-H1-0.035200(PDBName=HB2	ResName=SER	ResNum=15) 0 20.67701 8.63501 22.88001 L
O-OH--0.654600(PDBName=OG	ResName=SER	ResNum=15) 0 21.49301 8.93401 24.78301 L
H-HO-0.427500(PDBName=HG1	ResName=SER	ResNum=15) 0 20.65101 8.88701 25.25301 L
C-C-0.597300(PDBName=C	ResName=SER	ResNum=15) 0 23.02401 11.15701 23.35001 L
O-O--0.567900(PDBName=O	ResName=SER	ResNum=15) 0 22.26001 11.98001 23.85701 L
N-N--0.415700(PDBName=N	ResName=TRP	ResNum=16) 0 24.33701 11.34201 23.28301 L
H-H-0.271900(PDBName=HN	ResName=TRP	ResNum=16) 0 24.96501 10.68101 22.88001 L
C-CT--0.027500(PDBName=CA	ResName=TRP	ResNum=16) 0 24.96501 12.54901 23.80501 L
H-H1-0.112300(PDBName=HA	ResName=TRP	ResNum=16) 0 24.71901 12.60901 24.85901 L
C-CT--0.005000(PDBName=CB	ResName=TRP	ResNum=16) 0 26.47901 12.49901 23.59701 L
H-HC-0.033900(PDBName=HB1	ResName=TRP	ResNum=16) 0 26.67201 12.03201 22.60601 L
H-HC-0.033900(PDBName=HB2	ResName=TRP	ResNum=16) 0 26.88901 13.53201 23.55201 L
C-C*--0.141500(PDBName=CG	ResName=TRP	ResNum=16) 0 27.16701 11.68901 24.63001 L
C-CW--0.163800(PDBName=CD1	ResName=TRP	ResNum=16) 0 27.73901 10.46201 24.46701 L
H-H4-0.206200(PDBName=HD1	ResName=TRP	ResNum=16) 0 27.81301 9.94001 23.52201 L
N-NA--0.341800(PDBName=NE1	ResName=TRP	ResNum=16) 0 28.23901 10.01301 25.66701 L
H-H-0.341200(PDBName=HE1	ResName=TRP	ResNum=16) 0 28.72201 9.17701 25.81301 L
C-CN-0.138000(PDBName=CE2	ResName=TRP	ResNum=16) 0 27.99701 10.95301 26.63501 L
C-CB-0.124300(PDBName=CD2	ResName=TRP	ResNum=16) 0 27.32301 12.02801 26.01701 L
C-CA--0.238700(PDBName=CE3	ResName=TRP	ResNum=16) 0 26.95401 13.13501 26.79601 L
H-HA-0.170000(PDBName=HE3	ResName=TRP	ResNum=16) 0 26.43401 13.98301 26.37201 L
C-CA--0.197200(PDBName=CZ3	ResName=TRP	ResNum=16) 0 27.26201 13.13101 28.15201 L
H-HA-0.144700(PDBName=HZ3	ResName=TRP	ResNum=16) 0 26.97801 13.97601 28.76401 L
C-CA--0.260100(PDBName=CZ2	ResName=TRP	ResNum=16) 0 28.31101 10.94801 28.00201 L
H-HA-0.157200(PDBName=HZ2	ResName=TRP	ResNum=16) 0 28.82901 10.12801 28.47401 L
C-CA--0.113400(PDBName=CH2	ResName=TRP	ResNum=16) 0 27.93601 12.04001 28.74101 L
H-HA-0.141700(PDBName=HH2	ResName=TRP	ResNum=16) 0 28.16301 12.06101 29.79801 L
C-C-0.597300(PDBName=C	ResName=TRP	ResNum=16) 0 24.40701 13.80101 23.14901 L
O-O--0.567900(PDBName=O	ResName=TRP	ResNum=16) 0 24.00701 14.74401 23.83601 L
N-N--0.415700(PDBName=N	ResName=ALA	ResNum=17) 0 24.38901 13.80201 21.82001 L
H-H-0.271900(PDBName=HN	ResName=ALA	ResNum=17) 0 24.72301 13.03301 21.27501 L
C-CT-0.033700(PDBName=CA	ResName=ALA	ResNum=17) 0 23.87801 14.93201 21.05801 L
H-H1-0.082300(PDBName=HA	ResName=ALA	ResNum=17) 0 24.44701 15.83101 21.26901 L
C-CT--0.182500(PDBName=CB	ResName=ALA	ResNum=17) 0 23.95901 14.63001 19.56701 L
H-HC-0.060300(PDBName=HB1	ResName=ALA	ResNum=17) 0 25.01801 14.46201 19.27801 L
H-HC-0.060300(PDBName=HB2	ResName=ALA	ResNum=17) 0 23.38601 13.71201 19.31401 L
H-HC-0.060300(PDBName=HB3	ResName=ALA	ResNum=17) 0 23.56601 15.47201 18.95701 L
C-C-0.597300(PDBName=C	ResName=ALA	ResNum=17) 0 22.43601 15.23201 21.45601 L
O-O--0.567900(PDBName=O	ResName=ALA	ResNum=17) 0 22.05701 16.39101 21.63501 L
N-N--0.415700(PDBName=N	ResName=ALA	ResNum=18) 0 21.64001 14.17901 21.60001 L
H-H-0.271900(PDBName=HN	ResName=ALA	ResNum=18) 0 21.95401 13.24101 21.45601 L
C-CT-0.033700(PDBName=CA	ResName=ALA	ResNum=18) 0 20.24001 14.31901 21.98201 L
H-H1-0.082300(PDBName=HA	ResName=ALA	ResNum=18) 0 19.71201 14.95401 21.28001 L
C-CT--0.182500(PDBName=CB	ResName=ALA	ResNum=18) 0 19.56701 12.94801 22.00401 L
H-HC-0.060300(PDBName=HB1	ResName=ALA	ResNum=18) 0 19.62101 12.49001 20.99301 L
H-HC-0.060300(PDBName=HB2	ResName=ALA	ResNum=18) 0 20.07701 12.26401 22.71701 L
H-HC-0.060300(PDBName=HB3	ResName=ALA	ResNum=18) 0 18.49601 13.02201 22.29101 L
C-C-0.597300(PDBName=C	ResName=ALA	ResNum=18) 0 20.11401 14.99001 23.34901 L
O-O--0.567900(PDBName=O	ResName=ALA	ResNum=18) 0 19.29501 15.89101 23.53801 L
N-N--0.415700(PDBName=N	ResName=ILE	ResNum=19) 0 20.92801 14.55301 24.30301 L
H-H-0.271900(PDBName=HN	ResName=ILE	ResNum=19) 0 21.60301 13.82701 24.18601 L
C-CT--0.059700(PDBName=CA	ResName=ILE	ResNum=19) 0 20.89301 15.12501 25.64201 L
H-H1-0.086900(PDBName=HA	ResName=ILE	ResNum=19) 0 19.84601 15.17801 25.91401 L
C-CT-0.130300(PDBName=CB	ResName=ILE	ResNum=19) 0 21.69201 14.26301 26.61301 L
H-HC-0.018700(PDBName=HB	ResName=ILE	ResNum=19) 0 22.67701 14.10701 26.10401 L
C-CT--0.320400(PDBName=CG2	ResName=ILE	ResNum=19) 0 21.80701 14.96201 27.96901 L
H-HC-0.088200(PDBName=HG21	ResName=ILE	ResNum=19) 0 22.51401 14.41901 28.63001 L
H-HC-0.088200(PDBName=HG22	ResName=ILE	ResNum=19) 0 22.18701 15.99801 27.84901 L
H-HC-0.088200(PDBName=HG23	ResName=ILE	ResNum=19) 0 20.82101 15.00601 28.47801 L
C-CT--0.043000(PDBName=CG1	ResName=ILE	ResNum=19) 0 21.01701 12.89401 26.73501 L
H-HC-0.023600(PDBName=HG11	ResName=ILE	ResNum=19) 0 19.96301 13.02201 27.06801 L
H-HC-0.023600(PDBName=HG12	ResName=ILE	ResNum=19) 0 20.98901 12.41501 25.73001 L
C-CT--0.066000(PDBName=CD	ResName=ILE	ResNum=19) 0 21.70601 11.93301 27.68201 L
H-HC-0.018600(PDBName=HD1	ResName=ILE	ResNum=19) 0 21.19301 10.94701 27.67201 L
H-HC-0.018600(PDBName=HD2	ResName=ILE	ResNum=19) 0 22.76401 11.77701 27.38101 L
H-HC-0.018600(PDBName=HD3	ResName=ILE	ResNum=19) 0 21.68901 12.31901 28.72301 L
C-C-0.597300(PDBName=C	ResName=ILE	ResNum=19) 0 21.43001 16.55101 25.67701 L
O-O--0.567900(PDBName=O	ResName=ILE	ResNum=19) 0 20.87801 17.41001 26.36801 L
N-N--0.415700(PDBName=N	ResName=TYR	ResNum=20) 0 22.50501 16.80601 24.93701 L
H-H-0.271900(PDBName=HN	ResName=TYR	ResNum=20) 0 22.99101 16.14201 24.37201 L
C-CT--0.001400(PDBName=CA	ResName=TYR	ResNum=20) 0 23.06601 18.14801 24.90901 L
H-H1-0.087600(PDBName=HA	ResName=TYR	ResNum=20) 0 23.25801 18.43901 25.93501 L
C-CT--0.015200(PDBName=CB	ResName=TYR	ResNum=20) 0 24.33401 18.19701 24.04801 L
H-HC-0.029500(PDBName=HB1	ResName=TYR	ResNum=20) 0 25.14601 17.63801 24.56301 L
H-HC-0.029500(PDBName=HB2	ResName=TYR	ResNum=20) 0 24.16301 17.70001 23.06801 L
C-CA--0.001100(PDBName=CG	ResName=TYR	ResNum=20) 0 24.83801 19.60901 23.82401 L
C-CA--0.190600(PDBName=CD1	ResName=TYR	ResNum=20) 0 25.29301 20.38301 24.89301 L
H-HA-0.169900(PDBName=HD1	ResName=TYR	ResNum=20) 0 25.32201 19.96101 25.88801 L
C-CA--0.234100(PDBName=CE1	ResName=TYR	ResNum=20) 0 25.69401 21.70801 24.70901 L
H-HA-0.165600(PDBName=HE1	ResName=TYR	ResNum=20) 0 26.04101 22.29801 25.54401 L
C-C-0.322600(PDBName=CZ	ResName=TYR	ResNum=20) 0 25.63801 22.27101 23.44501 L
O-OH--0.557900(PDBName=OH	ResName=TYR	ResNum=20) 0 25.99201 23.59301 23.27201 L
H-HO-0.399200(PDBName=HH	ResName=TYR	ResNum=20) 0 25.95901 23.77901 22.33101 L
C-CA--0.190600(PDBName=CD2	ResName=TYR	ResNum=20) 0 24.80001 20.19501 22.55301 L
H-HA-0.169900(PDBName=HD2	ResName=TYR	ResNum=20) 0 24.42401 19.63201 21.71001 L
C-CA--0.234100(PDBName=CE2	ResName=TYR	ResNum=20) 0 25.19501 21.52001 22.35901 L
H-HA-0.165600(PDBName=HE2	ResName=TYR	ResNum=20) 0 25.13401 21.95901 21.37401 L
C-C-0.597300(PDBName=C	ResName=TYR	ResNum=20) 0 22.02801 19.11701 24.35301 L
O-O--0.567900(PDBName=O	ResName=TYR	ResNum=20) 0 21.94001 20.26701 24.78701 L
N-N--0.415700(PDBName=N	ResName=GLN	ResNum=21) 0 21.23401 18.64101 23.39701 L
H-H-0.271900(PDBName=HN	ResName=GLN	ResNum=21) 0 21.27301 17.70901 23.04201 L
C-CT--0.003100(PDBName=CA	ResName=GLN	ResNum=21) 0 20.21601 19.47901 22.78001 L
H-H1-0.085000(PDBName=HA	ResName=GLN	ResNum=21) 0 20.70701 20.41001 22.52301 L
C-CT--0.003600(PDBName=CB	ResName=GLN	ResNum=21) 0 19.67101 18.82601 21.51101 L
H-HC-0.017100(PDBName=HB1	ResName=GLN	ResNum=21) 0 20.38401 18.01501 21.23401 L
H-HC-0.017100(PDBName=HB2	ResName=GLN	ResNum=21) 0 18.70301 18.32401 21.74101 L
C-CT--0.064500(PDBName=CG	ResName=GLN	ResNum=21) 0 19.53301 19.81401 20.36901 L
H-HC-0.035200(PDBName=HG1	ResName=GLN	ResNum=21) 0 19.09001 19.31801 19.47901 L
H-HC-0.035200(PDBName=HG2	ResName=GLN	ResNum=21) 0 18.86901 20.65501 20.65501 L
C-C-0.695100(PDBName=CD	ResName=GLN	ResNum=21) 0 20.88001 20.37701 19.92701 L
O-O--0.608600(PDBName=OE1	ResName=GLN	ResNum=21) 0 20.94601 21.42601 19.28001 L
N-N--0.940700(PDBName=NE2	ResName=GLN	ResNum=21) 0 21.96201 19.67201 20.26801 L
H-H-0.425100(PDBName=HE21	ResName=GLN	ResNum=21) 0 22.84401 20.03701 19.98601 L
H-H-0.425100(PDBName=HE22	ResName=GLN	ResNum=21) 0 21.85901 18.81701 20.76601 L
C-C-0.597300(PDBName=C	ResName=GLN	ResNum=21) 0 19.07101 19.81001 23.71901 L
O-O--0.567900(PDBName=O	ResName=GLN	ResNum=21) 0 18.52001 20.91001 23.65901 L
N-N--0.516300(PDBName=N	ResName=ASP	ResNum=22) 0 18.70301 18.86301 24.57901 L
H-H-0.293600(PDBName=HN	ResName=ASP	ResNum=22) 0 19.09501 17.94901 24.65101 L
C-CT-0.038100(PDBName=CA	ResName=ASP	ResNum=22) 0 17.63001 19.10101 25.54601 L
H-H1-0.088000(PDBName=HA	ResName=ASP	ResNum=22) 0 16.75601 19.45701 25.01201 L
C-CT--0.030300(PDBName=CB	ResName=ASP	ResNum=22) 0 17.35301 17.84301 26.38601 L
H-HC--0.012200(PDBName=HB1	ResName=ASP	ResNum=22) 0 18.28901 17.52701 26.89001 L
H-HC--0.012200(PDBName=HB2	ResName=ASP	ResNum=22) 0 16.59201 18.05201 27.16401 L
C-C-0.799400(PDBName=CG	ResName=ASP	ResNum=22) 0 16.87201 16.66901 25.54601 L
O-O2--0.801400(PDBName=OD1	ResName=ASP	ResNum=22) 0 15.93401 16.85601 24.73601 L
O-O2--0.801400(PDBName=OD2	ResName=ASP	ResNum=22) 0 17.42901 15.55801 25.70701 L
C-C-0.536600(PDBName=C	ResName=ASP	ResNum=22) 0 18.08001 20.23601 26.46101 L
O-O--0.581900(PDBName=O	ResName=ASP	ResNum=22) 0 17.33901 21.18201 26.71801 L
N-N--0.415700(PDBName=N	ResName=ILE	ResNum=23) 0 19.30601 20.12401 26.95501 L
H-H-0.271900(PDBName=HN	ResName=ILE	ResNum=23) 0 19.91401 19.35301 26.77901 L
C-CT--0.059700(PDBName=CA	ResName=ILE	ResNum=23) 0 19.87601 21.14901 27.81801 L
H-H1-0.086900(PDBName=HA	ResName=ILE	ResNum=23) 0 19.24101 21.23201 28.69101 L
C-CT-0.130300(PDBName=CB	ResName=ILE	ResNum=23) 0 21.35701 20.83301 28.15601 L
H-HC-0.018700(PDBName=HB	ResName=ILE	ResNum=23) 0 21.77801 20.41801 27.20601 L
C-CT--0.320400(PDBName=CG2	ResName=ILE	ResNum=23) 0 22.07401 22.09001 28.63801 L
H-HC-0.088200(PDBName=HG21	ResName=ILE	ResNum=23) 0 23.16501 21.90601 28.73101 L
H-HC-0.088200(PDBName=HG22	ResName=ILE	ResNum=23) 0 21.93401 22.92601 27.92101 L
H-HC-0.088200(PDBName=HG23	ResName=ILE	ResNum=23) 0 21.69101 22.41101 29.63001 L
C-CT--0.043000(PDBName=CG1	ResName=ILE	ResNum=23) 0 21.42301 19.72101 29.20001 L
H-HC-0.023600(PDBName=HG11	ResName=ILE	ResNum=23) 0 20.91501 20.05001 30.13401 L
H-HC-0.023600(PDBName=HG12	ResName=ILE	ResNum=23) 0 20.86701 18.83401 28.81801 L
C-CT--0.066000(PDBName=CD	ResName=ILE	ResNum=23) 0 22.83901 19.29401 29.52501 L
H-HC-0.018600(PDBName=HD1	ResName=ILE	ResNum=23) 0 22.83101 18.44601 30.24401 L
H-HC-0.018600(PDBName=HD2	ResName=ILE	ResNum=23) 0 23.37001 18.96601 28.60601 L
H-HC-0.018600(PDBName=HD3	ResName=ILE	ResNum=23) 0 23.41101 20.12801 29.98401 L
C-C-0.597300(PDBName=C	ResName=ILE	ResNum=23) 0 19.80101 22.49001 27.08801 L
O-O--0.567900(PDBName=O	ResName=ILE	ResNum=23) 0 19.37301 23.50001 27.66101 L
N-N--0.347900(PDBName=N	ResName=ARG	ResNum=24) 0 20.21401 22.49501 25.82301 L
H-H-0.274700(PDBName=HN	ResName=ARG	ResNum=24) 0 20.55501 21.67401 25.37201 L
C-CT--0.263700(PDBName=CA	ResName=ARG	ResNum=24) 0 20.18701 23.71601 25.02601 L
H-H1-0.156000(PDBName=HA	ResName=ARG	ResNum=24) 0 20.83601 24.44001 25.50301 L
C-CT--0.000700(PDBName=CB	ResName=ARG	ResNum=24) 0 20.65401 23.43701 23.59901 L
H-HC-0.032700(PDBName=HB1	ResName=ARG	ResNum=24) 0 20.19001 22.46701 23.30001 L
H-HC-0.032700(PDBName=HB2	ResName=ARG	ResNum=24) 0 20.23101 24.20301 22.91201 L
C-CT-0.039000(PDBName=CG	ResName=ARG	ResNum=24) 0 22.15401 23.32501 23.43401 L
H-HC-0.028500(PDBName=HG1	ResName=ARG	ResNum=24) 0 22.64001 24.05801 24.11401 L
H-HC-0.028500(PDBName=HG2	ResName=ARG	ResNum=24) 0 22.48301 22.32201 23.79001 L
C-CT-0.048600(PDBName=CD	ResName=ARG	ResNum=24) 0 22.51501 23.50001 21.97501 L
H-H1-0.068700(PDBName=HD1	ResName=ARG	ResNum=24) 0 23.62001 23.42101 21.85501 L
H-H1-0.068700(PDBName=HD2	ResName=ARG	ResNum=24) 0 22.03001 22.72401 21.33801 L
N-N2--0.529500(PDBName=NE	ResName=ARG	ResNum=24) 0 22.06701 24.79801 21.47901 L
H-H-0.345600(PDBName=HE	ResName=ARG	ResNum=24) 0 21.78601 25.42601 22.21301 L
C-CA-0.807600(PDBName=CZ	ResName=ARG	ResNum=24) 0 22.02601 25.13701 20.19401 L
N-N2--0.862700(PDBName=NH1	ResName=ARG	ResNum=24) 0 22.40601 24.26801 19.26401 L
H-H-0.447800(PDBName=HH11	ResName=ARG	ResNum=24) 0 22.40301 24.52101 18.30601 L
H-H-0.447800(PDBName=HH12	ResName=ARG	ResNum=24) 0 22.81601 23.41501 19.59401 L
N-N2--0.862700(PDBName=NH2	ResName=ARG	ResNum=24) 0 21.61101 26.34801 19.83801 L
H-H-0.447800(PDBName=HH21	ResName=ARG	ResNum=24) 0 21.49801 26.56901 18.88001 L
H-H-0.447800(PDBName=HH22	ResName=ARG	ResNum=24) 0 21.22901 26.91901 20.55301 L
C-C-0.734100(PDBName=C	ResName=ARG	ResNum=24) 0 18.80101 24.34001 24.97801 L
O-O--0.589400(PDBName=O	ResName=ARG	ResNum=24) 0 18.65401 25.55101 25.10701 L
N-N--0.415700(PDBName=N	ResName=HSE	ResNum=25) 0 17.78601 23.50701 24.78701 L
H-H-0.271900(PDBName=HN	ResName=HSE	ResNum=25) 0 17.87501 22.51701 24.68501 L
C-CT--0.058100(PDBName=CA	ResName=HSE	ResNum=25) 0 16.42101 23.99701 24.71001 L
H-H1-0.136000(PDBName=HA	ResName=HSE	ResNum=25) 0 16.43001 24.81501 24.00001 L
C-CT--0.007400(PDBName=CB	ResName=HSE	ResNum=25) 0 15.48601 22.87501 24.25301 L
H-HC-0.036700(PDBName=HB1	ResName=HSE	ResNum=25) 0 15.90201 22.44401 23.31701 L
H-HC-0.036700(PDBName=HB2	ResName=HSE	ResNum=25) 0 15.48201 22.06401 25.01101 L
N-NB--0.543200(PDBName=ND1	ResName=HSE	ResNum=25) 0 13.79801 24.27801 23.00601 L
C-CC-0.186800(PDBName=CG	ResName=HSE	ResNum=25) 0 14.08901 23.33701 23.97201 L
C-CR-0.163500(PDBName=CE1	ResName=HSE	ResNum=25) 0 12.49801 24.51801 23.00601 L
H-H5-0.143500(PDBName=HE1	ResName=HSE	ResNum=25) 0 11.99801 25.22901 22.34301 L
N-NA--0.279500(PDBName=NE2	ResName=HSE	ResNum=25) 0 11.93601 23.76501 23.93501 L
H-H-0.333900(PDBName=HE2	ResName=HSE	ResNum=25) 0 10.96201 23.76201 24.16201 L
C-CW--0.220700(PDBName=CD2	ResName=HSE	ResNum=25) 0 12.90901 23.01501 24.55201 L
H-H4-0.186200(PDBName=HD2	ResName=HSE	ResNum=25) 0 12.69701 22.32301 25.35501 L
C-C-0.597300(PDBName=C	ResName=HSE	ResNum=25) 0 15.92701 24.56301 26.04001 L
O-O--0.567900(PDBName=O	ResName=HSE	ResNum=25) 0 15.30201 25.62501 26.08001 L
N-N--0.516300(PDBName=N	ResName=GLU	ResNum=26) 0 16.21701 23.84801 27.12401 L
H-H-0.293600(PDBName=HN	ResName=GLU	ResNum=26) 0 16.73901 23.00001 27.09301 L
C-CT-0.039700(PDBName=CA	ResName=GLU	ResNum=26) 0 15.79701 24.23901 28.46901 L
H-H1-0.110500(PDBName=HA	ResName=GLU	ResNum=26) 0 14.74801 24.49801 28.40201 L
C-CT-0.056000(PDBName=CB	ResName=GLU	ResNum=26) 0 15.97601 23.05401 29.42001 L
H-HC--0.017300(PDBName=HB1	ResName=GLU	ResNum=26) 0 17.05401 22.77201 29.42401 L
H-HC--0.017300(PDBName=HB2	ResName=GLU	ResNum=26) 0 15.73901 23.36701 30.46201 L
C-CT-0.013600(PDBName=CG	ResName=GLU	ResNum=26) 0 15.14801 21.83601 29.04501 L
H-HC--0.042500(PDBName=HG1	ResName=GLU	ResNum=26) 0 14.09001 22.01301 29.31101 L
H-HC--0.042500(PDBName=HG2	ResName=GLU	ResNum=26) 0 15.22101 21.62501 27.96001 L
C-C-0.805400(PDBName=CD	ResName=GLU	ResNum=26) 0 15.55901 20.58501 29.80701 L
O-O2--0.818800(PDBName=OE1	ResName=GLU	ResNum=26) 0 15.56401 20.61801 31.05801 L
O-O2--0.818800(PDBName=OE2	ResName=GLU	ResNum=26) 0 15.87401 19.56501 29.15401 L
C-C-0.536600(PDBName=C	ResName=GLU	ResNum=26) 0 16.52901 25.45601 29.03401 L
O-O--0.581900(PDBName=O	ResName=GLU	ResNum=26) 0 16.00501 26.15201 29.91801 L
N-N--0.415700(PDBName=N	ResName=ALA	ResNum=27) 0 17.73301 25.70401 28.51801 L
H-H-0.271900(PDBName=HN	ResName=ALA	ResNum=27) 0 18.12001 25.13401 27.79301 L
C-CT-0.033700(PDBName=CA	ResName=ALA	ResNum=27) 0 18.57701 26.81401 28.96201 L
H-H1-0.082300(PDBName=HA	ResName=ALA	ResNum=27) 0 18.93101 26.61701 29.96701 L
C-CT--0.182500(PDBName=CB	ResName=ALA	ResNum=27) 0 19.81501 26.92201 28.06801 L
H-HC-0.060300(PDBName=HB1	ResName=ALA	ResNum=27) 0 20.36401 25.95601 28.07401 L
H-HC-0.060300(PDBName=HB2	ResName=ALA	ResNum=27) 0 19.53001 27.14701 27.01701 L
H-HC-0.060300(PDBName=HB3	ResName=ALA	ResNum=27) 0 20.50901 27.71401 28.42401 L
C-C-0.597300(PDBName=C	ResName=ALA	ResNum=27) 0 17.85101 28.15201 29.01701 L
O-O--0.567900(PDBName=O	ResName=ALA	ResNum=27) 0 16.97101 28.43201 28.20901 L
N-N--0.415700(PDBName=N	ResName=SER	ResNum=28) 0 18.24101 28.97701 29.98101 L
H-H-0.271900(PDBName=HN	ResName=SER	ResNum=28) 0 18.97001 28.76001 30.63001 L
C-CT--0.024900(PDBName=CA	ResName=SER	ResNum=28) 0 17.63501 30.28601 30.18001 L
H-H1-0.084300(PDBName=HA	ResName=SER	ResNum=28) 0 16.56801 30.11001 30.22901 L
C-CT-0.211700(PDBName=CB	ResName=SER	ResNum=28) 0 18.19701 30.92601 31.44601 L
H-H1-0.035200(PDBName=HB1	ResName=SER	ResNum=28) 0 19.23501 31.26701 31.23001 L
H-H1-0.035200(PDBName=HB2	ResName=SER	ResNum=28) 0 17.60601 31.82901 31.71901 L
O-OH--0.654600(PDBName=OG	ResName=SER	ResNum=28) 0 18.23101 29.99101 32.50401 L
H-HO-0.427500(PDBName=HG1	ResName=SER	ResNum=28) 0 18.78901 30.36701 33.19701 L
C-C-0.597300(PDBName=C	ResName=SER	ResNum=28) 0 17.88601 31.21301 29.00501 L
O-O--0.567900(PDBName=O	ResName=SER	ResNum=28) 0 18.73101 30.94401 28.15301 L
N-N--0.516300(PDBName=N	ResName=ASP	ResNum=29) 0 17.14501 32.31301 28.96001 L
H-H-0.293600(PDBName=HN	ResName=ASP	ResNum=29) 0 16.43801 32.56701 29.61501 L
C-CT-0.038100(PDBName=CA	ResName=ASP	ResNum=29) 0 17.31001 33.29001 27.89801 L
H-H1-0.088000(PDBName=HA	ResName=ASP	ResNum=29) 0 18.35501 33.31401 27.61101 L
C-CT--0.030300(PDBName=CB	ResName=ASP	ResNum=29) 0 16.38501 32.97101 26.72601 L
H-HC--0.012200(PDBName=HB1	ResName=ASP	ResNum=29) 0 16.38801 31.87701 26.54601 L
H-HC--0.012200(PDBName=HB2	ResName=ASP	ResNum=29) 0 15.34601 33.28401 26.95201 L
C-C-0.799400(PDBName=CG	ResName=ASP	ResNum=29) 0 16.82701 33.64601 25.44501 L
O-O2--0.801400(PDBName=OD1	ResName=ASP	ResNum=29) 0 16.11801 33.50601 24.42501 L
O-O2--0.801400(PDBName=OD2	ResName=ASP	ResNum=29) 0 17.88901 34.31301 25.45701 L
C-C-0.536600(PDBName=C	ResName=ASP	ResNum=29) 0 16.98201 34.65701 28.47301 L
O-O--0.581900(PDBName=O	ResName=ASP	ResNum=29) 0 15.84901 34.91701 28.87901 L
N-N--0.415700(PDBName=N	ResName=PHE	ResNum=30) 0 17.97801 35.52901 28.51301 L
H-H-0.271900(PDBName=HN	ResName=PHE	ResNum=30) 0 18.90201 35.35301 28.17801 L
C-CT--0.002400(PDBName=CA	ResName=PHE	ResNum=30) 0 17.78401 36.85201 29.06901 L
H-H1-0.097800(PDBName=HA	ResName=PHE	ResNum=30) 0 16.71201 36.98101 29.15201 L
C-CT--0.034300(PDBName=CB	ResName=PHE	ResNum=30) 0 18.48501 36.94001 30.43101 L
H-HC-0.029500(PDBName=HB1	ResName=PHE	ResNum=30) 0 19.54401 36.62001 30.31701 L
H-HC-0.029500(PDBName=HB2	ResName=PHE	ResNum=30) 0 18.49801 37.98501 30.80801 L
C-CA-0.011800(PDBName=CG	ResName=PHE	ResNum=30) 0 17.88801 36.04201 31.47901 L
C-CA--0.125600(PDBName=CD1	ResName=PHE	ResNum=30) 0 16.62701 36.31001 32.01201 L
H-HA-0.133000(PDBName=HD1	ResName=PHE	ResNum=30) 0 16.08401 37.18701 31.68701 L
C-CA--0.170400(PDBName=CE1	ResName=PHE	ResNum=30) 0 16.05601 35.46001 32.97001 L
H-HA-0.143000(PDBName=HE1	ResName=PHE	ResNum=30) 0 15.07601 35.67801 33.37001 L
C-CA--0.107200(PDBName=CZ	ResName=PHE	ResNum=30) 0 16.75101 34.32601 33.40401 L
H-HA-0.129700(PDBName=HZ	ResName=PHE	ResNum=30) 0 16.31401 33.66101 34.13501 L
C-CA--0.125600(PDBName=CD2	ResName=PHE	ResNum=30) 0 18.57401 34.90901 31.91901 L
H-HA-0.133000(PDBName=HD2	ResName=PHE	ResNum=30) 0 19.56201 34.69301 31.53601 L
C-CA--0.170400(PDBName=CE2	ResName=PHE	ResNum=30) 0 18.01601 34.05001 32.87701 L
H-HA-0.143000(PDBName=HE2	ResName=PHE	ResNum=30) 0 18.56601 33.17901 33.20501 L
C-C-0.597300(PDBName=C	ResName=PHE	ResNum=30) 0 18.29501 37.94901 28.14801 L
O-O--0.567900(PDBName=O	ResName=PHE	ResNum=30) 0 19.06001 37.69901 27.22301 L
N-N--0.254800(PDBName=N	ResName=PRO	ResNum=31) 0 17.86701 39.19001 28.39601 L
C-CT-0.019200(PDBName=CD	ResName=PRO	ResNum=31) 0 16.89401 39.59501 29.42501 L
H-H1-0.039100(PDBName=HD1	ResName=PRO	ResNum=31) 0 16.22001 38.72101 29.27601 L
H-H1-0.039100(PDBName=HD2	ResName=PRO	ResNum=31) 0 17.20901 39.81301 30.47101 L
C-CT--0.026600(PDBName=CA	ResName=PRO	ResNum=31) 0 18.28001 40.33801 27.59401 L
H-H1-0.064100(PDBName=HA	ResName=PRO	ResNum=31) 0 18.00301 40.19301 26.55601 L
C-CT--0.007000(PDBName=CB	ResName=PRO	ResNum=31) 0 17.49601 41.49201 28.21601 L
H-HC-0.025300(PDBName=HB1	ResName=PRO	ResNum=31) 0 16.78901 41.89901 27.46001 L
H-HC-0.025300(PDBName=HB2	ResName=PRO	ResNum=31) 0 18.07301 42.03301 28.99401 L
C-CT-0.018900(PDBName=CG	ResName=PRO	ResNum=31) 0 16.29401 40.81401 28.80901 L
H-HC-0.021300(PDBName=HG1	ResName=PRO	ResNum=31) 0 15.87801 41.35701 29.68101 L
H-HC-0.021300(PDBName=HG2	ResName=PRO	ResNum=31) 0 15.52901 40.35301 28.35901 L
C-C-0.589600(PDBName=C	ResName=PRO	ResNum=31) 0 19.78801 40.57801 27.68101 L
O-O--0.574800(PDBName=O	ResName=PRO	ResNum=31) 0 20.41001 40.35701 28.72301 L
N-N--0.415700(PDBName=N	ResName=CYS	ResNum=32) 0 20.35001 41.04501 26.57101 L
H-H-0.271900(PDBName=HN	ResName=CYS	ResNum=32) 0 19.81101 41.19501 25.74501 L
C-CT-0.021300(PDBName=CA	ResName=CYS	ResNum=32) 0 21.76501 41.37601 26.44601 L
H-H1-0.112400(PDBName=HA	ResName=CYS	ResNum=32) 0 22.19101 41.51701 27.43201 L
C-CT--0.123100(PDBName=CB	ResName=CYS	ResNum=32) 0 22.49101 40.34201 25.58101 L
H-H1-0.111200(PDBName=HB1	ResName=CYS	ResNum=32) 0 21.91901 40.24701 24.63101 L
H-H1-0.111200(PDBName=HB2	ResName=CYS	ResNum=32) 0 23.49601 40.72601 25.29701 L
S-SH--0.311900(PDBName=SG	ResName=CYS	ResNum=32) 0 22.63801 38.69101 26.29301 L
H-HS-0.193300(PDBName=HG1	ResName=CYS	ResNum=32) 0 23.23401 38.11201 25.24901 L
C-C-0.597300(PDBName=C	ResName=CYS	ResNum=32) 0 21.78001 42.72501 25.73801 L
O-O--0.567900(PDBName=O	ResName=CYS	ResNum=32) 0 22.52201 42.93401 24.77801 L
N-N--0.347900(PDBName=N	ResName=ARG	ResNum=33) 0 20.94501 43.63801 26.21401 L
H-H-0.274700(PDBName=HN	ResName=ARG	ResNum=33) 0 20.36101 43.45901 27.00201 L
C-CT--0.263700(PDBName=CA	ResName=ARG	ResNum=33) 0 20.83701 44.95701 25.60701 L
H-H1-0.156000(PDBName=HA	ResName=ARG	ResNum=33) 0 20.58201 44.79201 24.56701 L
C-CT--0.000700(PDBName=CB	ResName=ARG	ResNum=33) 0 19.67501 45.72501 26.24901 L
H-HC-0.032700(PDBName=HB1	ResName=ARG	ResNum=33) 0 19.80701 45.63101 27.35301 L
H-HC-0.032700(PDBName=HB2	ResName=ARG	ResNum=33) 0 19.77401 46.80901 26.02001 L
C-CT-0.039000(PDBName=CG	ResName=ARG	ResNum=33) 0 18.32301 45.15701 25.83901 L
H-HC-0.028500(PDBName=HG1	ResName=ARG	ResNum=33) 0 18.08401 45.51801 24.81501 L
H-HC-0.028500(PDBName=HG2	ResName=ARG	ResNum=33) 0 18.40601 44.04901 25.75401 L
C-CT-0.048600(PDBName=CD	ResName=ARG	ResNum=33) 0 17.21501 45.47101 26.82801 L
H-H1-0.068700(PDBName=HD1	ResName=ARG	ResNum=33) 0 17.62301 45.43801 27.86401 L
H-H1-0.068700(PDBName=HD2	ResName=ARG	ResNum=33) 0 16.78001 46.48201 26.64801 L
N-N2--0.529500(PDBName=NE	ResName=ARG	ResNum=33) 0 16.12701 44.50101 26.69601 L
H-H-0.345600(PDBName=HE	ResName=ARG	ResNum=33) 0 16.14501 44.00301 25.82201 L
C-CA-0.807600(PDBName=CZ	ResName=ARG	ResNum=33) 0 15.19501 44.27901 27.62101 L
N-N2--0.862700(PDBName=NH1	ResName=ARG	ResNum=33) 0 15.20701 44.96301 28.75801 L
H-H-0.447800(PDBName=HH11	ResName=ARG	ResNum=33) 0 14.53201 44.78501 29.46101 L
H-H-0.447800(PDBName=HH12	ResName=ARG	ResNum=33) 0 16.00201 45.55401 28.91201 L
N-N2--0.862700(PDBName=NH2	ResName=ARG	ResNum=33) 0 14.26301 43.35201 27.41901 L
H-H-0.447800(PDBName=HH21	ResName=ARG	ResNum=33) 0 13.52201 43.24801 28.06701 L
H-H-0.447800(PDBName=HH22	ResName=ARG	ResNum=33) 0 14.22901 42.93901 26.51801 L
C-C-0.734100(PDBName=C	ResName=ARG	ResNum=33) 0 22.10801 45.79801 25.61601 L
O-O--0.589400(PDBName=O	ResName=ARG	ResNum=33) 0 22.49501 46.33501 24.58501 L
N-N--0.415700(PDBName=N	ResName=VAL	ResNum=34) 0 22.76201 45.91701 26.76301 L
H-H-0.271900(PDBName=HN	ResName=VAL	ResNum=34) 0 22.49701 45.50001 27.62901 L
C-CT--0.087500(PDBName=CA	ResName=VAL	ResNum=34) 0 23.98001 46.71301 26.82601 L
H-H1-0.096900(PDBName=HA	ResName=VAL	ResNum=34) 0 23.72101 47.72101 26.52701 L
C-CT-0.298500(PDBName=CB	ResName=VAL	ResNum=34) 0 24.60101 46.68401 28.22101 L
H-HC--0.029700(PDBName=HB	ResName=VAL	ResNum=34) 0 25.00701 45.65601 28.38801 L
C-CT--0.319200(PDBName=CG1	ResName=VAL	ResNum=34) 0 25.73201 47.69801 28.30401 L
H-HC-0.079100(PDBName=HG11	ResName=VAL	ResNum=34) 0 26.16401 47.71101 29.32801 L
H-HC-0.079100(PDBName=HG12	ResName=VAL	ResNum=34) 0 26.55501 47.45201 27.60101 L
H-HC-0.079100(PDBName=HG13	ResName=VAL	ResNum=34) 0 25.36101 48.72001 28.07501 L
C-CT--0.319200(PDBName=CG2	ResName=VAL	ResNum=34) 0 23.54801 46.95701 29.26401 L
H-HC-0.079100(PDBName=HG21	ResName=VAL	ResNum=34) 0 23.99701 46.97801 30.28001 L
H-HC-0.079100(PDBName=HG22	ResName=VAL	ResNum=34) 0 23.05901 47.93801 29.07801 L
H-HC-0.079100(PDBName=HG23	ResName=VAL	ResNum=34) 0 22.76501 46.17101 29.26001 L
C-C-0.597300(PDBName=C	ResName=VAL	ResNum=34) 0 25.03101 46.20201 25.84801 L
O-O--0.567900(PDBName=O	ResName=VAL	ResNum=34) 0 25.70301 46.99401 25.18901 L
N-N--0.415700(PDBName=N	ResName=ALA	ResNum=35) 0 25.15901 44.87701 25.76001 L
H-H-0.271900(PDBName=HN	ResName=ALA	ResNum=35) 0 24.58801 44.25601 26.29701 L
C-CT-0.033700(PDBName=CA	ResName=ALA	ResNum=35) 0 26.13201 44.23301 24.88301 L
H-H1-0.082300(PDBName=HA	ResName=ALA	ResNum=35) 0 27.13101 44.58501 25.11401 L
C-CT--0.182500(PDBName=CB	ResName=ALA	ResNum=35) 0 26.09401 42.71901 25.07201 L
H-HC-0.060300(PDBName=HB1	ResName=ALA	ResNum=35) 0 26.31901 42.47001 26.13101 L
H-HC-0.060300(PDBName=HB2	ResName=ALA	ResNum=35) 0 25.08801 42.31201 24.83101 L
H-HC-0.060300(PDBName=HB3	ResName=ALA	ResNum=35) 0 26.84501 42.20801 24.43201 L
C-C-0.597300(PDBName=C	ResName=ALA	ResNum=35) 0 25.89201 44.55601 23.42801 L
O-O--0.567900(PDBName=O	ResName=ALA	ResNum=35) 0 26.83501 44.62501 22.63401 L
N-N--0.347900(PDBName=N	ResName=LYS	ResNum=36) 0 24.62801 44.75101 23.07501 L
H-H-0.274700(PDBName=HN	ResName=LYS	ResNum=36) 0 23.85701 44.72201 23.70901 L
C-CT--0.240000(PDBName=CA	ResName=LYS	ResNum=36) 0 24.27901 45.02901 21.69101 L
H-H1-0.142600(PDBName=HA	ResName=LYS	ResNum=36) 0 25.02401 44.50601 21.10401 L
C-CT--0.009400(PDBName=CB	ResName=LYS	ResNum=36) 0 22.91001 44.41301 21.37101 L
H-HC-0.036200(PDBName=HB1	ResName=LYS	ResNum=36) 0 22.20401 44.75401 22.16301 L
H-HC-0.036200(PDBName=HB2	ResName=LYS	ResNum=36) 0 22.53601 44.84001 20.41401 L
C-CT-0.018700(PDBName=CG	ResName=LYS	ResNum=36) 0 22.92101 42.87901 21.32501 L
H-HC-0.010300(PDBName=HG1	ResName=LYS	ResNum=36) 0 23.23301 42.48701 22.32001 L
H-HC-0.010300(PDBName=HG2	ResName=LYS	ResNum=36) 0 21.88501 42.51501 21.13401 L
C-CT--0.047900(PDBName=CD	ResName=LYS	ResNum=36) 0 23.88601 42.38201 20.24801 L
H-HC-0.062100(PDBName=HD1	ResName=LYS	ResNum=36) 0 23.68401 42.94401 19.30801 L
H-HC-0.062100(PDBName=HD2	ResName=LYS	ResNum=36) 0 24.92301 42.63201 20.57001 L
C-CT--0.014300(PDBName=CE	ResName=LYS	ResNum=36) 0 23.77101 40.88301 19.99801 L
H-HP-0.113500(PDBName=HE1	ResName=LYS	ResNum=36) 0 24.12501 40.31201 20.88501 L
H-HP-0.113500(PDBName=HE2	ResName=LYS	ResNum=36) 0 22.71401 40.60001 19.79601 L
N-N3--0.385400(PDBName=NZ	ResName=LYS	ResNum=36) 0 24.59301 40.46101 18.82301 L
H-H-0.340000(PDBName=HZ1	ResName=LYS	ResNum=36) 0 24.50001 39.43601 18.67301 L
H-H-0.340000(PDBName=HZ2	ResName=LYS	ResNum=36) 0 24.26901 40.96501 17.97301 L
H-H-0.340000(PDBName=HZ3	ResName=LYS	ResNum=36) 0 25.59101 40.69401 18.99801 L
C-C-0.734100(PDBName=C	ResName=LYS	ResNum=36) 0 24.32101 46.49601 21.27801 L
O-O--0.589400(PDBName=O	ResName=LYS	ResNum=36) 0 24.18601 46.80601 20.09701 L
N-N--0.415700(PDBName=N	ResName=LEU	ResNum=37) 0 24.51901 47.39701 22.23701 L
H-H-0.271900(PDBName=HN	ResName=LEU	ResNum=37) 0 24.62401 47.19201 23.20801 L
C-CT--0.051800(PDBName=CA	ResName=LEU	ResNum=37) 0 24.59901 48.81801 21.91201 L
H-H1-0.092200(PDBName=HA	ResName=LEU	ResNum=37) 0 23.67201 49.08801 21.42301 L
C-CT--0.110200(PDBName=CB	ResName=LEU	ResNum=37) 0 24.85101 49.65901 23.16001 L
H-HC-0.045700(PDBName=HB1	ResName=LEU	ResNum=37) 0 25.77701 49.26701 23.64001 L
H-HC-0.045700(PDBName=HB2	ResName=LEU	ResNum=37) 0 25.08201 50.70301 22.85201 L
C-CT-0.353100(PDBName=CG	ResName=LEU	ResNum=37) 0 23.74401 49.66701 24.21101 L
H-HC--0.036100(PDBName=HG	ResName=LEU	ResNum=37) 0 23.56001 48.62301 24.56301 L
C-CT--0.412100(PDBName=CD1	ResName=LEU	ResNum=37) 0 24.18601 50.52601 25.38901 L
H-HC-0.100000(PDBName=HD11	ResName=LEU	ResNum=37) 0 23.37901 50.58901 26.15001 L
H-HC-0.100000(PDBName=HD12	ResName=LEU	ResNum=37) 0 25.08801 50.09301 25.87201 L
H-HC-0.100000(PDBName=HD13	ResName=LEU	ResNum=37) 0 24.42801 51.55701 25.05401 L
C-CT--0.412100(PDBName=CD2	ResName=LEU	ResNum=37) 0 22.45701 50.19001 23.60001 L
H-HC-0.100000(PDBName=HD21	ResName=LEU	ResNum=37) 0 21.64001 50.18201 24.35401 L
H-HC-0.100000(PDBName=HD22	ResName=LEU	ResNum=37) 0 22.56901 51.23201 23.23701 L
H-HC-0.100000(PDBName=HD23	ResName=LEU	ResNum=37) 0 22.14601 49.55301 22.74401 L
C-C-0.597300(PDBName=C	ResName=LEU	ResNum=37) 0 25.73201 49.06301 20.92001 L
O-O--0.567900(PDBName=O	ResName=LEU	ResNum=37) 0 26.83401 48.52501 21.06801 L
N-N--0.254800(PDBName=N	ResName=PRO	ResNum=38) 0 25.47101 49.87801 19.88901 L
C-CT-0.019200(PDBName=CD	ResName=PRO	ResNum=38) 0 24.16801 50.49001 19.56301 L
H-H1-0.039100(PDBName=HD1	ResName=PRO	ResNum=38) 0 23.94001 49.40001 19.60501 L
H-H1-0.039100(PDBName=HD2	ResName=PRO	ResNum=38) 0 23.93801 51.37501 20.20101 L
C-CT--0.026600(PDBName=CA	ResName=PRO	ResNum=38) 0 26.46301 50.20301 18.86101 L
H-H1-0.064100(PDBName=HA	ResName=PRO	ResNum=38) 0 26.56501 49.36001 18.18801 L
C-CT--0.007000(PDBName=CB	ResName=PRO	ResNum=38) 0 25.79801 51.35201 18.10901 L
H-HC-0.025300(PDBName=HB1	ResName=PRO	ResNum=38) 0 25.78601 51.11501 17.02101 L
H-HC-0.025300(PDBName=HB2	ResName=PRO	ResNum=38) 0 26.12501 52.39601 18.29001 L
C-CT-0.018900(PDBName=CG	ResName=PRO	ResNum=38) 0 24.36201 50.92701 18.11701 L
H-HC-0.021300(PDBName=HG1	ResName=PRO	ResNum=38) 0 23.66001 51.78001 18.19301 L
H-HC-0.021300(PDBName=HG2	ResName=PRO	ResNum=38) 0 24.25201 50.08201 17.59301 L
C-C-0.589600(PDBName=C	ResName=PRO	ResNum=38) 0 27.84201 50.57401 19.41101 L
O-O--0.574800(PDBName=O	ResName=PRO	ResNum=38) 0 28.86801 50.15801 18.86401 L
N-N--0.347900(PDBName=N	ResName=LYS	ResNum=39) 0 27.86301 51.34601 20.49401 L
H-H-0.274700(PDBName=HN	ResName=LYS	ResNum=39) 0 27.03401 51.67101 20.94701 L
C-CT--0.240000(PDBName=CA	ResName=LYS	ResNum=39) 0 29.11801 51.78101 21.10901 L
H-H1-0.142600(PDBName=HA	ResName=LYS	ResNum=39) 0 29.66001 52.31201 20.33601 L
C-CT--0.009400(PDBName=CB	ResName=LYS	ResNum=39) 0 28.82001 52.68601 22.30201 L
H-HC-0.036200(PDBName=HB1	ResName=LYS	ResNum=39) 0 29.76701 52.78801 22.88101 L
H-HC-0.036200(PDBName=HB2	ResName=LYS	ResNum=39) 0 28.56901 53.70501 21.93001 L
C-CT-0.018700(PDBName=CG	ResName=LYS	ResNum=39) 0 27.72501 52.12101 23.18901 L
H-HC-0.010300(PDBName=HG1	ResName=LYS	ResNum=39) 0 26.75501 52.59701 22.91801 L
H-HC-0.010300(PDBName=HG2	ResName=LYS	ResNum=39) 0 27.62601 51.02901 22.99201 L
C-CT--0.047900(PDBName=CD	ResName=LYS	ResNum=39) 0 27.97301 52.35201 24.67501 L
H-HC-0.062100(PDBName=HD1	ResName=LYS	ResNum=39) 0 27.18601 51.81301 25.25101 L
H-HC-0.062100(PDBName=HD2	ResName=LYS	ResNum=39) 0 28.95301 51.89201 24.93901 L
C-CT--0.014300(PDBName=CE	ResName=LYS	ResNum=39) 0 27.98001 53.82101 25.05201 L
H-HP-0.113500(PDBName=HE1	ResName=LYS	ResNum=39) 0 28.86401 54.33301 24.61001 L
H-HP-0.113500(PDBName=HE2	ResName=LYS	ResNum=39) 0 27.06001 54.32401 24.68101 L
N-N3--0.385400(PDBName=NZ	ResName=LYS	ResNum=39) 0 28.03801 53.97201 26.53801 L
H-H-0.340000(PDBName=HZ1	ResName=LYS	ResNum=39) 0 28.04401 54.98101 26.79401 L
H-H-0.340000(PDBName=HZ2	ResName=LYS	ResNum=39) 0 27.20901 53.51201 26.96601 L
H-H-0.340000(PDBName=HZ3	ResName=LYS	ResNum=39) 0 28.90301 53.52001 26.89801 L
C-C-0.734100(PDBName=C	ResName=LYS	ResNum=39) 0 30.00401 50.63001 21.57701 L
O-O--0.589400(PDBName=O	ResName=LYS	ResNum=39) 0 31.22001 50.77801 21.67201 L
N-N--0.415700(PDBName=N	ResName=ASN	ResNum=40) 0 29.39701 49.48501 21.86801 L
H-H-0.271900(PDBName=HN	ResName=ASN	ResNum=40) 0 28.41501 49.32601 21.77501 L
C-CT-0.014300(PDBName=CA	ResName=ASN	ResNum=40) 0 30.15201 48.33701 22.36201 L
H-H1-0.104800(PDBName=HA	ResName=ASN	ResNum=40) 0 31.08001 48.76501 22.72501 L
C-CT--0.204100(PDBName=CB	ResName=ASN	ResNum=40) 0 29.37901 47.65501 23.49301 L
H-HC-0.079700(PDBName=HB1	ResName=ASN	ResNum=40) 0 28.37601 47.37701 23.10101 L
H-HC-0.079700(PDBName=HB2	ResName=ASN	ResNum=40) 0 29.88801 46.71801 23.79801 L
C-C-0.713000(PDBName=CG	ResName=ASN	ResNum=40) 0 29.18401 48.56301 24.68801 L
O-O--0.593100(PDBName=OD1	ResName=ASN	ResNum=40) 0 30.12301 49.23801 25.12601 L
N-N--0.919100(PDBName=ND2	ResName=ASN	ResNum=40) 0 27.96501 48.57701 25.23601 L
H-H-0.419600(PDBName=HD21	ResName=ASN	ResNum=40) 0 27.82101 49.17901 26.01601 L
H-H-0.419600(PDBName=HD22	ResName=ASN	ResNum=40) 0 27.23701 48.02301 24.84501 L
C-C-0.597300(PDBName=C	ResName=ASN	ResNum=40) 0 30.50401 47.30201 21.30601 L
O-O--0.567900(PDBName=O	ResName=ASN	ResNum=40) 0 31.00701 46.21801 21.62901 L
N-N--0.347900(PDBName=N	ResName=LYS	ResNum=41) 0 30.25301 47.63601 20.04501 L
H-H-0.274700(PDBName=HN	ResName=LYS	ResNum=41) 0 29.86601 48.51501 19.77101 L
C-CT--0.240000(PDBName=CA	ResName=LYS	ResNum=41) 0 30.53301 46.71701 18.95301 L
H-H1-0.142600(PDBName=HA	ResName=LYS	ResNum=41) 0 29.83401 45.89601 19.05101 L
C-CT--0.009400(PDBName=CB	ResName=LYS	ResNum=41) 0 30.35001 47.42601 17.60501 L
H-HC-0.036200(PDBName=HB1	ResName=LYS	ResNum=41) 0 29.76001 48.35201 17.79901 L
H-HC-0.036200(PDBName=HB2	ResName=LYS	ResNum=41) 0 31.34501 47.76101 17.23401 L
C-CT-0.018700(PDBName=CG	ResName=LYS	ResNum=41) 0 29.63101 46.58601 16.54901 L
H-HC-0.010300(PDBName=HG1	ResName=LYS	ResNum=41) 0 28.57401 46.43101 16.86401 L
H-HC-0.010300(PDBName=HG2	ResName=LYS	ResNum=41) 0 29.61201 47.15001 15.58801 L
C-CT--0.047900(PDBName=CD	ResName=LYS	ResNum=41) 0 30.29701 45.23101 16.35601 L
H-HC-0.062100(PDBName=HD1	ResName=LYS	ResNum=41) 0 31.31201 45.39601 15.92601 L
H-HC-0.062100(PDBName=HD2	ResName=LYS	ResNum=41) 0 30.43101 44.76501 17.35901 L
C-CT--0.014300(PDBName=CE	ResName=LYS	ResNum=41) 0 29.47101 44.32101 15.45501 L
H-HP-0.113500(PDBName=HE1	ResName=LYS	ResNum=41) 0 28.42401 44.25201 15.82501 L
H-HP-0.113500(PDBName=HE2	ResName=LYS	ResNum=41) 0 29.45101 44.71501 14.41501 L
N-N3--0.385400(PDBName=NZ	ResName=LYS	ResNum=41) 0 30.02201 42.93301 15.40201 L
H-H-0.340000(PDBName=HZ1	ResName=LYS	ResNum=41) 0 29.43501 42.34001 14.78101 L
H-H-0.340000(PDBName=HZ2	ResName=LYS	ResNum=41) 0 30.99501 42.95901 15.03501 L
H-H-0.340000(PDBName=HZ3	ResName=LYS	ResNum=41) 0 30.02901 42.52701 16.36001 L
C-C-0.734100(PDBName=C	ResName=LYS	ResNum=41) 0 31.94301 46.12901 19.04001 L
O-O--0.589400(PDBName=O	ResName=LYS	ResNum=41) 0 32.11601 44.90901 19.06201 L
N-N--0.415700(PDBName=N	ResName=ASN	ResNum=42) 0 32.94501 47.00201 19.10301 L
H-H-0.271900(PDBName=HN	ResName=ASN	ResNum=42) 0 32.81801 47.99301 19.12001 L
C-CT-0.014300(PDBName=CA	ResName=ASN	ResNum=42) 0 34.33901 46.56901 19.15301 L
H-H1-0.104800(PDBName=HA	ResName=ASN	ResNum=42) 0 34.40101 45.78601 18.40501 L
C-CT--0.204100(PDBName=CB	ResName=ASN	ResNum=42) 0 35.27301 47.73101 18.80701 L
H-HC-0.079700(PDBName=HB1	ResName=ASN	ResNum=42) 0 36.28501 47.31001 18.62101 L
H-HC-0.079700(PDBName=HB2	ResName=ASN	ResNum=42) 0 34.94201 48.22701 17.87201 L
C-C-0.713000(PDBName=CG	ResName=ASN	ResNum=42) 0 35.38301 48.74501 19.93001 L
O-O--0.593100(PDBName=OD1	ResName=ASN	ResNum=42) 0 36.22401 48.61201 20.82001 L
N-N--0.919100(PDBName=ND2	ResName=ASN	ResNum=42) 0 34.53401 49.77301 19.88801 L
H-H-0.419600(PDBName=HD21	ResName=ASN	ResNum=42) 0 34.60201 50.45301 20.61301 L
H-H-0.419600(PDBName=HD22	ResName=ASN	ResNum=42) 0 33.88701 49.85401 19.13701 L
C-C-0.597300(PDBName=C	ResName=ASN	ResNum=42) 0 34.77601 45.97501 20.47701 L
O-O--0.567900(PDBName=O	ResName=ASN	ResNum=42) 0 35.95301 45.65301 20.65001 L
N-N--0.347900(PDBName=N	ResName=ARG	ResNum=43) 0 33.84701 45.83701 21.41901 L
H-H-0.274700(PDBName=HN	ResName=ARG	ResNum=43) 0 32.89701 46.11301 21.29201 L
C-CT--0.263700(PDBName=CA	ResName=ARG	ResNum=43) 0 34.19301 45.26001 22.71001 L
H-H1-0.156000(PDBName=HA	ResName=ARG	ResNum=43) 0 35.27001 45.29401 22.82501 L
C-CT--0.000700(PDBName=CB	ResName=ARG	ResNum=43) 0 33.53701 46.05501 23.84101 L
H-HC-0.032700(PDBName=HB1	ResName=ARG	ResNum=43) 0 32.44201 46.07001 23.62201 L
H-HC-0.032700(PDBName=HB2	ResName=ARG	ResNum=43) 0 33.65001 45.50201 24.79901 L
C-CT-0.039000(PDBName=CG	ResName=ARG	ResNum=43) 0 34.05401 47.47701 23.93401 L
H-HC-0.028500(PDBName=HG1	ResName=ARG	ResNum=43) 0 35.15601 47.46301 23.78801 L
H-HC-0.028500(PDBName=HG2	ResName=ARG	ResNum=43) 0 33.64701 48.06701 23.08101 L
C-CT-0.048600(PDBName=CD	ResName=ARG	ResNum=43) 0 33.65101 48.17401 25.23201 L
H-H1-0.068700(PDBName=HD1	ResName=ARG	ResNum=43) 0 32.54401 48.30401 25.25501 L
H-H1-0.068700(PDBName=HD2	ResName=ARG	ResNum=43) 0 33.96001 47.58401 26.12601 L
N-N2--0.529500(PDBName=NE	ResName=ARG	ResNum=43) 0 34.29601 49.48301 25.34001 L
H-H-0.345600(PDBName=HE	ResName=ARG	ResNum=43) 0 34.59401 49.85201 24.45201 L
C-CA-0.807600(PDBName=CZ	ResName=ARG	ResNum=43) 0 34.48601 50.14701 26.47801 L
N-N2--0.862700(PDBName=NH1	ResName=ARG	ResNum=43) 0 34.08001 49.63801 27.63801 L
H-H-0.447800(PDBName=HH11	ResName=ARG	ResNum=43) 0 34.19901 50.14501 28.48001 L
H-H-0.447800(PDBName=HH12	ResName=ARG	ResNum=43) 0 33.53601 48.79701 27.58801 L
N-N2--0.862700(PDBName=NH2	ResName=ARG	ResNum=43) 0 35.10201 51.32401 26.45901 L
H-H-0.447800(PDBName=HH21	ResName=ARG	ResNum=43) 0 35.32201 51.78001 27.31001 L
H-H-0.447800(PDBName=HH22	ResName=ARG	ResNum=43) 0 35.50601 51.60501 25.59801 L
C-C-0.734100(PDBName=C	ResName=ARG	ResNum=43) 0 33.79501 43.79201 22.77101 L
O-O--0.589400(PDBName=O	ResName=ARG	ResNum=43) 0 34.02901 43.11801 23.76501 L
N-N--0.415700(PDBName=N	ResName=ASN	ResNum=44) 0 33.21001 43.29001 21.69101 L
H-H-0.271900(PDBName=HN	ResName=ASN	ResNum=44) 0 33.01601 43.80801 20.85901 L
C-CT-0.014300(PDBName=CA	ResName=ASN	ResNum=44) 0 32.79501 41.89301 21.64401 L
H-H1-0.104800(PDBName=HA	ResName=ASN	ResNum=44) 0 33.07201 41.45901 22.59901 L
C-CT--0.204100(PDBName=CB	ResName=ASN	ResNum=44) 0 31.29401 41.77901 21.35501 L
H-HC-0.079700(PDBName=HB1	ResName=ASN	ResNum=44) 0 31.10301 42.24201 20.36201 L
H-HC-0.079700(PDBName=HB2	ResName=ASN	ResNum=44) 0 30.99401 40.71301 21.28901 L
C-C-0.713000(PDBName=CG	ResName=ASN	ResNum=44) 0 30.44901 42.50201 22.38301 L
O-O--0.593100(PDBName=OD1	ResName=ASN	ResNum=44) 0 30.54701 42.23601 23.58301 L
N-N--0.919100(PDBName=ND2	ResName=ASN	ResNum=44) 0 29.60801 43.42101 21.92001 L
H-H-0.419600(PDBName=HD21	ResName=ASN	ResNum=44) 0 29.05401 43.91201 22.58701 L
H-H-0.419600(PDBName=HD22	ResName=ASN	ResNum=44) 0 29.57101 43.61601 20.94501 L
C-C-0.597300(PDBName=C	ResName=ASN	ResNum=44) 0 33.56401 41.16201 20.56901 L
O-O--0.567900(PDBName=O	ResName=ASN	ResNum=44) 0 33.70801 41.65701 19.46401 L
N-N--0.347900(PDBName=N	ResName=ARG	ResNum=45) 0 34.05401 39.97601 20.89601 L
H-H-0.274700(PDBName=HN	ResName=ARG	ResNum=45) 0 33.92701 39.58601 21.80501 L
C-CT--0.263700(PDBName=CA	ResName=ARG	ResNum=45) 0 34.80501 39.17701 19.94301 L
H-H1-0.156000(PDBName=HA	ResName=ARG	ResNum=45) 0 35.40401 39.83201 19.32101 L
C-CT--0.000700(PDBName=CB	ResName=ARG	ResNum=45) 0 35.68101 38.16701 20.69601 L
H-HC-0.032700(PDBName=HB1	ResName=ARG	ResNum=45) 0 36.42401 38.76501 21.27601 L
H-HC-0.032700(PDBName=HB2	ResName=ARG	ResNum=45) 0 35.06501 37.63001 21.45101 L
C-CT-0.039000(PDBName=CG	ResName=ARG	ResNum=45) 0 36.43601 37.18801 19.81501 L
H-HC-0.028500(PDBName=HG1	ResName=ARG	ResNum=45) 0 35.70201 36.64701 19.17701 L
H-HC-0.028500(PDBName=HG2	ResName=ARG	ResNum=45) 0 37.08201 37.76001 19.10901 L
C-CT-0.048600(PDBName=CD	ResName=ARG	ResNum=45) 0 37.30001 36.27101 20.67201 L
H-H1-0.068700(PDBName=HD1	ResName=ARG	ResNum=45) 0 36.66201 35.76401 21.43201 L
H-H1-0.068700(PDBName=HD2	ResName=ARG	ResNum=45) 0 37.80701 35.49301 20.05501 L
N-N2--0.529500(PDBName=NE	ResName=ARG	ResNum=45) 0 38.35601 37.01201 21.35701 L
H-H-0.345600(PDBName=HE	ResName=ARG	ResNum=45) 0 38.15201 37.18501 22.32701 L
C-CA-0.807600(PDBName=CZ	ResName=ARG	ResNum=45) 0 39.47501 37.42101 20.76901 L
N-N2--0.862700(PDBName=NH1	ResName=ARG	ResNum=45) 0 39.67801 37.15101 19.49101 L
H-H-0.447800(PDBName=HH11	ResName=ARG	ResNum=45) 0 40.51801 37.42701 19.04501 L
H-H-0.447800(PDBName=HH12	ResName=ARG	ResNum=45) 0 39.01001 36.54601 19.05401 L
N-N2--0.862700(PDBName=NH2	ResName=ARG	ResNum=45) 0 40.38501 38.10601 21.45101 L
H-H-0.447800(PDBName=HH21	ResName=ARG	ResNum=45) 0 41.17301 38.48101 20.98401 L
H-H-0.447800(PDBName=HH22	ResName=ARG	ResNum=45) 0 40.13501 38.39601 22.36501 L
C-C-0.734100(PDBName=C	ResName=ARG	ResNum=45) 0 33.83301 38.46101 19.01301 L
O-O--0.589400(PDBName=O	ResName=ARG	ResNum=45) 0 34.05201 38.38301 17.80501 L
N-N--0.415700(PDBName=N	ResName=TYR	ResNum=46) 0 32.75001 37.94301 19.57701 L
H-H-0.271900(PDBName=HN	ResName=TYR	ResNum=46) 0 32.53701 37.99201 20.55101 L
C-CT--0.001400(PDBName=CA	ResName=TYR	ResNum=46) 0 31.776851 37.223988 18.725753 L
H-H1-0.087600(PDBName=HA	ResName=TYR	ResNum=46) 0 32.206694 37.089877 17.734544 L
C-CT--0.015200(PDBName=CB	ResName=TYR	ResNum=46) 0 31.617038 35.802853 19.258398 L
H-HC-0.029500(PDBName=HB1	ResName=TYR	ResNum=46) 0 31.280603 35.845258 20.290097 L
H-HC-0.029500(PDBName=HB2	ResName=TYR	ResNum=46) 0 30.862599 35.277892 18.677308 L
C-CA--0.001100(PDBName=CG	ResName=TYR	ResNum=46) 0 32.919611 35.031495 19.158537 L
C-CA--0.190600(PDBName=CD1	ResName=TYR	ResNum=46) 0 33.456621 34.731731 17.889327 L
H-HA-0.169900(PDBName=HD1	ResName=TYR	ResNum=46) 0 32.934501 35.027173 16.989563 L
C-CA--0.234100(PDBName=CE1	ResName=TYR	ResNum=46) 0 34.681447 34.051511 17.776194 L
H-HA-0.165600(PDBName=HE1	ResName=TYR	ResNum=46) 0 35.101839 33.824126 16.807486 L
C-C-0.322600(PDBName=CZ	ResName=TYR	ResNum=46) 0 35.382692 33.687234 18.939235 L
O-OH--0.557900(PDBName=OH	ResName=TYR	ResNum=46) 0 36.58859 33.077775 18.843132 L
H-HO-0.399200(PDBName=HH	ResName=TYR	ResNum=46) 0 37.012738 33.115819 19.711873 L
C-CA--0.190600(PDBName=CD2	ResName=TYR	ResNum=46) 0 33.624065 34.669936 20.321377 L
H-HA-0.169900(PDBName=HD2	ResName=TYR	ResNum=46) 0 33.223613 34.922298 21.29481 L
C-CA--0.234100(PDBName=CE2	ResName=TYR	ResNum=46) 0 34.856931 34.000348 20.209524 L
H-HA-0.165600(PDBName=HE2	ResName=TYR	ResNum=46) 0 35.411777 33.739128 21.093019 L
C-C-0.597300(PDBName=C	ResName=TYR	ResNum=46) 0 30.453635 37.954947 18.424745 L
O-O--0.567900(PDBName=O	ResName=TYR	ResNum=46) 0 30.054672 38.905247 19.09449 L
N-N--0.347900(PDBName=N	ResName=ARG	ResNum=47) 0 29.788677 37.506256 17.347511 L
H-H-0.274700(PDBName=HN	ResName=ARG	ResNum=47) 0 30.192979 36.683452 16.918411 L
C-CT--0.263700(PDBName=CA	ResName=ARG	ResNum=47) 0 28.478439 37.949605 16.816423 L
H-H1-0.156000(PDBName=HA	ResName=ARG	ResNum=47) 0 28.506597 39.016347 16.605268 L
C-CT--0.000700(PDBName=CB	ResName=ARG	ResNum=47) 0 28.24328 37.158911 15.505637 L
H-HC-0.032700(PDBName=HB1	ResName=ARG	ResNum=47) 0 28.992207 37.469936 14.775271 L
H-HC-0.032700(PDBName=HB2	ResName=ARG	ResNum=47) 0 28.414968 36.102163 15.711319 L
C-CT-0.039000(PDBName=CG	ResName=ARG	ResNum=47) 0 26.848471 37.30357 14.862693 L
H-HC-0.028500(PDBName=HG1	ResName=ARG	ResNum=47) 0 26.073847 37.03674 15.582288 L
H-HC-0.028500(PDBName=HG2	ResName=ARG	ResNum=47) 0 26.702422 38.343107 14.567735 L
C-CT-0.048600(PDBName=CD	ResName=ARG	ResNum=47) 0 26.672577 36.404612 13.624512 L
H-H1-0.068700(PDBName=HD1	ResName=ARG	ResNum=47) 0 25.715053 36.647946 13.159663 L
H-H1-0.068700(PDBName=HD2	ResName=ARG	ResNum=47) 0 27.469914 36.614209 12.908472 L
N-N2--0.529500(PDBName=NE	ResName=ARG	ResNum=47) 0 26.690118 34.973043 13.980525 L
H-H-0.345600(PDBName=HE	ResName=ARG	ResNum=47) 0 27.060322 34.690519 14.889201 L
C-CA-0.807600(PDBName=CZ	ResName=ARG	ResNum=47) 0 26.259014 33.925314 13.306083 L
N-N2--0.862700(PDBName=NH1	ResName=ARG	ResNum=47) 0 25.737218 34.011955 12.114072 L
H-H-0.447800(PDBName=HH11	ResName=ARG	ResNum=47) 0 25.413169 33.185563 11.646205 L
H-H-0.447800(PDBName=HH12	ResName=ARG	ResNum=47) 0 25.655852 34.911412 11.680535 L
N-N2--0.862700(PDBName=NH2	ResName=ARG	ResNum=47) 0 26.357514 32.753721 13.85544 L
H-H-0.447800(PDBName=HH21	ResName=ARG	ResNum=47) 0 26.041661 31.907284 13.426693 L
H-H-0.447800(PDBName=HH22	ResName=ARG	ResNum=47) 0 26.753297 32.751322 14.803978 L
C-C-0.734100(PDBName=C	ResName=ARG	ResNum=47) 0 27.337841 37.721762 17.816458 L
O-O--0.589400(PDBName=O	ResName=ARG	ResNum=47) 0 26.381944 38.496196 17.883724 L
N-N--0.516300(PDBName=N	ResName=ASP	ResNum=48) 0 27.456655 36.613892 18.522912 L
H-H-0.293600(PDBName=HN	ResName=ASP	ResNum=48) 0 28.300133 36.088222 18.309849 L
C-CT-0.038100(PDBName=CA	ResName=ASP	ResNum=48) 0 26.452617 35.724083 19.103999 L
H-H1-0.088000(PDBName=HA	ResName=ASP	ResNum=48) 0 25.501417 36.245658 19.209561 L
C-CT--0.030300(PDBName=CB	ResName=ASP	ResNum=48) 0 26.251334 34.535108 18.134597 L
H-HC--0.012200(PDBName=HB1	ResName=ASP	ResNum=48) 0 25.796521 33.695005 18.660241 L
H-HC--0.012200(PDBName=HB2	ResName=ASP	ResNum=48) 0 25.537672 34.860343 17.374968 L
C-C-0.799400(PDBName=CG	ResName=ASP	ResNum=48) 0 27.518599 34.051075 17.401796 L
O-O2--0.801400(PDBName=OD1	ResName=ASP	ResNum=48) 0 28.652948 34.320653 17.862497 L
O-O2--0.801400(PDBName=OD2	ResName=ASP	ResNum=48) 0 27.357043 33.569052 16.258023 L
C-C-0.536600(PDBName=C	ResName=ASP	ResNum=48) 0 26.85101 35.24301 20.51301 L
O-O--0.581900(PDBName=O	ResName=ASP	ResNum=48) 0 26.10301 34.49101 21.14701 L
N-N--0.415700(PDBName=N	ResName=VAL	ResNum=49) 0 27.95301 35.76101 21.05301 L
H-H-0.271900(PDBName=HN	ResName=VAL	ResNum=49) 0 28.60901 36.35401 20.59301 L
C-CT--0.087500(PDBName=CA	ResName=VAL	ResNum=49) 0 28.28101 35.46501 22.45201 L
H-H1-0.096900(PDBName=HA	ResName=VAL	ResNum=49) 0 27.49201 34.84701 22.86101 L
C-CT-0.298500(PDBName=CB	ResName=VAL	ResNum=49) 0 29.63301 34.77901 22.59201 L
H-HC--0.029700(PDBName=HB	ResName=VAL	ResNum=49) 0 30.41401 35.49701 22.24001 L
C-CT--0.319200(PDBName=CG1	ResName=VAL	ResNum=49) 0 29.88201 34.42701 24.06701 L
H-HC-0.079100(PDBName=HG11	ResName=VAL	ResNum=49) 0 30.84901 33.89001 24.17701 L
H-HC-0.079100(PDBName=HG12	ResName=VAL	ResNum=49) 0 29.93401 35.33601 24.70201 L
H-HC-0.079100(PDBName=HG13	ResName=VAL	ResNum=49) 0 29.07701 33.76701 24.45501 L
C-CT--0.319200(PDBName=CG2	ResName=VAL	ResNum=49) 0 29.66101 33.53101 21.73301 L
H-HC-0.079100(PDBName=HG21	ResName=VAL	ResNum=49) 0 30.62601 32.99401 21.85201 L
H-HC-0.079100(PDBName=HG22	ResName=VAL	ResNum=49) 0 28.83801 32.84101 22.02001 L
H-HC-0.079100(PDBName=HG23	ResName=VAL	ResNum=49) 0 29.54701 33.78101 20.65801 L
C-C-0.597300(PDBName=C	ResName=VAL	ResNum=49) 0 28.30601 36.75501 23.24501 L
O-O--0.567900(PDBName=O	ResName=VAL	ResNum=49) 0 29.26901 37.51801 23.19201 L
N-N--0.415700(PDBName=N	ResName=SER	ResNum=50) 0 27.23401 36.99101 23.98701 L
H-H-0.271900(PDBName=HN	ResName=SER	ResNum=50) 0 26.45401 36.37101 24.07001 L
C-CT--0.024900(PDBName=CA	ResName=SER	ResNum=50) 0 27.10901 38.21201 24.76201 L
H-H1-0.084300(PDBName=HA	ResName=SER	ResNum=50) 0 28.10501 38.63101 24.81601 L
C-CT-0.211700(PDBName=CB	ResName=SER	ResNum=50) 0 26.09901 39.13601 24.08101 L
H-H1-0.035200(PDBName=HB1	ResName=SER	ResNum=50) 0 25.07801 38.73301 24.27201 L
H-H1-0.035200(PDBName=HB2	ResName=SER	ResNum=50) 0 26.13901 40.15401 24.53201 L
O-OH--0.654600(PDBName=OG	ResName=SER	ResNum=50) 0 26.33201 39.17201 22.68701 L
H-HO-0.427500(PDBName=HG1	ResName=SER	ResNum=50) 0 25.55501 39.57501 22.28001 L
C-C-0.597300(PDBName=C	ResName=SER	ResNum=50) 0 26.66001 37.93101 26.18501 L
O-O--0.567900(PDBName=O	ResName=SER	ResNum=50) 0 25.98201 36.94001 26.45101 L
N-N--0.254800(PDBName=N	ResName=PRO	ResNum=51) 0 27.03701 38.80701 27.12301 L
C-CT-0.019200(PDBName=CD	ResName=PRO	ResNum=51) 0 28.01001 39.89901 26.92401 L
H-H1-0.039100(PDBName=HD1	ResName=PRO	ResNum=51) 0 29.07301 39.67001 26.68301 L
H-H1-0.039100(PDBName=HD2	ResName=PRO	ResNum=51) 0 27.54501 40.49601 26.10601 L
C-CT--0.026600(PDBName=CA	ResName=PRO	ResNum=51) 0 26.67401 38.67201 28.53901 L
H-H1-0.064100(PDBName=HA	ResName=PRO	ResNum=51) 0 26.77101 37.63801 28.85001 L
C-CT--0.007000(PDBName=CB	ResName=PRO	ResNum=51) 0 27.71001 39.55001 29.23701 L
H-HC-0.025300(PDBName=HB1	ResName=PRO	ResNum=51) 0 28.63501 38.95501 29.40601 L
H-HC-0.025300(PDBName=HB2	ResName=PRO	ResNum=51) 0 27.05101 40.11101 29.93101 L
C-CT-0.018900(PDBName=CG	ResName=PRO	ResNum=51) 0 27.92701 40.65901 28.23301 L
H-HC-0.021300(PDBName=HG1	ResName=PRO	ResNum=51) 0 28.99901 40.88401 28.06301 L
H-HC-0.021300(PDBName=HG2	ResName=PRO	ResNum=51) 0 27.11001 41.41001 28.33301 L
C-C-0.589600(PDBName=C	ResName=PRO	ResNum=51) 0 25.24301 39.15201 28.82901 L
O-O--0.574800(PDBName=O	ResName=PRO	ResNum=51) 0 24.86901 40.23501 28.40301 L
N-N--0.415700(PDBName=N	ResName=PHE	ResNum=52) 0 24.44301 38.36101 29.54201 L
H-H-0.271900(PDBName=HN	ResName=PHE	ResNum=52) 0 24.67501 37.45301 29.88801 L
C-CT--0.002400(PDBName=CA	ResName=PHE	ResNum=52) 0 23.09501 38.80901 29.87701 L
H-H1-0.097800(PDBName=HA	ResName=PHE	ResNum=52) 0 22.56901 39.07201 28.96801 L
C-CT--0.034300(PDBName=CB	ResName=PHE	ResNum=52) 0 22.37501 37.80701 30.78101 L
H-HC-0.029500(PDBName=HB1	ResName=PHE	ResNum=52) 0 22.99201 37.62701 31.68801 L
H-HC-0.029500(PDBName=HB2	ResName=PHE	ResNum=52) 0 21.39701 38.20801 31.12401 L
C-CA-0.011800(PDBName=CG	ResName=PHE	ResNum=52) 0 22.16301 36.46301 30.14901 L
C-CA--0.125600(PDBName=CD1	ResName=PHE	ResNum=52) 0 21.74701 36.36101 28.83301 L
H-HA-0.133000(PDBName=HD1	ResName=PHE	ResNum=52) 0 21.56101 37.25901 28.26001 L
C-CA--0.170400(PDBName=CE1	ResName=PHE	ResNum=52) 0 21.56101 35.12201 28.24601 L
H-HA-0.143000(PDBName=HE1	ResName=PHE	ResNum=52) 0 21.24201 35.05401 27.21501 L
C-CA--0.107200(PDBName=CZ	ResName=PHE	ResNum=52) 0 21.79101 33.96701 28.98301 L
H-HA-0.129700(PDBName=HZ	ResName=PHE	ResNum=52) 0 21.65601 32.99701 28.52701 L
C-CA--0.125600(PDBName=CD2	ResName=PHE	ResNum=52) 0 22.38801 35.30501 30.87501 L
H-HA-0.133000(PDBName=HD2	ResName=PHE	ResNum=52) 0 22.69101 35.36701 31.91101 L
C-CA--0.170400(PDBName=CE2	ResName=PHE	ResNum=52) 0 22.20401 34.06001 30.30001 L
H-HA-0.143000(PDBName=HE2	ResName=PHE	ResNum=52) 0 22.38201 33.16701 30.88201 L
C-C-0.597300(PDBName=C	ResName=PHE	ResNum=52) 0 23.31801 40.09401 30.64801 L
O-O--0.567900(PDBName=O	ResName=PHE	ResNum=52) 0 24.33101 40.23001 31.34201 L
N-N--0.516300(PDBName=N	ResName=ASP	ResNum=53) 0 22.39301 41.04201 30.53901 L
H-H-0.293600(PDBName=HN	ResName=ASP	ResNum=53) 0 21.55801 41.00001 29.99601 L
C-CT-0.038100(PDBName=CA	ResName=ASP	ResNum=53) 0 22.54101 42.30401 31.25701 L
H-H1-0.088000(PDBName=HA	ResName=ASP	ResNum=53) 0 23.52701 42.67801 31.00701 L
C-CT--0.030300(PDBName=CB	ResName=ASP	ResNum=53) 0 21.43201 43.28701 30.86601 L
H-HC--0.012200(PDBName=HB1	ResName=ASP	ResNum=53) 0 20.44501 42.82601 31.07401 L
H-HC--0.012200(PDBName=HB2	ResName=ASP	ResNum=53) 0 21.51201 44.22101 31.45701 L
C-C-0.799400(PDBName=CG	ResName=ASP	ResNum=53) 0 21.46101 43.64301 29.41001 L
O-O2--0.801400(PDBName=OD1	ResName=ASP	ResNum=53) 0 22.54701 44.00601 28.91901 L
O-O2--0.801400(PDBName=OD2	ResName=ASP	ResNum=53) 0 20.39501 43.56301 28.76101 L
C-C-0.536600(PDBName=C	ResName=ASP	ResNum=53) 0 22.50301 42.14401 32.76801 L
O-O--0.581900(PDBName=O	ResName=ASP	ResNum=53) 0 23.21401 42.84001 33.49101 L
N-N--0.415700(PDBName=N	ResName=HSE	ResNum=54) 0 21.67301 41.22301 33.24201 L
H-H-0.271900(PDBName=HN	ResName=HSE	ResNum=54) 0 21.12201 40.60701 32.68101 L
C-CT--0.058100(PDBName=CA	ResName=HSE	ResNum=54) 0 21.50401 41.04101 34.67501 L
H-H1-0.136000(PDBName=HA	ResName=HSE	ResNum=54) 0 21.30501 42.03601 35.05301 L
C-CT--0.007400(PDBName=CB	ResName=HSE	ResNum=54) 0 20.28301 40.15001 34.93501 L
H-HC-0.036700(PDBName=HB1	ResName=HSE	ResNum=54) 0 19.89501 40.38901 35.94901 L
H-HC-0.036700(PDBName=HB2	ResName=HSE	ResNum=54) 0 19.48001 40.40201 34.21101 L
N-NB--0.543200(PDBName=ND1	ResName=HSE	ResNum=54) 0 21.08501 37.99301 35.96901 L
C-CC-0.186800(PDBName=CG	ResName=HSE	ResNum=54) 0 20.56901 38.68001 34.89301 L
C-CR-0.163500(PDBName=CE1	ResName=HSE	ResNum=54) 0 21.18401 36.71001 35.66601 L
H-H5-0.143500(PDBName=HE1	ResName=HSE	ResNum=54) 0 21.56401 35.94001 36.34201 L
N-NA--0.279500(PDBName=NE2	ResName=HSE	ResNum=54) 0 20.75601 36.54201 34.42801 L
H-H-0.333900(PDBName=HE2	ResName=HSE	ResNum=54) 0 20.73901 35.67101 33.93801 L
C-CW--0.220700(PDBName=CD2	ResName=HSE	ResNum=54) 0 20.36901 37.75901 33.92101 L
H-H4-0.186200(PDBName=HD2	ResName=HSE	ResNum=54) 0 19.99301 37.88301 32.91501 L
C-C-0.597300(PDBName=C	ResName=HSE	ResNum=54) 0 22.70301 40.50601 35.43601 L
O-O--0.567900(PDBName=O	ResName=HSE	ResNum=54) 0 22.83901 40.76101 36.63101 L
N-N--0.415700(PDBName=N	ResName=SER	ResNum=55) 0 23.57001 39.76901 34.75301 L
H-H-0.271900(PDBName=HN	ResName=SER	ResNum=55) 0 23.49901 39.55801 33.77801 L
C-CT--0.024900(PDBName=CA	ResName=SER	ResNum=55) 0 24.73801 39.19101 35.40501 L
H-H1-0.084300(PDBName=HA	ResName=SER	ResNum=55) 0 24.66001 39.51401 36.43501 L
C-CT-0.211700(PDBName=CB	ResName=SER	ResNum=55) 0 24.68901 37.66801 35.28501 L
H-H1-0.035200(PDBName=HB1	ResName=SER	ResNum=55) 0 25.65101 37.25901 35.67101 L
H-H1-0.035200(PDBName=HB2	ResName=SER	ResNum=55) 0 23.87801 37.25401 35.92601 L
O-OH--0.654600(PDBName=OG	ResName=SER	ResNum=55) 0 24.53101 37.28001 33.93301 L
H-HO-0.427500(PDBName=HG1	ResName=SER	ResNum=55) 0 24.72901 36.33601 33.88401 L
C-C-0.597300(PDBName=C	ResName=SER	ResNum=55) 0 26.08101 39.69101 34.87301 L
O-O--0.567900(PDBName=O	ResName=SER	ResNum=55) 0 27.12301 39.16301 35.25401 L
N-N--0.347900(PDBName=N	ResName=ARG	ResNum=56) 0 26.07101 40.70901 34.01201 L
H-H-0.274700(PDBName=HN	ResName=ARG	ResNum=56) 0 25.23201 41.15701 33.71201 L
C-CT--0.263700(PDBName=CA	ResName=ARG	ResNum=56) 0 27.32101 41.22201 33.46001 L
H-H1-0.156000(PDBName=HA	ResName=ARG	ResNum=56) 0 27.90401 40.37601 33.11701 L
C-CT--0.000700(PDBName=CB	ResName=ARG	ResNum=56) 0 27.05301 42.17101 32.28401 L
H-HC-0.032700(PDBName=HB1	ResName=ARG	ResNum=56) 0 28.00501 42.23001 31.70401 L
H-HC-0.032700(PDBName=HB2	ResName=ARG	ResNum=56) 0 26.30501 41.71301 31.59901 L
C-CT-0.039000(PDBName=CG	ResName=ARG	ResNum=56) 0 26.64201 43.57801 32.67701 L
H-HC-0.028500(PDBName=HG1	ResName=ARG	ResNum=56) 0 25.95101 43.51501 33.54601 L
H-HC-0.028500(PDBName=HG2	ResName=ARG	ResNum=56) 0 27.53801 44.12701 33.04701 L
C-CT-0.048600(PDBName=CD	ResName=ARG	ResNum=56) 0 26.04801 44.33801 31.49501 L
H-H1-0.068700(PDBName=HD1	ResName=ARG	ResNum=56) 0 26.77901 44.34501 30.65401 L
H-H1-0.068700(PDBName=HD2	ResName=ARG	ResNum=56) 0 25.10101 43.86801 31.14101 L
N-N2--0.529500(PDBName=NE	ResName=ARG	ResNum=56) 0 25.71201 45.72501 31.82901 L
H-H-0.345600(PDBName=HE	ResName=ARG	ResNum=56) 0 24.75001 45.84501 32.09801 L
C-CA-0.807600(PDBName=CZ	ResName=ARG	ResNum=56) 0 26.56901 46.74001 31.79001 L
N-N2--0.862700(PDBName=NH1	ResName=ARG	ResNum=56) 0 27.82601 46.53601 31.42101 L
H-H-0.447800(PDBName=HH11	ResName=ARG	ResNum=56) 0 28.47701 47.28201 31.41401 L
H-H-0.447800(PDBName=HH12	ResName=ARG	ResNum=56) 0 28.10101 45.58101 31.28901 L
N-N2--0.862700(PDBName=NH2	ResName=ARG	ResNum=56) 0 26.17301 47.95501 32.14501 L
H-H-0.447800(PDBName=HH21	ResName=ARG	ResNum=56) 0 26.78401 48.72601 32.03401 L
H-H-0.447800(PDBName=HH22	ResName=ARG	ResNum=56) 0 25.20401 48.07901 32.31401 L
C-C-0.734100(PDBName=C	ResName=ARG	ResNum=56) 0 28.16601 41.93801 34.50601 L
O-O--0.589400(PDBName=O	ResName=ARG	ResNum=56) 0 27.67101 42.35301 35.55801 L
N-N--0.415700(PDBName=N	ResName=ILE	ResNum=57) 0 29.45701 42.05801 34.21301 L
H-H-0.271900(PDBName=HN	ResName=ILE	ResNum=57) 0 29.86901 41.69501 33.38001 L
C-CT--0.059700(PDBName=CA	ResName=ILE	ResNum=57) 0 30.39401 42.73901 35.09401 L
H-H1-0.086900(PDBName=HA	ResName=ILE	ResNum=57) 0 29.97401 42.75001 36.09201 L
C-CT-0.130300(PDBName=CB	ResName=ILE	ResNum=57) 0 31.80901 42.13001 34.99801 L
H-HC-0.018700(PDBName=HB	ResName=ILE	ResNum=57) 0 32.03601 42.12001 33.90201 L
C-CT--0.320400(PDBName=CG2	ResName=ILE	ResNum=57) 0 32.78401 42.95301 35.81801 L
H-HC-0.088200(PDBName=HG21	ResName=ILE	ResNum=57) 0 33.82701 42.62101 35.63401 L
H-HC-0.088200(PDBName=HG22	ResName=ILE	ResNum=57) 0 32.72001 44.02801 35.54701 L
H-HC-0.088200(PDBName=HG23	ResName=ILE	ResNum=57) 0 32.57401 42.85201 36.90401 L
C-CT--0.043000(PDBName=CG1	ResName=ILE	ResNum=57) 0 31.79201 40.67301 35.46201 L
H-HC-0.023600(PDBName=HG11	ResName=ILE	ResNum=57) 0 31.11301 40.07801 34.81101 L
H-HC-0.023600(PDBName=HG12	ResName=ILE	ResNum=57) 0 32.81501 40.24601 35.34801 L
C-CT--0.066000(PDBName=CD	ResName=ILE	ResNum=57) 0 31.37101 40.48501 36.89801 L
H-HC-0.018600(PDBName=HD1	ResName=ILE	ResNum=57) 0 31.43701 39.41301 37.18201 L
H-HC-0.018600(PDBName=HD2	ResName=ILE	ResNum=57) 0 32.02901 41.06701 37.57901 L
H-HC-0.018600(PDBName=HD3	ResName=ILE	ResNum=57) 0 30.32301 40.81701 37.05201 L
C-C-0.597300(PDBName=C	ResName=ILE	ResNum=57) 0 30.46301 44.18701 34.63001 L
O-O--0.567900(PDBName=O	ResName=ILE	ResNum=57) 0 30.60401 44.45601 33.44001 L
N-N--0.347900(PDBName=N	ResName=LYS	ResNum=58) 0 30.35401 45.12201 35.56001 L
H-H-0.274700(PDBName=HN	ResName=LYS	ResNum=58) 0 30.22601 44.94601 36.53501 L
C-CT--0.240000(PDBName=CA	ResName=LYS	ResNum=58) 0 30.41901 46.52401 35.19101 L
H-H1-0.142600(PDBName=HA	ResName=LYS	ResNum=58) 0 30.35601 46.57601 34.11101 L
C-CT--0.009400(PDBName=CB	ResName=LYS	ResNum=58) 0 29.28901 47.31301 35.85801 L
H-HC-0.036200(PDBName=HB1	ResName=LYS	ResNum=58) 0 29.40801 47.18901 36.95901 L
H-HC-0.036200(PDBName=HB2	ResName=LYS	ResNum=58) 0 29.43101 48.39701 35.64801 L
C-CT-0.018700(PDBName=CG	ResName=LYS	ResNum=58) 0 27.88201 46.89101 35.47901 L
H-HC-0.010300(PDBName=HG1	ResName=LYS	ResNum=58) 0 27.78201 46.91201 34.37001 L
H-HC-0.010300(PDBName=HG2	ResName=LYS	ResNum=58) 0 27.71801 45.83901 35.80801 L
C-CT--0.047900(PDBName=CD	ResName=LYS	ResNum=58) 0 26.87101 47.84001 36.11601 L
H-HC-0.062100(PDBName=HD1	ResName=LYS	ResNum=58) 0 27.07101 47.88401 37.21101 L
H-HC-0.062100(PDBName=HD2	ResName=LYS	ResNum=58) 0 27.04601 48.86101 35.70401 L
C-CT--0.014300(PDBName=CE	ResName=LYS	ResNum=58) 0 25.42801 47.43301 35.87001 L
H-HP-0.113500(PDBName=HE1	ResName=LYS	ResNum=58) 0 24.73801 48.26701 36.12701 L
H-HP-0.113500(PDBName=HE2	ResName=LYS	ResNum=58) 0 25.27401 47.16601 34.80101 L
N-N3--0.385400(PDBName=NZ	ResName=LYS	ResNum=58) 0 25.01701 46.25301 36.68501 L
H-H-0.340000(PDBName=HZ1	ResName=LYS	ResNum=58) 0 24.02501 46.01101 36.48601 L
H-H-0.340000(PDBName=HZ2	ResName=LYS	ResNum=58) 0 25.62401 45.44101 36.45101 L
H-H-0.340000(PDBName=HZ3	ResName=LYS	ResNum=58) 0 25.12101 46.47801 37.69501 L
C-C-0.734100(PDBName=C	ResName=LYS	ResNum=58) 0 31.75401 47.12801 35.59701 L
O-O--0.589400(PDBName=O	ResName=LYS	ResNum=58) 0 32.14701 47.05401 36.76601 L
N-N--0.415700(PDBName=N	ResName=LEU	ResNum=59) 0 32.45601 47.70301 34.62301 L
H-H-0.271900(PDBName=HN	ResName=LEU	ResNum=59) 0 32.18001 47.72801 33.66401 L
C-CT--0.051800(PDBName=CA	ResName=LEU	ResNum=59) 0 33.72501 48.36201 34.89701 L
H-H1-0.092200(PDBName=HA	ResName=LEU	ResNum=59) 0 34.34601 47.72401 35.51301 L
C-CT--0.110200(PDBName=CB	ResName=LEU	ResNum=59) 0 34.37601 48.85201 33.61001 L
H-HC-0.045700(PDBName=HB1	ResName=LEU	ResNum=59) 0 33.68301 49.59501 33.15301 L
H-HC-0.045700(PDBName=HB2	ResName=LEU	ResNum=59) 0 35.30301 49.41201 33.86401 L
C-CT-0.353100(PDBName=CG	ResName=LEU	ResNum=59) 0 34.67501 47.77001 32.58101 L
H-HC--0.036100(PDBName=HG	ResName=LEU	ResNum=59) 0 33.74601 47.17901 32.39301 L
C-CT--0.412100(PDBName=CD1	ResName=LEU	ResNum=59) 0 35.13101 48.41501 31.28701 L
H-HC-0.100000(PDBName=HD11	ResName=LEU	ResNum=59) 0 35.40001 47.63901 30.53801 L
H-HC-0.100000(PDBName=HD12	ResName=LEU	ResNum=59) 0 34.32401 49.04801 30.85901 L
H-HC-0.100000(PDBName=HD13	ResName=LEU	ResNum=59) 0 36.02301 49.05401 31.46001 L
C-CT--0.412100(PDBName=CD2	ResName=LEU	ResNum=59) 0 35.72601 46.83001 33.12201 L
H-HC-0.100000(PDBName=HD21	ResName=LEU	ResNum=59) 0 35.93901 46.02401 32.38601 L
H-HC-0.100000(PDBName=HD22	ResName=LEU	ResNum=59) 0 36.67901 47.35701 33.32901 L
H-HC-0.100000(PDBName=HD23	ResName=LEU	ResNum=59) 0 35.37601 46.35601 34.06401 L
C-C-0.597300(PDBName=C	ResName=LEU	ResNum=59) 0 33.33701 49.56301 35.73001 L
O-O--0.567900(PDBName=O	ResName=LEU	ResNum=59) 0 32.32101 50.19701 35.46301 L
N-N--0.415700(PDBName=N	ResName=HSE	ResNum=60) 0 34.13701 49.87701 36.74001 L
H-H-0.271900(PDBName=HN	ResName=HSE	ResNum=60) 0 34.96901 49.38001 36.98201 L
C-CT--0.058100(PDBName=CA	ResName=HSE	ResNum=60) 0 33.84601 51.01201 37.59901 L
H-H1-0.136000(PDBName=HA	ResName=HSE	ResNum=60) 0 32.77001 51.03901 37.71901 L
C-CT--0.007400(PDBName=CB	ResName=HSE	ResNum=60) 0 34.53601 50.84501 38.95601 L
H-HC-0.036700(PDBName=HB1	ResName=HSE	ResNum=60) 0 35.62601 50.72901 38.77301 L
H-HC-0.036700(PDBName=HB2	ResName=HSE	ResNum=60) 0 34.40301 51.77001 39.55501 L
N-NB--0.543200(PDBName=ND1	ResName=HSE	ResNum=60) 0 34.50801 49.36801 41.00101 L
C-CC-0.186800(PDBName=CG	ResName=HSE	ResNum=60) 0 34.06701 49.65201 39.72701 L
C-CR-0.163500(PDBName=CE1	ResName=HSE	ResNum=60) 0 33.93301 48.25601 41.42601 L
H-H5-0.143500(PDBName=HE1	ResName=HSE	ResNum=60) 0 34.11001 47.80101 42.40401 L
N-NA--0.279500(PDBName=NE2	ResName=HSE	ResNum=60) 0 33.13501 47.80901 40.47301 L
H-H-0.333900(PDBName=HE2	ResName=HSE	ResNum=60) 0 32.59101 46.97201 40.52301 L
C-CW--0.220700(PDBName=CD2	ResName=HSE	ResNum=60) 0 33.20001 48.66301 39.40001 L
H-H4-0.186200(PDBName=HD2	ResName=HSE	ResNum=60) 0 32.64101 48.50501 38.48901 L
C-C-0.597300(PDBName=C	ResName=HSE	ResNum=60) 0 34.25801 52.33001 36.96501 L
O-O--0.567900(PDBName=O	ResName=HSE	ResNum=60) 0 35.04801 53.07601 37.53201 L
N-N--0.415700(PDBName=N	ResName=GLN	ResNum=61) 0 33.72701 52.61201 35.78101 L
H-H-0.271900(PDBName=HN	ResName=GLN	ResNum=61) 0 33.11001 52.01001 35.27801 L
C-CT--0.003100(PDBName=CA	ResName=GLN	ResNum=61) 0 34.02201 53.87201 35.10901 L
H-H1-0.085000(PDBName=HA	ResName=GLN	ResNum=61) 0 34.42001 54.55501 35.84901 L
C-CT--0.003600(PDBName=CB	ResName=GLN	ResNum=61) 0 35.04501 53.67901 33.98001 L
H-HC-0.017100(PDBName=HB1	ResName=GLN	ResNum=61) 0 35.37501 54.69701 33.66701 L
H-HC-0.017100(PDBName=HB2	ResName=GLN	ResNum=61) 0 35.94901 53.17001 34.38501 L
C-CT--0.064500(PDBName=CG	ResName=GLN	ResNum=61) 0 34.55001 52.94001 32.75601 L
H-HC-0.035200(PDBName=HG1	ResName=GLN	ResNum=61) 0 34.32301 51.88201 33.00801 L
H-HC-0.035200(PDBName=HG2	ResName=GLN	ResNum=61) 0 33.62101 53.40401 32.36601 L
C-C-0.695100(PDBName=CD	ResName=GLN	ResNum=61) 0 35.59301 52.91001 31.64701 L
O-O--0.608600(PDBName=OE1	ResName=GLN	ResNum=61) 0 36.66101 52.30801 31.79401 L
N-N--0.940700(PDBName=NE2	ResName=GLN	ResNum=61) 0 35.28901 53.57001 30.53201 L
H-H-0.425100(PDBName=HE21	ResName=GLN	ResNum=61) 0 35.96401 53.55201 29.80001 L
H-H-0.425100(PDBName=HE22	ResName=GLN	ResNum=61) 0 34.42801 54.06301 30.46801 L
C-C-0.597300(PDBName=C	ResName=GLN	ResNum=61) 0 32.73001 54.48001 34.57101 L
O-O--0.567900(PDBName=O	ResName=GLN	ResNum=61) 0 31.87101 53.77901 34.03101 L
N-N--0.516300(PDBName=N	ResName=GLU	ResNum=62) 0 32.59701 55.79001 34.74401 L
H-H-0.293600(PDBName=HN	ResName=GLU	ResNum=62) 0 33.29001 56.35801 35.17801 L
C-CT-0.039700(PDBName=CA	ResName=GLU	ResNum=62) 0 31.41401 56.52501 34.31101 L
H-H1-0.110500(PDBName=HA	ResName=GLU	ResNum=62) 0 30.54701 56.00001 34.69101 L
C-CT-0.056000(PDBName=CB	ResName=GLU	ResNum=62) 0 31.46601 57.94801 34.87501 L
H-HC--0.017300(PDBName=HB1	ResName=GLU	ResNum=62) 0 32.31301 58.48401 34.38801 L
H-HC--0.017300(PDBName=HB2	ResName=GLU	ResNum=62) 0 30.54601 58.50301 34.58301 L
C-CT-0.013600(PDBName=CG	ResName=GLU	ResNum=62) 0 31.64801 58.00201 36.38801 L
H-HC--0.042500(PDBName=HG1	ResName=GLU	ResNum=62) 0 30.66401 57.90501 36.88201 L
H-HC--0.042500(PDBName=HG2	ResName=GLU	ResNum=62) 0 32.31301 57.18701 36.73701 L
C-C-0.805400(PDBName=CD	ResName=GLU	ResNum=62) 0 32.21901 59.32801 36.86901 L
O-O2--0.818800(PDBName=OE1	ResName=GLU	ResNum=62) 0 33.33301 59.69001 36.43101 L
O-O2--0.818800(PDBName=OE2	ResName=GLU	ResNum=62) 0 31.55901 60.00101 37.68901 L
C-C-0.536600(PDBName=C	ResName=GLU	ResNum=62) 0 31.28201 56.57801 32.79201 L
O-O--0.581900(PDBName=O	ResName=GLU	ResNum=62) 0 30.18301 56.75901 32.26901 L
N-N--0.516300(PDBName=N	ResName=ASP	ResNum=63) 0 32.40101 56.42001 32.09101 L
H-H-0.293600(PDBName=HN	ResName=ASP	ResNum=63) 0 33.30701 56.26801 32.47801 L
C-CT-0.038100(PDBName=CA	ResName=ASP	ResNum=63) 0 32.40401 56.45701 30.63001 L
H-H1-0.088000(PDBName=HA	ResName=ASP	ResNum=63) 0 31.91601 57.37801 30.33201 L
C-CT--0.030300(PDBName=CB	ResName=ASP	ResNum=63) 0 33.84401 56.36801 30.11401 L
H-HC--0.012200(PDBName=HB1	ResName=ASP	ResNum=63) 0 34.47101 57.10901 30.65001 L
H-HC--0.012200(PDBName=HB2	ResName=ASP	ResNum=63) 0 34.26301 55.35901 30.29801 L
C-C-0.799400(PDBName=CG	ResName=ASP	ResNum=63) 0 33.95301 56.67201 28.62901 L
O-O2--0.801400(PDBName=OD1	ResName=ASP	ResNum=63) 0 33.61101 57.80601 28.22901 L
O-O2--0.801400(PDBName=OD2	ResName=ASP	ResNum=63) 0 34.38001 55.77601 27.86601 L
C-C-0.536600(PDBName=C	ResName=ASP	ResNum=63) 0 31.57101 55.31001 30.05701 L
O-O--0.581900(PDBName=O	ResName=ASP	ResNum=63) 0 30.35001 55.41001 29.93501 L
N-N--0.415700(PDBName=N	ResName=ASN	ResNum=64) 0 32.24501 54.22601 29.69501 L
H-H-0.271900(PDBName=HN	ResName=ASN	ResNum=64) 0 33.23901 54.14301 29.76101 L
C-CT-0.014300(PDBName=CA	ResName=ASN	ResNum=64) 0 31.57501 53.04801 29.16201 L
H-H1-0.104800(PDBName=HA	ResName=ASN	ResNum=64) 0 30.50401 53.21801 29.19201 L
C-CT--0.204100(PDBName=CB	ResName=ASN	ResNum=64) 0 32.13201 52.68501 27.78901 L
H-HC-0.079700(PDBName=HB1	ResName=ASN	ResNum=64) 0 32.01401 53.57201 27.12901 L
H-HC-0.079700(PDBName=HB2	ResName=ASN	ResNum=64) 0 33.21701 52.46401 27.85901 L
C-C-0.713000(PDBName=CG	ResName=ASN	ResNum=64) 0 31.39701 51.52401 27.15501 L
O-O--0.593100(PDBName=OD1	ResName=ASN	ResNum=64) 0 30.79601 50.70401 27.84901 L
N-N--0.919100(PDBName=ND2	ResName=ASN	ResNum=64) 0 31.45801 51.43401 25.83301 L
H-H-0.419600(PDBName=HD21	ResName=ASN	ResNum=64) 0 30.96901 50.68001 25.40201 L
H-H-0.419600(PDBName=HD22	ResName=ASN	ResNum=64) 0 31.95301 52.12001 25.30901 L
C-C-0.597300(PDBName=C	ResName=ASN	ResNum=64) 0 31.89201 51.93301 30.14501 L
O-O--0.567900(PDBName=O	ResName=ASN	ResNum=64) 0 33.05301 51.54001 30.27101 L
N-N--0.516300(PDBName=N	ResName=ASP	ResNum=65) 0 30.88001 51.42101 30.84201 L
H-H-0.293600(PDBName=HN	ResName=ASP	ResNum=65) 0 29.92001 51.68201 30.77601 L
C-CT-0.038100(PDBName=CA	ResName=ASP	ResNum=65) 0 31.11701 50.36501 31.82301 L
H-H1-0.088000(PDBName=HA	ResName=ASP	ResNum=65) 0 32.13901 50.49401 32.16101 L
C-CT--0.030300(PDBName=CB	ResName=ASP	ResNum=65) 0 30.12601 50.48901 32.98601 L
H-HC--0.012200(PDBName=HB1	ResName=ASP	ResNum=65) 0 30.50201 49.90501 33.85001 L
H-HC--0.012200(PDBName=HB2	ResName=ASP	ResNum=65) 0 30.02101 51.54701 33.29901 L
C-C-0.799400(PDBName=CG	ResName=ASP	ResNum=65) 0 28.74301 49.95001 32.64401 L
O-O2--0.801400(PDBName=OD1	ResName=ASP	ResNum=65) 0 28.41701 49.82701 31.44701 L
O-O2--0.801400(PDBName=OD2	ResName=ASP	ResNum=65) 0 27.97101 49.65601 33.57701 L
C-C-0.536600(PDBName=C	ResName=ASP	ResNum=65) 0 31.02201 48.96301 31.23501 L
O-O--0.581900(PDBName=O	ResName=ASP	ResNum=65) 0 30.93501 47.98801 31.97501 L
N-N--0.415700(PDBName=N	ResName=TYR	ResNum=66) 0 31.05801 48.84801 29.91401 L
H-H-0.271900(PDBName=HN	ResName=TYR	ResNum=66) 0 31.16501 49.60401 29.27001 L
C-CT--0.001400(PDBName=CA	ResName=TYR	ResNum=66) 0 30.93601 47.54001 29.29401 L
H-H1-0.087600(PDBName=HA	ResName=TYR	ResNum=66) 0 30.31801 46.99501 29.99801 L
C-CT--0.015200(PDBName=CB	ResName=TYR	ResNum=66) 0 30.20301 47.65201 27.95301 L
H-HC-0.029500(PDBName=HB1	ResName=TYR	ResNum=66) 0 29.23001 48.16601 28.11201 L
H-HC-0.029500(PDBName=HB2	ResName=TYR	ResNum=66) 0 30.78801 48.26801 27.23601 L
C-CA--0.001100(PDBName=CG	ResName=TYR	ResNum=66) 0 29.90701 46.29301 27.35301 L
C-CA--0.190600(PDBName=CD1	ResName=TYR	ResNum=66) 0 28.95501 45.44901 27.92601 L
H-HA-0.169900(PDBName=HD1	ResName=TYR	ResNum=66) 0 28.38501 45.78401 28.78101 L
C-CA--0.234100(PDBName=CE1	ResName=TYR	ResNum=66) 0 28.73401 44.16101 27.43001 L
H-HA-0.165600(PDBName=HE1	ResName=TYR	ResNum=66) 0 27.99801 43.51601 27.88601 L
C-C-0.322600(PDBName=CZ	ResName=TYR	ResNum=66) 0 29.46901 43.70401 26.35001 L
O-OH--0.557900(PDBName=OH	ResName=TYR	ResNum=66) 0 29.27001 42.42601 25.86801 L
H-HO-0.399200(PDBName=HH	ResName=TYR	ResNum=66) 0 29.81401 42.32601 25.08401 L
C-CA--0.190600(PDBName=CD2	ResName=TYR	ResNum=66) 0 30.62901 45.81801 26.26201 L
H-HA-0.169900(PDBName=HD2	ResName=TYR	ResNum=66) 0 31.39601 46.43401 25.81201 L
C-CA--0.234100(PDBName=CE2	ResName=TYR	ResNum=66) 0 30.41901 44.52501 25.75601 L
H-HA-0.165600(PDBName=HE2	ResName=TYR	ResNum=66) 0 31.01101 44.17201 24.92501 L
C-C-0.597300(PDBName=C	ResName=TYR	ResNum=66) 0 32.19801 46.70601 29.06201 L
O-O--0.567900(PDBName=O	ResName=TYR	ResNum=66) 0 33.25401 47.21001 28.66201 L
N-N--0.415700(PDBName=N	ResName=ILE	ResNum=67) 0 32.04601 45.40801 29.31701 L
H-H-0.271900(PDBName=HN	ResName=ILE	ResNum=67) 0 31.19301 45.04401 29.68501 L
C-CT--0.059700(PDBName=CA	ResName=ILE	ResNum=67) 0 33.07501 44.40401 29.09401 L
H-H1-0.086900(PDBName=HA	ResName=ILE	ResNum=67) 0 33.57301 44.59401 28.15201 L
C-CT-0.130300(PDBName=CB	ResName=ILE	ResNum=67) 0 34.05901 44.20701 30.27601 L
H-HC-0.018700(PDBName=HB	ResName=ILE	ResNum=67) 0 34.60801 45.18001 30.34801 L
C-CT--0.320400(PDBName=CG2	ResName=ILE	ResNum=67) 0 33.30401 43.77901 31.54101 L
H-HC-0.088200(PDBName=HG21	ResName=ILE	ResNum=67) 0 33.98001 43.78901 32.42201 L
H-HC-0.088200(PDBName=HG22	ResName=ILE	ResNum=67) 0 32.46301 44.47201 31.75401 L
H-HC-0.088200(PDBName=HG23	ResName=ILE	ResNum=67) 0 32.89301 42.75301 31.43101 L
C-CT--0.043000(PDBName=CG1	ResName=ILE	ResNum=67) 0 35.08301 43.12301 29.88701 L
H-HC-0.023600(PDBName=HG11	ResName=ILE	ResNum=67) 0 34.57601 42.13501 29.81501 L
H-HC-0.023600(PDBName=HG12	ResName=ILE	ResNum=67) 0 35.49101 43.35801 28.87701 L
C-CT--0.066000(PDBName=CD	ResName=ILE	ResNum=67) 0 36.26001 42.98001 30.82501 L
H-HC-0.018600(PDBName=HD1	ResName=ILE	ResNum=67) 0 36.97201 42.22001 30.43701 L
H-HC-0.018600(PDBName=HD2	ResName=ILE	ResNum=67) 0 36.80201 43.94501 30.92401 L
H-HC-0.018600(PDBName=HD3	ResName=ILE	ResNum=67) 0 35.92801 42.65701 31.83401 L
C-C-0.597300(PDBName=C	ResName=ILE	ResNum=67) 0 32.27901 43.13101 28.91901 L
O-O--0.567900(PDBName=O	ResName=ILE	ResNum=67) 0 31.30101 42.91301 29.62401 L
N-N--0.415700(PDBName=N	ResName=ASN	ResNum=68) 0 32.68101 42.30101 27.96801 L
H-H-0.271900(PDBName=HN	ResName=ASN	ResNum=68) 0 33.46701 42.45701 27.37101 L
C-CT-0.014300(PDBName=CA	ResName=ASN	ResNum=68) 0 31.97601 41.05701 27.72101 L
H-H1-0.104800(PDBName=HA	ResName=ASN	ResNum=68) 0 30.92101 41.27201 27.85501 L
C-CT--0.204100(PDBName=CB	ResName=ASN	ResNum=68) 0 32.30101 40.55801 26.31401 L
H-HC-0.079700(PDBName=HB1	ResName=ASN	ResNum=68) 0 32.10001 41.38901 25.60301 L
H-HC-0.079700(PDBName=HB2	ResName=ASN	ResNum=68) 0 33.37801 40.30501 26.23401 L
C-C-0.713000(PDBName=CG	ResName=ASN	ResNum=68) 0 31.45301 39.37801 25.90801 L
O-O--0.593100(PDBName=OD1	ResName=ASN	ResNum=68) 0 31.36201 38.38301 26.64201 L
N-N--0.919100(PDBName=ND2	ResName=ASN	ResNum=68) 0 30.82501 39.47001 24.73101 L
H-H-0.419600(PDBName=HD21	ResName=ASN	ResNum=68) 0 30.25301 38.70201 24.45601 L
H-H-0.419600(PDBName=HD22	ResName=ASN	ResNum=68) 0 30.91501 40.29401 24.18101 L
C-C-0.597300(PDBName=C	ResName=ASN	ResNum=68) 0 32.37401 40.00801 28.76901 L
O-O--0.567900(PDBName=O	ResName=ASN	ResNum=68) 0 33.18201 39.12301 28.49401 L
N-N--0.415700(PDBName=N	ResName=ALA	ResNum=69) 0 31.79001 40.10801 29.96301 L
H-H-0.271900(PDBName=HN	ResName=ALA	ResNum=69) 0 31.12901 40.82901 30.16701 L
C-CT-0.033700(PDBName=CA	ResName=ALA	ResNum=69) 0 32.06701 39.17801 31.06401 L
H-H1-0.082300(PDBName=HA	ResName=ALA	ResNum=69) 0 32.33101 38.20101 30.67401 L
C-CT--0.182500(PDBName=CB	ResName=ALA	ResNum=69) 0 33.22701 39.69401 31.90001 L
H-HC-0.060300(PDBName=HB1	ResName=ALA	ResNum=69) 0 34.13001 39.79601 31.26101 L
H-HC-0.060300(PDBName=HB2	ResName=ALA	ResNum=69) 0 32.99701 40.69401 32.32901 L
H-HC-0.060300(PDBName=HB3	ResName=ALA	ResNum=69) 0 33.47201 39.00001 32.73301 L
C-C-0.597300(PDBName=C	ResName=ALA	ResNum=69) 0 30.83501 38.97001 31.95701 L
O-O--0.567900(PDBName=O	ResName=ALA	ResNum=69) 0 30.07201 39.90701 32.20701 L
N-N--0.415700(PDBName=N	ResName=SER	ResNum=70) 0 30.65601 37.75001 32.45301 L
H-H-0.271900(PDBName=HN	ResName=SER	ResNum=70) 0 31.26701 36.97501 32.28901 L
C-CT--0.024900(PDBName=CA	ResName=SER	ResNum=70) 0 29.51301 37.44001 33.30401 L
H-H1-0.084300(PDBName=HA	ResName=SER	ResNum=70) 0 29.03001 38.39201 33.48201 L
C-CT-0.211700(PDBName=CB	ResName=SER	ResNum=70) 0 28.59901 36.44201 32.58601 L
H-H1-0.035200(PDBName=HB1	ResName=SER	ResNum=70) 0 29.10401 35.44901 32.58401 L
H-H1-0.035200(PDBName=HB2	ResName=SER	ResNum=70) 0 27.64301 36.32101 33.14401 L
O-OH--0.654600(PDBName=OG	ResName=SER	ResNum=70) 0 28.37001 36.84301 31.25201 L
H-HO-0.427500(PDBName=HG1	ResName=SER	ResNum=70) 0 27.98701 36.08601 30.79001 L
C-C-0.597300(PDBName=C	ResName=SER	ResNum=70) 0 29.90601 36.86201 34.67701 L
O-O--0.567900(PDBName=O	ResName=SER	ResNum=70) 0 30.87701 36.11001 34.79101 L
N-N--0.415700(PDBName=N	ResName=LEU	ResNum=71) 0 29.14401 37.21301 35.71401 L
H-H-0.271900(PDBName=HN	ResName=LEU	ResNum=71) 0 28.37001 37.84001 35.64901 L
C-CT--0.051800(PDBName=CA	ResName=LEU	ResNum=71) 0 29.38601 36.69701 37.05801 L
H-H1-0.092200(PDBName=HA	ResName=LEU	ResNum=71) 0 30.41001 36.34701 37.09701 L
C-CT--0.110200(PDBName=CB	ResName=LEU	ResNum=71) 0 29.09001 37.75901 38.11801 L
H-HC-0.045700(PDBName=HB1	ResName=LEU	ResNum=71) 0 29.83601 38.57601 37.98301 L
H-HC-0.045700(PDBName=HB2	ResName=LEU	ResNum=71) 0 28.09601 38.21201 37.90801 L
C-CT-0.353100(PDBName=CG	ResName=LEU	ResNum=71) 0 29.15401 37.28401 39.58201 L
H-HC--0.036100(PDBName=HG	ResName=LEU	ResNum=71) 0 28.36001 36.51601 39.74601 L
C-CT--0.412100(PDBName=CD1	ResName=LEU	ResNum=71) 0 30.53101 36.69801 39.91701 L
H-HC-0.100000(PDBName=HD11	ResName=LEU	ResNum=71) 0 30.58001 36.40401 40.98701 L
H-HC-0.100000(PDBName=HD12	ResName=LEU	ResNum=71) 0 30.73401 35.79801 39.29801 L
H-HC-0.100000(PDBName=HD13	ResName=LEU	ResNum=71) 0 31.33201 37.44401 39.72601 L
C-CT--0.412100(PDBName=CD2	ResName=LEU	ResNum=71) 0 28.86601 38.45601 40.49201 L
H-HC-0.100000(PDBName=HD21	ResName=LEU	ResNum=71) 0 28.88801 38.13301 41.55601 L
H-HC-0.100000(PDBName=HD22	ResName=LEU	ResNum=71) 0 29.61601 39.26401 40.37001 L
H-HC-0.100000(PDBName=HD23	ResName=LEU	ResNum=71) 0 27.86001 38.87701 40.27801 L
C-C-0.597300(PDBName=C	ResName=LEU	ResNum=71) 0 28.47901 35.49401 37.29701 L
O-O--0.567900(PDBName=O	ResName=LEU	ResNum=71) 0 27.25201 35.62901 37.36801 L
N-N--0.415700(PDBName=N	ResName=ILE	ResNum=72) 0 29.08101 34.31601 37.40201 L
H-H-0.271900(PDBName=HN	ResName=ILE	ResNum=72) 0 30.06701 34.18501 37.31801 L
C-CT--0.059700(PDBName=CA	ResName=ILE	ResNum=72) 0 28.33401 33.08901 37.65401 L
H-H1-0.086900(PDBName=HA	ResName=ILE	ResNum=72) 0 27.29501 33.28901 37.42701 L
C-CT-0.130300(PDBName=CB	ResName=ILE	ResNum=72) 0 28.92001 31.90101 36.86301 L
H-HC-0.018700(PDBName=HB	ResName=ILE	ResNum=72) 0 30.02801 32.05501 36.90701 L
C-CT--0.320400(PDBName=CG2	ResName=ILE	ResNum=72) 0 28.42901 30.59901 37.46701 L
H-HC-0.088200(PDBName=HG21	ResName=ILE	ResNum=72) 0 28.95901 29.73401 37.01501 L
H-HC-0.088200(PDBName=HG22	ResName=ILE	ResNum=72) 0 28.61701 30.57401 38.56101 L
H-HC-0.088200(PDBName=HG23	ResName=ILE	ResNum=72) 0 27.34001 30.46701 37.29501 L
C-CT--0.043000(PDBName=CG1	ResName=ILE	ResNum=72) 0 28.52001 31.98401 35.38201 L
H-HC-0.023600(PDBName=HG11	ResName=ILE	ResNum=72) 0 28.86701 31.07201 34.84701 L
H-HC-0.023600(PDBName=HG12	ResName=ILE	ResNum=72) 0 27.40801 32.00601 35.30901 L
C-CT--0.066000(PDBName=CD	ResName=ILE	ResNum=72) 0 29.04701 33.20701 34.62401 L
H-HC-0.018600(PDBName=HD1	ResName=ILE	ResNum=72) 0 28.66101 33.21101 33.58201 L
H-HC-0.018600(PDBName=HD2	ResName=ILE	ResNum=72) 0 28.72001 34.14601 35.12001 L
H-HC-0.018600(PDBName=HD3	ResName=ILE	ResNum=72) 0 30.15601 33.20001 34.57901 L
C-C-0.597300(PDBName=C	ResName=ILE	ResNum=72) 0 28.40701 32.77201 39.15001 L
O-O--0.567900(PDBName=O	ResName=ILE	ResNum=72) 0 29.42801 32.29301 39.62701 L
N-N--0.347900(PDBName=N	ResName=LYS	ResNum=73) 0 27.31701 33.03901 39.87501 L
H-H-0.274700(PDBName=HN	ResName=LYS	ResNum=73) 0 26.48301 33.41301 39.47201 L
C-CT--0.240000(PDBName=CA	ResName=LYS	ResNum=73) 0 27.25801 32.80501 41.31901 L
H-H1-0.142600(PDBName=HA	ResName=LYS	ResNum=73) 0 28.29101 32.74701 41.64101 L
C-CT--0.009400(PDBName=CB	ResName=LYS	ResNum=73) 0 26.53001 33.95201 42.01301 L
H-HC-0.036200(PDBName=HB1	ResName=LYS	ResNum=73) 0 25.50201 33.99601 41.58401 L
H-HC-0.036200(PDBName=HB2	ResName=LYS	ResNum=73) 0 26.40801 33.70401 43.09101 L
C-CT-0.018700(PDBName=CG	ResName=LYS	ResNum=73) 0 27.16601 35.31601 41.86601 L
H-HC-0.010300(PDBName=HG1	ResName=LYS	ResNum=73) 0 28.13501 35.32701 42.41401 L
H-HC-0.010300(PDBName=HG2	ResName=LYS	ResNum=73) 0 27.39101 35.49701 40.79001 L
C-CT--0.047900(PDBName=CD	ResName=LYS	ResNum=73) 0 26.24201 36.39801 42.42601 L
H-HC-0.062100(PDBName=HD1	ResName=LYS	ResNum=73) 0 26.78401 37.37101 42.40101 L
H-HC-0.062100(PDBName=HD2	ResName=LYS	ResNum=73) 0 25.36201 36.48801 41.74701 L
C-CT--0.014300(PDBName=CE	ResName=LYS	ResNum=73) 0 25.79201 36.06501 43.84001 L
H-HP-0.113500(PDBName=HE1	ResName=LYS	ResNum=73) 0 25.21001 36.90901 44.27301 L
H-HP-0.113500(PDBName=HE2	ResName=LYS	ResNum=73) 0 25.15001 35.15701 43.84201 L
N-N3--0.385400(PDBName=NZ	ResName=LYS	ResNum=73) 0 26.95401 35.80801 44.72601 L
H-H-0.340000(PDBName=HZ1	ResName=LYS	ResNum=73) 0 26.62601 35.58401 45.68801 L
H-H-0.340000(PDBName=HZ2	ResName=LYS	ResNum=73) 0 27.50501 35.00801 44.35301 L
H-H-0.340000(PDBName=HZ3	ResName=LYS	ResNum=73) 0 27.55901 36.65401 44.75701 L
C-C-0.734100(PDBName=C	ResName=LYS	ResNum=73) 0 26.57701 31.50901 41.74001 L
O-O--0.589400(PDBName=O	ResName=LYS	ResNum=73) 0 25.35901 31.39601 41.66601 L
N-N--0.415700(PDBName=N	ResName=MET	ResNum=74) 0 27.35701 30.54001 42.19901 L
H-H-0.271900(PDBName=HN	ResName=MET	ResNum=74) 0 28.35101 30.59301 42.27101 L
C-CT--0.023700(PDBName=CA	ResName=MET	ResNum=74) 0 26.79001 29.28201 42.64701 L
H-H1-0.088000(PDBName=HA	ResName=MET	ResNum=74) 0 25.82101 29.15701 42.17801 L
C-CT-0.034200(PDBName=CB	ResName=MET	ResNum=74) 0 27.71501 28.12401 42.27901 L
H-HC-0.024100(PDBName=HB1	ResName=MET	ResNum=74) 0 28.69001 28.31401 42.78601 L
H-HC-0.024100(PDBName=HB2	ResName=MET	ResNum=74) 0 27.31601 27.18001 42.71401 L
C-CT-0.001800(PDBName=CG	ResName=MET	ResNum=74) 0 27.94101 27.99201 40.78001 L
H-H1-0.044000(PDBName=HG1	ResName=MET	ResNum=74) 0 28.62801 28.78701 40.42201 L
H-H1-0.044000(PDBName=HG2	ResName=MET	ResNum=74) 0 28.41701 27.01201 40.55901 L
S-S--0.273700(PDBName=SD	ResName=MET	ResNum=74) 0 26.41601 28.11601 39.80801 L
C-CT--0.053600(PDBName=CE	ResName=MET	ResNum=74) 0 25.83001 26.45301 39.88701 L
H-H1-0.068400(PDBName=HE1	ResName=MET	ResNum=74) 0 24.88101 26.34001 39.32001 L
H-H1-0.068400(PDBName=HE2	ResName=MET	ResNum=74) 0 26.57201 25.74801 39.45501 L
H-H1-0.068400(PDBName=HE3	ResName=MET	ResNum=74) 0 25.63801 26.14601 40.93801 L
C-C-0.597300(PDBName=C	ResName=MET	ResNum=74) 0 26.56501 29.36801 44.15401 L
O-O--0.567900(PDBName=O	ResName=MET	ResNum=74) 0 27.47001 29.15801 44.96501 L
N-N--0.516300(PDBName=N	ResName=GLU	ResNum=75) 0 25.32901 29.70701 44.50001 L
H-H-0.293600(PDBName=HN	ResName=GLU	ResNum=75) 0 24.61801 29.86701 43.82101 L
C-CT-0.039700(PDBName=CA	ResName=GLU	ResNum=75) 0 24.88401 29.87901 45.87701 L
H-H1-0.110500(PDBName=HA	ResName=GLU	ResNum=75) 0 25.45501 30.69901 46.29501 L
C-CT-0.056000(PDBName=CB	ResName=GLU	ResNum=75) 0 23.39001 30.24301 45.85601 L
H-HC--0.017300(PDBName=HB1	ResName=GLU	ResNum=75) 0 23.25301 31.11001 45.17001 L
H-HC--0.017300(PDBName=HB2	ResName=GLU	ResNum=75) 0 22.80401 29.40701 45.41201 L
C-CT-0.013600(PDBName=CG	ResName=GLU	ResNum=75) 0 22.74701 30.61501 47.19001 L
H-HC--0.042500(PDBName=HG1	ResName=GLU	ResNum=75) 0 22.61901 29.70501 47.80401 L
H-HC--0.042500(PDBName=HG2	ResName=GLU	ResNum=75) 0 23.37301 31.34301 47.74301 L
C-C-0.805400(PDBName=CD	ResName=GLU	ResNum=75) 0 21.34901 31.20201 47.00301 L
O-O2--0.818800(PDBName=OE1	ResName=GLU	ResNum=75) 0 20.52201 30.57101 46.30701 L
O-O2--0.818800(PDBName=OE2	ResName=GLU	ResNum=75) 0 21.07701 32.29501 47.54901 L
C-C-0.536600(PDBName=C	ResName=GLU	ResNum=75) 0 25.13501 28.65601 46.75901 L
O-O--0.581900(PDBName=O	ResName=GLU	ResNum=75) 0 25.76801 28.76501 47.80801 L
N-N--0.516300(PDBName=N	ResName=GLU	ResNum=76) 0 24.65401 27.49201 46.33501 L
H-H-0.293600(PDBName=HN	ResName=GLU	ResNum=76) 0 24.15401 27.33601 45.48801 L
C-CT-0.039700(PDBName=CA	ResName=GLU	ResNum=76) 0 24.84301 26.29201 47.14101 L
H-H1-0.110500(PDBName=HA	ResName=GLU	ResNum=76) 0 24.45201 26.50501 48.12801 L
C-CT-0.056000(PDBName=CB	ResName=GLU	ResNum=76) 0 24.08801 25.10701 46.55401 L
H-HC--0.017300(PDBName=HB1	ResName=GLU	ResNum=76) 0 23.05601 25.44301 46.30301 L
H-HC--0.017300(PDBName=HB2	ResName=GLU	ResNum=76) 0 24.55301 24.80301 45.58901 L
C-CT-0.013600(PDBName=CG	ResName=GLU	ResNum=76) 0 24.03001 23.94001 47.51701 L
H-HC--0.042500(PDBName=HG1	ResName=GLU	ResNum=76) 0 25.04401 23.72901 47.90301 L
H-HC--0.042500(PDBName=HG2	ResName=GLU	ResNum=76) 0 23.35501 24.16001 48.36801 L
C-C-0.805400(PDBName=CD	ResName=GLU	ResNum=76) 0 23.57001 22.66401 46.86001 L
O-O2--0.818800(PDBName=OE1	ResName=GLU	ResNum=76) 0 22.87101 22.74201 45.82601 L
O-O2--0.818800(PDBName=OE2	ResName=GLU	ResNum=76) 0 23.90201 21.58401 47.38801 L
C-C-0.536600(PDBName=C	ResName=GLU	ResNum=76) 0 26.30501 25.90201 47.30901 L
O-O--0.581900(PDBName=O	ResName=GLU	ResNum=76) 0 26.72501 25.52301 48.39401 L
N-N--0.415700(PDBName=N	ResName=ALA	ResNum=77) 0 27.07801 25.98301 46.23501 L
H-H-0.271900(PDBName=HN	ResName=ALA	ResNum=77) 0 26.75601 26.28301 45.33701 L
C-CT-0.033700(PDBName=CA	ResName=ALA	ResNum=77) 0 28.48701 25.62801 46.30601 L
H-H1-0.082300(PDBName=HA	ResName=ALA	ResNum=77) 0 28.62801 24.75001 46.92601 L
C-CT--0.182500(PDBName=CB	ResName=ALA	ResNum=77) 0 29.01501 25.32701 44.91301 L
H-HC-0.060300(PDBName=HB1	ResName=ALA	ResNum=77) 0 28.44601 24.48001 44.47401 L
H-HC-0.060300(PDBName=HB2	ResName=ALA	ResNum=77) 0 28.89401 26.20501 44.24201 L
H-HC-0.060300(PDBName=HB3	ResName=ALA	ResNum=77) 0 30.08901 25.04401 44.93501 L
C-C-0.597300(PDBName=C	ResName=ALA	ResNum=77) 0 29.30501 26.74501 46.94901 L
O-O--0.567900(PDBName=O	ResName=ALA	ResNum=77) 0 30.41001 26.51601 47.43001 L
N-N--0.415700(PDBName=N	ResName=GLN	ResNum=78) 0 28.74501 27.95101 46.97201 L
H-H-0.271900(PDBName=HN	ResName=GLN	ResNum=78) 0 27.82901 28.13801 46.62101 L
C-CT--0.003100(PDBName=CA	ResName=GLN	ResNum=78) 0 29.43401 29.12001 47.52201 L
H-H1-0.085000(PDBName=HA	ResName=GLN	ResNum=78) 0 28.82901 29.99801 47.33101 L
C-CT--0.003600(PDBName=CB	ResName=GLN	ResNum=78) 0 29.70201 28.95501 49.01801 L
H-HC-0.017100(PDBName=HB1	ResName=GLN	ResNum=78) 0 29.57501 27.87201 49.25001 L
H-HC-0.017100(PDBName=HB2	ResName=GLN	ResNum=78) 0 30.76901 29.19601 49.23001 L
C-CT--0.064500(PDBName=CG	ResName=GLN	ResNum=78) 0 28.76901 29.78001 49.88801 L
H-HC-0.035200(PDBName=HG1	ResName=GLN	ResNum=78) 0 29.31401 30.64001 50.33401 L
H-HC-0.035200(PDBName=HG2	ResName=GLN	ResNum=78) 0 27.92701 30.18401 49.28801 L
C-C-0.695100(PDBName=CD	ResName=GLN	ResNum=78) 0 28.21401 28.97601 51.03701 L
O-O--0.608600(PDBName=OE1	ResName=GLN	ResNum=78) 0 27.34301 28.12301 50.84901 L
N-N--0.940700(PDBName=NE2	ResName=GLN	ResNum=78) 0 28.72601 29.22601 52.23601 L
H-H-0.425100(PDBName=HE21	ResName=GLN	ResNum=78) 0 28.36701 28.69501 52.99801 L
H-H-0.425100(PDBName=HE22	ResName=GLN	ResNum=78) 0 29.42201 29.92801 52.34001 L
C-C-0.597300(PDBName=C	ResName=GLN	ResNum=78) 0 30.73901 29.28801 46.76001 L
O-O--0.567900(PDBName=O	ResName=GLN	ResNum=78) 0 31.83301 29.27401 47.32201 L
N-N--0.347900(PDBName=N	ResName=ARG	ResNum=79) 0 30.58501 29.45101 45.45501 L
H-H-0.274700(PDBName=HN	ResName=ARG	ResNum=79) 0 29.67201 29.46701 45.05301 L
C-CT--0.263700(PDBName=CA	ResName=ARG	ResNum=79) 0 31.69401 29.61201 44.54901 L
H-H1-0.156000(PDBName=HA	ResName=ARG	ResNum=79) 0 32.52601 30.09901 45.04301 L
C-CT--0.000700(PDBName=CB	ResName=ARG	ResNum=79) 0 32.02401 28.26501 43.91801 L
H-HC-0.032700(PDBName=HB1	ResName=ARG	ResNum=79) 0 31.90401 27.50201 44.72401 L
H-HC-0.032700(PDBName=HB2	ResName=ARG	ResNum=79) 0 31.26201 28.01901 43.14601 L
C-CT-0.039000(PDBName=CG	ResName=ARG	ResNum=79) 0 33.41101 28.14401 43.35701 L
H-HC-0.028500(PDBName=HG1	ResName=ARG	ResNum=79) 0 33.41001 27.35001 42.57801 L
H-HC-0.028500(PDBName=HG2	ResName=ARG	ResNum=79) 0 33.66901 29.08701 42.82301 L
C-CT-0.048600(PDBName=CD	ResName=ARG	ResNum=79) 0 34.41801 27.90301 44.45701 L
H-H1-0.068700(PDBName=HD1	ResName=ARG	ResNum=79) 0 35.02701 28.82401 44.61001 L
H-H1-0.068700(PDBName=HD2	ResName=ARG	ResNum=79) 0 33.91801 27.64201 45.41901 L
N-N2--0.529500(PDBName=NE	ResName=ARG	ResNum=79) 0 35.27801 26.78701 44.08401 L
H-H-0.345600(PDBName=HE	ResName=ARG	ResNum=79) 0 35.18201 26.51901 43.11901 L
C-CA-0.807600(PDBName=CZ	ResName=ARG	ResNum=79) 0 36.10501 26.18201 44.92701 L
N-N2--0.862700(PDBName=NH1	ResName=ARG	ResNum=79) 0 36.18801 26.59401 46.19201 L
H-H-0.447800(PDBName=HH11	ResName=ARG	ResNum=79) 0 36.82101 26.16501 46.82201 L
H-H-0.447800(PDBName=HH12	ResName=ARG	ResNum=79) 0 35.68601 27.43101 46.42001 L
N-N2--0.862700(PDBName=NH2	ResName=ARG	ResNum=79) 0 36.82401 25.14701 44.52501 L
H-H-0.447800(PDBName=HH21	ResName=ARG	ResNum=79) 0 37.37401 24.64501 45.17701 L
H-H-0.447800(PDBName=HH22	ResName=ARG	ResNum=79) 0 36.62301 24.78401 43.62501 L
C-C-0.734100(PDBName=C	ResName=ARG	ResNum=79) 0 31.21101 30.56501 43.47201 L
O-O--0.589400(PDBName=O	ResName=ARG	ResNum=79) 0 30.10201 30.42701 42.96401 L
N-N--0.415700(PDBName=N	ResName=SER	ResNum=80) 0 32.04101 31.53601 43.12701 L
H-H-0.271900(PDBName=HN	ResName=SER	ResNum=80) 0 32.94301 31.68601 43.53201 L
C-CT--0.024900(PDBName=CA	ResName=SER	ResNum=80) 0 31.68701 32.49301 42.09301 L
H-H1-0.084300(PDBName=HA	ResName=SER	ResNum=80) 0 30.77601 32.14201 41.62601 L
C-CT-0.211700(PDBName=CB	ResName=SER	ResNum=80) 0 31.58101 33.90301 42.68101 L
H-H1-0.035200(PDBName=HB1	ResName=SER	ResNum=80) 0 32.52001 34.11501 43.24201 L
H-H1-0.035200(PDBName=HB2	ResName=SER	ResNum=80) 0 31.50901 34.65901 41.86601 L
O-OH--0.654600(PDBName=OG	ResName=SER	ResNum=80) 0 30.48701 34.00801 43.57101 L
H-HO-0.427500(PDBName=HG1	ResName=SER	ResNum=80) 0 30.60401 34.82701 44.06901 L
C-C-0.597300(PDBName=C	ResName=SER	ResNum=80) 0 32.77901 32.47001 41.03001 L
O-O--0.567900(PDBName=O	ResName=SER	ResNum=80) 0 33.94001 32.17401 41.32801 L
N-N--0.415700(PDBName=N	ResName=TYR	ResNum=81) 0 32.40801 32.76101 39.78901 L
H-H-0.271900(PDBName=HN	ResName=TYR	ResNum=81) 0 31.47001 32.96601 39.51401 L
C-CT--0.001400(PDBName=CA	ResName=TYR	ResNum=81) 0 33.37801 32.80201 38.70501 L
H-H1-0.087600(PDBName=HA	ResName=TYR	ResNum=81) 0 34.33801 33.06801 39.13201 L
C-CT--0.015200(PDBName=CB	ResName=TYR	ResNum=81) 0 33.40701 31.49201 37.89801 L
H-HC-0.029500(PDBName=HB1	ResName=TYR	ResNum=81) 0 32.52201 31.45901 37.22601 L
H-HC-0.029500(PDBName=HB2	ResName=TYR	ResNum=81) 0 34.31101 31.44801 37.25301 L
C-CA--0.001100(PDBName=CG	ResName=TYR	ResNum=81) 0 33.35001 30.19201 38.67101 L
C-CA--0.190600(PDBName=CD1	ResName=TYR	ResNum=81) 0 32.13701 29.68601 39.13501 L
H-HA-0.169900(PDBName=HD1	ResName=TYR	ResNum=81) 0 31.23101 30.26201 39.00801 L
C-CA--0.234100(PDBName=CE1	ResName=TYR	ResNum=81) 0 32.06701 28.44101 39.79001 L
H-HA-0.165600(PDBName=HE1	ResName=TYR	ResNum=81) 0 31.12101 28.06001 40.14601 L
C-C-0.322600(PDBName=CZ	ResName=TYR	ResNum=81) 0 33.22501 27.70201 39.98501 L
O-OH--0.557900(PDBName=OH	ResName=TYR	ResNum=81) 0 33.15201 26.48801 40.63801 L
H-HO-0.399200(PDBName=HH	ResName=TYR	ResNum=81) 0 34.02701 26.09501 40.61501 L
C-CA--0.190600(PDBName=CD2	ResName=TYR	ResNum=81) 0 34.50601 29.43001 38.88301 L
H-HA-0.169900(PDBName=HD2	ResName=TYR	ResNum=81) 0 35.47001 29.81301 38.57601 L
C-CA--0.234100(PDBName=CE2	ResName=TYR	ResNum=81) 0 34.45301 28.19001 39.53501 L
H-HA-0.165600(PDBName=HE2	ResName=TYR	ResNum=81) 0 35.36301 27.63301 39.70301 L
C-C-0.597300(PDBName=C	ResName=TYR	ResNum=81) 0 32.98801 33.91801 37.74901 L
O-O--0.567900(PDBName=O	ResName=TYR	ResNum=81) 0 31.80901 34.22301 37.58701 L
N-N--0.415700(PDBName=N	ResName=ILE	ResNum=82) 0 33.98301 34.54301 37.13601 L
H-H-0.271900(PDBName=HN	ResName=ILE	ResNum=82) 0 34.95401 34.38001 37.29901 L
C-CT--0.059700(PDBName=CA	ResName=ILE	ResNum=82) 0 33.71001 35.56001 36.13401 L
H-H1-0.086900(PDBName=HA	ResName=ILE	ResNum=82) 0 32.64101 35.70601 36.04401 L
C-CT-0.130300(PDBName=CB	ResName=ILE	ResNum=82) 0 34.52101 36.84901 36.33001 L
H-HC-0.018700(PDBName=HB	ResName=ILE	ResNum=82) 0 35.55401 36.49501 36.57801 L
C-CT--0.320400(PDBName=CG2	ResName=ILE	ResNum=82) 0 34.40701 37.72001 35.08801 L
H-HC-0.088200(PDBName=HG21	ResName=ILE	ResNum=82) 0 35.10801 38.57901 35.14701 L
H-HC-0.088200(PDBName=HG22	ResName=ILE	ResNum=82) 0 34.66001 37.14201 34.17401 L
H-HC-0.088200(PDBName=HG23	ResName=ILE	ResNum=82) 0 33.37701 38.12001 34.97601 L
C-CT--0.043000(PDBName=CG1	ResName=ILE	ResNum=82) 0 34.01301 37.61501 37.54501 L
H-HC-0.023600(PDBName=HG11	ResName=ILE	ResNum=82) 0 32.98001 37.98301 37.35301 L
H-HC-0.023600(PDBName=HG12	ResName=ILE	ResNum=82) 0 33.95801 36.91901 38.41301 L
C-CT--0.066000(PDBName=CD	ResName=ILE	ResNum=82) 0 34.89401 38.78001 37.92501 L
H-HC-0.018600(PDBName=HD1	ResName=ILE	ResNum=82) 0 34.51201 39.26801 38.84801 L
H-HC-0.018600(PDBName=HD2	ResName=ILE	ResNum=82) 0 35.93401 38.43901 38.11701 L
H-HC-0.018600(PDBName=HD3	ResName=ILE	ResNum=82) 0 34.91601 39.54201 37.11801 L
C-C-0.597300(PDBName=C	ResName=ILE	ResNum=82) 0 34.17501 34.91001 34.84201 L
O-O--0.567900(PDBName=O	ResName=ILE	ResNum=82) 0 35.35601 34.59601 34.69201 L
N-N--0.415700(PDBName=N	ResName=LEU	ResNum=83) 0 33.24301 34.66601 33.92901 L
H-H-0.271900(PDBName=HN	ResName=LEU	ResNum=83) 0 32.27001 34.85301 34.04501 L
C-CT--0.051800(PDBName=CA	ResName=LEU	ResNum=83) 0 33.59001 34.08601 32.64301 L
H-H1-0.092200(PDBName=HA	ResName=LEU	ResNum=83) 0 34.60601 33.71501 32.68701 L
C-CT--0.110200(PDBName=CB	ResName=LEU	ResNum=83) 0 32.60201 32.99501 32.23701 L
H-HC-0.045700(PDBName=HB1	ResName=LEU	ResNum=83) 0 31.62601 33.24101 32.71501 L
H-HC-0.045700(PDBName=HB2	ResName=LEU	ResNum=83) 0 32.43001 33.05301 31.13901 L
C-CT-0.353100(PDBName=CG	ResName=LEU	ResNum=83) 0 32.96001 31.55501 32.62101 L
H-HC--0.036100(PDBName=HG	ResName=LEU	ResNum=83) 0 33.95001 31.30101 32.17101 L
C-CT--0.412100(PDBName=CD1	ResName=LEU	ResNum=83) 0 33.04501 31.41601 34.13601 L
H-HC-0.100000(PDBName=HD11	ResName=LEU	ResNum=83) 0 33.25701 30.36301 34.42001 L
H-HC-0.100000(PDBName=HD12	ResName=LEU	ResNum=83) 0 33.85601 32.05701 34.54301 L
H-HC-0.100000(PDBName=HD13	ResName=LEU	ResNum=83) 0 32.08801 31.71701 34.61201 L
C-CT--0.412100(PDBName=CD2	ResName=LEU	ResNum=83) 0 31.91501 30.60501 32.03401 L
H-HC-0.100000(PDBName=HD21	ResName=LEU	ResNum=83) 0 32.16601 29.55201 32.28501 L
H-HC-0.100000(PDBName=HD22	ResName=LEU	ResNum=83) 0 30.90201 30.81301 32.43301 L
H-HC-0.100000(PDBName=HD23	ResName=LEU	ResNum=83) 0 31.88201 30.69901 30.92701 L
C-C-0.597300(PDBName=C	ResName=LEU	ResNum=83) 0 33.56201 35.22201 31.65001 L
O-O--0.567900(PDBName=O	ResName=LEU	ResNum=83) 0 32.59701 35.98701 31.58501 L
N-N--0.415700(PDBName=N	ResName=THR	ResNum=84) 0 34.64001 35.34701 30.89101 L
H-H-0.271900(PDBName=HN	ResName=THR	ResNum=84) 0 35.43801 34.74601 30.92501 L
C-CT--0.038900(PDBName=CA	ResName=THR	ResNum=84) 0 34.73901 36.41401 29.91501 L
H-H1-0.100700(PDBName=HA	ResName=THR	ResNum=84) 0 33.72401 36.68401 29.65501 L
C-CT-0.365400(PDBName=CB	ResName=THR	ResNum=84) 0 35.56701 37.57201 30.49201 L
H-H1-0.004300(PDBName=HB	ResName=THR	ResNum=84) 0 35.08601 37.84301 31.46301 L
O-OH--0.676100(PDBName=OG1	ResName=THR	ResNum=84) 0 35.47801 38.70001 29.62501 L
H-HO-0.410200(PDBName=HG1	ResName=THR	ResNum=84) 0 36.02301 39.38101 30.03301 L
C-CT--0.243800(PDBName=CG2	ResName=THR	ResNum=84) 0 37.02601 37.16201 30.63701 L
H-HC-0.064200(PDBName=HG21	ResName=THR	ResNum=84) 0 37.60801 37.95101 31.15801 L
H-HC-0.064200(PDBName=HG22	ResName=THR	ResNum=84) 0 37.10901 36.22801 31.23201 L
H-HC-0.064200(PDBName=HG23	ResName=THR	ResNum=84) 0 37.49201 36.98401 29.64401 L
C-C-0.597300(PDBName=C	ResName=THR	ResNum=84) 0 35.39001 35.89801 28.64001 L
O-O--0.567900(PDBName=O	ResName=THR	ResNum=84) 0 35.90801 34.78901 28.61201 L
N-N--0.415700(PDBName=N	ResName=GLN	ResNum=85) 0 35.34701 36.68701 27.57601 L
H-H-0.271900(PDBName=HN	ResName=GLN	ResNum=85) 0 34.91401 37.58601 27.54901 L
C-CT--0.003100(PDBName=CA	ResName=GLN	ResNum=85) 0 35.95901 36.27301 26.31501 L
H-H1-0.085000(PDBName=HA	ResName=GLN	ResNum=85) 0 35.83801 35.20201 26.20401 L
C-CT--0.003600(PDBName=CB	ResName=GLN	ResNum=85) 0 35.39301 37.09301 25.15601 L
H-HC-0.017100(PDBName=HB1	ResName=GLN	ResNum=85) 0 36.04501 36.89701 24.27401 L
H-HC-0.017100(PDBName=HB2	ResName=GLN	ResNum=85) 0 34.38301 36.70601 24.88801 L
C-CT--0.064500(PDBName=CG	ResName=GLN	ResNum=85) 0 35.37001 38.57201 25.48501 L
H-HC-0.035200(PDBName=HG1	ResName=GLN	ResNum=85) 0 34.62901 38.77901 26.28701 L
H-HC-0.035200(PDBName=HG2	ResName=GLN	ResNum=85) 0 36.36401 38.91001 25.84401 L
C-C-0.695100(PDBName=CD	ResName=GLN	ResNum=85) 0 34.97101 39.44801 24.32501 L
O-O--0.608600(PDBName=OE1	ResName=GLN	ResNum=85) 0 34.07501 39.11401 23.54901 L
N-N--0.940700(PDBName=NE2	ResName=GLN	ResNum=85) 0 35.62201 40.59801 24.21201 L
H-H-0.425100(PDBName=HE21	ResName=GLN	ResNum=85) 0 35.36501 41.18801 23.45201 L
H-H-0.425100(PDBName=HE22	ResName=GLN	ResNum=85) 0 36.34001 40.82601 24.86101 L
C-C-0.597300(PDBName=C	ResName=GLN	ResNum=85) 0 37.45001 36.55701 26.42101 L
O-O--0.567900(PDBName=O	ResName=GLN	ResNum=85) 0 37.88101 37.27001 27.33101 L
N-N--0.415700(PDBName=N	ResName=GLY	ResNum=86) 0 38.23201 35.99801 25.50501 L
H-H-0.271900(PDBName=HN	ResName=GLY	ResNum=86) 0 37.91801 35.38001 24.78501 L
C-CT--0.025200(PDBName=CA	ResName=GLY	ResNum=86) 0 39.65201 36.27901 25.51401 L
H-H1-0.069800(PDBName=HA1	ResName=GLY	ResNum=86) 0 40.17301 35.68901 24.77301 L
H-H1-0.069800(PDBName=HA2	ResName=GLY	ResNum=86) 0 40.06401 36.20401 26.51101 L
C-C-0.597300(PDBName=C	ResName=GLY	ResNum=86) 0 39.71901 37.73001 25.08901 L
O-O--0.567900(PDBName=O	ResName=GLY	ResNum=86) 0 39.18101 38.07201 24.04001 L
N-N--0.254800(PDBName=N	ResName=PRO	ResNum=87) 0 40.35101 38.61201 25.88101 L
C-CT-0.019200(PDBName=CD	ResName=PRO	ResNum=87) 0 41.12201 38.33501 27.10301 L
H-H1-0.039100(PDBName=HD1	ResName=PRO	ResNum=87) 0 40.68601 38.25801 28.12501 L
H-H1-0.039100(PDBName=HD2	ResName=PRO	ResNum=87) 0 41.58101 37.36501 26.80101 L
C-CT--0.026600(PDBName=CA	ResName=PRO	ResNum=87) 0 40.44001 40.02901 25.52601 L
H-H1-0.064100(PDBName=HA	ResName=PRO	ResNum=87) 0 39.46701 40.48001 25.68401 L
C-CT--0.007000(PDBName=CB	ResName=PRO	ResNum=87) 0 41.36501 40.60501 26.60301 L
H-HC-0.025300(PDBName=HB1	ResName=PRO	ResNum=87) 0 40.76001 40.86101 27.50201 L
H-HC-0.025300(PDBName=HB2	ResName=PRO	ResNum=87) 0 41.90601 41.51101 26.26301 L
C-CT-0.018900(PDBName=CG	ResName=PRO	ResNum=87) 0 42.15001 39.42101 27.06501 L
H-HC-0.021300(PDBName=HG1	ResName=PRO	ResNum=87) 0 42.56001 39.54601 28.08601 L
H-HC-0.021300(PDBName=HG2	ResName=PRO	ResNum=87) 0 42.98501 39.23301 26.35101 L
C-C-0.589600(PDBName=C	ResName=PRO	ResNum=87) 0 40.90201 40.32801 24.11501 L
O-O--0.574800(PDBName=O	ResName=PRO	ResNum=87) 0 41.61401 39.54301 23.48701 L
N-N--0.415700(PDBName=N	ResName=LEU	ResNum=88) 0 40.46701 41.48201 23.62901 L
H-H-0.271900(PDBName=HN	ResName=LEU	ResNum=88) 0 39.89401 42.10201 24.16001 L
C-CT--0.051800(PDBName=CA	ResName=LEU	ResNum=88) 0 40.77701 41.95501 22.29001 L
H-H1-0.092200(PDBName=HA	ResName=LEU	ResNum=88) 0 41.17701 41.11201 21.74201 L
C-CT--0.110200(PDBName=CB	ResName=LEU	ResNum=88) 0 39.52301 42.55001 21.66601 L
H-HC-0.045700(PDBName=HB1	ResName=LEU	ResNum=88) 0 39.14301 43.32801 22.36801 L
H-HC-0.045700(PDBName=HB2	ResName=LEU	ResNum=88) 0 39.80301 43.08801 20.73301 L
C-CT-0.353100(PDBName=CG	ResName=LEU	ResNum=88) 0 38.41301 41.54701 21.39501 L
H-HC--0.036100(PDBName=HG	ResName=LEU	ResNum=88) 0 38.30101 40.86501 22.27201 L
C-CT--0.412100(PDBName=CD1	ResName=LEU	ResNum=88) 0 37.09301 42.28101 21.15601 L
H-HC-0.100000(PDBName=HD11	ResName=LEU	ResNum=88) 0 36.28501 41.55901 20.91001 L
H-HC-0.100000(PDBName=HD12	ResName=LEU	ResNum=88) 0 36.79101 42.84801 22.06301 L
H-HC-0.100000(PDBName=HD13	ResName=LEU	ResNum=88) 0 37.18901 42.99601 20.31101 L
C-CT--0.412100(PDBName=CD2	ResName=LEU	ResNum=88) 0 38.80801 40.70501 20.19301 L
H-HC-0.100000(PDBName=HD21	ResName=LEU	ResNum=88) 0 38.02401 39.94701 19.97901 L
H-HC-0.100000(PDBName=HD22	ResName=LEU	ResNum=88) 0 38.93501 41.32501 19.28301 L
H-HC-0.100000(PDBName=HD23	ResName=LEU	ResNum=88) 0 39.76301 40.17101 20.38901 L
C-C-0.597300(PDBName=C	ResName=LEU	ResNum=88) 0 41.85001 43.01901 22.33601 L
O-O--0.567900(PDBName=O	ResName=LEU	ResNum=88) 0 42.10401 43.61501 23.38401 L
N-N--0.254800(PDBName=N	ResName=PRO	ResNum=89) 0 42.47401 43.29701 21.18401 L
C-CT-0.019200(PDBName=CD	ResName=PRO	ResNum=89) 0 42.16801 42.73801 19.85401 L
H-H1-0.039100(PDBName=HD1	ResName=PRO	ResNum=89) 0 42.53101 41.75501 20.23101 L
H-H1-0.039100(PDBName=HD2	ResName=PRO	ResNum=89) 0 41.23501 43.16201 19.41701 L
C-CT--0.026600(PDBName=CA	ResName=PRO	ResNum=89) 0 43.53201 44.30201 21.08701 L
H-H1-0.064100(PDBName=HA	ResName=PRO	ResNum=89) 0 44.45901 43.92101 21.50001 L
C-CT--0.007000(PDBName=CB	ResName=PRO	ResNum=89) 0 43.66301 44.51601 19.57801 L
H-HC-0.025300(PDBName=HB1	ResName=PRO	ResNum=89) 0 44.71601 44.32001 19.27401 L
H-HC-0.025300(PDBName=HB2	ResName=PRO	ResNum=89) 0 42.95401 45.27601 19.19001 L
C-CT-0.018900(PDBName=CG	ResName=PRO	ResNum=89) 0 43.36501 43.16301 19.03101 L
H-HC-0.021300(PDBName=HG1	ResName=PRO	ResNum=89) 0 42.81501 43.44401 18.11201 L
H-HC-0.021300(PDBName=HG2	ResName=PRO	ResNum=89) 0 44.15401 42.56101 19.15801 L
C-C-0.589600(PDBName=C	ResName=PRO	ResNum=89) 0 43.15301 45.58001 21.81401 L
O-O--0.574800(PDBName=O	ResName=PRO	ResNum=89) 0 44.00401 46.24601 22.41001 L
N-N--0.415700(PDBName=N	ResName=ASN	ResNum=90) 0 41.86801 45.90801 21.79901 L
H-H-0.271900(PDBName=HN	ResName=ASN	ResNum=90) 0 41.13501 45.37801 21.37501 L
C-CT-0.014300(PDBName=CA	ResName=ASN	ResNum=90) 0 41.42901 47.13801 22.44101 L
H-H1-0.104800(PDBName=HA	ResName=ASN	ResNum=90) 0 42.35001 47.69901 22.55601 L
C-CT--0.204100(PDBName=CB	ResName=ASN	ResNum=90) 0 40.49601 47.88701 21.48001 L
H-HC-0.079700(PDBName=HB1	ResName=ASN	ResNum=90) 0 39.91601 47.12901 20.90901 L
H-HC-0.079700(PDBName=HB2	ResName=ASN	ResNum=90) 0 39.77001 48.50301 22.04901 L
C-C-0.713000(PDBName=CG	ResName=ASN	ResNum=90) 0 41.25601 48.75401 20.48001 L
O-O--0.593100(PDBName=OD1	ResName=ASN	ResNum=90) 0 42.09101 49.58801 20.85801 L
N-N--0.919100(PDBName=ND2	ResName=ASN	ResNum=90) 0 40.96601 48.56201 19.19401 L
H-H-0.419600(PDBName=HD21	ResName=ASN	ResNum=90) 0 41.46101 49.11101 18.52601 L
H-H-0.419600(PDBName=HD22	ResName=ASN	ResNum=90) 0 40.30001 47.87101 18.93101 L
C-C-0.597300(PDBName=C	ResName=ASN	ResNum=90) 0 40.78401 47.01001 23.83401 L
O-O--0.567900(PDBName=O	ResName=ASN	ResNum=90) 0 40.45901 48.01901 24.46101 L
N-N--0.415700(PDBName=N	ResName=THR	ResNum=91) 0 40.62001 45.78901 24.33201 L
H-H-0.271900(PDBName=HN	ResName=THR	ResNum=91) 0 40.89401 44.93701 23.88701 L
C-CT--0.038900(PDBName=CA	ResName=THR	ResNum=91) 0 39.99501 45.60901 25.63201 L
H-H1-0.100700(PDBName=HA	ResName=THR	ResNum=91) 0 39.79001 46.61301 25.97701 L
C-CT-0.365400(PDBName=CB	ResName=THR	ResNum=91) 0 38.72601 44.74901 25.51101 L
H-H1-0.004300(PDBName=HB	ResName=THR	ResNum=91) 0 38.31701 44.65201 26.54601 L
O-OH--0.676100(PDBName=OG1	ResName=THR	ResNum=91) 0 39.07901 43.44201 25.04901 L
H-HO-0.410200(PDBName=HG1	ResName=THR	ResNum=91) 0 38.24801 42.96001 24.98301 L
C-CT--0.243800(PDBName=CG2	ResName=THR	ResNum=91) 0 37.74001 45.37801 24.53101 L
H-HC-0.064200(PDBName=HG21	ResName=THR	ResNum=91) 0 36.77801 44.82301 24.52701 L
H-HC-0.064200(PDBName=HG22	ResName=THR	ResNum=91) 0 37.52601 46.42901 24.81801 L
H-HC-0.064200(PDBName=HG23	ResName=THR	ResNum=91) 0 38.14701 45.37601 23.49701 L
C-C-0.597300(PDBName=C	ResName=THR	ResNum=91) 0 40.90001 44.96801 26.67701 L
O-O--0.567900(PDBName=O	ResName=THR	ResNum=91) 0 40.42001 44.45401 27.68601 L
N-N--0.415700(PDBName=N	ResName=CYS	ResNum=92) 0 42.20701 44.99301 26.44601 L
H-H-0.271900(PDBName=HN	ResName=CYS	ResNum=92) 0 42.63701 45.40001 25.64201 L
C-CT-0.021300(PDBName=CA	ResName=CYS	ResNum=92) 0 43.13801 44.39701 27.40301 L
H-H1-0.112400(PDBName=HA	ResName=CYS	ResNum=92) 0 42.74501 43.41901 27.65401 L
C-CT--0.123100(PDBName=CB	ResName=CYS	ResNum=92) 0 44.53601 44.28201 26.79501 L
H-H1-0.111200(PDBName=HB1	ResName=CYS	ResNum=92) 0 44.79101 45.27601 26.36301 L
H-H1-0.111200(PDBName=HB2	ResName=CYS	ResNum=92) 0 45.28301 44.09601 27.59801 L
S-SH--0.311900(PDBName=SG	ResName=CYS	ResNum=92) 0 44.64801 43.04101 25.49101 L
H-HS-0.193300(PDBName=HG1	ResName=CYS	ResNum=92) 0 45.92301 43.25901 25.16301 L
C-C-0.597300(PDBName=C	ResName=CYS	ResNum=92) 0 43.18901 45.21701 28.68301 L
O-O--0.567900(PDBName=O	ResName=CYS	ResNum=92) 0 43.33701 44.66501 29.77001 L
N-N--0.415700(PDBName=N	ResName=GLY	ResNum=93) 0 43.06701 46.53401 28.55201 L
H-H-0.271900(PDBName=HN	ResName=GLY	ResNum=93) 0 42.96701 47.00201 27.67501 L
C-CT--0.025200(PDBName=CA	ResName=GLY	ResNum=93) 0 43.07401 47.39101 29.72401 L
H-H1-0.069800(PDBName=HA1	ResName=GLY	ResNum=93) 0 43.15501 48.41401 29.38401 L
H-H1-0.069800(PDBName=HA2	ResName=GLY	ResNum=93) 0 43.88301 47.07101 30.36701 L
C-C-0.597300(PDBName=C	ResName=GLY	ResNum=93) 0 41.77701 47.25601 30.50101 L
O-O--0.567900(PDBName=O	ResName=GLY	ResNum=93) 0 41.74801 47.44701 31.71601 L
N-N--0.415700(PDBName=N	ResName=HSE	ResNum=94) 0 40.69501 46.94301 29.79001 L
H-H-0.271900(PDBName=HN	ResName=HSE	ResNum=94) 0 40.70201 46.81901 28.79901 L
C-CT--0.058100(PDBName=CA	ResName=HSE	ResNum=94) 0 39.38601 46.75201 30.41301 L
H-H1-0.136000(PDBName=HA	ResName=HSE	ResNum=94) 0 39.22001 47.54601 31.13101 L
C-CT--0.007400(PDBName=CB	ResName=HSE	ResNum=94) 0 38.29001 46.62301 29.34701 L
H-HC-0.036700(PDBName=HB1	ResName=HSE	ResNum=94) 0 38.54301 45.75501 28.70001 L
H-HC-0.036700(PDBName=HB2	ResName=HSE	ResNum=94) 0 37.32101 46.39101 29.83701 L
N-NB--0.543200(PDBName=ND1	ResName=HSE	ResNum=94) 0 37.55401 47.77101 27.22601 L
C-CC-0.186800(PDBName=CG	ResName=HSE	ResNum=94) 0 38.15101 47.82601 28.46801 L
C-CR-0.163500(PDBName=CE1	ResName=HSE	ResNum=94) 0 37.56801 48.97401 26.68001 L
H-H5-0.143500(PDBName=HE1	ResName=HSE	ResNum=94) 0 37.16401 49.21201 25.69301 L
N-NA--0.279500(PDBName=NE2	ResName=HSE	ResNum=94) 0 38.15101 49.80801 27.52301 L
H-H-0.333900(PDBName=HE2	ResName=HSE	ResNum=94) 0 38.31101 50.78001 27.35301 L
C-CW--0.220700(PDBName=CD2	ResName=HSE	ResNum=94) 0 38.52401 49.11601 28.64901 L
H-H4-0.186200(PDBName=HD2	ResName=HSE	ResNum=94) 0 39.03001 49.58101 29.48401 L
C-C-0.597300(PDBName=C	ResName=HSE	ResNum=94) 0 39.45901 45.45401 31.19301 L
O-O--0.567900(PDBName=O	ResName=HSE	ResNum=94) 0 38.97001 45.34801 32.31901 L
N-N--0.415700(PDBName=N	ResName=PHE	ResNum=95) 0 40.08401 44.46201 30.56901 L
H-H-0.271900(PDBName=HN	ResName=PHE	ResNum=95) 0 40.49001 44.54301 29.66001 L
C-CT--0.002400(PDBName=CA	ResName=PHE	ResNum=95) 0 40.22701 43.15501 31.17601 L
H-H1-0.097800(PDBName=HA	ResName=PHE	ResNum=95) 0 39.22301 42.80601 31.38601 L
C-CT--0.034300(PDBName=CB	ResName=PHE	ResNum=95) 0 40.95501 42.21301 30.21701 L
H-HC-0.029500(PDBName=HB1	ResName=PHE	ResNum=95) 0 40.33101 42.06401 29.30901 L
H-HC-0.029500(PDBName=HB2	ResName=PHE	ResNum=95) 0 41.92001 42.65001 29.88201 L
C-CA-0.011800(PDBName=CG	ResName=PHE	ResNum=95) 0 41.20301 40.84501 30.77601 L
C-CA--0.125600(PDBName=CD1	ResName=PHE	ResNum=95) 0 42.37001 40.57101 31.47601 L
H-HA-0.133000(PDBName=HD1	ResName=PHE	ResNum=95) 0 43.11001 41.34801 31.60701 L
C-CA--0.170400(PDBName=CE1	ResName=PHE	ResNum=95) 0 42.60401 39.30201 32.00901 L
H-HA-0.143000(PDBName=HE1	ResName=PHE	ResNum=95) 0 43.51501 39.10501 32.55701 L
C-CA--0.107200(PDBName=CZ	ResName=PHE	ResNum=95) 0 41.65801 38.29101 31.83901 L
H-HA-0.129700(PDBName=HZ	ResName=PHE	ResNum=95) 0 41.82601 37.30701 32.25401 L
C-CA--0.125600(PDBName=CD2	ResName=PHE	ResNum=95) 0 40.26501 39.82801 30.61201 L
H-HA-0.133000(PDBName=HD2	ResName=PHE	ResNum=95) 0 39.35901 40.01301 30.05101 L
C-CA--0.170400(PDBName=CE2	ResName=PHE	ResNum=95) 0 40.48601 38.55901 31.13801 L
H-HA-0.143000(PDBName=HE2	ResName=PHE	ResNum=95) 0 39.74601 37.78301 31.00001 L
C-C-0.597300(PDBName=C	ResName=PHE	ResNum=95) 0 40.95401 43.24901 32.50801 L
O-O--0.567900(PDBName=O	ResName=PHE	ResNum=95) 0 40.48201 42.70801 33.50701 L
N-N--0.415700(PDBName=N	ResName=TRP	ResNum=96) 0 42.08001 43.95501 32.54801 L
H-H-0.271900(PDBName=HN	ResName=TRP	ResNum=96) 0 42.49001 44.43901 31.77901 L
C-CT--0.027500(PDBName=CA	ResName=TRP	ResNum=96) 0 42.81301 44.05901 33.80401 L
H-H1-0.112300(PDBName=HA	ResName=TRP	ResNum=96) 0 42.80301 43.07401 34.25401 L
C-CT--0.005000(PDBName=CB	ResName=TRP	ResNum=96) 0 44.27401 44.44701 33.54901 L
H-HC-0.033900(PDBName=HB1	ResName=TRP	ResNum=96) 0 44.28001 45.31201 32.84901 L
H-HC-0.033900(PDBName=HB2	ResName=TRP	ResNum=96) 0 44.74301 44.79501 34.49501 L
C-C*--0.141500(PDBName=CG	ResName=TRP	ResNum=96) 0 45.01901 43.31501 32.92801 L
C-CW--0.163800(PDBName=CD1	ResName=TRP	ResNum=96) 0 45.40801 43.20001 31.62801 L
H-H4-0.206200(PDBName=HD1	ResName=TRP	ResNum=96) 0 45.30301 43.98101 30.88701 L
N-NA--0.341800(PDBName=NE1	ResName=TRP	ResNum=96) 0 45.98701 41.96701 31.41401 L
H-H-0.341200(PDBName=HE1	ResName=TRP	ResNum=96) 0 46.37501 41.64601 30.57701 L
C-CN-0.138000(PDBName=CE2	ResName=TRP	ResNum=96) 0 45.98101 41.26401 32.59001 L
C-CB-0.124300(PDBName=CD2	ResName=TRP	ResNum=96) 0 45.38101 42.08501 33.56801 L
C-CA--0.238700(PDBName=CE3	ResName=TRP	ResNum=96) 0 45.25101 41.59501 34.87901 L
H-HA-0.170000(PDBName=HE3	ResName=TRP	ResNum=96) 0 44.79401 42.18101 35.66501 L
C-CA--0.197200(PDBName=CZ3	ResName=TRP	ResNum=96) 0 45.71801 40.31601 35.16601 L
H-HA-0.144700(PDBName=HZ3	ResName=TRP	ResNum=96) 0 45.62101 39.92801 36.17001 L
C-CA--0.260100(PDBName=CZ2	ResName=TRP	ResNum=96) 0 46.45201 39.97301 32.87901 L
H-HA-0.157200(PDBName=HZ2	ResName=TRP	ResNum=96) 0 46.91201 39.34501 32.13201 L
C-CA--0.113400(PDBName=CH2	ResName=TRP	ResNum=96) 0 46.31101 39.52001 34.16901 L
H-HA-0.141700(PDBName=HH2	ResName=TRP	ResNum=96) 0 46.66401 38.52901 34.41701 L
C-C-0.597300(PDBName=C	ResName=TRP	ResNum=96) 0 42.15301 45.00201 34.79101 L
O-O--0.567900(PDBName=O	ResName=TRP	ResNum=96) 0 42.35001 44.87901 36.00501 L
N-N--0.516300(PDBName=N	ResName=GLU	ResNum=97) 0 41.36301 45.94101 34.28501 L
H-H-0.293600(PDBName=HN	ResName=GLU	ResNum=97) 0 41.18001 46.10301 33.31901 L
C-CT-0.039700(PDBName=CA	ResName=GLU	ResNum=97) 0 40.67001 46.85301 35.17901 L
H-H1-0.110500(PDBName=HA	ResName=GLU	ResNum=97) 0 41.36101 47.27101 35.90101 L
C-CT-0.056000(PDBName=CB	ResName=GLU	ResNum=97) 0 39.91601 47.92901 34.41101 L
H-HC--0.017300(PDBName=HB1	ResName=GLU	ResNum=97) 0 40.65901 48.66001 34.01601 L
H-HC--0.017300(PDBName=HB2	ResName=GLU	ResNum=97) 0 39.42501 47.48101 33.51801 L
C-CT-0.013600(PDBName=CG	ResName=GLU	ResNum=97) 0 38.90201 48.64501 35.28401 L
H-HC--0.042500(PDBName=HG1	ResName=GLU	ResNum=97) 0 38.14001 47.92401 35.63201 L
H-HC--0.042500(PDBName=HG2	ResName=GLU	ResNum=97) 0 39.39201 49.11001 36.16201 L
C-C-0.805400(PDBName=CD	ResName=GLU	ResNum=97) 0 38.14001 49.71501 34.54301 L
O-O2--0.818800(PDBName=OE1	ResName=GLU	ResNum=97) 0 38.29701 49.80601 33.30601 L
O-O2--0.818800(PDBName=OE2	ResName=GLU	ResNum=97) 0 37.37701 50.45501 35.19901 L
C-C-0.536600(PDBName=C	ResName=GLU	ResNum=97) 0 39.66701 46.01301 35.94901 L
O-O--0.581900(PDBName=O	ResName=GLU	ResNum=97) 0 39.46001 46.21601 37.15101 L
N-N--0.415700(PDBName=N	ResName=MET	ResNum=98) 0 39.04001 45.06601 35.25201 L
H-H-0.271900(PDBName=HN	ResName=MET	ResNum=98) 0 39.18401 44.87901 34.28201 L
C-CT--0.023700(PDBName=CA	ResName=MET	ResNum=98) 0 38.05901 44.20301 35.89001 L
H-H1-0.088000(PDBName=HA	ResName=MET	ResNum=98) 0 37.32901 44.83901 36.37601 L
C-CT-0.034200(PDBName=CB	ResName=MET	ResNum=98) 0 37.38801 43.30401 34.85401 L
H-HC-0.024100(PDBName=HB1	ResName=MET	ResNum=98) 0 36.78501 43.96801 34.19101 L
H-HC-0.024100(PDBName=HB2	ResName=MET	ResNum=98) 0 38.16601 42.84101 34.20701 L
C-CT-0.001800(PDBName=CG	ResName=MET	ResNum=98) 0 36.48101 42.24601 35.45101 L
H-H1-0.044000(PDBName=HG1	ResName=MET	ResNum=98) 0 37.07001 41.53801 36.07201 L
H-H1-0.044000(PDBName=HG2	ResName=MET	ResNum=98) 0 35.72901 42.72901 36.11301 L
S-S--0.273700(PDBName=SD	ResName=MET	ResNum=98) 0 35.62101 41.29501 34.18001 L
C-CT--0.053600(PDBName=CE	ResName=MET	ResNum=98) 0 36.96501 40.31101 33.49901 L
H-H1-0.068400(PDBName=HE1	ResName=MET	ResNum=98) 0 36.60201 39.65901 32.67601 L
H-H1-0.068400(PDBName=HE2	ResName=MET	ResNum=98) 0 37.76801 40.96201 33.09001 L
H-H1-0.068400(PDBName=HE3	ResName=MET	ResNum=98) 0 37.41701 39.65801 34.27701 L
C-C-0.597300(PDBName=C	ResName=MET	ResNum=98) 0 38.72801 43.36301 36.97001 L
O-O--0.567900(PDBName=O	ResName=MET	ResNum=98) 0 38.25301 43.31301 38.10601 L
N-N--0.415700(PDBName=N	ResName=VAL	ResNum=99) 0 39.82801 42.70301 36.61601 L
H-H-0.271900(PDBName=HN	ResName=VAL	ResNum=99) 0 40.23601 42.71101 35.70701 L
C-CT--0.087500(PDBName=CA	ResName=VAL	ResNum=99) 0 40.53901 41.88701 37.58601 L
H-H1-0.096900(PDBName=HA	ResName=VAL	ResNum=99) 0 39.88901 41.07801 37.89401 L
C-CT-0.298500(PDBName=CB	ResName=VAL	ResNum=99) 0 41.85701 41.32501 37.00501 L
H-HC--0.029700(PDBName=HB	ResName=VAL	ResNum=99) 0 42.31401 42.12401 36.37101 L
C-CT--0.319200(PDBName=CG1	ResName=VAL	ResNum=99) 0 42.80501 40.96801 38.13401 L
H-HC-0.079100(PDBName=HG11	ResName=VAL	ResNum=99) 0 43.74001 40.52701 37.72701 L
H-HC-0.079100(PDBName=HG12	ResName=VAL	ResNum=99) 0 43.09201 41.86201 38.72601 L
H-HC-0.079100(PDBName=HG13	ResName=VAL	ResNum=99) 0 42.34101 40.22301 38.81501 L
C-CT--0.319200(PDBName=CG2	ResName=VAL	ResNum=99) 0 41.56501 40.07301 36.15201 L
H-HC-0.079100(PDBName=HG21	ResName=VAL	ResNum=99) 0 42.50801 39.63601 35.76101 L
H-HC-0.079100(PDBName=HG22	ResName=VAL	ResNum=99) 0 41.04601 39.30001 36.75901 L
H-HC-0.079100(PDBName=HG23	ResName=VAL	ResNum=99) 0 40.92401 40.32101 35.28101 L
C-C-0.597300(PDBName=C	ResName=VAL	ResNum=99) 0 40.83601 42.73201 38.82201 L
O-O--0.567900(PDBName=O	ResName=VAL	ResNum=99) 0 40.61901 42.29001 39.94501 L
N-N--0.415700(PDBName=N	ResName=TRP	ResNum=100) 0 41.31101 43.95601 38.61501 L
H-H-0.271900(PDBName=HN	ResName=TRP	ResNum=100) 0 41.48801 44.34701 37.71501 L
C-CT--0.027500(PDBName=CA	ResName=TRP	ResNum=100) 0 41.61201 44.83201 39.73601 L
H-H1-0.112300(PDBName=HA	ResName=TRP	ResNum=100) 0 42.24501 44.28401 40.42401 L
C-CT--0.005000(PDBName=CB	ResName=TRP	ResNum=100) 0 42.29801 46.12401 39.26901 L
H-HC-0.033900(PDBName=HB1	ResName=TRP	ResNum=100) 0 43.24101 45.84101 38.75101 L
H-HC-0.033900(PDBName=HB2	ResName=TRP	ResNum=100) 0 41.66101 46.64001 38.51901 L
C-C*--0.141500(PDBName=CG	ResName=TRP	ResNum=100) 0 42.64201 47.02501 40.41401 L
C-CW--0.163800(PDBName=CD1	ResName=TRP	ResNum=100) 0 41.80401 47.90001 41.05701 L
H-H4-0.206200(PDBName=HD1	ResName=TRP	ResNum=100) 0 40.79501 48.12301 40.73801 L
N-NA--0.341800(PDBName=NE1	ResName=TRP	ResNum=100) 0 42.41801 48.41201 42.17801 L
H-H-0.341200(PDBName=HE1	ResName=TRP	ResNum=100) 0 42.02001 49.02401 42.82701 L
C-CN-0.138000(PDBName=CE2	ResName=TRP	ResNum=100) 0 43.67801 47.88501 42.27501 L
C-CB-0.124300(PDBName=CD2	ResName=TRP	ResNum=100) 0 43.85901 47.01001 41.17501 L
C-CA--0.238700(PDBName=CE3	ResName=TRP	ResNum=100) 0 45.08101 46.33801 41.03801 L
H-HA-0.170000(PDBName=HE3	ResName=TRP	ResNum=100) 0 45.27301 45.66601 40.21201 L
C-CA--0.197200(PDBName=CZ3	ResName=TRP	ResNum=100) 0 46.07301 46.55401 41.99401 L
H-HA-0.144700(PDBName=HZ3	ResName=TRP	ResNum=100) 0 47.02201 46.04401 41.90001 L
C-CA--0.260100(PDBName=CZ2	ResName=TRP	ResNum=100) 0 44.67501 48.10101 43.23201 L
H-HA-0.157200(PDBName=HZ2	ResName=TRP	ResNum=100) 0 44.53601 48.76701 44.07001 L
C-CA--0.113400(PDBName=CH2	ResName=TRP	ResNum=100) 0 45.86201 47.42701 43.07701 L
H-HA-0.141700(PDBName=HH2	ResName=TRP	ResNum=100) 0 46.64801 47.57501 43.80401 L
C-C-0.597300(PDBName=C	ResName=TRP	ResNum=100) 0 40.34101 45.18601 40.49101 L
O-O--0.567900(PDBName=O	ResName=TRP	ResNum=100) 0 40.26701 45.01401 41.70601 L
N-N--0.516300(PDBName=N	ResName=GLU	ResNum=101) 0 39.34101 45.68001 39.77001 L
H-H-0.293600(PDBName=HN	ResName=GLU	ResNum=101) 0 39.36401 45.81701 38.78401 L
C-CT-0.039700(PDBName=CA	ResName=GLU	ResNum=101) 0 38.08501 46.07401 40.39401 L
H-H1-0.110500(PDBName=HA	ResName=GLU	ResNum=101) 0 38.33301 46.83001 41.12801 L
C-CT-0.056000(PDBName=CB	ResName=GLU	ResNum=101) 0 37.17001 46.71801 39.35801 L
H-HC--0.017300(PDBName=HB1	ResName=GLU	ResNum=101) 0 37.35901 46.22801 38.37501 L
H-HC--0.017300(PDBName=HB2	ResName=GLU	ResNum=101) 0 36.10701 46.50201 39.60701 L
C-CT-0.013600(PDBName=CG	ResName=GLU	ResNum=101) 0 37.39301 48.20601 39.23201 L
H-HC--0.042500(PDBName=HG1	ResName=GLU	ResNum=101) 0 36.85601 48.73001 40.04401 L
H-HC--0.042500(PDBName=HG2	ResName=GLU	ResNum=101) 0 38.47201 48.45201 39.29001 L
C-C-0.805400(PDBName=CD	ResName=GLU	ResNum=101) 0 36.84401 48.78001 37.94701 L
O-O2--0.818800(PDBName=OE1	ResName=GLU	ResNum=101) 0 36.01201 48.11701 37.30001 L
O-O2--0.818800(PDBName=OE2	ResName=GLU	ResNum=101) 0 37.24501 49.90401 37.58901 L
C-C-0.536600(PDBName=C	ResName=GLU	ResNum=101) 0 37.35401 44.96101 41.12301 L
O-O--0.581900(PDBName=O	ResName=GLU	ResNum=101) 0 36.74601 45.20501 42.15701 L
N-N--0.415700(PDBName=N	ResName=GLN	ResNum=102) 0 37.42301 43.74101 40.60201 L
H-H-0.271900(PDBName=HN	ResName=GLN	ResNum=102) 0 37.91701 43.50301 39.76801 L
C-CT--0.003100(PDBName=CA	ResName=GLN	ResNum=102) 0 36.74901 42.61701 41.24701 L
H-H1-0.085000(PDBName=HA	ResName=GLN	ResNum=102) 0 35.87201 43.02801 41.73201 L
C-CT--0.003600(PDBName=CB	ResName=GLN	ResNum=102) 0 36.33001 41.57101 40.21001 L
H-HC-0.017100(PDBName=HB1	ResName=GLN	ResNum=102) 0 37.25901 41.24401 39.68801 L
H-HC-0.017100(PDBName=HB2	ResName=GLN	ResNum=102) 0 35.93501 40.67101 40.73301 L
C-CT--0.064500(PDBName=CG	ResName=GLN	ResNum=102) 0 35.32901 42.08401 39.18601 L
H-HC-0.035200(PDBName=HG1	ResName=GLN	ResNum=102) 0 35.80201 42.84601 38.53001 L
H-HC-0.035200(PDBName=HG2	ResName=GLN	ResNum=102) 0 34.96801 41.25701 38.54101 L
C-C-0.695100(PDBName=CD	ResName=GLN	ResNum=102) 0 34.12801 42.76001 39.82701 L
O-O--0.608600(PDBName=OE1	ResName=GLN	ResNum=102) 0 33.42401 42.16501 40.64801 L
N-N--0.940700(PDBName=NE2	ResName=GLN	ResNum=102) 0 33.88601 44.01001 39.45001 L
H-H-0.425100(PDBName=HE21	ResName=GLN	ResNum=102) 0 33.10401 44.46301 39.86801 L
H-H-0.425100(PDBName=HE22	ResName=GLN	ResNum=102) 0 34.46601 44.44201 38.76801 L
C-C-0.597300(PDBName=C	ResName=GLN	ResNum=102) 0 37.60101 41.95501 42.32301 L
O-O--0.567900(PDBName=O	ResName=GLN	ResNum=102) 0 37.13601 41.05101 43.02101 L
N-N--0.347900(PDBName=N	ResName=LYS	ResNum=103) 0 38.84301 42.41401 42.46301 L
H-H-0.274700(PDBName=HN	ResName=LYS	ResNum=103) 0 39.22101 43.14801 41.90101 L
C-CT--0.240000(PDBName=CA	ResName=LYS	ResNum=103) 0 39.75301 41.86901 43.46201 L
H-H1-0.142600(PDBName=HA	ResName=LYS	ResNum=103) 0 40.69001 42.40401 43.36301 L
C-CT--0.009400(PDBName=CB	ResName=LYS	ResNum=103) 0 39.17101 42.04101 44.87101 L
H-HC-0.036200(PDBName=HB1	ResName=LYS	ResNum=103) 0 38.21601 41.46701 44.90401 L
H-HC-0.036200(PDBName=HB2	ResName=LYS	ResNum=103) 0 39.85201 41.55701 45.60601 L
C-CT-0.018700(PDBName=CG	ResName=LYS	ResNum=103) 0 38.89501 43.49101 45.26201 L
H-HC-0.010300(PDBName=HG1	ResName=LYS	ResNum=103) 0 39.84201 44.07301 45.19601 L
H-HC-0.010300(PDBName=HG2	ResName=LYS	ResNum=103) 0 38.18101 43.93401 44.53001 L
C-CT--0.047900(PDBName=CD	ResName=LYS	ResNum=103) 0 38.34001 43.57801 46.68701 L
H-HC-0.062100(PDBName=HD1	ResName=LYS	ResNum=103) 0 37.51001 42.84201 46.78701 L
H-HC-0.062100(PDBName=HD2	ResName=LYS	ResNum=103) 0 39.14601 43.27001 47.39301 L
C-CT--0.014300(PDBName=CE	ResName=LYS	ResNum=103) 0 37.85201 44.98401 47.02801 L
H-HP-0.113500(PDBName=HE1	ResName=LYS	ResNum=103) 0 37.00601 45.27501 46.36601 L
H-HP-0.113500(PDBName=HE2	ResName=LYS	ResNum=103) 0 37.50501 45.03201 48.08401 L
N-N3--0.385400(PDBName=NZ	ResName=LYS	ResNum=103) 0 38.91501 46.01001 46.86401 L
H-H-0.340000(PDBName=HZ1	ResName=LYS	ResNum=103) 0 38.54201 46.95101 47.10401 L
H-H-0.340000(PDBName=HZ2	ResName=LYS	ResNum=103) 0 39.71401 45.78501 47.49001 L
H-H-0.340000(PDBName=HZ3	ResName=LYS	ResNum=103) 0 39.24401 46.01201 45.87701 L
C-C-0.734100(PDBName=C	ResName=LYS	ResNum=103) 0 40.04101 40.39901 43.20601 L
O-O--0.589400(PDBName=O	ResName=LYS	ResNum=103) 0 40.12601 39.59601 44.13801 L
N-N--0.415700(PDBName=N	ResName=SER	ResNum=104) 0 40.19301 40.04201 41.94001 L
H-H-0.271900(PDBName=HN	ResName=SER	ResNum=104) 0 40.12601 40.65801 41.15501 L
C-CT--0.024900(PDBName=CA	ResName=SER	ResNum=104) 0 40.48301 38.65901 41.58901 L
H-H1-0.084300(PDBName=HA	ResName=SER	ResNum=104) 0 39.83601 38.05201 42.20901 L
C-CT-0.211700(PDBName=CB	ResName=SER	ResNum=104) 0 40.24701 38.43201 40.09901 L
H-H1-0.035200(PDBName=HB1	ResName=SER	ResNum=104) 0 40.75301 39.25201 39.54001 L
H-H1-0.035200(PDBName=HB2	ResName=SER	ResNum=104) 0 40.71601 37.47601 39.77301 L
O-OH--0.654600(PDBName=OG	ResName=SER	ResNum=104) 0 38.86301 38.45501 39.78801 L
H-HO-0.427500(PDBName=HG1	ResName=SER	ResNum=104) 0 38.78901 38.53201 38.82801 L
C-C-0.597300(PDBName=C	ResName=SER	ResNum=104) 0 41.92501 38.28901 41.93701 L
O-O--0.567900(PDBName=O	ResName=SER	ResNum=104) 0 42.84301 39.10301 41.80501 L
N-N--0.347900(PDBName=N	ResName=ARG	ResNum=105) 0 42.10501 37.05401 42.38601 L
H-H-0.274700(PDBName=HN	ResName=ARG	ResNum=105) 0 41.33501 36.42901 42.49101 L
C-CT--0.263700(PDBName=CA	ResName=ARG	ResNum=105) 0 43.41201 36.54301 42.74701 L
H-H1-0.156000(PDBName=HA	ResName=ARG	ResNum=105) 0 44.08401 37.37401 42.92801 L
C-CT--0.000700(PDBName=CB	ResName=ARG	ResNum=105) 0 43.27401 35.63901 43.97301 L
H-HC-0.032700(PDBName=HB1	ResName=ARG	ResNum=105) 0 43.13001 36.31601 44.84901 L
H-HC-0.032700(PDBName=HB2	ResName=ARG	ResNum=105) 0 42.34001 35.04101 43.89101 L
C-CT-0.039000(PDBName=CG	ResName=ARG	ResNum=105) 0 44.45601 34.72801 44.28001 L
H-HC-0.028500(PDBName=HG1	ResName=ARG	ResNum=105) 0 44.16001 34.02501 45.08901 L
H-HC-0.028500(PDBName=HG2	ResName=ARG	ResNum=105) 0 44.66301 34.09001 43.39001 L
C-CT-0.048600(PDBName=CD	ResName=ARG	ResNum=105) 0 45.71101 35.50101 44.61601 L
H-H1-0.068700(PDBName=HD1	ResName=ARG	ResNum=105) 0 46.12801 35.95201 43.68601 L
H-H1-0.068700(PDBName=HD2	ResName=ARG	ResNum=105) 0 45.50501 36.31701 45.34801 L
N-N2--0.529500(PDBName=NE	ResName=ARG	ResNum=105) 0 46.71001 34.63101 45.22001 L
H-H-0.345600(PDBName=HE	ResName=ARG	ResNum=105) 0 46.32401 33.77201 45.57501 L
C-CA-0.807600(PDBName=CZ	ResName=ARG	ResNum=105) 0 48.00201 34.92701 45.30101 L
N-N2--0.862700(PDBName=NH1	ResName=ARG	ResNum=105) 0 48.44601 36.07401 44.81201 L
H-H-0.447800(PDBName=HH11	ResName=ARG	ResNum=105) 0 49.41101 36.29601 44.84301 L
H-H-0.447800(PDBName=HH12	ResName=ARG	ResNum=105) 0 47.78401 36.62401 44.29801 L
N-N2--0.862700(PDBName=NH2	ResName=ARG	ResNum=105) 0 48.85301 34.07201 45.86101 L
H-H-0.447800(PDBName=HH21	ResName=ARG	ResNum=105) 0 49.79801 34.33401 45.99701 L
H-H-0.447800(PDBName=HH22	ResName=ARG	ResNum=105) 0 48.46201 33.28101 46.31301 L
C-C-0.734100(PDBName=C	ResName=ARG	ResNum=105) 0 43.98801 35.76501 41.56601 L
O-O--0.589400(PDBName=O	ResName=ARG	ResNum=105) 0 45.18601 35.82801 41.29301 L
N-N--0.415700(PDBName=N	ResName=GLY	ResNum=106) 0 43.12201 35.04101 40.86101 L
H-H-0.271900(PDBName=HN	ResName=GLY	ResNum=106) 0 42.14201 34.99601 41.05301 L
C-CT--0.025200(PDBName=CA	ResName=GLY	ResNum=106) 0 43.57701 34.24901 39.73301 L
H-H1-0.069800(PDBName=HA1	ResName=GLY	ResNum=106) 0 43.39501 33.22401 40.02601 L
H-H1-0.069800(PDBName=HA2	ResName=GLY	ResNum=106) 0 44.62301 34.50001 39.62001 L
C-C-0.597300(PDBName=C	ResName=GLY	ResNum=106) 0 42.89401 34.48401 38.40201 L
O-O--0.567900(PDBName=O	ResName=GLY	ResNum=106) 0 41.77401 34.97601 38.35001 L
N-N--0.415700(PDBName=N	ResName=VAL	ResNum=107) 0 43.60001 34.14901 37.32201 L
H-H-0.271900(PDBName=HN	ResName=VAL	ResNum=107) 0 44.52901 33.79401 37.38601 L
C-CT--0.087500(PDBName=CA	ResName=VAL	ResNum=107) 0 43.09201 34.26701 35.96101 L
H-H1-0.096900(PDBName=HA	ResName=VAL	ResNum=107) 0 42.02401 34.44401 35.98401 L
C-CT-0.298500(PDBName=CB	ResName=VAL	ResNum=107) 0 43.85401 35.32101 35.13101 L
H-HC--0.029700(PDBName=HB	ResName=VAL	ResNum=107) 0 44.94701 35.13101 35.26601 L
C-CT--0.319200(PDBName=CG1	ResName=VAL	ResNum=107) 0 43.48701 35.17601 33.66801 L
H-HC-0.079100(PDBName=HG11	ResName=VAL	ResNum=107) 0 43.99901 35.95501 33.06301 L
H-HC-0.079100(PDBName=HG12	ResName=VAL	ResNum=107) 0 43.79401 34.18901 33.26401 L
H-HC-0.079100(PDBName=HG13	ResName=VAL	ResNum=107) 0 42.39201 35.29401 33.52401 L
C-CT--0.319200(PDBName=CG2	ResName=VAL	ResNum=107) 0 43.50901 36.71601 35.59701 L
H-HC-0.079100(PDBName=HG21	ResName=VAL	ResNum=107) 0 44.02601 37.47701 34.97501 L
H-HC-0.079100(PDBName=HG22	ResName=VAL	ResNum=107) 0 42.41401 36.89101 35.52601 L
H-HC-0.079100(PDBName=HG23	ResName=VAL	ResNum=107) 0 43.82001 36.87601 36.65001 L
C-C-0.597300(PDBName=C	ResName=VAL	ResNum=107) 0 43.31601 32.90801 35.30901 L
O-O--0.567900(PDBName=O	ResName=VAL	ResNum=107) 0 44.44401 32.41001 35.27001 L
N-N--0.415700(PDBName=N	ResName=VAL	ResNum=108) 0 42.24501 32.30501 34.81201 L
H-H-0.271900(PDBName=HN	ResName=VAL	ResNum=108) 0 41.31901 32.67301 34.83701 L
C-CT--0.087500(PDBName=CA	ResName=VAL	ResNum=108) 0 42.35701 31.01501 34.17201 L
H-H1-0.096900(PDBName=HA	ResName=VAL	ResNum=108) 0 43.36101 30.65701 34.36001 L
C-CT-0.298500(PDBName=CB	ResName=VAL	ResNum=108) 0 41.31301 30.02201 34.75901 L
H-HC--0.029700(PDBName=HB	ResName=VAL	ResNum=108) 0 40.30001 30.46901 34.60801 L
C-CT--0.319200(PDBName=CG1	ResName=VAL	ResNum=108) 0 41.38701 28.68801 34.03301 L
H-HC-0.079100(PDBName=HG11	ResName=VAL	ResNum=108) 0 40.66801 27.96601 34.47801 L
H-HC-0.079100(PDBName=HG12	ResName=VAL	ResNum=108) 0 41.12901 28.79101 32.95901 L
H-HC-0.079100(PDBName=HG13	ResName=VAL	ResNum=108) 0 42.40601 28.25301 34.11401 L
C-CT--0.319200(PDBName=CG2	ResName=VAL	ResNum=108) 0 41.56801 29.82901 36.24401 L
H-HC-0.079100(PDBName=HG21	ResName=VAL	ResNum=108) 0 40.85601 29.09201 36.67201 L
H-HC-0.079100(PDBName=HG22	ResName=VAL	ResNum=108) 0 42.60201 29.45901 36.41801 L
H-HC-0.079100(PDBName=HG23	ResName=VAL	ResNum=108) 0 41.44001 30.78101 36.80101 L
C-C-0.597300(PDBName=C	ResName=VAL	ResNum=108) 0 42.17801 31.10401 32.66001 L
O-O--0.567900(PDBName=O	ResName=VAL	ResNum=108) 0 41.12101 31.49801 32.17101 L
N-N--0.415700(PDBName=N	ResName=MET	ResNum=109) 0 43.23801 30.76701 31.93001 L
H-H-0.271900(PDBName=HN	ResName=MET	ResNum=109) 0 44.12101 30.50801 32.31601 L
C-CT--0.023700(PDBName=CA	ResName=MET	ResNum=109) 0 43.19001 30.75001 30.48901 L
H-H1-0.088000(PDBName=HA	ResName=MET	ResNum=109) 0 42.25801 31.20501 30.17801 L
C-CT-0.034200(PDBName=CB	ResName=MET	ResNum=109) 0 44.43301 31.46601 29.96101 L
H-HC-0.024100(PDBName=HB1	ResName=MET	ResNum=109) 0 44.58601 32.36601 30.60201 L
H-HC-0.024100(PDBName=HB2	ResName=MET	ResNum=109) 0 45.32501 30.81901 30.11501 L
C-CT-0.001800(PDBName=CG	ResName=MET	ResNum=109) 0 44.28801 31.89201 28.49801 L
H-H1-0.044000(PDBName=HG1	ResName=MET	ResNum=109) 0 44.72601 31.12301 27.82701 L
H-H1-0.044000(PDBName=HG2	ResName=MET	ResNum=109) 0 43.21001 31.98801 28.24201 L
S-S--0.273700(PDBName=SD	ResName=MET	ResNum=109) 0 45.10801 33.45601 28.15801 L
C-CT--0.053600(PDBName=CE	ResName=MET	ResNum=109) 0 46.08001 32.92201 26.74101 L
H-H1-0.068400(PDBName=HE1	ResName=MET	ResNum=109) 0 46.70201 33.75501 26.35001 L
H-H1-0.068400(PDBName=HE2	ResName=MET	ResNum=109) 0 46.76101 32.08701 27.01601 L
H-H1-0.068400(PDBName=HE3	ResName=MET	ResNum=109) 0 45.42401 32.57001 25.91601 L
C-C-0.597300(PDBName=C	ResName=MET	ResNum=109) 0 43.17801 29.31301 30.01201 L
O-O--0.567900(PDBName=O	ResName=MET	ResNum=109) 0 43.97501 28.48501 30.43301 L
N-N--0.415700(PDBName=N	ResName=LEU	ResNum=110) 0 42.22801 28.99601 29.13401 L
H-H-0.271900(PDBName=HN	ResName=LEU	ResNum=110) 0 41.58101 29.64801 28.74401 L
C-CT--0.051800(PDBName=CA	ResName=LEU	ResNum=110) 0 42.05701 27.62801 28.66201 L
H-H1-0.092200(PDBName=HA	ResName=LEU	ResNum=110) 0 42.80401 27.04401 29.18401 L
C-CT--0.110200(PDBName=CB	ResName=LEU	ResNum=110) 0 40.63601 27.15701 29.00001 L
H-HC-0.045700(PDBName=HB1	ResName=LEU	ResNum=110) 0 39.93001 27.82701 28.45701 L
H-HC-0.045700(PDBName=HB2	ResName=LEU	ResNum=110) 0 40.48201 26.13901 28.57701 L
C-CT-0.353100(PDBName=CG	ResName=LEU	ResNum=110) 0 40.26601 27.17001 30.48701 L
H-HC--0.036100(PDBName=HG	ResName=LEU	ResNum=110) 0 40.48101 28.18401 30.90301 L
C-CT--0.412100(PDBName=CD1	ResName=LEU	ResNum=110) 0 38.79101 26.84901 30.67501 L
H-HC-0.100000(PDBName=HD11	ResName=LEU	ResNum=110) 0 38.53501 26.81201 31.75601 L
H-HC-0.100000(PDBName=HD12	ResName=LEU	ResNum=110) 0 38.15701 27.62401 30.19301 L
H-HC-0.100000(PDBName=HD13	ResName=LEU	ResNum=110) 0 38.54301 25.86401 30.22601 L
C-CT--0.412100(PDBName=CD2	ResName=LEU	ResNum=110) 0 41.13901 26.17101 31.21501 L
H-HC-0.100000(PDBName=HD21	ResName=LEU	ResNum=110) 0 40.90401 26.17301 32.30201 L
H-HC-0.100000(PDBName=HD22	ResName=LEU	ResNum=110) 0 40.98301 25.14001 30.83901 L
H-HC-0.100000(PDBName=HD23	ResName=LEU	ResNum=110) 0 42.21301 26.43001 31.09101 L
C-C-0.597300(PDBName=C	ResName=LEU	ResNum=110) 0 42.30601 27.46601 27.17401 L
O-O--0.567900(PDBName=O	ResName=LEU	ResNum=110) 0 41.82301 26.52601 26.53601 L
N-N--0.415700(PDBName=N	ResName=ASN	ResNum=111) 0 43.06001 28.39101 26.60801 L
H-H-0.271900(PDBName=HN	ResName=ASN	ResNum=111) 0 43.47501 29.16701 27.08101 L
C-CT-0.014300(PDBName=CA	ResName=ASN	ResNum=111) 0 43.34501 28.33101 25.18601 L
H-H1-0.104800(PDBName=HA	ResName=ASN	ResNum=111) 0 43.43101 27.28201 24.92301 L
C-CT--0.204100(PDBName=CB	ResName=ASN	ResNum=111) 0 42.27101 29.08301 24.41001 L
H-HC-0.079700(PDBName=HB1	ResName=ASN	ResNum=111) 0 42.42101 28.87101 23.32901 L
H-HC-0.079700(PDBName=HB2	ResName=ASN	ResNum=111) 0 41.26401 28.71001 24.68601 L
C-C-0.713000(PDBName=CG	ResName=ASN	ResNum=111) 0 42.35301 30.57601 24.61301 L
O-O--0.593100(PDBName=OD1	ResName=ASN	ResNum=111) 0 42.40301 31.05601 25.73801 L
N-N--0.919100(PDBName=ND2	ResName=ASN	ResNum=111) 0 42.37301 31.31701 23.52201 L
H-H-0.419600(PDBName=HD21	ResName=ASN	ResNum=111) 0 42.43801 32.30401 23.64001 L
H-H-0.419600(PDBName=HD22	ResName=ASN	ResNum=111) 0 42.35301 30.88501 22.62601 L
C-C-0.597300(PDBName=C	ResName=ASN	ResNum=111) 0 44.68501 28.97501 24.93901 L
O-O--0.567900(PDBName=O	ResName=ASN	ResNum=111) 0 45.30601 29.52201 25.85001 L
N-N--0.347900(PDBName=N	ResName=ARG	ResNum=112) 0 45.12601 28.90801 23.69201 L
H-H-0.274700(PDBName=HN	ResName=ARG	ResNum=112) 0 44.60501 28.44501 22.97901 L
C-CT--0.263700(PDBName=CA	ResName=ARG	ResNum=112) 0 46.38501 29.50101 23.29501 L
H-H1-0.156000(PDBName=HA	ResName=ARG	ResNum=112) 0 46.93901 29.81301 24.17201 L
C-CT--0.000700(PDBName=CB	ResName=ARG	ResNum=112) 0 47.18001 28.50401 22.46401 L
H-HC-0.032700(PDBName=HB1	ResName=ARG	ResNum=112) 0 46.46701 28.07301 21.72101 L
H-HC-0.032700(PDBName=HB2	ResName=ARG	ResNum=112) 0 47.95101 29.04401 21.87101 L
C-CT-0.039000(PDBName=CG	ResName=ARG	ResNum=112) 0 47.76601 27.39501 23.33101 L
H-HC-0.028500(PDBName=HG1	ResName=ARG	ResNum=112) 0 48.49201 27.84801 24.04201 L
H-HC-0.028500(PDBName=HG2	ResName=ARG	ResNum=112) 0 46.95601 26.96401 23.96401 L
C-CT-0.048600(PDBName=CD	ResName=ARG	ResNum=112) 0 48.37501 26.28401 22.49801 L
H-H1-0.068700(PDBName=HD1	ResName=ARG	ResNum=112) 0 48.97501 26.72801 21.67001 L
H-H1-0.068700(PDBName=HD2	ResName=ARG	ResNum=112) 0 49.04001 25.63101 23.11001 L
N-N2--0.529500(PDBName=NE	ResName=ARG	ResNum=112) 0 47.35701 25.40701 21.92201 L
H-H-0.345600(PDBName=HE	ResName=ARG	ResNum=112) 0 46.82701 24.90701 22.61601 L
C-CA-0.807600(PDBName=CZ	ResName=ARG	ResNum=112) 0 47.13001 25.26201 20.62001 L
N-N2--0.862700(PDBName=NH1	ResName=ARG	ResNum=112) 0 47.85101 25.94101 19.73401 L
H-H-0.447800(PDBName=HH11	ResName=ARG	ResNum=112) 0 47.66901 25.85601 18.76401 L
H-H-0.447800(PDBName=HH12	ResName=ARG	ResNum=112) 0 48.47701 26.63001 20.10601 L
N-N2--0.862700(PDBName=NH2	ResName=ARG	ResNum=112) 0 46.17701 24.43101 20.20401 L
H-H-0.447800(PDBName=HH21	ResName=ARG	ResNum=112) 0 46.06301 24.25501 19.23701 L
H-H-0.447800(PDBName=HH22	ResName=ARG	ResNum=112) 0 45.75101 23.85701 20.89101 L
C-C-0.734100(PDBName=C	ResName=ARG	ResNum=112) 0 46.07401 30.75601 22.51101 L
O-O--0.589400(PDBName=O	ResName=ARG	ResNum=112) 0 44.96301 30.91101 22.00001 L
N-N--0.415700(PDBName=N	ResName=VAL	ResNum=113) 0 47.04001 31.66501 22.45401 L
H-H-0.271900(PDBName=HN	ResName=VAL	ResNum=113) 0 47.93401 31.55201 22.88001 L
C-CT--0.087500(PDBName=CA	ResName=VAL	ResNum=113) 0 46.86501 32.92301 21.75001 L
H-H1-0.096900(PDBName=HA	ResName=VAL	ResNum=113) 0 46.04301 33.45701 22.20901 L
C-CT-0.298500(PDBName=CB	ResName=VAL	ResNum=113) 0 48.14701 33.76301 21.80901 L
H-HC--0.029700(PDBName=HB	ResName=VAL	ResNum=113) 0 48.99201 33.11401 21.47101 L
C-CT--0.319200(PDBName=CG1	ResName=VAL	ResNum=113) 0 48.03801 34.95001 20.89501 L
H-HC-0.079100(PDBName=HG11	ResName=VAL	ResNum=113) 0 48.95201 35.57801 20.96801 L
H-HC-0.079100(PDBName=HG12	ResName=VAL	ResNum=113) 0 47.93301 34.64201 19.83401 L
H-HC-0.079100(PDBName=HG13	ResName=VAL	ResNum=113) 0 47.16501 35.57901 21.17101 L
C-CT--0.319200(PDBName=CG2	ResName=VAL	ResNum=113) 0 48.37301 34.23201 23.23501 L
H-HC-0.079100(PDBName=HG21	ResName=VAL	ResNum=113) 0 49.27501 34.87701 23.29801 L
H-HC-0.079100(PDBName=HG22	ResName=VAL	ResNum=113) 0 47.49901 34.81601 23.59701 L
H-HC-0.079100(PDBName=HG23	ResName=VAL	ResNum=113) 0 48.52601 33.37301 23.92101 L
C-C-0.597300(PDBName=C	ResName=VAL	ResNum=113) 0 46.47801 32.64201 20.31101 L
O-O--0.567900(PDBName=O	ResName=VAL	ResNum=113) 0 45.59901 33.29401 19.75401 L
N-N--0.415700(PDBName=N	ResName=MET	ResNum=114) 0 47.12901 31.65801 19.71001 L
H-H-0.271900(PDBName=HN	ResName=MET	ResNum=114) 0 47.86301 31.12101 20.12001 L
C-CT--0.023700(PDBName=CA	ResName=MET	ResNum=114) 0 46.79901 31.28001 18.34601 L
H-H1-0.088000(PDBName=HA	ResName=MET	ResNum=114) 0 45.92401 31.84501 18.05001 L
C-CT-0.034200(PDBName=CB	ResName=MET	ResNum=114) 0 47.96401 31.52601 17.39201 L
H-HC-0.024100(PDBName=HB1	ResName=MET	ResNum=114) 0 48.15301 32.62501 17.38701 L
H-HC-0.024100(PDBName=HB2	ResName=MET	ResNum=114) 0 48.88401 31.05401 17.80301 L
C-CT-0.001800(PDBName=CG	ResName=MET	ResNum=114) 0 47.66501 31.04601 15.97401 L
H-H1-0.044000(PDBName=HG1	ResName=MET	ResNum=114) 0 47.394939 29.991195 16.008548 L
H-H1-0.044000(PDBName=HG2	ResName=MET	ResNum=114) 0 46.808726 31.601313 15.597472 L
S-S--0.273700(PDBName=SD	ResName=MET	ResNum=114) 0 49.005637 31.191761 14.766588 L
C-CT--0.053600(PDBName=CE	ResName=MET	ResNum=114) 0 49.175832 32.992151 14.626696 L
H-H1-0.068400(PDBName=HE1	ResName=MET	ResNum=114) 0 49.955172 33.223867 13.899509 L
H-H1-0.068400(PDBName=HE2	ResName=MET	ResNum=114) 0 48.235311 33.427619 14.29081 L
H-H1-0.068400(PDBName=HE3	ResName=MET	ResNum=114) 0 49.456892 33.417317 15.590175 L
C-C-0.597300(PDBName=C	ResName=MET	ResNum=114) 0 46.412757 29.788019 18.383232 L
O-O--0.567900(PDBName=O	ResName=MET	ResNum=114) 0 47.138446 28.976475 18.960156 L
N-N--0.516300(PDBName=N	ResName=GLU	ResNum=115) 0 45.293232 29.420034 17.754039 L
H-H-0.293600(PDBName=HN	ResName=GLU	ResNum=115) 0 44.765585 30.141845 17.275717 L
C-CT-0.039700(PDBName=CA	ResName=GLU	ResNum=115) 0 44.873963 28.020116 17.538844 L
H-H1-0.110500(PDBName=HA	ResName=GLU	ResNum=115) 0 45.71997 27.353328 17.714256 L
C-CT-0.056000(PDBName=CB	ResName=GLU	ResNum=115) 0 43.744362 27.586472 18.483916 L
H-HC--0.017300(PDBName=HB1	ResName=GLU	ResNum=115) 0 42.847936 28.164785 18.272453 L
H-HC--0.017300(PDBName=HB2	ResName=GLU	ResNum=115) 0 43.515888 26.54101 18.283479 L
C-CT-0.013600(PDBName=CG	ResName=GLU	ResNum=115) 0 44.123408 27.722025 19.963161 L
H-HC--0.042500(PDBName=HG1	ResName=GLU	ResNum=115) 0 45.063509 27.194944 20.126164 L
H-HC--0.042500(PDBName=HG2	ResName=GLU	ResNum=115) 0 44.270986 28.776918 20.202782 L
C-C-0.805400(PDBName=CD	ResName=GLU	ResNum=115) 0 43.066791 27.150193 20.911505 L
O-O2--0.818800(PDBName=OE1	ResName=GLU	ResNum=115) 0 41.932325 26.838716 20.481243 L
O-O2--0.818800(PDBName=OE2	ResName=GLU	ResNum=115) 0 43.355432 27.062107 22.126841 L
C-C-0.536600(PDBName=C	ResName=GLU	ResNum=115) 0 44.43486 27.858142 16.083161 L
O-O--0.581900(PDBName=O	ResName=GLU	ResNum=115) 0 43.627396 28.662768 15.60319 L
N-N--0.347900(PDBName=N	ResName=LYS	ResNum=116) 0 45.046452 26.889744 15.386585 L
H-H-0.274700(PDBName=HN	ResName=LYS	ResNum=116) 0 45.458954 26.166063 15.976328 L
C-CT--0.240000(PDBName=CA	ResName=LYS	ResNum=116) 0 45.130016 26.721784 13.920263 L
H-H1-0.142600(PDBName=HA	ResName=LYS	ResNum=116) 0 46.122926 26.329253 13.700855 L
C-CT--0.009400(PDBName=CB	ResName=LYS	ResNum=116) 0 44.125547 25.653179 13.450509 L
H-HC-0.036200(PDBName=HB1	ResName=LYS	ResNum=116) 0 43.225546 25.697673 14.067442 L
H-HC-0.036200(PDBName=HB2	ResName=LYS	ResNum=116) 0 43.84416 25.830568 12.411054 L
C-CT-0.018700(PDBName=CG	ResName=LYS	ResNum=116) 0 44.776815 24.262834 13.543209 L
H-HC-0.010300(PDBName=HG1	ResName=LYS	ResNum=116) 0 45.519703 24.166611 12.749672 L
H-HC-0.010300(PDBName=HG2	ResName=LYS	ResNum=116) 0 45.289204 24.164252 14.499981 L
C-CT--0.047900(PDBName=CD	ResName=LYS	ResNum=116) 0 43.755444 23.130032 13.420203 L
H-HC-0.062100(PDBName=HD1	ResName=LYS	ResNum=116) 0 43.025074 23.235481 14.225415 L
H-HC-0.062100(PDBName=HD2	ResName=LYS	ResNum=116) 0 43.24483 23.194664 12.458131 L
C-CT--0.014300(PDBName=CE	ResName=LYS	ResNum=116) 0 44.480856 21.783874 13.545995 L
H-HP-0.113500(PDBName=HE1	ResName=LYS	ResNum=116) 0 45.118863 21.633219 12.670386 L
H-HP-0.113500(PDBName=HE2	ResName=LYS	ResNum=116) 0 45.120614 21.825969 14.432761 L
N-N3--0.385400(PDBName=NZ	ResName=LYS	ResNum=116) 0 43.519744 20.668666 13.695831 L
H-H-0.340000(PDBName=HZ1	ResName=LYS	ResNum=116) 0 43.986632 19.782947 13.857227 L
H-H-0.340000(PDBName=HZ2	ResName=LYS	ResNum=116) 0 42.959635 20.842237 14.532272 L
H-H-0.340000(PDBName=HZ3	ResName=LYS	ResNum=116) 0 42.903543 20.589905 12.90236 L
C-C-0.734100(PDBName=C	ResName=LYS	ResNum=116) 0 45.042906 28.036159 13.130255 L
O-O--0.589400(PDBName=O	ResName=LYS	ResNum=116) 0 43.970022 28.493666 12.739749 L
N-N--0.415700(PDBName=N	ResName=GLY	ResNum=117) 0 46.216029 28.635631 12.903464 L
H-H-0.271900(PDBName=HN	ResName=GLY	ResNum=117) 0 47.02963 28.185696 13.291742 L
C-CT--0.025200(PDBName=CA	ResName=GLY	ResNum=117) 0 46.453046 29.781691 12.013415 L
H-H1-0.069800(PDBName=HA1	ResName=GLY	ResNum=117) 0 46.290917 29.464342 10.982453 L
H-H1-0.069800(PDBName=HA2	ResName=GLY	ResNum=117) 0 47.494186 30.093006 12.102529 L
C-C-0.597300(PDBName=C	ResName=GLY	ResNum=117) 0 45.57875 31.015664 12.25645 L
O-O--0.567900(PDBName=O	ResName=GLY	ResNum=117) 0 45.359604 31.79515 11.33644 L
N-N--0.415700(PDBName=N	ResName=SER	ResNum=118) 0 45.074198 31.217678 13.477639 L
H-H-0.271900(PDBName=HN	ResName=SER	ResNum=118) 0 45.253131 30.526803 14.190189 L
C-CT--0.024900(PDBName=CA	ResName=SER	ResNum=118) 0 44.172264 32.329805 13.786243 L
H-H1-0.084300(PDBName=HA	ResName=SER	ResNum=118) 0 44.425691 33.168857 13.136316 L
C-CT-0.211700(PDBName=CB	ResName=SER	ResNum=118) 0 42.71944 31.932544 13.464483 L
H-H1-0.035200(PDBName=HB1	ResName=SER	ResNum=118) 0 42.061931 32.768806 13.705692 L
H-H1-0.035200(PDBName=HB2	ResName=SER	ResNum=118) 0 42.641465 31.739665 12.392949 L
O-OH--0.654600(PDBName=OG	ResName=SER	ResNum=118) 0 42.276564 30.777956 14.164751 L
H-HO-0.427500(PDBName=HG1	ResName=SER	ResNum=118) 0 42.884382 30.048379 13.93755 L
C-C-0.597300(PDBName=C	ResName=SER	ResNum=118) 0 44.30801 32.81901 15.22901 L
O-O--0.567900(PDBName=O	ResName=SER	ResNum=118) 0 44.28201 32.02201 16.16401 L
N-N--0.415700(PDBName=N	ResName=LEU	ResNum=119) 0 44.33401 34.13401 15.40101 L
H-H-0.271900(PDBName=HN	ResName=LEU	ResNum=119) 0 44.37401 34.79301 14.65301 L
C-CT--0.051800(PDBName=CA	ResName=LEU	ResNum=119) 0 44.30501 34.73301 16.72101 L
H-H1-0.092200(PDBName=HA	ResName=LEU	ResNum=119) 0 45.08001 34.25101 17.30301 L
C-CT--0.110200(PDBName=CB	ResName=LEU	ResNum=119) 0 44.55301 36.24001 16.62701 L
H-HC-0.045700(PDBName=HB1	ResName=LEU	ResNum=119) 0 43.93101 36.62401 15.78601 L
H-HC-0.045700(PDBName=HB2	ResName=LEU	ResNum=119) 0 44.16301 36.72901 17.54701 L
C-CT-0.353100(PDBName=CG	ResName=LEU	ResNum=119) 0 45.99401 36.71801 16.38301 L
H-HC--0.036100(PDBName=HG	ResName=LEU	ResNum=119) 0 46.27501 37.40701 17.21501 L
C-CT--0.412100(PDBName=CD1	ResName=LEU	ResNum=119) 0 46.96901 35.53601 16.34501 L
H-HC-0.100000(PDBName=HD11	ResName=LEU	ResNum=119) 0 47.99901 35.88701 16.12101 L
H-HC-0.100000(PDBName=HD12	ResName=LEU	ResNum=119) 0 46.98501 35.01001 17.32401 L
H-HC-0.100000(PDBName=HD13	ResName=LEU	ResNum=119) 0 46.67301 34.80801 15.56001 L
C-CT--0.412100(PDBName=CD2	ResName=LEU	ResNum=119) 0 46.04601 37.50301 15.08601 L
H-HC-0.100000(PDBName=HD21	ResName=LEU	ResNum=119) 0 47.07701 37.87401 14.90001 L
H-HC-0.100000(PDBName=HD22	ResName=LEU	ResNum=119) 0 45.75101 36.88001 14.21801 L
H-HC-0.100000(PDBName=HD23	ResName=LEU	ResNum=119) 0 45.36501 38.38001 15.13401 L
C-C-0.597300(PDBName=C	ResName=LEU	ResNum=119) 0 42.97401 34.45601 17.41001 L
O-O--0.567900(PDBName=O	ResName=LEU	ResNum=119) 0 41.90601 34.77001 16.88601 L
N-N--0.347900(PDBName=N	ResName=LYS	ResNum=120) 0 43.06101 33.85901 18.59301 L
H-H-0.274700(PDBName=HN	ResName=LYS	ResNum=120) 0 43.94201 33.62201 18.99901 L
C-CT--0.240000(PDBName=CA	ResName=LYS	ResNum=120) 0 41.90201 33.50301 19.38801 L
H-H1-0.142600(PDBName=HA	ResName=LYS	ResNum=120) 0 41.02101 33.75101 18.80901 L
C-CT--0.009400(PDBName=CB	ResName=LYS	ResNum=120) 0 41.98501 32.02001 19.74901 L
H-HC-0.036200(PDBName=HB1	ResName=LYS	ResNum=120) 0 43.01901 31.83001 20.12001 L
H-HC-0.036200(PDBName=HB2	ResName=LYS	ResNum=120) 0 41.30301 31.81701 20.60501 L
C-CT-0.018700(PDBName=CG	ResName=LYS	ResNum=120) 0 41.68901 31.10901 18.57901 L
H-HC-0.010300(PDBName=HG1	ResName=LYS	ResNum=120) 0 42.20401 31.50101 17.67301 L
H-HC-0.010300(PDBName=HG2	ResName=LYS	ResNum=120) 0 42.11001 30.09901 18.79001 L
C-CT--0.047900(PDBName=CD	ResName=LYS	ResNum=120) 0 40.18701 31.05201 18.34701 L
H-HC-0.062100(PDBName=HD1	ResName=LYS	ResNum=120) 0 39.77901 30.17201 18.89501 L
H-HC-0.062100(PDBName=HD2	ResName=LYS	ResNum=120) 0 39.73201 31.96501 18.79601 L
C-CT--0.014300(PDBName=CE	ResName=LYS	ResNum=120) 0 39.83501 30.96701 16.88201 L
H-HP-0.113500(PDBName=HE1	ResName=LYS	ResNum=120) 0 38.73201 30.89901 16.74901 L
H-HP-0.113500(PDBName=HE2	ResName=LYS	ResNum=120) 0 40.20001 31.86701 16.34001 L
N-N3--0.385400(PDBName=NZ	ResName=LYS	ResNum=120) 0 40.44201 29.77501 16.24501 L
H-H-0.340000(PDBName=HZ1	ResName=LYS	ResNum=120) 0 40.18401 29.73901 15.23801 L
H-H-0.340000(PDBName=HZ2	ResName=LYS	ResNum=120) 0 41.47701 29.82301 16.33501 L
H-H-0.340000(PDBName=HZ3	ResName=LYS	ResNum=120) 0 40.09701 28.91601 16.72001 L
C-C-0.734100(PDBName=C	ResName=LYS	ResNum=120) 0 41.85801 34.33401 20.65801 L
O-O--0.589400(PDBName=O	ResName=LYS	ResNum=120) 0 40.91301 34.23401 21.45101 L
N-N--0.415700(PDBName=N	ResName=CYS	ResNum=121) 0 42.87101 35.17401 20.83501 L
H-H-0.271900(PDBName=HN	ResName=CYS	ResNum=121) 0 43.60601 35.31501 20.17501 L
C-CT-0.021300(PDBName=CA	ResName=CYS	ResNum=121) 0 42.97801 35.96901 22.04301 L
H-H1-0.112400(PDBName=HA	ResName=CYS	ResNum=121) 0 42.09601 36.59701 22.09501 L
C-CT--0.123100(PDBName=CB	ResName=CYS	ResNum=121) 0 43.13101 35.00301 23.22301 L
H-H1-0.111200(PDBName=HB1	ResName=CYS	ResNum=121) 0 42.20601 34.38501 23.26601 L
H-H1-0.111200(PDBName=HB2	ResName=CYS	ResNum=121) 0 43.96501 34.29401 23.02401 L
S-SH--0.311900(PDBName=SG	ResName=CYS	ResNum=121) 0 43.34401 35.73201 24.83401 L
H-HS-0.193300(PDBName=HG1	ResName=CYS	ResNum=121) 0 43.36201 34.59401 25.53001 L
C-C-0.597300(PDBName=C	ResName=CYS	ResNum=121) 0 44.19101 36.88201 21.94201 L
O-O--0.567900(PDBName=O	ResName=CYS	ResNum=121) 0 45.22501 36.49201 21.41201 L
N-N--0.415700(PDBName=N	ResName=ALA	ResNum=122) 0 44.07201 38.09701 22.45901 L
H-H-0.271900(PDBName=HN	ResName=ALA	ResNum=122) 0 43.24401 38.44101 22.90201 L
C-CT-0.033700(PDBName=CA	ResName=ALA	ResNum=122) 0 45.18801 39.03301 22.40601 L
H-H1-0.082300(PDBName=HA	ResName=ALA	ResNum=122) 0 45.68601 38.98201 21.44501 L
C-CT--0.182500(PDBName=CB	ResName=ALA	ResNum=122) 0 44.68901 40.45101 22.62601 L
H-HC-0.060300(PDBName=HB1	ResName=ALA	ResNum=122) 0 43.96001 40.71701 21.83101 L
H-HC-0.060300(PDBName=HB2	ResName=ALA	ResNum=122) 0 44.17401 40.54501 23.60701 L
H-HC-0.060300(PDBName=HB3	ResName=ALA	ResNum=122) 0 45.52001 41.18801 22.59001 L
C-C-0.597300(PDBName=C	ResName=ALA	ResNum=122) 0 46.24401 38.68301 23.45901 L
O-O--0.567900(PDBName=O	ResName=ALA	ResNum=122) 0 45.91701 38.14901 24.52601 L
N-N--0.415700(PDBName=N	ResName=GLN	ResNum=123) 0 47.51301 38.94901 23.14601 L
H-H-0.271900(PDBName=HN	ResName=GLN	ResNum=123) 0 47.80801 39.32101 22.26801 L
C-CT--0.003100(PDBName=CA	ResName=GLN	ResNum=123) 0 48.59701 38.70801 24.09501 L
H-H1-0.085000(PDBName=HA	ResName=GLN	ResNum=123) 0 48.47301 37.74901 24.58401 L
C-CT--0.003600(PDBName=CB	ResName=GLN	ResNum=123) 0 49.95901 38.91801 23.42901 L
H-HC-0.017100(PDBName=HB1	ResName=GLN	ResNum=123) 0 49.98301 38.26001 22.53001 L
H-HC-0.017100(PDBName=HB2	ResName=GLN	ResNum=123) 0 50.02701 39.96301 23.05001 L
C-CT--0.064500(PDBName=CG	ResName=GLN	ResNum=123) 0 51.13901 38.58601 24.34101 L
H-HC-0.035200(PDBName=HG1	ResName=GLN	ResNum=123) 0 52.10001 38.78201 23.81901 L
H-HC-0.035200(PDBName=HG2	ResName=GLN	ResNum=123) 0 51.11601 39.21101 25.25701 L
C-C-0.695100(PDBName=CD	ResName=GLN	ResNum=123) 0 51.14101 37.12401 24.73301 L
O-O--0.608600(PDBName=OE1	ResName=GLN	ResNum=123) 0 51.08201 36.23901 23.87901 L
N-N--0.940700(PDBName=NE2	ResName=GLN	ResNum=123) 0 51.20801 36.86201 26.02601 L
H-H-0.425100(PDBName=HE21	ResName=GLN	ResNum=123) 0 51.21401 35.90201 26.29101 L
H-H-0.425100(PDBName=HE22	ResName=GLN	ResNum=123) 0 51.23301 37.60901 26.68101 L
C-C-0.597300(PDBName=C	ResName=GLN	ResNum=123) 0 48.36801 39.79401 25.14601 L
O-O--0.567900(PDBName=O	ResName=GLN	ResNum=123) 0 48.82701 40.92901 24.98801 L
N-N--0.415700(PDBName=N	ResName=TYR	ResNum=124) 0 47.65401 39.45501 26.21601 L
H-H-0.271900(PDBName=HN	ResName=TYR	ResNum=124) 0 47.29301 38.54101 26.39501 L
C-CT--0.001400(PDBName=CA	ResName=TYR	ResNum=124) 0 47.33801 40.44401 27.24401 L
H-H1-0.087600(PDBName=HA	ResName=TYR	ResNum=124) 0 47.42401 41.39101 26.72501 L
C-CT--0.015200(PDBName=CB	ResName=TYR	ResNum=124) 0 45.87301 40.26501 27.69401 L
H-HC-0.029500(PDBName=HB1	ResName=TYR	ResNum=124) 0 45.62001 41.05601 28.43301 L
H-HC-0.029500(PDBName=HB2	ResName=TYR	ResNum=124) 0 45.18001 40.38601 26.83301 L
C-CA--0.001100(PDBName=CG	ResName=TYR	ResNum=124) 0 45.55801 38.94901 28.37501 L
C-CA--0.190600(PDBName=CD1	ResName=TYR	ResNum=124) 0 45.64601 38.82201 29.75701 L
H-HA-0.169900(PDBName=HD1	ResName=TYR	ResNum=124) 0 45.98301 39.65901 30.35301 L
[truncated: 2,648 more rows]
