# Supplementary material for: Binding Zinc and Oxo-Vanadium Insulin-Mimetic Complexes to Phosphatase Enzymes: Structure, Electronics and Implications
Source: Molecules. 2025 Mar 26;30(7):1469. doi: 10.3390/molecules30071469 (PMC11990500; doi:10.3390/molecules30071469)
Supplement: Supplementary file 1 [file molecules-30-01469-s001.zip › SUPPLEMENTARY_MATERIAL/AI/README.txt]

To use the present code, create a working directory and copy/move the
contents of the current AI directory into it (you can also work in the
current AI directory).

The AI directory contains:

1) README.txt : this file.
2) *.nb : 3 Mathematica notebook files (the code)
3) 1onz.pdf : PDB file (input file)
4) *.dat : 6 input/output files

---------

To run the calculations you need Mathematica 12 suite of programs or
higher version.

The code is made of 3 Mathematica notebook files:

1_ReactiveSpace_PTP1B_alx_Coulomb_Matrix.nb
1_ReactiveSpace_PTP1B_hp_Coulomb_Matrix.nb
2_Matrix_Vector_Training.nb

Each Mathematica notebook is configured to be executed in the working
directory. The code is self explanatory. It also contains brief
comments to explain computations.

---------

We report an AI application on data for the VO(alx)2 and VO(3hp)2
complexes in the PTP1B protein environment, according to the 1onz.pdb
file of the enzyme derived from the original PDB database (this
accounts adding and editing hydrogen atoms), and according to the
structures of the complexes bound to the PTP1B enzyme as optimized by
our QM/MM calculations. These structures are contained in the
ptp_vax.dat file (for the VO(alx)2 + PTP1B system) and ptp_vhp.dat
file (for the VO(3hp)2 + PTP1B system).

STEP 1. Run Code 1 to compute the Coulomb matrices according to the
        structural data obtained from QM/MM.

        Specifically,
        run 1_ReactiveSpace_PTP1B_alx_Coulomb_Matrix.nb for the VO(alx)2 case
        run 1_ReactiveSpace_PTP1B_hp_Coulomb_Matrix.nb for the VO(3hp)2 case

        In the former case the notebook uses as input files
        1onz.pdb, ptp_vax.dat, vax.dat
        The Coulomb matrix will be reported in the output file Matrix_VOalx.dat

        In the latter case the notebook uses as input files
        1onz.pdb, ptp_vhp.dat, vhp.dat
        The Coulomb matrix will be reported in the output file Matrix_VOhp.dat

STEP 2. Run Code 2, 2_Matrix_Vector_Training.nb, to train and run a
        Neural Net according to the Coulomb Matrices and wavelengths
        of d-d transitions as provided in the notebook according to
        the results of TDDFT studies as we describe in the main text.

A more detailed description of the current computational approach is
provided in the supplementary_material.pdf file that can be found in
the parent directory.

We believe that the examples provide a sufficient introductory
software tool, that one may start own modifications to do
both
1. to increase the training set with own systems
2. to model structural variances to prepare altered Coulomb matrices
to anticipate wavelengths of d-d transitions.
