# Supplementary material for: Binding Zinc and Oxo-Vanadium Insulin-Mimetic Complexes to Phosphatase Enzymes: Structure, Electronics and Implications
Source: Molecules. 2025 Mar 26;30(7):1469. doi: 10.3390/molecules30071469 (PMC11990500; doi:10.3390/molecules30071469)
Supplement: Supplementary file 1 [file molecules-30-01469-s001.zip › SUPPLEMENTARY_MATERIAL/AI/vax.dat]

C-CB-0.090000(PDBName=C	ResName=RES	ResNum=284) 0 33.239073 28.107210 20.826111 H
C-CB-0.300000(PDBName=C	ResName=RES	ResNum=284) 0 33.108107 26.681083 21.043196 H
C-CM--0.03000(PDBName=C	ResName=RES	ResNum=284) 0 32.312273 25.892832 20.157024 H
C-CM-0.290000(PDBName=C	ResName=RES	ResNum=284) 0 31.540456 26.542848 19.220825 H
O-OS--0.28000(PDBName=O	ResName=RES	ResNum=284) 0 31.662403 27.871233 19.070562 H
C-CM-0.100000(PDBName=C	ResName=RES	ResNum=284) 0 32.467934 28.673836 19.828886 H
O-O- -0.60000(PDBName=O	ResName=RES	ResNum=284) 0 34.108329 28.718070 21.610922 H
V-V-1.3400000(PDBName=V	ResName=RES	ResNum=284) 0 35.199345 27.430131 22.696197 H
O-O- -0.62000(PDBName=O	ResName=RES	ResNum=284) 0 35.145618 27.895696 24.208861 H
O-O- -0.51000(PDBName=O	ResName=RES	ResNum=284) 0 33.758334 26.199480 22.036187 H
O-OS--0.31000(PDBName=O	ResName=RES	ResNum=284) 0 32.270889 24.544608 20.375085 H
C-CT-0.060000(PDBName=C	ResName=RES	ResNum=284) 0 32.511893 23.669993 19.268898 H
C-CT--0.31000(PDBName=C	ResName=RES	ResNum=284) 0 30.493076 25.945274 18.335823 H
C-CT--0.02000(PDBName=C	ResName=RES	ResNum=284) 0 32.349694 30.106918 19.424341 H
C-CT-0.100000(PDBName=C	ResName=RES	ResNum=284) 0 30.880734 30.587431 19.393169 H
C-CT-0.100000(PDBName=C	ResName=RES	ResNum=284) 0 30.673490 31.961689 18.740380 H
C-CT-0.100000(PDBName=C	ResName=RES	ResNum=284) 0 31.044809 32.076434 17.250843 H
C-CT--0.27000(PDBName=C	ResName=RES	ResNum=284) 0 30.252233 31.150543 16.318934 H
H-HC-0.100000(PDBName=H	ResName=RES	ResNum=284) 0 29.756111 26.713457 18.089282 H
H-HC-0.100000(PDBName=H	ResName=RES	ResNum=284) 0 30.903664 25.553785 17.397493 H
H-HC-0.100000(PDBName=H	ResName=RES	ResNum=284) 0 29.980775 25.128557 18.851971 H
H-H1-0.050000(PDBName=H	ResName=RES	ResNum=284) 0 32.705132 22.687229 19.700495 H
H-H1-0.050000(PDBName=H	ResName=RES	ResNum=284) 0 33.386505 23.995718 18.695453 H
H-H1-0.050000(PDBName=H	ResName=RES	ResNum=284) 0 31.649743 23.596493 18.598803 H
H-HC-0.050000(PDBName=H	ResName=RES	ResNum=284) 0 32.794544 30.226168 18.426309 H
H-HC-0.050000(PDBName=H	ResName=RES	ResNum=284) 0 32.946696 30.707735 20.113833 H
H-HC-0.020000(PDBName=H	ResName=RES	ResNum=284) 0 30.501955 30.621308 20.421994 H
H-HC-0.020000(PDBName=H	ResName=RES	ResNum=284) 0 30.272530 29.843229 18.869039 H
H-HC-0.020000(PDBName=H	ResName=RES	ResNum=284) 0 29.612516 32.213286 18.859564 H
H-HC-0.020000(PDBName=H	ResName=RES	ResNum=284) 0 31.238684 32.716072 19.301319 H
H-HC-0.020000(PDBName=H	ResName=RES	ResNum=284) 0 30.882863 33.115911 16.939737 H
H-HC-0.020000(PDBName=H	ResName=RES	ResNum=284) 0 32.119773 31.896523 17.117274 H
H-HC-0.050000(PDBName=H	ResName=RES	ResNum=284) 0 30.509652 31.332621 15.270402 H
H-HC-0.050000(PDBName=H	ResName=RES	ResNum=284) 0 30.444423 30.092472 16.527967 H
H-HC-0.050000(PDBName=H	ResName=RES	ResNum=284) 0 29.173493 31.319166 16.430014 H
O-O- -0.60000(PDBName=O	ResName=RES	ResNum=284) 0 36.282015 25.792659 22.554666 H
C-CB-0.090000(PDBName=C	ResName=RES	ResNum=284) 0 36.813726 25.798333 21.351992 H
C-CM-0.100000(PDBName=C	ResName=RES	ResNum=284) 0 36.849745 24.728559 20.478600 H
O-OS--0.28000(PDBName=O	ResName=RES	ResNum=284) 0 37.562926 24.859201 19.311749 H
C-CM-0.290000(PDBName=C	ResName=RES	ResNum=284) 0 38.025334 26.041608 18.862963 H
C-CM--0.03000(PDBName=C	ResName=RES	ResNum=284) 0 37.777561 27.207444 19.562105 H
C-CB-0.300000(PDBName=C	ResName=RES	ResNum=284) 0 37.173157 27.114573 20.853662 H
C-CT--0.02000(PDBName=C	ResName=RES	ResNum=284) 0 35.934766 23.543188 20.513996 H
C-CT-0.100000(PDBName=C	ResName=RES	ResNum=284) 0 36.480537 22.119029 20.718941 H
C-CT-0.100000(PDBName=C	ResName=RES	ResNum=284) 0 35.395909 21.051169 20.458564 H
C-CT--0.31000(PDBName=C	ResName=RES	ResNum=284) 0 38.793841 25.935237 17.588084 H
O-OS--0.31000(PDBName=O	ResName=RES	ResNum=284) 0 38.085675 28.420046 18.999741 H
C-CT-0.060000(PDBName=C	ResName=RES	ResNum=284) 0 36.919099 29.215445 18.695938 H
O-O- -0.51000(PDBName=O	ResName=RES	ResNum=284) 0 36.802385 28.116386 21.573221 H
C-CT-0.100000(PDBName=C	ResName=RES	ResNum=284) 0 35.049542 20.838779 18.974675 H
C-CT-0.270000(PDBName=C	ResName=RES	ResNum=284) 0 34.113026 19.655712 18.702688 H
H-HC-0.100000(PDBName=H	ResName=RES	ResNum=284) 0 39.852409 25.723660 17.798585 H
H-HC-0.100000(PDBName=H	ResName=RES	ResNum=284) 0 38.409672 25.107182 16.983499 H
H-HC-0.100000(PDBName=H	ResName=RES	ResNum=284) 0 38.742200 26.864632 17.024321 H
H-HC-0.050000(PDBName=H	ResName=RES	ResNum=284) 0 35.406376 23.566279 19.551669 H
H-HC-0.050000(PDBName=H	ResName=RES	ResNum=284) 0 35.193637 23.751480 21.291963 H
H-HC-0.020000(PDBName=H	ResName=RES	ResNum=284) 0 36.837803 22.038570 21.751138 H
H-HC-0.020000(PDBName=H	ResName=RES	ResNum=284) 0 37.340004 21.935403 20.060733 H
H-HC-0.020000(PDBName=H	ResName=RES	ResNum=284) 0 35.728488 20.097876 20.881733 H
H-HC-0.020000(PDBName=H	ResName=RES	ResNum=284) 0 34.486727 21.313425 21.016414 H
H-H1-0.050000(PDBName=H	ResName=RES	ResNum=284) 0 37.288672 30.153616 18.281436 H
H-H1-0.050000(PDBName=H	ResName=RES	ResNum=284) 0 36.300547 28.701984 17.946755 H
H-H1-0.050000(PDBName=H	ResName=RES	ResNum=284) 0 36.334721 29.409304 19.598356 H
H-HC-0.020000(PDBName=H	ResName=RES	ResNum=284) 0 34.599878 21.748281 18.558159 H
H-HC-0.020000(PDBName=H	ResName=RES	ResNum=284) 0 35.975713 20.690994 18.410314 H
H-HC-0.050000(PDBName=H	ResName=RES	ResNum=284) 0 33.945276 19.527926 17.627963 H
H-HC-0.050000(PDBName=H	ResName=RES	ResNum=284) 0 34.534639 18.717636 19.079665 H
H-HC-0.050000(PDBName=H	ResName=RES	ResNum=284) 0 33.133383 19.801798 19.167468 H
