# Supplementary material for: Binding Zinc and Oxo-Vanadium Insulin-Mimetic Complexes to Phosphatase Enzymes: Structure, Electronics and Implications
Source: Molecules. 2025 Mar 26;30(7):1469. doi: 10.3390/molecules30071469 (PMC11990500; doi:10.3390/molecules30071469)
Supplement: Supplementary file 1 [file molecules-30-01469-s001.zip › SUPPLEMENTARY_MATERIAL/AI/Matrix_VOhp.dat]

106.55207432434474	2.7604449608930453	68.5207855183269	-59.34780953290507	40.0622830929015	9.328532415705933	16.73758596118556	16.74908253523434	3.795135511535404	4.930832398459882	-4.788212865427198	99.19287929846003	4.952446986693505	182.12064771116687	9.68250323479968	16.035669282212563	-96.71512558035751	59.15357511457745	53.5093878313146	-150.69479761615963	72.74727011770452	88.1445575110158	-121.47655997828782	57.969820030100585	59.52051723912735	98.48302496203193	-74.9015445148472	46.21704488482888	11.424249208854693	23.422729108695208	23.288477266454002	5.833342302240357	6.029370510091162	-7.907222464408426	-62.78111160414826	13.348464446977351	-80.77454954568812	33.340077707840344	163.2632455428169	-315.7331472421811	203.78097682303746	-57.88306744896889	18.798433008138495	-72.63318647140841	28.209412492202382	89.42593773781445	-80.90052600535624	-65.02762277953252	7.678963436643673	13.728804999959094
2.7604449608930453	0.07577047931741232	1.8808905804040628	-1.632628713503409	1.1003494197874015	0.25749128743083927	0.4603643990759186	0.4623149648215398	0.10416881274573564	0.13648772277963672	-0.132371387354571	2.762091759546589	0.13638362225594916	5.016513619448702	0.26675966883331437	0.442846136163546	-2.6419022425057155	1.6114229830071503	1.456352815774035	-4.106709106474332	1.9749248840581908	2.414406683569338	-3.2894918846743817	1.566237302867303	1.6101165723484945	2.735943738053573	-2.086288927051715	1.282724540362325	0.3200042148482182	0.6567836740151859	0.6593063875952322	0.16432441422227662	0.17114848475356964	-0.22665956086575026	-1.8259900644812073	0.3864038616958778	-2.379069481253955	0.984846649777313	4.749785286052902	-9.13695762550916	5.78483586656964	-1.6476179234904782	0.5292998611974569	-2.075710846565199	0.7958496732978066	2.488675659336376	-2.238974776615446	-1.8101781403084678	0.21241700210380435	0.3783525408902424
68.5207855183269	1.8808905804040628	46.74623924263638	-40.583247675023664	27.354453979690696	6.4028610170768605	11.453765615550086	11.503494950446548	2.593286454068012	3.3941617852216734	-3.2966557255799325	68.75820501526816	3.397761701484018	125.07329224054989	6.648718207194744	11.048592578411814	-65.91078896433238	40.198142368127655	36.35661138505669	-102.55270218695243	49.340752271905224	60.27852110652432	-82.13798654154772	39.119111216952064	40.19618224639706	67.97925625575274	-51.7777864898692	31.831975969879334	7.933654292579385	16.291967778851365	16.316949610016515	4.065844024218038	4.231138260158595	-5.6111544470152515	-45.20565407111042	9.55993103559713	-59.050196771373464	24.474331665670114	118.13881482495835	-228.17451872564342	144.51701743434927	-40.846219630151616	13.125621372496793	-51.564946664381566	19.798254022225343	61.69554747238982	-55.52952591799277	-44.86109269747164	5.265447431094629	9.384989118946272
-59.34780953290507	-1.632628713503409	-40.583247675023664	35.238496998757604	-23.752307843313535	-5.560439027019061	-9.945810404245023	-9.991881315545967	-2.252237342655193	-2.9484514824329575	2.8639374291671515	-59.74373428549925	-2.951244464155707	-108.66878844465212	-5.777103788625149	-9.601391721296473	57.24908811049623	-34.912286985565814	-31.57394933741593	89.0645381698578	-42.84398999694675	-52.36010507821694	71.31766243958751	-33.96147624669153	-34.89958009835351	-59.038215243111885	44.96326770299789	-27.640113120469596	-6.889074870987211	-14.1477814196023	-14.169859465843137	-3.5304932040943204	-3.673628364200896	4.875212399830408	39.28760260768636	-8.304984028933262	51.36801293102923	-21.294229361887695	-102.80329535169888	198.6909822748826	-125.77474832840561	35.49775655385723	-11.403971787110116	44.839963599146124	-17.215243215462582	-53.557683374170914	48.20077464853773	38.9391121324365	-4.569436458927015	-8.144323339763902
40.0622830929015	1.1003494197874015	27.354453979690696	-23.752307843313535	16.013896708813107	3.7470907714655874	6.703246479059519	6.735054698984997	1.5187373482678808	1.9873647837593045	-1.930253470454748	40.244859618314294	1.9892396000395498	73.2779830350399	3.8965270980789035	6.473626931708298	-38.621061375262556	23.557897233921057	21.30126490393583	-60.07404152339434	28.900892727188438	35.305814353605626	-48.1256678954014	22.917214212420824	23.553095007620573	39.76196944797207	-30.2751271811108	18.616831591972197	4.635912983014284	9.518970325827466	9.529047376573338	2.3753889075758123	2.469440008702885	-3.2762568805598193	-26.367786565528068	5.573997705695469	-34.45169827732446	14.27484319358658	69.05630696342972	-133.56757284750927	84.68864611766573	-23.878086038357893	7.677439360188663	-30.163759630912246	11.59531281811906	36.051273003457915	-32.45899702553464	-26.205672243505283	3.076134725016057	5.4842687450009775
9.328532415705933	0.25749128743083927	6.4028610170768605	-5.560439027019061	3.7470907714655874	0.8778278728024824	1.5700110319648057	1.577462293529076	0.35542078970807883	0.4654592963191059	-0.4523606782603575	9.442564160756637	0.46609379241527893	17.16095619842374	0.9120446778715785	1.5169810943916913	-9.035784790291137	5.508259453699833	4.983409803843899	-14.062383320184328	6.763898224969453	8.270794519972801	-11.252040325346629	5.358156721615353	5.505052517893893	9.32494609780789	-7.101108847482478	4.363254841474185	1.0883738513651822	2.2360060561593547	2.2394171515249277	0.5575704391832846	0.5806008396626575	-0.7714344040722152	-6.227319316863782	1.3157153712771257	-8.16019082602648	3.3862320179337084	16.315615097695755	-31.559063843435034	19.932975179361197	-5.614126204874306	1.8016539913854894	-7.098457893240687	2.7222373954021206	8.456663621839564	-7.60756027970049	-6.148804384010081	0.7212327854972865	1.2852959198626486
16.73758596118556	0.4603643990759186	11.453765615550086	-9.945810404245023	6.703246479059519	1.5700110319648057	2.8094750702734106	2.8220577774460085	0.6362603765500875	0.832280760914914	-0.8095016091659216	16.884778609885775	0.8344801643970046	30.733074150884974	1.6330226421070426	2.7169958862822776	-16.197651692043618	9.875739647869526	8.938848282285061	-25.225661121302306	12.140042736425976	14.828720146791735	-20.193547169066132	9.619222215806044	9.879422554574239	16.66423442939568	-12.68130945004379	7.79361805267985	1.942027886759437	3.9904628114783955	3.989815146645895	0.993605381085326	1.03381041204211	-1.3732913180943387	-11.074712262185358	2.3402592944338774	-14.512162336957193	6.023763407505949	29.06399765756885	-56.33274189186968	35.64057177032616	-10.004222655439786	3.213427860101855	-12.655621974073362	4.86086540677107	15.096457290329548	-13.588540528801486	-10.975138212542051	1.2880598815767306	2.296710674699756
16.74908253523434	0.4623149648215398	11.503494950446548	-9.991881315545967	6.735054698984997	1.577462293529076	2.8220577774460085	2.836401475336949	0.6393685115955785	0.8367857540320113	-0.8136853243362291	16.97601819868382	0.8384504634598545	30.89769705717588	1.6422963853217005	2.7320824723729715	-16.275296551084846	9.922456469950927	8.97779244808453	-25.332883832965408	12.186651636691444	14.896126368506428	-20.273781094413238	9.65432844921441	9.918781369913226	16.743968422411914	-12.741605051764319	7.830535120060967	1.9510084443368745	4.0086171741216505	4.0094832580625175	0.9985841181160531	1.0385633025664442	-1.3809040052680595	-11.135761287908714	2.3516257065459225	-14.606140778677933	6.061986866690192	29.277965967901576	-56.79273370780937	35.91486492548821	-10.06549946850195	3.232392934397921	-12.742647585485033	4.894850195833631	15.160114875219378	-13.644532616208737	-11.01865768928071	1.2927463627977605	2.304912533965227
3.795135511535404	0.10416881274573564	2.593286454068012	-2.252237342655193	1.5187373482678808	0.35542078970807883	0.6362603765500875	0.6393685115955785	0.1442826757719885	0.18853038670906436	-0.18342824297324176	3.8216295615892295	0.1891183241122303	6.97379816769681	0.3707066115031927	0.6165549194122535	-3.6788581812980206	2.243908865138871	2.030641222104138	-5.728609377813569	2.7575850235792623	3.365453778129711	-4.5893854342254725	2.186142200858448	2.2456149441259394	3.767251118268971	-2.864307427314696	1.761353094395208	0.4379747475999714	0.8998037211805021	0.8981495146677434	0.22387268514338854	0.23243102849779138	-0.3087972253680217	-2.4838781559594403	0.5247208034838025	-3.2538777920724677	1.3498607107855398	6.542970449898685	-12.721345598626302	8.074784884877287	-2.2551420219605927	0.7255813987105509	-2.8556339866649316	1.1001127149809966	3.40610338804287	-3.0687643721053752	-2.4748360680676056	0.29062323276335833	0.5185937474650789
4.930832398459882	0.13648772277963672	3.3941617852216734	-2.9484514824329575	1.9873647837593045	0.4654592963191059	0.832280760914914	0.8367857540320113	0.18853038670906436	0.24700009124594288	-0.2399539087363516	5.008797931977988	0.2471380431449205	9.106285109590466	0.4841931518695778	0.8050404693366624	-4.792794524511665	2.9218808918806416	2.6420864339434185	-7.45378417842554	3.583759495696218	4.384651844057221	-5.963832705716843	2.83894241296317	2.918029171521526	4.943497451333539	-3.764292124836501	2.313304994962559	0.5767405633332935	1.1846438498276928	1.1868038931333724	0.29559678281395213	0.307548546106149	-0.4089321985729775	-3.2986800202866142	0.6965218479793871	-4.324386129494871	1.7936280833705425	8.659797285790667	-16.76521155182855	10.592886651326477	-2.978958585316038	0.9561618257896511	-3.768980384366802	1.4463527707578512	4.480098164301232	-4.030609176622106	-3.2563590923335894	0.38188672339560187	0.6805708528257235
-4.788212865427198	-0.132371387354571	-3.2966557255799325	2.8639374291671515	-1.930253470454748	-0.4523606782603575	-0.8095016091659216	-0.8136853243362291	-0.18342824297324176	-0.2399539087363516	0.2336156687292312	-4.874434036924498	-0.2407651656275467	-8.875737919063335	-0.4715760707961119	-0.7853705332318973	4.675608689020881	-2.849717912730344	-2.5802212534395026	7.283784104429691	-3.5047700923712437	-4.2835111492870706	5.826222430127526	-2.7749159614254046	-2.84969770295833	-4.800680479305424	3.650433318124924	-2.242733503807779	-0.558721856961262	-1.1485917287352787	-1.1471910050926106	-0.28556645063407654	-0.29697231917822037	0.39541089925122946	3.1914503038309956	-0.6735442102817297	4.197451062672911	-1.7443851141316413	-8.421332647636191	16.38784662401929	-10.351764119964276	2.883816806162333	-0.925723675948711	3.6572971697849836	-1.4052015955209394	-4.3401295725814615	3.9063533369153967	3.154071583493041	-0.37001707727896715	-0.6599344004232509
99.19287929846003	2.762091759546589	68.75820501526816	-59.74373428549925	40.244859618314294	9.442564160756637	16.884778609885775	16.97601819868382	3.8216295615892295	5.008797931977988	-4.874434036924498	101.88538046068263	5.020281614157544	184.92290951552985	9.82303126091407	16.36821712160994	-97.23689645276488	59.22645197648522	53.621710790900615	-151.4277160282753	72.80819126003617	89.15698647326228	-120.95424970618073	57.587985558485784	59.14790250386559	100.38599270721595	-76.40286465046945	46.90099627329196	11.71354994306641	24.086036710073124	24.110361467360697	5.994639131404521	6.247835758516133	-8.329968725331705	-67.4671921221429	14.230586618678846	-88.93620844781563	36.994805733849205	177.73455491583138	-345.07801634555136	216.87296880793068	-60.61070863820166	19.407871567741275	-76.87292158528038	29.427932785828414	90.88802561037919	-81.697928143771	-66.07551273580965	7.742514919317371	13.795745115208765
4.952446986693505	0.13638362225594916	3.397761701484018	-2.951244464155707	1.9892396000395498	0.46609379241527893	0.8344801643970046	0.8384504634598545	0.1891183241122303	0.2471380431449205	-0.2407651656275467	5.020281614157544	0.24825793705395954	9.151980466358273	0.4861325839300534	0.8098026989678008	-4.8256159114011465	2.9415971080154275	2.6646140394027067	-7.522544704415397	3.621652115616392	4.421689343079031	-6.019975806508708	2.8682127614130666	2.944423583001561	4.943293972844378	-3.7570187969183713	2.308627964032641	0.5747025557593979	1.1816007601587668	1.178544747927783	0.2934194067314843	0.3049921879074198	-0.40586572055076336	-3.2732127267317925	0.6910571947631488	-4.303082713202256	1.7886316734733023	8.641542051998957	-16.83616406716955	10.65111265393565	-2.9617300438885454	0.9514900734599361	-3.756355081313068	1.4449114182261793	4.466498473331176	-4.022004136910109	-3.2458690906257535	0.380991190028335	0.6798054245773536
182.12064771116687	5.016513619448702	125.07329224054989	-108.66878844465212	73.2779830350399	17.16095619842374	30.733074150884974	30.89769705717588	6.97379816769681	9.106285109590466	-8.875737919063335	184.92290951552985	9.151980466358273	337.8471016553991	17.95188188765134	29.903365555292527	-178.2308000365323	108.66875618247678	98.42542554339447	-277.814515489332	133.76203044520727	163.24223095955716	-222.40195120850552	105.9532971168293	108.78342268903872	181.79702540245938	-138.04385371288356	84.85803229816524	21.087026669964132	43.35422615168063	43.174849169827866	10.755953601175733	11.158829421733614	-14.861095407912321	-119.62093741114829	25.239210752856923	-157.36918095961698	65.39738665033032	317.28323649477176	-620.4811018855667	393.4280494000593	-108.70594101705929	34.96415568437128	-138.0844879518638	53.252606186532304	163.9038277451776	-147.69908330556305	-119.04152233697637	13.977346744091038	24.956168985560737
9.68250323479968	0.26675966883331437	6.648718207194744	-5.777103788625149	3.8965270980789035	0.9120446778715785	1.6330226421070426	1.6422963853217005	0.3707066115031927	0.4841931518695778	-0.4715760707961119	9.82303126091407	0.4861325839300534	17.95188188765134	0.9543537932673132	1.5884564287567184	-9.46964641624272	5.775073729995275	5.22742148401843	-14.749311889135233	7.099554956954108	8.665913156355524	-11.811548048185907	5.625656514852859	5.7784691379131425	9.660053779989553	-7.336799728114364	4.5114356152192165	1.1205634600465446	2.3029483266987274	2.2948857482745435	0.572024624393299	0.5930831317989206	-0.7895800167876594	-6.3484861011126785	1.3394874451632732	-8.341417290439463	3.4629848041387277	16.83085932618971	-32.88629293969244	20.878155339118027	-5.77847764814196	1.8595446093801096	-7.336668963860391	2.831129883929995	8.710666636671071	-7.850655182152188	-6.325405599210958	0.7427245234944059	1.3260534220556828
16.035669282212563	0.442846136163546	11.048592578411814	-9.601391721296473	6.473626931708298	1.5169810943916913	2.7169958862822776	2.7320824723729715	0.6165549194122535	0.8050404693366624	-0.7853705332318973	16.36821712160994	0.8098026989678008	29.903365555292527	1.5884564287567184	2.648519838578939	-15.771316010224103	9.612678645524191	8.711033164356788	-24.597166357032105	11.843436189637341	14.457480127925379	-19.678234168439264	9.375238527587323	9.622891964522562	16.0712831848944	-12.197316820063689	7.495358131212986	1.86288948676358	3.831720992000855	3.8126833957678015	0.9493533636676226	0.9849997558935418	-1.3135808010498011	-10.583792358673508	2.23167441084001	-13.958712339340776	5.807281274284766	28.16088230580166	-55.22102830007728	34.959130610891265	-9.61172176161188	3.089610147844766	-12.228491098516589	4.715168265473695	14.473513667486724	-13.040779963582738	-10.510903098681545	1.2338515327199433	2.2032955970192756
-96.71512558035751	-2.6419022425057155	-65.91078896433238	57.24908811049623	-38.621061375262556	-9.035784790291137	-16.197651692043618	-16.275296551084846	-3.6788581812980206	-4.792794524511665	4.675608689020881	-97.23689645276488	-4.8256159114011465	-178.2308000365323	-9.46964641624272	-15.771316010224103	94.22628025046515	-57.484782455306195	-52.08960746207271	146.99666208576502	-70.84845735636512	-86.26404072925297	117.8445678432728	-56.17346591329121	-57.64966357286725	-95.55066491219957	72.47571132575439	-44.584469267588716	-11.052520509432405	-22.723002043656557	-22.564587333414956	-5.626614380941843	-5.82614537595849	7.748099458576191	62.176396330150176	-13.12876004262583	81.63708110581035	-33.91142115621737	-165.1564313218307	323.7714582677712	-206.30470400102527	56.79332250085312	-18.311755032603223	72.14022448089875	-27.919643743993625	-86.01437954331587	77.61339501091125	62.45466504812583	-7.342678684653613	-13.124157014322861
59.15357511457745	1.6114229830071503	40.198142368127655	-34.912286985565814	23.557897233921057	5.508259453699833	9.875739647869526	9.922456469950927	2.243908865138871	2.9218808918806416	-2.849717912730344	59.22645197648522	2.9415971080154275	108.66875618247678	5.775073729995275	9.612678645524191	-57.484782455306195	35.081399855679074	31.78102869419523	-89.65957810210595	43.220195004410776	52.59309333678844	-71.92644184764636	34.286778225828904	35.19246015877886	58.21488217913612	-44.151769856384234	27.171130586595662	6.729882190589424	13.832587403948297	13.731336806448779	3.425929096693508	3.5446398656374405	-4.7102350147438	-37.74376769850395	7.972349383533715	-49.483140840940685	20.54037141800395	100.21516224125807	-196.41882878215497	125.41625187232727	-34.549442144444924	11.150737129216912	-43.86302039711283	16.99648685069965	52.39812650254923	-47.30164502748507	-38.04147344199991	4.474297724094783	7.999227681489087
53.5093878313146	1.456352815774035	36.35661138505669	-31.57394933741593	21.30126490393583	4.983409803843899	8.938848282285061	8.97779244808453	2.030641222104138	2.6420864339434185	-2.5802212534395026	53.621710790900615	2.6646140394027067	98.42542554339447	5.22742148401843	8.711033164356788	-52.08960746207271	31.78102869419523	28.818458388864414	-81.34196350010602	39.23112422169665	47.710152786394616	-65.23359002385874	31.10886249083755	31.90939736500115	52.65821027761576	-39.91115925836427	24.554691229946343	6.081756033536958	12.507289447086167	12.395847366552907	3.091124594179574	3.1988821064358732	-4.253067886714083	-34.10553529222171	7.203390608674911	-44.78920335150648	18.615625420213924	90.73634869768114	-178.2688664185004	113.75807417096199	-31.20016463294927	10.067838120192008	-39.653218084028126	15.367587574865892	47.35285163267596	-42.75102590310241	-34.38102209206639	4.0444682740506765	7.233189781152738
-150.69479761615963	-4.106709106474332	-102.55270218695243	89.0645381698578	-60.07404152339434	-14.062383320184328	-25.225661121302306	-25.332883832965408	-5.728609377813569	-7.45378417842554	7.283784104429691	-151.4277160282753	-7.522544704415397	-277.814515489332	-14.749311889135233	-24.597166357032105	146.99666208576502	-89.65957810210595	-81.34196350010602	229.676197614123	-110.78279959500145	-134.74674322657816	184.09586436266906	-87.80332323706575	-90.03367704896797	-148.63694024874843	112.63769004279062	-69.27505810092536	-17.167496229974795	-35.31773996527293	-34.99075652390116	-8.720916047064842	-9.030003566567222	12.013815792873306	96.45047267051119	-20.366663910971333	126.85791578237624	-52.773167310509464	-256.85244537317675	505.147980174575	-321.8468751481708	88.09834629914269	-28.408642068434297	112.04382687224381	-43.391317906862085	-133.63103280480846	120.61493907703888	97.03442487182838	-11.412677110301765	-20.40990629843161
72.74727011770452	1.9749248840581908	49.340752271905224	-42.84398999694675	28.900892727188438	6.763898224969453	12.140042736425976	12.186651636691444	2.7575850235792623	3.583759495696218	-3.5047700923712437	72.80819126003617	3.621652115616392	133.76203044520727	7.099554956954108	11.843436189637341	-70.84845735636512	43.220195004410776	39.23112422169665	-110.78279959500145	53.467789868613075	64.95851566533894	-88.83942303784912	42.38766199400921	43.446348215727426	71.43942810559443	-54.1032974969985	33.28147477836368	8.24004927962311	16.954702915834915	16.769674324726868	4.180401351504144	4.325728323477715	-5.752219393048663	-46.134803633340184	9.745350951514709	-60.65742636034192	25.23973759308758	122.98100162001866	-242.24913425907945	154.6244400457863	-42.21525665958555	13.625575179307067	-53.70207295808319	20.826751337184948	64.17469774575278	-57.9561806628329	-46.59725437460748	5.483817392146457	9.81219597314726
88.1445575110158	2.414406683569338	60.27852110652432	-52.36010507821694	35.305814353605626	8.270794519972801	14.828720146791735	14.896126368506428	3.365453778129711	4.384651844057221	-4.2835111492870706	89.15698647326228	4.421689343079031	163.24223095955716	8.665913156355524	14.457480127925379	-86.26404072925297	52.59309333678844	47.710152786394616	-134.74674322657816	64.95851566533894	79.11749744779135	-107.89900780214982	51.44734447354224	52.76100551929763	87.51751454137985	-66.35688072291082	40.789490785026025	10.12386032257267	20.830295793156512	20.66777179971802	5.147428559491409	5.336670125589041	-7.107822391819139	-57.18759229679063	12.069313464829817	-75.34932126185622	31.364290433302603	152.24222562625997	-299.1484972148447	189.94404271899558	-52.055040538240405	16.758481083661426	-66.22458904295117	25.589097087491627	78.74024399504064	-71.0114785382029	-57.186319265250106	6.720542900863727	12.011407778162752
-121.47655997828782	-3.2894918846743817	-82.13798654154772	71.31766243958751	-48.1256678954014	-11.252040325346629	-20.193547169066132	-20.273781094413238	-4.5893854342254725	-5.963832705716843	5.826222430127526	-120.95424970618073	-6.019975806508708	-222.40195120850552	-11.811548048185907	-19.678234168439264	117.8445678432728	-71.92644184764636	-65.23359002385874	184.09586436266906	-88.83942303784912	-107.89900780214982	147.76821471097472	-70.4905806518725	-72.2900389431096	-118.78287167902032	89.98395300450431	-55.38544980243292	-13.700192780941055	-28.17281392879224	-27.881502351757238	-6.956657611094595	-7.191864595638053	9.552031363125463	76.46219758957668	-16.158445516015885	100.26503309017984	-41.65777226424823	-203.45432941434527	400.03977131224235	-256.01183939465784	70.14388823061519	-22.66658666249271	89.11955160402596	-34.60359174726606	-106.7511809193757	96.44798399031922	77.49955987727822	-9.123674443594982	-16.32599464926679
57.969820030100585	1.566237302867303	39.119111216952064	-33.96147624669153	22.917214212420824	5.358156721615353	9.619222215806044	9.65432844921441	2.186142200858448	2.83894241296317	-2.7749159614254046	57.587985558485784	2.8682127614130666	105.9532971168293	5.625656514852859	9.375238527587323	-56.17346591329121	34.286778225828904	31.10886249083755	-87.80332323706575	42.38766199400921	51.44734447354224	-70.4905806518725	33.635366704081264	34.48313286717039	56.54496781564539	-42.82128565987099	26.357832023676142	6.517577922343774	13.40474026552191	13.25334876820341	3.3068020598287697	3.4180143853066856	-4.53841494639016	-36.31834148497386	7.676861560479237	-47.62096125938619	19.791349116151682	96.67244898436607	-190.23492306131675	121.83137208260952	-33.335331335572796	10.776281264687738	-42.35797426163987	16.456177372410547	50.799379320496094	-45.90808830545353	-36.88070616672839	4.343203902542227	7.773878544729801
59.52051723912735	1.6101165723484945	40.19618224639706	-34.89958009835351	23.553095007620573	5.505052517893893	9.879422554574239	9.918781369913226	2.2456149441259394	2.918029171521526	-2.84969770295833	59.14790250386559	2.944423583001561	108.78342268903872	5.7784691379131425	9.622891964522562	-57.64966357286725	35.19246015877886	31.90939736500115	-90.03367704896797	43.446348215727426	52.76100551929763	-72.2900389431096	34.48313286717039	35.36923103214096	58.10559868770694	-44.02276614665758	27.10130592997339	6.701946825156468	13.779082609879806	13.63928566673267	3.4041017316952407	3.5182431439938053	-4.670741490413731	-37.36510370360319	7.89756879656548	-48.95203444896052	20.328560612745903	99.35187822421167	-195.22055016877084	125.03798418330057	-34.30396605579715	11.089396659498346	-43.563976460323246	16.921089226767418	52.230558408828244	-47.19593710592095	-37.917147990866404	4.464369609191193	7.988706029627826
98.48302496203193	2.735943738053573	67.97925625575274	-59.038215243111885	39.76196944797207	9.32494609780789	16.66423442939568	16.743968422411914	3.767251118268971	4.943497451333539	-4.800680479305424	100.38599270721595	4.943293972844378	181.79702540245938	9.660053779989553	16.0712831848944	-95.55066491219957	58.21488217913612	52.65821027761576	-148.63694024874843	71.43942810559443	87.51751454137985	-118.78287167902032	56.54496781564539	58.10559868770694	99.24776458207786	-75.6716488370815	46.459778963396694	11.621004962545488	23.877282107536626	23.979460407481042	5.9636774206209	6.225881060588112	-8.277429885879696	-67.04721453981821	14.163751706418049	-87.95281075344519	36.5172001547591	175.01922784091536	-337.24181065506866	212.00328709036998	-60.06574144632504	19.228721255464595	-75.88822457616658	28.987399503391995	90.20737729735869	-81.03832675967293	-65.6243824234417	7.68879010106851	13.686808926350274
-74.9015445148472	-2.086288927051715	-51.7777864898692	44.96326770299789	-30.2751271811108	-7.101108847482478	-12.68130945004379	-12.741605051764319	-2.864307427314696	-3.764292124836501	3.650433318124924	-76.40286465046945	-3.7570187969183713	-138.04385371288356	-7.336799728114364	-12.197316820063689	72.47571132575439	-44.151769856384234	-39.91115925836427	112.63769004279062	-54.1032974969985	-66.35688072291082	89.98395300450431	-42.82128565987099	-44.02276614665758	-75.6716488370815	57.769777907519625	-35.461919808812716	-8.88452703898932	-18.247808114611104	-18.375020372761	-4.568945995468648	-4.776900587325132	6.345848747355266	51.457770384800384	-10.875371859426103	67.38947653648202	-27.956865402805956	-133.67554743396144	256.4314208575008	-160.9318688395464	45.9561366453417	-14.696882612843966	57.95623979934989	-22.086283585756025	-68.94575903089432	61.888730520875065	50.17706371218412	-5.875573515972133	-10.449891750893162
46.21704488482888	1.282724540362325	31.831975969879334	-27.640113120469596	18.616831591972197	4.363254841474185	7.79361805267985	7.830535120060967	1.761353094395208	2.313304994962559	-2.242733503807779	46.90099627329196	2.308627964032641	84.85803229816524	4.5114356152192165	7.495358131212986	-44.584469267588716	27.171130586595662	24.554691229946343	-69.27505810092536	33.28147477836368	40.789490785026025	-55.38544980243292	26.357832023676142	27.10130592997339	46.459778963396694	-35.461919808812716	21.77950373219865	5.449898638361775	11.189762410234154	11.262000817873018	2.80255533850927	2.9266489070955424	-3.8842257621508036	-31.431166223335048	6.645036885059765	-41.088528907469446	17.0300925050844	81.66332351071279	-156.7244878797259	98.61638630251062	-28.16064904257136	9.017779783632166	-35.49782075930398	13.551237204230999	42.317105189503394	-38.00903611092468	-30.791372831443994	3.607544934465958	6.418346938023678
11.424249208854693	0.3200042148482182	7.933654292579385	-6.889074870987211	4.635912983014284	1.0883738513651822	1.942027886759437	1.9510084443368745	0.4379747475999714	0.5767405633332935	-0.558721856961262	11.71354994306641	0.5747025557593979	21.087026669964132	1.1205634600465446	1.86288948676358	-11.052520509432405	6.729882190589424	6.081756033536958	-17.167496229974795	8.24004927962311	10.12386032257267	-13.700192780941055	6.517577922343774	6.701946825156468	11.621004962545488	-8.88452703898932	5.449898638361775	1.3692930279631215	2.812334015782974	2.840525787629364	0.7055621155025346	0.7397013382094505	-0.9826043510752355	-7.993123273843057	1.6897658986443251	-10.467183023781432	4.3430453360944785	20.655493421550396	-39.43074320503564	24.643313184650932	-7.093090880543713	2.2632326266661864	-8.932213773567247	3.3902791645499617	10.617584251810094	-9.517686895030968	-7.732173453548439	0.9044639052785288	1.6066973032877312
23.422729108695208	0.6567836740151859	16.291967778851365	-14.1477814196023	9.518970325827466	2.2360060561593547	3.9904628114783955	4.0086171741216505	0.8998037211805021	1.1846438498276928	-1.1485917287352787	24.086036710073124	1.1816007601587668	43.35422615168063	2.3029483266987274	3.831720992000855	-22.723002043656557	13.832587403948297	12.507289447086167	-35.31773996527293	16.954702915834915	20.830295793156512	-28.17281392879224	13.40474026552191	13.779082609879806	23.877282107536626	-18.247808114611104	11.189762410234154	2.812334015782974	5.778679208718306	5.832066357368912	1.4477895197887634	1.5184440085744637	-2.019019349185967	-16.444556364053145	3.475157826322713	-21.578372448972974	8.963274779111035	42.56317799314596	-81.3582725557258	50.77825569659096	-14.572411531158728	4.646871321065569	-18.369266767047662	6.968969768531927	21.800791428716078	-19.53961202720376	-15.876679951580586	1.8568875682408246	3.298944113339325
23.288477266454002	0.6593063875952322	16.316949610016515	-14.169859465843137	9.529047376573338	2.2394171515249277	3.989815146645895	4.0094832580625175	0.8981495146677434	1.1868038931333724	-1.1471910050926106	24.110361467360697	1.178544747927783	43.174849169827866	2.2948857482745435	3.8126833957678015	-22.564587333414956	13.731336806448779	12.395847366552907	-34.99075652390116	16.769674324726868	20.66777179971802	-27.881502351757238	13.25334876820341	13.63928566673267	23.979460407481042	-18.375020372761	11.262000817873018	2.840525787629364	5.832066357368912	5.920721549371767	1.4690487486533197	1.5453776353254656	-2.052962825347763	-16.76319304495364	3.54421914550047	-21.93797499491533	9.09752158087393	43.00676261198389	-81.49227609958089	50.649227763273025	-14.758747531826744	4.694656476584907	-18.544820748934946	7.000323071243095	21.99741214930274	-19.679491851900888	-16.031054361833327	1.8720687890577121	3.3194115297464215
5.833342302240357	0.16432441422227662	4.065844024218038	-3.5304932040943204	2.3753889075758123	0.5575704391832846	0.993605381085326	0.9985841181160531	0.22387268514338854	0.29559678281395213	-0.28556645063407654	5.994639131404521	0.2934194067314843	10.755953601175733	0.572024624393299	0.9493533636676226	-5.626614380941843	3.425929096693508	3.091124594179574	-8.720916047064842	4.180401351504144	5.147428559491409	-6.956657611094595	3.3068020598287697	3.4041017316952407	5.9636774206209	-4.568945995468648	2.80255533850927	0.7055621155025346	1.4477895197887634	1.4690487486533197	0.3649855753876492	0.38321758909754405	-0.508383766211163	-4.1373372821959205	0.8750930466090876	-5.399695010338749	2.23576357785965	10.619493207148103	-20.138319566829193	12.564282189086645	-3.6613206146789987	1.166951544504445	-4.597428799687322	1.739950669908739	5.468577909338631	-4.896757960654482	-3.9840398730595474	0.4656109507160717	0.8259699333471276
6.029370510091162	0.17114848475356964	4.231138260158595	-3.673628364200896	2.469440008702885	0.5806008396626575	1.03381041204211	1.0385633025664442	0.23243102849779138	0.307548546106149	-0.29697231917822037	6.247835758516133	0.3049921879074198	11.158829421733614	0.5930831317989206	0.9849997558935418	-5.82614537595849	3.5446398656374405	3.1988821064358732	-9.030003566567222	4.325728323477715	5.336670125589041	-7.191864595638053	3.4180143853066856	3.5182431439938053	6.225881060588112	-4.776900587325132	2.9266489070955424	0.7397013382094505	1.5184440085744637	1.5453776353254656	0.38321758909754405	0.4040046202274308	-0.5361267204694504	-4.385427852849799	0.9279652031220141	-5.729113296760287	2.3747668114543985	11.186121333973576	-21.100433079182828	13.086733509100991	-3.843892023056823	1.2211376185133966	-4.820471084493187	1.814586851366756	5.726785794434035	-5.118485247814966	-4.176021864066788	0.4873771553185733	0.8633667237541185
-7.907222464408426	-0.22665956086575026	-5.6111544470152515	4.875212399830408	-3.2762568805598193	-0.7714344040722152	-1.3732913180943387	-1.3809040052680595	-0.3087972253680217	-0.4089321985729775	0.39541089925122946	-8.329968725331705	-0.40586572055076336	-14.861095407912321	-0.7895800167876594	-1.3135808010498011	7.748099458576191	-4.7102350147438	-4.253067886714083	12.013815792873306	-5.752219393048663	-7.107822391819139	9.552031363125463	-4.53841494639016	-4.670741490413731	-8.277429885879696	6.345848747355266	-3.8842257621508036	-0.9826043510752355	-2.019019349185967	-2.052962825347763	-0.508383766211163	-0.5361267204694504	0.714692421848748	5.866709534108858	-1.238413269973285	7.721820277206615	-3.2094821850530084	-15.071357198665133	28.525196112731322	-17.60247844394033	5.126511658175503	-1.6248830098234612	6.453309011252668	-2.4251902264343137	-7.595072802539797	6.783656788228549	5.536330624592992	-0.6454217675103352	-1.1433581005708864
-62.78111160414826	-1.8259900644812073	-45.20565407111042	39.28760260768636	-26.367786565528068	-6.227319316863782	-11.074712262185358	-11.135761287908714	-2.4838781559594403	-3.2986800202866142	3.1914503038309956	-67.4671921221429	-3.2732127267317925	-119.62093741114829	-6.3484861011126785	-10.583792358673508	62.176396330150176	-37.74376769850395	-34.10553529222171	96.45047267051119	-46.134803633340184	-57.18759229679063	76.46219758957668	-36.31834148497386	-37.36510370360319	-67.04721453981821	51.457770384800384	-31.431166223335048	-7.993123273843057	-16.444556364053145	-16.76319304495364	-4.1373372821959205	-4.385427852849799	5.866709534108858	48.57837155643618	-10.242869363142148	64.36398711789727	-26.844509844199706	-124.47331204796284	234.564461804295	-143.22159509619826	41.869019846641066	-13.19850568234451	52.762069360401824	-19.677354327569283	-61.63739403999082	54.908853749518485	44.969251069660096	-5.230449249609445	-9.251230087323453
13.348464446977351	0.3864038616958778	9.55993103559713	-8.304984028933262	5.573997705695469	1.3157153712771257	2.3402592944338774	2.3516257065459225	0.5247208034838025	0.6965218479793871	-0.6735442102817297	14.230586618678846	0.6910571947631488	25.239210752856923	1.3394874451632732	2.23167441084001	-13.12876004262583	7.972349383533715	7.203390608674911	-20.366663910971333	9.745350951514709	12.069313464829817	-16.158445516015885	7.676861560479237	7.89756879656548	14.163751706418049	-10.875371859426103	6.645036885059765	1.6897658986443251	3.475157826322713	3.54421914550047	0.8750930466090876	0.9279652031220141	-1.238413269973285	-10.242869363142148	2.162890271992169	-13.519514327976438	5.6321364441571085	26.127300682451498	-49.133024000641974	30.066997452826605	-8.831088679495627	2.7862844527382458	-11.10588117177064	4.143661669523398	13.040399895941308	-11.61911954585753	-9.517146140507151	1.1074971933829723	1.9586880748621815
-80.77454954568812	-2.379069481253955	-59.050196771373464	51.36801293102923	-34.45169827732446	-8.16019082602648	-14.512162336957193	-14.606140778677933	-3.2538777920724677	-4.324386129494871	4.197451062672911	-88.93620844781563	-4.303082713202256	-157.36918095961698	-8.341417290439463	-13.958712339340776	81.63708110581035	-49.483140840940685	-44.78920335150648	126.85791578237624	-60.65742636034192	-75.34932126185622	100.26503309017984	-47.62096125938619	-48.95203444896052	-87.95281075344519	67.38947653648202	-41.088528907469446	-10.467183023781432	-21.578372448972974	-21.93797499491533	-5.399695010338749	-5.729113296760287	7.721820277206615	64.36398711789727	-13.519514327976438	86.4393233941732	-36.25600080005349	-167.0110583290305	317.0641241164829	-191.69700017647008	55.127599746556015	-17.308208713692117	69.93533207175142	-25.997568800403343	-80.51350562917949	71.64514059527889	58.71691712102507	-6.818537488688079	-12.062754761218452
33.340077707840344	0.984846649777313	24.474331665670114	-21.294229361887695	14.27484319358658	3.3862320179337084	6.023763407505949	6.061986866690192	1.3498607107855398	1.7936280833705425	-1.7443851141316413	36.994805733849205	1.7886316734733023	65.39738665033032	3.4629848041387277	5.807281274284766	-33.91142115621737	20.54037141800395	18.615625420213924	-52.773167310509464	25.23973759308758	31.364290433302603	-41.65777226424823	19.791349116151682	20.328560612745903	36.5172001547591	-27.956865402805956	17.0300925050844	4.3430453360944785	8.963274779111035	9.09752158087393	2.23576357785965	2.3747668114543985	-3.2094821850530084	-26.844509844199706	5.6321364441571085	-36.25600080005349	15.251599622087884	69.96348345066775	-133.27603028337293	80.20269860287132	-22.900586087840303	7.176614857928614	-29.12827314847966	10.808765741979508	33.377430542097365	-29.68599214063633	-24.34332877169562	2.8254238165326244	4.999221254145355
163.2632455428169	4.749785286052902	118.13881482495835	-102.80329535169888	69.05630696342972	16.315615097695755	29.06399765756885	29.277965967901576	6.542970449898685	8.659797285790667	-8.421332647636191	177.73455491583138	8.641542051998957	317.28323649477176	16.83085932618971	28.16088230580166	-165.1564313218307	100.21516224125807	90.73634869768114	-256.85244537317675	122.98100162001866	152.24222562625997	-203.45432941434527	96.67244898436607	99.35187822421167	175.01922784091536	-133.67554743396144	81.66332351071279	20.655493421550396	42.56317799314596	43.00676261198389	10.619493207148103	11.186121333973576	-15.071357198665133	-124.47331204796284	26.127300682451498	-167.0110583290305	69.96348345066775	327.6500888766151	-631.502682311294	385.51810481201255	-108.5167083106461	34.27014295924819	-138.16864673436393	51.90072452886647	159.18258476263608	-142.12114801104605	-115.89207797547495	13.49095960366066	23.930631337796317
-315.7331472421811	-9.13695762550916	-228.17451872564342	198.6909822748826	-133.56757284750927	-31.559063843435034	-56.33274189186968	-56.79273370780937	-12.721345598626302	-16.76521155182855	16.38784662401929	-345.07801634555136	-16.83616406716955	-620.4811018855667	-32.88629293969244	-55.22102830007728	323.7714582677712	-196.41882878215497	-178.2688664185004	505.147980174575	-242.24913425907945	-299.1484972148447	400.03977131224235	-190.23492306131675	-195.22055016877084	-337.24181065506866	256.4314208575008	-156.7244878797259	-39.43074320503564	-81.3582725557258	-81.49227609958089	-20.138319566829193	-21.100433079182828	28.525196112731322	234.564461804295	-49.133024000641974	317.0641241164829	-133.27603028337293	-631.502682311294	1246.5716511105454	-762.0795267858699	206.98114169034568	-65.56238592207745	265.6800041345537	-100.5970088919095	-304.0238649200109	272.0992040374964	221.00342137807385	-25.766592720081327	-45.832701214373884
203.78097682303746	5.78483586656964	144.51701743434927	-125.77474832840561	84.68864611766573	19.932975179361197	35.64057177032616	35.91486492548821	8.074784884877287	10.592886651326477	-10.351764119964276	216.87296880793068	10.65111265393565	393.4280494000593	20.878155339118027	34.959130610891265	-206.30470400102527	125.41625187232727	113.75807417096199	-321.8468751481708	154.6244400457863	189.94404271899558	-256.01183939465784	121.83137208260952	125.03798418330057	212.00328709036998	-160.9318688395464	98.61638630251062	24.643313184650932	50.77825569659096	50.649227763273025	12.564282189086645	13.086733509100991	-17.60247844394033	-143.22159509619826	30.066997452826605	-191.69700017647008	80.20269860287132	385.51810481201255	-762.0795267858699	473.9401401742357	-128.48284351302487	40.995138459294594	-164.57283635723098	62.95995264332338	190.63718990679683	-171.2129578436527	-138.44736975322382	16.192794941114833	28.867626870610742
-57.88306744896889	-1.6476179234904782	-40.846219630151616	35.49775655385723	-23.878086038357893	-5.614126204874306	-10.004222655439786	-10.06549946850195	-2.2551420219605927	-2.978958585316038	2.883816806162333	-60.61070863820166	-2.9617300438885454	-108.70594101705929	-5.77847764814196	-9.61172176161188	56.79332250085312	-34.549442144444924	-31.20016463294927	88.09834629914269	-42.21525665958555	-52.055040538240405	70.14388823061519	-33.335331335572796	-34.30396605579715	-60.06574144632504	45.9561366453417	-28.16064904257136	-7.093090880543713	-14.572411531158728	-14.758747531826744	-3.6613206146789987	-3.843892023056823	5.126511658175503	41.869019846641066	-8.831088679495627	55.127599746556015	-22.900586087840303	-108.5167083106461	206.98114169034568	-128.48284351302487	36.96480754703021	-11.755290801134086	46.64526617084867	-17.63598048293375	-54.88078130250549	49.116064414193076	39.96063212036626	-4.665126371987737	-8.278152619861656
18.798433008138495	0.5292998611974569	13.125621372496793	-11.403971787110116	7.677439360188663	1.8016539913854894	3.213427860101855	3.232392934397921	0.7255813987105509	0.9561618257896511	-0.925723675948711	19.407871567741275	0.9514900734599361	34.96415568437128	1.8595446093801096	3.089610147844766	-18.311755032603223	11.150737129216912	10.067838120192008	-28.408642068434297	13.625575179307067	16.758481083661426	-22.66658666249271	10.776281264687738	11.089396659498346	19.228721255464595	-14.696882612843966	9.017779783632166	2.2632326266661864	4.646871321065569	4.694656476584907	1.166951544504445	1.2211376185133966	-1.6248830098234612	-13.19850568234451	2.7862844527382458	-17.308208713692117	7.176614857928614	34.27014295924819	-65.56238592207745	40.995138459294594	-11.755290801134086	3.752157272736396	-14.825998318166711	5.634877984949813	17.540318364197873	-15.726866633215035	-12.764702794493529	1.4926748602117794	2.6519761615688457
-72.63318647140841	-2.075710846565199	-51.564946664381566	44.839963599146124	-30.163759630912246	-7.098457893240687	-12.655621974073362	-12.742647585485033	-2.8556339866649316	-3.768980384366802	3.6572971697849836	-76.87292158528038	-3.756355081313068	-138.0844879518638	-7.336668963860391	-12.228491098516589	72.14022448089875	-43.86302039711283	-39.653218084028126	112.04382687224381	-53.70207295808319	-66.22458904295117	89.11955160402596	-42.35797426163987	-43.563976460323246	-75.88822457616658	57.95623979934989	-35.49782075930398	-8.932213773567247	-18.369266767047662	-18.544820748934946	-4.597428799687322	-4.820471084493187	6.453309011252668	52.762069360401824	-11.10588117177064	69.93533207175142	-29.12827314847966	-138.16864673436393	265.6800041345537	-164.57283635723098	46.64526617084867	-14.825998318166711	59.130507676593666	-22.3859119032722	-69.05367421519531	61.81896079356836	50.247423930800814	-5.864857504409578	-10.415933280308286
28.209412492202382	0.7958496732978066	19.798254022225343	-17.215243215462582	11.59531281811906	2.7222373954021206	4.86086540677107	4.894850195833631	1.1001127149809966	1.4463527707578512	-1.4052015955209394	29.427932785828414	1.4449114182261793	53.252606186532304	2.831129883929995	4.715168265473695	-27.919643743993625	16.99648685069965	15.367587574865892	-43.391317906862085	20.826751337184948	25.589097087491627	-34.60359174726606	16.456177372410547	16.921089226767418	28.987399503391995	-22.086283585756025	13.551237204230999	3.3902791645499617	6.968969768531927	7.000323071243095	1.739950669908739	1.814586851366756	-2.4251902264343137	-19.677354327569283	4.143661669523398	-25.997568800403343	10.808765741979508	51.90072452886647	-100.5970088919095	62.95995264332338	-17.63598048293375	5.634877984949813	-22.3859119032722	8.547187860024023	26.26297715642215	-23.577914894162532	-19.088883462601377	2.233169348812814	3.974726198062669
89.42593773781445	2.488675659336376	61.69554747238982	-53.557683374170914	36.051273003457915	8.456663621839564	15.096457290329548	15.160114875219378	3.40610338804287	4.480098164301232	-4.3401295725814615	90.88802561037919	4.466498473331176	163.9038277451776	8.710666636671071	14.473513667486724	-86.01437954331587	52.39812650254923	47.35285163267596	-133.63103280480846	64.17469774575278	78.74024399504064	-106.7511809193757	50.799379320496094	52.230558408828244	90.20737729735869	-68.94575903089432	42.317105189503394	10.617584251810094	21.800791428716078	21.99741214930274	5.468577909338631	5.726785794434035	-7.595072802539797	-61.63739403999082	13.040399895941308	-80.51350562917949	33.377430542097365	159.18258476263608	-304.0238649200109	190.63718990679683	-54.88078130250549	17.540318364197873	-69.05367421519531	26.26297715642215	82.4058099610844	-73.9275006953067	-60.00695251612823	7.025250997380823	12.485733967465455
-80.90052600535624	-2.238974776615446	-55.52952591799277	48.20077464853773	-32.45899702553464	-7.60756027970049	-13.588540528801486	-13.644532616208737	-3.0687643721053752	-4.030609176622106	3.9063533369153967	-81.697928143771	-4.022004136910109	-147.69908330556305	-7.850655182152188	-13.040779963582738	77.61339501091125	-47.30164502748507	-42.75102590310241	120.61493907703888	-57.9561806628329	-71.0114785382029	96.44798399031922	-45.90808830545353	-47.19593710592095	-81.03832675967293	61.888730520875065	-38.00903611092468	-9.517686895030968	-19.53961202720376	-19.679491851900888	-4.896757960654482	-5.118485247814966	6.783656788228549	54.908853749518485	-11.61911954585753	71.64514059527889	-29.68599214063633	-142.12114801104605	272.0992040374964	-171.2129578436527	49.116064414193076	-15.726866633215035	61.81896079356836	-23.577914894162532	-73.9275006953067	66.38874426060492	53.814244161410194	-6.305767690878315	-11.21575330203208
-65.02762277953252	-1.8101781403084678	-44.86109269747164	38.9391121324365	-26.205672243505283	-6.148804384010081	-10.975138212542051	-11.01865768928071	-2.4748360680676056	-3.2563590923335894	3.154071583493041	-66.07551273580965	-3.2458690906257535	-119.04152233697637	-6.325405599210958	-10.510903098681545	62.45466504812583	-38.04147344199991	-34.38102209206639	97.03442487182838	-46.59725437460748	-57.186319265250106	77.49955987727822	-36.88070616672839	-37.917147990866404	-65.6243824234417	50.17706371218412	-30.791372831443994	-7.732173453548439	-15.876679951580586	-16.031054361833327	-3.9840398730595474	-4.176021864066788	5.536330624592992	44.969251069660096	-9.517146140507151	58.71691712102507	-24.34332877169562	-115.89207797547495	221.00342137807385	-138.44736975322382	39.96063212036626	-12.764702794493529	50.247423930800814	-19.088883462601377	-60.00695251612823	53.814244161410194	43.70822469343347	-5.11619826753871	-9.090037264758031
7.678963436643673	0.21241700210380435	5.265447431094629	-4.569436458927015	3.076134725016057	0.7212327854972865	1.2880598815767306	1.2927463627977605	0.29062323276335833	0.38188672339560187	-0.37001707727896715	7.742514919317371	0.380991190028335	13.977346744091038	0.7427245234944059	1.2338515327199433	-7.342678684653613	4.474297724094783	4.0444682740506765	-11.412677110301765	5.483817392146457	6.720542900863727	-9.123674443594982	4.343203902542227	4.464369609191193	7.68879010106851	-5.875573515972133	3.607544934465958	0.9044639052785288	1.8568875682408246	1.8720687890577121	0.4656109507160717	0.4873771553185733	-0.6454217675103352	-5.230449249609445	1.1074971933829723	-6.818537488688079	2.8254238165326244	13.49095960366066	-25.766592720081327	16.192794941114833	-4.665126371987737	1.4926748602117794	-5.864857504409578	2.233169348812814	7.025250997380823	-6.305767690878315	-5.11619826753871	0.5993903656921369	1.065626604386802
13.728804999959094	0.3783525408902424	9.384989118946272	-8.144323339763902	5.4842687450009775	1.2852959198626486	2.296710674699756	2.304912533965227	0.5185937474650789	0.6805708528257235	-0.6599344004232509	13.795745115208765	0.6798054245773536	24.956168985560737	1.3260534220556828	2.2032955970192756	-13.124157014322861	7.999227681489087	7.233189781152738	-20.40990629843161	9.81219597314726	12.011407778162752	-16.32599464926679	7.773878544729801	7.988706029627826	13.686808926350274	-10.449891750893162	6.418346938023678	1.6066973032877312	3.298944113339325	3.3194115297464215	0.8259699333471276	0.8633667237541185	-1.1433581005708864	-9.251230087323453	1.9586880748621815	-12.062754761218452	4.999221254145355	23.930631337796317	-45.832701214373884	28.867626870610742	-8.278152619861656	2.6519761615688457	-10.415933280308286	3.974726198062669	12.485733967465455	-11.21575330203208	-9.090037264758031	1.065626604386802	1.8958817252949631
73.2501792666419	2.023314398371166	50.12692368679201	-43.497031360561685	29.28612864534258	6.862959627246075	12.254800549769596	12.29954039428192	2.7652554675831422	3.634321848944635	-3.5185977795346663	73.61008685185429	3.6225864140799504	132.89302220814022	7.063961507096362	11.726104950534479	-69.81459458248715	42.55160738720661	38.44493989733994	-108.44992922603592	52.102872102137574	63.85396393681956	-86.7324357851366	41.28251354529495	42.44733472438049	73.15851338043106	-55.927451691343514	34.34942279013951	8.609745008109517	17.668757081905444	17.82642689155907	4.436092593310603	4.641992107628914	-6.141164942193792	-49.710387310444666	10.529743278549203	-64.67808261673747	26.773960977454873	128.01016806503492	-244.18057164888936	153.62783345400013	-44.391144322205896	14.211536436626226	-55.750513526492014	21.235450242527246	66.89457473260812	-60.05125293516123	-48.71684796411526	5.708353040377262	10.147443375424979
-64.22972059649231	-1.7811765958079775	-44.0798969852283	38.248727212303706	-25.745531855131716	-6.034850887799937	-10.767966968597452	-10.80822725447872	-2.427631409969564	-3.1958861912560033	3.089968471105517	-64.71114528111744	-3.1794306453614434	-116.5402924863669	-6.196090807040313	-10.279382015173333	61.14507403757212	-37.26061721908377	-33.64268787104619	94.89255919910477	-45.55670549776022	-55.909332169043275	75.84965377366841	-36.08828228415921	-37.123834917808345	-64.4156315227176	49.306014097191344	-30.274746911926858	-7.601591514976861	-15.594532751092268	-15.776815444887504	-3.924946556470837	-4.113421892217813	5.438872992860998	44.081244293678985	-9.340321646061417	57.280070954673356	-23.69488453134164	-113.02932572636271	214.759315466371	-134.83214103109404	39.23637969068851	-12.546323264271345	49.20044751291601	-18.69489875956179	-59.03641103854279	52.95047029315054	43.010275976018924	-5.036219720787871	-8.944339846955508
47.58293533538562	1.3261808331189169	32.802889946435755	-28.464507560073972	19.151904242752867	4.492677080254272	8.011833574847108	8.041917917688433	1.8045340732429485	2.378823996509327	-2.298832781975375	48.20067085981839	2.3643831876259824	86.59709434769046	4.603466113275489	7.638568936691641	-45.379643226616295	27.642559194197602	24.955583490353174	-70.40397413761129	33.78261826915347	41.512212371465054	-56.22689165362808	26.74589260119917	27.516701635670817	48.01851903213487	-36.786053663271716	22.574701583645524	5.679237999007115	11.65187392225733	11.810226006463456	2.93570222586114	3.0824287093324396	-4.07703386010169	-33.12241888640525	7.018431422217734	-43.06182014551918	17.818792188603254	84.69058116374053	-160.4829036070163	100.44843636364263	-29.351223144605747	9.36967886643752	-36.78341501571995	13.939179117644903	44.0771688573738	-39.49499170967892	-32.12430512782715	3.7585355915856327	6.669967475655226
8.871802295938028	0.245095029628823	6.063504943381247	-5.260647560780362	3.541861500647295	0.8296273224491651	1.480454079467648	1.4858543550750614	0.333881223065788	0.43937270072236206	-0.4246066121236865	8.886490984277737	0.43695417560368754	16.018364061285478	0.8518922235967363	1.412300188025803	-8.408839986964727	5.125955636079557	4.626703321741433	-13.045824554893763	6.263853020010904	7.683170862001615	-10.434904709050553	4.964878163920839	5.108246062162615	8.850606284185853	-6.7748980747154235	4.161898732974825	1.044045306280688	2.141003665293873	2.165853421657015	0.5392439225078435	0.5646180173270194	-0.7456822430477053	-6.032006324690042	1.2786600078003674	-7.822099049720272	3.232559015883997	15.457282124659342	-29.36437793865353	18.475329268899355	-5.383370149864354	1.7233758467325133	-6.745112420695628	2.56620161173248	8.113108736626145	-7.280258236880643	-5.910152860517982	0.6923801744743193	1.2299022219136293
15.084678734090149	0.4170260658343076	10.308862178083098	-8.942543690703957	6.019488065337834	1.4101754082551392	2.515483597849694	2.5241532500518167	0.5668914675502706	0.7466398409216285	-0.7209770576869396	15.097621520362594	0.7417906152760609	27.17230648416775	1.4451059986531065	2.3949395236560567	-14.255587204816614	8.689265640780404	7.840845063980833	-22.108031043294933	10.611874085178528	13.024309336500224	-17.679387836473484	8.410739979310694	8.655025462327126	15.056281529661083	-11.534876354343673	7.085059100035608	1.7793407003997783	3.648057860093995	3.6963840361181286	0.9201683732908822	0.9645288811079774	-1.272734688194876	-10.3021226011858	2.1849715811303607	-13.34061761533006	5.510490935023532	26.30751201508269	-49.84128121287206	31.32580452638048	-9.174883073597117	2.935386676623815	-11.480193597416491	4.360992369276991	13.826120614679239	-12.400571558898724	-10.07543826239619	1.18002487524986	2.094932601071939
4.692685746334254	0.13054574794820342	3.22323725727664	-2.7960339678968853	1.881277614069914	0.4409904227195421	0.7859132285337322	0.7886983762335734	0.176898504974723	0.23348036632031316	-0.2251394939360573	4.721600721961532	0.2314718400229844	8.469854826662079	0.4505090416901073	0.7463109599444319	-4.435936486337685	2.702870859279419	2.437447777644031	-6.872669010850092	3.295964582560634	4.052745945123046	-5.490977739743725	2.611049314122552	2.6881393463635033	4.7168249651191525	-3.6190654128716626	2.2218314657229303	0.5593531532284438	1.1465084853616916	1.1655082070490923	0.289953815530664	0.3046079409826311	-0.401805344368477	-3.259531316476929	0.6915204588121888	-4.217004251892778	1.7410439849789652	8.281931838479114	-15.619224774686986	9.784632684833658	-2.888717218014243	0.9225209579108063	-3.608732124417673	1.3662336459324007	4.3433521732261005	-3.8907285328107037	-3.1667267020968044	0.3705168283921622	0.6570108592606837
3.6051509674040663	0.09918405639884081	2.452341811477938	-2.127110299801328	1.432273594369096	0.3353052506680412	0.5983628727813083	0.6003646473641616	0.1349360016728467	0.17754060796374754	-0.1714721251111104	3.587255945220851	0.17648309936899506	6.467694769840866	0.3440188989973984	0.5699593862347104	-3.3964847728605085	2.0710077609862734	1.8688152159160647	-5.268190240613473	2.529733430352277	3.10167804402616	-4.216103032075244	2.006117215530539	2.064270369875517	3.576436847583768	-2.73856086234852	1.6829363477464687	0.4220244900919898	0.8651085259155733	0.8754625115648095	0.2180991636249706	0.22828820397687524	-0.3010429029767528	-2.4317475826456114	0.5158318574811963	-3.145907948537842	1.2988665815073035	6.218885413516334	-11.800716191234365	7.4359046404559725	-2.173364567783086	0.6963274564110704	-2.7196536194505363	1.0352336447844743	3.2813806826508696	-2.9453131407665043	-2.3906348148655514	0.28018157790680565	0.49769162627303604
-3.5086454794878636	-0.09677233227987977	-2.3940619292744554	2.0766789033089164	-1.3978710897134032	-0.3275371601673406	-0.5845680512047247	-0.5864304084547168	-0.1317650185599125	-0.17336432752987727	0.1675981802675919	-3.5080822203253414	-0.17251681940208682	-6.320646866288263	-0.33601517349264	-0.5572912434071369	3.3185453419173014	-2.0227045343792893	-1.8265136768639638	5.151442485082295	-2.474067052384945	-3.033826174582024	4.119939275695989	-1.9607296446660383	-2.0166464582058325	-3.495122251333496	2.6755920042948635	-1.6433286587935232	-0.4124679663573793	-0.8460099674869423	-0.8556948126349954	-0.2129653042750702	-0.22315983381047863	0.2946101669405978	2.3850198020340447	-0.5057820123981801	3.0924853897979516	-1.2785615662408543	-6.103415520301693	11.58853476927157	-7.287223943117244	2.125127022232429	-0.6800959625450239	2.661783798979067	-1.0120015658431625	-3.2055279642542693	2.876013062933612	2.3357666638545944	-0.2736518211944133	-0.4860650928347842
-128.7382181254511	-3.5649192749968437	-88.18956683964655	76.50328470034195	-51.479433119080085	-12.071240509338011	-21.53819342501818	-21.606745217387544	-4.851663663722693	-6.388179997796746	6.176281683025239	-129.39112219899644	-6.3561945653207585	-232.76734416800173	-12.371026822665529	-20.528111783066066	122.11568158588912	-74.40410691664763	-67.199828175676	189.58342593319958	-91.02848364520244	-111.71096615769787	151.50971072204038	-72.1000674009951	-74.14961869450518	-128.92516669936722	98.72833645352154	-60.60684579801289	-15.233069064538725	-31.252932387857275	-31.636671885341194	-7.867242834541509	-8.255306000968393	10.90626773945574	88.48108752201202	-18.760802154635364	114.8743267538017	-47.52735171965207	-226.18898447876617	428.98073129281255	-269.08382518263426	78.56213428024776	-25.10758697911331	98.41431747369413	-37.34587343824414	-118.3157827919616	106.08019314863694	86.2343867665524	-10.096947943636733	-17.926486480281042
-98.9255245153649	-2.7121554500875633	-67.15486997921145	58.247841152677864	-39.22211112410253	-9.184906029055677	-16.405663103081313	-16.454649897920774	-3.7013678917704307	-4.861131423039968	4.704543405393078	-98.34368841202094	-4.845803538970835	-177.67432289718312	-9.444326231164059	-15.667657088218585	93.42697604641212	-56.96451631455354	-51.465515272945154	145.14769057939293	-69.76396425941574	-85.4077660353394	116.18152232158518	-55.3154768070886	-56.87020158954095	-97.86513599339273	74.83007446409582	-45.981480822621045	-11.517588505691087	-23.627388189544007	-23.833655114459514	-5.935341708111578	-6.208115733741554	8.194939156719235	66.20525918526123	-14.039452151390751	85.86017904076276	-35.506694344323385	-170.02919260169233	323.9716792648187	-204.342365087816	59.2408711425612	-18.990379183158645	74.27678476629119	-28.320780392504698	-89.57402913631239	80.45165454195275	65.24564565189671	-7.6510101167280835	-13.603098447848033
90.8884208726426	2.5101686780123145	62.08506311099964	-53.86724389882728	36.274975260870846	8.492858744774441	15.15354298799097	15.212584327062064	3.4187991325932092	4.499531285274241	-4.345915628762564	90.93260328229483	4.471563166787767	163.9757084838524	8.723864874810866	14.454058864974924	-86.0785625203713	52.483103033226655	47.349184634966775	-133.47074362301078	64.07339566881019	78.59843705639845	-106.79073133983005	50.80140899572462	52.28547449397924	90.58049961394462	-69.34413413134169	42.61140038799561	10.683533159386972	21.90153841305266	22.162814171446183	5.5209821353696995	5.776565646153301	-7.626760433420901	-61.62245076475681	13.061969143995771	-79.8385279157133	32.96949243569587	157.94289405796016	-300.01047351103017	188.9483845425752	-55.09590923261543	17.64771898427659	-69.01416254712228	26.274922610149204	83.03215567170633	-74.52450786348913	-60.47615392761922	7.08563122144979	12.586909283754633
-81.58864170018958	-2.2409405589950944	-55.47192027043119	48.128211088061	-32.42377213173848	-7.5859428067937476	-13.545233878482229	-13.597081733221994	-3.059220715955326	-4.019376445618549	3.885688519611834	-81.19353858511487	-4.000304997897737	-146.826729617086	-7.811642869176432	-12.943562836243913	77.18931462597949	-47.08167634909827	-42.49033640197638	119.75920007593845	-57.53036322923535	-70.46334371189461	95.90683116545694	-45.63907609610845	-46.959749044465156	-80.78325671646749	61.773420394813456	-37.97928554518451	-9.50164980235355	-19.480111366826534	-19.662620288060484	-4.901682379163821	-5.118439800203935	6.757303982680589	54.473754442270476	-11.54562426254308	70.58035646001319	-29.14758173947641	-140.13182960626494	267.10184185341336	-168.7638686323521	48.92781084214505	-15.69963945368145	61.349670977550225	-23.427311490598584	-73.89766292088571	66.39809065836396	53.79976304819773	-6.308984525099372	-11.218058391182087
-84.69807362126741	-2.353724234724719	-58.14972195271532	50.45617027664838	-33.967022652785104	-7.95593368207818	-14.182365230721333	-14.24138830425901	-3.196669843310616	-4.215868747429542	4.06594339468149	-85.18991715461915	-4.180245399597572	-153.1703820242202	-8.151189872850802	-13.497763490451785	80.27069321064404	-48.9274425569436	-44.10819045865849	124.32465447432716	-59.62741628813204	-73.27954510571023	99.39259060409363	-47.257235952524866	-48.665217412135235	-84.98741925073757	65.15252591990217	-40.0205810059494	-10.054489256052301	-20.605167587148667	-20.916306916927706	-5.208352233246024	-5.458748229858032	7.206055752131336	58.32043657395514	-12.363000863503618	75.50115372038445	-31.158630864214267	-148.8762635506814	281.6384258279416	-176.8673723072883	51.94535830876544	-16.61246611352558	64.97858409741862	-24.66687625671268	-78.09059700085025	70.01380196566541	56.897848155335765	-6.660215730388437	-11.818501361522529
63.01683199862222	1.763111429700243	43.51999260877094	-37.762298702467426	25.407362818552894	5.9567537950723075	10.610016908000945	10.653990646203642	2.388174590587851	3.155738391404987	-3.040816373960789	63.81581267211353	3.124414897441577	114.34868942694987	6.084372162820336	10.076165203352952	-59.8242241001855	36.44605679187093	32.84779383826559	-92.60680312524313	44.38204626240884	54.640489581960615	-73.95146377466877	35.14908516584811	36.20435295075543	63.75139230040756	-48.93619018739198	30.038087692808496	7.56702749233098	15.507841723204667	15.78648973002671	3.9268925263508927	4.126386166144434	-5.447871056640352	-44.22488597719574	9.376857721695231	-57.258473426443636	23.63415437248109	112.38422031566306	-211.7360678129305	132.44035269025414	-39.1557338006165	12.494605418344733	-48.923946962297094	18.503408123033758	58.72157124025642	-52.57744847516108	-42.80979541357697	5.00576185702381	8.872599148372716
13.073856325338348	0.3623644065879847	8.951394457170972	-7.767328811255156	5.231053292726687	1.224187881567063	2.182426626396679	2.1920892987584004	0.49230387793657676	0.6490160285091962	-0.625638717964244	13.098501227538573	0.6432148210240609	23.583601301269805	1.2556540116225432	2.0776216055855823	-12.365079963331818	7.539822271477102	6.793733120059683	-19.140973567852054	9.180176262328702	11.2774804226655	-15.313109251687683	7.2799534229278	7.499336530274692	13.066424022495822	-10.014936933186085	6.155309972038998	1.5442174024273658	3.163314804672857	3.2099123891017722	0.8000902157381652	0.8371929733878415	-1.1046106186790303	-8.91867508127024	1.8904732550640566	-11.531301341095261	4.754024702566856	22.797935765542956	-43.16576877414199	27.17230285403837	-7.975330924825223	2.5539828139117713	-9.97522571243127	3.7938225054050716	11.999040256064461	-10.764955103508077	-8.739626686445739	1.0235022470479855	1.816831950136829
26.278396197951675	0.7252651632383134	17.912820983696292	-15.540966146633918	10.4686165424154	2.448379190145908	4.365732640480744	4.384327611321374	0.9851139777151537	1.297970155367824	-1.2509475717293046	26.172647996666836	1.2863706712151288	47.17002484083827	2.511870896917413	4.154136914545427	-24.747567311425634	15.09493202849113	13.59916829044085	-38.30576845002542	18.375853614693323	22.55884853867753	-30.66507547063548	14.579818431918243	15.019961399043996	26.117566858171887	-20.01633394284952	12.30752450607778	3.084812372019699	6.317482026778337	6.407842843692858	1.5982641289763078	1.6709148618567435	-2.2024010830345406	-17.751980693886324	3.7642933256555295	-22.91586349388373	9.441148531806789	45.369097691493515	-85.9236778958552	54.193391734897816	-15.913341021313125	5.101593238284006	-19.89260398498826	7.575187574159302	23.98387242648485	-21.5280817357605	-17.46742875667872	2.046699116230901	3.6340845717997365
27.543305723980122	0.7698835829735158	18.991488579359444	-16.48156065693369	11.095526193514512	2.5980300931873184	4.626032591228661	4.648540518679321	1.04234066280667	1.3778697933843713	-1.3257126941011115	27.804087440746166	1.361524424798988	49.87450503345213	2.656486938524226	4.392330817014725	-26.090747794100952	15.902884699163922	14.314940191654909	-40.32738858287393	19.317339921287534	23.789189115045343	-32.22704345653861	15.31002181843824	15.783308067627187	27.785054905738374	-21.332914536003535	13.10537081535624	3.2960253721862447	6.748960239106176	6.875333561891884	1.7129624982385248	1.7958545827047518	-2.369570866150168	-19.16904610894939	4.062860810192492	-24.76581405572228	10.201742339288073	48.78085547874089	-91.90709733677897	57.6412445359529	-17.066584993603964	5.454540226035512	-21.31322876726176	8.07689732907697	25.587984290067862	-22.92546810916549	-18.644725007639323	2.180892894020067	3.866155880504705
5.579225285201984	0.15651772478577977	3.864260044195933	-3.354359099349433	2.2578238218932483	0.5290638078135346	0.9421567386915369	0.9469300798490174	0.21229436861223963	0.2806072115313849	-0.2702625954643878	5.670433450524914	0.277562264291349	10.17049088292349	0.541528383676859	0.8962815502046882	-5.3192423418878905	3.2411142701360958	2.919080123137826	-8.22669743356349	3.940926784541824	4.85430031804953	-6.570150085946849	3.121463307746961	3.216968617822787	5.658913835495054	-4.342424785967794	2.666406859467953	0.6708708340273711	1.3744815728102688	1.3989938077432897	0.34826486392169087	0.36528121681546855	-0.4828467008090771	-3.913288376023274	0.8288025591170516	-5.071361283057116	2.0919545013615486	9.98403484499403	-18.841963300176726	11.796948319746992	-3.4775790544877725	1.1103901026356817	-4.350095953062014	1.647649176365654	5.204947060431215	-4.662153475719669	-3.792269921280972	0.44341111509367437	0.7861470580873333
-13.563616092144827	-0.375662264871987	-9.275415022453588	8.050062027305938	-5.424616041717046	-1.2679243926377481	-2.2597530126061156	-2.2714671996823856	-0.5103143405490953	-0.672953774601518	0.6478404342796386	-13.554365743533324	-0.6657400858951827	-24.433667184094823	-1.3022212351644886	-2.151418846476289	12.810205402056697	-7.815093280968765	-7.0333008621829345	19.801381356159126	-9.492399755969926	-11.663941420946463	15.852970396964468	-7.533010871358268	-7.7665548044896715	-13.522732902442957	10.365820070316133	-6.375971180470626	-1.596895214857822	-3.2686226745470877	-3.3185526045195197	-0.8284001273535193	-0.8648450529277383	1.1406701316167904	9.17965378407021	-1.9449651093524671	11.847420687552646	-4.875192018335318	-23.50616795199872	44.51893013028006	-28.097640715163575	8.253420110313137	-2.6470843074161587	10.32018619169042	-3.9331222601847804	-12.412542602782022	11.143205084954923	9.035823055399574	-1.0585271677471615	-1.8793857861232102
31.528387512005107	0.8754382740469165	21.604347650833304	-18.75310012955203	12.638268013575388	2.9532815217208266	5.2610351778590045	5.29078094067111	1.188228578832814	1.5683759668987087	-1.5083478395470578	31.567783810106658	1.549248139821514	56.86923704265635	3.0323812717453236	5.006346094855624	-29.793775231940934	18.176745458784534	16.346812710867134	-46.009983867997384	22.044076518759077	27.110598427513565	-36.830714022189895	17.4943025765683	18.046020883838693	31.50630347841715	-24.16264647957838	14.864269884174208	3.723109867955857	7.617755941391321	7.743840642174978	1.9338460739205499	2.0181824647351445	-2.6621423323380298	-21.41052343036656	4.5349576569381185	-27.616969215785478	11.354416308260102	54.81744140619476	-103.70679328601739	65.43952531519761	-19.266596033527836	6.1789079853857265	-24.083227209796537	9.176000244501028	28.933548858493896	-25.97079984374789	-21.059770937682373	2.466464834241551	4.377881937495654
20.70250181655626	0.570406385226205	14.108340564404381	-12.245731461545285	8.255582022814865	1.9288151271372629	3.441487238133962	3.459217148028753	0.778314101397789	1.0237814988826415	-0.9875836042755779	20.62934549359645	1.015721318222168	37.33049141885047	1.9890487893575581	3.2888632438694616	-19.610240035948014	11.967465703695499	10.779928971307614	-30.35263130974251	14.565632960556533	17.860457152927484	-24.321546382113127	11.563418956204725	11.91449077328871	20.5298523892998	-15.706594282942092	9.664649175696523	2.4142875818719602	4.944373417249765	4.999434345415027	1.2483822358883994	1.3004752586764512	-1.7169097760613001	-13.794578861852084	2.9214117659290983	-17.838948819739027	7.348471570245665	35.54465869186475	-67.70868369166195	42.87477574549903	-12.459059474582011	4.00285717286142	-15.616469594055454	5.973734449402013	18.776271929455618	-16.877851957427453	-13.660145605854531	1.601762543246553	2.847836009130838
23.641481419687143	0.6507825833008845	16.068700736063413	-13.943203777523236	9.398712196861213	2.195047818399156	3.913743724525759	3.933038527896015	0.8843149574597514	1.1649020249399933	-1.121481687783079	23.439781634427	1.1529387545173726	42.326104823738376	2.2561260473888	3.7256380136461944	-22.215189705142475	13.558573525967844	12.201733972779824	-34.34311028140077	16.470627195064097	20.2153809805816	-27.5206459646212	13.080067232415448	13.485043979655435	23.387765742546126	-17.92108532455747	11.029313656569144	2.75837077638838	5.644655106079292	5.724560152484062	1.4301697890717742	1.4911743518324039	-1.964503537273879	-15.774982368107167	3.3438664282301405	-20.326207241337617	8.359092493301848	40.41373754238306	-76.61935802722309	48.490523415054994	-14.231635275899508	4.571529345178105	-17.788488434316626	6.792832924296241	21.45766206668341	-19.278523033829757	-15.61775636665464	1.8310118795780521	3.2525772310960304
-17.13208038951959	-0.48398985368685926	-11.900730860891555	10.324733629816294	-6.943608100267394	-1.6276316471102301	-2.892327210602047	-2.9055902611524695	-0.6496576967990779	-0.8627207187907628	0.8271673421244482	-17.402667233664417	-0.8483312062948775	-30.981212291115202	-1.6504840863662582	-2.7256145134328373	16.14910104039666	-9.836273987086747	-8.841822727951913	24.90795473713503	-11.909457396724422	-14.722327738388328	19.86991382215133	-9.431122952773118	-9.732082873577161	-17.477124200295034	13.4682574627408	-8.266467031434788	-2.0903069258579405	-4.2766493774288925	-4.389531258304525	-1.0925070485910435	-1.1510301150589688	1.515327604862659	12.30548059317552	-2.6117853988116377	15.833445302894773	-6.511526051960273	-30.902821079162674	57.57449579749899	-35.875308998591876	10.845274098955574	-3.4540445364444463	13.478528917233138	-5.069861038154028	-16.211546987645807	14.486920333074194	11.828676490370514	-1.3811080410358934	-2.4417407218945444
43.02417314376075	1.2283906983702406	30.13723570191552	-26.14638093938403	17.573060778211346	4.122255485862154	7.313174272949117	7.348771216981047	1.6394722191422935	2.1853119867423203	-2.0894023970786577	44.06471903813601	2.1400125854095062	78.01629089517904	4.157992562715826	6.859074479764992	-40.54200573956746	24.68009470244513	22.155201147009155	-62.40493218761503	29.788611648067295	36.94719753275489	-49.70855090908212	23.572408621382912	24.348494790576456	44.39047728536121	-34.29686207835459	21.037939347563213	5.338826620073265	10.91559229945586	11.26537551418326	2.8024152326884813	2.96073811181741	-3.895025762218916	-31.701527303287925	6.73050211502	-40.70526272420932	16.716946568468856	79.02030120734571	-146.11185640310953	90.60286706388808	-27.77491207322711	8.823489859900093	-34.42097624406717	12.881043571323714	41.365053146639156	-36.89653503834109	-30.203258315569784	3.521323900085704	6.213683142663602
29.99677527440338	0.840094474518544	20.655241400633294	-17.915383617706954	12.054175539624662	2.822186876250407	5.017702844782176	5.039361718854001	1.127976430998051	1.495846313861258	-1.434090557337208	30.128069777748735	1.4715231575796779	53.765322795832844	2.865036616718202	4.7279199310749025	-28.065788316889645	17.104802015267953	15.373595646948894	-43.291065994756835	20.710751215231074	25.56352350444933	-34.578545759205696	16.416749419791348	16.940427697780905	30.26189298817077	-23.309549847320685	14.318949647402954	3.613078269818151	7.38889015426385	7.573691003621261	1.8875399398544046	1.9845823686165132	-2.608415958174457	-21.109438231185322	4.48263608649601	-27.097852668209818	11.132476754601896	53.06898332436636	-99.0382114315883	61.95290691608825	-18.704535904461963	5.97053850398557	-23.233549291589934	8.764379353642429	28.053484603108508	-25.09769228342946	-20.463529947262654	2.391977485281045	4.2318666972676295
29.163166650411338	0.8290070401097706	20.387706712465683	-17.68781387122241	11.887293830561937	2.79065247391159	4.95784751802172	4.978891371504675	1.1121241345613546	1.4780978038699895	-1.4181256991107165	29.877448295049533	1.454286190088581	53.05493459115734	2.8243343903917295	4.669796531514896	-27.628654733153873	16.81745593305397	15.127573952449884	-42.642382585951275	20.386061189690235	25.22401124384429	-33.97644231989651	16.127985387872492	16.635711011125117	30.01097584005299	-23.137256652527515	14.186236043893354	3.5967634666370603	7.3640234489741845	7.565418547257674	1.8794560256285855	1.9863101125337932	-2.617313065583591	-21.34870142033174	4.532323403386594	-27.522406710201086	11.336995121535827	53.448500922261566	-99.37817803838495	61.66929688303532	-18.675593763364848	5.933259939653269	-23.21190217634107	8.70160911881999	27.86899165011676	-24.873060176448902	-20.346885804781117	2.373343594687268	4.192973478099523
101.77308144940457	2.802009641107826	69.33598876015438	-60.169753653922434	40.54635749941544	9.481757852709134	16.923796611598256	16.999041027861267	3.8242189271232907	5.027814084516819	-4.855984417803759	101.47013795644041	4.996776227342673	183.50112958892439	9.768948661584478	16.17314462555659	-96.4219212090159	58.82223956061532	53.042202515228944	-149.4395018773681	71.75057837750276	87.93949703041942	-119.69008053666491	56.93231893050467	58.6157667703162	100.96546976845693	-77.22774366744022	47.493703101020856	11.877029758002365	24.339539967800132	24.590822084234997	6.133822608391925	6.39986825203942	-8.45054700252187	-68.05078533541811	14.417364186539821	-88.12170588133237	36.356051753658875	175.16353495337808	-333.7330550843844	210.97061362127897	-61.2331131733486	19.65401048115259	-76.77107417234333	29.328950465148957	92.3589301537492	-82.99037291332569	-67.22151668720511	7.881622352010167	14.012602583182849
-103.10520059456535	-2.841689492601555	-70.36590185180465	61.07215870263189	-41.15500099654321	-9.626562647290543	-17.18623005884266	-17.26475895376755	-3.884656751220624	-5.1050173875715	4.934489315336922	-103.1009533260719	-5.078160569536259	-186.5674357121961	-9.930377251945536	-16.450195038791716	98.05242631414524	-59.810736340992776	-53.95441968442943	152.03891956757388	-73.01204981955232	-89.46615530779253	121.75271048055949	-57.91951892664715	-59.61829618806565	-102.4771505583392	78.33793590389543	-48.16974282378992	-12.042431701471648	-24.686911066502418	-24.9147178472094	-6.21285166696677	-6.480732593400148	8.565998928720028	69.01220244326461	-14.614363172671485	89.52312911534005	-36.96293673701216	-178.07236901012104	339.921749545376	-214.84045974484027	62.1055706294631	-19.931801653452737	77.95945931651052	-29.79643614156183	-93.62693613362677	84.13924411632306	68.13335433585134	-7.988367829564655	-14.206568063948044
-65.19105178616672	-1.7842520197488827	-44.176898156997815	38.33235432674107	-25.839899707091007	-6.0385623730197375	-10.785223997637521	-10.830876540362441	-2.4390982734129376	-3.201745544690357	3.094487359664323	-64.58197857019456	-3.1860200186749315	-117.0734850785584	-6.232518880175994	-10.317909125062872	61.602845570443115	-37.59557922636953	-33.9109754586734	95.52631144961819	-45.89506304738807	-56.16716704172171	76.57939383658696	-36.43840844862656	-37.50652508905529	-64.2157512816723	49.07450733548224	-30.195153357237885	-7.537233410917299	-15.446230242346171	-15.572627679749685	-3.8869700986378524	-4.049069282265676	5.343761744111098	42.94228638976459	-9.099519979575303	55.57638654317097	-22.92674028712371	-110.78902432105485	211.6199448816413	-134.18253118536057	38.790725790556635	-12.47124025119248	48.65718569894323	-18.636668163195427	-58.655207642077315	52.756339640362356	42.67828015622104	-5.008271432735346	-8.911326520525373
-122.48777408837087	-3.3285228898943084	-82.65920514924022	71.75062657151625	-48.421058704916845	-11.300659273683618	-20.22024732793735	-20.316101689541767	-4.587961955165511	-5.996866769169258	5.813324588808334	-120.94070809299313	-5.9922568118227995	-220.89664501189566	-11.76086026966263	-19.48457675948161	116.62036158062068	-71.22854008602377	-64.30623185559546	181.11192693926637	-87.14402427090334	-106.28934060854336	145.45224775461702	-69.25342514357757	-71.24098734838623	-119.69219002284478	91.15061877073157	-56.142356522395325	-13.936339641235865	-28.576793957708414	-28.605517291539247	-7.149222373867187	-7.408836415672365	9.795816953178548	78.35368108987736	-16.583551100460074	101.70141449953728	-41.99404332190359	-204.7493795670453	395.4122747284821	-252.54421174653558	71.57566780259093	-23.10072144467894	90.18347994916884	-34.814858804113115	-108.56390538293601	97.90141805639364	78.87855432469355	-9.272488812077317	-16.541671394994257
15.566614348806999	0.4261112749303117	10.568976190772037	-9.173982298739144	6.186476876413469	1.4456397764409166	2.5839854120721606	2.5960613991672785	0.5852113929756436	0.7668874146731509	-0.7425647700833345	15.48182457836939	0.7648390853201549	28.149898485514797	1.498389062508542	2.482944633607296	-14.828564167809672	9.050480451213392	8.169076554336076	-23.015918365592075	11.064363719967073	13.525597726881827	-18.45575738698709	8.783924280687767	9.03774483026634	15.349477820693613	-11.709329187750713	7.205562366361896	1.7949394037013262	3.6805690828350457	3.698098660223328	0.9230978969203724	0.9597253119597949	-1.2691827722559976	-10.190761726074342	2.157102168224837	-13.23228847354947	5.4653318506150805	26.48417330913675	-50.88427686863712	32.3226015745351	-9.238984657508158	2.973164480538863	-11.624057602110982	4.465301733163863	13.967828740159788	-12.574343119215241	-10.156174889077949	1.1923176983640384	2.123908164158725
9.270007595933158	0.24848832329130677	6.188249645893373	-5.371586165686646	3.6299161899744714	0.8453316614439501	1.5160194931040107	1.5230403112827977	0.3452020598340563	0.4487314431491568	-0.4362781275425947	9.037504095160154	0.4504928496802539	16.656747973022934	0.8869434941146193	1.4695915775635142	-8.834756239947017	5.403082376079641	4.882246284089779	-13.743032757648093	6.626005688282175	8.043442740862725	-11.069882633208223	5.2755532960849125	5.423366359623062	8.909681788009042	-6.760120069842578	4.17039732571158	1.0282601988141202	2.1091817978637	2.0940387046285647	0.5243927174939087	0.5402072078947749	-0.7141231093167965	-5.673676977156499	1.2007432748911322	-7.364549111412992	3.0415591877997783	14.989523484545114	-29.25847991697192	18.883058153117076	-5.254951535324252	1.7054523391676617	-6.642404737910289	2.589063759011885	8.026511364851503	-7.262564004982405	-5.823578998870374	0.6863816636545788	1.2281889245948283
18.81083563479299	0.5051793178006588	12.572738823185015	-10.913310646880467	7.373338753769673	1.7175212304461052	3.0788216210670654	3.09318199743818	0.7006377621872609	0.9117098451063623	-0.8857588548507991	18.361604136948838	0.9143043612188272	33.787626862534665	1.7992587365531085	2.980555341411683	-17.906218553792584	10.949067570326354	9.890729586798575	-27.841662717141663	13.418060885935272	16.302382104545618	-22.41674783990577	10.680950399922734	10.98246243345065	18.1178436585835	-13.757024094684272	8.48514416367538	2.094467207535363	4.295497243653798	4.271693658777039	1.0694974409953375	1.1028038515273677	-1.4576014631182812	-11.59136618779038	2.4532972070633163	-15.03979006909346	6.209765564137068	30.554173184082753	-59.50718474495211	38.34219275743621	-10.712825329737644	3.473780419628711	-13.530505976055546	5.26523597800852	16.34438660229843	-14.780466098384109	-11.861431044998154	1.397421079259408	2.499093955179021
11.293802088551674	0.302267056141337	7.537207770997248	-6.54266301800818	4.421545600261511	1.0299200816694183	1.8485149909721603	1.8566359239146513	0.4211287628144033	0.546547104508593	-0.5323293491958226	11.018949202730012	0.5500321329658775	20.34872338383776	1.0829598737707098	1.7964200010404423	-10.805122340994394	6.607820253134986	5.976954290478072	-16.83091540081551	8.121060987994538	9.845880502597339	-13.558860145708527	6.464835069166594	6.64129759329144	10.84443984859106	-8.217455802492692	5.069254917405789	1.2484835626767365	2.562461997448867	2.536754628049379	0.6351103906659645	0.6537502745933701	-0.8648533868829799	-6.869268101625075	1.4535138865974464	-8.932459511433334	3.69364037341338	18.219426771969122	-35.707897494493956	23.07642871413814	-6.372765280628346	2.0695823527669317	-8.069395447558907	3.150979797110624	9.747838167358074	-8.825357008547517	-7.070950935671718	0.8338118747694532	1.493210952706659
108.48338141311402	2.915600832148734	72.61963121823453	-63.048326289911756	42.60846398041	9.923034001128672	17.79352629179934	17.8827512163704	4.052758158350772	5.269666452705155	-5.123134141316037	106.14001604486093	5.288807031967407	195.63164018999132	10.418854513490633	17.26306439813188	-103.73052928962302	63.43530531184124	57.31040892188824	-161.31647052769264	77.75920601687409	94.43029427587737	-129.91499399428884	61.90222827379348	63.64735386912163	104.58756952154747	-79.34865651553524	48.94935001024295	12.068179372025691	24.75422755082862	24.580250482516334	6.1554016555862665	6.339602791155976	-8.386283500137834	-66.63341314319698	14.095861316046049	-86.55244049395012	35.744637748248884	176.26231325092203	-344.2569473603058	222.12497767965013	-61.73409959773596	20.03183630846558	-78.07773752320855	30.43606868332872	94.17648997251537	-85.2075317959199	-68.31778381677697	8.050333342801595	14.40472347375242
-131.8532632987689	-3.535241875105204	-88.10606931800314	76.49846359267099	-51.718786028998686	-12.036802407557248	-21.593523718879727	-21.70497346107836	-4.923232551006139	-6.394048278868515	6.219073319908324	-128.7115751781365	-6.422033054898968	-237.75947692906854	-12.665132333057125	-20.980243126781755	126.1951445241585	-77.20238693735473	-69.74564379180313	196.2679378143097	-94.63885224179694	-114.81744267157414	158.18662928568665	-75.38064132768265	-77.50790861873209	-126.71387284299757	96.05689492920988	-59.283212469687584	-14.590724730552951	-29.92763178287197	-29.666143308208106	-7.433465755456593	-7.64368867726688	10.111453924305708	80.19409098841793	-16.962798686781273	104.14982639806401	-43.002984718026035	-212.69878841835447	416.40492526311573	-269.39586575900574	74.57092656003638	-24.2313029311497	94.38165898650767	-36.881041251424094	-113.91172051649984	103.14737665875464	82.59986478501116	-9.738800317538429	-17.438046538695055
-80.68330622603094	-2.1793178719278234	-54.25592584998921	47.109653806451995	-31.824154556501178	-7.417600600443789	-13.29320450255061	-13.361766113969312	-3.0250382904798103	-3.939115910271413	3.8279452716070215	-79.40733941393299	-3.949807912571717	-146.01086158049657	-7.775105868527146	-12.887077519860977	77.31507619026874	-47.25829341182616	-42.69399856950877	120.20974205998782	-57.913940119014626	-70.42688346725231	96.70776431515154	-46.06868230371056	-47.37044068820249	-78.2841693055603	59.43898230441181	-36.64658145827662	-9.051866779385	-18.56870669693937	-18.473124815367537	-4.622645350840205	-4.768680473931722	6.312342738490683	50.265696523432055	-10.630522604625781	65.35613545013986	-26.999947604079043	-132.73953214930026	258.7555894383598	-166.415666916031	46.38673140668838	-15.02556351821553	58.65504474752287	-22.805243155318774	-70.58542437430381	63.801884336843166	51.22076653584133	-6.030747528066256	-10.782833068589134
45.35343360852386	1.2251561628745464	30.494033474425205	-26.47483873668142	17.880952222817534	4.1689906958628615	7.470581814380539	7.507365717564951	1.6991133846066946	2.2132336424393686	-2.1506456571704007	44.63015299359699	2.21912171215968	81.98979168862192	4.365087778522251	7.236374425172281	-43.403614208722054	26.52608368938831	23.967792014847717	-67.49467908109494	32.5166094415558	39.55039148688115	-54.28407904896091	25.860762900612244	26.588232746507106	44.02043605798844	-33.43404944912959	20.609273480593494	5.094457372164607	10.451284510005035	10.40307165855025	2.602415077162761	2.686774824149954	-3.5557863583046	-28.33910915093329	5.99455410751802	-36.845241015430055	15.22486131347967	74.72569366173197	-145.5098789968337	93.4819064245237	-26.10565374772456	8.4514405145309	-32.995669268078935	12.815231817586325	39.722571888922744	-35.89367332306234	-28.831917674102144	3.394161512016798	6.067110813909267
13.140857722479874	0.356394294720303	8.874783523583092	-7.707492621411016	5.20591701317936	1.214044629639044	2.175282109111296	2.1871872449446763	0.49495930494186835	0.6448720506793494	-0.6268163628552876	13.010206512069708	0.6465994866806694	23.906277990759737	1.272907576558236	2.110872409548804	-12.650387531907759	7.730050870679248	6.984356958323855	-19.669765190752944	9.47405877159565	11.52904942583601	-15.813470809709795	7.532037607842887	7.744671961963008	12.818243189508909	-9.732398290420292	5.998406155599099	1.4825343514316764	3.0418598391888945	3.0271109300115273	0.7571489785623139	0.7814119868498907	-1.0355025182594497	-8.255196806703628	1.7449154425090856	-10.750990119582566	4.443715488625351	21.82755401491636	-42.577191301763236	27.339944967817377	-7.607752031875147	2.462141198478783	-9.627997080774412	3.740440417528755	11.554260685099594	-10.439825253719185	-8.384229488077665	0.986704555580808	1.763877891569415
33.35822880205724	0.9061267068371678	22.560690917916858	-19.596371300710317	13.23822009397033	3.0863791025186447	5.528809582684977	5.5613720257354675	1.2584658815594252	1.6402597218360524	-1.5935074530816835	33.075098446516506	1.6432968558059535	60.78104552622691	3.237577242966506	5.366360110524896	-32.15357480832763	19.64934537785981	17.745150186209752	-49.962977822055706	24.0572544193195	29.28750598189588	-40.17006183899833	19.12810516066162	19.675405112754085	32.58488173522306	-24.743419688617152	15.252455055853984	3.7687122344676083	7.730805161600749	7.697346445973456	1.9258828238151775	1.9866394010472856	-2.6332183919422856	-20.98041955660588	4.433412639589118	-27.316998538871754	11.284429153944805	55.50324088618071	-108.25051295330483	69.53495153525503	-19.355351865416566	6.265039310425747	-24.496579092563323	9.519801050589463	29.368061133420973	-26.53622792871254	-21.30661400044613	2.507166492717781	4.481654867651902
18.549024078191728	0.5055494312181522	12.579873806619204	-10.92514938489648	7.374965205087965	1.7216864008893225	3.082766168112384	3.099362746431219	0.7004749689288854	0.9142314072596435	-0.8881387056724063	18.463710641543326	0.9157263536971602	33.81753112365895	1.8001074436276665	2.9863779422105394	-17.867038159071846	10.911315716256588	9.859124350781368	-27.776687995788482	13.37129051041367	16.29695424464306	-22.30353194460202	10.621180499785064	10.920993508060986	18.21029238111696	-13.841621402081149	8.524837237561252	2.1123426962949297	4.334624761229967	4.324058939508349	1.080454176031875	1.1177110279682974	-1.4817564601584887	-11.848321122623146	2.5042745799604726	-15.443906218034382	6.386827079515528	31.224941565109077	-60.71672369118529	38.82165471736873	-10.85761003520788	3.5061080484281137	-13.7309550681374	5.315175306315752	16.449532514735445	-14.84449211218175	-11.942971573698568	1.4041873317731046	2.507676620491874
5.275200674136527	0.1443891429168376	3.5931220000230155	-3.1210252511189984	2.106320648532012	0.4920484686780759	0.880779808013853	0.8857238840793342	0.20005637888975034	0.26131209340067996	-0.25387973657258894	5.282231961576449	0.2616848586811875	9.662745843502991	0.5142737613290634	0.8536206880102147	-5.100784058581832	3.1138456141996183	2.813917548050219	-7.929995247595202	3.8161828412357086	4.655327435009924	-6.362288480919938	3.0293388484515997	3.114769560970409	5.208115888397342	-3.959473823877644	2.4375122538595138	0.6046072467867798	1.2409520055843684	1.2387853567588396	0.30934828644113543	0.3202900864325633	-0.4250477046466304	-3.404252547755293	0.7191859711044971	-4.444618577026586	1.8391910149800341	8.975415344938341	-17.451537040677305	11.132815772835764	-3.1122436782003873	1.0037959565743144	-3.938161095992317	1.5222696271484695	4.705348102286849	-4.243801855163388	-3.4165813613361955	0.40147151313692897	0.7167198632256043
4.7913101428608575	0.13084494699044133	3.2529062920192824	-2.824864733379135	1.906518387334682	0.4451464149932971	0.7965975883671003	0.8008981060821797	0.18087540095331667	0.23637320447892365	-0.22937374010412617	4.772311188711392	0.23639759473315833	8.723860890292151	0.46444909351637903	0.7701293317142061	-4.604731207268249	2.8117410058896417	2.539325391310041	-7.153528112712863	3.441812488609013	4.199133188334075	-5.741926263691096	2.733615209206536	2.8117402479834346	4.713100505167688	-3.5860594748216212	2.2082213578429237	0.5478885600399612	1.1239626597728685	1.123654414541848	0.2807257726176437	0.2907320113699363	-0.3852439225479844	-3.083296914821095	0.6518268404295724	-4.0149993410443985	1.6594926675158788	8.098171654812473	-15.695591334059547	10.018443097756197	-2.8185464559956603	0.9093395355209057	-3.5598261092659556	1.3752972232499152	4.265412542326584	-3.846722609659691	-3.0977888592775846	0.3640465935010776	0.6496743620146416
-3.7211008648197184	-0.10109221167203046	-2.5166422974591542	2.1852246953395515	-1.4750699689488562	-0.3443784503617404	-0.616926936166172	-0.6199560008648337	-0.1401752531039011	-0.18277007611658413	0.17770700462703568	-3.6926971080385176	-0.183322185167063	-6.769101025069613	-0.3601724045000053	-0.5978398711216792	3.5792718836576665	-2.1859156354818774	-1.9763708633491601	5.569313996874147	-2.6825031007614184	-3.2663313862852386	4.47300540048796	-2.1309306452329904	-2.190028077607006	-3.6408873917235054	2.766031980435403	-1.7035734704320866	-0.42194793667161	-0.8661028735829234	-0.8627720494389934	-0.21555536298560707	-0.22296575670481916	0.29549935938606264	2.3625586200179445	-0.4995119351779161	3.080087086842327	-1.2745483093149401	-6.229617135013284	12.128598112386268	-7.760762492643001	2.1657515448103215	-0.6996563229924726	2.739575447394692	-1.0611897617982724	-3.2870462194195222	2.967269084570256	2.3866690398486856	-0.2807292333453692	-0.5015324004726882
61.37662109827766	1.6626361969517516	41.39129013252737	-35.936357991268494	24.26134892707436	5.661933472304076	10.145179736838148	10.193248587750023	2.305704561867221	3.0046080475908634	-2.921451574963394	60.67430994150588	3.014463531971143	111.31687507572124	5.923302462216381	9.829353384671851	-58.89559335875795	35.976768521182485	32.527382872612385	-91.64698465265921	44.153006944488006	53.72917526498997	-73.64401581401046	35.08814371166558	36.06035280368782	59.83088198544816	-45.44605723955805	27.997317587852827	6.929730964694684	14.222711088131563	14.15980440665912	3.5389739020339377	3.6585867325052495	-4.84574138659721	-38.70305878625509	8.185372235705486	-50.410146304067304	20.853537100690154	102.040964317575	-198.7092702508172	127.3353546710714	-35.533113167409674	11.48804198618002	-44.934435598234465	17.42224214734476	54.00586629693547	-48.770720514326094	-39.21036813461617	4.61387292946372	8.244953270880252
4.3783998607952785	0.1187613281086383	2.9584612014991647	-2.568882704488665	1.734229427632756	0.4048652065941014	0.7256043742136892	0.7290986127838646	0.16493673149392224	0.2148515957358249	-0.20908106520996053	4.342268634214136	0.21576410432050125	7.970248608482542	0.4239999356919306	0.704105402799984	-4.217379287298237	2.575767554960179	2.329901301220311	-6.566328008579512	3.1640521764621257	3.849725782323856	-5.2749118504143295	2.5135672092623706	2.5824637413795313	4.277453980577595	-3.2472889734629513	2.0001474693094305	0.4949824160500912	1.0162698008416424	1.0107369680244191	0.25253436903921705	0.26103668367658606	-0.34605025326664685	-2.765201589287127	0.584591666338173	-3.607588469453845	1.493553216608177	7.30784505072184	-14.260649641470204	9.13523346984673	-2.5387306112777175	0.8206357688290954	-3.214228059866688	1.2466598057895169	3.856836822022085	-3.48316277129755	-2.7999053946610735	0.32945288935806255	0.5888731429283224
114.62398013753698	3.122212993262789	77.69078275243726	-67.45620341198048	45.51637973199765	10.63385580181485	19.042463200640746	19.132912525800126	4.322615960731597	5.641838177641408	-5.4840061534251445	114.06878044598895	5.655958122459105	208.66979942508473	11.100129722516327	18.430560087056644	-110.23790834066973	67.29926091176857	60.85398713156879	-171.5303797397129	82.59526361271824	100.65955811004635	-137.66225068076866	65.577458721472	67.3918285428944	112.55143934119036	-85.56595322826186	52.67412227060783	13.068254417301416	26.827271823667374	26.76269623724519	6.68178198210573	6.922566261688716	-9.175923489643171	-73.50970443867439	15.543024024465469	-95.8830239687108	39.6933023919901	193.3729083237626	-375.6924209870226	239.74148261816305	-67.1303229161892	21.656216633964963	-84.87055894890536	32.79783945389654	101.75717225342719	-91.78592090325003	-73.91307063016816	8.689071217871986	15.513662168999627
-124.86399326388437	-3.415226808120977	-84.92752225642343	73.74340142759888	-49.74276938598811	-11.627734117157798	-20.80972201871216	-20.911056803723636	-4.719954354739093	-6.169224530663096	5.992263510650195	-124.77922644680461	-6.177113869842296	-227.7480346210874	-12.115074650981382	-20.115090277265548	120.16895963969733	-73.33791102587297	-66.29615000676777	186.89119490399554	-89.94084291644927	-109.75278623547273	149.87509903048104	-71.37510685185285	-73.3660834317879	-123.22172289185806	93.76093519536042	-57.69461467151416	-14.337926936153682	-29.431958866390357	-29.421061617203545	-7.341492966517422	-7.617220244030809	10.099520072414007	81.05711049382997	-17.137042787560734	105.76072746091918	-43.78377279932138	-212.7088574166129	412.1944292905216	-262.30389918667646	73.76068382287244	-23.760427498582104	93.19398850910802	-35.927025339264425	-111.57658165799104	100.55647316410843	81.07046808790808	-9.523582706438553	-16.99079330667107
114.20884958087603	3.0849837995491685	76.91363646140093	-66.79368458463637	45.12503000095229	10.521192751550258	18.868622030796136	18.966240543562847	4.29671306926426	5.586987763178444	-5.439379177748989	112.76477030642664	5.615373205068448	207.7582912582971	11.058051299385738	18.351486650702228	-110.10945692718165	67.2956738837798	60.85563692910511	-171.41515345858207	82.63629197076109	100.3916857060983	-137.89230438076058	65.7125957990588	67.5264252435063	110.93035233369768	-84.10950637182711	51.851923126101255	12.793103625680715	26.260355629405694	26.050560808840434	6.516919745030706	6.716708537930751	-8.902359549581233	-70.88058318843878	14.982701033509583	-92.39046456986262	38.21894609262762	188.12517407542157	-368.4748367552123	237.21974979792748	-65.52534568938074	21.234988694474303	-83.04325673021214	32.34726186655101	99.76099906953661	-90.2226650770313	-72.36893471861586	8.523620386357367	15.252398525795153
-98.14562852931346	-2.642495645176875	-65.89455749948264	57.213903221840944	-38.6535444936513	-9.011307824732523	-16.166729730981004	-16.243703589882568	-3.6813982104946765	-4.783142611194226	4.6589538680688	-96.54141673517307	-4.811690214050227	-177.994086435386	-9.471556726526774	-15.721407672672457	94.40190467978464	-57.70212765452928	-52.19920530472923	147.0420538538133	-70.91719797610322	-86.08475051585043	118.32735957543734	-56.40549203755449	-57.94493324405136	-94.97347322417862	71.98876847152503	-44.384437875049095	-10.945983682487325	-22.471398238347334	-22.269985020072742	-5.571494001824231	-5.741237707068606	7.605268854330288	60.52704391257684	-12.799120510670722	78.86187213097574	-32.63010511760293	-160.62618494160424	314.77704273458505	-202.84524904438314	55.988580334098025	-18.1541238320941	70.94725727322704	-27.653420759943998	-85.39174351789359	77.25163734575357	61.948679429718446	-7.299320573145955	-13.06540137880378
-95.93182503955752	-2.5941667789944742	-64.72269929075388	56.21550250159911	-37.98037427264076	-8.857133473742696	-15.888407106298995	-15.973265360114814	-3.6194964737531143	-4.704006084612899	4.583552383314516	-95.00396496939581	-4.732440035960826	-175.1874419379646	-9.323006936885802	-15.481531243476507	92.86886293917007	-56.75292763766805	-51.34209012403973	144.64562223658956	-69.74440497556563	-84.70899611625728	116.33890455078817	-55.44662442431391	-56.9638015253479	-93.34652053967515	70.73072074007024	-43.600912018561665	-10.751884835714828	-22.076923177735438	-21.87368960870874	-5.471239909683291	-5.636222894718787	7.476748251087414	59.52791746776405	-12.577836065525963	77.704936096652	-32.16313755839364	-158.45067790379827	311.13479354302734	-200.36513132056498	55.080815490899894	-17.852271018336946	69.89675908491648	-27.249762452333496	-83.83361640895859	75.83359650420647	60.802334881197844	-7.161693223662723	-12.819788692385721
75.57362583448091	2.052196990871056	51.192837463856975	-44.47403177284908	30.045084312052367	7.008746728492728	12.56733614700568	12.640228438928114	2.8626604994401843	3.7239869801672527	-3.6272068405159756	75.23140517115725	3.743240287700877	138.58749007979463	7.376577421225852	12.249427257379574	-73.39891302855905	44.844548451631006	40.55731175702816	-114.26517814423937	55.06847615908952	66.95264508759617	-91.84975926012872	43.76136108292012	44.97065717874266	73.90803255649111	-56.02025766152612	34.52511099439359	8.51963966105242	17.492643199049855	17.35063157279837	4.338944040650321	4.471527364287626	-5.9365670871415	-47.30402522588298	9.989968134833454	-61.801694981840164	25.57924277018475	125.95768562962124	-247.23491666017264	158.9728910219215	-43.71953064798199	14.158140339274826	-55.49789812855768	21.615233946983814	66.3916297731918	-60.028829739457976	-48.150690701917775	5.668424316196822	10.14304323021467
11.695347103218277	0.3152606037189036	7.871624422578353	-6.835963789978348	4.61842596371561	1.0771815131083833	1.9335897927119392	1.9429739811406925	0.44053658670962775	0.5717654892859811	-0.557852516002276	11.555498076477713	0.5763486259978762	21.336498285354843	1.1348739258820952	1.8860995579107585	-11.322393373697981	6.9192037970819165	6.265015168741488	-17.65592858246006	8.519417501979422	10.335007908409432	-14.203767643626596	6.772773946632985	6.95361149324219	11.344781123314508	-8.588962300193558	5.294536032912998	1.304684418896256	2.6800748706800657	2.649726732533183	0.6626703782855863	0.6824017775788043	-0.9051907823733735	-7.204827157274858	1.5226790088638738	-9.41117382705841	3.8988923053828164	19.21174065277987	-37.816413109908154	24.37988786399721	-6.672878754407636	2.1640407657988323	-8.474267423449588	3.307650794145966	10.17682807881491	-9.21000106405548	-7.3809068012538095	0.8698308101083451	1.557947868434141
15.425141983381868	0.4158518312056649	10.38991464806349	-9.023690237744843	6.09676854283978	1.4221648688600204	2.5536409497055446	2.5661422512780794	0.5820028440644075	0.7548972076480199	-0.7371276581196067	15.264586687844178	0.7617253020175945	28.211360418212656	1.5002673157932918	2.494739951297332	-14.976214709367085	9.151561906698538	8.289793171556134	-23.366225650104035	11.277784665247585	13.675596334729232	-18.796638570976988	8.964148699679463	9.2010187382694	14.971187126993824	-11.327307111525085	6.982380029348994	1.7196277421888535	3.5333986838483114	3.4888835724906557	0.8724679803632351	0.8980005610952501	-1.1918420507972354	-9.484285043581785	2.003951086226172	-12.401587321897242	5.14043328523633	25.351823268164317	-50.01807008887289	32.2646889492096	-8.793353659994533	2.852490280410073	-11.178927361874878	4.367430275756237	13.413701286394398	-12.142567316040155	-9.726904364798935	1.1464882692089675	2.054229117330115
12.703542804704954	0.34108501929946927	8.518458537345673	-7.396545028853929	4.998169358138727	1.1651791737590877	2.0924547594650194	2.1020072942022177	0.4769191385859254	0.6183394044089421	-0.6034933506286855	12.490446245022255	0.623769141607899	23.095933046912904	1.2284272038764783	2.041233393639455	-12.26821222372101	7.499515202678107	6.791415876575182	-19.13674468372195	9.238089653370743	11.195111004119834	-15.406090026061264	7.347880874282613	7.542964492406553	12.26172749296573	-9.278956043206417	5.721840646439421	1.4084594520903084	2.893176285502419	2.8567908257995955	0.7147545054136162	0.7354175595787795	-0.974815581793472	-7.748617333989737	1.6382381776741541	-10.111954574723894	4.188525390401732	20.669590382389476	-40.72017008350567	26.3083872175209	-7.19227652219233	2.3351246078377104	-9.132600008622237	3.57007533463543	10.992713568462529	-9.95440664229422	-7.97177134854442	0.9400249792017915	1.684472027799712
92.48779752903255	2.4976419620847947	62.33368818182334	-54.12751025917701	36.553987544304405	8.531605480835532	15.30945859637072	15.380002635637435	3.484480231282691	4.526703416591382	-4.415533684137155	91.55241948612812	4.561142807334142	168.69936582125095	8.970223675381188	14.913390779591884	-89.44750360204755	54.64190704259836	49.48445412419657	-139.49884240733738	67.2970279539478	81.70173100375776	-112.1417867341342	53.47180833294302	54.892353165783426	89.9540840791914	-68.14925049366828	41.98982055315675	10.364281152952993	21.292875447966335	21.080493569158637	5.268450382792512	5.4340144644920905	-7.208512014606569	-57.488686670038454	12.151048193267355	-75.12898818678147	31.139434424462646	152.92630518014852	-300.40489506646827	193.13585009977965	-53.043065164896795	17.178411048689426	-67.32259949354105	26.215215665442877	80.81166455125	-73.07913657758793	-58.634559497987205	6.906578640833294	12.362910254967598
-101.04190795525192	-2.7403531333960527	-68.36761558192683	59.3734824290031	-40.08348238215914	-9.361991327902762	-16.791273919434957	-16.871358622761605	-3.8190210362711787	-4.967451094540821	4.8438588900884	-100.54327231735618	-5.0014364824669615	-184.89515842585934	-9.830332791446894	-16.348479554809753	97.92050885415591	-59.79336916966202	-54.147367153841884	152.6809194145056	-73.62180817473563	-89.48761234672706	122.62798632838334	-58.459176384267806	-60.01667697618809	-98.81875132417986	74.91147794116084	-46.133698026297985	-11.404865228099744	-23.432936450332395	-23.23509657000927	-5.803134577539442	-5.993538465113569	7.9564284222975665	63.57913652889205	-13.43402233263774	83.18323572702663	-34.491638674120956	-168.93903457413438	331.39253974621204	-212.42264445583643	58.46331375590502	-18.905002804942768	74.19951921222217	-28.82876906572505	-88.86524765365535	80.29694869118872	64.49382414436342	-7.59130736146731	-13.580102537003757
10.557467618625257	0.2879787620213078	7.169563923055392	-6.224226586651875	4.197124380977576	0.9819615612113247	1.7588263645551405	1.7660055918502182	0.39876498836924634	0.5204460988185602	-0.5066089678670496	10.547137043688032	0.5226835186783433	19.264257636867505	1.0236545050131773	1.7026753792487546	-10.174227872181213	6.207136598550406	5.620102329286708	-15.855734166891871	7.637916130851847	9.308893111210875	-12.711088231996943	6.057907091127697	6.219785681779724	10.402783128117328	-7.907393458797292	4.863581850160644	1.2087158722414069	2.4834311097425052	2.47594474432155	0.6172674575544327	0.6407931450960803	-0.8501387173007452	-6.832571978383845	1.4446740181418154	-8.936884242576804	3.707561325929523	17.971051935885225	-34.93549824334585	22.214709153960122	-6.208350966080711	1.9993280706326182	-7.855158169618942	3.0286632099983075	9.407430871893219	-8.47969597333526	-6.836674257989082	0.8034107907759769	1.4341408799807356
-17.673884218072264	-0.48057669810932196	-11.978919669298485	10.399611644540844	-7.014141594322211	-1.6408399112337257	-2.9413673975112906	-2.9528961635876487	-0.6673991073028726	-0.8695269661378766	0.8477459248460554	-17.63108544095262	-0.8752149975903427	-32.28225596963644	-1.7148016979804965	-2.8546324143007107	17.07180042077075	-10.416381066746984	-9.439053497057024	26.635801026732704	-12.84078918135569	-15.627773462512895	21.361765650865323	-10.1852455320637	-10.45134781846936	-17.360349204959494	13.178244691001797	-8.107069380223571	-2.011458153441214	-4.134545954337687	-4.109770611531834	-1.0247583107485652	-1.062322333520302	1.410062913239813	11.318883443440667	-2.3928091795601873	14.82382140546901	-6.15498773056936	-29.90331045541024	58.39177908541163	-37.208753658231835	10.317439871336648	-3.3265149604754143	13.075973371008438	-5.054194691360304	-15.661976769815244	14.129498286981075	11.378232635762867	-1.3380409173436576	-2.3907463111792384
12.059777752364726	0.3290639549155201	8.199779504729461	-7.1194684092217555	4.800858592649601	1.1235572102668505	2.0132498179746885	2.0215452386727053	0.45660788293639826	0.5954809913653407	-0.5803327025028633	12.079049580921861	0.598907127093122	22.084441769268146	1.1731314880758676	1.9530352314098873	-11.668409790299954	7.117706117438227	6.448687498009054	-18.199012453214724	8.76979138736454	10.683465736511216	-14.586855259531808	6.953393719725575	7.136266974708888	11.896890685981466	-9.035463164950617	5.556725913942715	1.38018948302081	2.836996176863554	2.8235982082207793	0.7037624680577284	0.7302231326080626	-0.969766230548496	-7.795150655182039	1.6474543882937034	-10.216339567455428	4.242600365145575	20.575052057006673	-40.12600513780993	25.515656359359316	-7.08870901295278	2.283076095256099	-8.983154087554478	3.4666962634254017	10.74115707560966	-9.684471391145987	-7.804427161597728	0.9172646034087176	1.6381397943277352
11.230544618083007	0.3049241574338149	7.604168174953452	-6.60173333898533	4.453268582373433	1.0415816096788768	1.8677648945291192	1.8750527484599337	0.4239862071499571	0.5519740917478319	-0.5384473301493281	11.192459275582802	0.5560355715368022	20.517932207598047	1.0898299484883722	1.8146009691874496	-10.856944037744961	6.625090937569042	6.004940214051019	-16.945426922720078	8.17165952941913	9.939016456022106	-13.593876404714537	6.4825354900982335	6.650760013110948	11.013032239792336	-8.35526160638177	5.140862705649225	1.2744005565499321	2.619818810382785	2.600889413062068	0.6486531640080224	0.6719088863460427	-0.8919428096808946	-7.1539143242025345	1.5122462606735378	-9.37157341551421	3.891794435689564	18.935445600036786	-37.043777826721	23.63526880135617	-6.532841260544077	2.107711732251365	-8.284731813378663	3.2063903162942973	9.925306946200253	-8.958007227243433	-7.209277092354905	0.848071379083673	1.5159362291071659
152.93360569603817	3.9743137790977876	99.71016315583445	-86.46586961052282	58.516954986910704	13.600055589800567	24.548219751434594	24.584330354368916	5.6156782341833384	7.196852424086895	-7.070610123811552	145.18057584243948	7.343846184941438	272.4536569540609	14.467727491354818	24.0738247138963	-146.18643108200706	89.55740787957556	81.38695000885917	-229.30858790760576	111.27094711695183	133.40142301414448	-185.64171833743114	88.80884541175637	90.91146811848922	141.9641897943817	-106.76156995841814	65.99569406956279	16.076637002384864	33.06574699175934	32.11785315226656	8.056047848477352	8.224156068227817	-10.852884571220857	-85.33808038533688	18.097691267171808	-110.95453697867174	46.043937615097555	230.04020539878735	-459.9996532484591	302.96799225188306	-80.80603646305596	26.503572709581093	-102.8412225999658	40.82623920391608	126.12254565144728	-114.8845114693575	-91.36008041833786	10.8351517739325	19.520614071959855
-190.46161280067855	-4.92624396529714	-123.68564190906035	107.2288975984963	-72.57575084293873	-16.863885167316095	-30.465046849054847	-30.48957024848817	-6.971153182158477	-8.9177321996365	8.772406457818535	-179.92820790629088	-9.119184845998191	-338.3283931503917	-17.957206387652988	-29.896008833921474	181.80989650938966	-111.40468015725057	-101.32289529634805	285.52415369608053	-138.67281549474828	-165.9741786240981	231.30561008449916	-110.71672531825611	-113.26754625017554	-175.8446925496087	132.11357449068777	-81.68643655475447	-19.873302312112347	-40.88844709496067	-39.60999655335364	-9.936847473000654	-10.13566657893916	13.365674495460897	104.9673324721013	-22.273786010584466	136.42657590100544	-56.650380250688876	-283.3177537260392	567.8136477118453	-374.9238495097811	99.61926225729823	-32.71786386117887	126.82681834309099	-50.44858231128923	-156.02890661976267	142.23884347621393	113.01792410339401	-13.415278389600202	-24.187955761662742
-104.57061889952983	-2.7278264026257304	-68.43063533487467	59.34872609945544	-40.152844961484746	-9.338819640079741	-16.850908857051746	-16.87845790593269	-3.852677956146759	-4.942138602322856	4.855478481134583	-99.78776437469956	-5.04150386784339	-186.98700121954906	-9.927483837805223	-16.528198397091945	100.23226246993866	-61.377591734190396	-55.78886561546177	157.23970450187647	-76.27725925337425	-91.53256245396567	127.1795739488849	-60.83440312683729	-62.2684642453321	-97.56759867133638	73.40017592189874	-45.35228277323207	-11.061575290377906	-22.75456153256715	-22.125401682086704	-5.54648157783327	-5.66803593541338	7.48570305679489	58.95293694057918	-12.497557081112095	76.74041524667777	-31.857312972527385	-158.8993976965985	317.6178118960871	-208.71549055165428	55.68301395245777	-18.23969472489471	70.89235034670006	-28.0968443911258	-86.72698265597948	78.94734292518366	62.83417019596277	-7.447677709876626	-13.411650740529254
58.55151634345326	1.5309240637171426	38.382709588740106	-33.29162063804569	22.520906341640817	5.238927945268055	9.448139486403349	9.466121833923268	2.1593498231446806	2.773195630060341	-2.7223328498319903	55.98975459400968	2.825271300356271	104.76076600627961	5.5631488936047635	9.259180269040485	-56.10226129020742	34.349231816259795	31.20761571073519	-87.95259147918807	42.64376247082113	51.224847453144136	-71.10761772398293	34.00283321877927	34.81598584474651	54.77739646951842	-41.23826412414595	25.47555723582039	6.219813043878404	12.792085854297365	12.460543323406753	3.123154509307684	3.1940226738135786	-4.219302844557048	-33.26013094845564	7.049309203816198	-43.29742498808092	17.96819879080311	89.51497197744685	-178.59513196097026	117.14752045620757	-31.355413859205242	10.261426332537939	-39.90104134410846	15.789697412031055	48.74452189729558	-44.34736368547534	-35.32021796401308	4.184297257310197	7.530853732846734
15.559728058182989	0.40593105528799206	10.188841582271934	-8.835759714034461	5.976125073710347	1.3909320239869463	2.510684010071464	2.513682466171991	0.5737540460286219	0.7356309683266591	-0.723580655526699	14.872700568994178	0.7516059664701644	27.866933239769406	1.4784952359141728	2.4644540145249976	-14.94105004742679	9.145928684245405	8.321490593037401	-23.467642302982217	11.389530041145168	13.661718940719343	-18.971148357689984	9.078182411615536	9.285537356234798	14.533241143752333	-10.928684376566538	6.750188735419297	1.6470129368001272	3.3897656762719586	3.292223711996822	0.8248363441229442	0.8433566595279491	-1.1141305747673922	-8.781344397663274	1.8617776895412106	-11.443697609577944	4.755572634966107	23.69238484727938	-47.431041935133635	31.151160914141414	-8.285547245552435	2.7129613320701185	-10.556195811347614	4.182714914709904	12.913041580547683	-11.753660234904801	-9.35738104927748	1.1092116551581368	1.997760236458219
33.424056039380574	0.8678032517486953	21.793811276292033	-18.893087603800737	12.77751755221419	2.9740798998919895	5.372411432050319	5.374230142108529	1.2275178086169087	1.5714216912402548	-1.547564323909017	31.784695313678448	1.6088828175646832	59.62757102402444	3.1615265496799587	5.273537912523039	-32.01125867864444	19.596496791721613	17.84717385355638	-50.34711592671144	24.456696859600143	29.291381108142566	-40.716916351556684	19.496335477915554	19.926660678403486	31.053917902175336	-23.33537529627557	14.414349908694062	3.5146155852268692	7.236314768166678	7.01239774069166	1.756790415357077	1.7957800989198296	-2.3702864006889217	-18.67021559299199	3.9612481728902345	-24.320787907142183	10.114527428840422	50.38515084868115	-101.01536785104445	66.45479705060313	-17.633769951987375	5.779017871332292	-22.466644975811167	8.912312681353319	27.57527557626382	-25.11310940107673	-19.98521114850504	2.370808459398222	4.272461450425504
30.17161610825407	0.7912117962319529	19.863934007434978	-17.233137024567824	11.657244526246895	2.713447279122471	4.896203305789801	4.906147945882027	1.1195365759364722	1.4363702474256579	-1.4125677121491125	29.043894069884537	1.4664792023101394	54.42015238033983	2.8884179974809037	4.814457221619021	-29.156154002189048	17.845274384964625	16.230126744413575	-45.76660627343209	22.200517325589576	26.65345675753811	-36.98198419037934	17.68960486927694	18.10061114657111	28.353454482878018	-21.31958117673325	13.167184040633956	3.2125350310211145	6.611379783848661	6.424680486957212	1.609647858873135	1.6451691801163402	-2.176246287379731	-17.155138307824558	3.634034811415685	-22.384495957809765	9.299895510108014	46.3964721173196	-92.99439778674672	61.04606654588056	-16.19509863077231	5.300606550615233	-20.656237322938793	8.185912706933385	25.171808267153022	-22.907620447588855	-18.234687544862258	2.1604393287822377	3.8906677567214563
7.614937292255285	0.1997682883406329	5.017030709763589	-4.352061629312063	2.942747793437974	0.6855761062133527	1.237332078003004	1.2392610752744722	0.28270783333035127	0.3626647221569685	-0.3570064346694896	7.343611799653591	0.37074483085669063	13.749808358946627	0.7292660627554087	1.2170077349812571	-7.365992214579447	4.506386370914088	4.1025044934895405	-11.575830692370646	5.617209848694762	6.743080958780862	-9.347075461109245	4.472598212762886	4.573326888924468	7.166922687160314	-5.388046194052325	3.326161730315877	0.8122111879842286	1.6723510734537486	1.6241397153277672	0.40662574472909696	0.4159942414444332	-0.5504388063010711	-4.344717422390054	0.9204595123257943	-5.675804286917942	2.360612146568734	11.75359195443789	-23.578602033594226	15.456403908634947	-4.093157453161612	1.3386138675976744	-5.223234739462714	2.067944486671387	6.363240835813347	-5.789052159043444	-4.611008333883111	0.5462708968658143	0.9837156964166376
9.89161900386626	0.2589476276691972	6.504893697110717	-5.643790511641696	3.819398489507974	0.8883652194224382	1.6036949683792618	1.6072420579744144	0.3670965781802066	0.47041413743080546	-0.46279367547228617	9.504735152455124	0.4805892001885204	17.851395204051677	0.9477474728097249	1.5791459177054818	-9.574319969649187	5.86262721010079	5.331237356912029	-15.028103885701707	7.292058628074952	8.746033481046261	-12.154431334722528	5.81414465049098	5.949917940942333	9.270884770172895	-6.965292915693919	4.304004311746104	1.0481660383327573	2.156959053699583	2.092402212255665	0.5245773447709173	0.5352586596587621	-0.7079406341780983	-5.569357949774378	1.179776232900463	-7.263274111406527	3.0165425673552937	15.097758219804867	-30.325808953255414	19.969917363619775	-5.278276309173903	1.7302856535566866	-6.7361444847649405	2.676511293624435	8.21681433904782	-7.484136912304218	-5.949679247362091	0.7053214772312328	1.271085432544602
-7.203390878399658	-0.1902936390173055	-4.7725858944595805	4.142312021517749	-2.801858780432796	-0.652319740462498	-1.1756144196262635	-1.1792984821427077	-0.2687558754186005	-0.3457143464571012	0.3393499477461483	-6.987801192198676	-0.3518465796054018	-13.058973502459004	-0.6936753227231165	-1.155218563830425	6.981054687815668	-4.271748007660023	-3.880050911539808	10.937685582233515	-5.2984360455873425	-6.377034110584192	8.830416813823726	-4.220056424956758	-4.322505490658511	-6.825973103727427	5.1393366106704725	-3.1732061471323174	-0.7754773114868005	-1.5951042928991017	-1.5559070559514492	-0.3897598311163447	-0.39875208289170794	0.5281001257345961	4.169637504010291	-0.8824180090884306	5.444234374673381	-2.2597545366188934	-11.261459729670701	22.50563101857612	-14.722669158982411	3.9251187775517167	-1.2823755535416408	5.004739297560757	-1.9781952769242839	-6.06927132030615	5.51741062604364	4.396530697642955	-0.5202472609870795	-0.9358852555702692
-290.73594714572744	-7.729215865280838	-193.82079471492713	168.29946352781818	-113.84100146410655	-26.510256822932813	-47.74563858551784	-47.94074379717089	-10.917965370113038	-14.063917329241706	13.795563442740034	-284.3036639638152	-14.291864847258003	-530.7940621390306	-28.208880423445816	-46.96886475101337	283.37232549318963	-173.35671236562328	-157.35891790713902	443.5396416309106	-214.6829377357993	-258.7834687343849	357.82977670229354	-170.90744657647886	-175.15553291866252	-277.5701525476389	209.06340337779247	-129.0569512403738	-31.558318012745783	-64.90207303827916	-63.409464558074895	-15.882471623369025	-16.251056400957122	21.552826159965544	170.2975579732551	-36.00590886103532	222.63614901374874	-92.37434694237176	-460.5850890566172	920.4792709534589	-601.1577231112342	160.19592999288514	-52.28587816629671	204.41674594043803	-80.72982962252296	-246.7804513210411	224.22194059349536	178.72695434648273	-21.132103466185782	-37.99777878983114
-216.6564742249524	-5.7241031262368205	-143.45568664034118	124.49594471464015	-84.1905711965298	-19.60481713957551	-35.31808923788661	-35.42325618487264	-8.068123596150611	-10.387974309465244	10.189010891404479	-209.9489092227748	-10.561740548790125	-391.7028096264359	-20.806850329487496	-34.6412490329957	209.2572649384055	-128.0308384239942	-116.26216183514771	327.7386252786183	-158.71633749084955	-191.1511513538066	264.5222897070086	-126.40088692332485	-129.4882259806194	-205.32464242265485	154.71586931602187	-95.50946657200831	-23.36842021341225	-48.05950424909243	-46.955641135865164	-11.75991016465875	-12.044316015976092	15.944976659988994	126.028792539044	-26.67672382265156	164.46875039324826	-68.25556931588306	-339.39558819018026	676.4666680761837	-441.71500870557384	118.33830569697179	-38.629803490269424	150.72520882973276	-59.46715520057132	-182.86031379263733	166.14434246384081	132.50507738814522	-15.674342879625305	-28.181307643904482
22.170455735310117	0.5876094174836253	14.717230083294199	-12.774022494805767	8.637785510297244	2.0116445438847554	3.6217533749885558	3.6340443332480117	0.8271404925970871	1.0663726539010268	-1.0449037467173858	21.54736370832526	1.0824811870452735	40.14057179153654	2.132960463181006	3.5494969384884385	-21.42100446660101	13.104519794357484	11.89248632162019	-33.51951440160619	16.222223707970652	19.56075684800788	-27.042727639609907	12.916968370963353	13.238751735198951	21.085303547069707	-15.900301720137968	9.814106737883957	2.4035663087054746	4.9418435214954215	4.837985057209411	1.211536216628238	1.2416718501150945	-1.6443627582133906	-13.0085758165176	2.752660648687435	-16.977036911515267	7.042298747210282	34.98249840377437	-69.58667375585875	45.3553493548758	-12.193053802440062	3.9765548296304414	-15.52285605999903	6.115054023565311	18.798579114713014	-17.070276287192673	-13.622886008839608	1.6105185806417488	2.893875142565401
20.646104613341834	0.5437711564125484	13.62869094249273	-11.824593237584038	7.995689636746259	1.8619472696940853	3.3553706730263264	3.3635450156184286	0.7662814031666247	0.985996424851004	-0.9675155855248616	19.930512949640928	1.003333417560871	37.19355417533859	1.9750120819790404	3.289007761462966	-19.8812497707205	12.16447490480743	11.051133934959095	-31.157318975106175	15.095202972363731	18.167152578279314	-25.152860585146442	12.02309086625242	12.31226182477305	19.497434616008558	-14.689516266608345	9.068328050331608	2.218569039255328	4.56335926201762	4.455181412576663	1.115723140184929	1.1428719959849083	-1.5119771134286308	-11.949261670234646	2.530570042689524	-15.586127232962097	6.470427208234876	32.152564620879815	-64.08104884335906	41.86390930932833	-11.218973725360451	3.6634053287820763	-14.283962143974508	5.636467337845	17.36724742460372	-15.78241691662987	-12.586935094132013	1.489472337717765	2.678425280113533
46.53343765469893	1.2244173482153562	30.709408813465867	-26.62321854215457	17.96948307044819	4.199464535640596	7.573355194210277	7.572980660911134	1.7228418018734686	2.216284074303971	-2.1822515553543402	45.04842302395016	2.266072482181019	83.70436668894442	4.43115114369605	7.412723797668807	-44.724665065161425	27.316591366461328	24.91205980142963	-70.41558177922941	34.16506353314304	41.09806895516714	-56.68625365615133	27.138789414956026	27.712704937858305	44.08141963837617	-33.21043173954366	20.46112457069542	5.027948365491709	10.361954113415562	10.101406415237223	2.521818093481798	2.5960175067838356	-3.4356759645265558	-27.327191906601367	5.7926194265704085	-35.794886999687876	14.927873249940296	73.35423149845714	-146.29156977608926	94.85263751374242	-25.37417239068766	8.25457594110468	-32.32541174875937	12.68403445555919	39.34382502643041	-35.696736473571804	-28.561377956726776	3.3787262933841204	6.0724607698556845
21.67775690771243	0.5632919787357125	14.153465482871184	-12.26071810450318	8.276580984662786	1.9334355213172407	3.494451158594433	3.4875229561561367	0.795261203591821	1.0182968874880813	-1.0059686904102296	20.709680201366908	1.0470162873747149	38.66571005779024	2.0440630695833293	3.4246294788150116	-20.74115118696976	12.673687846276424	11.585045911891699	-32.76476398612222	15.93603687285556	19.08460171996805	-26.417728722425974	12.667949600963874	12.912194122583136	20.242053402873665	-15.214177153139088	9.37883235059477	2.2975498153678515	4.73905007822867	4.5888034147251	1.1460885604309083	1.177462535987331	-1.5548249005395767	-12.325438817958702	2.617241528500914	-16.11867730959947	6.731319388346161	33.172187333600775	-66.50938643677708	43.41863838152083	-11.511942439252001	3.7577022836549063	-14.673850353388703	5.786408506629088	18.016443290171264	-16.378802932705565	-13.07908132509481	1.5507748755404924	2.7926248768663475
6.311397527547514	0.16472005457498337	4.139049145636836	-3.5866606582554756	2.421144726586744	0.5657426722006309	1.0221277072592856	1.0207336936965916	0.23265496814129838	0.2981503564398379	-0.29447814019765867	6.0657487836228805	0.30634096524499616	11.318307698806189	0.5984778753477515	1.0027889519354405	-6.066221759685019	3.7059306119699205	3.3866685175461435	-9.578295971075246	4.656422096296961	5.58181279981225	-7.7185148091530085	3.699968659476187	3.772347573561073	5.925228422880693	-4.45403083097202	2.7451513559349063	0.6727672372435418	1.3876697071409378	1.344792572792151	0.33580678115422036	0.34504674921291106	-0.45615222035959	-3.6186052161566056	0.767843633226533	-4.738528746482353	1.9788706059162007	9.753345628242633	-19.566527061610422	12.75563050640839	-3.377503271636949	1.1016427023689308	-4.308629902793045	1.6980504259495104	5.2722968133050845	-4.791326511100401	-3.8268586288649336	0.4534988567250458	0.8164492591521205
5.826619606796149	0.15056080022103335	3.78489866830969	-3.2770999894502935	2.2116769353926755	0.516790843124962	0.9348434279694419	0.9318480295567624	0.2126200257242554	0.2718037507016615	-0.26889341746351414	5.531918805944633	0.2801615444915048	10.336860281727589	0.545951227967432	0.9155701123401838	-5.552656348227514	3.392796597099508	3.10536679377367	-8.787026994788965	4.278472638115518	5.114991023206999	-7.086961114900449	3.4011754567290184	3.4631983626612324	5.407920030580977	-4.062084565558645	2.5039906109825103	0.6132033855812273	1.2654581309790072	1.222475144349027	0.3052491577818339	0.3136614854352412	-0.4136876732893	-3.278392374866565	0.6968508393818819	-4.28474436899733	1.7911313551864851	8.81734618733733	-17.69572180116296	11.567644787893782	-3.062542526685934	1.0003883199577457	-3.9025459906377313	1.5399659380661845	4.812493102426521	-4.37705047560446	-3.4948466536819143	0.4147284635401816	0.7472445152358768
254.9902802729857	6.597551047543513	165.92325940331298	-143.7346907680012	97.09396038601206	22.653306576101663	40.97735484227254	40.898398941696584	9.340946095546052	11.934322228735827	-11.798450372342767	242.41221946472842	12.287530111099798	454.38086793817644	24.028482875805686	40.23666169265708	-244.22147698341183	149.33753452671297	136.50163839998703	-385.8600188259003	187.7975299393132	224.47713465526482	-311.58740826219343	149.445463963405	152.33295096671264	236.6640157242817	-177.6422510370615	109.6016648217226	26.768438070285782	55.20821396243935	53.29410788479946	13.325423042191618	13.65369552664578	-18.016283455207184	-142.31387771077854	30.2295154136432	-185.84170149154056	77.5653891108508	384.2197205542455	-772.8730783536594	507.4149136716083	-133.79071183033858	43.79305256693748	-170.64357446520262	67.58878990069186	210.1143900897148	-191.29626858545973	-152.43723368234362	18.094374995171677	32.622813954711106
-335.5683885047685	-8.64954449054889	-217.76707812318995	188.57468901302857	-127.35382231759327	-29.728342452291443	-53.833501216588004	-53.6699063093258	-12.267347003807984	-15.640838890081772	15.496491260775615	-318.132299043803	-16.157902471347608	-597.21468487587	-31.54648414352961	-52.908867257140805	321.4997643859292	-196.56044456418408	-179.97182988667493	509.10437089770386	-248.09435435643576	-295.9801315767659	411.1459120079584	-197.37781658084128	-200.93588348720908	-310.33488895436625	232.6681678030494	-143.53267167924403	-35.03173103504568	-72.30564059178437	-69.56451895893694	-17.386823063426977	-17.812626684342753	23.489880587054152	185.48009850382635	-39.42901640605119	242.29889577110495	-101.27519751489982	-501.51139097107875	1011.8656832967165	-665.5086238238977	174.53075688603437	-57.17457015480425	222.76283227404124	-88.35517468903689	-275.17753878281917	250.67976864728857	199.68040976059066	-23.722572054470618	-42.80424335241109
-249.73775654705312	-6.467822989774432	-162.60021918323613	140.89106244164205	-95.21331124892215	-22.196193087384952	-40.13476390112548	-40.0877882641769	-9.156844986237118	-11.705015008926448	11.558259840806388	-237.42195980412424	-12.030913672153146	-445.26365712828914	-23.566763250955166	-39.41398771350395	239.2563927687221	-146.35952194251374	-133.62402172091078	377.469257665959	-183.60608063527482	-219.5855037609404	304.97945416632507	-146.19846646144586	-149.1526574198633	-231.81651548057704	174.04850530817384	-107.42964208105688	-26.218928104253155	-54.04538553862189	-52.22547551934927	-13.067217325167885	-13.376540890457688	17.65244482410966	139.28435799587928	-29.574844834225445	181.73811663421688	-75.76395628610504	-376.10865471154546	755.9741126508972	-496.8206128244298	131.19277678063668	-42.96625262490883	167.28857210028724	-66.3121487958699	-205.7802756971058	187.38449858419432	149.23623438147234	-17.711904554302137	-31.931028998777453
-107.05658787299339	-2.805605240817388	-70.38952453664828	60.99712146935487	-41.15455243886516	-9.62348656313036	-17.36564975657262	-17.345699251096185	-3.9468453803304255	-5.072164311989131	5.0004220014511205	-103.21055302134295	-5.1967403336803155	-191.7508827387812	-10.141286292168733	-16.983779390198304	102.53764106043334	-62.612910283454866	-57.172813856477404	161.7021416294598	-78.52344936293282	-94.35215344585592	130.15634369601327	-62.3572350783654	-63.613688111784924	-101.0216518504693	76.08328683712202	-46.86275844632801	-11.520303669356338	-23.754378627609352	-23.122042361357494	-5.7693282690757695	-5.943767850089937	7.860281414219778	62.561760959206175	-13.27141614993221	81.9540371977169	-34.21713214405123	-167.77096831509928	334.7300989333774	-216.98160564458703	58.0075632411747	-18.869564167986322	73.88229511517301	-28.978644936622327	-90.18987547263126	81.83489334799205	65.50175856154145	-7.752405913202115	-13.93645419416604
4.131250327568492	0.10690191459300655	2.6834079752003266	-2.322906960645827	1.5666144932566	0.3664182223301103	0.6622079683504069	0.6598624944177719	0.15031609078249816	0.19261215814074661	-0.19029206876704294	3.9225743642002397	0.1981481035225778	7.297202730918165	0.38532239353306175	0.6461608186322438	-3.912347733756916	2.389206107215746	2.18627001806618	-6.1881905456051625	3.010950267710656	3.606265796443154	-4.985021550463731	2.391889450587858	2.4358009119362243	3.8432960263709677	-2.8920449755446205	1.7814391841764492	0.43768701070540234	0.9031417909378072	0.87576294505008	0.21846418567358786	0.22516054091323576	-0.29691608662970775	-2.3612339844139205	0.5019666730608104	-3.0864930581900007	1.290441211353627	6.314196303929824	-12.60277370852546	8.192299760429163	-2.1899962207106523	0.7134577769104209	-2.7856394607502453	1.0937984330594637	3.432500138667345	-3.1172056254613447	-2.494730375334346	0.29575213525524063	0.5321489478147793
117.53997376101597	3.019455558546214	75.7809862944151	-65.56715197525936	44.21789171199794	10.338841701201412	18.694888880809103	18.610252448896937	4.2418267966559915	5.429227831308237	-5.365487832366096	110.520546340248	5.591146256807489	205.733669430251	10.859363134378357	18.209085860875888	-110.43120085334776	67.45562004171153	61.75409436108755	-174.7997519642256	85.11054975080796	101.80149068778317	-140.91462565866001	67.64760350863554	68.85878198976476	108.39538034048955	-81.55721407946662	50.250379007066236	12.340472394409451	25.464686376086725	24.664118370395887	6.1541165136469855	6.342369325938968	-8.34859948279778	-66.32715462946399	14.1161584027471	-86.5239811477129	36.17575633445799	176.94772680818733	-352.8550313760496	229.80020092442481	-61.56502236653474	20.07726117889149	-78.21224105465139	30.731568235805483	96.8690946703888	-88.01328066315094	-70.42504880410185	8.355796474637314	15.039561667055986
6.82381652936408	0.17477214524994866	4.388892089883893	-3.7963208908804984	2.559870535310381	0.5986740469189098	1.0832499314646291	1.0775495129472676	0.245727232907864	0.31411364840740535	-0.3108044041417725	6.398661001571353	0.3241153538697956	11.921693430771859	0.6288588958757062	1.05535444915175	-6.405621090480367	3.9126052385762957	3.5854014177389715	-10.152731174007066	4.947256772391154	5.910237960688315	-8.185832539961234	3.931943573081736	3.9993474970031895	6.273616380334855	-4.717193823376849	2.9063269737817428	0.7134201808811622	1.472773442669723	1.4236261926435845	0.3551552269801327	0.3659804689839458	-0.4815023218805298	-3.8242057706753494	0.8143197905347475	-4.988910542043653	2.087580671635974	10.20867712531478	-20.38964347470923	13.293347045366701	-3.551748247762551	1.1589282448948317	-4.513326323736873	1.7748663833736873	5.603044825649409	-5.092796892859967	-4.074068894196813	0.4836617891026486	0.8709670286107698
8.469146493405516	0.21799663088145058	5.468788964566165	-4.732230848917703	3.1911699132054707	0.7462276030786582	1.3487418877866455	1.3430472674815794	0.30596631426785104	0.39198985478629544	-0.38711911129025617	7.978705077478258	0.4032240160882889	14.835857398338113	0.783275736086809	1.3130072325216104	-7.957109888709357	4.860029204689462	4.447302806093797	-12.587225223696313	6.125894776768795	7.333651920731553	-10.143939193470299	4.868280244787446	4.957101261134032	7.828364955594856	-5.893322524361072	3.6306166266141937	0.8922674211312154	1.8408755247663842	1.7855972672555627	0.4454850399239793	0.4593599406143152	-0.604857431687235	-4.809093570445139	1.023227770330961	-6.2745243655754255	2.6226250493665324	12.817234938606203	-25.523152457328997	16.59813871184444	-4.457330401382719	1.4525320151497676	-5.661008066464625	2.221756004409099	7.001269377037481	-6.3584395218375285	-5.09029253720584	0.6036808782113829	1.0860905442003206
-1.8741764962151513	-0.048011914014415354	-1.2049495201863651	1.0424056435968716	-0.703056827899159	-0.16433400224358546	-0.2972101939187224	-0.29579898864928367	-0.06744384503052277	-0.08628082567388402	0.08526935070809719	-1.7556538980726208	-0.08887562444666422	-3.270130286696284	-0.17261074369987653	-0.28937168262999896	1.7561880346032737	-1.0729517768421735	-0.9822602773527319	2.7800485632203418	-1.3538925812140727	-1.618561391624538	2.2420812542285113	-1.0764598250525128	-1.0956981474539222	-1.7223040439083164	1.2957165661498375	-0.7985063126765485	-0.1959986585302133	-0.40441794933448777	-0.3915013460092565	-0.09771234915903794	-0.10066379958885308	0.13242040559907922	1.0512194380646338	-0.2238060372609099	1.3701062602936505	-0.572741193202688	-2.803214244679959	5.589645313329967	-3.644712462630222	0.9767981214372787	-0.3187544398098709	1.2404588502122629	-0.4877537339479504	-1.5391198908399382	1.3988413320898916	1.1189568384356654	-0.13280848986566474	-0.23908874138199152
9.062603069465242	0.23205407837584652	5.825021597951218	-5.039330247893961	3.3992094909079866	0.7943862829419235	1.436926333701399	1.4301477587060847	0.326172362393142	0.4171072659479253	-0.41229116547564265	8.48600028674339	0.4297740396467179	15.817579167038943	0.8349535208946841	1.399693052277396	-8.497521374534971	5.192181064869656	4.753387298664447	-13.45238649244511	6.552141110181967	7.830468289978642	-10.851763084231372	5.210311192288448	5.303386222303188	8.322390461555223	-6.259380756019924	3.8579702008704597	0.946453718693308	1.952889731451648	1.8894032184175282	0.4716482292753724	0.48565834455154855	-0.6388392289453334	-5.068414307429221	1.0790887987710942	-6.6051361764673455	2.7609998267080575	13.525960179689434	-26.991500042312968	17.616145746934947	-4.715065811742096	1.5393663629032202	-5.989007804553113	2.3567776967009446	7.433323447852842	-6.757565638008295	-5.403437062318233	0.6414472240025763	1.1550198786313302
-53.704840437079206	-1.3698110494750841	-34.3838797890033	29.735424002079796	-20.052540893505736	-4.687502490108062	-8.481905467535025	-8.435059409653666	-1.9239482330593414	-2.4589681902813396	2.431861614319968	-50.04985304242644	-2.5363084814512544	-93.26398300907314	-4.920313737450237	-8.252279642659111	50.12801681126424	-30.62657579913964	-28.057078335748972	79.42875268685334	-38.706155929761	-46.226023926129535	64.07414947477179	-30.777730080911617	-31.31023529085603	-49.114102442631555	36.938380307568316	-22.76431688307564	-5.586544341959667	-11.529947402791114	-11.147182392060666	-2.781935156921348	-2.8662724352654174	3.7670399485604364	29.89576324856299	-6.369273398143819	38.939597805482926	-16.285905412250358	-79.6597730337854	158.88880475341503	-103.6936795273249	27.783810554654703	-9.071118060339815	35.270020906463806	-13.873758815529639	-43.894647921553464	39.905575140728246	31.919521007299306	-3.7906165079012557	-6.826125250557932
43.867174650697145	1.1179552031407152	28.05909652145451	-24.26570501506545	16.36556626456709	3.824717131229207	6.92054964246926	6.882781501628495	1.5700506112486399	2.0066030992332267	-1.9840296102970814	40.826865427545954	2.069164556979883	76.09516475082803	4.015180707666461	6.732198631388247	-40.903272132955635	24.993643559946346	22.891734437065264	-64.7957475693883	31.57362843467308	37.70654199331664	-52.28100334891215	25.111262368171186	25.54963530999901	40.068577118135856	-30.13641546920697	18.57493789664631	4.557305270414633	9.404540345314956	9.09304697557874	2.2697581479958022	2.3379770604619377	-3.0720964501940147	-24.370307977145576	5.192352589399971	-31.728520475298343	13.266403370315405	64.92518124494781	-129.47240289257317	84.53882575301904	-22.66267188385323	7.401164878978046	-28.763541736541892	11.31791634452228	35.811167719959315	-32.56031151166818	-26.03984241026433	3.0926023891477175	5.56930407623164
56.05643041130476	1.424619931170809	35.78082294129865	-30.933724531149608	20.858058726709874	4.876689565506986	8.830674424955252	8.774625974747165	2.0025573055971293	2.555801226372502	-2.530854298993024	52.05415192392924	2.641718754801836	97.09800053571769	5.119060678932358	8.592718867296421	-52.24867411051327	31.921722205321338	29.273427108988617	-82.90441788460045	40.43439140917948	48.22383102317183	-66.89368965217912	32.15202267632944	32.682523881621435	51.0674028285117	-38.3804387264944	23.652949523775984	5.8014968983913215	11.978789237612567	11.555802601430244	2.8834887266118123	2.9704342492234876	-3.901297978154451	-30.947356661054854	6.597504219658641	-40.30408580522817	16.870839908538933	82.50402543735507	-164.8268044758912	107.71279992489099	-28.783325761334574	9.404078818276192	-36.545395595736004	14.389446566121501	45.61182460444122	-41.48579690791761	-33.173494851265524	3.9421966884915767	7.102960821806605
45.86300145387055	1.1708050004231931	29.37956051191599	-25.40858937048816	17.133473865477548	4.0055413783149305	7.245973096690344	7.206835281689261	1.6432548744553706	2.1014728849926803	-2.077428989242227	42.77195657034066	2.166126298574703	79.63945260846724	4.201965135694142	7.046360338600273	-42.784136792141524	26.137702077464912	23.939354705885574	-67.76942772508818	33.015741623348916	39.450679599239194	-54.65693698532497	26.250202615350762	26.708889509794254	41.98641856703912	-31.58949322968149	19.465987838922043	4.779688845094056	9.863716732674678	9.54508694535298	2.381870496634169	2.4551262607596684	-3.227061799027631	-25.62422745263974	5.458629810099873	-33.37719802020189	13.957348517028642	68.22129238154763	-135.93561031312476	88.62717064747734	-23.78837601828239	7.7628068042038985	-30.19026269431587	11.865676324734919	37.54672346591377	-34.124575585747586	-27.305515330873508	3.2418210522985347	5.836175802385092
-82.79615780841135	-2.2179397390440445	-55.55281642604149	48.21856014587265	-32.5476590518181	-7.609387384614901	-13.690298715740568	-13.727344164898751	-3.115576917305922	-4.027651410258411	3.953053836990348	-81.83030342208271	-4.0937537311108	-151.41197236809083	-8.029472216861363	-13.412243535075143	80.54907700950167	-49.1730293018418	-44.72506386326569	126.3305629592875	-61.1201971928831	-73.89978347851905	101.5125154027464	-48.50345233813491	-49.63772217520715	-80.06322406281296	60.43897189696293	-37.21611639776453	-9.168754073350824	-18.879378554170316	-18.52567697212665	-4.623417042522514	-4.765167720130891	6.3285619825636115	50.49016432164814	-10.675322782426289	66.33012948425414	-27.623793155319248	-135.61432895002915	269.6028337229526	-173.64356653722749	46.67722673917933	-15.133710500649869	59.51133362308832	-23.25578812869043	-71.56051411197508	64.80135437017483	51.926223795573414	-6.12659621814674	-10.990695624682774
50.28055323803341	1.3403720724241348	33.58231144382399	-29.1410041023948	19.672806728650286	4.597499347205264	8.276327966655879	8.294186601841254	1.883883522746099	2.432200232286416	-2.388540570856641	49.39808503041929	2.4751103574231714	91.53892835376861	4.853296444601399	8.107062423150907	-48.757049581384166	29.77314267093959	27.09120038314999	-76.52042611231352	37.04589564468898	44.730963885672274	-61.5327124635619	29.412925869966607	30.089708001201267	48.33293172030056	-36.466863084292726	22.462078950518173	5.52805211147806	11.383562094101443	11.152150233847642	2.7842036355248267	2.8674952653131127	-3.804445285369066	-30.31096428066729	6.412793105477517	-39.77198541202254	16.562804680869043	81.4097519142695	-161.96336520252896	104.5763380571341	-28.080772065848496	9.115496350840024	-35.791263586478024	14.008543822138357	43.17740850550386	-39.12468986479484	-31.330342143808306	3.6993018906251405	6.63988938163734
14.724797461187261	0.39592572435007706	9.919051046492102	-8.612673758784089	5.8147894627809	1.3592973547735565	2.444952441921506	2.4534676731998397	0.5567978357483854	0.7201038682746634	-0.7066240713406982	14.628747834048678	0.7314432576614079	27.078526828155457	1.4366146468795347	2.3992676082739766	-14.398288382977587	8.78966944998504	7.990970276584716	-22.567294755658818	10.913539602671026	13.204339141445063	-18.130343077083808	8.65952345537483	8.865676154808343	14.299623573172294	-10.792836506830904	6.646213138100536	1.6367178104795566	3.3697884606027895	3.307424405797484	0.8255845041242588	0.8503043945861232	-1.1304547744366187	-9.015579426731092	1.904808090536596	-11.854814522575058	4.935562555515429	24.2766536817777	-48.333180109993556	31.13267633911817	-8.345882717223144	2.7058543784837497	-10.651326335793982	4.164927269198917	12.76898779603508	-11.563034597398191	-9.262130668174098	1.0924680810342382	1.9598483851504542
34.600895897950984	0.9359193389558957	23.447779616110104	-20.365573423778567	13.745317286341407	3.216130276766822	5.781919671148539	5.8047223023602585	1.3161056068577008	1.7043234102045184	-1.6724654913145764	34.66675940951379	1.730251302088944	64.05081104090267	3.3977031221374556	5.678420433946229	-34.00971801408339	20.750283356241027	18.865945014281476	-53.29873543418769	25.76076484687873	31.214253982112886	-42.767091125228355	20.420686113840517	20.907994351743344	33.868770597327625	-25.57139134258667	15.737332645591497	3.8811590826201474	7.992787211232763	7.854266276598869	1.959013962927417	2.0199207500148053	-2.6896711946210217	-21.497965399300856	4.538344381327151	-28.340259692966466	11.808803967575244	57.96056047405727	-115.45844027407317	74.0900713012297	-19.838823468594658	6.420784579160382	-25.34410744235067	9.889771531336597	30.250398499956805	-27.370621308691756	-21.944430275627397	2.586091347432704	4.636855548634647
25.578874601623294	0.6829166177103546	17.126399646539348	-14.867424331607545	10.042361414303093	2.3453873900254436	4.223371217586706	4.2359568414137225	0.9629013982937753	1.2420452286551094	-1.220384918569968	25.214031418452574	1.2645397990069214	46.85095826039311	2.485232405135491	4.150787264074098	-24.96962453845656	15.251924011495651	13.874522723005338	-39.17706562652167	18.967198309947353	22.89194615487423	-31.518704736908298	15.063218963648454	15.413990739951586	24.622317508623798	-18.557125466783496	11.435675249324294	2.8084136418855365	5.7828625944445715	5.655179263723456	1.4128723516186394	1.4518923081375823	-1.9280685343184631	-15.32618155724609	3.2402970027263525	-20.121325333265617	8.37546305187357	41.37869392397157	-82.6631445213276	53.54609175836694	-14.271563232444192	4.639464653187852	-18.223137888663043	7.155517326011789	21.93712693530176	-19.894740921849355	-15.906280719756502	1.8787077170755802	3.3746449031249868
5.485174797542182	0.14590673024243436	3.658001130333349	-3.174774166091841	2.144705702604779	0.5006303828815731	0.9016383194541704	0.9040078473866464	0.20557409470836877	0.2650437499004006	-0.26033546970363486	5.375890604857942	0.2698238185124744	9.994241388626962	0.530197940841423	0.8850072458345561	-5.329917459183521	3.2566819911827207	2.962048875455216	-8.36170968808561	4.04915359789313	4.8837370112549605	-6.7319063159777235	3.217683504004396	3.292787567160811	5.2539505194517675	-3.9601602291772844	2.441184540824906	0.5992320902714623	1.2336248578594915	1.206219798384554	0.3014780390019849	0.30971637882536984	-0.41082942410413076	-3.262677824542925	0.69020594843688	-4.276178762994498	1.7790451374831977	8.792072107181315	-17.540160331765453	11.378894376180583	-3.0409459750874026	0.9893386239855803	-3.878855102300613	1.5239159382763405	4.683204284284467	-4.248569422442095	-3.3959249594121417	0.40126412010097284	0.7208680377164639
7.793824462483274	0.20848423780967723	5.229379072150344	-4.54096137343962	3.0683181618755784	0.7162500037650479	1.2895979622749396	1.2943417800370562	0.2942931682642803	0.379630946966354	-0.3728843101890177	7.701455975787807	0.38624893723468773	14.325185343791116	0.7603145920184894	1.2691790735356974	-7.634197336501366	4.664091540619057	4.24034905996711	-11.968937303232405	5.792808880317815	6.993219795069806	-9.631763613176396	4.601590071987733	4.711021358373591	7.515319550234057	-5.662716657170421	3.4906278123764496	0.8564296850037046	1.7630510860928994	1.7240575086442058	0.4309525541106423	0.442351477057163	-0.5877351125146348	-4.666297279425322	0.9860816887896615	-6.125943875720331	2.548078205024299	12.62421618626156	-25.247861472940677	16.378625278590174	-4.35618707356079	1.4169827223686853	-5.565864598526472	2.1884880396001183	6.68898577759117	-6.068018250005449	-4.848006254900173	0.5725783342197053	1.0286847738183391
-7.1875062880395	-0.19063780180130388	-4.785695955733437	4.152624704449025	-2.8046619747192225	-0.6551196118947329	-1.1810627257144641	-1.1832023989560958	-0.2692401230665237	-0.34647887986998	0.3411202040576931	-7.0396281862832035	-0.353909215915272	-13.107121376728873	-0.6945952625719808	-1.161513387779731	6.998992675691605	-4.275319809561196	-3.895197982831053	11.004597130664466	-5.335014653903863	-6.424324452015235	8.857942244709776	-4.23735572184076	-4.330890458632041	-6.87006161155506	5.171514757929082	-3.187173596938883	-0.7818259919450556	-1.6108793309808542	-1.5697869502334796	-0.39215099065082104	-0.4027682249398932	0.5343413584040111	4.243195269223075	-0.8979102673705013	5.5694515129361495	-2.3209106484430246	-11.47105283155012	22.98236836097046	-14.925778606625103	3.958504090227677	-1.288514065347921	5.056811048025938	-1.9894744278720928	-6.113037911862002	5.548551597109181	4.43311293645198	-0.5241761214709509	-0.9424385810890237
106.85371364353912	2.829307242217039	70.99669279914778	-61.58874790636461	41.58531432835942	9.71642230092195	17.516474343785838	17.53858734465289	3.989820785375953	5.135437071791195	-5.055485837307006	104.36608196559081	5.245899983063873	194.09726589906532	10.282494855572464	17.196976559226282	-103.63653348885727	63.298787483805356	57.68565551468631	-163.00254716887397	79.03404058162947	95.16730645341922	-131.18720557471443	62.76803615938348	64.13791983017416	101.95210334444496	-76.7795842277029	47.309471919864066	11.615886382636308	23.935099429304625	23.337613646322865	5.828049472677825	5.992058830311843	-7.944503824452514	-63.14920969412924	13.369244328713847	-82.85341653201124	34.53757463214177	170.27528001186428	-340.5092855115392	220.8528937361216	-58.77595004095276	19.121476492206593	-75.01349795267667	29.470756591192416	90.83226068610557	-82.41867683066788	-65.89611084378954	7.7914811903100345	14.004723591749828
8.853937371895029	0.2334131086903706	5.862199458320645	-5.085194779519817	3.4354712022038028	0.80189308332332	1.4468093201572645	1.4485518269118887	0.3299967765077292	0.42387995237293763	-0.4176226110430976	8.606249271164353	0.4336304148659555	16.06200782466656	0.8510464738085932	1.4229350018142086	-8.591736242919817	5.25071021687096	4.785762155283357	-13.518584415480547	6.559286941925579	7.883927646752926	-10.893949709710869	5.213837454151327	5.32698352378086	8.398194150001766	-6.316788686967764	3.8950429438934733	0.9538225954179105	1.9653284120813606	1.9107436782956762	0.47761789428799156	0.4899189118731659	-0.6491059517130713	-5.143317032422136	1.0892517251761002	-6.739284786506152	2.8079081119636986	13.908346453190521	-27.898530335513797	18.188588155926173	-4.815036015133071	1.5702957939752107	-6.149040709483966	2.425343780406422	7.465461106427098	-6.782853456903263	-5.413200579356426	0.6407212829900466	1.1529118318253035
325.52979927783156	8.660469501577648	217.59310259721565	-188.84284347498198	127.51138330997001	29.811406771592658	53.75547880772666	53.85676301037392	12.252620375661795	15.765112934910958	-15.541661675019796	320.8557565647063	16.125920849238828	597.3657338276065	31.639364801730704	52.9832662520528	-318.89905591455664	194.6991936603918	177.54833871115426	-501.91901092198486	243.3740887502695	293.11707934067357	-403.6332264468131	193.11984828715165	197.27111965307807	312.66280581182474	-235.21439057208818	144.89316866332624	35.55452665447278	73.29962409225413	71.34807636398723	17.811681675780612	18.298792722534017	-24.309248921558925	-193.23878501960084	40.86947466690429	-254.28361147491665	106.09691016423518	524.2247318683249	-1053.7838838999328	683.423247156339	-180.1433185603013	58.59441694444874	-230.54227308077222	90.68838002156578	277.87795339003515	-252.1697923091836	-201.51030960437433	23.82158347488106	42.8363163547142
17.30477146053375	0.4558660288292721	11.465241240301049	-9.943687208582515	6.71435445590566	1.5693249795350515	2.8340834961405816	2.834918510718812	0.6459693179936603	0.8285057271330094	-0.8185007995522867	16.866488759779912	0.8507009422021176	31.49592279623131	1.6664438177819012	2.793273252422338	-16.861037207836514	10.297645026671542	9.406046608988634	-26.60101149479912	12.921338190361345	15.512174891203424	-21.41727398772502	10.259457045372837	10.46605429054665	16.432101121894625	-12.34437303807105	7.607086005804184	1.8631949798206258	3.8433107738247845	3.724691696695046	0.9300857666436648	0.9545606271589978	-1.2655285021472507	-10.038371727513908	2.1263060421757594	-13.186114782103399	5.5062753857437645	27.23817826254367	-54.885237673940736	35.764384231821644	-9.389298018131372	3.060961964251209	-12.013248006129258	4.739826087288405	14.58497436297451	-13.252771789606804	-10.578429143964033	1.252579436261394	2.2552221508585464
30.71583216320489	0.8236943788138646	20.69914774869422	-17.97691918042517	12.141441525332382	2.8387478287577332	5.1152353048649175	5.132533651867302	1.1670436666178416	1.50365799373656	-1.4814366268977792	30.60330313443592	1.5355300031575603	56.96724801732115	3.019640247764044	5.055361674264353	-30.367922495987784	18.537302080824908	16.889137552417193	-47.73268984328593	23.121212544562077	27.896343611760525	-38.357926797509954	18.33772293722718	18.747199917754397	29.77849067702025	-22.402822566407924	13.799112011845592	3.3858609032415345	6.978807222072188	6.801542259636308	1.698164957495613	1.7434307599295478	-2.32092408391036	-18.450965450507486	3.896776708434392	-24.325676163902386	10.144000862239556	50.248561264668794	-101.19773341465185	65.56666301831788	-17.218300884549183	5.5967490933343065	-22.073129153338957	8.684534459007896	26.43520156896381	-23.981442373685752	-19.159666293626866	2.263003056846071	4.068264728514021
-5.015606337643297	-0.13412103202780587	-3.3667832591335913	2.9220579462617544	-1.9717374736952191	-0.461555391722833	-0.8315321154220018	-0.8331174499572078	-0.18922959680974505	-0.24402878520519325	0.2403889803060283	-4.973080163099062	-0.24925411532262948	-9.221193550890618	-0.48825528053549344	-0.8180330988055552	4.91255729925388	-2.9971755449971402	-2.7329949315575264	7.729477919918825	-3.745038336516551	-4.5198176550833535	6.206425866805467	-2.9686114228729186	-3.03266378573966	-4.851333848524229	3.6544852655243343	-2.2491797218543437	-0.5536112090300348	-1.1414964739265794	-1.1145162452419124	-0.2778970284454489	-0.28627635820512637	0.3806795626407457	3.037946291393771	-0.6422204066989066	4.005999249243116	-1.6730279111894646	-8.218380215614978	16.471560701321664	-10.612899903670886	2.812362720671006	-0.9121177787556358	3.597427883443488	-1.4085478098534872	-4.3220240221096455	3.916237841758378	3.1360726568625577	-0.3702828258758986	-0.6650449017548635
28.700806696564822	0.7713604693433026	19.368325107552774	-16.814379672435546	11.342149417387594	2.6577075787186035	4.7865937685127875	4.797364876736405	1.0887775724013729	1.4053984212717394	-1.3850726294313322	28.685554921829574	1.4356051315897336	53.10872176580293	2.811221497709911	4.71481588538593	-28.260548678723957	17.231652403451196	15.718349073604662	-44.47674800819447	21.541677132998522	26.029501576273315	-35.6682398340406	17.057926153368914	17.42336339346962	27.958885698917864	-21.062509258216696	12.955016989851826	3.1927032257581343	6.5856523251681	6.433386992110066	1.6027926433763735	1.652708199683549	-2.2013463367684194	-17.60407566192877	3.7184262783672675	-23.282090041661206	9.73454317088459	47.73111360923032	-95.83287133921932	61.51660622213139	-16.2525549730733	5.262610780124051	-20.818091846523334	8.137167144356393	24.903912026475485	-22.549919034231884	-18.071701523832882	2.1322192637042034	3.8281740137533222
20.835542920333754	0.5606088332969662	14.058133295072142	-12.204931493202313	8.234573578655704	1.9280465574194012	3.469692652160897	3.4791168035370843	0.7892647059728097	1.0202236415515435	-1.0032751614632387	20.78518478144613	1.0391288594897508	38.4361588881446	2.036430724077506	3.4091436920823073	-20.436659559700317	12.465862266442272	11.35386137930684	-32.102020550086095	15.535074512783849	18.790825088675454	-25.75691601945319	12.310319115746603	12.58729923533465	20.294714879426337	-15.307905775532882	9.4183942555071	2.322325605690563	4.786418499816541	4.689601466247813	1.168976414845277	1.205734896421118	-1.6047689844348132	-12.831459727733492	2.7106383569819954	-16.931383661002812	7.067279739474962	34.636460088645194	-69.19072323355645	44.412581883642424	-11.836263702426336	3.831985834618409	-15.130826127688865	5.907520997014707	18.111982334196334	-16.394120606648134	-13.14329366565553	1.5500762208854708	2.7810842420825104
-107.57646841622523	-2.849848008637101	-71.52755293672989	62.032371008064544	-41.8522667160602	-9.793901919745272	-17.659201843151827	-17.665424456557897	-4.015665126331743	-5.169689376266677	5.095698233600129	-105.3117617808336	-5.289785775676498	-195.42994725783072	-10.34051216969345	-17.325830809426684	104.30151298688142	-63.65549564486966	-58.09544232566947	164.3304344845647	-79.71300849746494	-95.99697868075235	132.08567041751382	-63.23283425428	-64.54414437901123	-102.88730883210752	77.49202762194021	-47.70587947540726	-11.737239123233318	-24.204299570142854	-23.593799534097638	-5.883885642335303	-6.062747311149214	8.041872057907579	64.1178571622864	-13.576686194673586	84.31501622977913	-35.21745211158842	-172.75650682032264	345.5659540040071	-223.21631711068312	59.37172287048205	-19.27953116788313	75.80138905092765	-29.697821785878975	-91.75019181448	83.18548134788605	66.60672709272944	-7.873170372314525	-14.146832783333304
86.36086995402009	2.2920608497893906	57.49355648456409	-49.86037270259375	33.63051529595455	7.873402576850079	14.189765997617181	14.194534855893156	3.224245440669753	4.1555170695626265	-4.093528754490504	84.67837207999077	4.247972829267889	156.83146216659839	8.297833562318623	13.902821078768197	-83.62268496746917	51.02241219484056	46.55710565347695	-131.70626296219706	63.862204749706656	76.98161395164038	-105.80329746031164	50.64215403350422	51.69929379948554	82.79799844659749	-62.40949126664234	38.407424258533254	9.463200799731975	19.51399650268552	19.054512411094645	4.749641357969942	4.900404262154707	-6.501264170969884	-51.9224299009367	10.9934036262083	-68.30588155477356	28.535079985096825	139.5904806421089	-278.5948040175479	179.4662701153813	-47.921929528587825	15.541792073409544	-61.14486497429788	23.902355921973886	73.94121123556212	-66.99170590500324	-53.69434465111905	6.343428180742125	11.391056467170758
80.1068820302619	2.120558965432235	53.20202093857361	-46.138628243846526	31.133593341329735	7.282402981190018	13.12857663341429	13.13465720369124	2.985899372289646	3.8447964859981476	-3.7870994626541314	78.25631439158182	3.9307594948021602	145.22690907483766	7.686852261062696	12.870219951583138	-77.50749454351593	47.31397464803383	43.15858474526549	-122.03925664614913	59.187425475516726	71.28424918313115	-98.13056366375905	46.969837519505944	47.960855987544576	76.49995327922302	-57.63565038291534	35.48984558173987	8.730202784141682	17.99759344132536	17.55579517707322	4.379631519024794	4.5118829455406875	-5.981797145667671	-47.66729707757196	10.094866869597395	-62.610571736852776	26.133430220167504	128.25401943311437	-256.16739818291677	165.58553093282686	-44.16079149270766	14.34461911845042	-56.33932983822983	22.0754953860643	68.25230319577443	-61.884931890231854	-49.546245170716794	5.856712415876087	10.52248951289283
101.69559307504859	2.6736235922868863	67.15669484227126	-58.21278406512594	39.27707425485029	9.188743221477367	16.587200385768337	16.573688402532163	3.772113917877142	4.844346349900792	-4.7825717114969795	98.69627991223211	4.971018607900516	183.5899051490333	9.706828719596068	16.27495118233514	-98.1921718953058	59.94309999905986	54.77376625524349	-154.97797332917602	75.27675605456477	90.4319894795005	-124.68356104969128	59.742728474413404	60.92159821307032	96.40354246217733	-72.52928649547466	44.66542443192186	10.972440290482558	22.635985587132218	21.991409895258613	5.485760704159215	5.647417357501129	-7.479391907932379	-59.52436623609671	12.618243288735952	-78.16308476335465	32.66518742013173	160.4398143095326	-321.5656197743173	208.501424005964	-55.27748553613228	17.98273204216708	-70.56408978677493	27.71359648203954	85.87707097450242	-77.94086025313928	-62.34900042810485	7.379283262067225	13.27236878195905
127.27220180436886	3.430990895424155	85.87522342111856	-74.57453688278062	50.35228713709162	11.7668865446849	21.14964685610267	21.23391101468889	4.81615583037762	6.237449333417781	-6.110992453094867	126.58407550031716	6.321233759960838	234.0002557625613	12.422690020081946	20.72347516115498	-124.29961511977992	75.88939467765073	68.91800266808694	-194.54134195508811	94.00610915934666	113.874211049331	-156.29075827836485	74.60770615548007	76.44431192879021	123.87111322586718	-93.58529171280767	57.63400999463607	14.203246847865673	29.22683938028904	28.75636475632324	7.179693697073151	7.397702185209381	-9.833775188266955	-78.4497634724052	16.572199935407145	-103.04970734217932	42.856908011704846	210.69843887415206	-418.1257964956313	269.06097137836645	-72.54021193378911	23.505895581356913	-92.47518907057896	36.11440246245444	110.76760152347224	-100.25954912567346	-80.34771451619386	9.471958830772072	16.981547991616775
-149.06464110812274	-4.0425974062758625	-101.12493849802358	87.84532765766664	-59.306770456326774	-13.863636734980597	-24.898023583626927	-25.01551891483046	-5.6685643980980585	-7.35435585451545	7.19747446283904	-149.25426054036294	-7.438690579809765	-275.3877622089628	-14.626329341310356	-24.390178099147498	146.056519800299	-89.15045846240766	-80.89882125389794	228.3321883569626	-110.23257013671325	-133.7660233243218	183.2983398608507	-87.44775470633367	-89.65653267486427	-146.0946452459154	110.46562058566184	-68.01022843281173	-16.78106446609824	-34.523076930101645	-34.047634171066356	-8.498624765494469	-8.763520693786594	11.660845939408658	93.15155510865631	-19.66432537767343	122.4659183240413	-50.9144902789417	-250.02542209580392	495.3303377726256	-317.8934338000669	85.94039905061662	-27.8104392660447	109.5555961566186	-42.70417827069376	-130.7593109797128	118.26149820175876	94.84900667224153	-11.17131900715312	-20.01354799135956
-75.68370459292035	-2.0315467207446054	-50.83640053098262	44.134350280927336	-29.80193729646964	-6.961201384974928	-12.515141728297559	-12.559077554182066	-2.84980799788324	-3.6884635087749498	3.6131504961199874	-74.80000246047666	-3.7388185390087765	-138.356060814763	-7.344942730574968	-12.247471559332105	73.55030125137353	-44.918665651088936	-40.79209829712587	115.12719776670227	-55.65099119892152	-67.35574550419825	92.55558627817973	-44.192605173452776	-45.276916885024164	-73.2538854649702	55.345386637334634	-34.09423028443353	-8.398097046378197	-17.27857136938145	-16.99408020449081	-4.244476346423144	-4.372310085471759	5.804957443304511	46.26633560161464	-9.780230787943182	60.66785986218464	-25.220326182934183	-124.0243241932841	245.83207503952445	-158.45226367565334	42.820244880736226	-13.88688989656231	54.53126425981734	-21.309326530392553	-65.53400369530195	59.33832975887103	47.54131520309785	-5.607286500893645	-10.0546940012396
45.67449966888273	1.2218353983785113	30.583553287678875	-26.546077689708717	17.92552017224499	4.186681525532077	7.530420687449194	7.553232225658744	1.714732511528314	2.217232999583599	-2.173328863638833	44.96780112584553	2.2500530152157405	83.24977248605123	4.4181344124465545	7.36917374012773	-44.29302154973313	27.053475190254474	24.580176438847978	-69.38054164948396	33.55558154249748	40.57361122588918	-55.798372508643105	26.651784646291347	27.29484483668821	44.035532138203536	-33.256253689813015	20.489117904321034	5.044097931211003	10.379622604715863	10.195608484901847	2.546665166171547	2.622605644293365	-3.4798745444618904	-27.718545714841692	5.861955259107215	-36.33011307884667	15.107011047120762	74.31241072820852	-147.41293565163454	95.13702317919278	-25.677900604673983	8.333013958943774	-32.698718251485445	12.788756319189833	39.38003813387551	-35.67088270401434	-28.569563058992017	3.371325355122355	6.047548654823133
9.394513717936556	0.25212038470574694	6.305171635561908	-5.473754248585202	3.696475703929493	0.8631237132072495	1.551294872710958	1.5569070773720795	0.3532303357760624	0.457420774118214	-0.44766893173001665	9.268518886543706	0.4631247276983702	17.135534779729163	0.9100018916753243	1.5162174427785182	-9.106915051842865	5.562751559985167	5.048669690383845	-14.24425433114908	6.8833954752257585	8.333973152429678	-11.454437751993837	5.467960217165758	5.604397912526254	9.084807623900254	-6.867531231338112	4.231256755191669	1.0424331662244817	2.143972989156344	2.1111704712378656	0.527437237926165	0.5433755345787262	-0.7210317230061406	-5.745294000306318	1.2146977767378742	-7.524334015223379	3.125559959859177	15.369856675430825	-30.400678883294006	19.59712766219973	-5.31648707466714	1.724240222842827	-6.763897930535129	2.6420633209064275	8.13482451701281	-7.36494207829835	-5.901591625826387	0.6959980551188756	1.2476866612577922
19.987245387856174	0.5383000833351013	13.455234889381973	-11.682765214083116	7.888686262267819	1.8423612465266228	3.3094315007888855	3.32267780886845	0.7533512376752841	0.9767490776299824	-0.9551429760603024	19.79039166492909	0.987578846906503	36.53552314029351	1.9407791518323807	3.232632922576364	-19.3973316521321	11.846570447323844	10.746229211229576	-30.316598656127724	14.641439947885896	17.747238127023564	-24.367460435568287	11.627864432059535	11.922820425696877	19.40691206360874	-14.680145964902971	9.043045854098981	2.2300437769139796	4.585664958393936	4.523427015108177	1.1298883247448108	1.1648401610429306	-1.5463490130158921	-12.333700417339005	2.6068063632832192	-16.15708684203709	6.709624403889949	32.95700230817483	-65.0762877589103	41.87300702621346	-11.392117612026729	3.691207473752899	-14.489086185222677	5.651262426041577	17.393502293904522	-15.738412386128525	-12.619415315216957	1.487375200927145	2.664891124892264
14.909782005848246	0.3985787157632804	9.971260396591774	-8.655677140619739	5.847367318945152	1.3643198507576706	2.453250434181519	2.4618641462227546	0.5590431043356374	0.7230596222671366	-0.7078324814047404	14.63851947695472	0.7325617283762955	27.119502660700814	1.4404526809275746	2.3990820156298605	-14.429698480740749	8.817914968711019	8.002712473664989	-22.57217236396789	10.91243178732835	13.196708262950807	-18.16835853306928	8.67449262979354	8.890834483842513	14.34379178543503	-10.8362896799496	6.679961442500714	1.6430415866912438	3.378827242166457	3.3220659193605226	0.8305327734927337	0.8544188304179684	-1.1329716731291555	-9.00900802179269	1.9053198480902547	-11.784228976389203	4.892732683590822	24.12771286233167	-47.786066551195084	30.901872362206138	-8.366402443870376	2.7176788320047183	-10.644364790036322	4.167488641519909	12.830337379125039	-11.625688816325349	-9.305484712665114	1.0982054040917926	1.9699435318888159
4.54467058377627	0.12154179679057146	3.0414842978747316	-2.6405459740444233	1.7841865288268206	0.41618109644017076	0.748421820337392	0.7512599999215022	0.17064526664370855	0.2206461001619193	-0.21602290400877205	4.465952378844538	0.22356346248026568	8.281265455734237	0.4399475420858561	0.7326441421195459	-4.4072203625095225	2.693567473371867	2.4442154325194116	-6.89310593219746	3.3324265942022513	4.029392604173738	-5.549439372884152	2.6493828927916843	2.7157965556957637	4.373425259851295	-3.3028566853659167	2.0363861906580825	0.5005113018820414	1.0292285125639762	1.0113813740414714	0.2529196578980409	0.2599913900506552	-0.34484991732368586	-2.7399295831240753	0.5793354672530833	-3.584441796971966	1.4879369109701333	7.350151017323756	-14.575542401110265	9.435855727771626	-2.5489597544780387	0.8284080458755616	-3.244740409182198	1.2717580070419634	3.908590955310984	-3.54265077458127	-2.8340713511528204	0.3345059960675637	0.6001824191527524
-64.7869761558498	-1.6276382233901523	-40.97381896510012	35.426994278647555	-23.933981085765446	-5.5762197209010855	-10.118134673626368	-10.058094626212881	-2.30517781857725	-2.925398172949112	2.9015394419537266	-59.36891825738279	-3.0330030518928726	-111.90353183244773	-5.905999649784829	-9.896776686031838	60.52131212535336	-37.05190911238482	-33.956907137774834	96.0171570435448	-46.89713359004915	-55.674446309940336	77.79774418429017	-37.40409892852551	-38.040552289140514	-58.063151870180626	43.48713471521698	-26.862658590058846	-6.535585739483573	-13.489661276353903	-12.910330031640543	-3.23113034976932	-3.304685212785879	4.332659432228326	34.05543935683096	-7.265283261608756	44.20803523768085	-18.483881761330885	-91.57802505416205	184.59652358527885	-122.35703993138769	32.21994663380268	-10.605036279036412	40.97808286642239	-16.323851637993563	-51.51197667125399	47.03484618528047	37.39807253847201	-4.4567034493214885	-8.054703334933993
14.973595796539078	0.376212136791287	9.474676168146814	-8.189907976644335	5.530469190931194	1.2896593406959578	2.3411034833575335	2.325313854089255	0.5328677237181929	0.6758672995151059	-0.6711979111271762	13.73672768945555	0.7020213912891089	25.877882269256904	1.3644967957157597	2.289582874050503	-14.000006218900745	8.567322313976513	7.861653250227428	-22.246141745296253	10.872643946417575	12.89961053275455	-18.014324898139165	8.666109688285554	8.805168625059833	13.433151800125707	-10.058111158462491	6.210229929220465	1.5120998366632763	3.1228387270546167	2.985477362201691	0.7466438172945492	0.7644071030420824	-1.0020677534493776	-7.885501029599394	1.6829651381297668	-10.243972871800208	4.288156634291611	21.198046267671202	-42.758997692275486	28.315707669458078	-7.445580417217099	2.4492564942199118	-9.471551443425877	3.769927982522936	11.919193070163125	-10.881053501188177	-8.656873707113105	1.0317735572982834	1.8648904069166532
-156.1646305188925	-3.8940241040900476	-98.03725718813297	84.72727484264327	-57.23641582102049	-13.333198757225592	-24.208155433590605	-24.041769350722717	-5.513251548666449	-6.987705525922308	6.93557752177974	-141.81349881706944	-7.255386058998415	-267.5042488039017	-14.1110121347553	-23.652682189596185	144.84004969770845	-88.68702497151315	-81.32905262419752	230.00069013952802	-112.4158368368634	-133.2885574303179	186.45645840130618	-89.69120830098906	-91.17086099738758	-138.76628821006045	103.8938450226152	-64.18691601314214	-15.608573390928635	-32.22360624622091	-30.786876762982534	-7.705660503596231	-7.880414088136195	10.317148443462365	81.03792844971683	-17.30545972909202	105.08313659015779	-43.962650316599806	-217.68227598100498	438.94422064727263	-291.36744985012575	76.72279655252451	-25.27667391786348	97.51559363072501	-38.877141121587854	-123.12841506642012	112.4823981530065	89.41565170385404	-10.664197183888994	-19.281710461941035
33.440115284799575	0.8276381721501777	20.847059621109494	-18.002867586508057	12.153935587899884	2.8338540324144845	5.150661875173733	5.105480640836736	1.1712146371884455	1.4817978232372049	-1.4737662026865317	30.124975392525386	1.5439061191313161	56.81844468248871	2.992446873880026	5.024922885959865	-30.807165568940036	18.856877125857242	17.327791256290467	-49.05232341503618	24.00842154285107	28.413395134185564	-39.75782140330883	19.146953131257106	19.431989944835312	29.493863025872685	-22.069308496053683	13.629347244788907	3.316128728920279	6.852061243945086	6.528426255094449	1.6326750271351262	1.6717365788112366	-2.1851375003404088	-17.176642907679042	3.673536188970268	-22.266779131813337	9.33361559884417	46.05663317862397	-92.94852307602024	61.70616813446319	-16.230529648779637	5.348083059712924	-20.618664863776367	8.217013685022929	26.184260487450892	-23.924906283721008	-19.02967210630384	2.27169122745795	4.109182845650086
18.530260428220792	0.49325106709754435	12.318489165412625	-10.694016660876132	7.232902042329316	1.682615203131571	3.0234802758686725	3.0372003961555296	0.6902774930945866	0.8932734407639371	-0.871276983047825	17.992541293785113	0.9009874418182391	33.394487349476854	1.7776861283107261	2.9483947158920407	-17.7755132713832	10.878883838108083	9.842557287605034	-27.704631581786913	13.380307748533882	16.1832934105437	-22.355929729837673	10.663158458821291	10.952423918478344	17.668832932090613	-13.361962147338566	8.250377172958432	2.024246368092042	4.155145755727286	4.095641928184577	1.0265774116520874	1.0531207284097739	-1.3932032644475199	-11.023411489985232	2.332242624697611	-14.332960954978924	5.926194823649927	29.41630344411874	-57.98473984900477	37.69661954737863	-10.307327035885766	3.357759405158697	-13.07487129657129	5.133376129320839	15.821017575267854	-14.350101187438439	-11.466446661580706	1.3539337171161059	2.428621176797729
5.339512373293482	0.1426141016234462	3.5606704782701124	-3.091641795254753	2.090900864666842	0.48650608602191703	0.8738349900005771	0.8781357277999562	0.19947809509896694	0.2583780806057987	-0.251883540054819	5.204603903582425	0.2603575895666687	9.650455047679605	0.5138300287293479	0.8520897904085872	-5.132613901318396	3.1407470730621005	2.840565144938415	-7.995303694984301	3.859651450071549	4.672428342875653	-6.448886610026517	3.075029834837523	3.159356000473581	5.111472841855129	-3.8671141884265725	2.3873796093090713	0.5861274053332028	1.202994444581001	1.1872071437478338	0.2975360954253613	0.305349314291391	-0.404168207119699	-3.1999782755418362	0.6767790787765289	-4.162370772538495	1.7206112812524594	8.537047117611783	-16.814051177777987	10.917094756623973	-2.9888736952783086	0.9729765946753606	-3.7914925371420725	1.4871813678022017	4.5789612018023425	-4.151522252855444	-3.318648357382721	0.3916731945768043	0.7022992951234542
4.059257794880925	0.10808258378818465	2.6978762730900785	-2.341879610270749	1.583608790293719	0.3684875871379954	0.6619506472199215	0.6648554806538545	0.15103469829038363	0.1955835724792561	-0.19067885627190434	3.9397616589410838	0.19715086967840723	7.302806135729461	0.3887252311148278	0.6446719530279589	-3.8851913063299754	2.3774595228166304	2.150794868790824	-6.054431728370787	2.9234930291772723	3.537674893599672	-4.884071746841972	2.3294300918816395	2.39272101258232	3.8720588170340395	-2.929936055943096	1.8087732510399477	0.44420800964443385	0.911747066097615	0.8997326212188286	0.22546943334489103	0.23150371475838413	-0.30616684811349465	-2.424487622853923	0.513051193816775	-3.1511477016874556	1.3027942413687423	6.455997957239527	-12.702265762946196	8.246832560332024	-2.26255996541113	0.7365672321584682	-2.867882381183432	1.1244058929536977	3.471338723279743	-3.147252196774838	-2.516561077811493	0.29707544767146465	0.5326547050138689
-105.6551312745375	-2.8110813077789136	-70.2803328924985	61.01031707552462	-41.256804224799055	-9.60402530745255	-17.2685192984776	-17.340092044043647	-3.94230095189481	-5.095750504855946	4.979125992506097	-102.7966210589659	-5.15197466459449	-190.97161001274202	-10.158313683604483	-16.872805204651954	101.72193896602373	-62.237148579797854	-56.37773658250084	158.7887085109128	-76.74279825631703	-92.73750412299948	128.08724259829927	-61.125166238741286	-62.72972413207871	-100.80735366544769	76.15989347310104	-47.01121219907377	-11.531065054978104	-23.686118041945008	-23.29324665737394	-5.835154092219749	-5.986037227398473	7.924551940588368	62.73544500322154	-13.27216712965155	81.72597038226066	-33.83959941033271	-167.89509725824402	332.0551007996674	-215.90787905304776	58.65856092099622	-19.108696734378075	74.5205915945239	-29.278990948745847	-90.12947361747396	81.76800572004801	65.32328378534692	-7.715325403124085	-13.846593246440781
-4.23632520349296	-0.11266883867984866	-2.815238425362392	2.443767831161754	-1.6525589771556919	-0.38461015701952145	-0.6913559688764906	-0.6942382514185998	-0.15780337789553694	-0.2040828023318965	0.19925504692692753	-4.11448281792657	-0.20612942415832208	-7.638623567190004	-0.40641680547575093	-0.6746518505289716	4.067519384370943	-2.4889011558593	-2.2535420045951677	6.345749360273786	-3.066105731948708	-3.706459408818873	5.119441163477695	-2.442666069098692	-2.507547556489625	-4.038290122804979	3.0525558485047273	-1.8844091087160075	-0.4623714420619474	-0.9494924550775747	-0.9347896767691105	-0.23421255731402324	-0.24033026426199303	0.31800074663525174	2.517415711671191	-0.5326692591697063	3.276219605703011	-1.3558000808470603	-6.72422791941907	13.27370891780406	-8.628043406290455	2.3525828938590805	-0.7662979535062475	2.986062919567105	-1.17248060948412	-3.6140489052405202	3.278220612095819	2.6196064432009023	-0.3093676021163566	-0.5550557964018351
157.2098230776016	4.156832394098282	103.95577932875419	-90.24484401900634	61.08887715499215	14.190094967803924	25.528844409530624	25.643799405544915	5.840539688220933	7.535080719476429	-7.358676745362503	151.57742451916124	7.6166031380601735	282.7743606158833	15.05700521637224	24.962092323855313	-150.92119431699473	92.45083072281653	83.65390986380356	-235.33732204186788	113.77364874336081	137.24540467748085	-190.28030875139214	90.79519479036793	93.24818935172107	148.59135453098702	-112.15803988342724	69.32327948297403	16.942508769986414	34.77855715468475	34.13251700735289	8.56610547187429	8.757945297625914	-11.580121773078789	-91.25460107967437	19.310384143293224	-118.55560648772263	49.00659734657235	244.72939353634587	-484.80826539456126	317.1822326690112	-86.00220115664085	28.111165295705295	-109.2291861457614	43.12130587798233	132.58223002525645	-120.4878430188569	-96.01251251911472	11.353685050511444	20.399295816503876
-152.00077195557074	-4.033195328549177	-100.86442914520038	87.58891561569511	-59.3063007319139	-13.771566241964655	-24.76826606637362	-24.898111981314457	-5.670423567237563	-7.319230604973334	7.143878315077347	-147.1553725208006	-7.390748302792274	-274.61344681182067	-14.630678539811619	-24.241956083443434	146.50138363317978	-89.75383197145325	-81.15850399320114	228.24070885109515	-110.29025427164181	-133.12624679202634	184.55141937221174	-88.02530452476611	-90.45256308060908	-144.18558713660772	108.83443490766436	-67.27971189218822	-16.435868023785883	-33.72984934755967	-33.122828381341684	-8.31546195587455	-8.495656967921864	11.241627858150554	88.53891113775684	-18.724199342139922	115.06039248845276	-47.5310408819584	-237.80247775759136	471.26783766798025	-308.42177993271423	83.55609978735215	-27.314386378275035	106.1758863648642	-41.938314859193774	-128.57525675772598	116.8501833487797	93.07793938504737	-11.003592321453786	-19.769584120143673
97.3382147173433	2.593505974689798	64.79621496800529	-56.27366685981739	38.091774349734685	8.84927948678728	15.901973860331344	15.990524905244248	3.6376106660570753	4.704494699917289	-4.585976278113679	94.5890152650814	4.740931533856259	176.04725756397184	9.381524699756604	15.539032473208067	-93.76600780341234	57.42626683093688	51.89651013057559	-145.9491942852724	70.46804860790566	85.20345175949299	-117.91013832127761	56.21421877974429	57.789391076765206	92.78273805017696	-70.11892679623908	43.33070931922279	10.604705515375853	21.756879042347094	21.427316666806547	5.377528574860244	5.50177341085118	-7.2818502580592535	-57.44302831877898	12.145151249707133	-74.64289585429216	30.81988072309212	153.8599321456279	-303.93739206936226	198.31642171631904	-54.030133787824816	17.634435928913295	-68.59613987118219	27.021726306488656	82.90160524322361	-75.2679707835547	-60.03149010510341	7.090828593377995	12.727611603563357
26.736365382712815	0.7105807496334201	17.79095496999928	-15.453006322939466	10.464872608469562	2.4303679870842383	4.373083143184504	4.397207995269714	1.0019737074973163	1.2920253081296977	-1.2626909599808023	25.995640884295575	1.3066428955686809	48.598857493705346	2.5887952325780814	4.292878970879688	-25.94152434198732	15.892095929994838	14.378123012227011	-40.44368937011822	19.549934439698358	23.583997711914073	-32.700416202064716	15.599466798831322	16.024437805394108	25.423151530844812	-19.168681918253725	11.849860850111583	2.8915504125932676	5.936412738672784	5.817226809525727	1.4603419956685493	1.4904266777044606	-1.9743230222544987	-15.540250221116535	3.2847972207161695	-20.228762084007275	8.361654254542492	41.92424907149609	-83.41350513066229	54.67046881056067	-14.699229625380621	4.807828814780929	-18.714204124611275	7.405907184433253	22.61909607252731	-20.566201517343604	-16.368098149978202	1.935421534544407	3.4795067605092758
45.31486303183665	1.2018734821826005	30.103856367193025	-26.14139398419272	17.696504257113997	4.112867601921097	7.403693367562588	7.43904165074849	1.6950863403976033	2.184381066982655	-2.1373560192091636	44.00785306819859	2.2129979970903917	82.25008600547115	4.377703867120453	7.268152314221067	-43.921489362512055	26.89771025488684	24.362811493072225	-68.5723699783528	33.16714245401129	39.98555201950328	-55.41924039403248	26.451155780343182	27.14905078017186	43.03118323285565	-32.43436046122204	20.043102636757226	4.893623096672581	10.052128325204878	9.838716958049778	2.4682819643809792	2.521277269696742	-3.3392998876293376	-26.311343970739188	5.563837925287797	-34.27627726907679	14.185414349821524	70.97376326147788	-141.34450268732394	92.57267754840093	-24.84440604047713	8.122825865186757	-31.638968925957023	12.51382415904587	38.28618919883342	-34.80767458989815	-27.715191082847628	3.2777932895693715	5.893551732993298
59.406085597839954	1.5689181048067267	39.33145642844797	-34.163722049029616	23.16260545428278	5.367689246318247	9.669762665373565	9.724973865488195	2.2215046355114243	2.855249829318001	-2.7924259797134483	57.31591015786084	2.892041776453269	107.78849529144767	5.745860390932233	9.515978476356526	-57.710211527130234	35.400512993794464	32.011897647313965	-89.95205369534622	43.51999468423917	52.35167823267497	-72.92707328895222	34.79717992204415	35.75715516748213	55.96588872650578	-42.1164866420732	26.071825929468115	6.332350232447002	12.997046057504486	12.681701522310014	3.1890317027305817	3.241459266810692	-4.290486480153467	-33.60419108347621	7.104349854712317	-43.67210072022204	18.036538228413704	91.08506700105632	-182.0352956312875	120.20702971997672	-32.083653950368635	10.537014311683635	-40.88254468491754	16.28191883549525	49.60437761259702	-45.20394663960287	-35.85806417670955	4.24678995521424	7.648627235722527
17.492811213401765	0.4620826920030473	11.59987881393953	-10.07643428088863	6.830877818160805	1.584040358379373	2.8556989546038714	2.8713497058925155	0.6562146968668133	0.8422778474712402	-0.8254524615515333	16.93550550246818	0.8554141277335958	31.897448454738335	1.6990958890582823	2.8186066040771105	-17.09091200192174	10.480360938918086	9.489868577026888	-26.68386632752887	12.919431994321414	15.526649556186687	-21.623831444113943	10.322913319613454	10.598137228223328	16.504465689007898	-12.404374364550353	7.676876064824111	1.863291998956847	3.8271977663424392	3.7237363149345515	0.9359638432805583	0.9509253642071371	-1.259742625266804	-9.866025067708419	2.0855144425276726	-12.84606059720773	5.312332425127579	26.85382874050262	-53.90916573454815	35.643626103135865	-9.431451131564936	3.0984213400603267	-12.04224316190458	4.803360472565053	14.59711740612661	-13.30718332832125	-10.550728480377787	1.2499783325338725	2.252796814387612
12.849809879422997	0.33717981596154756	8.453327697424065	-7.339387987217975	4.975867181330024	1.1528181186630855	2.0780102935918565	2.0879358719153083	0.477254595147655	0.6126183369871614	-0.5994764107722854	12.295526597569099	0.6213380224759997	23.141718159286707	1.233055618557648	2.042338681544093	-12.405652715620251	7.6117396174622005	6.886891141763432	-19.353145195788844	9.37030872149265	11.25588841417767	-15.70156216431677	7.495993193351732	7.699033863443266	12.013725949959518	-9.03821584484906	5.596102359124499	1.3585130625449982	2.7887424597698853	2.7172087018199695	0.6833488183495232	0.6945648846745146	-0.9180540210685926	-7.186389995053691	1.5207154541250494	-9.32846713237185	3.854393170108746	19.44731945304134	-38.85749273277906	25.692344384148992	-6.863802714138097	2.2562620420032666	-8.738613483650244	3.482490550408865	10.650601661532521	-9.710429238625254	-7.700928150306166	0.9127295387941935	1.6445037118051111
-308.9975957678229	-8.182260191544545	-204.8668372214981	178.0315186006962	-120.84713195146612	-27.932995717638587	-50.27315336868698	-50.644578131973475	-11.574974595737265	-14.893130856804666	14.514837920491253	-297.6544981857905	-15.014176828995584	-560.5719283894122	-29.952470555780007	-49.413282066969	300.04637810569903	-184.2978475330484	-166.112742159773	465.82921381626437	-225.06360138735698	-270.9890876792018	378.44499019163294	-180.3463894604931	-185.75600588918905	-290.9565378077634	219.1378470751888	-135.8361360313575	-32.91961902870104	-67.45806495666103	-66.00417934858199	-16.632953014332358	-16.86030271160051	22.309484699760734	174.12414140005131	-36.783454010051955	225.60645539882728	-92.85318671830187	-471.61531349135583	939.4397774461809	-622.033409279611	167.16425088851037	-55.003709875920315	212.69098312393714	-84.87917465297143	-257.89155427216383	235.17687976986468	186.24143063360182	-22.054577186421852	-39.71772517930509
723.8880084577872	19.05021885042147	478.0156852199816	-415.4894453080843	282.79885352780934	65.02699741741786	117.26710821962915	118.23757261521443	27.163597945327503	34.73474720026001	-33.85566579032148	689.9735582593103	35.06432973148909	1315.023425496909	70.42165791454386	115.69340830290328	-708.1787678261795	436.4158480309391	392.4229678131547	-1097.2018452638426	530.7873610590924	635.6182945294969	-897.2455223818	427.58676782412914	441.134596630653	672.8149098403936	-505.0156811659141	314.0065770632607	75.37065274207373	154.29306642068622	149.89805609973257	37.913492757051735	38.1124041563813	-50.36717304520298	-389.4126150506166	82.25343911924091	-502.9377293081846	206.510447103916	1062.8607144999053	-2130.9100761520963	1430.4623520629477	-380.5553460103568	126.25438533439176	-484.6048444898072	195.7650702445958	591.9522694245017	-542.2554125059279	-426.448530867121	50.642778423527744	91.51734215738699
267.58549571977596	7.188774058836554	179.82316450251906	-156.25809890107408	105.7467846333563	24.597010430823726	44.19830965542193	44.47786079183501	10.1127572527452	13.084110700694916	-12.772855011336748	263.65584124823647	13.200147257408544	490.6375971748496	26.13650837147905	43.366006243742305	-261.0709242124823	159.77010139430882	144.50164376878692	-406.6766090235428	196.31655261172784	237.5966053017148	-328.03998323976634	156.3775649518765	160.6943535579848	257.9652238354184	-194.8008526842028	120.29755380302609	29.455688997593846	60.473252895334184	59.50589257834973	14.920712068863184	15.268041806023682	-20.26309603258929	-160.0960131703024	33.804965991995815	-208.8620917666406	86.34822682829274	431.2270035903118	-855.5600232179103	557.2785040292986	-150.46295948141633	49.04317456959609	-191.5998430323309	75.46473689957264	230.02409890330352	-208.74995683842928	-166.52531711372166	19.65561609673877	35.282601499038805
-247.35736927546387	-6.668638075737779	-166.5383133411199	144.70428001755076	-97.88512721322977	-22.778878045386307	-40.886148280494844	-41.14763071582399	-9.341694423749983	-12.1169548052354	11.805730177412746	-244.10280827604657	-12.190459909823039	-452.49681224115403	-24.110554014202943	-39.975136821596486	240.30848184794303	-147.01516636559313	-132.85617693601435	373.8798997850567	-180.30815305208324	-218.66248495842683	301.322180342108	-143.56987583330414	-147.61586074058582	-239.38117533370573	181.10593543306462	-111.79279723767056	-27.445663739588124	-56.32085281347996	-55.64767812102307	-13.947451300174984	-14.303652868809541	18.9753106326121	150.25285276780298	-31.730236251497708	195.83150522742392	-80.90633600090027	-402.43047797222687	793.8626791175559	-514.965783274187	140.48738663161706	-45.69936578025379	178.52614255208303	-70.03267601001023	-214.18320999474648	194.1194974797555	155.14603499307148	-18.294342289023554	-32.79473771464799
-220.04652205125652	-5.947122901852785	-148.90053660150156	129.43101465134242	-87.55463961389958	-20.39424754303639	-36.645762511607415	-36.88875307478232	-8.381664510603631	-10.849184071200044	10.606155465050229	-219.14178068485012	-10.959303291852516	-407.4556322860657	-21.69170308931537	-36.05802721400668	216.60741860036097	-132.44999461470374	-119.91563700266693	337.77419351675724	-163.04683752199455	-197.49820961093855	272.0221904690651	-129.68135332600806	-133.18024983936135	-214.02052713899192	161.53577492863533	-99.67680833570883	-24.43213467380845	-50.19630833211984	-49.363026201870625	-12.364178201215445	-12.662698155071377	16.840493545300106	133.32939570717195	-28.128560442325636	174.55591728578088	-72.27453180808583	-360.50835488004077	717.6290513995888	-466.27057474400186	125.03350232672803	-40.690420665106686	159.58457668497397	-62.79368949673643	-190.62342109405353	172.88797294004732	138.00661630587072	-16.27899108835211	-29.218312841750613
142.4073556001169	3.8269566754692788	95.9380082366693	-83.37468999044648	56.409048524443826	13.136731715932674	23.632053498260976	23.772512966053544	5.40843613118209	6.983338539351794	-6.84009044638805	141.1230462504621	7.075492032289693	263.1656038221517	14.001542283974512	23.295918664203555	-140.1821995418237	85.73759823990986	77.71360123744941	-218.95829841693055	105.81910553314526	127.89487161952887	-176.47338078526485	84.19239359614356	86.38952213736208	137.64499754233438	-103.73514055155809	64.02801258795223	15.664939691289419	32.200722669659584	31.547404479652776	7.903050506547479	8.083530917696779	-10.745611660186974	-84.94249592834605	17.929233648512486	-111.22822316795823	46.09579826397002	230.37310794375074	-460.4459082530925	300.17231762091217	-79.92012538279099	26.052798415900135	-102.11444992301367	40.2978764043958	122.32846049185706	-111.06690455143337	-88.54690035535884	10.456054141196995	18.788206150956086
28.373553609463155	0.775889361081855	19.40332353017206	-16.870454473202393	11.399332985071837	2.6614275556886504	4.775023838091794	4.808259067167093	1.0894398519249442	1.4156750724977305	-1.382627418398445	28.667764404654694	1.4268551617590115	52.955902105817096	2.817844954406071	4.6895479958821555	-28.048470695617848	17.127344653103066	15.507518988919712	-43.720634335452004	21.075412210562295	25.623498809562946	-35.105122748316674	16.726015513860702	17.17841820154086	28.029681963189322	-21.198387659526432	13.060152170740727	3.2173572123331535	6.612207618194347	6.534103139865216	1.6333159962596469	1.6799528434334796	-2.2386766465998824	-17.83275370981541	3.7588216170325564	-23.427440891355044	9.713282978443239	48.04603804885959	-95.241445859979	61.2866462101675	-16.545494847750362	5.3586625104045	-21.11285697235013	8.248235968389615	25.0519086834167	-22.66288090017207	-18.152890820651148	2.1366818567402253	3.827395794110085
43.649651323942514	1.1887730259484972	29.71843563501592	-25.828512147045803	17.448567953895434	4.074017623921476	7.3110464467433465	7.355782038354463	1.6667732812930334	2.1650215942438282	-2.114655648235801	43.843189167552104	2.1832970804580114	80.94436661513562	4.30531359194022	7.165464297484279	-42.895322339212086	26.19505158020589	23.726476594751283	-66.9003600246323	32.26281211684974	39.19820680288111	-53.73354012593832	25.61119208549124	26.294525440025033	42.91703679333709	-32.46647470454453	20.001218490484902	4.929939437577373	10.13271855903282	10.012664776960959	2.50226123134298	2.5759989962310277	-3.428705265848069	-27.329368986502878	5.7651602976389675	-35.86962922067298	14.87775004335366	73.40128163029527	-145.2280283422232	93.40543220167798	-25.30853509066359	8.19635992511558	-32.25445598561463	12.589544981491414	38.40335117846628	-34.739211655382874	-27.838957707223788	3.27772466173622	5.870865134281035
50.25930948108824	1.384338718179737	34.672217876041664	-30.159370714464657	20.367137142735963	4.764523136139383	8.54972572867373	8.611916600374133	1.9498288166274458	2.534218824426505	-2.480936948863827	51.5026057286336	2.5601874126434723	95.0543093947911	5.052772675437491	8.432691256690488	-50.29514831623495	30.677914414604214	27.82080172783833	-78.53335390755352	37.85986738528776	46.07275370506318	-62.9236744504984	29.985827590682558	30.767754685117797	50.21131882769039	-37.93648255345016	23.346829092022652	5.75834819772633	11.848318423338862	11.689661718956645	2.9174503782614414	3.0037822510576735	-4.015240714965892	-32.08096531875096	6.753169860177226	-42.39471804073265	17.62689444579276	87.01564570525409	-173.57723460021944	111.2039709623265	-29.67725021654248	9.591856269167831	-38.00825711925461	14.831232087596742	44.78458271839126	-40.48602053705101	-32.45149857550514	3.816800222761227	6.837339859582822
12.01065841192397	0.32722206278436655	8.20585977633072	-7.134512434183564	4.820233224550613	1.1264799132255567	2.02458222327689	2.037201858786139	0.4622081399466929	0.5986053975990567	-0.5871304124339494	12.157908847893562	0.6068137924573292	22.54146788358096	1.1976496751539691	1.9994240420662555	-11.965095360067709	7.303293134618651	6.630411164171926	-18.715591568305072	9.03759649574975	10.959959064529787	-15.022974291335153	7.166153026750879	7.34632542921846	11.842294833261043	-8.931403542977081	5.500948275009372	1.3525320880680622	2.783753505106955	2.733548990653331	0.682812551820153	0.7014165772425822	-0.9359563955359574	-7.451826867350531	1.5704294240831609	-9.828133405921214	4.086790971179437	20.256925224113814	-40.56136159640984	26.156856882065558	-6.935852884439736	2.2488238659161595	-8.885644797777857	3.4836985560247404	10.536810109816656	-9.542584400474086	-7.633026249002038	0.8993943935463783	1.6137196314221605
17.927174126123393	0.4997852481948789	12.52884596420859	-10.907819781819361	7.365103888975864	1.7250770276121934	3.0936205730825983	3.1209369364934174	0.7058549494528354	0.9189044938678858	-0.9001529622630752	18.712565948952847	0.9279410499259135	34.50291405628029	1.8343248562096754	3.065499340929328	-18.217375456908606	11.101879466864654	10.068803872485999	-28.43815732187945	13.696351422858063	16.706951611985936	-22.73788179238643	10.828398675730346	11.11289316622642	18.19258610030727	-13.739786450125123	8.449728485775278	2.0856591908493485	4.2931678345456135	4.237809335936545	1.0569172798572746	1.0881330254751547	-1.4596196867652627	-11.678910893644147	2.453648538038761	-15.502931796539945	6.4507286237528625	31.900166835654538	-63.9443087302869	40.84182617843052	-10.799764413795904	3.4842715409649117	-13.879076037865739	5.41270736094099	16.194919943400357	-14.62913678095725	-11.729773678803245	1.3778842168470895	2.4675414845220183
-275.72603606378084	-7.632317173979231	-190.90408544608098	166.01465139097812	-111.99247715367794	-26.245467839369518	-47.05042782220264	-47.3616207568174	-10.700716754104368	-13.944269207300849	13.640244342110934	-283.9351902925985	-14.068592678115017	-520.9664969461887	-27.67086051840395	-46.216774887419895	275.0237410172793	-167.60246379260798	-152.03067291883858	429.4581340830853	-206.89092432622544	-252.33516482960275	343.47491291033714	-163.66285191217494	-167.90161081350084	-277.4449807721867	210.01945091643728	-129.0837696325727	-31.98288435363117	-65.83163442199977	-65.19547712760736	-16.239733671199986	-16.794085028543147	22.460411919858345	180.5272627709747	-38.00287493153239	239.1312629361318	-99.61417646306293	-486.63523192768463	965.4592747240212	-612.8309910145897	165.15300264680522	-53.16900285808222	211.1845920817415	-81.8333116968346	-248.4499818684866	224.1372980287027	180.22860540589244	-21.16738732945917	-37.856629877323726
145.91134278660334	4.002927949271477	100.11327078006816	-87.0191652684276	58.724708961545204	13.74550015902762	24.65923957830426	24.802794954258985	5.610977421830964	7.298525855343512	-7.139180011258713	148.3606776618362	7.369516711998916	272.8646904731979	14.49428947066898	24.186456743268998	-144.3354798019869	88.02595175303045	79.84843494236732	-225.4528711690687	108.70542837041086	132.2958341244527	-180.6249280080208	86.10806428983102	88.32318948814277	145.11047949172516	-109.80543583910298	67.5430343663001	16.704951388875955	34.3730716156929	33.989440642976454	8.474947363827425	8.753263280422255	-11.678840048250647	-93.60778749063338	19.73054218818061	-123.53767886335612	51.40347451799349	251.70824410989744	-498.73471749029744	318.1785614493236	-85.95497641454027	27.73570638057298	-109.73512852617259	42.63049687259197	129.9439503124321	-117.35560531661457	-94.26076839330513	11.084187949198808	19.83708290291576
279.35868560825816	7.708020759495078	192.26146316261185	-167.17538678631868	112.88759824635567	26.37583130068691	47.22917066733475	47.58021537900902	10.75327407795906	14.03518419017466	-13.661570464643264	284.080013320523	14.075803104312799	521.4211248983784	27.762283289551	46.139556831845915	-275.2122410745226	167.96295235556738	151.82782327686044	-427.9575192096168	205.908895303969	251.28002373277786	-343.1033222910031	163.3045411389054	167.91916802679907	278.7159413428451	-211.4316243292873	130.1668588241716	32.204428195526766	66.13472780574016	65.8055563426989	16.437386014824288	16.965223735895098	-22.60580307626817	-180.7551266832227	38.09383668921859	-237.21868406801568	98.23977655852018	482.81914047854264	-948.0320859800412	605.8685746593629	-166.30945575323722	53.677952771407206	-211.57188005024608	82.11252136296386	250.4137371889789	-226.0301123203463	-181.59420909805362	21.33470765692029	38.13042757553362
-218.4307193673736	-6.019684773447052	-149.99293420751127	130.37086133943814	-87.99704638450069	-20.567571939202885	-36.81673494468064	-37.06325878599876	-8.370834712690476	-10.934698363750764	10.635332061628445	-221.32785706521037	-10.957980484926361	-405.2667698275546	-21.57120848434504	-35.8418581657415	213.80526686497515	-130.47084396353569	-117.93347219614861	332.44950503015286	-159.9408802713287	-195.25562216443404	266.4877261208113	-126.8505048940743	-130.4273176558555	-217.60799001567207	165.2634309043604	-101.71160284963133	-25.21157553579253	-51.769854663609095	-51.610489244813046	-12.884581548813856	-13.325638393574643	17.734765210399303	142.07857319008215	-29.96716698923512	186.23754330143953	-77.13768469629615	-377.3224157271375	737.4842450191617	-470.12618420973007	130.11696953931408	-41.94916366682731	165.1807158902729	-63.92360608204061	-196.04024371679662	176.82074902215322	142.2587708632374	-16.708725590823878	-29.840513420634462
-288.7520244667403	-8.01239222438475	-199.55677836750826	173.5659033335391	-117.21107243823002	-27.37638289110384	-48.96033802157427	-49.369939066785655	-11.145490350973803	-14.584065059898451	14.159789459142896	-294.7488197777122	-14.571378242775726	-539.753715009257	-28.768350173065606	-47.73340763085682	284.3329385121683	-173.52648988227386	-156.59999419702274	441.15553167581385	-211.97268386528765	-259.25441173302806	353.52523113809525	-168.11141198035986	-173.0661646319454	-289.6259450536757	220.04674561232122	-135.48586205525066	-33.55532221975711	-68.8470526738292	-68.76782379781733	-17.187164331728532	-17.74264182472241	23.639912141164274	188.95114750242868	-39.805973444144854	247.49128156346407	-102.2755406348426	-503.2164617545119	983.5659611231877	-627.9568905898584	173.79940169904702	-56.053146713853344	220.77335753830783	-85.54003385515679	-260.75925815478325	235.19400233541793	189.09064319809352	-22.196659124109583	-39.630831308182316
259.16076657338294	7.183008138566822	179.22235844395297	-155.95924934908257	105.40837055377919	24.596690125899872	44.02537509026605	44.43656181842326	10.047323233296995	13.120072174767412	-12.75676517501737	265.0383931296963	13.13121313929343	487.74214904884275	26.009009221061717	43.164759958686695	-257.30925362495907	157.09742457551698	141.79656058771425	-399.3550415703514	191.98075448861997	234.47950844011592	-320.2782050688355	152.3058994165144	156.790654873659	259.55647147204695	-196.78725882854002	121.25749252478354	29.918873117653707	61.390553249294356	61.08520644819972	15.285478555681353	15.719109334092996	-20.96975927484588	-166.9102179591044	35.13102287276456	-218.7780004258514	90.3506305749399	448.55623773011274	-883.4157277065709	567.5086037345313	-154.93442515209557	50.10194432408824	-197.42692435266267	76.93994310343267	232.601930937534	-210.1339193834864	-168.48255552754281	19.794941409610175	35.395742718274334
37.7914893161226	1.0536887455034931	26.139319437662575	-22.722592307139493	15.331238920636624	3.582432657962543	6.393211594726119	6.443253037236052	1.4505799901594538	1.9071605512548198	-1.8432613548218229	38.483712344225324	1.894239811260094	69.91353926660125	3.7281329042100344	6.171699793517236	-36.70645192528305	22.394269367087695	20.171240207859427	-56.8007037779842	27.24361914028685	33.436146293301924	-45.472080076103616	21.604809443538983	22.26852066186592	38.05415954228628	-29.034713979849588	17.866778533837355	4.448481740867526	9.11617160726595	9.183085801861248	2.29393700319239	2.3791279569969404	-3.1610422189129497	-25.355050865735215	5.348862312209183	-33.04793745621832	13.62813589713853	66.4794240977345	-128.044330870193	81.20005591178456	-23.085746740049007	7.421155810766608	-29.143584711076816	11.200489018565019	34.54607771775058	-31.08245365603222	-25.086972153665783	2.9402496837289496	5.235041381508784
58.36803774344268	1.630743218525758	40.45098674757336	-35.156188246485094	23.70508518969524	5.545849139817736	9.89641022688813	9.967129580491479	2.242230631850204	2.9493601047386546	-2.852299451018124	59.61576750150347	2.9316582920599266	108.05893573969982	5.7574157630667155	9.541631408232783	-56.704272947054925	34.576957729381554	31.169192118092237	-87.82382592062488	42.12818622032646	51.72458717576842	-70.24675867413471	33.38464945311847	34.391403589005876	58.986725656850865	-45.02667903046894	27.684999923043957	6.908600290643547	14.165792024779925	14.2794346141753	3.5619162149501857	3.7038897610484565	-4.922295246510802	-39.62545610746222	8.362081759360887	-51.732857485680846	21.369148417567597	103.57967096620249	-199.13316191651566	125.78643904930684	-35.84791665155063	11.501223577038473	-45.23755953382813	17.331345905329275	53.625222446149614	-48.20290187385571	-38.9674416899172	4.564520427480442	8.122350705922493
87.49029299262521	2.492984660855997	61.52140201237335	-53.47719354983911	36.01906946625655	8.435770498076389	14.995541981436325	15.119042643697632	3.3848225161375063	4.491000351152005	-4.313189073995062	90.61493254392052	4.418929222569479	162.3241738244623	8.661392811163223	14.309776859872374	-84.58897120016613	51.52508310692079	46.28771462757757	-130.356535895054	62.29141932645371	77.05454320604068	-103.94464101461398	49.2929791221394	50.90297065235262	90.26435792392792	-69.30001361719825	42.568583690277066	10.69815157336053	21.89528241765618	22.35043842789721	5.573407226686105	5.823238707502189	-7.730711535984713	-62.45125457663234	13.178617148138795	-81.14429120543801	33.38440233605836	160.84114392643608	-303.90951643319386	190.11782225413904	-55.925292101530445	17.851096398057702	-70.14854925186518	26.592938614887633	82.86167118931105	-74.20275299147383	-60.28783978979812	7.039925200719664	12.476166913604628
22.9556432123772	0.6691826434181257	16.522018966061903	-14.369486886592883	9.66005319297456	2.272862510603159	4.034911702685253	4.068672973261658	0.9075783338993596	1.208941203251217	-1.1627196919786404	24.550481684658156	1.1898735017123052	43.60483157381324	2.3226514980951074	3.8512081886028064	-22.62202691521343	13.748236347401708	12.368340944614694	-34.89854333362565	16.653954041005267	20.695539289118006	-27.699622360564245	13.13070324739768	13.550309261562084	24.436617690325914	-18.783689568131265	11.502352685867136	2.9121724943660023	5.972092274258247	6.114846698126223	1.5174167706819401	1.5966412230042508	-2.1319567458288344	-17.442058443495966	3.673092368982625	-22.910734445855365	9.47899346606386	44.84782526534026	-84.37323084617194	51.97986460187597	-15.318737445019828	4.850943874135375	-19.262453436930812	7.225349640457588	22.475813891533427	-20.052358809013242	-16.371585367192008	1.9053553029285915	3.3695847062401976
32.70395241941269	0.921609489762846	22.732856251124073	-19.76301045945928	13.33109129193686	3.1120842932608506	5.533337335161367	5.584610961742998	1.2525973277906508	1.660004278656938	-1.5910412745853932	33.33307798955124	1.6298206341434798	60.007905248853724	3.208115498293929	5.283645771510968	-31.31864913607348	19.103363091407463	17.128626909435305	-48.16449552662277	23.01449209247476	28.42931699764053	-38.50032548070378	18.250263651068867	18.868948244416686	33.19965589636599	-25.471627888568474	15.68052678245587	3.919573004163499	8.00891397198943	8.16484687527849	2.0437702428290403	2.122106206386876	-2.8118216255029833	-22.500705826979917	4.747686894484709	-29.067456016998072	11.904904623748273	58.24364237480681	-110.37016836144817	69.69882796001836	-20.47025609675091	6.567655691554827	-25.665401732153775	9.800101555752434	30.411141444386057	-27.299451351328475	-22.09742870313299	2.5849464330700846	4.587123797099497
18.38246027458805	0.5234545100027891	12.883260916978312	-11.190054828394064	7.532084490665309	1.7642142478673084	3.1332586845295283	3.155312896100443	0.7055143774544594	0.9379171549784775	-0.8985726795685313	18.901975306116956	0.9203863858616584	33.711697507988426	1.798628583437349	2.9676495602275055	-17.548864775222466	10.689316827582498	9.595376862744613	-27.01634923172785	12.902688654478428	15.977511163097613	-21.541829510444938	10.21422838507942	10.552101080112774	18.920716799676143	-14.565261437955723	8.944974662098929	2.2553859092025625	4.61245988806211	4.73057021786705	1.1792637213292667	1.2364983029228631	-1.6351086542319788	-13.230946203731412	2.7983773464422215	-17.095602683494015	7.023103782502559	33.63838335823926	-62.97240280813123	39.28935664026366	-11.769125638317865	3.751772630813602	-14.684937373041308	5.541347939233041	17.47509598039602	-15.628543159474335	-12.730364352693364	1.4859074984755842	2.6289742714224222
302.42079772317294	8.295795178853846	205.8845095200511	-178.8830952242747	120.82674519237304	28.15982874131741	50.323472860963236	50.68419085089953	11.441777501478697	14.988336893106167	-14.490168565173205	301.486354192432	14.910223340130718	550.9476063036311	29.39501820748489	48.58190710312026	-290.33610446043747	177.39989140549648	159.74446272420258	-449.3612757023476	215.82821874801724	263.8822754124673	-360.9150976816701	171.58672858138652	176.86045924149445	298.1390290869112	-227.15525851948274	140.02248291410933	34.70015929466442	71.06549397740272	71.31746018231617	17.856053175960607	18.4471154352474	-24.433124336851925	-194.75583444735136	41.14140390128911	-252.63111018944716	103.99432933883203	511.2420185839295	-987.4544086266169	631.8041694048346	-179.10999886530365	57.856374789090296	-225.87473351445945	87.36814116411611	270.1014960684489	-243.62834291674372	-196.020320040758	23.026898792075922	41.06962806783398
-261.2117735585032	-7.165236576365036	-177.5735003678878	154.22745802945897	-104.12279575076343	-24.27623894622331	-43.35776194535918	-43.641873880367726	-9.842456754774782	-12.911378201458616	12.4667858437211	-259.6665271289646	-12.825393609759555	-473.0952190694253	-25.23680969699071	-41.692296222927396	249.07448240913388	-152.1572265523202	-136.97862872591102	385.34547686696953	-185.0134928302956	-226.40920990093818	309.3691460483802	-147.0700285620871	-151.60692301891137	-257.426976700219	196.43495653350922	-121.04659791911891	-30.06485750078391	-61.55520873040793	-61.94544074636553	-15.502833633030761	-16.0520701503646	21.227916857177824	169.49284717945224	-35.83801736237805	219.4206565454799	-90.28923464956621	-442.0032199884126	849.3223415510648	-541.9808893046171	155.14586317681932	-50.0509213187149	195.16123439544626	-75.24376700441285	-234.00603206283444	210.8712356722705	169.95100525739403	-19.955797663338068	-35.555843410986725
-221.0979513758158	-5.991412054298103	-149.06312707031893	129.51158597392742	-87.58562368487298	-20.372055793927693	-36.48064009011378	-36.73770515408669	-8.320863179277216	-10.845911985688204	10.512437762891015	-217.8815413844081	-10.834170476138254	-401.4047216012863	-21.4194285441043	-35.40017277824509	212.43388551747145	-129.9627986577032	-117.10981659609493	329.2439402363447	-158.42268411882094	-192.85939797816783	265.1884575692852	-126.18004908799355	-129.98973349264466	-214.74877100161928	163.09226822654404	-100.67538435979317	-24.80215868143426	-50.80913677202228	-50.62705153458325	-12.696822525182043	-13.05145679954297	17.28173975140757	136.98085226399957	-28.938102522734546	177.6724726310067	-73.15247392571673	-362.81783993459305	707.1658277477443	-456.644342268788	127.43936309096838	-41.36655960625964	161.1406827167536	-62.855381856214436	-193.40511602987638	174.96480227647046	140.18807490094875	-16.50581351685784	-29.51722463874734
155.82856735454317	4.219826520344836	105.1636190619925	-91.39174598959536	61.82738802902243	14.378980751063962	25.771040806263063	25.958406569063527	5.885947375164939	7.657229520692034	-7.435866998258082	153.93385065787032	7.6676906722250004	284.50102360436307	15.178104050544361	25.108646261190568	-150.7690110964134	92.24973696364754	83.19048369409951	-233.9200056518868	112.6354636332007	136.92978214552582	-188.4871809029248	89.71460418187955	92.37921103784969	151.32848989139367	-114.72752801296211	70.83346367772921	17.414186152757722	35.693546177894355	35.44173197600496	8.889359684015764	9.121401759147325	-12.092962375227485	-95.73751638911446	20.213745764478922	-124.44010069354556	51.28347050990899	255.1446451654001	-500.1382424712052	323.8359873474836	-89.40779522455666	29.05784809284919	-113.33925546378163	44.3516438504164	135.82276424114025	-122.99034353167475	-98.39291274418558	11.591486680253645	20.75230265383588
24.29791990437279	0.6531168648752405	16.25638948082497	-14.118857032782854	9.550691839815943	2.2198714739563767	3.978582653099097	4.003587571983941	0.9078804006746084	1.1809991140269245	-1.1456310256049929	23.710925900571112	1.1817640435170038	43.78446475498387	2.335787075412564	3.8600997991944093	-23.21599077266444	14.210462246573863	12.81096464253197	-36.011451651655946	17.343888888008	21.071147247492405	-29.042519839736823	13.826568506470084	14.238126969325329	23.37013868840588	-17.73455547349023	10.952754280204564	2.6940000571550047	5.51939936330713	5.4867096742408314	1.376655263811557	1.413723518421142	-1.8693692245994558	-14.793178052136163	3.1277685229494607	-19.163076320318577	7.891685245382451	39.18345660923488	-76.47705251035916	49.53251146027113	-13.79789702538854	4.486605508862299	-17.440366738746306	6.817916300360208	21.02976411517215	-19.043377724895798	-15.242475550310491	1.7965669057943823	3.2153880417105634
22.77862893948074	0.6136630233023905	15.268190801986906	-13.258975942124406	8.964133803054281	2.0855868496084367	3.7367601485416437	3.7588570009941518	0.851618894626999	1.108886712347732	-1.075710375464001	22.289006008519287	1.1095145569681917	41.06253093735762	2.189446348753791	3.6208728595178767	-21.752845864463954	13.30789589203955	12.002762958007425	-33.75658198780537	16.255570481714592	19.764748183494056	-27.196920783801556	12.948845057372408	13.329939021133553	21.985144034026742	-16.6950277723623	10.304266478082134	2.5395908907692406	5.20436952172983	5.180442307845278	1.2986272575379094	1.3362623571214916	-1.7670460545762876	-14.016973713620546	2.9642505999354825	-18.1692131528651	7.48780271295978	37.02999165113537	-72.13314210869373	46.57547756330843	-13.01447362551229	4.224817922346901	-16.441397018615746	6.4100115113495555	19.815381708720945	-17.927499138013314	-14.370033385761323	1.6927885771971358	3.0276185575218624
26.939324818032233	0.7201470118151242	17.951408049565593	-15.59003541286851	10.550625391864177	2.450739302529918	4.397489975051755	4.4238188292588365	1.0047911332267996	1.3035355788197909	-1.266789414683482	26.170995558016404	1.3080078527277696	48.51458565804566	2.5874596729753017	4.278189400300577	-25.781233327593412	15.788158297769238	14.24415165677417	-40.03845782099914	19.304387976037717	23.398902643997715	-32.32890440534864	15.400022504975222	15.849678581559896	25.747666247251768	-19.504263799150657	12.051689452194752	2.9565135874974655	6.059749301007957	5.999548096853134	1.5059896273064748	1.5433821959115366	-2.04084429089073	-16.116760193199873	3.4079994208808455	-20.89045076587207	8.609417614931965	42.88118155523905	-84.10272088844867	54.69124477805996	-15.10246357964443	4.921254360396239	-19.119041862442717	7.50290937804773	23.09858918380078	-20.945399986759377	-16.73381778548972	1.9745486951668882	3.538724000526507
236.45328962736622	6.326708036976766	157.3378920375368	-136.61385564158135	92.42604010195699	21.46674869652228	38.46889155487836	38.700685753729644	8.77730447051889	11.41906768257288	-11.064982126013868	228.93817662174902	11.414038486574176	422.69789629512263	22.557512713231997	37.23714987919477	-224.18016780399967	137.2723685637685	123.675249065444	-347.49621420838747	167.347390303551	203.27150472516638	-280.44934325714075	133.5071471660943	137.53102881210538	225.98425764290081	-171.59074019871096	106.01823340021501	26.070272519358593	53.38449117286193	53.115072745092924	13.33585143867042	13.691461939176095	-18.07589143066639	-142.8646598924194	30.226100370340824	-184.60301136979322	75.94239672976997	377.3108149100285	-734.6698403375265	476.3048789376417	-133.38437026554433	43.404728623844214	-168.3092596562749	65.80326097066767	203.6206487922499	-184.42542047686626	-147.60147974180686	17.40313240608962	31.142953572330136
-241.47851774808194	-6.442816649757133	-160.13641938692749	139.04811471402755	-94.12082119462218	-21.833723383498178	-39.119518330065986	-39.371037463832025	-8.933269866766198	-11.62240081408665	11.247548250774031	-232.55333512253057	-11.599409661487105	-429.8032203113387	-22.956099918388666	-37.8362868541372	228.00474409845054	-139.69584371867384	-125.7166782656332	352.96297872844207	-169.92585334927415	-206.39091225387716	285.1425523291939	-135.6946996109439	-139.8914182645857	-229.69032057089893	174.43959018892474	-107.85596391207045	-26.48598525104533	-54.19832953391793	-53.94998580519527	-13.561412462566587	-13.900706165019836	18.33783255848652	144.57901527670154	-30.589146987176647	186.43914194230496	-76.57946163048474	-381.8115589038446	742.8257620762306	-482.6557449571648	135.49664350100036	-44.15414995881276	170.83816637804887	-66.89627973368333	-206.96004663390573	187.56070405368496	149.96665783404842	-17.688453943136917	-31.658952765410337
206.9037730988057	5.52631260768121	137.41159125833815	-119.35050584147805	80.82693203804297	18.736076963356165	33.571338528812326	33.81007070773953	7.6756795120898484	9.982457318028299	-9.658627602483044	199.562229631636	9.958939596255046	369.4627332191219	19.74520835972395	32.522951124623575	-196.05911890719764	120.16640325346354	108.07771105991426	-303.30198845773725	145.9957934215246	177.29644769879286	-245.1682038261389	116.6416866593151	120.30417605324273	196.91475611758955	-149.4667416476555	92.45702229940723	22.668734738612674	46.376439203505576	46.12953479056163	11.603765360308246	11.873228700517583	-15.673618224997208	-123.36012160058768	26.083908702192822	-159.10591975156137	65.30942097080217	326.7877508567191	-636.9093057023206	414.66162877244676	-116.0412763237469	37.854797452727276	-146.4390790694458	57.46071349639631	177.140004308762	-160.63338934200033	-128.2837195390438	15.133698391589926	27.099146704667202
47.37694733229399	1.2689752838793211	31.417394010415947	-27.264091121513932	18.429472006303936	4.281731524360246	7.655069117087801	7.698297707937327	1.74076812652298	2.2766459186697823	-2.195101318100773	45.55860138333588	2.260762441536417	83.42935251309169	4.455067297860223	7.337183559402835	-44.07763234927203	26.97698250125523	24.255852054883604	-68.12989891345309	32.744216062051215	39.93109451404537	-54.90709110958807	26.112649869027734	26.93409709011664	45.26168892175043	-34.52220998875066	21.321624994492403	5.269822374036302	10.774514514897676	10.817150823308806	2.7162065898924355	2.799906929953749	-3.6838090382895725	-29.172931104106198	6.180850704336327	-37.47461254944623	15.372001540958879	75.94308857628648	-145.9293428474085	94.01319261175821	-27.021408784564844	8.767582160033616	-33.884453390015445	13.146926822958052	41.14111657284279	-37.174337486883026	-29.864967664135715	3.5163735196060695	6.274277635720802
-16.188375637874554	-0.4362376759592737	-10.802156582458593	9.374302595915456	-6.332568493254072	-1.4733730176014252	-2.6336515902140696	-2.647791639688848	-0.5981699755454767	-0.7829274649870472	0.7554469029908765	-15.699037549408636	-0.7779969268097732	-28.685871976581755	-1.5306511575888826	-2.5243367165008888	15.141574977385567	-9.260614744676536	-8.333590531811884	23.424625920582386	-11.257775113109846	-13.739412518824423	18.853730650325417	-8.967705028752393	-9.24471519488235	-15.595797747503997	11.899400983239339	-7.3425790218771425	-1.8189127863414325	-3.7211003294998752	-3.738989561966846	-0.9375198258294943	-0.9687482772108579	1.2756919829902893	10.1370474701843	-2.147636695009465	13.046895127020125	-5.359140071013213	-26.345455427520665	50.57685709219362	-32.467434558852496	9.335794551183705	-3.022576825008059	11.71041744644889	-4.530507172484888	-14.188796106406112	12.806962812188262	10.305169469750748	-1.2123768836154551	-2.161913880319688
27.590965934775696	0.7467223074473914	18.46717402080945	-16.023568094126198	10.817405200599538	2.519168507974534	4.499332053540354	4.522216411561252	1.0201620760386347	1.337971529117455	-1.2896267856801706	26.844561138008476	1.3274430872065022	48.86821136330974	2.6069212579697516	4.2996484193056155	-25.75144600356116	15.741055372768221	14.163379005724826	-39.823638445354746	19.126810966871716	23.3817074281203	-32.015551992795885	15.224633418325865	15.69627951869763	26.71982119841399	-20.418793187606283	12.591371719638005	3.128098837160695	6.39862911143887	6.450019173483094	1.6159700598016085	1.6742428161027043	-2.2033916616645377	-17.5541450413844	3.7207030220451953	-22.576439072664837	9.272744752898905	45.374293261649164	-86.71244870045174	55.44553678096685	-16.073433393125455	5.1929628360715405	-20.126361543693918	7.7556665771900315	24.386961838723632	-21.98237749827156	-17.724962231521864	2.0834338847548115	3.7105658809993796
24.359504675925958	0.6530311355590895	16.192005588397492	-14.050701429037355	9.494058542112406	2.2083695632533615	3.951457359443569	3.9712658671139174	0.8982701499745355	1.1730834873177287	-1.133917888492113	23.53257571099349	1.1687782928833044	43.12680059351645	2.3002722047625057	3.7964859925973506	-22.8049961510337	13.951326355308659	12.565998023118823	-35.32635910867583	16.994591302181433	20.70086498877053	-28.4554553453533	13.542496318538118	13.951828363781987	23.339759194129844	-17.781255392522027	10.97475212813488	2.7136227282044025	5.5542845982352596	5.561867553960011	1.3947220289965265	1.4392755368267816	-1.8957698551672042	-15.048300235666888	3.18831051242143	-19.388738175497004	7.972113157497515	39.25515509017065	-75.67001544742709	48.70823830565595	-13.898918581332724	4.506262411277557	-17.459968472051877	6.77354148908531	21.180990492862986	-19.13739059596903	-15.378747147946545	1.8108270966055169	3.2325980981819806
30.586791773229848	0.8280854841770626	20.508738570996343	-17.80167362485558	12.02415442180931	2.7988230006799912	5.001764709889131	5.030310627972783	1.1359634042809765	1.4876736030462467	-1.4355645248911444	29.848165342764574	1.4779906602030102	54.50464569908219	2.9083113977323656	4.797859465572696	-28.751806128142533	17.5803518103078	15.820641298082833	-44.47617390006846	21.369310671302266	26.097306469210704	-35.777673126827885	17.014722152753574	17.54116935053777	29.637691179521337	-22.614233070372727	13.95014595803784	3.457728940633183	7.074794900379628	7.112033410830524	1.782570801867565	1.8427214225582427	-2.4290366493488924	-19.3219825673665	4.091550372018812	-24.9000760818723	10.231043494630482	50.2553846312762	-96.4900632460058	61.86022126099211	-17.77163965892305	5.749131236566319	-22.306202050586343	8.623246607933627	26.95814582152241	-24.323513199830536	-19.57868484974337	2.302287826788065	4.104614352056733
-34.84094212063351	-0.9446522432870459	-23.289847744639964	20.211053776480497	-13.650979550461445	-3.1734994930545053	-5.6574227408002296	-5.693287293530716	-1.282810767846254	-1.6885454299000062	1.6194112659426636	-33.73743151493885	-1.663922857268623	-61.24268604047243	-3.2738675359395604	-5.379195411350165	32.19132202541233	-19.687162673977216	-17.65644945796353	49.57482480043735	-23.76028233178058	-29.13302104284397	39.86456778210361	-18.929385504625987	-19.559417525693473	-33.69710783479824	25.817474075319968	-15.936072479408656	-3.9595415501101296	-8.082785805537258	-8.194798636939712	-2.057774763678091	-2.1288536076374442	2.7965943089113026	22.197059643179188	-4.7038673536053945	28.39704475279718	-11.611845165110124	-57.129224634250136	108.44533551032677	-69.34305092408263	20.407263603205564	-6.597445577142864	25.466210580568163	-9.803307599833687	-30.869672151408693	27.816531447304612	22.43166940109987	-2.635432279571515	-4.687690555146458
70.38936782987125	1.9232542661137146	47.43606008900912	-41.18329046475696	27.814511679498167	6.469607691001305	11.529200716738245	11.61088247894165	2.614757620411053	3.444849271933004	-3.3039150741731707	68.87850437176542	3.3929132796112578	124.94999586270526	6.680603765839206	10.980212735202603	-65.6124776707205	40.113146208960785	35.970678220344865	-101.01058863605486	48.3887747438385	59.39524229666921	-81.16018631135148	38.52542805907908	39.8150814650075	68.72452143787046	-52.65007940014249	32.487106618803	8.075813209150626	16.4884888597062	16.725397456577635	4.198061096032039	4.34350155566557	-5.716994774746332	-45.42552233465354	9.616570684940754	-58.23304366215318	23.81717251865601	117.17727419519802	-222.5524079860293	142.0930898472775	-41.72912739054378	13.476728417709728	-52.142447266450624	20.059180673519332	62.90564019449183	-56.65852898659254	-45.700339490388174	5.365336482685257	9.541642675056123
84.38169167141655	2.263432873269345	55.81751171286603	-48.436573319520754	32.74360719340338	7.598169755770257	13.55301787553976	13.641961837488674	3.0784355019093472	4.045445092503071	-3.8785897406594656	80.6475829223199	3.986589469724294	146.91446864056346	7.859678849887242	12.896326832049974	-77.34793768424224	47.34621858765747	42.43250913258065	-119.04516830636962	57.07725279066797	69.87770487085402	-95.89490474524999	45.53637346339103	47.07182191673228	80.50735672163832	-61.62268602376922	38.08252892483631	9.429741067123464	19.239501333538055	19.461097275338627	4.895478058747753	5.046927647948397	-6.625080638027939	-52.35468386716936	11.093934257576183	-66.87773831682797	27.316069324539853	135.25867803705546	-257.45085886400153	165.42468852350976	-48.516984890359126	15.733342139862785	-60.5658948062724	23.417070481792532	73.60141460862329	-66.43267116629853	-53.44275760949207	6.286944054004573	11.195681541119743
549.6491296656775	15.094492131161077	370.7977323462576	-321.5886591360914	216.8167262749943	50.5294303927384	89.88533592306733	90.35975765508206	20.28192071542504	26.83885288051754	-25.665689641602143	537.0611552299188	26.33853511311212	965.028721052477	51.54667339740557	84.71250033632126	-505.0580224426962	308.43487934354033	276.5316099070863	-777.0614463936943	371.80964411223465	457.85740388765294	-622.9739920832476	295.64877788834735	305.5523234341295	539.5275095698698	-415.18929647645854	255.84028975988429	64.07251129178637	130.74180739608852	133.71600132084006	33.50431246331439	34.92317530254954	-45.75630620207385	-365.6348166654202	77.6195995467759	-466.3573700064489	190.64110117713278	925.9450011979486	-1735.6932639876638	1098.4977424596075	-330.8464805266197	106.37069278678356	-410.6118817792265	156.37149205168427	498.8665811498943	-447.8921169395516	-363.28677689065074	42.58420027375915	75.4832042485588
35.635377563168646	0.9911115078888355	24.209710458071918	-20.98244546638232	14.126005747178104	3.2957918155391233	5.844645401761131	5.872071213762722	1.312417495761817	1.748934553069344	-1.6626905737172755	34.9497264268876	1.7027118602531812	62.087337662316735	3.31773000807146	5.440298573012916	-32.31766020276529	19.71649039854521	17.63656191350566	-49.55241752288929	23.643269415697162	29.283832071524927	-39.62463311115012	18.779046744698864	19.438363036634396	35.398805704163685	-27.40142702842281	16.869898568952756	4.256467229116711	8.670344079509865	8.970522631789537	2.246707863368249	2.3562581662869673	-3.072746429144484	-24.63841917964661	5.241040671370822	-31.20722882888352	12.718375048523221	61.237506650010715	-112.96890582703043	70.83537892300784	-22.02748043493839	7.05152933873922	-27.123401622432553	10.220021982937993	33.114022944942704	-29.626845726693354	-24.163353377932506	2.8263676073440247	4.989664438029939
33.21013167765189	0.902070543193185	22.210035655278027	-19.26061814469052	12.992345559998006	3.0261435035555224	5.392465766744736	5.418092927264251	1.2188062585523938	1.6065967648374506	-1.540926839558607	32.16787725505808	1.583636808595605	58.107241365888946	3.101918751368508	5.103846308302555	-30.5072339496259	18.640405126876892	16.736888032978985	-47.0394800399189	22.546545104168036	27.669841082725004	-37.767905648400856	17.941383163488585	18.522578634261446	32.223132702844396	-24.733144430636212	15.248045600730883	3.8060904199882475	7.772752995009039	7.904091269673815	1.9809403346700165	2.059978057741704	-2.70040008076477	-21.53929280632602	4.57255646919959	-27.52393506972575	11.269602833313483	54.89860117034757	-103.62714618459113	65.90006842096405	-19.58830047704951	6.313152023296046	-24.373651024255818	9.327127582534386	29.66444123422052	-26.68036147767506	-21.589868330319412	2.5345011340860886	4.501089249818018
9.909895001068307	0.2733209371633029	6.724216131899269	-5.83324673929165	3.9318767062369053	0.917304517128314	1.6325209724657739	1.6411463986882062	0.36839861766412907	0.48711703541324064	-0.4667302534363258	9.768332149891059	0.47912168676247385	17.56185038415819	0.9374099751283588	1.5430903938766125	-9.19396483029184	5.612492855936277	5.037663483215708	-14.164694213011392	6.780746207187459	8.346504570449866	-11.349231179514806	5.38789532794674	5.56441235846083	9.793709668052523	-7.5289466136666485	4.636216694936995	1.1615968771235183	2.3725617524061966	2.4221538856484712	0.6060922060624423	0.6323263877623686	-0.8302461148047724	-6.6520420295716916	1.411334682122196	-8.514827713976313	3.4876941916044975	16.890664260876957	-31.74120435841481	20.062283067306996	-6.001810884307865	1.9274973481980808	-7.464797538269153	2.8419338628700093	9.037935770153299	-8.112413339127045	-6.5813747399157645	0.771163649846996	1.3673933485661534
346.38157332132386	9.083486501418891	225.98518268356096	-196.2292488101937	133.1129754338612	30.743844887635483	55.159955071424044	55.5523740363782	12.653060380224192	16.39165990781652	-15.853574406812525	326.22054679917835	16.362961561266722	608.3307406589367	32.55447562979824	53.46875784912595	-324.0804847362393	199.04074788993478	178.76700009206903	-500.7875063167866	241.28532928464506	291.9560887617298	-406.4730517081506	193.41969730680384	199.66489734023514	321.74631742750825	-243.77301571904374	151.1377928343138	36.81913305989343	75.25781397073342	74.5080086957042	18.79955170353491	19.123314863978518	-25.185041294464668	-196.70308640887944	41.61790171511611	-252.73821014300898	103.54786471309029	523.2820140422908	-1023.7677119096031	673.0716099412867	-187.52627865834825	61.547545711330855	-236.56941693390868	93.59118267478311	288.41702239451666	-262.383042767164	-208.60382278321967	24.671845916331364	44.27735724332153
118.07744535811429	3.000091656439604	74.88157155161652	-64.95855391266466	44.10418909716739	10.168366817388554	18.30919480616372	18.39737171697731	4.209513301413583	5.409043934931383	-5.257914743071633	107.63544119151108	5.445178185479464	202.68698100992557	10.832201382944813	17.815767454756106	-108.7141637741005	66.86405540091825	60.199507368568916	-168.63099622832985	81.52255123429345	97.95495977460604	-137.3820885065571	65.50248175577886	67.49516473657488	105.84994261792416	-79.84571306100548	49.57267698610377	11.997255013876213	24.55345727268505	24.02177265156239	6.066778243084923	6.1443735096853995	-8.070561069374412	-62.69951381988402	13.293950115863126	-80.53533818406189	33.09294603868929	168.047695196312	-332.44961503583903	221.00389314129677	-60.41327438801587	19.95362809060691	-76.38245509050141	30.51496962836987	94.30240694712471	-86.12311011210413	-68.16926855234684	8.094128911083338	14.579253294523387
40.23757295903846	1.0262800075517875	25.804717864697015	-22.37914782045543	15.201391033988594	3.5069544911435444	6.3463237569200315	6.36235832399173	1.4634012963998602	1.8602856001766273	-1.826808635310953	37.19124369732545	1.900497211930679	70.91993731355538	3.778016266229779	6.248698797223852	-38.358236435032225	23.603502036712783	21.3751212948983	-59.97790603813601	29.14639162813828	34.70100064258378	-48.980757254967806	23.42777241598334	24.04129155882731	36.278079329336	-27.16613449748598	16.868106397765718	4.054839161039798	8.326014020498267	8.009476942684934	2.0203118900324535	2.038261415274446	-2.6809232005065646	-20.77496290034763	4.40896555677768	-26.833299250372697	11.094637915636644	56.52494249192601	-113.96740743998227	76.63188031532702	-20.196681345068498	6.70501283355248	-25.710565833530694	10.385692996921644	31.93990256549345	-29.278508837201645	-23.06473078496643	2.7472623092334185	4.972115377827695
595.2464583224796	15.214968498415274	382.734409869532	-331.6991766009975	224.7665988479123	52.10702082790175	94.32486821692896	94.3358174174001	21.642172544620088	27.543703143952644	-27.14930292759087	554.5945521279116	28.272844442364065	1050.814518892368	55.778768373968376	92.79942790359488	-567.2840892653833	348.12809366759564	316.74238795332246	-891.8257105450767	433.91646781472923	517.0052302637989	-724.8895523416681	347.2611479700074	355.14676224976824	541.0513580080302	-405.3687529937195	251.03557813316957	60.724989598457576	124.95396915352192	120.19795413753785	30.20703024394127	30.66913235556423	-40.363293307297674	-315.0927757179445	66.93761069922013	-408.58388674589577	169.6740528145322	854.663905010966	-1723.5153490552257	1149.381032344358	-302.35152107214213	99.84529051452019	-385.222031404294	154.47683679848646	477.85909971614683	-436.9290365817458	-345.7984041184089	41.1495281882259	74.3796901683278
27.750881402716537	0.7158796004143875	17.997597350352937	-15.608807921091717	10.58086464149957	2.4518463484548962	4.4333073452639145	4.441428999658076	1.0181726792320787	1.2986183427075202	-1.2775319706659047	26.117959919784408	1.3285042409369587	49.44226057940259	2.6279577708127246	4.36597804114771	-26.643458989099834	16.35197691305261	14.851279476934563	-41.785016536176606	20.301425174591884	24.242000133829524	-33.953804625411436	16.24794896021899	16.639966796081225	25.471961121374612	-19.09925075136046	11.829000480210505	2.8621268927886847	5.885195842553767	5.679009291437145	1.4278052764661853	1.4489616575643494	-1.9103305613989956	-14.91508192408348	3.1638100003267544	-19.354520318321743	8.024338576131527	40.5057592840324	-81.57685754639029	54.32156439199224	-14.316064692418461	4.723450539383092	-18.248832328392677	7.312802046630895	22.497220884801287	-20.559097464432085	-16.270956017555132	1.9340530866877679	3.493600120542523
-483.8867890690327	-12.269932372870702	-309.31057227918933	267.79705646523735	-181.26206825753405	-42.11484292099147	-76.40692180130357	-76.1882991895121	-17.49425392648519	-22.17879853429499	21.975662824710778	-448.5642284586265	-22.94603673904417	-850.9555068799953	-45.02536535505462	-75.25167932660351	460.660913099611	-282.42240145586106	-258.13366336221696	728.4457865884923	-355.42795911256195	-421.9345492086047	591.545297972545	-284.01324532342187	-289.4897268105191	-437.0724836288591	326.7916404973063	-202.18416657028635	-48.9285145081263	-100.88561544082023	-96.40778660357466	-24.18508778591877	-24.594984224838434	32.32222370327238	252.6628567556339	-53.786356809778866	328.0850004919228	-136.813778706003	-685.9820883327017	1390.7558394392074	-928.7345372072996	241.91107306143695	-79.9081925167895	308.5626227500692	-123.81360662575419	-385.52805147573156	352.6747298722322	279.271001810963	-33.28224317679835	-60.230581815637905
409.58547729330405	10.269349628916714	259.18087972764584	-224.18335657970914	151.66796622636136	35.26156779873841	64.08676847059495	63.75147649161017	14.65703652271242	18.517787754907985	-18.406468113473938	375.19750370188154	19.26011792297652	713.1133248779495	37.65781049950803	63.07873367561349	-387.12909038146415	237.313121726649	217.48322283806016	-614.3767585629824	300.40328054528436	355.43686383062834	-499.1455452137788	240.02605412396446	244.162381374101	365.57232078119296	-272.93673753113205	168.8409099370497	40.83061699085688	84.28337808017231	80.12953728398824	20.08886326740751	20.437464590960992	-26.795455505242444	-209.3673185212682	44.663031755515725	-271.6550081811889	113.56847662256591	567.9597056086357	-1154.7880743679743	773.2822492098128	-200.50399166467457	66.32949693925625	-255.6681477981211	102.75126160361701	322.2435410815781	-295.0544350544316	-233.58364390738421	27.88311249936176	50.51600491566404
236.49033207099694	6.021949791492651	151.82797891315676	-131.4383607078968	88.889549359542	20.690540196409827	37.53394792307814	37.405758840646406	8.579162158698395	10.886189222309335	-10.79806616597071	220.74008225230514	11.275878247896573	417.63520669525644	22.073360376035037	36.964576610611346	-225.835958194436	138.3141463792098	126.60161368729935	-357.68510230356816	174.55838890763806	207.3710168813885	-289.92803406007255	139.25631121130212	141.79374388486107	215.06248032027494	-160.85027094222627	99.4141546298174	24.118073714722115	49.7640503064956	47.58485678387876	11.920521625733713	12.151170226396918	-15.982617544012328	-125.32006151267073	26.67549402262063	-163.06292000233682	68.09241376720087	340.0392155284175	-689.3235097596774	458.53457718516745	-119.3688193108662	39.33734120836879	-152.34790966841092	60.94296160553952	189.90427907814197	-173.52861482432942	-137.65447389494585	16.394407598840562	29.651121311231755
-452.09127548372066	-11.623762786294725	-292.59012751457334	253.50224673761562	-171.48414673016964	-39.901152479224	-72.24143876761369	-72.14886201385768	-16.520064800699526	-21.045576825256358	20.803678831586904	-426.0701894275245	-21.67662343925276	-803.6366897885458	-42.55150768849796	-71.10474460930698	433.1589592636642	-265.2794726518167	-242.17199279905475	683.5636614850451	-332.8404073941154	-396.8925136575519	553.6380231027778	-265.49605200794747	-270.8765672690705	-415.42755219896156	311.30661767500436	-192.39404815466193	-46.74990714385517	-96.35358618945962	-92.68141822149107	-23.22588057979732	-23.68677601867055	31.217533084517104	245.10261126600875	-52.07697914870536	319.1256136739406	-132.96035218449617	-664.4137391143989	1341.2659568756847	-888.5064206515472	232.95071846014446	-76.60682429740137	297.2187569698811	-118.5549171511993	-367.4888936728067	335.36784067348935	266.2821151226317	-31.657045238696416	-57.17135956051928
197.65296320682248	5.096415124731901	128.24786050626702	-111.11702421499861	75.133271049637	17.49770962151626	31.66796697222076	31.625535422258334	7.234896994235429	9.227073348052741	-9.120550408031189	187.00230673494315	9.500675705867957	351.9833255869177	18.63096091733256	31.153060933487215	-189.5137070953302	116.00265078970241	105.9320119085978	-299.1438901692854	145.62208201939353	173.81425671639695	-242.0296415805119	116.06161798097	118.38734490418821	182.38678177326761	-136.75180692444113	84.46831372208779	20.559529099533194	42.381949344527264	40.82193287734763	10.222635839713249	10.440895649598602	-13.768401362951629	-108.31514524681099	23.008631471014986	-141.17915000923398	58.84792902318666	293.31551909315345	-591.4825203826083	390.65932223596843	-102.58948763964241	33.682977741922315	-130.89612322589977	52.09207901551902	161.51956663419298	-147.28126947207747	-117.07854716795579	13.91056173347483	25.107073432584954
221.3615763366229	5.710012579135919	143.60970780415138	-124.47926222104839	84.25027462843013	19.582981329086323	35.42333473555845	35.42396438983601	8.109019036882687	10.3457660582312	-10.204652642653237	209.03297337862242	10.621153427679575	394.19086085180254	20.901050425853413	34.85701437565049	-212.24873144253408	130.04839927421563	118.4873144645162	-334.1086589426473	162.49174281106582	194.0442374858376	-270.74037902648115	129.70857142057326	132.5308078196488	203.89822407058742	-152.91335131475486	94.5479464241969	22.9648155616758	47.28967572576549	45.60537909511049	11.438351409317702	11.654929201848164	-15.368620174647763	-120.56223205085115	25.594530787863814	-156.85503221874686	65.2338857345615	326.7341643254708	-658.2351343500286	436.0117527560111	-114.74988779140449	37.74021080642488	-146.34020843976657	58.37757956884242	180.43293643343026	-164.64574638168142	-130.6770198112197	15.526779712885574	28.02872674222218
-663.8649761136169	-16.776562508718925	-423.5861117013183	366.2535181700567	-247.3514877591497	-57.71464388999495	-104.90296328025534	-104.19365988711913	-23.90629338660953	-30.24018567739987	30.131982852896776	-615.8721754850484	-31.546569451400064	-1164.6377707502836	-61.35248263998938	-103.18326016307361	631.2065188962702	-386.1781707057403	-355.04200443205457	1005.401536509791	-491.98350501027323	-582.5525906462909	814.0628439010349	-391.8906248897984	-397.69725278642414	-600.0819900135484	448.2311971154355	-276.72039455511003	-67.2379583713459	-139.00414811423062	-132.2279388732741	-33.05754000854627	-33.788557435835074	44.35805880318992	348.6548532623988	-74.38501516185984	454.078924890911	-190.38726125949188	-944.2256580358909	1919.2585476352156	-1275.7237991999884	330.52329110812803	-108.86399217553246	421.8459348904489	-168.53409721346242	-530.07965008779	484.3755910105624	384.77218807456484	-45.88468321360596	-83.04799569426346
264.9412487632596	6.732599745021306	169.8281412021575	-146.89165820082775	99.18593183052268	23.152735965828843	42.036308393747184	41.78765863070348	9.575041614602894	12.142133033576194	-12.079445531349236	247.2808390339706	12.632283656091193	466.3053777908466	24.57891084524337	41.31406391729889	-252.18709357464974	154.23512230823238	141.6652578508918	-401.1240611067784	196.06489172681282	232.68018129925974	-324.4542048165266	156.085970703503	158.51016340026044	241.0927837545236	-180.31041985706023	111.27344178254074	27.087231965821985	55.97761276674617	53.43794779632738	13.355592178545335	13.667443239330266	-17.965148274442583	-141.4772395133211	30.154976635648705	-184.44096866645629	77.27732832007169	382.700274525033	-775.7989915374004	513.6394776897365	-133.67491557023985	43.94000474778991	-170.5816166183701	67.95512245340521	213.31210305079225	-194.7049028020533	-154.85340641219182	18.44520059804889	33.34996576592267
431.42282999829513	10.74573898373652	271.81461039721273	-234.62148132163486	158.26840339946838	36.99145615266899	67.43207602972258	66.68233503767236	15.32491899332613	19.28143106869209	-19.31695880447212	394.154014055232	20.297864521154057	746.6682887635804	39.189033076167185	66.18455796415739	-406.4378133708886	248.53666239023218	229.62542669086784	-651.6481991497755	320.04890245237874	376.9303871410085	-527.7679818159376	254.79518550847675	257.59531239572567	384.2243999630117	-286.39214669242807	176.70053888610775	42.93131561868043	88.93902297065725	83.92628017145728	20.949390850744727	21.44937024677699	-28.05128923924082	-220.5893318068706	47.230446341047376	-287.0015508865278	120.8765348538173	595.732098012934	-1215.200536348181	809.9818032454314	-208.70385043295175	68.84771079444168	-266.1450940974316	106.44123543376237	339.30449867769477	-310.38273468065796	-246.6440444086645	29.486215035531554	53.4527360076419
62.492145162602014	1.6844123971299318	41.826122834604135	-36.30166281878987	24.517703209667722	5.711574748606804	10.224315212928246	10.273804450289775	2.3233610276214613	3.0324274887974454	-2.937753946064179	61.00272570524363	3.029167477400611	111.77876099423186	5.955957675058134	9.851815651974588	-59.107145673349464	36.13518212446661	32.596850161903326	-91.72524312915752	44.14907176488636	53.767440044063314	-73.80143613226033	35.138775408423136	36.16507652730721	60.381996275937716	-45.95819732842334	28.340464001137374	7.0142705067694475	14.372871573649885	14.367047580369897	3.597112530209481	3.716921284356536	-4.906380425979968	-39.068178052307786	8.272434776500456	-50.54897247861283	20.83532395242486	102.22091289031205	-197.64983738445306	126.92045314408021	-35.949154226034544	11.637103849742985	-45.26502606512319	17.543433600308592	54.70787949999379	-49.40649655230457	-39.72641953075746	4.675577524627763	8.34823444228397
-134.12837802993585	-3.61242978420071	-89.72703353485723	77.86882920998262	-52.583749002353315	-12.25387152527209	-21.940744559245072	-22.040171403822217	-4.984496836335001	-6.5032354604212825	6.304225818087331	-130.9097389342241	-6.502143744216647	-239.87626795523042	-12.77660019718694	-21.1462047758508	126.8747683369779	-77.55469098077342	-69.99712919498478	197.02040526647215	-94.85780176842427	-115.48354775582041	158.4974552219695	-75.48302074466537	-77.65837463484176	-129.54958207273032	98.58108025678034	-60.779627069160476	-15.046254762288887	-30.840010450390686	-30.807575554377888	-7.710578157949122	-7.970651592978112	10.522091679798717	83.83841818196697	-17.75463251162192	108.54080914983702	-44.76784874779596	-219.38426292026557	424.43264043357954	-272.4509620264576	77.07155608485895	-24.943528205978787	97.06880947139638	-37.61337545532522	-117.35707282915659	105.98107539124629	85.2307042182529	-10.031887283604506	-17.913614516853013
65.57419464061367	1.7696728101611114	43.95480345046213	-38.14695482588985	25.755228579137714	6.004423785569614	10.749558293391036	10.798130388267133	2.4411791713358135	3.1862725989821605	-3.0890309224064634	64.17503992457496	3.1856863030902445	117.49594418249431	6.257177488156457	10.359552362891797	-62.119552269809574	37.96330607343008	34.26926410057615	-96.4762848946461	46.44479662304979	56.5663758355966	-77.57800174630385	36.94519533956305	38.006382399373734	63.50979683240965	-48.3364673670755	29.793338435176317	7.380897108558865	15.130613955239204	15.121359817906475	3.7830508845585564	3.9134277691247332	-5.167977829256192	-41.22128072734088	8.728667712147114	-53.4025308163389	22.033989126767793	107.81875604301834	-208.50354344175025	133.6672501801714	-37.8277332762219	12.23373648602222	-47.64709971929054	18.444603975260627	57.55210417919796	-51.954359357128254	-41.80312006178762	4.918867157695306	8.781401645643234
-194.52974374703126	-5.268646934838054	-130.78022909844532	113.52618644225271	-76.66125845087802	-17.86582783115884	-31.965095677886055	-32.13133587875359	-7.261110171662086	-9.488455971723626	9.186913688545511	-190.92873048464708	-9.467939426652327	-349.320923561758	-18.615664996091006	-30.790785747875397	184.51739824809783	-112.77499658641308	-101.69971587553127	286.18924715245583	-137.672801658524	-167.86120899441934	230.11320382042592	-109.52752007468348	-112.75708124599463	-189.03298206298095	143.95963912461008	-88.74752538117166	-21.988684199375587	-45.05346925629995	-45.10475275323441	-11.289321162726553	-11.67453313045576	15.420116187396443	122.92922552315682	-26.019968192868088	159.1444950992741	-65.5895710531015	-321.38862998865875	620.5782593927423	-397.72450509618795	112.88660206080408	-36.50306503907147	142.12962689825252	-55.00060010413314	-171.39909661662446	154.69319764704505	124.47348966376626	-14.640472469128122	-26.12657604708792
92.47907307207484	2.510453982775092	62.32211156291386	-54.10175579884217	36.524701780248435	8.516920453411306	15.236998867275291	15.31537853579546	3.459707324228717	4.5224685978473955	-4.380111118752055	91.07791792597043	4.513867001476628	166.49288606685087	8.870089808274132	14.679538846429862	-87.90873294024887	53.71330532631871	48.453753387759505	-136.3917433470367	65.60907094883973	80.02495237611389	-109.606856279803	52.17166467905083	53.699276656249204	90.16072827342954	-68.6686340425059	42.317093290551355	10.49355201399734	21.506114924343844	21.535878115342076	5.387185130743554	5.575763121340331	-7.368563932529253	-58.82288550693857	12.449165323459663	-76.23370518391451	31.43860457608445	153.7581986766144	-296.8545349516641	189.9556047337094	-53.90125585364641	17.414369944675318	-67.88437619769522	26.240721497175514	81.76714581299514	-73.76754502329405	-59.39068586940518	6.983187556270672	12.459151055887604
121.94077261230275	3.303488036633534	81.99565153081846	-71.18544788548913	48.079958331898595	11.200520555269668	20.03797333218321	20.148537620224023	4.553878426161042	5.95112981431368	-5.759795917315383	119.67618887490384	5.934997699684163	219.06861788023605	11.678528652024406	19.307224223463674	-115.71569178376245	70.73646534283259	63.763118096008704	-179.38640955261857	86.28000041673701	105.20850281421181	-144.27452220547235	68.65841635261538	70.7043735228552	118.47367253258723	-90.22146133108144	55.63267507313762	13.775806066278045	28.219439620317686	28.254182481689032	7.074779396155548	7.31074900027116	-9.656838728250394	-76.91235524065219	16.2765014001438	-99.53319177620213	40.99871503276482	201.23939029932555	-388.6670402701366	249.30808676303548	-70.74831739089312	22.88799006812492	-89.08175835080449	34.49802947636906	107.38553280793988	-96.93970286774879	-77.9683056932339	9.17110363282937	16.367785700076297
-4.0913505232412115	-0.11056147909036725	-2.737121596723559	2.3741659452832833	-1.6016420764881283	-0.3735767705705976	-0.6677257757280335	-0.6703212331758662	-0.15120622869267245	-0.19808292814409517	0.19138933149600848	-3.985497781649068	-0.19718757724216518	-7.251009768790014	-0.3862184588142183	-0.6385084013533721	3.823544248524058	-2.335762463671172	-2.1059411280384217	5.927952912898061	-2.8500914213981585	-3.4804511970436325	4.761886844214205	-2.2664838643805365	-2.3333064746442833	-3.964336193904507	3.027502108908298	-1.86521605124568	-0.4640787165849075	-0.9504136380375824	-0.9561976936574537	-0.23914049874470197	-0.2483441893361744	0.32696568382916863	2.613975574882719	-0.5543676064189899	3.3702259966779593	-1.3879724852886417	-6.751603589764987	12.919571088779435	-8.242459034725751	2.3803834046811336	-0.7679551041095964	2.983050301574204	-1.1476146241011456	-3.6175566705513607	3.259346073682243	2.631015673917934	-0.30925308966031284	-0.5508449582207148
5.995442152402452	0.16224272340602236	4.0140745970636855	-3.4819210277617785	2.3490306607829776	0.5477858868404855	0.9787018333462064	0.9827414737174458	0.2216059409343548	0.29054460866185094	-0.2804591659509078	5.8420350423557545	0.28884594249896445	10.62040541649801	0.5658907041625236	0.9349368263641477	-5.596986542289392	3.4192983418269582	3.0810007892811266	-8.67052430065987	4.166838146452585	5.091922563274646	-6.964660224441981	3.3139274485487507	3.4130918203303873	5.815213541036181	-4.4436136326984155	2.737928939540978	0.6814341262785775	1.3950390846071825	1.4054456198212018	0.35159319558715973	0.3651483161680806	-0.48058820550499415	-3.840994182488018	0.8145920413992933	-4.947458543967226	2.0359465245778563	9.907544391619918	-18.928461664921162	12.071913399426345	-3.4977108710791085	1.128277866358488	-4.380032412291365	1.6841157839634529	5.311347921233912	-4.784400851657459	-3.862967716662646	0.45395980079182563	0.8083094984000474
21.44991252196819	0.573701828458061	14.183068982064368	-12.297528906534364	8.299908124621423	1.9327665745541724	3.4541947195727762	3.466847605403023	0.7824509257258884	1.0249276747620462	-0.9884831015944566	20.564187874938305	1.0184387126677499	37.44216750917229	1.9958684756921952	3.2931000120000866	-19.75496953022821	12.076901587397291	10.876033199235684	-30.589115592983994	14.70494575523454	17.9487512629152	-24.60484326377993	11.709027769901711	12.062534524883327	20.496745374987032	-15.66388960152994	9.660473903548036	2.40008842681384	4.910052178072609	4.94408288916749	1.23872289721247	1.2841911268100494	-1.685916791957159	-13.4246625198291	2.849774247715404	-17.227902078960074	7.078720704423516	34.58642913470253	-66.05140988195538	42.28194507041247	-12.286468598267259	3.972544010597571	-15.360304549857467	5.919467771924902	18.73235734745644	-16.891318461519106	-13.623027733399715	1.6027989729171312	2.8551382546537187
33.068662343435385	0.8402161643912904	20.86595505952318	-18.068726930698983	12.210658688503665	2.8364961691870754	5.094480841445651	5.097889396794886	1.1577081256920787	1.4999896025676251	-1.4567012553628207	30.09244804025183	1.5077574072627664	55.53407243886783	2.954883407704115	4.886073998288203	-29.56641490167064	18.106215861466833	16.366206402035413	-46.04282256651798	22.240837923928854	26.8862801521786	-37.2079327124716	17.75816304456318	18.242130259090082	29.85486267364352	-22.672328347130406	14.011700567965535	3.4473740343608545	7.064459724935233	6.996031605959525	1.7562307762485827	1.807162426294935	-2.3663327413473225	-18.677660024265474	3.97275164898028	-23.97825082635796	9.88699451045592	48.81125144939399	-94.80943916425876	61.63246361540703	-17.40307273626404	5.676715071171408	-21.848655277316485	8.53872749861076	27.03520646293625	-24.51599842089425	-19.642500886786312	2.324254567498711	4.162411982990562
56.31908695358328	1.4509029064954224	35.98500237484729	-31.170959089462986	21.057190108761255	4.894825767412038	8.77946006829514	8.791993251001843	1.9932128239602767	2.590296563100298	-2.5107072347323514	51.96642790109466	2.5955181334979467	95.541457911075	5.08597051292153	8.40504370917042	-50.74202865836899	31.05894470874236	28.04754128330241	-78.90265794284583	38.06570464134066	46.13452178004152	-63.681261548856554	30.37044431558281	31.220466138236635	51.627630382135386	-39.27683029559092	24.259858856222646	5.985048678397866	12.258708953423064	12.197074528536932	3.0603580066884537	3.155662900966371	-4.134556433884738	-32.7110823121358	6.954107518909964	-41.98137525012779	17.291836933719654	85.1288066507266	-164.55226092963446	106.52011557186002	-30.32908486333681	9.8690211751431	-38.02707393395576	14.803066820317552	46.87628880437686	-42.44206469025175	-34.067971525146184	4.024951629746216	7.19744533820994
81.81569172271733	2.0716420280685646	51.3620910940259	-44.47585729542837	30.05909023460022	6.978274668506497	12.52138701103914	12.535272646235606	2.844510986170106	3.692573672543536	-3.5775170210476595	73.95561038840927	3.6996860681113413	136.21192674103418	7.253837080483616	11.975095541632715	-72.41738478082716	44.35368151083008	40.03165740588967	-112.55353694311876	54.310406407645864	65.76343028097561	-90.95058795584615	43.37749529154039	44.60607310026814	73.5118306916381	-55.906108111602705	34.56101860758478	8.508526619923089	17.420496972146612	17.30416930678449	4.347237230792696	4.4731777180839245	-5.852053923149862	-46.15128910364131	9.816523114109822	-59.12305672051637	24.33654471159816	120.26948570426173	-232.7519096149809	151.15058605791592	-43.01426589185429	14.028337573332571	-53.909748667389465	21.041473581324254	66.72285198887054	-60.48289046604335	-48.48186058154208	5.735052252684589	10.26270048418092
27.05262777594856	0.6654350113443276	16.540092705310144	-14.312786033601853	9.68021595750334	2.2443141910974354	4.037918692147705	4.036052473297873	0.9189841133814278	1.1857787628250112	-1.1533025069291742	23.750900478471152	1.1956070229085052	44.06901700271575	2.34462150593036	3.8752268797449196	-23.543690819412753	14.434097330399815	13.051198204084894	-36.69581367903005	17.74973126487776	21.386026547651376	-29.729010769508967	14.198951938311357	14.58177373133543	23.54536558105268	-17.843534397720273	11.0425692727667	2.704310274220127	5.542639701561303	5.453890855748573	1.3712253307565283	1.4056039394833093	-1.8364360349387632	-14.422427393573113	3.0713664082466434	-18.49159988241959	7.630518291749517	37.883304628148004	-74.02597407607352	48.462533648966605	-13.562946555514925	4.444374915540821	-17.042196060990637	6.702915068960869	21.261471786354974	-19.33204032177418	-15.441258383022735	1.8322200389450294	3.2882302110996653
19.76274654189047	0.501655235467371	12.429627836292685	-10.760553338580753	7.266634085985113	1.6893317631800047	3.0300338187503777	3.031400268496893	0.6870216114595126	0.8930275062067969	-0.8652344568857191	17.914261620063726	0.8947102203410483	32.88464469976215	1.7498520840747047	2.8917440907758745	-17.462191423922874	10.687174521089059	9.652881059091074	-27.16035829728239	13.104250645137357	15.883196925966029	-21.91737470446869	10.455055717746697	10.745248578261757	17.829345598750983	-13.573309849261722	8.383647519723372	2.0699212681051513	4.239349806031734	4.219275925891903	1.0586855990686073	1.0924840998602818	-1.4289290029555575	-11.303842983492968	2.405423719899552	-14.484995381211773	5.9666865906836675	29.333422081105322	-56.59327489736112	36.60670439789581	-10.470260028959586	3.4068554543312395	-13.109010304438431	5.0969891824326545	16.22337020349966	-14.687492037135884	-11.797943045832529	1.3946250809924212	2.4932449131158334
-24.632002290210263	-0.6420022768105537	-15.85068622472828	13.737129361991304	-9.282768790352192	-2.154660164301669	-3.8519597222147386	-3.8660228897547606	-0.8740438806312273	-1.143425353335559	1.1002825139849335	-22.83292400932031	-1.133864656791272	-41.71782313926937	-2.2270999542558814	-3.662837568632239	22.046609132262734	-13.49718962497147	-12.132022377657714	34.07023385870037	-16.378189261586755	-19.963816983149446	27.477009396522952	-13.07266722384604	-13.482973601155143	-22.79352937013943	17.416439200569364	-10.764156976926559	-2.661984450651013	-5.437709279550256	-5.4670701075064985	-1.3745150665204104	-1.4175752314380679	1.8550602858277336	14.6518911977503	-3.112329281083318	18.702702475296018	-7.661057067928873	-37.831637381983626	72.31092988015389	-46.622719359124666	13.58255811043325	-4.413396636984426	16.952338204507786	-6.569631978106928	-20.82487133677842	18.822962830878964	15.133671783653336	-1.7845343075644289	-3.1825694180247237
371.060548644394	9.65479715474404	238.8825059315882	-207.0833625139549	140.02759726016092	32.480222918756375	58.13676284054487	58.36378341337084	13.219254211982335	17.243199240659948	-16.628310020231787	344.37988682849067	17.149949062715134	632.2501814910619	33.7514432707772	55.541623666842526	-334.8991020580311	205.14137870966306	184.51337750893362	-518.0912254674522	249.31317630049733	303.18867349009764	-418.3682493534811	199.13466366575514	205.30002367639895	342.746909706163	-261.29398369224236	161.57006075591417	39.82961552801271	81.40665026868712	81.4720246636925	20.490440393790227	21.077984865550885	-27.619908829043286	-217.7588118509182	46.22964635679488	-278.5443467042728	114.2107902048532	566.1021004597235	-1088.7788450570492	705.0216782584428	-202.92288100098082	66.07510710916594	-253.96027380305168	98.87068764795488	311.73350428402784	-282.18519262095134	-226.34805294503252	26.71451162958293	47.71968009615733
48.51552213332295	1.272460986687353	31.332969969300247	-27.16569268256106	18.363558267313092	4.25744697295744	7.59598199501787	7.6356214595920076	1.7235739054351864	2.2639644493694564	-2.1684905936244894	45.06386436828192	2.2302005826554714	82.04974260215039	4.3887966681267585	7.194858862772057	-43.2259788428231	26.46794092606029	23.718682947545116	-66.5332595263683	31.911584061097297	39.03752670635614	-53.634414529730456	25.47834319677401	26.333844311006043	45.10416461146443	-34.54698743767682	21.36408326841306	5.286975926121756	10.78159202377475	10.90205551264638	2.745412979774374	2.828598536502781	-3.700859605621253	-29.17232341172336	6.1911486195516225	-37.13047535930352	15.155853294003744	75.1198398308522	-142.70708100201205	91.82894602392946	-27.10033370160477	8.802761057195719	-33.74832353682567	13.053970217773946	41.33337841353585	-37.33367198925255	-30.028062423999334	3.5373460423835286	6.300083977257149
610.5432092935739	16.288863956922686	400.77380626705764	-347.2816719355307	234.27315496193086	54.521111874560496	97.21886321093875	97.5534439001236	21.962965341943793	28.909308990840536	-27.72860221317011	578.2061863816347	28.52352725122718	1045.5097157890941	55.791636577807424	91.76811476107302	-549.7310632471788	336.0306004685683	301.8383566036994	-848.2749326642993	406.9293319640897	498.5443006126113	-681.7952262340731	324.0825034931281	334.4264208362123	580.117249386938	-445.27265988958476	274.6908500107057	68.48897406212424	139.82852294932943	141.99439937698673	35.621591611600046	37.012078608810164	-48.36976362663168	-384.78558238888223	81.80633268966406	-490.13796492899075	200.6067178743543	978.8015436008875	-1847.5782852145503	1178.168037032708	-351.0030636095775	113.34545722921513	-435.99015318766277	167.08760767196523	534.6759866378405	-481.3411238792035	-389.276489424469	45.765554202074085	81.31483546607875
-633.6105371550856	-17.14606611812466	-420.58640736822764	364.34475109752816	-245.450893770579	-57.23052634074828	-101.84446173726415	-102.15263645236863	-22.923080035837355	-30.31889325647232	28.998817580961983	-606.9567574781312	-29.789986949054565	-1088.2874186356148	-58.05580639352642	-95.47463972024967	569.9650116653023	-347.9991934943947	-312.3765124138538	878.3231874337638	-420.6306714673095	-517.4094952070789	704.1549909518523	-334.4709615370418	-345.31593532822444	-611.7411988719047	471.28878852140707	-290.35187707281335	-72.85431847282474	-148.6658854570745	-152.13408255863754	-38.105072683895905	-39.82081489079198	51.95489141081422	415.4698505969583	-88.41993823323234	527.9928016971008	-215.94343935995104	-1043.7198449894875	1949.662098613367	-1232.773703282513	374.3593830592295	-120.33814619625745	463.0206913318773	-175.90230295023485	-567.9915078672226	509.7848225402107	414.17516688135544	-48.59010222745111	-86.08191350953467
-146.60108108561582	-3.907956201106765	-96.37213284500413	83.52813438903566	-56.36349564188799	-13.118989439805938	-23.420833619676593	-23.50145665497535	-5.2982486843558245	-6.9559553252107404	6.689684711473691	-139.30995010166183	-6.887500807475406	-252.8184032109165	-13.484138514661776	-22.210556449054433	133.186015144896	-81.4236017025489	-73.23041640756692	205.8705301219677	-98.87013244703832	-120.88062373015771	165.5625475458823	-78.74664776952504	-81.19225056489455	-139.34029143841065	106.72026485749812	-65.83436669385055	-16.382328813276605	-33.4781738783441	-33.85028809933423	-8.487825011440858	-8.807979461461136	11.532705565308481	91.75264493248152	-19.495432498350766	117.2493433878436	-48.074994902834845	-234.8054707215477	445.7534001046041	-284.9257422618308	83.87439964872615	-27.109205410935242	104.492432601065	-40.166496048682035	-127.90164368083755	115.25151031461756	93.06980646504564	-10.94771089280381	-19.477621580685724
183.38636072680092	4.919448294491629	121.28246689290305	-105.11904872602528	70.89567334788502	16.51867621262009	29.478414807800643	29.57534648429815	6.661218067650256	8.75502118424796	-8.419910998504031	175.5533655637123	8.666776114446595	317.85371886337333	16.945712563255075	27.931224391553197	-167.27387583579076	102.2102491515125	91.95530504218952	-258.62353261842037	124.17145272864748	151.96331499625373	-207.77540035095316	98.8202680573358	101.86915819310838	175.68823090237748	-134.65197007903234	83.00673630741478	20.69984960320679	42.31246872217778	42.85076588663367	10.733215270540343	11.162478623704894	-14.620950525290217	-116.643689849708	24.78672235247569	-149.1696274476216	61.20124253116267	297.66860285950156	-563.8889797547222	359.311190995824	-106.08881849502865	34.224850718008895	-132.11192032278836	50.640729383237556	161.4974820643715	-145.37360262949568	-117.57184182798984	13.818723394786689	24.567190906625317
207.68576839164763	5.495911826252892	135.81112793821822	-117.72710285750735	79.49714004607078	18.486997070667023	33.04881932979167	33.16506155141999	7.491840178584195	9.80484889388149	-9.449684729303042	196.3463854811172	9.738562532128554	358.1464964342801	19.10089667643968	31.477509679170065	-189.15249852492715	115.70965586744501	104.1405411236608	-292.7239125317354	140.74667334042303	171.63273328452104	-235.75005278425363	112.19194057984063	115.61901025589539	195.82037271275527	-149.62079256992297	92.36012837994254	22.899637067000604	46.82047232483594	47.1013515990297	11.818133331394222	12.225717728310723	-16.02440592938784	-127.15290632166182	27.00396062657663	-162.7734611299089	66.79954647191748	327.82351323484295	-626.4542694819833	402.4042878233772	-117.00561477025569	37.91551951075022	-146.1640246910053	56.47313994138882	178.9252113353756	-161.51454074804798	-130.08632487220555	15.321224874514218	27.307909798301253
257.4755597461956	6.4888868299805855	161.37231159745775	-139.66771179787878	94.34306777772571	21.93702852833252	39.45279129314424	39.41901644041225	8.958818498477372	11.578937315654079	-11.278001761959596	232.82366275056603	11.690594833879175	430.2248972347022	22.85545802514106	37.87931673943459	-229.46633065799824	140.47844799072215	127.26949421338394	-358.41462292738635	173.40517837055546	209.15318683081335	-289.61427334571874	138.38939574124637	141.92110691685875	230.7483183060562	-174.99200271111195	108.09939218940775	26.591950830678144	54.557456858362606	53.811657723138076	13.494478761743386	13.895602317295527	-18.189319440237906	-143.7238644720477	30.59679647704563	-184.8094111950277	76.39462396521833	376.1325336160034	-733.1225497735767	476.8953372243047	-133.74657109265974	43.6370433951659	-168.0977329015101	65.74244298697886	208.6898141139436	-189.32916090479588	-151.69271519160444	17.966057758760893	32.20246151548416
-243.60922894955544	-6.180858773395171	-153.59891917171092	132.94400865016817	-89.75348076409225	-20.89008903924763	-37.54354254606825	-37.51159778006974	-8.514525180409331	-11.024402678774196	10.730759034629468	-221.86141210505906	-11.117604422599117	-408.72537901482315	-21.708669687681766	-35.99039049780365	217.66561195876253	-133.17933830718025	-120.65956935290313	339.92438896164435	-164.3731517987587	-198.5476087686958	274.34969250930914	-131.07055407196796	-134.41350854116277	-220.10926015064797	167.11283345733412	-103.16401496958494	-25.43960411344763	-52.1932864058751	-51.61854143301525	-12.933835466667244	-13.347229021240729	17.476942818904757	138.4434317513251	-29.470356974765163	178.06914944871062	-73.60949063045756	-361.08871791002645	701.5323879175909	-454.678306303697	128.19317559621143	-41.737204296943254	160.98202758271773	-62.74707808628426	-199.48570589014486	180.7589331056171	145.07298069785597	-17.16545103944696	-30.736413625587005
32.854706305457434	0.8112211030007651	20.255114656729738	-17.50936483835972	11.820981151916921	2.752219930777362	4.968704053157433	4.946635241661625	1.1276669022518058	1.4465804821275454	-1.4195293001375868	29.213545483803472	1.4773565527864938	54.308982280860064	2.8751118517053746	4.788623099924355	-29.133128200152036	17.831606004180962	16.2415776320279	-45.83427045421269	22.26963355537225	26.68011558120287	-37.070113770806856	17.767108342352266	18.1481422340658	28.85798094104518	-21.7901018781327	13.456420858656116	3.3005665852763673	6.789923559193935	6.616375027925807	1.6568543261274498	1.704758294853978	-2.2287085476288655	-17.60003842419769	3.754995898321936	-22.698814458066472	9.435930857066147	46.36603756929566	-91.3876392602321	59.77861584497249	-16.424178321440493	5.374134861271869	-20.708786628381723	8.141770778112997	25.967697827200187	-23.61298731167897	-18.88542117217175	2.2437408269380534	4.033920810988161
170.6905640663123	4.171262707517634	104.38764509009073	-90.17444883718133	60.873543869746214	14.17661534732482	25.65161689325267	25.487350086981873	5.822355861473183	7.4346311952452995	-7.32524124501744	150.4120620879341	7.641442308142787	280.8093349430316	14.83983524707497	24.775058614749774	-151.18340376513115	92.54678886097238	84.5293061961318	-238.76832991037003	116.29459657341978	138.75325582954022	-193.2977949359944	92.79886823898663	94.59176459393022	148.30723543361273	-111.69072565474411	68.98345866776876	16.878572957710045	34.76952540902507	33.63369815320698	8.41973851908372	8.652145350701549	-11.29796150321106	-89.0754239893078	19.03109593261554	-114.97091902984354	47.927078555267904	235.62172583387598	-467.53453596326267	307.25120064455245	-83.42841784770837	27.366952932854474	-105.36132829759961	41.59313513413463	133.02271653631502	-121.16364113697952	-96.75373844774913	11.518385306163111	20.74858032768713
-20.70453870035915	-0.5040578810121007	-12.581049356411189	10.869240181336943	-7.335289867392472	-1.7083988588611871	-3.0853848599598552	-3.068156018236788	-0.6994342705421864	-0.8967603501807878	0.8804201637974773	-18.1195996896846	-0.9168383900149357	-33.65911864027333	-1.780682185502444	-2.967414153231031	18.063078646194676	-11.054426573931558	-10.075639926242646	28.443940000051178	-13.826363778637987	-16.555807402099553	23.003694252400045	-11.030347054557037	-11.260652079185341	-17.918802768084564	13.532242371086697	-8.355605329859284	-2.050729805959884	-4.219966299141479	-4.108599662182824	-1.0285076162909639	-1.0592564786698477	1.3828005759462378	10.924925530752303	-2.3332939501694216	14.080392893223856	-5.858072203760865	-28.721501567797237	56.578865869515106	-36.99163882408487	10.179426361954649	-3.33075450184801	12.824633089493071	-5.038397256827605	-16.146184007031657	14.68251052643337	11.750168833061757	-1.396947248201971	-2.511542648703228
38.838210542056146	0.9373854199533571	23.429636272179614	-20.227633162560775	13.644465348337675	3.1806078914144704	5.753268014949193	5.710210211668073	1.303025824546046	1.6657594932686952	-1.6405387493418764	33.73037418812647	1.7114576091507188	62.75710187898973	3.3142360128141513	5.535806608027893	-33.753311723365535	20.65124190945096	18.870183049365092	-53.329665109720565	25.971179618069083	31.013272594425896	-43.13358734302298	20.711756702538178	21.104036115411333	33.33199243869832	-25.1341555266807	15.51438414508099	3.8058377537217245	7.841113077963391	7.597897559559909	1.9003826002957418	1.9579919825898422	-2.553442243856599	-20.17947796297917	4.315382142098421	-26.030237877614887	10.857327182339851	53.11517321223701	-105.01702661277295	68.7634911455334	-18.798251792351007	6.155825871205909	-23.70143340315043	9.323144394413948	29.998469846316016	-27.29830222863131	-21.84253884158999	2.600174462036244	4.679734655044781
33.63411955484173	0.8312923446023273	20.723186658613905	-17.913849669001454	12.087962782389138	2.816290310525218	5.078396465026135	5.0568394449057426	1.1508748820735268	1.480416474887741	-1.4500697023170035	29.899040899837043	1.507693105187651	55.35654966715768	2.931209318711373	4.879714557498656	-29.62818143854461	18.125836199395742	16.4971728947957	-46.55769218237628	22.596529040172797	27.134762980935708	-37.61077486843988	18.016310449462413	18.41259619043747	29.594174923743562	-22.38788230833229	13.818083540221568	3.3989771142719865	6.989531774749622	6.8398732807953655	1.7118790395411676	1.7655235550756734	-2.30800708144377	-18.270891325435525	3.897741924283665	-23.552247571506058	9.783626223681573	47.901040891401365	-93.93250347187809	61.16825269746477	-16.959105665069114	5.536097906931928	-21.348810952071965	8.358184358337414	26.71992724806255	-24.26222313069025	-19.444084404825173	2.307624761132726	4.142902700894899
51.51406510069517	1.2355643217352585	30.822602123197637	-26.621192159850395	17.97038844588569	4.181713872711198	7.553195827345329	7.509184023566778	1.7126678352697504	2.19477649842568	-2.1535755256577755	44.293320723227055	2.242938193777064	82.34229964474567	4.357651245952644	7.255443555761581	-44.210580203437274	27.06837599722082	24.656660103559773	-69.57265075309155	33.81570220799963	40.48005503897389	-56.312508698733275	26.99903575841196	27.574666014293086	43.836171839324734	-33.10694273540852	20.452881601080193	5.014937740572127	10.31645041479354	10.038130116882341	2.514562377474803	2.5875821021838563	-3.3733461297339753	-26.60867170056735	5.686369115105171	-34.24444708433492	14.241824329163878	69.9306702349647	-137.76597857205277	90.22040647046346	-24.84968207697412	8.141132703279204	-31.286950874557274	12.307127250783273	39.5175346997457	-35.95722411407413	-28.75960646479888	3.4218361473649868	6.1535678762706425
-321.5958977575482	-7.687190100698326	-192.47959096783393	166.3051604774566	-112.49584211796845	-26.09271555834926	-47.253236415201464	-47.00735453753037	-10.772834465709483	-13.710614570710318	13.496952222951009	-276.0316929306638	-14.082039211876666	-519.4011337319727	-27.507598780440727	-45.76978654814981	280.4864403832521	-172.07289399785424	-156.755660096729	441.73857754221905	-215.11585348007375	-256.140628467982	359.03469845122464	-172.23430153920074	-175.91915137414338	-271.74229143938624	204.25257162909574	-126.46199525846164	-30.725617714614348	-63.224201228647715	-60.87871596437817	-15.289381740010406	-15.608042684990124	20.349004590833545	159.15295606608265	-34.00730073626483	204.87947485153745	-85.2565472252297	-424.0668755073885	846.655752965767	-562.2179670617231	151.29488505804227	-49.94382708900656	191.2643597694262	-76.21937478158137	-242.6544498088619	221.7491948889823	176.19736434080326	-21.022924596352578	-37.95024475627296
742.9713462934204	17.38032399154819	434.4909363942584	-375.28953669475993	253.982673328959	58.81595394404787	106.4693793928028	105.92780855336692	24.2820629873264	30.916997594194914	-30.371404166161	620.8656530694304	31.673772356305893	1168.2950250845206	61.938197816957185	102.83592897895795	-630.7828208093794	387.26085462595756	352.1231704446204	-991.1521775559399	482.2384757020683	574.6420947877867	-806.5430888744619	386.64537898626264	395.46703066111377	612.3530440760659	-460.65707481574344	285.45893565509465	69.28983383435376	142.4499858761507	137.3001016479981	34.522909270009905	35.20788731987279	-45.81331063258404	-357.62059650200644	76.46118800620279	-459.3291398146932	190.92515336510294	951.3120500209005	-1896.1814094595636	1260.4637339021638	-340.771177781951	112.64748381912888	-430.1601676028214	171.56484904194943	547.7205556386306	-500.826949013101	-397.71824156329086	47.48823160157161	85.71466784080437
444.6436034518774	10.597249449136916	265.835966287197	-229.47903365618654	155.06893639471335	36.04006720688277	65.3930331019113	64.8765104844543	14.878235536681892	18.87376817995305	-18.662493253471677	381.47041938407807	19.517282369451646	718.2824501239753	37.933273872081095	63.36204519956915	-388.81563210541077	238.33541234023744	217.98055959112287	-615.4849817660707	300.48189457144065	356.6252010231393	-499.876848890497	240.28024346738485	244.6939619589996	375.24199938763417	-281.5766527036994	174.17612892171704	42.3487788983146	87.30073550538872	83.60726542749451	20.960916682542706	21.436764638848178	-27.916561287848886	-218.73561725304359	46.822025806805534	-281.9644850932776	117.77354379223718	582.7870334213616	-1167.9167658382269	775.814003850714	-207.29793719124788	68.42429855350701	-262.25156847919584	104.49888967701169	334.7855148497891	-306.0198062764268	-243.33351801283513	29.066915975045823	52.5210281500569
[truncated: 230 more columns]
