# Supplementary material for: Binding Zinc and Oxo-Vanadium Insulin-Mimetic Complexes to Phosphatase Enzymes: Structure, Electronics and Implications
Source: Molecules. 2025 Mar 26;30(7):1469. doi: 10.3390/molecules30071469 (PMC11990500; doi:10.3390/molecules30071469)
Supplement: Supplementary file 1 [file molecules-30-01469-s001.zip › SUPPLEMENTARY_MATERIAL/AI/ptp_vhp.dat]

N-N3-0.001700(PDBName=N	ResName=GLU	ResNum=2) 0 23.71001 7.8031 40.6731 L
H-H-0.239100(PDBName=HT1	ResName=GLU	ResNum=2) 0 23.67601 7.4111 41.5921 L
H-H-0.239100(PDBName=HT2	ResName=GLU	ResNum=2) 0 22.99901 7.3931 40.1011 L
H-H-0.239100(PDBName=HT3	ResName=GLU	ResNum=2) 0 23.58101 8.7941 40.7201 L
C-CT-0.058800(PDBName=CA	ResName=GLU	ResNum=2) 0 25.04201 7.5151 40.0721 L
H-HP-0.120200(PDBName=HA	ResName=GLU	ResNum=2) 0 25.80301 8.0021 40.6691 L
C-CT-0.090900(PDBName=CB	ResName=GLU	ResNum=2) 0 25.27501 6.0031 40.0141 L
H-HC--0.023200(PDBName=HB1	ResName=GLU	ResNum=2) 0 25.22201 5.6031 41.0531 L
H-HC--0.023200(PDBName=HB2	ResName=GLU	ResNum=2) 0 24.44501 5.5151 39.4561 L
C-CT--0.023600(PDBName=CG	ResName=GLU	ResNum=2) 0 26.60701 5.6001 39.4041 L
H-HC--0.031500(PDBName=HG1	ResName=GLU	ResNum=2) 0 26.68601 4.4981 39.3851 L
H-HC--0.031500(PDBName=HG2	ResName=GLU	ResNum=2) 0 26.70501 5.9901 38.3721 L
C-C-0.808700(PDBName=CD	ResName=GLU	ResNum=2) 0 27.79301 6.0831 40.2161 L
O-O2--0.818900(PDBName=OE1	ResName=GLU	ResNum=2) 0 27.92001 7.3081 40.4221 L
O-O2--0.818900(PDBName=OE2	ResName=GLU	ResNum=2) 0 28.60201 5.2351 40.6481 L
C-C-0.562100(PDBName=C	ResName=GLU	ResNum=2) 0 25.12401 8.1021 38.6671 L
O-O--0.588900(PDBName=O	ResName=GLU	ResNum=2) 0 24.37801 7.7001 37.7741 L
N-N--0.415700(PDBName=N	ResName=MET	ResNum=3) 0 26.03301 9.0531 38.4721 L
H-H-0.271900(PDBName=HN	ResName=MET	ResNum=3) 0 26.65801 9.3951 39.1711 L
C-CT--0.023700(PDBName=CA	ResName=MET	ResNum=3) 0 26.18301 9.6851 37.1701 L
H-H1-0.088000(PDBName=HA	ResName=MET	ResNum=3) 0 25.19401 9.7361 36.7321 L
C-CT-0.034200(PDBName=CB	ResName=MET	ResNum=3) 0 26.75201 11.1001 37.3151 L
H-HC-0.024100(PDBName=HB1	ResName=MET	ResNum=3) 0 26.52101 11.6411 36.3671 L
H-HC-0.024100(PDBName=HB2	ResName=MET	ResNum=3) 0 26.20501 11.6371 38.1221 L
C-CT-0.001800(PDBName=CG	ResName=MET	ResNum=3) 0 28.24601 11.1781 37.5571 L
H-H1-0.044000(PDBName=HG1	ResName=MET	ResNum=3) 0 28.51501 10.6361 38.4881 L
H-H1-0.044000(PDBName=HG2	ResName=MET	ResNum=3) 0 28.78701 10.6911 36.7161 L
S-S--0.273700(PDBName=SD	ResName=MET	ResNum=3) 0 28.77401 12.8961 37.7091 L
C-CT--0.053600(PDBName=CE	ResName=MET	ResNum=3) 0 28.70801 13.4291 36.0211 L
H-H1-0.068400(PDBName=HE1	ResName=MET	ResNum=3) 0 29.02101 14.4911 35.9281 L
H-H1-0.068400(PDBName=HE2	ResName=MET	ResNum=3) 0 29.38201 12.8171 35.3831 L
H-H1-0.068400(PDBName=HE3	ResName=MET	ResNum=3) 0 27.67801 13.3401 35.6141 L
C-C-0.597300(PDBName=C	ResName=MET	ResNum=3) 0 27.05801 8.8621 36.2351 L
O-O--0.567900(PDBName=O	ResName=MET	ResNum=3) 0 26.92001 8.9591 35.0181 L
N-N--0.516300(PDBName=N	ResName=GLU	ResNum=4) 0 27.95701 8.0561 36.7951 L
H-H-0.293600(PDBName=HN	ResName=GLU	ResNum=4) 0 28.11401 7.9591 37.7741 L
C-CT-0.039700(PDBName=CA	ResName=GLU	ResNum=4) 0 28.82001 7.2151 35.9691 L
H-H1-0.110500(PDBName=HA	ResName=GLU	ResNum=4) 0 29.26701 7.8181 35.1881 L
C-CT-0.056000(PDBName=CB	ResName=GLU	ResNum=4) 0 29.89801 6.5211 36.8051 L
H-HC--0.017300(PDBName=HB1	ResName=GLU	ResNum=4) 0 30.54501 7.3071 37.2601 L
H-HC--0.017300(PDBName=HB2	ResName=GLU	ResNum=4) 0 29.42601 5.9831 37.6581 L
C-CT-0.013600(PDBName=CG	ResName=GLU	ResNum=4) 0 30.75701 5.5681 35.9841 L
H-HC--0.042500(PDBName=HG1	ResName=GLU	ResNum=4) 0 30.14001 4.7171 35.6421 L
H-HC--0.042500(PDBName=HG2	ResName=GLU	ResNum=4) 0 31.18901 6.0821 35.1031 L
C-C-0.805400(PDBName=CD	ResName=GLU	ResNum=4) 0 31.89101 4.9521 36.7761 L
O-O2--0.818800(PDBName=OE1	ResName=GLU	ResNum=4) 0 31.61701 4.2481 37.7711 L
O-O2--0.818800(PDBName=OE2	ResName=GLU	ResNum=4) 0 33.06001 5.1701 36.3981 L
C-C-0.536600(PDBName=C	ResName=GLU	ResNum=4) 0 27.96201 6.1591 35.2891 L
O-O--0.581900(PDBName=O	ResName=GLU	ResNum=4) 0 28.20901 5.7821 34.1451 L
N-N--0.347900(PDBName=N	ResName=LYS	ResNum=5) 0 26.95101 5.6831 36.0071 L
H-H-0.274700(PDBName=HN	ResName=LYS	ResNum=5) 0 26.75601 5.9761 36.9421 L
C-CT--0.240000(PDBName=CA	ResName=LYS	ResNum=5) 0 26.04101 4.6831 35.4711 L
H-H1-0.142600(PDBName=HA	ResName=LYS	ResNum=5) 0 26.61901 3.8871 35.0181 L
C-CT--0.009400(PDBName=CB	ResName=LYS	ResNum=5) 0 25.11201 4.1741 36.5811 L
H-HC-0.036200(PDBName=HB1	ResName=LYS	ResNum=5) 0 25.75201 3.9461 37.4651 L
H-HC-0.036200(PDBName=HB2	ResName=LYS	ResNum=5) 0 24.43301 4.9991 36.8921 L
C-CT-0.018700(PDBName=CG	ResName=LYS	ResNum=5) 0 24.30701 2.9281 36.2221 L
H-HC-0.010300(PDBName=HG1	ResName=LYS	ResNum=5) 0 23.54801 3.1941 35.4511 L
H-HC-0.010300(PDBName=HG2	ResName=LYS	ResNum=5) 0 24.99001 2.1731 35.7691 L
C-CT--0.047900(PDBName=CD	ResName=LYS	ResNum=5) 0 23.60001 2.3501 37.4511 L
H-HC-0.062100(PDBName=HD1	ResName=LYS	ResNum=5) 0 24.36401 2.1581 38.2391 L
H-HC-0.062100(PDBName=HD2	ResName=LYS	ResNum=5) 0 22.90201 3.1241 37.8451 L
C-CT--0.014300(PDBName=CE	ResName=LYS	ResNum=5) 0 22.83601 1.0691 37.1191 L
H-HP-0.113500(PDBName=HE1	ResName=LYS	ResNum=5) 0 21.98801 1.2881 36.4321 L
H-HP-0.113500(PDBName=HE2	ResName=LYS	ResNum=5) 0 23.50601 0.3311 36.6261 L
N-N3--0.385400(PDBName=NZ	ResName=LYS	ResNum=5) 0 22.26501 0.4111 38.3331 L
H-H-0.340000(PDBName=HZ1	ResName=LYS	ResNum=5) 0 21.75401 -0.4539 38.0621 L
H-H-0.340000(PDBName=HZ2	ResName=LYS	ResNum=5) 0 23.03401 0.1661 38.9901 L
H-H-0.340000(PDBName=HZ3	ResName=LYS	ResNum=5) 0 21.60901 1.0661 38.8041 L
C-C-0.734100(PDBName=C	ResName=LYS	ResNum=5) 0 25.24301 5.3561 34.3591 L
O-O--0.589400(PDBName=O	ResName=LYS	ResNum=5) 0 25.06001 4.7871 33.2821 L
N-N--0.516300(PDBName=N	ResName=GLU	ResNum=6) 0 24.78001 6.5751 34.6241 L
H-H-0.293600(PDBName=HN	ResName=GLU	ResNum=6) 0 24.91201 7.0511 35.4891 L
C-CT-0.039700(PDBName=CA	ResName=GLU	ResNum=6) 0 24.01901 7.3361 33.6391 L
H-H1-0.110500(PDBName=HA	ResName=GLU	ResNum=6) 0 23.18001 6.7451 33.2951 L
C-CT-0.056000(PDBName=CB	ResName=GLU	ResNum=6) 0 23.57401 8.6801 34.2191 L
H-HC--0.017300(PDBName=HB1	ResName=GLU	ResNum=6) 0 22.93601 8.4791 35.1111 L
H-HC--0.017300(PDBName=HB2	ResName=GLU	ResNum=6) 0 24.45901 9.2401 34.5961 L
C-CT-0.013600(PDBName=CG	ResName=GLU	ResNum=6) 0 22.79501 9.5351 33.2271 L
H-HC--0.042500(PDBName=HG1	ResName=GLU	ResNum=6) 0 23.36301 9.6131 32.2821 L
H-HC--0.042500(PDBName=HG2	ResName=GLU	ResNum=6) 0 21.80001 9.0951 33.0191 L
C-C-0.805400(PDBName=CD	ResName=GLU	ResNum=6) 0 22.59401 10.9631 33.6991 L
O-O2--0.818800(PDBName=OE1	ResName=GLU	ResNum=6) 0 22.01701 11.1591 34.7891 L
O-O2--0.818800(PDBName=OE2	ResName=GLU	ResNum=6) 0 23.01101 11.8891 32.9751 L
C-C-0.536600(PDBName=C	ResName=GLU	ResNum=6) 0 24.91701 7.5881 32.4371 L
O-O--0.581900(PDBName=O	ResName=GLU	ResNum=6) 0 24.47301 7.5561 31.2901 L
N-N--0.415700(PDBName=N	ResName=PHE	ResNum=7) 0 26.18701 7.8461 32.7241 L
H-H-0.271900(PDBName=HN	ResName=PHE	ResNum=7) 0 26.53901 7.8771 33.6581 L
C-CT--0.002400(PDBName=CA	ResName=PHE	ResNum=7) 0 27.18301 8.1071 31.6961 L
H-H1-0.097800(PDBName=HA	ResName=PHE	ResNum=7) 0 26.86601 9.0001 31.1711 L
C-CT--0.034300(PDBName=CB	ResName=PHE	ResNum=7) 0 28.57001 8.2441 32.3381 L
H-HC-0.029500(PDBName=HB1	ResName=PHE	ResNum=7) 0 28.56301 9.1071 33.0391 L
H-HC-0.029500(PDBName=HB2	ResName=PHE	ResNum=7) 0 28.82601 7.3411 32.9331 L
C-CA-0.011800(PDBName=CG	ResName=PHE	ResNum=7) 0 29.67101 8.5161 31.3571 L
C-CA--0.125600(PDBName=CD1	ResName=PHE	ResNum=7) 0 29.85901 9.7881 30.8321 L
H-HA-0.133000(PDBName=HD1	ResName=PHE	ResNum=7) 0 29.21201 10.5961 31.1441 L
C-CA--0.170400(PDBName=CE1	ResName=PHE	ResNum=7) 0 30.87101 10.0341 29.9011 L
H-HA-0.143000(PDBName=HE1	ResName=PHE	ResNum=7) 0 31.01101 11.0301 29.5051 L
C-CA--0.107200(PDBName=CZ	ResName=PHE	ResNum=7) 0 31.70201 8.9991 29.4881 L
H-HA-0.129700(PDBName=HZ	ResName=PHE	ResNum=7) 0 32.49001 9.1851 28.7721 L
C-CA--0.125600(PDBName=CD2	ResName=PHE	ResNum=7) 0 30.50901 7.4891 30.9391 L
H-HA-0.133000(PDBName=HD2	ResName=PHE	ResNum=7) 0 30.36701 6.4871 31.3201 L
C-CA--0.170400(PDBName=CE2	ResName=PHE	ResNum=7) 0 31.52301 7.7241 30.0071 L
H-HA-0.143000(PDBName=HE2	ResName=PHE	ResNum=7) 0 32.16401 6.9121 29.6921 L
C-C-0.597300(PDBName=C	ResName=PHE	ResNum=7) 0 27.18801 6.9721 30.6821 L
O-O--0.567900(PDBName=O	ResName=PHE	ResNum=7) 0 26.98001 7.1901 29.4931 L
N-N--0.516300(PDBName=N	ResName=GLU	ResNum=8) 0 27.40601 5.7561 31.1621 L
H-H-0.293600(PDBName=HN	ResName=GLU	ResNum=8) 0 27.55501 5.5511 32.1251 L
C-CT-0.039700(PDBName=CA	ResName=GLU	ResNum=8) 0 27.44601 4.5891 30.2961 L
H-H1-0.110500(PDBName=HA	ResName=GLU	ResNum=8) 0 28.23001 4.7721 29.5721 L
C-CT-0.056000(PDBName=CB	ResName=GLU	ResNum=8) 0 27.83801 3.3691 31.1231 L
H-HC--0.017300(PDBName=HB1	ResName=GLU	ResNum=8) 0 27.08601 3.2441 31.9361 L
H-HC--0.017300(PDBName=HB2	ResName=GLU	ResNum=8) 0 27.76701 2.4511 30.4981 L
C-CT-0.013600(PDBName=CG	ResName=GLU	ResNum=8) 0 29.22201 3.4981 31.7261 L
H-HC--0.042500(PDBName=HG1	ResName=GLU	ResNum=8) 0 29.98301 3.3011 30.9491 L
H-HC--0.042500(PDBName=HG2	ResName=GLU	ResNum=8) 0 29.38101 4.5121 32.1431 L
C-C-0.805400(PDBName=CD	ResName=GLU	ResNum=8) 0 29.47701 2.4851 32.8161 L
O-O2--0.818800(PDBName=OE1	ResName=GLU	ResNum=8) 0 28.78501 2.5451 33.8541 L
O-O2--0.818800(PDBName=OE2	ResName=GLU	ResNum=8) 0 30.36501 1.6271 32.6381 L
C-C-0.536600(PDBName=C	ResName=GLU	ResNum=8) 0 26.15801 4.3221 29.5131 L
O-O--0.581900(PDBName=O	ResName=GLU	ResNum=8) 0 26.20001 3.6741 28.4721 L
N-N--0.415700(PDBName=N	ResName=GLN	ResNum=9) 0 25.02101 4.8131 30.0001 L
H-H-0.271900(PDBName=HN	ResName=GLN	ResNum=9) 0 24.94601 5.3311 30.8501 L
C-CT--0.003100(PDBName=CA	ResName=GLN	ResNum=9) 0 23.75101 4.6191 29.2941 L
H-H1-0.085000(PDBName=HA	ResName=GLN	ResNum=9) 0 23.71801 3.5901 28.9571 L
C-CT--0.003600(PDBName=CB	ResName=GLN	ResNum=9) 0 22.56901 4.9771 30.1921 L
H-HC-0.017100(PDBName=HB1	ResName=GLN	ResNum=9) 0 22.69601 6.0461 30.4811 L
H-HC-0.017100(PDBName=HB2	ResName=GLN	ResNum=9) 0 21.62701 4.9251 29.6001 L
C-CT--0.064500(PDBName=CG	ResName=GLN	ResNum=9) 0 22.45101 4.1421 31.4401 L
H-HC-0.035200(PDBName=HG1	ResName=GLN	ResNum=9) 0 22.27701 3.0761 31.1781 L
H-HC-0.035200(PDBName=HG2	ResName=GLN	ResNum=9) 0 23.38301 4.1971 32.0391 L
C-C-0.695100(PDBName=CD	ResName=GLN	ResNum=9) 0 21.28201 4.5771 32.2991 L
O-O--0.608600(PDBName=OE1	ResName=GLN	ResNum=9) 0 20.13001 4.5301 31.8641 L
N-N--0.940700(PDBName=NE2	ResName=GLN	ResNum=9) 0 21.57101 5.0101 33.5231 L
H-H-0.425100(PDBName=HE21	ResName=GLN	ResNum=9) 0 20.80501 5.2931 34.0931 L
H-H-0.425100(PDBName=HE22	ResName=GLN	ResNum=9) 0 22.51801 5.0541 33.8211 L
C-C-0.597300(PDBName=C	ResName=GLN	ResNum=9) 0 23.70401 5.5101 28.0571 L
O-O--0.567900(PDBName=O	ResName=GLN	ResNum=9) 0 23.27501 5.0901 26.9811 L
N-N--0.415700(PDBName=N	ResName=ILE	ResNum=10) 0 24.13601 6.7541 28.2291 L
H-H-0.271900(PDBName=HN	ResName=ILE	ResNum=10) 0 24.46901 7.1121 29.0991 L
C-CT--0.059700(PDBName=CA	ResName=ILE	ResNum=10) 0 24.15901 7.7201 27.1381 L
H-H1-0.086900(PDBName=HA	ResName=ILE	ResNum=10) 0 23.17601 7.7131 26.6841 L
C-CT-0.130300(PDBName=CB	ResName=ILE	ResNum=10) 0 24.56801 9.1141 27.6591 L
H-HC-0.018700(PDBName=HB	ResName=ILE	ResNum=10) 0 25.60201 8.9691 28.0641 L
C-CT--0.320400(PDBName=CG2	ResName=ILE	ResNum=10) 0 24.44301 10.1381 26.5501 L
H-HC-0.088200(PDBName=HG21	ResName=ILE	ResNum=10) 0 24.88001 11.1091 26.8641 L
H-HC-0.088200(PDBName=HG22	ResName=ILE	ResNum=10) 0 24.98401 9.8041 25.6401 L
H-HC-0.088200(PDBName=HG23	ResName=ILE	ResNum=10) 0 23.37801 10.3071 26.2831 L
C-CT--0.043000(PDBName=CG1	ResName=ILE	ResNum=10) 0 23.66701 9.5001 28.8391 L
H-HC-0.023600(PDBName=HG11	ResName=ILE	ResNum=10) 0 22.62301 9.6491 28.4831 L
H-HC-0.023600(PDBName=HG12	ResName=ILE	ResNum=10) 0 23.64901 8.6591 29.5691 L
C-CT--0.066000(PDBName=CD	ResName=ILE	ResNum=10) 0 24.10701 10.7481 29.5821 L
H-HC-0.018600(PDBName=HD1	ResName=ILE	ResNum=10) 0 23.44301 10.9321 30.4551 L
H-HC-0.018600(PDBName=HD2	ResName=ILE	ResNum=10) 0 25.14801 10.6361 29.9541 L
H-HC-0.018600(PDBName=HD3	ResName=ILE	ResNum=10) 0 24.06201 11.6401 28.9231 L
C-C-0.597300(PDBName=C	ResName=ILE	ResNum=10) 0 25.14601 7.2491 26.0661 L
O-O--0.567900(PDBName=O	ResName=ILE	ResNum=10) 0 24.84701 7.3061 24.8731 L
N-N--0.516300(PDBName=N	ResName=ASP	ResNum=11) 0 26.31301 6.7751 26.5051 L
H-H-0.293600(PDBName=HN	ResName=ASP	ResNum=11) 0 26.56501 6.7271 27.4681 L
C-CT-0.038100(PDBName=CA	ResName=ASP	ResNum=11) 0 27.36201 6.2681 25.6131 L
H-H1-0.088000(PDBName=HA	ResName=ASP	ResNum=11) 0 27.56601 7.0251 24.8651 L
C-CT--0.030300(PDBName=CB	ResName=ASP	ResNum=11) 0 28.58701 5.8541 26.4351 L
H-HC--0.012200(PDBName=HB1	ResName=ASP	ResNum=11) 0 28.39601 6.0641 27.5071 L
H-HC--0.012200(PDBName=HB2	ResName=ASP	ResNum=11) 0 28.78401 4.7701 26.3231 L
C-C-0.799400(PDBName=CG	ResName=ASP	ResNum=11) 0 29.84301 6.6101 26.0461 L
O-O2--0.801400(PDBName=OD1	ResName=ASP	ResNum=11) 0 29.72901 7.7491 25.5441 L
O-O2--0.801400(PDBName=OD2	ResName=ASP	ResNum=11) 0 30.95301 6.0701 26.2551 L
C-C-0.536600(PDBName=C	ResName=ASP	ResNum=11) 0 26.81701 5.0541 24.8721 L
O-O--0.581900(PDBName=O	ResName=ASP	ResNum=11) 0 26.88501 4.9661 23.6441 L
N-N--0.347900(PDBName=N	ResName=LYS	ResNum=12) 0 26.28201 4.1171 25.6471 L
H-H-0.274700(PDBName=HN	ResName=LYS	ResNum=12) 0 26.26101 4.2031 26.6421 L
C-CT--0.240000(PDBName=CA	ResName=LYS	ResNum=12) 0 25.68701 2.8971 25.1201 L
H-H1-0.142600(PDBName=HA	ResName=LYS	ResNum=12) 0 26.48801 2.2701 24.7471 L
C-CT--0.009400(PDBName=CB	ResName=LYS	ResNum=12) 0 24.84601 2.2311 26.2101 L
H-HC-0.036200(PDBName=HB1	ResName=LYS	ResNum=12) 0 25.55001 1.8871 27.0031 L
H-HC-0.036200(PDBName=HB2	ResName=LYS	ResNum=12) 0 24.19301 2.9981 26.6831 L
C-CT-0.018700(PDBName=CG	ResName=LYS	ResNum=12) 0 24.01201 1.0421 25.7541 L
H-HC-0.010300(PDBName=HG1	ResName=LYS	ResNum=12) 0 23.75401 1.1691 24.6781 L
H-HC-0.010300(PDBName=HG2	ResName=LYS	ResNum=12) 0 24.62401 0.1151 25.8421 L
C-CT--0.047900(PDBName=CD	ResName=LYS	ResNum=12) 0 22.73101 0.9351 26.5821 L
H-HC-0.062100(PDBName=HD1	ResName=LYS	ResNum=12) 0 22.06801 1.7911 26.3171 L
H-HC-0.062100(PDBName=HD2	ResName=LYS	ResNum=12) 0 22.20301 0.0001 26.2851 L
C-CT--0.014300(PDBName=CE	ResName=LYS	ResNum=12) 0 23.02301 0.9241 28.0821 L
H-HP-0.113500(PDBName=HE1	ResName=LYS	ResNum=12) 0 23.55101 -0.0119 28.3701 L
H-HP-0.113500(PDBName=HE2	ResName=LYS	ResNum=12) 0 23.66301 1.7891 28.3621 L
N-N3--0.385400(PDBName=NZ	ResName=LYS	ResNum=12) 0 21.78401 1.0041 28.9091 L
H-H-0.340000(PDBName=HZ1	ResName=LYS	ResNum=12) 0 22.02901 0.9921 29.9201 L
H-H-0.340000(PDBName=HZ2	ResName=LYS	ResNum=12) 0 21.27501 1.8831 28.6871 L
H-H-0.340000(PDBName=HZ3	ResName=LYS	ResNum=12) 0 21.17201 0.1911 28.6941 L
C-C-0.734100(PDBName=C	ResName=LYS	ResNum=12) 0 24.79101 3.2391 23.9391 L
O-O--0.589400(PDBName=O	ResName=LYS	ResNum=12) 0 25.07001 2.8701 22.8001 L
N-N--0.415700(PDBName=N	ResName=SER	ResNum=13) 0 23.71201 3.9551 24.2301 L
H-H-0.271900(PDBName=HN	ResName=SER	ResNum=13) 0 23.48801 4.2651 25.1541 L
C-CT--0.024900(PDBName=CA	ResName=SER	ResNum=13) 0 22.74801 4.3571 23.2161 L
H-H1-0.084300(PDBName=HA	ResName=SER	ResNum=13) 0 22.71801 3.5361 22.5121 L
C-CT-0.211700(PDBName=CB	ResName=SER	ResNum=13) 0 21.38501 4.5991 23.8681 L
H-H1-0.035200(PDBName=HB1	ResName=SER	ResNum=13) 0 20.70901 5.0431 23.1021 L
H-H1-0.035200(PDBName=HB2	ResName=SER	ResNum=13) 0 20.93001 3.6331 24.1861 L
O-OH--0.654600(PDBName=OG	ResName=SER	ResNum=13) 0 21.50001 5.4991 24.9571 L
H-HO-0.427500(PDBName=HG1	ResName=SER	ResNum=13) 0 20.60601 5.7871 25.1831 L
C-C-0.597300(PDBName=C	ResName=SER	ResNum=13) 0 23.17501 5.6021 22.4431 L
O-O--0.567900(PDBName=O	ResName=SER	ResNum=13) 0 22.35401 6.2271 21.7721 L
N-N--0.415700(PDBName=N	ResName=GLY	ResNum=14) 0 24.45601 5.9491 22.5381 L
H-H-0.271900(PDBName=HN	ResName=GLY	ResNum=14) 0 25.12201 5.4381 23.0801 L
C-CT--0.025200(PDBName=CA	ResName=GLY	ResNum=14) 0 24.97401 7.1161 21.8451 L
H-H1-0.069800(PDBName=HA1	ResName=GLY	ResNum=14) 0 25.26701 6.7781 20.8601 L
H-H1-0.069800(PDBName=HA2	ResName=GLY	ResNum=14) 0 25.79001 7.4931 22.4461 L
C-C-0.597300(PDBName=C	ResName=GLY	ResNum=14) 0 23.96101 8.2351 21.6761 L
O-O--0.567900(PDBName=O	ResName=GLY	ResNum=14) 0 23.62101 8.6081 20.5491 L
N-N--0.415700(PDBName=N	ResName=SER	ResNum=15) 0 23.47701 8.7741 22.7911 L
H-H-0.271900(PDBName=HN	ResName=SER	ResNum=15) 0 23.74101 8.4931 23.7141 L
C-CT--0.024900(PDBName=CA	ResName=SER	ResNum=15) 0 22.49301 9.8501 22.7521 L
H-H1-0.084300(PDBName=HA	ResName=SER	ResNum=15) 0 22.30501 10.0301 21.7021 L
C-CT-0.211700(PDBName=CB	ResName=SER	ResNum=15) 0 21.21401 9.4071 23.4771 L
H-H1-0.035200(PDBName=HB1	ResName=SER	ResNum=15) 0 20.53801 10.2891 23.5561 L
H-H1-0.035200(PDBName=HB2	ResName=SER	ResNum=15) 0 20.67701 8.6351 22.8801 L
O-OH--0.654600(PDBName=OG	ResName=SER	ResNum=15) 0 21.49301 8.9341 24.7831 L
H-HO-0.427500(PDBName=HG1	ResName=SER	ResNum=15) 0 20.65101 8.8871 25.2531 L
C-C-0.597300(PDBName=C	ResName=SER	ResNum=15) 0 23.02401 11.1571 23.3501 L
O-O--0.567900(PDBName=O	ResName=SER	ResNum=15) 0 22.26001 11.9801 23.8571 L
N-N--0.415700(PDBName=N	ResName=TRP	ResNum=16) 0 24.33701 11.3421 23.2831 L
H-H-0.271900(PDBName=HN	ResName=TRP	ResNum=16) 0 24.96501 10.6811 22.8801 L
C-CT--0.027500(PDBName=CA	ResName=TRP	ResNum=16) 0 24.96501 12.5491 23.8051 L
H-H1-0.112300(PDBName=HA	ResName=TRP	ResNum=16) 0 24.71901 12.6091 24.8591 L
C-CT--0.005000(PDBName=CB	ResName=TRP	ResNum=16) 0 26.47901 12.4991 23.5971 L
H-HC-0.033900(PDBName=HB1	ResName=TRP	ResNum=16) 0 26.67201 12.0321 22.6061 L
H-HC-0.033900(PDBName=HB2	ResName=TRP	ResNum=16) 0 26.88901 13.5321 23.5521 L
C-C*--0.141500(PDBName=CG	ResName=TRP	ResNum=16) 0 27.16701 11.6891 24.6301 L
C-CW--0.163800(PDBName=CD1	ResName=TRP	ResNum=16) 0 27.73901 10.4621 24.4671 L
H-H4-0.206200(PDBName=HD1	ResName=TRP	ResNum=16) 0 27.81301 9.9401 23.5221 L
N-NA--0.341800(PDBName=NE1	ResName=TRP	ResNum=16) 0 28.23901 10.0131 25.6671 L
H-H-0.341200(PDBName=HE1	ResName=TRP	ResNum=16) 0 28.72201 9.1771 25.8131 L
C-CN-0.138000(PDBName=CE2	ResName=TRP	ResNum=16) 0 27.99701 10.9531 26.6351 L
C-CB-0.124300(PDBName=CD2	ResName=TRP	ResNum=16) 0 27.32301 12.0281 26.0171 L
C-CA--0.238700(PDBName=CE3	ResName=TRP	ResNum=16) 0 26.95401 13.1351 26.7961 L
H-HA-0.170000(PDBName=HE3	ResName=TRP	ResNum=16) 0 26.43401 13.9831 26.3721 L
C-CA--0.197200(PDBName=CZ3	ResName=TRP	ResNum=16) 0 27.26201 13.1311 28.1521 L
H-HA-0.144700(PDBName=HZ3	ResName=TRP	ResNum=16) 0 26.97801 13.9761 28.7641 L
C-CA--0.260100(PDBName=CZ2	ResName=TRP	ResNum=16) 0 28.31101 10.9481 28.0021 L
H-HA-0.157200(PDBName=HZ2	ResName=TRP	ResNum=16) 0 28.82901 10.1281 28.4741 L
C-CA--0.113400(PDBName=CH2	ResName=TRP	ResNum=16) 0 27.93601 12.0401 28.7411 L
H-HA-0.141700(PDBName=HH2	ResName=TRP	ResNum=16) 0 28.16301 12.0611 29.7981 L
C-C-0.597300(PDBName=C	ResName=TRP	ResNum=16) 0 24.40701 13.8011 23.1491 L
O-O--0.567900(PDBName=O	ResName=TRP	ResNum=16) 0 24.00701 14.7441 23.8361 L
N-N--0.415700(PDBName=N	ResName=ALA	ResNum=17) 0 24.38901 13.8021 21.8201 L
H-H-0.271900(PDBName=HN	ResName=ALA	ResNum=17) 0 24.72301 13.0331 21.2751 L
C-CT-0.033700(PDBName=CA	ResName=ALA	ResNum=17) 0 23.87801 14.9321 21.0581 L
H-H1-0.082300(PDBName=HA	ResName=ALA	ResNum=17) 0 24.44701 15.8311 21.2691 L
C-CT--0.182500(PDBName=CB	ResName=ALA	ResNum=17) 0 23.95901 14.6301 19.5671 L
H-HC-0.060300(PDBName=HB1	ResName=ALA	ResNum=17) 0 25.01801 14.4621 19.2781 L
H-HC-0.060300(PDBName=HB2	ResName=ALA	ResNum=17) 0 23.38601 13.7121 19.3141 L
H-HC-0.060300(PDBName=HB3	ResName=ALA	ResNum=17) 0 23.56601 15.4721 18.9571 L
C-C-0.597300(PDBName=C	ResName=ALA	ResNum=17) 0 22.43601 15.2321 21.4561 L
O-O--0.567900(PDBName=O	ResName=ALA	ResNum=17) 0 22.05701 16.3911 21.6351 L
N-N--0.415700(PDBName=N	ResName=ALA	ResNum=18) 0 21.64001 14.1791 21.6001 L
H-H-0.271900(PDBName=HN	ResName=ALA	ResNum=18) 0 21.95401 13.2411 21.4561 L
C-CT-0.033700(PDBName=CA	ResName=ALA	ResNum=18) 0 20.24001 14.3191 21.9821 L
H-H1-0.082300(PDBName=HA	ResName=ALA	ResNum=18) 0 19.71201 14.9541 21.2801 L
C-CT--0.182500(PDBName=CB	ResName=ALA	ResNum=18) 0 19.56701 12.9481 22.0041 L
H-HC-0.060300(PDBName=HB1	ResName=ALA	ResNum=18) 0 19.62101 12.4901 20.9931 L
H-HC-0.060300(PDBName=HB2	ResName=ALA	ResNum=18) 0 20.07701 12.2641 22.7171 L
H-HC-0.060300(PDBName=HB3	ResName=ALA	ResNum=18) 0 18.49601 13.0221 22.2911 L
C-C-0.597300(PDBName=C	ResName=ALA	ResNum=18) 0 20.11401 14.9901 23.3491 L
O-O--0.567900(PDBName=O	ResName=ALA	ResNum=18) 0 19.29501 15.8911 23.5381 L
N-N--0.415700(PDBName=N	ResName=ILE	ResNum=19) 0 20.92801 14.5531 24.3031 L
H-H-0.271900(PDBName=HN	ResName=ILE	ResNum=19) 0 21.60301 13.8271 24.1861 L
C-CT--0.059700(PDBName=CA	ResName=ILE	ResNum=19) 0 20.89301 15.1251 25.6421 L
H-H1-0.086900(PDBName=HA	ResName=ILE	ResNum=19) 0 19.84601 15.1781 25.9141 L
C-CT-0.130300(PDBName=CB	ResName=ILE	ResNum=19) 0 21.69201 14.2631 26.6131 L
H-HC-0.018700(PDBName=HB	ResName=ILE	ResNum=19) 0 22.67701 14.1071 26.1041 L
C-CT--0.320400(PDBName=CG2	ResName=ILE	ResNum=19) 0 21.80701 14.9621 27.9691 L
H-HC-0.088200(PDBName=HG21	ResName=ILE	ResNum=19) 0 22.51401 14.4191 28.6301 L
H-HC-0.088200(PDBName=HG22	ResName=ILE	ResNum=19) 0 22.18701 15.9981 27.8491 L
H-HC-0.088200(PDBName=HG23	ResName=ILE	ResNum=19) 0 20.82101 15.0061 28.4781 L
C-CT--0.043000(PDBName=CG1	ResName=ILE	ResNum=19) 0 21.01701 12.8941 26.7351 L
H-HC-0.023600(PDBName=HG11	ResName=ILE	ResNum=19) 0 19.96301 13.0221 27.0681 L
H-HC-0.023600(PDBName=HG12	ResName=ILE	ResNum=19) 0 20.98901 12.4151 25.7301 L
C-CT--0.066000(PDBName=CD	ResName=ILE	ResNum=19) 0 21.70601 11.9331 27.6821 L
H-HC-0.018600(PDBName=HD1	ResName=ILE	ResNum=19) 0 21.19301 10.9471 27.6721 L
H-HC-0.018600(PDBName=HD2	ResName=ILE	ResNum=19) 0 22.76401 11.7771 27.3811 L
H-HC-0.018600(PDBName=HD3	ResName=ILE	ResNum=19) 0 21.68901 12.3191 28.7231 L
C-C-0.597300(PDBName=C	ResName=ILE	ResNum=19) 0 21.43001 16.5511 25.6771 L
O-O--0.567900(PDBName=O	ResName=ILE	ResNum=19) 0 20.87801 17.4101 26.3681 L
N-N--0.415700(PDBName=N	ResName=TYR	ResNum=20) 0 22.50501 16.8061 24.9371 L
H-H-0.271900(PDBName=HN	ResName=TYR	ResNum=20) 0 22.99101 16.1421 24.3721 L
C-CT--0.001400(PDBName=CA	ResName=TYR	ResNum=20) 0 23.06601 18.1481 24.9091 L
H-H1-0.087600(PDBName=HA	ResName=TYR	ResNum=20) 0 23.25801 18.4391 25.9351 L
C-CT--0.015200(PDBName=CB	ResName=TYR	ResNum=20) 0 24.33401 18.1971 24.0481 L
H-HC-0.029500(PDBName=HB1	ResName=TYR	ResNum=20) 0 25.14601 17.6381 24.5631 L
H-HC-0.029500(PDBName=HB2	ResName=TYR	ResNum=20) 0 24.16301 17.7001 23.0681 L
C-CA--0.001100(PDBName=CG	ResName=TYR	ResNum=20) 0 24.83801 19.6091 23.8241 L
C-CA--0.190600(PDBName=CD1	ResName=TYR	ResNum=20) 0 25.29301 20.3831 24.8931 L
H-HA-0.169900(PDBName=HD1	ResName=TYR	ResNum=20) 0 25.32201 19.9611 25.8881 L
C-CA--0.234100(PDBName=CE1	ResName=TYR	ResNum=20) 0 25.69401 21.7081 24.7091 L
H-HA-0.165600(PDBName=HE1	ResName=TYR	ResNum=20) 0 26.04101 22.2981 25.5441 L
C-C-0.322600(PDBName=CZ	ResName=TYR	ResNum=20) 0 25.63801 22.2711 23.4451 L
O-OH--0.557900(PDBName=OH	ResName=TYR	ResNum=20) 0 25.99201 23.5931 23.2721 L
H-HO-0.399200(PDBName=HH	ResName=TYR	ResNum=20) 0 25.95901 23.7791 22.3311 L
C-CA--0.190600(PDBName=CD2	ResName=TYR	ResNum=20) 0 24.80001 20.1951 22.5531 L
H-HA-0.169900(PDBName=HD2	ResName=TYR	ResNum=20) 0 24.42401 19.6321 21.7101 L
C-CA--0.234100(PDBName=CE2	ResName=TYR	ResNum=20) 0 25.19501 21.5201 22.3591 L
H-HA-0.165600(PDBName=HE2	ResName=TYR	ResNum=20) 0 25.13401 21.9591 21.3741 L
C-C-0.597300(PDBName=C	ResName=TYR	ResNum=20) 0 22.02801 19.1171 24.3531 L
O-O--0.567900(PDBName=O	ResName=TYR	ResNum=20) 0 21.94001 20.2671 24.7871 L
N-N--0.415700(PDBName=N	ResName=GLN	ResNum=21) 0 21.23401 18.6411 23.3971 L
H-H-0.271900(PDBName=HN	ResName=GLN	ResNum=21) 0 21.27301 17.7091 23.0421 L
C-CT--0.003100(PDBName=CA	ResName=GLN	ResNum=21) 0 20.21601 19.4791 22.7801 L
H-H1-0.085000(PDBName=HA	ResName=GLN	ResNum=21) 0 20.70701 20.4101 22.5231 L
C-CT--0.003600(PDBName=CB	ResName=GLN	ResNum=21) 0 19.67101 18.8261 21.5111 L
H-HC-0.017100(PDBName=HB1	ResName=GLN	ResNum=21) 0 20.38401 18.0151 21.2341 L
H-HC-0.017100(PDBName=HB2	ResName=GLN	ResNum=21) 0 18.70301 18.3241 21.7411 L
C-CT--0.064500(PDBName=CG	ResName=GLN	ResNum=21) 0 19.53301 19.8141 20.3691 L
H-HC-0.035200(PDBName=HG1	ResName=GLN	ResNum=21) 0 19.09001 19.3181 19.4791 L
H-HC-0.035200(PDBName=HG2	ResName=GLN	ResNum=21) 0 18.86901 20.6551 20.6551 L
C-C-0.695100(PDBName=CD	ResName=GLN	ResNum=21) 0 20.88001 20.3771 19.9271 L
O-O--0.608600(PDBName=OE1	ResName=GLN	ResNum=21) 0 20.94601 21.4261 19.2801 L
N-N--0.940700(PDBName=NE2	ResName=GLN	ResNum=21) 0 21.96201 19.6721 20.2681 L
H-H-0.425100(PDBName=HE21	ResName=GLN	ResNum=21) 0 22.84401 20.0371 19.9861 L
H-H-0.425100(PDBName=HE22	ResName=GLN	ResNum=21) 0 21.85901 18.8171 20.7661 L
C-C-0.597300(PDBName=C	ResName=GLN	ResNum=21) 0 19.07101 19.8101 23.7191 L
O-O--0.567900(PDBName=O	ResName=GLN	ResNum=21) 0 18.52001 20.9101 23.6591 L
N-N--0.516300(PDBName=N	ResName=ASP	ResNum=22) 0 18.70301 18.8631 24.5791 L
H-H-0.293600(PDBName=HN	ResName=ASP	ResNum=22) 0 19.09501 17.9491 24.6511 L
C-CT-0.038100(PDBName=CA	ResName=ASP	ResNum=22) 0 17.63001 19.1011 25.5461 L
H-H1-0.088000(PDBName=HA	ResName=ASP	ResNum=22) 0 16.75601 19.4571 25.0121 L
C-CT--0.030300(PDBName=CB	ResName=ASP	ResNum=22) 0 17.35301 17.8431 26.3861 L
H-HC--0.012200(PDBName=HB1	ResName=ASP	ResNum=22) 0 18.28901 17.5271 26.8901 L
H-HC--0.012200(PDBName=HB2	ResName=ASP	ResNum=22) 0 16.59201 18.0521 27.1641 L
C-C-0.799400(PDBName=CG	ResName=ASP	ResNum=22) 0 16.87201 16.6691 25.5461 L
O-O2--0.801400(PDBName=OD1	ResName=ASP	ResNum=22) 0 15.93401 16.8561 24.7361 L
O-O2--0.801400(PDBName=OD2	ResName=ASP	ResNum=22) 0 17.42901 15.5581 25.7071 L
C-C-0.536600(PDBName=C	ResName=ASP	ResNum=22) 0 18.08001 20.2361 26.4611 L
O-O--0.581900(PDBName=O	ResName=ASP	ResNum=22) 0 17.33901 21.1821 26.7181 L
N-N--0.415700(PDBName=N	ResName=ILE	ResNum=23) 0 19.30601 20.1241 26.9551 L
H-H-0.271900(PDBName=HN	ResName=ILE	ResNum=23) 0 19.91401 19.3531 26.7791 L
C-CT--0.059700(PDBName=CA	ResName=ILE	ResNum=23) 0 19.87601 21.1491 27.8181 L
H-H1-0.086900(PDBName=HA	ResName=ILE	ResNum=23) 0 19.24101 21.2321 28.6911 L
C-CT-0.130300(PDBName=CB	ResName=ILE	ResNum=23) 0 21.35701 20.8331 28.1561 L
H-HC-0.018700(PDBName=HB	ResName=ILE	ResNum=23) 0 21.77801 20.4181 27.2061 L
C-CT--0.320400(PDBName=CG2	ResName=ILE	ResNum=23) 0 22.07401 22.0901 28.6381 L
H-HC-0.088200(PDBName=HG21	ResName=ILE	ResNum=23) 0 23.16501 21.9061 28.7311 L
H-HC-0.088200(PDBName=HG22	ResName=ILE	ResNum=23) 0 21.93401 22.9261 27.9211 L
H-HC-0.088200(PDBName=HG23	ResName=ILE	ResNum=23) 0 21.69101 22.4111 29.6301 L
C-CT--0.043000(PDBName=CG1	ResName=ILE	ResNum=23) 0 21.42301 19.7211 29.2001 L
H-HC-0.023600(PDBName=HG11	ResName=ILE	ResNum=23) 0 20.91501 20.0501 30.1341 L
H-HC-0.023600(PDBName=HG12	ResName=ILE	ResNum=23) 0 20.86701 18.8341 28.8181 L
C-CT--0.066000(PDBName=CD	ResName=ILE	ResNum=23) 0 22.83901 19.2941 29.5251 L
H-HC-0.018600(PDBName=HD1	ResName=ILE	ResNum=23) 0 22.83101 18.4461 30.2441 L
H-HC-0.018600(PDBName=HD2	ResName=ILE	ResNum=23) 0 23.37001 18.9661 28.6061 L
H-HC-0.018600(PDBName=HD3	ResName=ILE	ResNum=23) 0 23.41101 20.1281 29.9841 L
C-C-0.597300(PDBName=C	ResName=ILE	ResNum=23) 0 19.80101 22.4901 27.0881 L
O-O--0.567900(PDBName=O	ResName=ILE	ResNum=23) 0 19.37301 23.5001 27.6611 L
N-N--0.347900(PDBName=N	ResName=ARG	ResNum=24) 0 20.21401 22.4951 25.8231 L
H-H-0.274700(PDBName=HN	ResName=ARG	ResNum=24) 0 20.55501 21.6741 25.3721 L
C-CT--0.263700(PDBName=CA	ResName=ARG	ResNum=24) 0 20.18701 23.7161 25.0261 L
H-H1-0.156000(PDBName=HA	ResName=ARG	ResNum=24) 0 20.83601 24.4401 25.5031 L
C-CT--0.000700(PDBName=CB	ResName=ARG	ResNum=24) 0 20.65401 23.4371 23.5991 L
H-HC-0.032700(PDBName=HB1	ResName=ARG	ResNum=24) 0 20.19001 22.4671 23.3001 L
H-HC-0.032700(PDBName=HB2	ResName=ARG	ResNum=24) 0 20.23101 24.2031 22.9121 L
C-CT-0.039000(PDBName=CG	ResName=ARG	ResNum=24) 0 22.15401 23.3251 23.4341 L
H-HC-0.028500(PDBName=HG1	ResName=ARG	ResNum=24) 0 22.64001 24.0581 24.1141 L
H-HC-0.028500(PDBName=HG2	ResName=ARG	ResNum=24) 0 22.48301 22.3221 23.7901 L
C-CT-0.048600(PDBName=CD	ResName=ARG	ResNum=24) 0 22.51501 23.5001 21.9751 L
H-H1-0.068700(PDBName=HD1	ResName=ARG	ResNum=24) 0 23.62001 23.4211 21.8551 L
H-H1-0.068700(PDBName=HD2	ResName=ARG	ResNum=24) 0 22.03001 22.7241 21.3381 L
N-N2--0.529500(PDBName=NE	ResName=ARG	ResNum=24) 0 22.06701 24.7981 21.4791 L
H-H-0.345600(PDBName=HE	ResName=ARG	ResNum=24) 0 21.78601 25.4261 22.2131 L
C-CA-0.807600(PDBName=CZ	ResName=ARG	ResNum=24) 0 22.02601 25.1371 20.1941 L
N-N2--0.862700(PDBName=NH1	ResName=ARG	ResNum=24) 0 22.40601 24.2681 19.2641 L
H-H-0.447800(PDBName=HH11	ResName=ARG	ResNum=24) 0 22.40301 24.5211 18.3061 L
H-H-0.447800(PDBName=HH12	ResName=ARG	ResNum=24) 0 22.81601 23.4151 19.5941 L
N-N2--0.862700(PDBName=NH2	ResName=ARG	ResNum=24) 0 21.61101 26.3481 19.8381 L
H-H-0.447800(PDBName=HH21	ResName=ARG	ResNum=24) 0 21.49801 26.5691 18.8801 L
H-H-0.447800(PDBName=HH22	ResName=ARG	ResNum=24) 0 21.22901 26.9191 20.5531 L
C-C-0.734100(PDBName=C	ResName=ARG	ResNum=24) 0 18.80101 24.3401 24.9781 L
O-O--0.589400(PDBName=O	ResName=ARG	ResNum=24) 0 18.65401 25.5511 25.1071 L
N-N--0.415700(PDBName=N	ResName=HSE	ResNum=25) 0 17.78601 23.5071 24.7871 L
H-H-0.271900(PDBName=HN	ResName=HSE	ResNum=25) 0 17.87501 22.5171 24.6851 L
C-CT--0.058100(PDBName=CA	ResName=HSE	ResNum=25) 0 16.42101 23.9971 24.7101 L
H-H1-0.136000(PDBName=HA	ResName=HSE	ResNum=25) 0 16.43001 24.8151 24.0001 L
C-CT--0.007400(PDBName=CB	ResName=HSE	ResNum=25) 0 15.48601 22.8751 24.2531 L
H-HC-0.036700(PDBName=HB1	ResName=HSE	ResNum=25) 0 15.90201 22.4441 23.3171 L
H-HC-0.036700(PDBName=HB2	ResName=HSE	ResNum=25) 0 15.48201 22.0641 25.0111 L
N-NB--0.543200(PDBName=ND1	ResName=HSE	ResNum=25) 0 13.79801 24.2781 23.0061 L
C-CC-0.186800(PDBName=CG	ResName=HSE	ResNum=25) 0 14.08901 23.3371 23.9721 L
C-CR-0.163500(PDBName=CE1	ResName=HSE	ResNum=25) 0 12.49801 24.5181 23.0061 L
H-H5-0.143500(PDBName=HE1	ResName=HSE	ResNum=25) 0 11.99801 25.2291 22.3431 L
N-NA--0.279500(PDBName=NE2	ResName=HSE	ResNum=25) 0 11.93601 23.7651 23.9351 L
H-H-0.333900(PDBName=HE2	ResName=HSE	ResNum=25) 0 10.96201 23.7621 24.1621 L
C-CW--0.220700(PDBName=CD2	ResName=HSE	ResNum=25) 0 12.90901 23.0151 24.5521 L
H-H4-0.186200(PDBName=HD2	ResName=HSE	ResNum=25) 0 12.69701 22.3231 25.3551 L
C-C-0.597300(PDBName=C	ResName=HSE	ResNum=25) 0 15.92701 24.5631 26.0401 L
O-O--0.567900(PDBName=O	ResName=HSE	ResNum=25) 0 15.30201 25.6251 26.0801 L
N-N--0.516300(PDBName=N	ResName=GLU	ResNum=26) 0 16.21701 23.8481 27.1241 L
H-H-0.293600(PDBName=HN	ResName=GLU	ResNum=26) 0 16.73901 23.0001 27.0931 L
C-CT-0.039700(PDBName=CA	ResName=GLU	ResNum=26) 0 15.79701 24.2391 28.4691 L
H-H1-0.110500(PDBName=HA	ResName=GLU	ResNum=26) 0 14.74801 24.4981 28.4021 L
C-CT-0.056000(PDBName=CB	ResName=GLU	ResNum=26) 0 15.97601 23.0541 29.4201 L
H-HC--0.017300(PDBName=HB1	ResName=GLU	ResNum=26) 0 17.05401 22.7721 29.4241 L
H-HC--0.017300(PDBName=HB2	ResName=GLU	ResNum=26) 0 15.73901 23.3671 30.4621 L
C-CT-0.013600(PDBName=CG	ResName=GLU	ResNum=26) 0 15.14801 21.8361 29.0451 L
H-HC--0.042500(PDBName=HG1	ResName=GLU	ResNum=26) 0 14.09001 22.0131 29.3111 L
H-HC--0.042500(PDBName=HG2	ResName=GLU	ResNum=26) 0 15.22101 21.6251 27.9601 L
C-C-0.805400(PDBName=CD	ResName=GLU	ResNum=26) 0 15.55901 20.5851 29.8071 L
O-O2--0.818800(PDBName=OE1	ResName=GLU	ResNum=26) 0 15.56401 20.6181 31.0581 L
O-O2--0.818800(PDBName=OE2	ResName=GLU	ResNum=26) 0 15.87401 19.5651 29.1541 L
C-C-0.536600(PDBName=C	ResName=GLU	ResNum=26) 0 16.52901 25.4561 29.0341 L
O-O--0.581900(PDBName=O	ResName=GLU	ResNum=26) 0 16.00501 26.1521 29.9181 L
N-N--0.415700(PDBName=N	ResName=ALA	ResNum=27) 0 17.73301 25.7041 28.5181 L
H-H-0.271900(PDBName=HN	ResName=ALA	ResNum=27) 0 18.12001 25.1341 27.7931 L
C-CT-0.033700(PDBName=CA	ResName=ALA	ResNum=27) 0 18.57701 26.8141 28.9621 L
H-H1-0.082300(PDBName=HA	ResName=ALA	ResNum=27) 0 18.93101 26.6171 29.9671 L
C-CT--0.182500(PDBName=CB	ResName=ALA	ResNum=27) 0 19.81501 26.9221 28.0681 L
H-HC-0.060300(PDBName=HB1	ResName=ALA	ResNum=27) 0 20.36401 25.9561 28.0741 L
H-HC-0.060300(PDBName=HB2	ResName=ALA	ResNum=27) 0 19.53001 27.1471 27.0171 L
H-HC-0.060300(PDBName=HB3	ResName=ALA	ResNum=27) 0 20.50901 27.7141 28.4241 L
C-C-0.597300(PDBName=C	ResName=ALA	ResNum=27) 0 17.85101 28.1521 29.0171 L
O-O--0.567900(PDBName=O	ResName=ALA	ResNum=27) 0 16.97101 28.4321 28.2091 L
N-N--0.415700(PDBName=N	ResName=SER	ResNum=28) 0 18.24101 28.9771 29.9811 L
H-H-0.271900(PDBName=HN	ResName=SER	ResNum=28) 0 18.97001 28.7601 30.6301 L
C-CT--0.024900(PDBName=CA	ResName=SER	ResNum=28) 0 17.63501 30.2861 30.1801 L
H-H1-0.084300(PDBName=HA	ResName=SER	ResNum=28) 0 16.56801 30.1101 30.2291 L
C-CT-0.211700(PDBName=CB	ResName=SER	ResNum=28) 0 18.19701 30.9261 31.4461 L
H-H1-0.035200(PDBName=HB1	ResName=SER	ResNum=28) 0 19.23501 31.2671 31.2301 L
H-H1-0.035200(PDBName=HB2	ResName=SER	ResNum=28) 0 17.60601 31.8291 31.7191 L
O-OH--0.654600(PDBName=OG	ResName=SER	ResNum=28) 0 18.23101 29.9911 32.5041 L
H-HO-0.427500(PDBName=HG1	ResName=SER	ResNum=28) 0 18.78901 30.3671 33.1971 L
C-C-0.597300(PDBName=C	ResName=SER	ResNum=28) 0 17.88601 31.2131 29.0051 L
O-O--0.567900(PDBName=O	ResName=SER	ResNum=28) 0 18.73101 30.9441 28.1531 L
N-N--0.516300(PDBName=N	ResName=ASP	ResNum=29) 0 17.14501 32.3131 28.9601 L
H-H-0.293600(PDBName=HN	ResName=ASP	ResNum=29) 0 16.43801 32.5671 29.6151 L
C-CT-0.038100(PDBName=CA	ResName=ASP	ResNum=29) 0 17.31001 33.2901 27.8981 L
H-H1-0.088000(PDBName=HA	ResName=ASP	ResNum=29) 0 18.35501 33.3141 27.6111 L
C-CT--0.030300(PDBName=CB	ResName=ASP	ResNum=29) 0 16.38501 32.9711 26.7261 L
H-HC--0.012200(PDBName=HB1	ResName=ASP	ResNum=29) 0 16.38801 31.8771 26.5461 L
H-HC--0.012200(PDBName=HB2	ResName=ASP	ResNum=29) 0 15.34601 33.2841 26.9521 L
C-C-0.799400(PDBName=CG	ResName=ASP	ResNum=29) 0 16.82701 33.6461 25.4451 L
O-O2--0.801400(PDBName=OD1	ResName=ASP	ResNum=29) 0 16.11801 33.5061 24.4251 L
O-O2--0.801400(PDBName=OD2	ResName=ASP	ResNum=29) 0 17.88901 34.3131 25.4571 L
C-C-0.536600(PDBName=C	ResName=ASP	ResNum=29) 0 16.98201 34.6571 28.4731 L
O-O--0.581900(PDBName=O	ResName=ASP	ResNum=29) 0 15.84901 34.9171 28.8791 L
N-N--0.415700(PDBName=N	ResName=PHE	ResNum=30) 0 17.97801 35.5291 28.5131 L
H-H-0.271900(PDBName=HN	ResName=PHE	ResNum=30) 0 18.90201 35.3531 28.1781 L
C-CT--0.002400(PDBName=CA	ResName=PHE	ResNum=30) 0 17.78401 36.8521 29.0691 L
H-H1-0.097800(PDBName=HA	ResName=PHE	ResNum=30) 0 16.71201 36.9811 29.1521 L
C-CT--0.034300(PDBName=CB	ResName=PHE	ResNum=30) 0 18.48501 36.9401 30.4311 L
H-HC-0.029500(PDBName=HB1	ResName=PHE	ResNum=30) 0 19.54401 36.6201 30.3171 L
H-HC-0.029500(PDBName=HB2	ResName=PHE	ResNum=30) 0 18.49801 37.9851 30.8081 L
C-CA-0.011800(PDBName=CG	ResName=PHE	ResNum=30) 0 17.88801 36.0421 31.4791 L
C-CA--0.125600(PDBName=CD1	ResName=PHE	ResNum=30) 0 16.62701 36.3101 32.0121 L
H-HA-0.133000(PDBName=HD1	ResName=PHE	ResNum=30) 0 16.08401 37.1871 31.6871 L
C-CA--0.170400(PDBName=CE1	ResName=PHE	ResNum=30) 0 16.05601 35.4601 32.9701 L
H-HA-0.143000(PDBName=HE1	ResName=PHE	ResNum=30) 0 15.07601 35.6781 33.3701 L
C-CA--0.107200(PDBName=CZ	ResName=PHE	ResNum=30) 0 16.75101 34.3261 33.4041 L
H-HA-0.129700(PDBName=HZ	ResName=PHE	ResNum=30) 0 16.31401 33.6611 34.1351 L
C-CA--0.125600(PDBName=CD2	ResName=PHE	ResNum=30) 0 18.57401 34.9091 31.9191 L
H-HA-0.133000(PDBName=HD2	ResName=PHE	ResNum=30) 0 19.56201 34.6931 31.5361 L
C-CA--0.170400(PDBName=CE2	ResName=PHE	ResNum=30) 0 18.01601 34.0501 32.8771 L
H-HA-0.143000(PDBName=HE2	ResName=PHE	ResNum=30) 0 18.56601 33.1791 33.2051 L
C-C-0.597300(PDBName=C	ResName=PHE	ResNum=30) 0 18.29501 37.9491 28.1481 L
O-O--0.567900(PDBName=O	ResName=PHE	ResNum=30) 0 19.06001 37.6991 27.2231 L
N-N--0.254800(PDBName=N	ResName=PRO	ResNum=31) 0 17.86701 39.1901 28.3961 L
C-CT-0.019200(PDBName=CD	ResName=PRO	ResNum=31) 0 16.89401 39.5951 29.4251 L
H-H1-0.039100(PDBName=HD1	ResName=PRO	ResNum=31) 0 16.22001 38.7211 29.2761 L
H-H1-0.039100(PDBName=HD2	ResName=PRO	ResNum=31) 0 17.20901 39.8131 30.4711 L
C-CT--0.026600(PDBName=CA	ResName=PRO	ResNum=31) 0 18.28001 40.3381 27.5941 L
H-H1-0.064100(PDBName=HA	ResName=PRO	ResNum=31) 0 18.00301 40.1931 26.5561 L
C-CT--0.007000(PDBName=CB	ResName=PRO	ResNum=31) 0 17.49601 41.4921 28.2161 L
H-HC-0.025300(PDBName=HB1	ResName=PRO	ResNum=31) 0 16.78901 41.8991 27.4601 L
H-HC-0.025300(PDBName=HB2	ResName=PRO	ResNum=31) 0 18.07301 42.0331 28.9941 L
C-CT-0.018900(PDBName=CG	ResName=PRO	ResNum=31) 0 16.29401 40.8141 28.8091 L
H-HC-0.021300(PDBName=HG1	ResName=PRO	ResNum=31) 0 15.87801 41.3571 29.6811 L
H-HC-0.021300(PDBName=HG2	ResName=PRO	ResNum=31) 0 15.52901 40.3531 28.3591 L
C-C-0.589600(PDBName=C	ResName=PRO	ResNum=31) 0 19.78801 40.5781 27.6811 L
O-O--0.574800(PDBName=O	ResName=PRO	ResNum=31) 0 20.41001 40.3571 28.7231 L
N-N--0.415700(PDBName=N	ResName=CYS	ResNum=32) 0 20.35001 41.0451 26.5711 L
H-H-0.271900(PDBName=HN	ResName=CYS	ResNum=32) 0 19.81101 41.1951 25.7451 L
C-CT-0.021300(PDBName=CA	ResName=CYS	ResNum=32) 0 21.76501 41.3761 26.4461 L
H-H1-0.112400(PDBName=HA	ResName=CYS	ResNum=32) 0 22.19101 41.5171 27.4321 L
C-CT--0.123100(PDBName=CB	ResName=CYS	ResNum=32) 0 22.49101 40.3421 25.5811 L
H-H1-0.111200(PDBName=HB1	ResName=CYS	ResNum=32) 0 21.91901 40.2471 24.6311 L
H-H1-0.111200(PDBName=HB2	ResName=CYS	ResNum=32) 0 23.49601 40.7261 25.2971 L
S-SH--0.311900(PDBName=SG	ResName=CYS	ResNum=32) 0 22.63801 38.6911 26.2931 L
H-HS-0.193300(PDBName=HG1	ResName=CYS	ResNum=32) 0 23.23401 38.1121 25.2491 L
C-C-0.597300(PDBName=C	ResName=CYS	ResNum=32) 0 21.78001 42.7251 25.7381 L
O-O--0.567900(PDBName=O	ResName=CYS	ResNum=32) 0 22.52201 42.9341 24.7781 L
N-N--0.347900(PDBName=N	ResName=ARG	ResNum=33) 0 20.94501 43.6381 26.2141 L
H-H-0.274700(PDBName=HN	ResName=ARG	ResNum=33) 0 20.36101 43.4591 27.0021 L
C-CT--0.263700(PDBName=CA	ResName=ARG	ResNum=33) 0 20.83701 44.9571 25.6071 L
H-H1-0.156000(PDBName=HA	ResName=ARG	ResNum=33) 0 20.58201 44.7921 24.5671 L
C-CT--0.000700(PDBName=CB	ResName=ARG	ResNum=33) 0 19.67501 45.7251 26.2491 L
H-HC-0.032700(PDBName=HB1	ResName=ARG	ResNum=33) 0 19.80701 45.6311 27.3531 L
H-HC-0.032700(PDBName=HB2	ResName=ARG	ResNum=33) 0 19.77401 46.8091 26.0201 L
C-CT-0.039000(PDBName=CG	ResName=ARG	ResNum=33) 0 18.32301 45.1571 25.8391 L
H-HC-0.028500(PDBName=HG1	ResName=ARG	ResNum=33) 0 18.08401 45.5181 24.8151 L
H-HC-0.028500(PDBName=HG2	ResName=ARG	ResNum=33) 0 18.40601 44.0491 25.7541 L
C-CT-0.048600(PDBName=CD	ResName=ARG	ResNum=33) 0 17.21501 45.4711 26.8281 L
H-H1-0.068700(PDBName=HD1	ResName=ARG	ResNum=33) 0 17.62301 45.4381 27.8641 L
H-H1-0.068700(PDBName=HD2	ResName=ARG	ResNum=33) 0 16.78001 46.4821 26.6481 L
N-N2--0.529500(PDBName=NE	ResName=ARG	ResNum=33) 0 16.12701 44.5011 26.6961 L
H-H-0.345600(PDBName=HE	ResName=ARG	ResNum=33) 0 16.14501 44.0031 25.8221 L
C-CA-0.807600(PDBName=CZ	ResName=ARG	ResNum=33) 0 15.19501 44.2791 27.6211 L
N-N2--0.862700(PDBName=NH1	ResName=ARG	ResNum=33) 0 15.20701 44.9631 28.7581 L
H-H-0.447800(PDBName=HH11	ResName=ARG	ResNum=33) 0 14.53201 44.7851 29.4611 L
H-H-0.447800(PDBName=HH12	ResName=ARG	ResNum=33) 0 16.00201 45.5541 28.9121 L
N-N2--0.862700(PDBName=NH2	ResName=ARG	ResNum=33) 0 14.26301 43.3521 27.4191 L
H-H-0.447800(PDBName=HH21	ResName=ARG	ResNum=33) 0 13.52201 43.2481 28.0671 L
H-H-0.447800(PDBName=HH22	ResName=ARG	ResNum=33) 0 14.22901 42.9391 26.5181 L
C-C-0.734100(PDBName=C	ResName=ARG	ResNum=33) 0 22.10801 45.7981 25.6161 L
O-O--0.589400(PDBName=O	ResName=ARG	ResNum=33) 0 22.49501 46.3351 24.5851 L
N-N--0.415700(PDBName=N	ResName=VAL	ResNum=34) 0 22.76201 45.9171 26.7631 L
H-H-0.271900(PDBName=HN	ResName=VAL	ResNum=34) 0 22.49701 45.5001 27.6291 L
C-CT--0.087500(PDBName=CA	ResName=VAL	ResNum=34) 0 23.98001 46.7131 26.8261 L
H-H1-0.096900(PDBName=HA	ResName=VAL	ResNum=34) 0 23.72101 47.7211 26.5271 L
C-CT-0.298500(PDBName=CB	ResName=VAL	ResNum=34) 0 24.60101 46.6841 28.2211 L
H-HC--0.029700(PDBName=HB	ResName=VAL	ResNum=34) 0 25.00701 45.6561 28.3881 L
C-CT--0.319200(PDBName=CG1	ResName=VAL	ResNum=34) 0 25.73201 47.6981 28.3041 L
H-HC-0.079100(PDBName=HG11	ResName=VAL	ResNum=34) 0 26.16401 47.7111 29.3281 L
H-HC-0.079100(PDBName=HG12	ResName=VAL	ResNum=34) 0 26.55501 47.4521 27.6011 L
H-HC-0.079100(PDBName=HG13	ResName=VAL	ResNum=34) 0 25.36101 48.7201 28.0751 L
C-CT--0.319200(PDBName=CG2	ResName=VAL	ResNum=34) 0 23.54801 46.9571 29.2641 L
H-HC-0.079100(PDBName=HG21	ResName=VAL	ResNum=34) 0 23.99701 46.9781 30.2801 L
H-HC-0.079100(PDBName=HG22	ResName=VAL	ResNum=34) 0 23.05901 47.9381 29.0781 L
H-HC-0.079100(PDBName=HG23	ResName=VAL	ResNum=34) 0 22.76501 46.1711 29.2601 L
C-C-0.597300(PDBName=C	ResName=VAL	ResNum=34) 0 25.03101 46.2021 25.8481 L
O-O--0.567900(PDBName=O	ResName=VAL	ResNum=34) 0 25.70301 46.9941 25.1891 L
N-N--0.415700(PDBName=N	ResName=ALA	ResNum=35) 0 25.15901 44.8771 25.7601 L
H-H-0.271900(PDBName=HN	ResName=ALA	ResNum=35) 0 24.58801 44.2561 26.2971 L
C-CT-0.033700(PDBName=CA	ResName=ALA	ResNum=35) 0 26.13201 44.2331 24.8831 L
H-H1-0.082300(PDBName=HA	ResName=ALA	ResNum=35) 0 27.13101 44.5851 25.1141 L
C-CT--0.182500(PDBName=CB	ResName=ALA	ResNum=35) 0 26.09401 42.7191 25.0721 L
H-HC-0.060300(PDBName=HB1	ResName=ALA	ResNum=35) 0 26.31901 42.4701 26.1311 L
H-HC-0.060300(PDBName=HB2	ResName=ALA	ResNum=35) 0 25.08801 42.3121 24.8311 L
H-HC-0.060300(PDBName=HB3	ResName=ALA	ResNum=35) 0 26.84501 42.2081 24.4321 L
C-C-0.597300(PDBName=C	ResName=ALA	ResNum=35) 0 25.89201 44.5561 23.4281 L
O-O--0.567900(PDBName=O	ResName=ALA	ResNum=35) 0 26.83501 44.6251 22.6341 L
N-N--0.347900(PDBName=N	ResName=LYS	ResNum=36) 0 24.62801 44.7511 23.0751 L
H-H-0.274700(PDBName=HN	ResName=LYS	ResNum=36) 0 23.85701 44.7221 23.7091 L
C-CT--0.240000(PDBName=CA	ResName=LYS	ResNum=36) 0 24.27901 45.0291 21.6911 L
H-H1-0.142600(PDBName=HA	ResName=LYS	ResNum=36) 0 25.02401 44.5061 21.1041 L
C-CT--0.009400(PDBName=CB	ResName=LYS	ResNum=36) 0 22.91001 44.4131 21.3711 L
H-HC-0.036200(PDBName=HB1	ResName=LYS	ResNum=36) 0 22.20401 44.7541 22.1631 L
H-HC-0.036200(PDBName=HB2	ResName=LYS	ResNum=36) 0 22.53601 44.8401 20.4141 L
C-CT-0.018700(PDBName=CG	ResName=LYS	ResNum=36) 0 22.92101 42.8791 21.3251 L
H-HC-0.010300(PDBName=HG1	ResName=LYS	ResNum=36) 0 23.23301 42.4871 22.3201 L
H-HC-0.010300(PDBName=HG2	ResName=LYS	ResNum=36) 0 21.88501 42.5151 21.1341 L
C-CT--0.047900(PDBName=CD	ResName=LYS	ResNum=36) 0 23.88601 42.3821 20.2481 L
H-HC-0.062100(PDBName=HD1	ResName=LYS	ResNum=36) 0 23.68401 42.9441 19.3081 L
H-HC-0.062100(PDBName=HD2	ResName=LYS	ResNum=36) 0 24.92301 42.6321 20.5701 L
C-CT--0.014300(PDBName=CE	ResName=LYS	ResNum=36) 0 23.77101 40.8831 19.9981 L
H-HP-0.113500(PDBName=HE1	ResName=LYS	ResNum=36) 0 24.12501 40.3121 20.8851 L
H-HP-0.113500(PDBName=HE2	ResName=LYS	ResNum=36) 0 22.71401 40.6001 19.7961 L
N-N3--0.385400(PDBName=NZ	ResName=LYS	ResNum=36) 0 24.59301 40.4611 18.8231 L
H-H-0.340000(PDBName=HZ1	ResName=LYS	ResNum=36) 0 24.50001 39.4361 18.6731 L
H-H-0.340000(PDBName=HZ2	ResName=LYS	ResNum=36) 0 24.26901 40.9651 17.9731 L
H-H-0.340000(PDBName=HZ3	ResName=LYS	ResNum=36) 0 25.59101 40.6941 18.9981 L
C-C-0.734100(PDBName=C	ResName=LYS	ResNum=36) 0 24.32101 46.4961 21.2781 L
O-O--0.589400(PDBName=O	ResName=LYS	ResNum=36) 0 24.18601 46.8061 20.0971 L
N-N--0.415700(PDBName=N	ResName=LEU	ResNum=37) 0 24.51901 47.3971 22.2371 L
H-H-0.271900(PDBName=HN	ResName=LEU	ResNum=37) 0 24.62401 47.1921 23.2081 L
C-CT--0.051800(PDBName=CA	ResName=LEU	ResNum=37) 0 24.59901 48.8181 21.9121 L
H-H1-0.092200(PDBName=HA	ResName=LEU	ResNum=37) 0 23.67201 49.0881 21.4231 L
C-CT--0.110200(PDBName=CB	ResName=LEU	ResNum=37) 0 24.85101 49.6591 23.1601 L
H-HC-0.045700(PDBName=HB1	ResName=LEU	ResNum=37) 0 25.77701 49.2671 23.6401 L
H-HC-0.045700(PDBName=HB2	ResName=LEU	ResNum=37) 0 25.08201 50.7031 22.8521 L
C-CT-0.353100(PDBName=CG	ResName=LEU	ResNum=37) 0 23.74401 49.6671 24.2111 L
H-HC--0.036100(PDBName=HG	ResName=LEU	ResNum=37) 0 23.56001 48.6231 24.5631 L
C-CT--0.412100(PDBName=CD1	ResName=LEU	ResNum=37) 0 24.18601 50.5261 25.3891 L
H-HC-0.100000(PDBName=HD11	ResName=LEU	ResNum=37) 0 23.37901 50.5891 26.1501 L
H-HC-0.100000(PDBName=HD12	ResName=LEU	ResNum=37) 0 25.08801 50.0931 25.8721 L
H-HC-0.100000(PDBName=HD13	ResName=LEU	ResNum=37) 0 24.42801 51.5571 25.0541 L
C-CT--0.412100(PDBName=CD2	ResName=LEU	ResNum=37) 0 22.45701 50.1901 23.6001 L
H-HC-0.100000(PDBName=HD21	ResName=LEU	ResNum=37) 0 21.64001 50.1821 24.3541 L
H-HC-0.100000(PDBName=HD22	ResName=LEU	ResNum=37) 0 22.56901 51.2321 23.2371 L
H-HC-0.100000(PDBName=HD23	ResName=LEU	ResNum=37) 0 22.14601 49.5531 22.7441 L
C-C-0.597300(PDBName=C	ResName=LEU	ResNum=37) 0 25.73201 49.0631 20.9201 L
O-O--0.567900(PDBName=O	ResName=LEU	ResNum=37) 0 26.83401 48.5251 21.0681 L
N-N--0.254800(PDBName=N	ResName=PRO	ResNum=38) 0 25.47101 49.8781 19.8891 L
C-CT-0.019200(PDBName=CD	ResName=PRO	ResNum=38) 0 24.16801 50.4901 19.5631 L
H-H1-0.039100(PDBName=HD1	ResName=PRO	ResNum=38) 0 23.94001 49.4001 19.6051 L
H-H1-0.039100(PDBName=HD2	ResName=PRO	ResNum=38) 0 23.93801 51.3751 20.2011 L
C-CT--0.026600(PDBName=CA	ResName=PRO	ResNum=38) 0 26.46301 50.2031 18.8611 L
H-H1-0.064100(PDBName=HA	ResName=PRO	ResNum=38) 0 26.56501 49.3601 18.1881 L
C-CT--0.007000(PDBName=CB	ResName=PRO	ResNum=38) 0 25.79801 51.3521 18.1091 L
H-HC-0.025300(PDBName=HB1	ResName=PRO	ResNum=38) 0 25.78601 51.1151 17.0211 L
H-HC-0.025300(PDBName=HB2	ResName=PRO	ResNum=38) 0 26.12501 52.3961 18.2901 L
C-CT-0.018900(PDBName=CG	ResName=PRO	ResNum=38) 0 24.36201 50.9271 18.1171 L
H-HC-0.021300(PDBName=HG1	ResName=PRO	ResNum=38) 0 23.66001 51.7801 18.1931 L
H-HC-0.021300(PDBName=HG2	ResName=PRO	ResNum=38) 0 24.25201 50.0821 17.5931 L
C-C-0.589600(PDBName=C	ResName=PRO	ResNum=38) 0 27.84201 50.5741 19.4111 L
O-O--0.574800(PDBName=O	ResName=PRO	ResNum=38) 0 28.86801 50.1581 18.8641 L
N-N--0.347900(PDBName=N	ResName=LYS	ResNum=39) 0 27.86301 51.3461 20.4941 L
H-H-0.274700(PDBName=HN	ResName=LYS	ResNum=39) 0 27.03401 51.6711 20.9471 L
C-CT--0.240000(PDBName=CA	ResName=LYS	ResNum=39) 0 29.11801 51.7811 21.1091 L
H-H1-0.142600(PDBName=HA	ResName=LYS	ResNum=39) 0 29.66001 52.3121 20.3361 L
C-CT--0.009400(PDBName=CB	ResName=LYS	ResNum=39) 0 28.82001 52.6861 22.3021 L
H-HC-0.036200(PDBName=HB1	ResName=LYS	ResNum=39) 0 29.76701 52.7881 22.8811 L
H-HC-0.036200(PDBName=HB2	ResName=LYS	ResNum=39) 0 28.56901 53.7051 21.9301 L
C-CT-0.018700(PDBName=CG	ResName=LYS	ResNum=39) 0 27.72501 52.1211 23.1891 L
H-HC-0.010300(PDBName=HG1	ResName=LYS	ResNum=39) 0 26.75501 52.5971 22.9181 L
H-HC-0.010300(PDBName=HG2	ResName=LYS	ResNum=39) 0 27.62601 51.0291 22.9921 L
C-CT--0.047900(PDBName=CD	ResName=LYS	ResNum=39) 0 27.97301 52.3521 24.6751 L
H-HC-0.062100(PDBName=HD1	ResName=LYS	ResNum=39) 0 27.18601 51.8131 25.2511 L
H-HC-0.062100(PDBName=HD2	ResName=LYS	ResNum=39) 0 28.95301 51.8921 24.9391 L
C-CT--0.014300(PDBName=CE	ResName=LYS	ResNum=39) 0 27.98001 53.8211 25.0521 L
H-HP-0.113500(PDBName=HE1	ResName=LYS	ResNum=39) 0 28.86401 54.3331 24.6101 L
H-HP-0.113500(PDBName=HE2	ResName=LYS	ResNum=39) 0 27.06001 54.3241 24.6811 L
N-N3--0.385400(PDBName=NZ	ResName=LYS	ResNum=39) 0 28.03801 53.9721 26.5381 L
H-H-0.340000(PDBName=HZ1	ResName=LYS	ResNum=39) 0 28.04401 54.9811 26.7941 L
H-H-0.340000(PDBName=HZ2	ResName=LYS	ResNum=39) 0 27.20901 53.5121 26.9661 L
H-H-0.340000(PDBName=HZ3	ResName=LYS	ResNum=39) 0 28.90301 53.5201 26.8981 L
C-C-0.734100(PDBName=C	ResName=LYS	ResNum=39) 0 30.00401 50.6301 21.5771 L
O-O--0.589400(PDBName=O	ResName=LYS	ResNum=39) 0 31.22001 50.7781 21.6721 L
N-N--0.415700(PDBName=N	ResName=ASN	ResNum=40) 0 29.39701 49.4851 21.8681 L
H-H-0.271900(PDBName=HN	ResName=ASN	ResNum=40) 0 28.41501 49.3261 21.7751 L
C-CT-0.014300(PDBName=CA	ResName=ASN	ResNum=40) 0 30.15201 48.3371 22.3621 L
H-H1-0.104800(PDBName=HA	ResName=ASN	ResNum=40) 0 31.08001 48.7651 22.7251 L
C-CT--0.204100(PDBName=CB	ResName=ASN	ResNum=40) 0 29.37901 47.6551 23.4931 L
H-HC-0.079700(PDBName=HB1	ResName=ASN	ResNum=40) 0 28.37601 47.3771 23.1011 L
H-HC-0.079700(PDBName=HB2	ResName=ASN	ResNum=40) 0 29.88801 46.7181 23.7981 L
C-C-0.713000(PDBName=CG	ResName=ASN	ResNum=40) 0 29.18401 48.5631 24.6881 L
O-O--0.593100(PDBName=OD1	ResName=ASN	ResNum=40) 0 30.12301 49.2381 25.1261 L
N-N--0.919100(PDBName=ND2	ResName=ASN	ResNum=40) 0 27.96501 48.5771 25.2361 L
H-H-0.419600(PDBName=HD21	ResName=ASN	ResNum=40) 0 27.82101 49.1791 26.0161 L
H-H-0.419600(PDBName=HD22	ResName=ASN	ResNum=40) 0 27.23701 48.0231 24.8451 L
C-C-0.597300(PDBName=C	ResName=ASN	ResNum=40) 0 30.50401 47.3021 21.3061 L
O-O--0.567900(PDBName=O	ResName=ASN	ResNum=40) 0 31.00701 46.2181 21.6291 L
N-N--0.347900(PDBName=N	ResName=LYS	ResNum=41) 0 30.25301 47.6361 20.0451 L
H-H-0.274700(PDBName=HN	ResName=LYS	ResNum=41) 0 29.86601 48.5151 19.7711 L
C-CT--0.240000(PDBName=CA	ResName=LYS	ResNum=41) 0 30.53301 46.7171 18.9531 L
H-H1-0.142600(PDBName=HA	ResName=LYS	ResNum=41) 0 29.83401 45.8961 19.0511 L
C-CT--0.009400(PDBName=CB	ResName=LYS	ResNum=41) 0 30.35001 47.4261 17.6051 L
H-HC-0.036200(PDBName=HB1	ResName=LYS	ResNum=41) 0 29.76001 48.3521 17.7991 L
H-HC-0.036200(PDBName=HB2	ResName=LYS	ResNum=41) 0 31.34501 47.7611 17.2341 L
C-CT-0.018700(PDBName=CG	ResName=LYS	ResNum=41) 0 29.63101 46.5861 16.5491 L
H-HC-0.010300(PDBName=HG1	ResName=LYS	ResNum=41) 0 28.57401 46.4311 16.8641 L
H-HC-0.010300(PDBName=HG2	ResName=LYS	ResNum=41) 0 29.61201 47.1501 15.5881 L
C-CT--0.047900(PDBName=CD	ResName=LYS	ResNum=41) 0 30.29701 45.2311 16.3561 L
H-HC-0.062100(PDBName=HD1	ResName=LYS	ResNum=41) 0 31.31201 45.3961 15.9261 L
H-HC-0.062100(PDBName=HD2	ResName=LYS	ResNum=41) 0 30.43101 44.7651 17.3591 L
C-CT--0.014300(PDBName=CE	ResName=LYS	ResNum=41) 0 29.47101 44.3211 15.4551 L
H-HP-0.113500(PDBName=HE1	ResName=LYS	ResNum=41) 0 28.42401 44.2521 15.8251 L
H-HP-0.113500(PDBName=HE2	ResName=LYS	ResNum=41) 0 29.45101 44.7151 14.4151 L
N-N3--0.385400(PDBName=NZ	ResName=LYS	ResNum=41) 0 30.02201 42.9331 15.4021 L
H-H-0.340000(PDBName=HZ1	ResName=LYS	ResNum=41) 0 29.43501 42.3401 14.7811 L
H-H-0.340000(PDBName=HZ2	ResName=LYS	ResNum=41) 0 30.99501 42.9591 15.0351 L
H-H-0.340000(PDBName=HZ3	ResName=LYS	ResNum=41) 0 30.02901 42.5271 16.3601 L
C-C-0.734100(PDBName=C	ResName=LYS	ResNum=41) 0 31.94301 46.1291 19.0401 L
O-O--0.589400(PDBName=O	ResName=LYS	ResNum=41) 0 32.11601 44.9091 19.0621 L
N-N--0.415700(PDBName=N	ResName=ASN	ResNum=42) 0 32.94501 47.0021 19.1031 L
H-H-0.271900(PDBName=HN	ResName=ASN	ResNum=42) 0 32.81801 47.9931 19.1201 L
C-CT-0.014300(PDBName=CA	ResName=ASN	ResNum=42) 0 34.33901 46.5691 19.1531 L
H-H1-0.104800(PDBName=HA	ResName=ASN	ResNum=42) 0 34.40101 45.7861 18.4051 L
C-CT--0.204100(PDBName=CB	ResName=ASN	ResNum=42) 0 35.27301 47.7311 18.8071 L
H-HC-0.079700(PDBName=HB1	ResName=ASN	ResNum=42) 0 36.28501 47.3101 18.6211 L
H-HC-0.079700(PDBName=HB2	ResName=ASN	ResNum=42) 0 34.94201 48.2271 17.8721 L
C-C-0.713000(PDBName=CG	ResName=ASN	ResNum=42) 0 35.38301 48.7451 19.9301 L
O-O--0.593100(PDBName=OD1	ResName=ASN	ResNum=42) 0 36.22401 48.6121 20.8201 L
N-N--0.919100(PDBName=ND2	ResName=ASN	ResNum=42) 0 34.53401 49.7731 19.8881 L
H-H-0.419600(PDBName=HD21	ResName=ASN	ResNum=42) 0 34.60201 50.4531 20.6131 L
H-H-0.419600(PDBName=HD22	ResName=ASN	ResNum=42) 0 33.88701 49.8541 19.1371 L
C-C-0.597300(PDBName=C	ResName=ASN	ResNum=42) 0 34.77601 45.9751 20.4771 L
O-O--0.567900(PDBName=O	ResName=ASN	ResNum=42) 0 35.95301 45.6531 20.6501 L
N-N--0.347900(PDBName=N	ResName=ARG	ResNum=43) 0 33.84701 45.8371 21.4191 L
H-H-0.274700(PDBName=HN	ResName=ARG	ResNum=43) 0 32.89701 46.1131 21.2921 L
C-CT--0.263700(PDBName=CA	ResName=ARG	ResNum=43) 0 34.19301 45.2601 22.7101 L
H-H1-0.156000(PDBName=HA	ResName=ARG	ResNum=43) 0 35.27001 45.2941 22.8251 L
C-CT--0.000700(PDBName=CB	ResName=ARG	ResNum=43) 0 33.53701 46.0551 23.8411 L
H-HC-0.032700(PDBName=HB1	ResName=ARG	ResNum=43) 0 32.44201 46.0701 23.6221 L
H-HC-0.032700(PDBName=HB2	ResName=ARG	ResNum=43) 0 33.65001 45.5021 24.7991 L
C-CT-0.039000(PDBName=CG	ResName=ARG	ResNum=43) 0 34.05401 47.4771 23.9341 L
H-HC-0.028500(PDBName=HG1	ResName=ARG	ResNum=43) 0 35.15601 47.4631 23.7881 L
H-HC-0.028500(PDBName=HG2	ResName=ARG	ResNum=43) 0 33.64701 48.0671 23.0811 L
C-CT-0.048600(PDBName=CD	ResName=ARG	ResNum=43) 0 33.65101 48.1741 25.2321 L
H-H1-0.068700(PDBName=HD1	ResName=ARG	ResNum=43) 0 32.54401 48.3041 25.2551 L
H-H1-0.068700(PDBName=HD2	ResName=ARG	ResNum=43) 0 33.96001 47.5841 26.1261 L
N-N2--0.529500(PDBName=NE	ResName=ARG	ResNum=43) 0 34.29601 49.4831 25.3401 L
H-H-0.345600(PDBName=HE	ResName=ARG	ResNum=43) 0 34.59401 49.8521 24.4521 L
C-CA-0.807600(PDBName=CZ	ResName=ARG	ResNum=43) 0 34.48601 50.1471 26.4781 L
N-N2--0.862700(PDBName=NH1	ResName=ARG	ResNum=43) 0 34.08001 49.6381 27.6381 L
H-H-0.447800(PDBName=HH11	ResName=ARG	ResNum=43) 0 34.19901 50.1451 28.4801 L
H-H-0.447800(PDBName=HH12	ResName=ARG	ResNum=43) 0 33.53601 48.7971 27.5881 L
N-N2--0.862700(PDBName=NH2	ResName=ARG	ResNum=43) 0 35.10201 51.3241 26.4591 L
H-H-0.447800(PDBName=HH21	ResName=ARG	ResNum=43) 0 35.32201 51.7801 27.3101 L
H-H-0.447800(PDBName=HH22	ResName=ARG	ResNum=43) 0 35.50601 51.6051 25.5981 L
C-C-0.734100(PDBName=C	ResName=ARG	ResNum=43) 0 33.79501 43.7921 22.7711 L
O-O--0.589400(PDBName=O	ResName=ARG	ResNum=43) 0 34.02901 43.1181 23.7651 L
N-N--0.415700(PDBName=N	ResName=ASN	ResNum=44) 0 33.223455 43.265925 21.685059 L
H-H-0.271900(PDBName=HN	ResName=ASN	ResNum=44) 0 33.123917 43.884837 20.893331 L
C-CT-0.014300(PDBName=CA	ResName=ASN	ResNum=44) 0 32.703351 41.914287 21.540146 L
H-H1-0.104800(PDBName=HA	ResName=ASN	ResNum=44) 0 32.857131 41.348504 22.462962 L
C-CT--0.204100(PDBName=CB	ResName=ASN	ResNum=44) 0 31.194241 42.016816 21.263308 L
H-HC-0.079700(PDBName=HB1	ResName=ASN	ResNum=44) 0 31.019572 42.649297 20.392978 L
H-HC-0.079700(PDBName=HB2	ResName=ASN	ResNum=44) 0 30.805848 41.022964 21.040998 L
C-C-0.713000(PDBName=CG	ResName=ASN	ResNum=44) 0 30.419035 42.550414 22.448729 L
O-O--0.593100(PDBName=OD1	ResName=ASN	ResNum=44) 0 30.347743 41.918275 23.485849 L
N-N--0.919100(PDBName=ND2	ResName=ASN	ResNum=44) 0 29.815872 43.708813 22.35398 L
H-H-0.419600(PDBName=HD21	ResName=ASN	ResNum=44) 0 29.170413 43.964274 23.084167 L
H-H-0.419600(PDBName=HD22	ResName=ASN	ResNum=44) 0 30.026471 44.358487 21.613815 L
C-C-0.597300(PDBName=C	ResName=ASN	ResNum=44) 0 33.432394 41.192076 20.398091 L
O-O--0.567900(PDBName=O	ResName=ASN	ResNum=44) 0 33.222829 41.503948 19.225231 L
N-N--0.347900(PDBName=N	ResName=ARG	ResNum=45) 0 34.260038 40.193792 20.730581 L
H-H-0.274700(PDBName=HN	ResName=ARG	ResNum=45) 0 34.39665 40.028872 21.728545 L
C-CT--0.263700(PDBName=CA	ResName=ARG	ResNum=45) 0 35.038532 39.378797 19.774755 L
H-H1-0.156000(PDBName=HA	ResName=ARG	ResNum=45) 0 35.645827 40.05559 19.17205 L
C-CT--0.000700(PDBName=CB	ResName=ARG	ResNum=45) 0 35.997463 38.482265 20.588574 L
H-HC-0.032700(PDBName=HB1	ResName=ARG	ResNum=45) 0 36.61649 39.124816 21.218238 L
H-HC-0.032700(PDBName=HB2	ResName=ARG	ResNum=45) 0 35.412682 37.836338 21.245604 L
C-CT-0.039000(PDBName=CG	ResName=ARG	ResNum=45) 0 36.926825 37.605924 19.731605 L
H-HC-0.028500(PDBName=HG1	ResName=ARG	ResNum=45) 0 36.323018 36.879941 19.190072 L
H-HC-0.028500(PDBName=HG2	ResName=ARG	ResNum=45) 0 37.457139 38.219229 19.002244 L
C-CT-0.048600(PDBName=CD	ResName=ARG	ResNum=45) 0 37.930079 36.817452 20.582997 L
H-H1-0.068700(PDBName=HD1	ResName=ARG	ResNum=45) 0 37.468424 36.558706 21.537385 L
H-H1-0.068700(PDBName=HD2	ResName=ARG	ResNum=45) 0 38.157344 35.886271 20.067008 L
N-N2--0.529500(PDBName=NE	ResName=ARG	ResNum=45) 0 39.181705 37.5543 20.836596 L
H-H-0.345600(PDBName=HE	ResName=ARG	ResNum=45) 0 39.261417 37.97705 21.759753 L
C-CA-0.807600(PDBName=CZ	ResName=ARG	ResNum=45) 0 40.293791 37.514334 20.125559 L
N-N2--0.862700(PDBName=NH1	ResName=ARG	ResNum=45) 0 40.366655 36.853628 19.002608 L
H-H-0.447800(PDBName=HH11	ResName=ARG	ResNum=45) 0 41.246797 36.636146 18.5556 L
H-H-0.447800(PDBName=HH12	ResName=ARG	ResNum=45) 0 39.533854 36.404212 18.679713 L
N-N2--0.862700(PDBName=NH2	ResName=ARG	ResNum=45) 0 41.363368 38.13198 20.531292 L
H-H-0.447800(PDBName=HH21	ResName=ARG	ResNum=45) 0 42.181205 38.168776 19.954664 L
H-H-0.447800(PDBName=HH22	ResName=ARG	ResNum=45) 0 41.326186 38.667791 21.399267 L
C-C-0.734100(PDBName=C	ResName=ARG	ResNum=45) 0 34.181598 38.603031 18.751937 L
O-O--0.589400(PDBName=O	ResName=ARG	ResNum=45) 0 34.7066 38.165311 17.733107 L
N-N--0.415700(PDBName=N	ResName=TYR	ResNum=46) 0 32.879106 38.431913 18.997254 L
H-H-0.271900(PDBName=HN	ResName=TYR	ResNum=46) 0 32.512835 38.914797 19.800954 L
C-CT--0.001400(PDBName=CA	ResName=TYR	ResNum=46) 0 31.961683 37.616829 18.188179 L
H-H1-0.087600(PDBName=HA	ResName=TYR	ResNum=46) 0 32.472269 37.323186 17.269472 L
C-CT--0.015200(PDBName=CB	ResName=TYR	ResNum=46) 0 31.624119 36.327111 18.96041 L
H-HC-0.029500(PDBName=HB1	ResName=TYR	ResNum=46) 0 31.294471 36.58404 19.96868 L
H-HC-0.029500(PDBName=HB2	ResName=TYR	ResNum=46) 0 30.794096 35.818531 18.468702 L
C-CA--0.001100(PDBName=CG	ResName=TYR	ResNum=46) 0 32.791475 35.358255 19.0367 L
C-CA--0.190600(PDBName=CD1	ResName=TYR	ResNum=46) 0 32.960957 34.385724 18.030985 L
H-HA-0.169900(PDBName=HD1	ResName=TYR	ResNum=46) 0 32.240269 34.291525 17.231089 L
C-CA--0.234100(PDBName=CE1	ResName=TYR	ResNum=46) 0 34.089567 33.544264 18.044007 L
H-HA-0.165600(PDBName=HE1	ResName=TYR	ResNum=46) 0 34.236477 32.803043 17.272645 L
C-C-0.322600(PDBName=CZ	ResName=TYR	ResNum=46) 0 35.06308 33.680266 19.054092 L
O-OH--0.557900(PDBName=OH	ResName=TYR	ResNum=46) 0 36.162333 32.880346 19.038596 L
H-HO-0.399200(PDBName=HH	ResName=TYR	ResNum=46) 0 36.880442 33.207858 19.603455 L
C-CA--0.190600(PDBName=CD2	ResName=TYR	ResNum=46) 0 33.744448 35.46983 20.06871 L
H-HA-0.169900(PDBName=HD2	ResName=TYR	ResNum=46) 0 33.617059 36.212414 20.84529 L
C-CA--0.234100(PDBName=CE2	ResName=TYR	ResNum=46) 0 34.885915 34.644623 20.068625 L
H-HA-0.165600(PDBName=HE2	ResName=TYR	ResNum=46) 0 35.63034 34.760153 20.836934 L
C-C-0.597300(PDBName=C	ResName=TYR	ResNum=46) 0 30.694133 38.378476 17.755483 L
O-O--0.567900(PDBName=O	ResName=TYR	ResNum=46) 0 30.347081 39.427661 18.296171 L
N-N--0.347900(PDBName=N	ResName=ARG	ResNum=47) 0 29.98612 37.839578 16.750362 L
H-H-0.274700(PDBName=HN	ResName=ARG	ResNum=47) 0 30.360523 36.993527 16.344691 L
C-CT--0.263700(PDBName=CA	ResName=ARG	ResNum=47) 0 28.684467 38.335795 16.259063 L
H-H1-0.156000(PDBName=HA	ResName=ARG	ResNum=47) 0 28.785998 39.391451 16.01583 L
C-CT--0.000700(PDBName=CB	ResName=ARG	ResNum=47) 0 28.303627 37.562503 14.976342 L
H-HC-0.032700(PDBName=HB1	ResName=ARG	ResNum=47) 0 29.127959 37.633461 14.264527 L
H-HC-0.032700(PDBName=HB2	ResName=ARG	ResNum=47) 0 28.18023 36.509338 15.217632 L
C-CT-0.039000(PDBName=CG	ResName=ARG	ResNum=47) 0 27.032388 38.090564 14.282851 L
H-HC-0.028500(PDBName=HG1	ResName=ARG	ResNum=47) 0 26.232694 38.233583 15.010831 L
H-HC-0.028500(PDBName=HG2	ResName=ARG	ResNum=47) 0 27.26361 39.060376 13.841265 L
C-CT-0.048600(PDBName=CD	ResName=ARG	ResNum=47) 0 26.519588 37.154707 13.173305 L
H-H1-0.068700(PDBName=HD1	ResName=ARG	ResNum=47) 0 25.907268 37.745982 12.489886 L
H-H1-0.068700(PDBName=HD2	ResName=ARG	ResNum=47) 0 27.363039 36.740649 12.617064 L
N-N2--0.529500(PDBName=NE	ResName=ARG	ResNum=47) 0 25.696967 36.067501 13.73184 L
H-H-0.345600(PDBName=HE	ResName=ARG	ResNum=47) 0 25.873032 35.77421 14.69724 L
C-CA-0.807600(PDBName=CZ	ResName=ARG	ResNum=47) 0 24.679538 35.425321 13.191778 L
N-N2--0.862700(PDBName=NH1	ResName=ARG	ResNum=47) 0 24.390784 35.504832 11.922194 L
H-H-0.447800(PDBName=HH11	ResName=ARG	ResNum=47) 0 23.610365 34.992547 11.556082 L
H-H-0.447800(PDBName=HH12	ResName=ARG	ResNum=47) 0 24.995111 36.031178 11.32235 L
N-N2--0.862700(PDBName=NH2	ResName=ARG	ResNum=47) 0 23.915729 34.694978 13.942989 L
H-H-0.447800(PDBName=HH21	ResName=ARG	ResNum=47) 0 23.113096 34.199588 13.613556 L
H-H-0.447800(PDBName=HH22	ResName=ARG	ResNum=47) 0 24.075731 34.807624 14.951391 L
C-C-0.734100(PDBName=C	ResName=ARG	ResNum=47) 0 27.596685 38.253806 17.341291 L
O-O--0.589400(PDBName=O	ResName=ARG	ResNum=47) 0 26.881434 39.229675 17.574569 L
N-N--0.516300(PDBName=N	ResName=ASP	ResNum=48) 0 27.461473 37.08225 17.957679 L
H-H-0.293600(PDBName=HN	ResName=ASP	ResNum=48) 0 28.001834 36.333492 17.550113 L
C-CT-0.038100(PDBName=CA	ResName=ASP	ResNum=48) 0 26.331083 36.684348 18.805747 L
H-H1-0.088000(PDBName=HA	ResName=ASP	ResNum=48) 0 25.491925 37.355782 18.623594 L
C-CT--0.030300(PDBName=CB	ResName=ASP	ResNum=48) 0 25.869141 35.27535 18.405003 L
H-HC--0.012200(PDBName=HB1	ResName=ASP	ResNum=48) 0 26.638003 34.544109 18.662244 L
H-HC--0.012200(PDBName=HB2	ResName=ASP	ResNum=48) 0 24.95709 35.025221 18.949173 L
C-C-0.799400(PDBName=CG	ResName=ASP	ResNum=48) 0 25.607959 35.213493 16.905936 L
O-O2--0.801400(PDBName=OD1	ResName=ASP	ResNum=48) 0 26.563568 34.933232 16.154415 L
O-O2--0.801400(PDBName=OD2	ResName=ASP	ResNum=48) 0 24.507096 35.584356 16.455372 L
C-C-0.536600(PDBName=C	ResName=ASP	ResNum=48) 0 26.655463 36.75334 20.303349 L
O-O--0.581900(PDBName=O	ResName=ASP	ResNum=48) 0 26.01128 37.514362 21.023675 L
N-N--0.415700(PDBName=N	ResName=VAL	ResNum=49) 0 27.636234 35.957539 20.754623 L
H-H-0.271900(PDBName=HN	ResName=VAL	ResNum=49) 0 28.089985 35.392672 20.055696 L
C-CT--0.087500(PDBName=CA	ResName=VAL	ResNum=49) 0 27.968945 35.672267 22.164806 L
H-H1-0.096900(PDBName=HA	ResName=VAL	ResNum=49) 0 27.166906 35.055369 22.570655 L
C-CT-0.298500(PDBName=CB	ResName=VAL	ResNum=49) 0 29.274919 34.857781 22.28482 L
H-HC--0.029700(PDBName=HB	ResName=VAL	ResNum=49) 0 30.104731 35.437472 21.879277 L
C-CT--0.319200(PDBName=CG1	ResName=VAL	ResNum=49) 0 29.586527 34.514054 23.748455 L
H-HC-0.079100(PDBName=HG11	ResName=VAL	ResNum=49) 0 30.474639 33.886213 23.800251 L
H-HC-0.079100(PDBName=HG12	ResName=VAL	ResNum=49) 0 29.794168 35.420352 24.31776 L
H-HC-0.079100(PDBName=HG13	ResName=VAL	ResNum=49) 0 28.745092 33.989474 24.202547 L
C-CT--0.319200(PDBName=CG2	ResName=VAL	ResNum=49) 0 29.184735 33.539648 21.500045 L
H-HC-0.079100(PDBName=HG21	ResName=VAL	ResNum=49) 0 30.099711 32.964539 21.63794 L
H-HC-0.079100(PDBName=HG22	ResName=VAL	ResNum=49) 0 28.337186 32.951262 21.854648 L
H-HC-0.079100(PDBName=HG23	ResName=VAL	ResNum=49) 0 29.067751 33.733801 20.435104 L
C-C-0.597300(PDBName=C	ResName=VAL	ResNum=49) 0 28.050385 36.941831 23.014966 L
O-O--0.567900(PDBName=O	ResName=VAL	ResNum=49) 0 28.990365 37.728595 22.896457 L
N-N--0.415700(PDBName=N	ResName=SER	ResNum=50) 0 27.062174 37.115572 23.891792 L
H-H-0.271900(PDBName=HN	ResName=SER	ResNum=50) 0 26.358609 36.393077 23.971379 L
C-CT--0.024900(PDBName=CA	ResName=SER	ResNum=50) 0 26.85034 38.325514 24.688747 L
H-H1-0.084300(PDBName=HA	ResName=SER	ResNum=50) 0 27.729761 38.961487 24.606717 L
C-CT-0.211700(PDBName=CB	ResName=SER	ResNum=50) 0 25.647858 39.105764 24.143476 L
H-H1-0.035200(PDBName=HB1	ResName=SER	ResNum=50) 0 24.758846 38.476196 24.194287 L
H-H1-0.035200(PDBName=HB2	ResName=SER	ResNum=50) 0 25.489265 39.982469 24.769575 L
O-OH--0.654600(PDBName=OG	ResName=SER	ResNum=50) 0 25.839613 39.526209 22.80265 L
H-HO-0.427500(PDBName=HG1	ResName=SER	ResNum=50) 0 25.980147 38.729236 22.253741 L
C-C-0.597300(PDBName=C	ResName=SER	ResNum=50) 0 26.591453 37.97827 26.165682 L
O-O--0.567900(PDBName=O	ResName=SER	ResNum=50) 0 25.984175 36.942824 26.441933 L
N-N--0.254800(PDBName=N	ResName=PRO	ResNum=51) 0 27.03701 38.8071 27.1231 L
C-CT-0.019200(PDBName=CD	ResName=PRO	ResNum=51) 0 28.01001 39.8991 26.9241 L
H-H1-0.039100(PDBName=HD1	ResName=PRO	ResNum=51) 0 29.07301 39.6701 26.6831 L
H-H1-0.039100(PDBName=HD2	ResName=PRO	ResNum=51) 0 27.54501 40.4961 26.1061 L
C-CT--0.026600(PDBName=CA	ResName=PRO	ResNum=51) 0 26.67401 38.6721 28.5391 L
H-H1-0.064100(PDBName=HA	ResName=PRO	ResNum=51) 0 26.77101 37.6381 28.8501 L
C-CT--0.007000(PDBName=CB	ResName=PRO	ResNum=51) 0 27.71001 39.5501 29.2371 L
H-HC-0.025300(PDBName=HB1	ResName=PRO	ResNum=51) 0 28.63501 38.9551 29.4061 L
H-HC-0.025300(PDBName=HB2	ResName=PRO	ResNum=51) 0 27.05101 40.1111 29.9311 L
C-CT-0.018900(PDBName=CG	ResName=PRO	ResNum=51) 0 27.92701 40.6591 28.2331 L
H-HC-0.021300(PDBName=HG1	ResName=PRO	ResNum=51) 0 28.99901 40.8841 28.0631 L
H-HC-0.021300(PDBName=HG2	ResName=PRO	ResNum=51) 0 27.11001 41.4101 28.3331 L
C-C-0.589600(PDBName=C	ResName=PRO	ResNum=51) 0 25.24301 39.1521 28.8291 L
O-O--0.574800(PDBName=O	ResName=PRO	ResNum=51) 0 24.86901 40.2351 28.4031 L
N-N--0.415700(PDBName=N	ResName=PHE	ResNum=52) 0 24.44301 38.3611 29.5421 L
H-H-0.271900(PDBName=HN	ResName=PHE	ResNum=52) 0 24.67501 37.4531 29.8881 L
C-CT--0.002400(PDBName=CA	ResName=PHE	ResNum=52) 0 23.09501 38.8091 29.8771 L
H-H1-0.097800(PDBName=HA	ResName=PHE	ResNum=52) 0 22.56901 39.0721 28.9681 L
C-CT--0.034300(PDBName=CB	ResName=PHE	ResNum=52) 0 22.37501 37.8071 30.7811 L
H-HC-0.029500(PDBName=HB1	ResName=PHE	ResNum=52) 0 22.99201 37.6271 31.6881 L
H-HC-0.029500(PDBName=HB2	ResName=PHE	ResNum=52) 0 21.39701 38.2081 31.1241 L
C-CA-0.011800(PDBName=CG	ResName=PHE	ResNum=52) 0 22.16301 36.4631 30.1491 L
C-CA--0.125600(PDBName=CD1	ResName=PHE	ResNum=52) 0 21.74701 36.3611 28.8331 L
H-HA-0.133000(PDBName=HD1	ResName=PHE	ResNum=52) 0 21.56101 37.2591 28.2601 L
C-CA--0.170400(PDBName=CE1	ResName=PHE	ResNum=52) 0 21.56101 35.1221 28.2461 L
H-HA-0.143000(PDBName=HE1	ResName=PHE	ResNum=52) 0 21.24201 35.0541 27.2151 L
C-CA--0.107200(PDBName=CZ	ResName=PHE	ResNum=52) 0 21.79101 33.9671 28.9831 L
H-HA-0.129700(PDBName=HZ	ResName=PHE	ResNum=52) 0 21.65601 32.9971 28.5271 L
C-CA--0.125600(PDBName=CD2	ResName=PHE	ResNum=52) 0 22.38801 35.3051 30.8751 L
H-HA-0.133000(PDBName=HD2	ResName=PHE	ResNum=52) 0 22.69101 35.3671 31.9111 L
C-CA--0.170400(PDBName=CE2	ResName=PHE	ResNum=52) 0 22.20401 34.0601 30.3001 L
H-HA-0.143000(PDBName=HE2	ResName=PHE	ResNum=52) 0 22.38201 33.1671 30.8821 L
C-C-0.597300(PDBName=C	ResName=PHE	ResNum=52) 0 23.31801 40.0941 30.6481 L
O-O--0.567900(PDBName=O	ResName=PHE	ResNum=52) 0 24.33101 40.2301 31.3421 L
N-N--0.516300(PDBName=N	ResName=ASP	ResNum=53) 0 22.39301 41.0421 30.5391 L
H-H-0.293600(PDBName=HN	ResName=ASP	ResNum=53) 0 21.55801 41.0001 29.9961 L
C-CT-0.038100(PDBName=CA	ResName=ASP	ResNum=53) 0 22.54101 42.3041 31.2571 L
H-H1-0.088000(PDBName=HA	ResName=ASP	ResNum=53) 0 23.52701 42.6781 31.0071 L
C-CT--0.030300(PDBName=CB	ResName=ASP	ResNum=53) 0 21.43201 43.2871 30.8661 L
H-HC--0.012200(PDBName=HB1	ResName=ASP	ResNum=53) 0 20.44501 42.8261 31.0741 L
H-HC--0.012200(PDBName=HB2	ResName=ASP	ResNum=53) 0 21.51201 44.2211 31.4571 L
C-C-0.799400(PDBName=CG	ResName=ASP	ResNum=53) 0 21.46101 43.6431 29.4101 L
O-O2--0.801400(PDBName=OD1	ResName=ASP	ResNum=53) 0 22.54701 44.0061 28.9191 L
O-O2--0.801400(PDBName=OD2	ResName=ASP	ResNum=53) 0 20.39501 43.5631 28.7611 L
C-C-0.536600(PDBName=C	ResName=ASP	ResNum=53) 0 22.50301 42.1441 32.7681 L
O-O--0.581900(PDBName=O	ResName=ASP	ResNum=53) 0 23.21401 42.8401 33.4911 L
N-N--0.415700(PDBName=N	ResName=HSE	ResNum=54) 0 21.67301 41.2231 33.2421 L
H-H-0.271900(PDBName=HN	ResName=HSE	ResNum=54) 0 21.12201 40.6071 32.6811 L
C-CT--0.058100(PDBName=CA	ResName=HSE	ResNum=54) 0 21.50401 41.0411 34.6751 L
H-H1-0.136000(PDBName=HA	ResName=HSE	ResNum=54) 0 21.30501 42.0361 35.0531 L
C-CT--0.007400(PDBName=CB	ResName=HSE	ResNum=54) 0 20.28301 40.1501 34.9351 L
H-HC-0.036700(PDBName=HB1	ResName=HSE	ResNum=54) 0 19.89501 40.3891 35.9491 L
H-HC-0.036700(PDBName=HB2	ResName=HSE	ResNum=54) 0 19.48001 40.4021 34.2111 L
N-NB--0.543200(PDBName=ND1	ResName=HSE	ResNum=54) 0 21.08501 37.9931 35.9691 L
C-CC-0.186800(PDBName=CG	ResName=HSE	ResNum=54) 0 20.56901 38.6801 34.8931 L
C-CR-0.163500(PDBName=CE1	ResName=HSE	ResNum=54) 0 21.18401 36.7101 35.6661 L
H-H5-0.143500(PDBName=HE1	ResName=HSE	ResNum=54) 0 21.56401 35.9401 36.3421 L
N-NA--0.279500(PDBName=NE2	ResName=HSE	ResNum=54) 0 20.75601 36.5421 34.4281 L
H-H-0.333900(PDBName=HE2	ResName=HSE	ResNum=54) 0 20.73901 35.6711 33.9381 L
C-CW--0.220700(PDBName=CD2	ResName=HSE	ResNum=54) 0 20.36901 37.7591 33.9211 L
H-H4-0.186200(PDBName=HD2	ResName=HSE	ResNum=54) 0 19.99301 37.8831 32.9151 L
C-C-0.597300(PDBName=C	ResName=HSE	ResNum=54) 0 22.70301 40.5061 35.4361 L
O-O--0.567900(PDBName=O	ResName=HSE	ResNum=54) 0 22.83901 40.7611 36.6311 L
N-N--0.415700(PDBName=N	ResName=SER	ResNum=55) 0 23.57001 39.7691 34.7531 L
H-H-0.271900(PDBName=HN	ResName=SER	ResNum=55) 0 23.49901 39.5581 33.7781 L
C-CT--0.024900(PDBName=CA	ResName=SER	ResNum=55) 0 24.73801 39.1911 35.4051 L
H-H1-0.084300(PDBName=HA	ResName=SER	ResNum=55) 0 24.66001 39.5141 36.4351 L
C-CT-0.211700(PDBName=CB	ResName=SER	ResNum=55) 0 24.68901 37.6681 35.2851 L
H-H1-0.035200(PDBName=HB1	ResName=SER	ResNum=55) 0 25.65101 37.2591 35.6711 L
H-H1-0.035200(PDBName=HB2	ResName=SER	ResNum=55) 0 23.87801 37.2541 35.9261 L
O-OH--0.654600(PDBName=OG	ResName=SER	ResNum=55) 0 24.53101 37.2801 33.9331 L
H-HO-0.427500(PDBName=HG1	ResName=SER	ResNum=55) 0 24.72901 36.3361 33.8841 L
C-C-0.597300(PDBName=C	ResName=SER	ResNum=55) 0 26.08101 39.6911 34.8731 L
O-O--0.567900(PDBName=O	ResName=SER	ResNum=55) 0 27.12301 39.1631 35.2541 L
N-N--0.347900(PDBName=N	ResName=ARG	ResNum=56) 0 26.07101 40.7091 34.0121 L
H-H-0.274700(PDBName=HN	ResName=ARG	ResNum=56) 0 25.23201 41.1571 33.7121 L
C-CT--0.263700(PDBName=CA	ResName=ARG	ResNum=56) 0 27.32101 41.2221 33.4601 L
H-H1-0.156000(PDBName=HA	ResName=ARG	ResNum=56) 0 27.90401 40.3761 33.1171 L
C-CT--0.000700(PDBName=CB	ResName=ARG	ResNum=56) 0 27.05301 42.1711 32.2841 L
H-HC-0.032700(PDBName=HB1	ResName=ARG	ResNum=56) 0 28.00501 42.2301 31.7041 L
H-HC-0.032700(PDBName=HB2	ResName=ARG	ResNum=56) 0 26.30501 41.7131 31.5991 L
C-CT-0.039000(PDBName=CG	ResName=ARG	ResNum=56) 0 26.64201 43.5781 32.6771 L
H-HC-0.028500(PDBName=HG1	ResName=ARG	ResNum=56) 0 25.95101 43.5151 33.5461 L
H-HC-0.028500(PDBName=HG2	ResName=ARG	ResNum=56) 0 27.53801 44.1271 33.0471 L
C-CT-0.048600(PDBName=CD	ResName=ARG	ResNum=56) 0 26.04801 44.3381 31.4951 L
H-H1-0.068700(PDBName=HD1	ResName=ARG	ResNum=56) 0 26.77901 44.3451 30.6541 L
H-H1-0.068700(PDBName=HD2	ResName=ARG	ResNum=56) 0 25.10101 43.8681 31.1411 L
N-N2--0.529500(PDBName=NE	ResName=ARG	ResNum=56) 0 25.71201 45.7251 31.8291 L
H-H-0.345600(PDBName=HE	ResName=ARG	ResNum=56) 0 24.75001 45.8451 32.0981 L
C-CA-0.807600(PDBName=CZ	ResName=ARG	ResNum=56) 0 26.56901 46.7401 31.7901 L
N-N2--0.862700(PDBName=NH1	ResName=ARG	ResNum=56) 0 27.82601 46.5361 31.4211 L
H-H-0.447800(PDBName=HH11	ResName=ARG	ResNum=56) 0 28.47701 47.2821 31.4141 L
H-H-0.447800(PDBName=HH12	ResName=ARG	ResNum=56) 0 28.10101 45.5811 31.2891 L
N-N2--0.862700(PDBName=NH2	ResName=ARG	ResNum=56) 0 26.17301 47.9551 32.1451 L
H-H-0.447800(PDBName=HH21	ResName=ARG	ResNum=56) 0 26.78401 48.7261 32.0341 L
H-H-0.447800(PDBName=HH22	ResName=ARG	ResNum=56) 0 25.20401 48.0791 32.3141 L
C-C-0.734100(PDBName=C	ResName=ARG	ResNum=56) 0 28.16601 41.9381 34.5061 L
O-O--0.589400(PDBName=O	ResName=ARG	ResNum=56) 0 27.67101 42.3531 35.5581 L
N-N--0.415700(PDBName=N	ResName=ILE	ResNum=57) 0 29.45701 42.0581 34.2131 L
H-H-0.271900(PDBName=HN	ResName=ILE	ResNum=57) 0 29.86901 41.6951 33.3801 L
C-CT--0.059700(PDBName=CA	ResName=ILE	ResNum=57) 0 30.39401 42.7391 35.0941 L
H-H1-0.086900(PDBName=HA	ResName=ILE	ResNum=57) 0 29.97401 42.7501 36.0921 L
C-CT-0.130300(PDBName=CB	ResName=ILE	ResNum=57) 0 31.80901 42.1301 34.9981 L
H-HC-0.018700(PDBName=HB	ResName=ILE	ResNum=57) 0 32.03601 42.1201 33.9021 L
C-CT--0.320400(PDBName=CG2	ResName=ILE	ResNum=57) 0 32.78401 42.9531 35.8181 L
H-HC-0.088200(PDBName=HG21	ResName=ILE	ResNum=57) 0 33.82701 42.6211 35.6341 L
H-HC-0.088200(PDBName=HG22	ResName=ILE	ResNum=57) 0 32.72001 44.0281 35.5471 L
H-HC-0.088200(PDBName=HG23	ResName=ILE	ResNum=57) 0 32.57401 42.8521 36.9041 L
C-CT--0.043000(PDBName=CG1	ResName=ILE	ResNum=57) 0 31.79201 40.6731 35.4621 L
H-HC-0.023600(PDBName=HG11	ResName=ILE	ResNum=57) 0 31.11301 40.0781 34.8111 L
H-HC-0.023600(PDBName=HG12	ResName=ILE	ResNum=57) 0 32.81501 40.2461 35.3481 L
C-CT--0.066000(PDBName=CD	ResName=ILE	ResNum=57) 0 31.37101 40.4851 36.8981 L
H-HC-0.018600(PDBName=HD1	ResName=ILE	ResNum=57) 0 31.43701 39.4131 37.1821 L
H-HC-0.018600(PDBName=HD2	ResName=ILE	ResNum=57) 0 32.02901 41.0671 37.5791 L
H-HC-0.018600(PDBName=HD3	ResName=ILE	ResNum=57) 0 30.32301 40.8171 37.0521 L
C-C-0.597300(PDBName=C	ResName=ILE	ResNum=57) 0 30.46301 44.1871 34.6301 L
O-O--0.567900(PDBName=O	ResName=ILE	ResNum=57) 0 30.60401 44.4561 33.4401 L
N-N--0.347900(PDBName=N	ResName=LYS	ResNum=58) 0 30.35401 45.1221 35.5601 L
H-H-0.274700(PDBName=HN	ResName=LYS	ResNum=58) 0 30.22601 44.9461 36.5351 L
C-CT--0.240000(PDBName=CA	ResName=LYS	ResNum=58) 0 30.41901 46.5241 35.1911 L
H-H1-0.142600(PDBName=HA	ResName=LYS	ResNum=58) 0 30.35601 46.5761 34.1111 L
C-CT--0.009400(PDBName=CB	ResName=LYS	ResNum=58) 0 29.28901 47.3131 35.8581 L
H-HC-0.036200(PDBName=HB1	ResName=LYS	ResNum=58) 0 29.40801 47.1891 36.9591 L
H-HC-0.036200(PDBName=HB2	ResName=LYS	ResNum=58) 0 29.43101 48.3971 35.6481 L
C-CT-0.018700(PDBName=CG	ResName=LYS	ResNum=58) 0 27.88201 46.8911 35.4791 L
H-HC-0.010300(PDBName=HG1	ResName=LYS	ResNum=58) 0 27.78201 46.9121 34.3701 L
H-HC-0.010300(PDBName=HG2	ResName=LYS	ResNum=58) 0 27.71801 45.8391 35.8081 L
C-CT--0.047900(PDBName=CD	ResName=LYS	ResNum=58) 0 26.87101 47.8401 36.1161 L
H-HC-0.062100(PDBName=HD1	ResName=LYS	ResNum=58) 0 27.07101 47.8841 37.2111 L
H-HC-0.062100(PDBName=HD2	ResName=LYS	ResNum=58) 0 27.04601 48.8611 35.7041 L
C-CT--0.014300(PDBName=CE	ResName=LYS	ResNum=58) 0 25.42801 47.4331 35.8701 L
H-HP-0.113500(PDBName=HE1	ResName=LYS	ResNum=58) 0 24.73801 48.2671 36.1271 L
H-HP-0.113500(PDBName=HE2	ResName=LYS	ResNum=58) 0 25.27401 47.1661 34.8011 L
N-N3--0.385400(PDBName=NZ	ResName=LYS	ResNum=58) 0 25.01701 46.2531 36.6851 L
H-H-0.340000(PDBName=HZ1	ResName=LYS	ResNum=58) 0 24.02501 46.0111 36.4861 L
H-H-0.340000(PDBName=HZ2	ResName=LYS	ResNum=58) 0 25.62401 45.4411 36.4511 L
H-H-0.340000(PDBName=HZ3	ResName=LYS	ResNum=58) 0 25.12101 46.4781 37.6951 L
C-C-0.734100(PDBName=C	ResName=LYS	ResNum=58) 0 31.75401 47.1281 35.5971 L
O-O--0.589400(PDBName=O	ResName=LYS	ResNum=58) 0 32.14701 47.0541 36.7661 L
N-N--0.415700(PDBName=N	ResName=LEU	ResNum=59) 0 32.45601 47.7031 34.6231 L
H-H-0.271900(PDBName=HN	ResName=LEU	ResNum=59) 0 32.18001 47.7281 33.6641 L
C-CT--0.051800(PDBName=CA	ResName=LEU	ResNum=59) 0 33.72501 48.3621 34.8971 L
H-H1-0.092200(PDBName=HA	ResName=LEU	ResNum=59) 0 34.34601 47.7241 35.5131 L
C-CT--0.110200(PDBName=CB	ResName=LEU	ResNum=59) 0 34.37601 48.8521 33.6101 L
H-HC-0.045700(PDBName=HB1	ResName=LEU	ResNum=59) 0 33.68301 49.5951 33.1531 L
H-HC-0.045700(PDBName=HB2	ResName=LEU	ResNum=59) 0 35.30301 49.4121 33.8641 L
C-CT-0.353100(PDBName=CG	ResName=LEU	ResNum=59) 0 34.67501 47.7701 32.5811 L
H-HC--0.036100(PDBName=HG	ResName=LEU	ResNum=59) 0 33.74601 47.1791 32.3931 L
C-CT--0.412100(PDBName=CD1	ResName=LEU	ResNum=59) 0 35.13101 48.4151 31.2871 L
H-HC-0.100000(PDBName=HD11	ResName=LEU	ResNum=59) 0 35.40001 47.6391 30.5381 L
H-HC-0.100000(PDBName=HD12	ResName=LEU	ResNum=59) 0 34.32401 49.0481 30.8591 L
H-HC-0.100000(PDBName=HD13	ResName=LEU	ResNum=59) 0 36.02301 49.0541 31.4601 L
C-CT--0.412100(PDBName=CD2	ResName=LEU	ResNum=59) 0 35.72601 46.8301 33.1221 L
H-HC-0.100000(PDBName=HD21	ResName=LEU	ResNum=59) 0 35.93901 46.0241 32.3861 L
H-HC-0.100000(PDBName=HD22	ResName=LEU	ResNum=59) 0 36.67901 47.3571 33.3291 L
H-HC-0.100000(PDBName=HD23	ResName=LEU	ResNum=59) 0 35.37601 46.3561 34.0641 L
C-C-0.597300(PDBName=C	ResName=LEU	ResNum=59) 0 33.33701 49.5631 35.7301 L
O-O--0.567900(PDBName=O	ResName=LEU	ResNum=59) 0 32.32101 50.1971 35.4631 L
N-N--0.415700(PDBName=N	ResName=HSE	ResNum=60) 0 34.13701 49.8771 36.7401 L
H-H-0.271900(PDBName=HN	ResName=HSE	ResNum=60) 0 34.96901 49.3801 36.9821 L
C-CT--0.058100(PDBName=CA	ResName=HSE	ResNum=60) 0 33.84601 51.0121 37.5991 L
H-H1-0.136000(PDBName=HA	ResName=HSE	ResNum=60) 0 32.77001 51.0391 37.7191 L
C-CT--0.007400(PDBName=CB	ResName=HSE	ResNum=60) 0 34.53601 50.8451 38.9561 L
H-HC-0.036700(PDBName=HB1	ResName=HSE	ResNum=60) 0 35.62601 50.7291 38.7731 L
H-HC-0.036700(PDBName=HB2	ResName=HSE	ResNum=60) 0 34.40301 51.7701 39.5551 L
N-NB--0.543200(PDBName=ND1	ResName=HSE	ResNum=60) 0 34.50801 49.3681 41.0011 L
C-CC-0.186800(PDBName=CG	ResName=HSE	ResNum=60) 0 34.06701 49.6521 39.7271 L
C-CR-0.163500(PDBName=CE1	ResName=HSE	ResNum=60) 0 33.93301 48.2561 41.4261 L
H-H5-0.143500(PDBName=HE1	ResName=HSE	ResNum=60) 0 34.11001 47.8011 42.4041 L
N-NA--0.279500(PDBName=NE2	ResName=HSE	ResNum=60) 0 33.13501 47.8091 40.4731 L
H-H-0.333900(PDBName=HE2	ResName=HSE	ResNum=60) 0 32.59101 46.9721 40.5231 L
C-CW--0.220700(PDBName=CD2	ResName=HSE	ResNum=60) 0 33.20001 48.6631 39.4001 L
H-H4-0.186200(PDBName=HD2	ResName=HSE	ResNum=60) 0 32.64101 48.5051 38.4891 L
C-C-0.597300(PDBName=C	ResName=HSE	ResNum=60) 0 34.25801 52.3301 36.9651 L
O-O--0.567900(PDBName=O	ResName=HSE	ResNum=60) 0 35.04801 53.0761 37.5321 L
N-N--0.415700(PDBName=N	ResName=GLN	ResNum=61) 0 33.72701 52.6121 35.7811 L
H-H-0.271900(PDBName=HN	ResName=GLN	ResNum=61) 0 33.11001 52.0101 35.2781 L
C-CT--0.003100(PDBName=CA	ResName=GLN	ResNum=61) 0 34.02201 53.8721 35.1091 L
H-H1-0.085000(PDBName=HA	ResName=GLN	ResNum=61) 0 34.42001 54.5551 35.8491 L
C-CT--0.003600(PDBName=CB	ResName=GLN	ResNum=61) 0 35.04501 53.6791 33.9801 L
H-HC-0.017100(PDBName=HB1	ResName=GLN	ResNum=61) 0 35.37501 54.6971 33.6671 L
H-HC-0.017100(PDBName=HB2	ResName=GLN	ResNum=61) 0 35.94901 53.1701 34.3851 L
C-CT--0.064500(PDBName=CG	ResName=GLN	ResNum=61) 0 34.55001 52.9401 32.7561 L
H-HC-0.035200(PDBName=HG1	ResName=GLN	ResNum=61) 0 34.32301 51.8821 33.0081 L
H-HC-0.035200(PDBName=HG2	ResName=GLN	ResNum=61) 0 33.62101 53.4041 32.3661 L
C-C-0.695100(PDBName=CD	ResName=GLN	ResNum=61) 0 35.59301 52.9101 31.6471 L
O-O--0.608600(PDBName=OE1	ResName=GLN	ResNum=61) 0 36.66101 52.3081 31.7941 L
N-N--0.940700(PDBName=NE2	ResName=GLN	ResNum=61) 0 35.28901 53.5701 30.5321 L
H-H-0.425100(PDBName=HE21	ResName=GLN	ResNum=61) 0 35.96401 53.5521 29.8001 L
H-H-0.425100(PDBName=HE22	ResName=GLN	ResNum=61) 0 34.42801 54.0631 30.4681 L
C-C-0.597300(PDBName=C	ResName=GLN	ResNum=61) 0 32.73001 54.4801 34.5711 L
O-O--0.567900(PDBName=O	ResName=GLN	ResNum=61) 0 31.87101 53.7791 34.0311 L
N-N--0.516300(PDBName=N	ResName=GLU	ResNum=62) 0 32.59701 55.7901 34.7441 L
H-H-0.293600(PDBName=HN	ResName=GLU	ResNum=62) 0 33.29001 56.3581 35.1781 L
C-CT-0.039700(PDBName=CA	ResName=GLU	ResNum=62) 0 31.41401 56.5251 34.3111 L
H-H1-0.110500(PDBName=HA	ResName=GLU	ResNum=62) 0 30.54701 56.0001 34.6911 L
C-CT-0.056000(PDBName=CB	ResName=GLU	ResNum=62) 0 31.46601 57.9481 34.8751 L
H-HC--0.017300(PDBName=HB1	ResName=GLU	ResNum=62) 0 32.31301 58.4841 34.3881 L
H-HC--0.017300(PDBName=HB2	ResName=GLU	ResNum=62) 0 30.54601 58.5031 34.5831 L
C-CT-0.013600(PDBName=CG	ResName=GLU	ResNum=62) 0 31.64801 58.0021 36.3881 L
H-HC--0.042500(PDBName=HG1	ResName=GLU	ResNum=62) 0 30.66401 57.9051 36.8821 L
H-HC--0.042500(PDBName=HG2	ResName=GLU	ResNum=62) 0 32.31301 57.1871 36.7371 L
C-C-0.805400(PDBName=CD	ResName=GLU	ResNum=62) 0 32.21901 59.3281 36.8691 L
O-O2--0.818800(PDBName=OE1	ResName=GLU	ResNum=62) 0 33.33301 59.6901 36.4311 L
O-O2--0.818800(PDBName=OE2	ResName=GLU	ResNum=62) 0 31.55901 60.0011 37.6891 L
C-C-0.536600(PDBName=C	ResName=GLU	ResNum=62) 0 31.28201 56.5781 32.7921 L
O-O--0.581900(PDBName=O	ResName=GLU	ResNum=62) 0 30.18301 56.7591 32.2691 L
N-N--0.516300(PDBName=N	ResName=ASP	ResNum=63) 0 32.40101 56.4201 32.0911 L
H-H-0.293600(PDBName=HN	ResName=ASP	ResNum=63) 0 33.30701 56.2681 32.4781 L
C-CT-0.038100(PDBName=CA	ResName=ASP	ResNum=63) 0 32.40401 56.4571 30.6301 L
H-H1-0.088000(PDBName=HA	ResName=ASP	ResNum=63) 0 31.91601 57.3781 30.3321 L
C-CT--0.030300(PDBName=CB	ResName=ASP	ResNum=63) 0 33.84401 56.3681 30.1141 L
H-HC--0.012200(PDBName=HB1	ResName=ASP	ResNum=63) 0 34.47101 57.1091 30.6501 L
H-HC--0.012200(PDBName=HB2	ResName=ASP	ResNum=63) 0 34.26301 55.3591 30.2981 L
C-C-0.799400(PDBName=CG	ResName=ASP	ResNum=63) 0 33.95301 56.6721 28.6291 L
O-O2--0.801400(PDBName=OD1	ResName=ASP	ResNum=63) 0 33.61101 57.8061 28.2291 L
O-O2--0.801400(PDBName=OD2	ResName=ASP	ResNum=63) 0 34.38001 55.7761 27.8661 L
C-C-0.536600(PDBName=C	ResName=ASP	ResNum=63) 0 31.57101 55.3101 30.0571 L
O-O--0.581900(PDBName=O	ResName=ASP	ResNum=63) 0 30.35001 55.4101 29.9351 L
N-N--0.415700(PDBName=N	ResName=ASN	ResNum=64) 0 32.24501 54.2261 29.6951 L
H-H-0.271900(PDBName=HN	ResName=ASN	ResNum=64) 0 33.23901 54.1431 29.7611 L
C-CT-0.014300(PDBName=CA	ResName=ASN	ResNum=64) 0 31.57501 53.0481 29.1621 L
H-H1-0.104800(PDBName=HA	ResName=ASN	ResNum=64) 0 30.50401 53.2181 29.1921 L
C-CT--0.204100(PDBName=CB	ResName=ASN	ResNum=64) 0 32.13201 52.6851 27.7891 L
H-HC-0.079700(PDBName=HB1	ResName=ASN	ResNum=64) 0 32.01401 53.5721 27.1291 L
H-HC-0.079700(PDBName=HB2	ResName=ASN	ResNum=64) 0 33.21701 52.4641 27.8591 L
C-C-0.713000(PDBName=CG	ResName=ASN	ResNum=64) 0 31.39701 51.5241 27.1551 L
O-O--0.593100(PDBName=OD1	ResName=ASN	ResNum=64) 0 30.79601 50.7041 27.8491 L
N-N--0.919100(PDBName=ND2	ResName=ASN	ResNum=64) 0 31.45801 51.4341 25.8331 L
H-H-0.419600(PDBName=HD21	ResName=ASN	ResNum=64) 0 30.96901 50.6801 25.4021 L
H-H-0.419600(PDBName=HD22	ResName=ASN	ResNum=64) 0 31.95301 52.1201 25.3091 L
C-C-0.597300(PDBName=C	ResName=ASN	ResNum=64) 0 31.89201 51.9331 30.1451 L
O-O--0.567900(PDBName=O	ResName=ASN	ResNum=64) 0 33.05301 51.5401 30.2711 L
N-N--0.516300(PDBName=N	ResName=ASP	ResNum=65) 0 30.88001 51.4211 30.8421 L
H-H-0.293600(PDBName=HN	ResName=ASP	ResNum=65) 0 29.92001 51.6821 30.7761 L
C-CT-0.038100(PDBName=CA	ResName=ASP	ResNum=65) 0 31.11701 50.3651 31.8231 L
H-H1-0.088000(PDBName=HA	ResName=ASP	ResNum=65) 0 32.13901 50.4941 32.1611 L
C-CT--0.030300(PDBName=CB	ResName=ASP	ResNum=65) 0 30.12601 50.4891 32.9861 L
H-HC--0.012200(PDBName=HB1	ResName=ASP	ResNum=65) 0 30.50201 49.9051 33.8501 L
H-HC--0.012200(PDBName=HB2	ResName=ASP	ResNum=65) 0 30.02101 51.5471 33.2991 L
C-C-0.799400(PDBName=CG	ResName=ASP	ResNum=65) 0 28.74301 49.9501 32.6441 L
O-O2--0.801400(PDBName=OD1	ResName=ASP	ResNum=65) 0 28.41701 49.8271 31.4471 L
O-O2--0.801400(PDBName=OD2	ResName=ASP	ResNum=65) 0 27.97101 49.6561 33.5771 L
C-C-0.536600(PDBName=C	ResName=ASP	ResNum=65) 0 31.02201 48.9631 31.2351 L
O-O--0.581900(PDBName=O	ResName=ASP	ResNum=65) 0 30.93501 47.9881 31.9751 L
N-N--0.415700(PDBName=N	ResName=TYR	ResNum=66) 0 31.05801 48.8481 29.9141 L
H-H-0.271900(PDBName=HN	ResName=TYR	ResNum=66) 0 31.16501 49.6041 29.2701 L
C-CT--0.001400(PDBName=CA	ResName=TYR	ResNum=66) 0 30.93601 47.5401 29.2941 L
H-H1-0.087600(PDBName=HA	ResName=TYR	ResNum=66) 0 30.31801 46.9951 29.9981 L
C-CT--0.015200(PDBName=CB	ResName=TYR	ResNum=66) 0 30.20301 47.6521 27.9531 L
H-HC-0.029500(PDBName=HB1	ResName=TYR	ResNum=66) 0 29.23001 48.1661 28.1121 L
H-HC-0.029500(PDBName=HB2	ResName=TYR	ResNum=66) 0 30.78801 48.2681 27.2361 L
C-CA--0.001100(PDBName=CG	ResName=TYR	ResNum=66) 0 29.90701 46.2931 27.3531 L
C-CA--0.190600(PDBName=CD1	ResName=TYR	ResNum=66) 0 28.95501 45.4491 27.9261 L
H-HA-0.169900(PDBName=HD1	ResName=TYR	ResNum=66) 0 28.38501 45.7841 28.7811 L
C-CA--0.234100(PDBName=CE1	ResName=TYR	ResNum=66) 0 28.73401 44.1611 27.4301 L
H-HA-0.165600(PDBName=HE1	ResName=TYR	ResNum=66) 0 27.99801 43.5161 27.8861 L
C-C-0.322600(PDBName=CZ	ResName=TYR	ResNum=66) 0 29.46901 43.7041 26.3501 L
O-OH--0.557900(PDBName=OH	ResName=TYR	ResNum=66) 0 29.27001 42.4261 25.8681 L
H-HO-0.399200(PDBName=HH	ResName=TYR	ResNum=66) 0 29.81401 42.3261 25.0841 L
C-CA--0.190600(PDBName=CD2	ResName=TYR	ResNum=66) 0 30.62901 45.8181 26.2621 L
H-HA-0.169900(PDBName=HD2	ResName=TYR	ResNum=66) 0 31.39601 46.4341 25.8121 L
C-CA--0.234100(PDBName=CE2	ResName=TYR	ResNum=66) 0 30.41901 44.5251 25.7561 L
H-HA-0.165600(PDBName=HE2	ResName=TYR	ResNum=66) 0 31.01101 44.1721 24.9251 L
C-C-0.597300(PDBName=C	ResName=TYR	ResNum=66) 0 32.19801 46.7061 29.0621 L
O-O--0.567900(PDBName=O	ResName=TYR	ResNum=66) 0 33.25401 47.2101 28.6621 L
N-N--0.415700(PDBName=N	ResName=ILE	ResNum=67) 0 32.04601 45.4081 29.3171 L
H-H-0.271900(PDBName=HN	ResName=ILE	ResNum=67) 0 31.19301 45.0441 29.6851 L
C-CT--0.059700(PDBName=CA	ResName=ILE	ResNum=67) 0 33.07501 44.4041 29.0941 L
H-H1-0.086900(PDBName=HA	ResName=ILE	ResNum=67) 0 33.57301 44.5941 28.1521 L
C-CT-0.130300(PDBName=CB	ResName=ILE	ResNum=67) 0 34.05901 44.2071 30.2761 L
H-HC-0.018700(PDBName=HB	ResName=ILE	ResNum=67) 0 34.60801 45.1801 30.3481 L
C-CT--0.320400(PDBName=CG2	ResName=ILE	ResNum=67) 0 33.30401 43.7791 31.5411 L
H-HC-0.088200(PDBName=HG21	ResName=ILE	ResNum=67) 0 33.98001 43.7891 32.4221 L
H-HC-0.088200(PDBName=HG22	ResName=ILE	ResNum=67) 0 32.46301 44.4721 31.7541 L
H-HC-0.088200(PDBName=HG23	ResName=ILE	ResNum=67) 0 32.89301 42.7531 31.4311 L
C-CT--0.043000(PDBName=CG1	ResName=ILE	ResNum=67) 0 35.08301 43.1231 29.8871 L
H-HC-0.023600(PDBName=HG11	ResName=ILE	ResNum=67) 0 34.57601 42.1351 29.8151 L
H-HC-0.023600(PDBName=HG12	ResName=ILE	ResNum=67) 0 35.49101 43.3581 28.8771 L
C-CT--0.066000(PDBName=CD	ResName=ILE	ResNum=67) 0 36.26001 42.9801 30.8251 L
H-HC-0.018600(PDBName=HD1	ResName=ILE	ResNum=67) 0 36.97201 42.2201 30.4371 L
H-HC-0.018600(PDBName=HD2	ResName=ILE	ResNum=67) 0 36.80201 43.9451 30.9241 L
H-HC-0.018600(PDBName=HD3	ResName=ILE	ResNum=67) 0 35.92801 42.6571 31.8341 L
C-C-0.597300(PDBName=C	ResName=ILE	ResNum=67) 0 32.27901 43.1311 28.9191 L
O-O--0.567900(PDBName=O	ResName=ILE	ResNum=67) 0 31.30101 42.9131 29.6241 L
N-N--0.415700(PDBName=N	ResName=ASN	ResNum=68) 0 32.68101 42.3011 27.9681 L
H-H-0.271900(PDBName=HN	ResName=ASN	ResNum=68) 0 33.46701 42.4571 27.3711 L
C-CT-0.014300(PDBName=CA	ResName=ASN	ResNum=68) 0 31.97601 41.0571 27.7211 L
H-H1-0.104800(PDBName=HA	ResName=ASN	ResNum=68) 0 30.92101 41.2721 27.8551 L
C-CT--0.204100(PDBName=CB	ResName=ASN	ResNum=68) 0 32.30101 40.5581 26.3141 L
H-HC-0.079700(PDBName=HB1	ResName=ASN	ResNum=68) 0 32.10001 41.3891 25.6031 L
H-HC-0.079700(PDBName=HB2	ResName=ASN	ResNum=68) 0 33.37801 40.3051 26.2341 L
C-C-0.713000(PDBName=CG	ResName=ASN	ResNum=68) 0 31.45301 39.3781 25.9081 L
O-O--0.593100(PDBName=OD1	ResName=ASN	ResNum=68) 0 31.36201 38.3831 26.6421 L
N-N--0.919100(PDBName=ND2	ResName=ASN	ResNum=68) 0 30.82501 39.4701 24.7311 L
H-H-0.419600(PDBName=HD21	ResName=ASN	ResNum=68) 0 30.25301 38.7021 24.4561 L
H-H-0.419600(PDBName=HD22	ResName=ASN	ResNum=68) 0 30.91501 40.2941 24.1811 L
C-C-0.597300(PDBName=C	ResName=ASN	ResNum=68) 0 32.37401 40.0081 28.7691 L
O-O--0.567900(PDBName=O	ResName=ASN	ResNum=68) 0 33.18201 39.1231 28.4941 L
N-N--0.415700(PDBName=N	ResName=ALA	ResNum=69) 0 31.79001 40.1081 29.9631 L
H-H-0.271900(PDBName=HN	ResName=ALA	ResNum=69) 0 31.12901 40.8291 30.1671 L
C-CT-0.033700(PDBName=CA	ResName=ALA	ResNum=69) 0 32.06701 39.1781 31.0641 L
H-H1-0.082300(PDBName=HA	ResName=ALA	ResNum=69) 0 32.33101 38.2011 30.6741 L
C-CT--0.182500(PDBName=CB	ResName=ALA	ResNum=69) 0 33.22701 39.6941 31.9001 L
H-HC-0.060300(PDBName=HB1	ResName=ALA	ResNum=69) 0 34.13001 39.7961 31.2611 L
H-HC-0.060300(PDBName=HB2	ResName=ALA	ResNum=69) 0 32.99701 40.6941 32.3291 L
H-HC-0.060300(PDBName=HB3	ResName=ALA	ResNum=69) 0 33.47201 39.0001 32.7331 L
C-C-0.597300(PDBName=C	ResName=ALA	ResNum=69) 0 30.83501 38.9701 31.9571 L
O-O--0.567900(PDBName=O	ResName=ALA	ResNum=69) 0 30.07201 39.9071 32.2071 L
N-N--0.415700(PDBName=N	ResName=SER	ResNum=70) 0 30.65601 37.7501 32.4531 L
H-H-0.271900(PDBName=HN	ResName=SER	ResNum=70) 0 31.26701 36.9751 32.2891 L
C-CT--0.024900(PDBName=CA	ResName=SER	ResNum=70) 0 29.51301 37.4401 33.3041 L
H-H1-0.084300(PDBName=HA	ResName=SER	ResNum=70) 0 29.03001 38.3921 33.4821 L
C-CT-0.211700(PDBName=CB	ResName=SER	ResNum=70) 0 28.59901 36.4421 32.5861 L
H-H1-0.035200(PDBName=HB1	ResName=SER	ResNum=70) 0 29.10401 35.4491 32.5841 L
H-H1-0.035200(PDBName=HB2	ResName=SER	ResNum=70) 0 27.64301 36.3211 33.1441 L
O-OH--0.654600(PDBName=OG	ResName=SER	ResNum=70) 0 28.37001 36.8431 31.2521 L
H-HO-0.427500(PDBName=HG1	ResName=SER	ResNum=70) 0 27.98701 36.0861 30.7901 L
C-C-0.597300(PDBName=C	ResName=SER	ResNum=70) 0 29.90601 36.8621 34.6771 L
O-O--0.567900(PDBName=O	ResName=SER	ResNum=70) 0 30.87701 36.1101 34.7911 L
N-N--0.415700(PDBName=N	ResName=LEU	ResNum=71) 0 29.14401 37.2131 35.7141 L
H-H-0.271900(PDBName=HN	ResName=LEU	ResNum=71) 0 28.37001 37.8401 35.6491 L
C-CT--0.051800(PDBName=CA	ResName=LEU	ResNum=71) 0 29.38601 36.6971 37.0581 L
H-H1-0.092200(PDBName=HA	ResName=LEU	ResNum=71) 0 30.41001 36.3471 37.0971 L
C-CT--0.110200(PDBName=CB	ResName=LEU	ResNum=71) 0 29.09001 37.7591 38.1181 L
H-HC-0.045700(PDBName=HB1	ResName=LEU	ResNum=71) 0 29.83601 38.5761 37.9831 L
H-HC-0.045700(PDBName=HB2	ResName=LEU	ResNum=71) 0 28.09601 38.2121 37.9081 L
C-CT-0.353100(PDBName=CG	ResName=LEU	ResNum=71) 0 29.15401 37.2841 39.5821 L
H-HC--0.036100(PDBName=HG	ResName=LEU	ResNum=71) 0 28.36001 36.5161 39.7461 L
C-CT--0.412100(PDBName=CD1	ResName=LEU	ResNum=71) 0 30.53101 36.6981 39.9171 L
H-HC-0.100000(PDBName=HD11	ResName=LEU	ResNum=71) 0 30.58001 36.4041 40.9871 L
H-HC-0.100000(PDBName=HD12	ResName=LEU	ResNum=71) 0 30.73401 35.7981 39.2981 L
H-HC-0.100000(PDBName=HD13	ResName=LEU	ResNum=71) 0 31.33201 37.4441 39.7261 L
C-CT--0.412100(PDBName=CD2	ResName=LEU	ResNum=71) 0 28.86601 38.4561 40.4921 L
H-HC-0.100000(PDBName=HD21	ResName=LEU	ResNum=71) 0 28.88801 38.1331 41.5561 L
H-HC-0.100000(PDBName=HD22	ResName=LEU	ResNum=71) 0 29.61601 39.2641 40.3701 L
H-HC-0.100000(PDBName=HD23	ResName=LEU	ResNum=71) 0 27.86001 38.8771 40.2781 L
C-C-0.597300(PDBName=C	ResName=LEU	ResNum=71) 0 28.47901 35.4941 37.2971 L
O-O--0.567900(PDBName=O	ResName=LEU	ResNum=71) 0 27.25201 35.6291 37.3681 L
N-N--0.415700(PDBName=N	ResName=ILE	ResNum=72) 0 29.08101 34.3161 37.4021 L
H-H-0.271900(PDBName=HN	ResName=ILE	ResNum=72) 0 30.06701 34.1851 37.3181 L
C-CT--0.059700(PDBName=CA	ResName=ILE	ResNum=72) 0 28.33401 33.0891 37.6541 L
H-H1-0.086900(PDBName=HA	ResName=ILE	ResNum=72) 0 27.29501 33.2891 37.4271 L
C-CT-0.130300(PDBName=CB	ResName=ILE	ResNum=72) 0 28.92001 31.9011 36.8631 L
H-HC-0.018700(PDBName=HB	ResName=ILE	ResNum=72) 0 30.02801 32.0551 36.9071 L
C-CT--0.320400(PDBName=CG2	ResName=ILE	ResNum=72) 0 28.42901 30.5991 37.4671 L
H-HC-0.088200(PDBName=HG21	ResName=ILE	ResNum=72) 0 28.95901 29.7341 37.0151 L
H-HC-0.088200(PDBName=HG22	ResName=ILE	ResNum=72) 0 28.61701 30.5741 38.5611 L
H-HC-0.088200(PDBName=HG23	ResName=ILE	ResNum=72) 0 27.34001 30.4671 37.2951 L
C-CT--0.043000(PDBName=CG1	ResName=ILE	ResNum=72) 0 28.52001 31.9841 35.3821 L
H-HC-0.023600(PDBName=HG11	ResName=ILE	ResNum=72) 0 28.86701 31.0721 34.8471 L
H-HC-0.023600(PDBName=HG12	ResName=ILE	ResNum=72) 0 27.40801 32.0061 35.3091 L
C-CT--0.066000(PDBName=CD	ResName=ILE	ResNum=72) 0 29.04701 33.2071 34.6241 L
H-HC-0.018600(PDBName=HD1	ResName=ILE	ResNum=72) 0 28.66101 33.2111 33.5821 L
H-HC-0.018600(PDBName=HD2	ResName=ILE	ResNum=72) 0 28.72001 34.1461 35.1201 L
H-HC-0.018600(PDBName=HD3	ResName=ILE	ResNum=72) 0 30.15601 33.2001 34.5791 L
C-C-0.597300(PDBName=C	ResName=ILE	ResNum=72) 0 28.40701 32.7721 39.1501 L
O-O--0.567900(PDBName=O	ResName=ILE	ResNum=72) 0 29.42801 32.2931 39.6271 L
N-N--0.347900(PDBName=N	ResName=LYS	ResNum=73) 0 27.31701 33.0391 39.8751 L
H-H-0.274700(PDBName=HN	ResName=LYS	ResNum=73) 0 26.48301 33.4131 39.4721 L
C-CT--0.240000(PDBName=CA	ResName=LYS	ResNum=73) 0 27.25801 32.8051 41.3191 L
H-H1-0.142600(PDBName=HA	ResName=LYS	ResNum=73) 0 28.29101 32.7471 41.6411 L
C-CT--0.009400(PDBName=CB	ResName=LYS	ResNum=73) 0 26.53001 33.9521 42.0131 L
H-HC-0.036200(PDBName=HB1	ResName=LYS	ResNum=73) 0 25.50201 33.9961 41.5841 L
H-HC-0.036200(PDBName=HB2	ResName=LYS	ResNum=73) 0 26.40801 33.7041 43.0911 L
C-CT-0.018700(PDBName=CG	ResName=LYS	ResNum=73) 0 27.16601 35.3161 41.8661 L
H-HC-0.010300(PDBName=HG1	ResName=LYS	ResNum=73) 0 28.13501 35.3271 42.4141 L
H-HC-0.010300(PDBName=HG2	ResName=LYS	ResNum=73) 0 27.39101 35.4971 40.7901 L
C-CT--0.047900(PDBName=CD	ResName=LYS	ResNum=73) 0 26.24201 36.3981 42.4261 L
H-HC-0.062100(PDBName=HD1	ResName=LYS	ResNum=73) 0 26.78401 37.3711 42.4011 L
H-HC-0.062100(PDBName=HD2	ResName=LYS	ResNum=73) 0 25.36201 36.4881 41.7471 L
C-CT--0.014300(PDBName=CE	ResName=LYS	ResNum=73) 0 25.79201 36.0651 43.8401 L
H-HP-0.113500(PDBName=HE1	ResName=LYS	ResNum=73) 0 25.21001 36.9091 44.2731 L
H-HP-0.113500(PDBName=HE2	ResName=LYS	ResNum=73) 0 25.15001 35.1571 43.8421 L
N-N3--0.385400(PDBName=NZ	ResName=LYS	ResNum=73) 0 26.95401 35.8081 44.7261 L
H-H-0.340000(PDBName=HZ1	ResName=LYS	ResNum=73) 0 26.62601 35.5841 45.6881 L
H-H-0.340000(PDBName=HZ2	ResName=LYS	ResNum=73) 0 27.50501 35.0081 44.3531 L
H-H-0.340000(PDBName=HZ3	ResName=LYS	ResNum=73) 0 27.55901 36.6541 44.7571 L
C-C-0.734100(PDBName=C	ResName=LYS	ResNum=73) 0 26.57701 31.5091 41.7401 L
O-O--0.589400(PDBName=O	ResName=LYS	ResNum=73) 0 25.35901 31.3961 41.6661 L
N-N--0.415700(PDBName=N	ResName=MET	ResNum=74) 0 27.35701 30.5401 42.1991 L
H-H-0.271900(PDBName=HN	ResName=MET	ResNum=74) 0 28.35101 30.5931 42.2711 L
C-CT--0.023700(PDBName=CA	ResName=MET	ResNum=74) 0 26.79001 29.2821 42.6471 L
H-H1-0.088000(PDBName=HA	ResName=MET	ResNum=74) 0 25.82101 29.1571 42.1781 L
C-CT-0.034200(PDBName=CB	ResName=MET	ResNum=74) 0 27.71501 28.1241 42.2791 L
H-HC-0.024100(PDBName=HB1	ResName=MET	ResNum=74) 0 28.69001 28.3141 42.7861 L
H-HC-0.024100(PDBName=HB2	ResName=MET	ResNum=74) 0 27.31601 27.1801 42.7141 L
C-CT-0.001800(PDBName=CG	ResName=MET	ResNum=74) 0 27.94101 27.9921 40.7801 L
H-H1-0.044000(PDBName=HG1	ResName=MET	ResNum=74) 0 28.62801 28.7871 40.4221 L
H-H1-0.044000(PDBName=HG2	ResName=MET	ResNum=74) 0 28.41701 27.0121 40.5591 L
S-S--0.273700(PDBName=SD	ResName=MET	ResNum=74) 0 26.41601 28.1161 39.8081 L
C-CT--0.053600(PDBName=CE	ResName=MET	ResNum=74) 0 25.83001 26.4531 39.8871 L
H-H1-0.068400(PDBName=HE1	ResName=MET	ResNum=74) 0 24.88101 26.3401 39.3201 L
H-H1-0.068400(PDBName=HE2	ResName=MET	ResNum=74) 0 26.57201 25.7481 39.4551 L
H-H1-0.068400(PDBName=HE3	ResName=MET	ResNum=74) 0 25.63801 26.1461 40.9381 L
C-C-0.597300(PDBName=C	ResName=MET	ResNum=74) 0 26.56501 29.3681 44.1541 L
O-O--0.567900(PDBName=O	ResName=MET	ResNum=74) 0 27.47001 29.1581 44.9651 L
N-N--0.516300(PDBName=N	ResName=GLU	ResNum=75) 0 25.32901 29.7071 44.5001 L
H-H-0.293600(PDBName=HN	ResName=GLU	ResNum=75) 0 24.61801 29.8671 43.8211 L
C-CT-0.039700(PDBName=CA	ResName=GLU	ResNum=75) 0 24.88401 29.8791 45.8771 L
H-H1-0.110500(PDBName=HA	ResName=GLU	ResNum=75) 0 25.45501 30.6991 46.2951 L
C-CT-0.056000(PDBName=CB	ResName=GLU	ResNum=75) 0 23.39001 30.2431 45.8561 L
H-HC--0.017300(PDBName=HB1	ResName=GLU	ResNum=75) 0 23.25301 31.1101 45.1701 L
H-HC--0.017300(PDBName=HB2	ResName=GLU	ResNum=75) 0 22.80401 29.4071 45.4121 L
C-CT-0.013600(PDBName=CG	ResName=GLU	ResNum=75) 0 22.74701 30.6151 47.1901 L
H-HC--0.042500(PDBName=HG1	ResName=GLU	ResNum=75) 0 22.61901 29.7051 47.8041 L
H-HC--0.042500(PDBName=HG2	ResName=GLU	ResNum=75) 0 23.37301 31.3431 47.7431 L
C-C-0.805400(PDBName=CD	ResName=GLU	ResNum=75) 0 21.34901 31.2021 47.0031 L
O-O2--0.818800(PDBName=OE1	ResName=GLU	ResNum=75) 0 20.52201 30.5711 46.3071 L
O-O2--0.818800(PDBName=OE2	ResName=GLU	ResNum=75) 0 21.07701 32.2951 47.5491 L
C-C-0.536600(PDBName=C	ResName=GLU	ResNum=75) 0 25.13501 28.6561 46.7591 L
O-O--0.581900(PDBName=O	ResName=GLU	ResNum=75) 0 25.76801 28.7651 47.8081 L
N-N--0.516300(PDBName=N	ResName=GLU	ResNum=76) 0 24.65401 27.4921 46.3351 L
H-H-0.293600(PDBName=HN	ResName=GLU	ResNum=76) 0 24.15401 27.3361 45.4881 L
C-CT-0.039700(PDBName=CA	ResName=GLU	ResNum=76) 0 24.84301 26.2921 47.1411 L
H-H1-0.110500(PDBName=HA	ResName=GLU	ResNum=76) 0 24.45201 26.5051 48.1281 L
C-CT-0.056000(PDBName=CB	ResName=GLU	ResNum=76) 0 24.08801 25.1071 46.5541 L
H-HC--0.017300(PDBName=HB1	ResName=GLU	ResNum=76) 0 23.05601 25.4431 46.3031 L
H-HC--0.017300(PDBName=HB2	ResName=GLU	ResNum=76) 0 24.55301 24.8031 45.5891 L
C-CT-0.013600(PDBName=CG	ResName=GLU	ResNum=76) 0 24.03001 23.9401 47.5171 L
H-HC--0.042500(PDBName=HG1	ResName=GLU	ResNum=76) 0 25.04401 23.7291 47.9031 L
H-HC--0.042500(PDBName=HG2	ResName=GLU	ResNum=76) 0 23.35501 24.1601 48.3681 L
C-C-0.805400(PDBName=CD	ResName=GLU	ResNum=76) 0 23.57001 22.6641 46.8601 L
O-O2--0.818800(PDBName=OE1	ResName=GLU	ResNum=76) 0 22.87101 22.7421 45.8261 L
O-O2--0.818800(PDBName=OE2	ResName=GLU	ResNum=76) 0 23.90201 21.5841 47.3881 L
C-C-0.536600(PDBName=C	ResName=GLU	ResNum=76) 0 26.30501 25.9021 47.3091 L
O-O--0.581900(PDBName=O	ResName=GLU	ResNum=76) 0 26.72501 25.5231 48.3941 L
N-N--0.415700(PDBName=N	ResName=ALA	ResNum=77) 0 27.07801 25.9831 46.2351 L
H-H-0.271900(PDBName=HN	ResName=ALA	ResNum=77) 0 26.75601 26.2831 45.3371 L
C-CT-0.033700(PDBName=CA	ResName=ALA	ResNum=77) 0 28.48701 25.6281 46.3061 L
H-H1-0.082300(PDBName=HA	ResName=ALA	ResNum=77) 0 28.62801 24.7501 46.9261 L
C-CT--0.182500(PDBName=CB	ResName=ALA	ResNum=77) 0 29.01501 25.3271 44.9131 L
H-HC-0.060300(PDBName=HB1	ResName=ALA	ResNum=77) 0 28.44601 24.4801 44.4741 L
H-HC-0.060300(PDBName=HB2	ResName=ALA	ResNum=77) 0 28.89401 26.2051 44.2421 L
H-HC-0.060300(PDBName=HB3	ResName=ALA	ResNum=77) 0 30.08901 25.0441 44.9351 L
C-C-0.597300(PDBName=C	ResName=ALA	ResNum=77) 0 29.30501 26.7451 46.9491 L
O-O--0.567900(PDBName=O	ResName=ALA	ResNum=77) 0 30.41001 26.5161 47.4301 L
N-N--0.415700(PDBName=N	ResName=GLN	ResNum=78) 0 28.74501 27.9511 46.9721 L
H-H-0.271900(PDBName=HN	ResName=GLN	ResNum=78) 0 27.82901 28.1381 46.6211 L
C-CT--0.003100(PDBName=CA	ResName=GLN	ResNum=78) 0 29.43401 29.1201 47.5221 L
H-H1-0.085000(PDBName=HA	ResName=GLN	ResNum=78) 0 28.82901 29.9981 47.3311 L
C-CT--0.003600(PDBName=CB	ResName=GLN	ResNum=78) 0 29.70201 28.9551 49.0181 L
H-HC-0.017100(PDBName=HB1	ResName=GLN	ResNum=78) 0 29.57501 27.8721 49.2501 L
H-HC-0.017100(PDBName=HB2	ResName=GLN	ResNum=78) 0 30.76901 29.1961 49.2301 L
C-CT--0.064500(PDBName=CG	ResName=GLN	ResNum=78) 0 28.76901 29.7801 49.8881 L
H-HC-0.035200(PDBName=HG1	ResName=GLN	ResNum=78) 0 29.31401 30.6401 50.3341 L
H-HC-0.035200(PDBName=HG2	ResName=GLN	ResNum=78) 0 27.92701 30.1841 49.2881 L
C-C-0.695100(PDBName=CD	ResName=GLN	ResNum=78) 0 28.21401 28.9761 51.0371 L
O-O--0.608600(PDBName=OE1	ResName=GLN	ResNum=78) 0 27.34301 28.1231 50.8491 L
N-N--0.940700(PDBName=NE2	ResName=GLN	ResNum=78) 0 28.72601 29.2261 52.2361 L
H-H-0.425100(PDBName=HE21	ResName=GLN	ResNum=78) 0 28.36701 28.6951 52.9981 L
H-H-0.425100(PDBName=HE22	ResName=GLN	ResNum=78) 0 29.42201 29.9281 52.3401 L
C-C-0.597300(PDBName=C	ResName=GLN	ResNum=78) 0 30.73901 29.2881 46.7601 L
O-O--0.567900(PDBName=O	ResName=GLN	ResNum=78) 0 31.83301 29.2741 47.3221 L
N-N--0.347900(PDBName=N	ResName=ARG	ResNum=79) 0 30.58501 29.4511 45.4551 L
H-H-0.274700(PDBName=HN	ResName=ARG	ResNum=79) 0 29.67201 29.4671 45.0531 L
C-CT--0.263700(PDBName=CA	ResName=ARG	ResNum=79) 0 31.69401 29.6121 44.5491 L
H-H1-0.156000(PDBName=HA	ResName=ARG	ResNum=79) 0 32.52601 30.0991 45.0431 L
C-CT--0.000700(PDBName=CB	ResName=ARG	ResNum=79) 0 32.02401 28.2651 43.9181 L
H-HC-0.032700(PDBName=HB1	ResName=ARG	ResNum=79) 0 31.90401 27.5021 44.7241 L
H-HC-0.032700(PDBName=HB2	ResName=ARG	ResNum=79) 0 31.26201 28.0191 43.1461 L
C-CT-0.039000(PDBName=CG	ResName=ARG	ResNum=79) 0 33.41101 28.1441 43.3571 L
H-HC-0.028500(PDBName=HG1	ResName=ARG	ResNum=79) 0 33.41001 27.3501 42.5781 L
H-HC-0.028500(PDBName=HG2	ResName=ARG	ResNum=79) 0 33.66901 29.0871 42.8231 L
C-CT-0.048600(PDBName=CD	ResName=ARG	ResNum=79) 0 34.41801 27.9031 44.4571 L
H-H1-0.068700(PDBName=HD1	ResName=ARG	ResNum=79) 0 35.02701 28.8241 44.6101 L
H-H1-0.068700(PDBName=HD2	ResName=ARG	ResNum=79) 0 33.91801 27.6421 45.4191 L
N-N2--0.529500(PDBName=NE	ResName=ARG	ResNum=79) 0 35.27801 26.7871 44.0841 L
H-H-0.345600(PDBName=HE	ResName=ARG	ResNum=79) 0 35.18201 26.5191 43.1191 L
C-CA-0.807600(PDBName=CZ	ResName=ARG	ResNum=79) 0 36.10501 26.1821 44.9271 L
N-N2--0.862700(PDBName=NH1	ResName=ARG	ResNum=79) 0 36.18801 26.5941 46.1921 L
H-H-0.447800(PDBName=HH11	ResName=ARG	ResNum=79) 0 36.82101 26.1651 46.8221 L
H-H-0.447800(PDBName=HH12	ResName=ARG	ResNum=79) 0 35.68601 27.4311 46.4201 L
N-N2--0.862700(PDBName=NH2	ResName=ARG	ResNum=79) 0 36.82401 25.1471 44.5251 L
H-H-0.447800(PDBName=HH21	ResName=ARG	ResNum=79) 0 37.37401 24.6451 45.1771 L
H-H-0.447800(PDBName=HH22	ResName=ARG	ResNum=79) 0 36.62301 24.7841 43.6251 L
C-C-0.734100(PDBName=C	ResName=ARG	ResNum=79) 0 31.21101 30.5651 43.4721 L
O-O--0.589400(PDBName=O	ResName=ARG	ResNum=79) 0 30.10201 30.4271 42.9641 L
N-N--0.415700(PDBName=N	ResName=SER	ResNum=80) 0 32.04101 31.5361 43.1271 L
H-H-0.271900(PDBName=HN	ResName=SER	ResNum=80) 0 32.94301 31.6861 43.5321 L
C-CT--0.024900(PDBName=CA	ResName=SER	ResNum=80) 0 31.68701 32.4931 42.0931 L
H-H1-0.084300(PDBName=HA	ResName=SER	ResNum=80) 0 30.77601 32.1421 41.6261 L
C-CT-0.211700(PDBName=CB	ResName=SER	ResNum=80) 0 31.58101 33.9031 42.6811 L
H-H1-0.035200(PDBName=HB1	ResName=SER	ResNum=80) 0 32.52001 34.1151 43.2421 L
H-H1-0.035200(PDBName=HB2	ResName=SER	ResNum=80) 0 31.50901 34.6591 41.8661 L
O-OH--0.654600(PDBName=OG	ResName=SER	ResNum=80) 0 30.48701 34.0081 43.5711 L
H-HO-0.427500(PDBName=HG1	ResName=SER	ResNum=80) 0 30.60401 34.8271 44.0691 L
C-C-0.597300(PDBName=C	ResName=SER	ResNum=80) 0 32.77901 32.4701 41.0301 L
O-O--0.567900(PDBName=O	ResName=SER	ResNum=80) 0 33.94001 32.1741 41.3281 L
N-N--0.415700(PDBName=N	ResName=TYR	ResNum=81) 0 32.40801 32.7611 39.7891 L
H-H-0.271900(PDBName=HN	ResName=TYR	ResNum=81) 0 31.47001 32.9661 39.5141 L
C-CT--0.001400(PDBName=CA	ResName=TYR	ResNum=81) 0 33.37801 32.8021 38.7051 L
H-H1-0.087600(PDBName=HA	ResName=TYR	ResNum=81) 0 34.33801 33.0681 39.1321 L
C-CT--0.015200(PDBName=CB	ResName=TYR	ResNum=81) 0 33.40701 31.4921 37.8981 L
H-HC-0.029500(PDBName=HB1	ResName=TYR	ResNum=81) 0 32.52201 31.4591 37.2261 L
H-HC-0.029500(PDBName=HB2	ResName=TYR	ResNum=81) 0 34.31101 31.4481 37.2531 L
C-CA--0.001100(PDBName=CG	ResName=TYR	ResNum=81) 0 33.35001 30.1921 38.6711 L
C-CA--0.190600(PDBName=CD1	ResName=TYR	ResNum=81) 0 32.13701 29.6861 39.1351 L
H-HA-0.169900(PDBName=HD1	ResName=TYR	ResNum=81) 0 31.23101 30.2621 39.0081 L
C-CA--0.234100(PDBName=CE1	ResName=TYR	ResNum=81) 0 32.06701 28.4411 39.7901 L
H-HA-0.165600(PDBName=HE1	ResName=TYR	ResNum=81) 0 31.12101 28.0601 40.1461 L
C-C-0.322600(PDBName=CZ	ResName=TYR	ResNum=81) 0 33.22501 27.7021 39.9851 L
O-OH--0.557900(PDBName=OH	ResName=TYR	ResNum=81) 0 33.15201 26.4881 40.6381 L
H-HO-0.399200(PDBName=HH	ResName=TYR	ResNum=81) 0 34.02701 26.0951 40.6151 L
C-CA--0.190600(PDBName=CD2	ResName=TYR	ResNum=81) 0 34.50601 29.4301 38.8831 L
H-HA-0.169900(PDBName=HD2	ResName=TYR	ResNum=81) 0 35.47001 29.8131 38.5761 L
C-CA--0.234100(PDBName=CE2	ResName=TYR	ResNum=81) 0 34.45301 28.1901 39.5351 L
H-HA-0.165600(PDBName=HE2	ResName=TYR	ResNum=81) 0 35.36301 27.6331 39.7031 L
C-C-0.597300(PDBName=C	ResName=TYR	ResNum=81) 0 32.98801 33.9181 37.7491 L
O-O--0.567900(PDBName=O	ResName=TYR	ResNum=81) 0 31.80901 34.2231 37.5871 L
N-N--0.415700(PDBName=N	ResName=ILE	ResNum=82) 0 33.98301 34.5431 37.1361 L
H-H-0.271900(PDBName=HN	ResName=ILE	ResNum=82) 0 34.95401 34.3801 37.2991 L
C-CT--0.059700(PDBName=CA	ResName=ILE	ResNum=82) 0 33.71001 35.5601 36.1341 L
H-H1-0.086900(PDBName=HA	ResName=ILE	ResNum=82) 0 32.64101 35.7061 36.0441 L
C-CT-0.130300(PDBName=CB	ResName=ILE	ResNum=82) 0 34.52101 36.8491 36.3301 L
H-HC-0.018700(PDBName=HB	ResName=ILE	ResNum=82) 0 35.55401 36.4951 36.5781 L
C-CT--0.320400(PDBName=CG2	ResName=ILE	ResNum=82) 0 34.40701 37.7201 35.0881 L
H-HC-0.088200(PDBName=HG21	ResName=ILE	ResNum=82) 0 35.10801 38.5791 35.1471 L
H-HC-0.088200(PDBName=HG22	ResName=ILE	ResNum=82) 0 34.66001 37.1421 34.1741 L
H-HC-0.088200(PDBName=HG23	ResName=ILE	ResNum=82) 0 33.37701 38.1201 34.9761 L
C-CT--0.043000(PDBName=CG1	ResName=ILE	ResNum=82) 0 34.01301 37.6151 37.5451 L
H-HC-0.023600(PDBName=HG11	ResName=ILE	ResNum=82) 0 32.98001 37.9831 37.3531 L
H-HC-0.023600(PDBName=HG12	ResName=ILE	ResNum=82) 0 33.95801 36.9191 38.4131 L
C-CT--0.066000(PDBName=CD	ResName=ILE	ResNum=82) 0 34.89401 38.7801 37.9251 L
H-HC-0.018600(PDBName=HD1	ResName=ILE	ResNum=82) 0 34.51201 39.2681 38.8481 L
H-HC-0.018600(PDBName=HD2	ResName=ILE	ResNum=82) 0 35.93401 38.4391 38.1171 L
H-HC-0.018600(PDBName=HD3	ResName=ILE	ResNum=82) 0 34.91601 39.5421 37.1181 L
C-C-0.597300(PDBName=C	ResName=ILE	ResNum=82) 0 34.17501 34.9101 34.8421 L
O-O--0.567900(PDBName=O	ResName=ILE	ResNum=82) 0 35.35601 34.5961 34.6921 L
N-N--0.415700(PDBName=N	ResName=LEU	ResNum=83) 0 33.24301 34.6661 33.9291 L
H-H-0.271900(PDBName=HN	ResName=LEU	ResNum=83) 0 32.27001 34.8531 34.0451 L
C-CT--0.051800(PDBName=CA	ResName=LEU	ResNum=83) 0 33.59001 34.0861 32.6431 L
H-H1-0.092200(PDBName=HA	ResName=LEU	ResNum=83) 0 34.60601 33.7151 32.6871 L
C-CT--0.110200(PDBName=CB	ResName=LEU	ResNum=83) 0 32.60201 32.9951 32.2371 L
H-HC-0.045700(PDBName=HB1	ResName=LEU	ResNum=83) 0 31.62601 33.2411 32.7151 L
H-HC-0.045700(PDBName=HB2	ResName=LEU	ResNum=83) 0 32.43001 33.0531 31.1391 L
C-CT-0.353100(PDBName=CG	ResName=LEU	ResNum=83) 0 32.96001 31.5551 32.6211 L
H-HC--0.036100(PDBName=HG	ResName=LEU	ResNum=83) 0 33.95001 31.3011 32.1711 L
C-CT--0.412100(PDBName=CD1	ResName=LEU	ResNum=83) 0 33.04501 31.4161 34.1361 L
H-HC-0.100000(PDBName=HD11	ResName=LEU	ResNum=83) 0 33.25701 30.3631 34.4201 L
H-HC-0.100000(PDBName=HD12	ResName=LEU	ResNum=83) 0 33.85601 32.0571 34.5431 L
H-HC-0.100000(PDBName=HD13	ResName=LEU	ResNum=83) 0 32.08801 31.7171 34.6121 L
C-CT--0.412100(PDBName=CD2	ResName=LEU	ResNum=83) 0 31.91501 30.6051 32.0341 L
H-HC-0.100000(PDBName=HD21	ResName=LEU	ResNum=83) 0 32.16601 29.5521 32.2851 L
H-HC-0.100000(PDBName=HD22	ResName=LEU	ResNum=83) 0 30.90201 30.8131 32.4331 L
H-HC-0.100000(PDBName=HD23	ResName=LEU	ResNum=83) 0 31.88201 30.6991 30.9271 L
C-C-0.597300(PDBName=C	ResName=LEU	ResNum=83) 0 33.56201 35.2221 31.6501 L
O-O--0.567900(PDBName=O	ResName=LEU	ResNum=83) 0 32.59701 35.9871 31.5851 L
N-N--0.415700(PDBName=N	ResName=THR	ResNum=84) 0 34.64001 35.3471 30.8911 L
H-H-0.271900(PDBName=HN	ResName=THR	ResNum=84) 0 35.43801 34.7461 30.9251 L
C-CT--0.038900(PDBName=CA	ResName=THR	ResNum=84) 0 34.73901 36.4141 29.9151 L
H-H1-0.100700(PDBName=HA	ResName=THR	ResNum=84) 0 33.72401 36.6841 29.6551 L
C-CT-0.365400(PDBName=CB	ResName=THR	ResNum=84) 0 35.56701 37.5721 30.4921 L
H-H1-0.004300(PDBName=HB	ResName=THR	ResNum=84) 0 35.08601 37.8431 31.4631 L
O-OH--0.676100(PDBName=OG1	ResName=THR	ResNum=84) 0 35.47801 38.7001 29.6251 L
H-HO-0.410200(PDBName=HG1	ResName=THR	ResNum=84) 0 36.02301 39.3811 30.0331 L
C-CT--0.243800(PDBName=CG2	ResName=THR	ResNum=84) 0 37.02601 37.1621 30.6371 L
H-HC-0.064200(PDBName=HG21	ResName=THR	ResNum=84) 0 37.60801 37.9511 31.1581 L
H-HC-0.064200(PDBName=HG22	ResName=THR	ResNum=84) 0 37.10901 36.2281 31.2321 L
H-HC-0.064200(PDBName=HG23	ResName=THR	ResNum=84) 0 37.49201 36.9841 29.6441 L
C-C-0.597300(PDBName=C	ResName=THR	ResNum=84) 0 35.39001 35.8981 28.6401 L
O-O--0.567900(PDBName=O	ResName=THR	ResNum=84) 0 35.90801 34.7891 28.6121 L
N-N--0.415700(PDBName=N	ResName=GLN	ResNum=85) 0 35.289917 36.678171 27.561085 L
H-H-0.271900(PDBName=HN	ResName=GLN	ResNum=85) 0 34.921657 37.604884 27.764719 L
C-CT--0.003100(PDBName=CA	ResName=GLN	ResNum=85) 0 35.962815 36.436448 26.279436 L
H-H1-0.085000(PDBName=HA	ResName=GLN	ResNum=85) 0 35.706901 35.431773 25.943861 L
C-CT--0.003600(PDBName=CB	ResName=GLN	ResNum=85) 0 35.453783 37.44918 25.228186 L
H-HC-0.017100(PDBName=HB1	ResName=GLN	ResNum=85) 0 35.767889 37.117934 24.238437 L
H-HC-0.017100(PDBName=HB2	ResName=GLN	ResNum=85) 0 34.362545 37.463042 25.24848 L
C-CT--0.064500(PDBName=CG	ResName=GLN	ResNum=85) 0 35.987801 38.87949 25.448626 L
H-HC-0.035200(PDBName=HG1	ResName=GLN	ResNum=85) 0 35.745218 39.195833 26.464034 L
H-HC-0.035200(PDBName=HG2	ResName=GLN	ResNum=85) 0 37.071538 38.884391 25.339153 L
C-C-0.695100(PDBName=CD	ResName=GLN	ResNum=85) 0 35.437392 39.924085 24.482939 L
O-O--0.608600(PDBName=OE1	ResName=GLN	ResNum=85) 0 34.67337 39.662636 23.558686 L
N-N--0.940700(PDBName=NE2	ResName=GLN	ResNum=85) 0 35.811985 41.166798 24.679412 L
H-H-0.425100(PDBName=HE21	ResName=GLN	ResNum=85) 0 35.302634 41.881414 24.171318 L
H-H-0.425100(PDBName=HE22	ResName=GLN	ResNum=85) 0 36.458634 41.423902 25.40717 L
C-C-0.597300(PDBName=C	ResName=GLN	ResNum=85) 0 37.494832 36.515415 26.409008 L
O-O--0.567900(PDBName=O	ResName=GLN	ResNum=85) 0 38.017655 37.247068 27.244743 L
N-N--0.415700(PDBName=N	ResName=GLY	ResNum=86) 0 38.22593 35.865314 25.50332 L
H-H-0.271900(PDBName=HN	ResName=GLY	ResNum=86) 0 37.729815 35.311073 24.819921 L
C-CT--0.025200(PDBName=CA	ResName=GLY	ResNum=86) 0 39.649766 36.153885 25.319323 L
H-H1-0.069800(PDBName=HA1	ResName=GLY	ResNum=86) 0 40.085212 35.434097 24.628544 L
H-H1-0.069800(PDBName=HA2	ResName=GLY	ResNum=86) 0 40.158039 36.068939 26.277353 L
C-C-0.597300(PDBName=C	ResName=GLY	ResNum=86) 0 39.811627 37.565282 24.732219 L
O-O--0.567900(PDBName=O	ResName=GLY	ResNum=86) 0 39.312432 37.779484 23.620755 L
N-N--0.254800(PDBName=N	ResName=PRO	ResNum=87) 0 40.451345 38.532449 25.42244 L
C-CT-0.019200(PDBName=CD	ResName=PRO	ResNum=87) 0 41.081661 38.413011 26.732818 L
H-H1-0.039100(PDBName=HD1	ResName=PRO	ResNum=87) 0 40.317552 38.448366 27.511059 L
H-H1-0.039100(PDBName=HD2	ResName=PRO	ResNum=87) 0 41.668412 37.503864 26.837888 L
C-CT--0.026600(PDBName=CA	ResName=PRO	ResNum=87) 0 40.387883 39.950683 25.057507 L
H-H1-0.064100(PDBName=HA	ResName=PRO	ResNum=87) 0 39.345605 40.261617 25.139805 L
C-CT--0.007000(PDBName=CB	ResName=PRO	ResNum=87) 0 41.181599 40.71396 26.13284 L
H-HC-0.025300(PDBName=HB1	ResName=PRO	ResNum=87) 0 40.486949 41.173177 26.837695 L
H-HC-0.025300(PDBName=HB2	ResName=PRO	ResNum=87) 0 41.838291 41.475367 25.708793 L
C-CT-0.018900(PDBName=CG	ResName=PRO	ResNum=87) 0 41.985225 39.635521 26.85421 L
H-HC-0.021300(PDBName=HG1	ResName=PRO	ResNum=87) 0 42.181113 39.897569 27.89498 L
H-HC-0.021300(PDBName=HG2	ResName=PRO	ResNum=87) 0 42.917872 39.455067 26.318227 L
C-C-0.589600(PDBName=C	ResName=PRO	ResNum=87) 0 40.842852 40.292019 23.628887 L
O-O--0.574800(PDBName=O	ResName=PRO	ResNum=87) 0 41.548018 39.53477 22.947711 L
N-N--0.415700(PDBName=N	ResName=LEU	ResNum=88) 0 40.384153 41.451712 23.164395 L
H-H-0.271900(PDBName=HN	ResName=LEU	ResNum=88) 0 39.863225 42.016303 23.83195 L
C-CT--0.051800(PDBName=CA	ResName=LEU	ResNum=88) 0 40.882415 42.209757 22.014128 L
H-H1-0.092200(PDBName=HA	ResName=LEU	ResNum=88) 0 41.388216 41.547842 21.314167 L
C-CT--0.110200(PDBName=CB	ResName=LEU	ResNum=88) 0 39.671475 42.891611 21.342857 L
H-HC-0.045700(PDBName=HB1	ResName=LEU	ResNum=88) 0 39.207984 43.547498 22.081443 L
H-HC-0.045700(PDBName=HB2	ResName=LEU	ResNum=88) 0 40.015419 43.523675 20.524213 L
C-CT-0.353100(PDBName=CG	ResName=LEU	ResNum=88) 0 38.596023 41.92522 20.80725 L
H-HC--0.036100(PDBName=HG	ResName=LEU	ResNum=88) 0 38.313782 41.207506 21.577423 L
C-CT--0.412100(PDBName=CD1	ResName=LEU	ResNum=88) 0 37.341054 42.700559 20.413384 L
H-HC-0.100000(PDBName=HD11	ResName=LEU	ResNum=88) 0 36.580427 42.025544 20.029406 L
H-HC-0.100000(PDBName=HD12	ResName=LEU	ResNum=88) 0 36.94487 43.212929 21.291239 L
H-HC-0.100000(PDBName=HD13	ResName=LEU	ResNum=88) 0 37.581444 43.449398 19.657572 L
C-CT--0.412100(PDBName=CD2	ResName=LEU	ResNum=88) 0 39.090472 41.156316 19.579597 L
H-HC-0.100000(PDBName=HD21	ResName=LEU	ResNum=88) 0 38.299305 40.505557 19.212279 L
H-HC-0.100000(PDBName=HD22	ResName=LEU	ResNum=88) 0 39.369348 41.858478 18.792875 L
H-HC-0.100000(PDBName=HD23	ResName=LEU	ResNum=88) 0 39.953927 40.551705 19.844784 L
C-C-0.597300(PDBName=C	ResName=LEU	ResNum=88) 0 41.884958 43.268775 22.52864 L
O-O--0.567900(PDBName=O	ResName=LEU	ResNum=88) 0 41.838037 43.563549 23.719153 L
N-N--0.254800(PDBName=N	ResName=PRO	ResNum=89) 0 42.759885 43.859117 21.686215 L
C-CT-0.019200(PDBName=CD	ResName=PRO	ResNum=89) 0 42.955499 43.552825 20.276966 L
H-H1-0.039100(PDBName=HD1	ResName=PRO	ResNum=89) 0 43.019149 42.478886 20.102226 L
H-H1-0.039100(PDBName=HD2	ResName=PRO	ResNum=89) 0 42.142566 43.986881 19.69363 L
C-CT--0.026600(PDBName=CA	ResName=PRO	ResNum=89) 0 43.683599 44.928955 22.093275 L
H-H1-0.064100(PDBName=HA	ResName=PRO	ResNum=89) 0 44.46749 44.482257 22.706824 L
C-CT--0.007000(PDBName=CB	ResName=PRO	ResNum=89) 0 44.320324 45.450687 20.798905 L
H-HC-0.025300(PDBName=HB1	ResName=PRO	ResNum=89) 0 45.342395 45.794553 20.963679 L
H-HC-0.025300(PDBName=HB2	ResName=PRO	ResNum=89) 0 43.718802 46.246721 20.357326 L
C-CT-0.018900(PDBName=CG	ResName=PRO	ResNum=89) 0 44.274012 44.224678 19.889703 L
H-HC-0.021300(PDBName=HG1	ResName=PRO	ResNum=89) 0 44.293367 44.502157 18.835244 L
H-HC-0.021300(PDBName=HG2	ResName=PRO	ResNum=89) 0 45.107308 43.561615 20.128295 L
C-C-0.589600(PDBName=C	ResName=PRO	ResNum=89) 0 43.00581 46.024677 22.930701 L
O-O--0.574800(PDBName=O	ResName=PRO	ResNum=89) 0 43.282894 46.150756 24.11872 L
N-N--0.415700(PDBName=N	ResName=ASN	ResNum=90) 0 42.030712 46.73599 22.357002 L
H-H-0.271900(PDBName=HN	ResName=ASN	ResNum=90) 0 41.903244 46.646322 21.359602 L
C-CT-0.014300(PDBName=CA	ResName=ASN	ResNum=90) 0 41.200082 47.737044 23.043402 L
H-H1-0.104800(PDBName=HA	ResName=ASN	ResNum=90) 0 41.84415 48.345935 23.684206 L
C-CT--0.204100(PDBName=CB	ResName=ASN	ResNum=90) 0 40.578618 48.658653 21.975995 L
H-HC-0.079700(PDBName=HB1	ResName=ASN	ResNum=90) 0 39.814679 48.11325 21.422204 L
H-HC-0.079700(PDBName=HB2	ResName=ASN	ResNum=90) 0 40.097779 49.506225 22.46524 L
C-C-0.713000(PDBName=CG	ResName=ASN	ResNum=90) 0 41.607728 49.172199 20.989293 L
O-O--0.593100(PDBName=OD1	ResName=ASN	ResNum=90) 0 41.858464 48.546412 19.970029 L
N-N--0.919100(PDBName=ND2	ResName=ASN	ResNum=90) 0 42.26109 50.272544 21.27698 L
H-H-0.419600(PDBName=HD21	ResName=ASN	ResNum=90) 0 42.966499 50.554152 20.619593 L
H-H-0.419600(PDBName=HD22	ResName=ASN	ResNum=90) 0 42.115199 50.769281 22.14169 L
C-C-0.597300(PDBName=C	ResName=ASN	ResNum=90) 0 40.12192 47.115909 23.96651 L
O-O--0.567900(PDBName=O	ResName=ASN	ResNum=90) 0 39.04796 47.685357 24.143033 L
N-N--0.415700(PDBName=N	ResName=THR	ResNum=91) 0 40.407234 45.945565 24.550171 L
H-H-0.271900(PDBName=HN	ResName=THR	ResNum=91) 0 41.288043 45.524498 24.282364 L
C-CT--0.038900(PDBName=CA	ResName=THR	ResNum=91) 0 39.788663 45.42997 25.780515 L
H-H1-0.100700(PDBName=HA	ResName=THR	ResNum=91) 0 39.416815 46.288092 26.33876 L
C-CT-0.365400(PDBName=CB	ResName=THR	ResNum=91) 0 38.579106 44.490368 25.54056 L
H-H1-0.004300(PDBName=HB	ResName=THR	ResNum=91) 0 38.038053 44.426616 26.485554 L
O-OH--0.676100(PDBName=OG1	ResName=THR	ResNum=91) 0 38.987166 43.171038 25.218542 L
H-HO-0.410200(PDBName=HG1	ResName=THR	ResNum=91) 0 39.56217 42.939593 25.962035 L
C-CT--0.243800(PDBName=CG2	ResName=THR	ResNum=91) 0 37.566613 44.936004 24.487612 L
H-HC-0.064200(PDBName=HG21	ResName=THR	ResNum=91) 0 36.749555 44.218352 24.444668 L
H-HC-0.064200(PDBName=HG22	ResName=THR	ResNum=91) 0 37.169596 45.912071 24.768506 L
H-HC-0.064200(PDBName=HG23	ResName=THR	ResNum=91) 0 38.039983 45.0094 23.510143 L
C-C-0.597300(PDBName=C	ResName=THR	ResNum=91) 0 40.807709 44.728465 26.698158 L
O-O--0.567900(PDBName=O	ResName=THR	ResNum=91) 0 40.386114 44.027742 27.616321 L
N-N--0.415700(PDBName=N	ResName=CYS	ResNum=92) 0 42.12585 44.843155 26.477456 L
H-H-0.271900(PDBName=HN	ResName=CYS	ResNum=92) 0 42.464939 45.367867 25.67794 L
C-CT-0.021300(PDBName=CA	ResName=CYS	ResNum=92) 0 43.137563 44.347414 27.422866 L
H-H1-0.112400(PDBName=HA	ResName=CYS	ResNum=92) 0 42.868865 43.341661 27.746829 L
C-CT--0.123100(PDBName=CB	ResName=CYS	ResNum=92) 0 44.53601 44.2821 26.7951 L
H-H1-0.111200(PDBName=HB1	ResName=CYS	ResNum=92) 0 44.79101 45.2761 26.3631 L
H-H1-0.111200(PDBName=HB2	ResName=CYS	ResNum=92) 0 45.28301 44.0961 27.5981 L
S-SH--0.311900(PDBName=SG	ResName=CYS	ResNum=92) 0 44.64801 43.0411 25.4911 L
H-HS-0.193300(PDBName=HG1	ResName=CYS	ResNum=92) 0 45.92301 43.2591 25.1631 L
C-C-0.597300(PDBName=C	ResName=CYS	ResNum=92) 0 43.18901 45.2171 28.6831 L
O-O--0.567900(PDBName=O	ResName=CYS	ResNum=92) 0 43.33701 44.6651 29.7701 L
N-N--0.415700(PDBName=N	ResName=GLY	ResNum=93) 0 43.06701 46.5341 28.5521 L
H-H-0.271900(PDBName=HN	ResName=GLY	ResNum=93) 0 42.96701 47.0021 27.6751 L
C-CT--0.025200(PDBName=CA	ResName=GLY	ResNum=93) 0 43.07401 47.3911 29.7241 L
H-H1-0.069800(PDBName=HA1	ResName=GLY	ResNum=93) 0 43.15501 48.4141 29.3841 L
H-H1-0.069800(PDBName=HA2	ResName=GLY	ResNum=93) 0 43.88301 47.0711 30.3671 L
C-C-0.597300(PDBName=C	ResName=GLY	ResNum=93) 0 41.77701 47.2561 30.5011 L
O-O--0.567900(PDBName=O	ResName=GLY	ResNum=93) 0 41.74801 47.4471 31.7161 L
N-N--0.415700(PDBName=N	ResName=HSE	ResNum=94) 0 40.69501 46.9431 29.7901 L
H-H-0.271900(PDBName=HN	ResName=HSE	ResNum=94) 0 40.70201 46.8191 28.7991 L
C-CT--0.058100(PDBName=CA	ResName=HSE	ResNum=94) 0 39.38601 46.7521 30.4131 L
H-H1-0.136000(PDBName=HA	ResName=HSE	ResNum=94) 0 39.22001 47.5461 31.1311 L
C-CT--0.007400(PDBName=CB	ResName=HSE	ResNum=94) 0 38.29001 46.6231 29.3471 L
H-HC-0.036700(PDBName=HB1	ResName=HSE	ResNum=94) 0 38.54301 45.7551 28.7001 L
H-HC-0.036700(PDBName=HB2	ResName=HSE	ResNum=94) 0 37.32101 46.3911 29.8371 L
N-NB--0.543200(PDBName=ND1	ResName=HSE	ResNum=94) 0 37.55401 47.7711 27.2261 L
C-CC-0.186800(PDBName=CG	ResName=HSE	ResNum=94) 0 38.15101 47.8261 28.4681 L
C-CR-0.163500(PDBName=CE1	ResName=HSE	ResNum=94) 0 37.56801 48.9741 26.6801 L
H-H5-0.143500(PDBName=HE1	ResName=HSE	ResNum=94) 0 37.16401 49.2121 25.6931 L
N-NA--0.279500(PDBName=NE2	ResName=HSE	ResNum=94) 0 38.15101 49.8081 27.5231 L
H-H-0.333900(PDBName=HE2	ResName=HSE	ResNum=94) 0 38.31101 50.7801 27.3531 L
C-CW--0.220700(PDBName=CD2	ResName=HSE	ResNum=94) 0 38.52401 49.1161 28.6491 L
H-H4-0.186200(PDBName=HD2	ResName=HSE	ResNum=94) 0 39.03001 49.5811 29.4841 L
C-C-0.597300(PDBName=C	ResName=HSE	ResNum=94) 0 39.45901 45.4541 31.1931 L
O-O--0.567900(PDBName=O	ResName=HSE	ResNum=94) 0 38.97001 45.3481 32.3191 L
N-N--0.415700(PDBName=N	ResName=PHE	ResNum=95) 0 40.08401 44.4621 30.5691 L
H-H-0.271900(PDBName=HN	ResName=PHE	ResNum=95) 0 40.49001 44.5431 29.6601 L
C-CT--0.002400(PDBName=CA	ResName=PHE	ResNum=95) 0 40.22701 43.1551 31.1761 L
H-H1-0.097800(PDBName=HA	ResName=PHE	ResNum=95) 0 39.22301 42.8061 31.3861 L
C-CT--0.034300(PDBName=CB	ResName=PHE	ResNum=95) 0 40.95501 42.2131 30.2171 L
H-HC-0.029500(PDBName=HB1	ResName=PHE	ResNum=95) 0 40.33101 42.0641 29.3091 L
H-HC-0.029500(PDBName=HB2	ResName=PHE	ResNum=95) 0 41.92001 42.6501 29.8821 L
C-CA-0.011800(PDBName=CG	ResName=PHE	ResNum=95) 0 41.20301 40.8451 30.7761 L
C-CA--0.125600(PDBName=CD1	ResName=PHE	ResNum=95) 0 42.37001 40.5711 31.4761 L
H-HA-0.133000(PDBName=HD1	ResName=PHE	ResNum=95) 0 43.11001 41.3481 31.6071 L
C-CA--0.170400(PDBName=CE1	ResName=PHE	ResNum=95) 0 42.60401 39.3021 32.0091 L
H-HA-0.143000(PDBName=HE1	ResName=PHE	ResNum=95) 0 43.51501 39.1051 32.5571 L
C-CA--0.107200(PDBName=CZ	ResName=PHE	ResNum=95) 0 41.65801 38.2911 31.8391 L
H-HA-0.129700(PDBName=HZ	ResName=PHE	ResNum=95) 0 41.82601 37.3071 32.2541 L
C-CA--0.125600(PDBName=CD2	ResName=PHE	ResNum=95) 0 40.26501 39.8281 30.6121 L
H-HA-0.133000(PDBName=HD2	ResName=PHE	ResNum=95) 0 39.35901 40.0131 30.0511 L
C-CA--0.170400(PDBName=CE2	ResName=PHE	ResNum=95) 0 40.48601 38.5591 31.1381 L
H-HA-0.143000(PDBName=HE2	ResName=PHE	ResNum=95) 0 39.74601 37.7831 31.0001 L
C-C-0.597300(PDBName=C	ResName=PHE	ResNum=95) 0 40.95401 43.2491 32.5081 L
O-O--0.567900(PDBName=O	ResName=PHE	ResNum=95) 0 40.48201 42.7081 33.5071 L
N-N--0.415700(PDBName=N	ResName=TRP	ResNum=96) 0 42.08001 43.9551 32.5481 L
H-H-0.271900(PDBName=HN	ResName=TRP	ResNum=96) 0 42.49001 44.4391 31.7791 L
C-CT--0.027500(PDBName=CA	ResName=TRP	ResNum=96) 0 42.81301 44.0591 33.8041 L
H-H1-0.112300(PDBName=HA	ResName=TRP	ResNum=96) 0 42.80301 43.0741 34.2541 L
C-CT--0.005000(PDBName=CB	ResName=TRP	ResNum=96) 0 44.27401 44.4471 33.5491 L
H-HC-0.033900(PDBName=HB1	ResName=TRP	ResNum=96) 0 44.28001 45.3121 32.8491 L
H-HC-0.033900(PDBName=HB2	ResName=TRP	ResNum=96) 0 44.74301 44.7951 34.4951 L
C-C*--0.141500(PDBName=CG	ResName=TRP	ResNum=96) 0 45.01901 43.3151 32.9281 L
C-CW--0.163800(PDBName=CD1	ResName=TRP	ResNum=96) 0 45.40801 43.2001 31.6281 L
H-H4-0.206200(PDBName=HD1	ResName=TRP	ResNum=96) 0 45.30301 43.9811 30.8871 L
N-NA--0.341800(PDBName=NE1	ResName=TRP	ResNum=96) 0 45.98701 41.9671 31.4141 L
H-H-0.341200(PDBName=HE1	ResName=TRP	ResNum=96) 0 46.37501 41.6461 30.5771 L
C-CN-0.138000(PDBName=CE2	ResName=TRP	ResNum=96) 0 45.98101 41.2641 32.5901 L
C-CB-0.124300(PDBName=CD2	ResName=TRP	ResNum=96) 0 45.38101 42.0851 33.5681 L
C-CA--0.238700(PDBName=CE3	ResName=TRP	ResNum=96) 0 45.25101 41.5951 34.8791 L
H-HA-0.170000(PDBName=HE3	ResName=TRP	ResNum=96) 0 44.79401 42.1811 35.6651 L
C-CA--0.197200(PDBName=CZ3	ResName=TRP	ResNum=96) 0 45.71801 40.3161 35.1661 L
H-HA-0.144700(PDBName=HZ3	ResName=TRP	ResNum=96) 0 45.62101 39.9281 36.1701 L
C-CA--0.260100(PDBName=CZ2	ResName=TRP	ResNum=96) 0 46.45201 39.9731 32.8791 L
H-HA-0.157200(PDBName=HZ2	ResName=TRP	ResNum=96) 0 46.91201 39.3451 32.1321 L
C-CA--0.113400(PDBName=CH2	ResName=TRP	ResNum=96) 0 46.31101 39.5201 34.1691 L
H-HA-0.141700(PDBName=HH2	ResName=TRP	ResNum=96) 0 46.66401 38.5291 34.4171 L
C-C-0.597300(PDBName=C	ResName=TRP	ResNum=96) 0 42.15301 45.0021 34.7911 L
O-O--0.567900(PDBName=O	ResName=TRP	ResNum=96) 0 42.35001 44.8791 36.0051 L
N-N--0.516300(PDBName=N	ResName=GLU	ResNum=97) 0 41.36301 45.9411 34.2851 L
H-H-0.293600(PDBName=HN	ResName=GLU	ResNum=97) 0 41.18001 46.1031 33.3191 L
C-CT-0.039700(PDBName=CA	ResName=GLU	ResNum=97) 0 40.67001 46.8531 35.1791 L
H-H1-0.110500(PDBName=HA	ResName=GLU	ResNum=97) 0 41.36101 47.2711 35.9011 L
C-CT-0.056000(PDBName=CB	ResName=GLU	ResNum=97) 0 39.91601 47.9291 34.4111 L
H-HC--0.017300(PDBName=HB1	ResName=GLU	ResNum=97) 0 40.65901 48.6601 34.0161 L
H-HC--0.017300(PDBName=HB2	ResName=GLU	ResNum=97) 0 39.42501 47.4811 33.5181 L
C-CT-0.013600(PDBName=CG	ResName=GLU	ResNum=97) 0 38.90201 48.6451 35.2841 L
H-HC--0.042500(PDBName=HG1	ResName=GLU	ResNum=97) 0 38.14001 47.9241 35.6321 L
H-HC--0.042500(PDBName=HG2	ResName=GLU	ResNum=97) 0 39.39201 49.1101 36.1621 L
C-C-0.805400(PDBName=CD	ResName=GLU	ResNum=97) 0 38.14001 49.7151 34.5431 L
O-O2--0.818800(PDBName=OE1	ResName=GLU	ResNum=97) 0 38.29701 49.8061 33.3061 L
O-O2--0.818800(PDBName=OE2	ResName=GLU	ResNum=97) 0 37.37701 50.4551 35.1991 L
C-C-0.536600(PDBName=C	ResName=GLU	ResNum=97) 0 39.66701 46.0131 35.9491 L
O-O--0.581900(PDBName=O	ResName=GLU	ResNum=97) 0 39.46001 46.2161 37.1511 L
N-N--0.415700(PDBName=N	ResName=MET	ResNum=98) 0 39.04001 45.0661 35.2521 L
H-H-0.271900(PDBName=HN	ResName=MET	ResNum=98) 0 39.18401 44.8791 34.2821 L
C-CT--0.023700(PDBName=CA	ResName=MET	ResNum=98) 0 38.05901 44.2031 35.8901 L
H-H1-0.088000(PDBName=HA	ResName=MET	ResNum=98) 0 37.32901 44.8391 36.3761 L
C-CT-0.034200(PDBName=CB	ResName=MET	ResNum=98) 0 37.38801 43.3041 34.8541 L
H-HC-0.024100(PDBName=HB1	ResName=MET	ResNum=98) 0 36.78501 43.9681 34.1911 L
H-HC-0.024100(PDBName=HB2	ResName=MET	ResNum=98) 0 38.16601 42.8411 34.2071 L
C-CT-0.001800(PDBName=CG	ResName=MET	ResNum=98) 0 36.48101 42.2461 35.4511 L
H-H1-0.044000(PDBName=HG1	ResName=MET	ResNum=98) 0 37.07001 41.5381 36.0721 L
H-H1-0.044000(PDBName=HG2	ResName=MET	ResNum=98) 0 35.72901 42.7291 36.1131 L
S-S--0.273700(PDBName=SD	ResName=MET	ResNum=98) 0 35.62101 41.2951 34.1801 L
C-CT--0.053600(PDBName=CE	ResName=MET	ResNum=98) 0 36.96501 40.3111 33.4991 L
H-H1-0.068400(PDBName=HE1	ResName=MET	ResNum=98) 0 36.60201 39.6591 32.6761 L
H-H1-0.068400(PDBName=HE2	ResName=MET	ResNum=98) 0 37.76801 40.9621 33.0901 L
H-H1-0.068400(PDBName=HE3	ResName=MET	ResNum=98) 0 37.41701 39.6581 34.2771 L
C-C-0.597300(PDBName=C	ResName=MET	ResNum=98) 0 38.72801 43.3631 36.9701 L
O-O--0.567900(PDBName=O	ResName=MET	ResNum=98) 0 38.25301 43.3131 38.1061 L
N-N--0.415700(PDBName=N	ResName=VAL	ResNum=99) 0 39.82801 42.7031 36.6161 L
H-H-0.271900(PDBName=HN	ResName=VAL	ResNum=99) 0 40.23601 42.7111 35.7071 L
C-CT--0.087500(PDBName=CA	ResName=VAL	ResNum=99) 0 40.53901 41.8871 37.5861 L
H-H1-0.096900(PDBName=HA	ResName=VAL	ResNum=99) 0 39.88901 41.0781 37.8941 L
C-CT-0.298500(PDBName=CB	ResName=VAL	ResNum=99) 0 41.85701 41.3251 37.0051 L
H-HC--0.029700(PDBName=HB	ResName=VAL	ResNum=99) 0 42.31401 42.1241 36.3711 L
C-CT--0.319200(PDBName=CG1	ResName=VAL	ResNum=99) 0 42.80501 40.9681 38.1341 L
H-HC-0.079100(PDBName=HG11	ResName=VAL	ResNum=99) 0 43.74001 40.5271 37.7271 L
H-HC-0.079100(PDBName=HG12	ResName=VAL	ResNum=99) 0 43.09201 41.8621 38.7261 L
H-HC-0.079100(PDBName=HG13	ResName=VAL	ResNum=99) 0 42.34101 40.2231 38.8151 L
C-CT--0.319200(PDBName=CG2	ResName=VAL	ResNum=99) 0 41.56501 40.0731 36.1521 L
H-HC-0.079100(PDBName=HG21	ResName=VAL	ResNum=99) 0 42.50801 39.6361 35.7611 L
H-HC-0.079100(PDBName=HG22	ResName=VAL	ResNum=99) 0 41.04601 39.3001 36.7591 L
H-HC-0.079100(PDBName=HG23	ResName=VAL	ResNum=99) 0 40.92401 40.3211 35.2811 L
C-C-0.597300(PDBName=C	ResName=VAL	ResNum=99) 0 40.83601 42.7321 38.8221 L
O-O--0.567900(PDBName=O	ResName=VAL	ResNum=99) 0 40.61901 42.2901 39.9451 L
N-N--0.415700(PDBName=N	ResName=TRP	ResNum=100) 0 41.31101 43.9561 38.6151 L
H-H-0.271900(PDBName=HN	ResName=TRP	ResNum=100) 0 41.48801 44.3471 37.7151 L
C-CT--0.027500(PDBName=CA	ResName=TRP	ResNum=100) 0 41.61201 44.8321 39.7361 L
H-H1-0.112300(PDBName=HA	ResName=TRP	ResNum=100) 0 42.24501 44.2841 40.4241 L
C-CT--0.005000(PDBName=CB	ResName=TRP	ResNum=100) 0 42.29801 46.1241 39.2691 L
H-HC-0.033900(PDBName=HB1	ResName=TRP	ResNum=100) 0 43.24101 45.8411 38.7511 L
H-HC-0.033900(PDBName=HB2	ResName=TRP	ResNum=100) 0 41.66101 46.6401 38.5191 L
C-C*--0.141500(PDBName=CG	ResName=TRP	ResNum=100) 0 42.64201 47.0251 40.4141 L
C-CW--0.163800(PDBName=CD1	ResName=TRP	ResNum=100) 0 41.80401 47.9001 41.0571 L
H-H4-0.206200(PDBName=HD1	ResName=TRP	ResNum=100) 0 40.79501 48.1231 40.7381 L
N-NA--0.341800(PDBName=NE1	ResName=TRP	ResNum=100) 0 42.41801 48.4121 42.1781 L
H-H-0.341200(PDBName=HE1	ResName=TRP	ResNum=100) 0 42.02001 49.0241 42.8271 L
C-CN-0.138000(PDBName=CE2	ResName=TRP	ResNum=100) 0 43.67801 47.8851 42.2751 L
C-CB-0.124300(PDBName=CD2	ResName=TRP	ResNum=100) 0 43.85901 47.0101 41.1751 L
C-CA--0.238700(PDBName=CE3	ResName=TRP	ResNum=100) 0 45.08101 46.3381 41.0381 L
H-HA-0.170000(PDBName=HE3	ResName=TRP	ResNum=100) 0 45.27301 45.6661 40.2121 L
C-CA--0.197200(PDBName=CZ3	ResName=TRP	ResNum=100) 0 46.07301 46.5541 41.9941 L
H-HA-0.144700(PDBName=HZ3	ResName=TRP	ResNum=100) 0 47.02201 46.0441 41.9001 L
C-CA--0.260100(PDBName=CZ2	ResName=TRP	ResNum=100) 0 44.67501 48.1011 43.2321 L
H-HA-0.157200(PDBName=HZ2	ResName=TRP	ResNum=100) 0 44.53601 48.7671 44.0701 L
C-CA--0.113400(PDBName=CH2	ResName=TRP	ResNum=100) 0 45.86201 47.4271 43.0771 L
H-HA-0.141700(PDBName=HH2	ResName=TRP	ResNum=100) 0 46.64801 47.5751 43.8041 L
C-C-0.597300(PDBName=C	ResName=TRP	ResNum=100) 0 40.34101 45.1861 40.4911 L
O-O--0.567900(PDBName=O	ResName=TRP	ResNum=100) 0 40.26701 45.0141 41.7061 L
N-N--0.516300(PDBName=N	ResName=GLU	ResNum=101) 0 39.34101 45.6801 39.7701 L
H-H-0.293600(PDBName=HN	ResName=GLU	ResNum=101) 0 39.36401 45.8171 38.7841 L
C-CT-0.039700(PDBName=CA	ResName=GLU	ResNum=101) 0 38.08501 46.0741 40.3941 L
H-H1-0.110500(PDBName=HA	ResName=GLU	ResNum=101) 0 38.33301 46.8301 41.1281 L
C-CT-0.056000(PDBName=CB	ResName=GLU	ResNum=101) 0 37.17001 46.7181 39.3581 L
H-HC--0.017300(PDBName=HB1	ResName=GLU	ResNum=101) 0 37.35901 46.2281 38.3751 L
H-HC--0.017300(PDBName=HB2	ResName=GLU	ResNum=101) 0 36.10701 46.5021 39.6071 L
C-CT-0.013600(PDBName=CG	ResName=GLU	ResNum=101) 0 37.39301 48.2061 39.2321 L
H-HC--0.042500(PDBName=HG1	ResName=GLU	ResNum=101) 0 36.85601 48.7301 40.0441 L
H-HC--0.042500(PDBName=HG2	ResName=GLU	ResNum=101) 0 38.47201 48.4521 39.2901 L
C-C-0.805400(PDBName=CD	ResName=GLU	ResNum=101) 0 36.84401 48.7801 37.9471 L
O-O2--0.818800(PDBName=OE1	ResName=GLU	ResNum=101) 0 36.01201 48.1171 37.3001 L
O-O2--0.818800(PDBName=OE2	ResName=GLU	ResNum=101) 0 37.24501 49.9041 37.5891 L
C-C-0.536600(PDBName=C	ResName=GLU	ResNum=101) 0 37.35401 44.9611 41.1231 L
O-O--0.581900(PDBName=O	ResName=GLU	ResNum=101) 0 36.74601 45.2051 42.1571 L
N-N--0.415700(PDBName=N	ResName=GLN	ResNum=102) 0 37.42301 43.7411 40.6021 L
H-H-0.271900(PDBName=HN	ResName=GLN	ResNum=102) 0 37.91701 43.5031 39.7681 L
C-CT--0.003100(PDBName=CA	ResName=GLN	ResNum=102) 0 36.74901 42.6171 41.2471 L
H-H1-0.085000(PDBName=HA	ResName=GLN	ResNum=102) 0 35.87201 43.0281 41.7321 L
C-CT--0.003600(PDBName=CB	ResName=GLN	ResNum=102) 0 36.33001 41.5711 40.2101 L
H-HC-0.017100(PDBName=HB1	ResName=GLN	ResNum=102) 0 37.25901 41.2441 39.6881 L
H-HC-0.017100(PDBName=HB2	ResName=GLN	ResNum=102) 0 35.93501 40.6711 40.7331 L
C-CT--0.064500(PDBName=CG	ResName=GLN	ResNum=102) 0 35.32901 42.0841 39.1861 L
H-HC-0.035200(PDBName=HG1	ResName=GLN	ResNum=102) 0 35.80201 42.8461 38.5301 L
H-HC-0.035200(PDBName=HG2	ResName=GLN	ResNum=102) 0 34.96801 41.2571 38.5411 L
C-C-0.695100(PDBName=CD	ResName=GLN	ResNum=102) 0 34.12801 42.7601 39.8271 L
O-O--0.608600(PDBName=OE1	ResName=GLN	ResNum=102) 0 33.42401 42.1651 40.6481 L
N-N--0.940700(PDBName=NE2	ResName=GLN	ResNum=102) 0 33.88601 44.0101 39.4501 L
H-H-0.425100(PDBName=HE21	ResName=GLN	ResNum=102) 0 33.10401 44.4631 39.8681 L
H-H-0.425100(PDBName=HE22	ResName=GLN	ResNum=102) 0 34.46601 44.4421 38.7681 L
C-C-0.597300(PDBName=C	ResName=GLN	ResNum=102) 0 37.60101 41.9551 42.3231 L
O-O--0.567900(PDBName=O	ResName=GLN	ResNum=102) 0 37.13601 41.0511 43.0211 L
N-N--0.347900(PDBName=N	ResName=LYS	ResNum=103) 0 38.84301 42.4141 42.4631 L
H-H-0.274700(PDBName=HN	ResName=LYS	ResNum=103) 0 39.22101 43.1481 41.9011 L
C-CT--0.240000(PDBName=CA	ResName=LYS	ResNum=103) 0 39.75301 41.8691 43.4621 L
H-H1-0.142600(PDBName=HA	ResName=LYS	ResNum=103) 0 40.69001 42.4041 43.3631 L
C-CT--0.009400(PDBName=CB	ResName=LYS	ResNum=103) 0 39.17101 42.0411 44.8711 L
H-HC-0.036200(PDBName=HB1	ResName=LYS	ResNum=103) 0 38.21601 41.4671 44.9041 L
H-HC-0.036200(PDBName=HB2	ResName=LYS	ResNum=103) 0 39.85201 41.5571 45.6061 L
C-CT-0.018700(PDBName=CG	ResName=LYS	ResNum=103) 0 38.89501 43.4911 45.2621 L
H-HC-0.010300(PDBName=HG1	ResName=LYS	ResNum=103) 0 39.84201 44.0731 45.1961 L
H-HC-0.010300(PDBName=HG2	ResName=LYS	ResNum=103) 0 38.18101 43.9341 44.5301 L
C-CT--0.047900(PDBName=CD	ResName=LYS	ResNum=103) 0 38.34001 43.5781 46.6871 L
H-HC-0.062100(PDBName=HD1	ResName=LYS	ResNum=103) 0 37.51001 42.8421 46.7871 L
H-HC-0.062100(PDBName=HD2	ResName=LYS	ResNum=103) 0 39.14601 43.2701 47.3931 L
C-CT--0.014300(PDBName=CE	ResName=LYS	ResNum=103) 0 37.85201 44.9841 47.0281 L
H-HP-0.113500(PDBName=HE1	ResName=LYS	ResNum=103) 0 37.00601 45.2751 46.3661 L
H-HP-0.113500(PDBName=HE2	ResName=LYS	ResNum=103) 0 37.50501 45.0321 48.0841 L
N-N3--0.385400(PDBName=NZ	ResName=LYS	ResNum=103) 0 38.91501 46.0101 46.8641 L
H-H-0.340000(PDBName=HZ1	ResName=LYS	ResNum=103) 0 38.54201 46.9511 47.1041 L
H-H-0.340000(PDBName=HZ2	ResName=LYS	ResNum=103) 0 39.71401 45.7851 47.4901 L
H-H-0.340000(PDBName=HZ3	ResName=LYS	ResNum=103) 0 39.24401 46.0121 45.8771 L
C-C-0.734100(PDBName=C	ResName=LYS	ResNum=103) 0 40.04101 40.3991 43.2061 L
O-O--0.589400(PDBName=O	ResName=LYS	ResNum=103) 0 40.12601 39.5961 44.1381 L
N-N--0.415700(PDBName=N	ResName=SER	ResNum=104) 0 40.19301 40.0421 41.9401 L
H-H-0.271900(PDBName=HN	ResName=SER	ResNum=104) 0 40.12601 40.6581 41.1551 L
C-CT--0.024900(PDBName=CA	ResName=SER	ResNum=104) 0 40.48301 38.6591 41.5891 L
H-H1-0.084300(PDBName=HA	ResName=SER	ResNum=104) 0 39.83601 38.0521 42.2091 L
C-CT-0.211700(PDBName=CB	ResName=SER	ResNum=104) 0 40.24701 38.4321 40.0991 L
H-H1-0.035200(PDBName=HB1	ResName=SER	ResNum=104) 0 40.75301 39.2521 39.5401 L
H-H1-0.035200(PDBName=HB2	ResName=SER	ResNum=104) 0 40.71601 37.4761 39.7731 L
O-OH--0.654600(PDBName=OG	ResName=SER	ResNum=104) 0 38.86301 38.4551 39.7881 L
H-HO-0.427500(PDBName=HG1	ResName=SER	ResNum=104) 0 38.78901 38.5321 38.8281 L
C-C-0.597300(PDBName=C	ResName=SER	ResNum=104) 0 41.92501 38.2891 41.9371 L
O-O--0.567900(PDBName=O	ResName=SER	ResNum=104) 0 42.84301 39.1031 41.8051 L
N-N--0.347900(PDBName=N	ResName=ARG	ResNum=105) 0 42.10501 37.0541 42.3861 L
H-H-0.274700(PDBName=HN	ResName=ARG	ResNum=105) 0 41.33501 36.4291 42.4911 L
C-CT--0.263700(PDBName=CA	ResName=ARG	ResNum=105) 0 43.41201 36.5431 42.7471 L
H-H1-0.156000(PDBName=HA	ResName=ARG	ResNum=105) 0 44.08401 37.3741 42.9281 L
C-CT--0.000700(PDBName=CB	ResName=ARG	ResNum=105) 0 43.27401 35.6391 43.9731 L
H-HC-0.032700(PDBName=HB1	ResName=ARG	ResNum=105) 0 43.13001 36.3161 44.8491 L
H-HC-0.032700(PDBName=HB2	ResName=ARG	ResNum=105) 0 42.34001 35.0411 43.8911 L
C-CT-0.039000(PDBName=CG	ResName=ARG	ResNum=105) 0 44.45601 34.7281 44.2801 L
H-HC-0.028500(PDBName=HG1	ResName=ARG	ResNum=105) 0 44.16001 34.0251 45.0891 L
H-HC-0.028500(PDBName=HG2	ResName=ARG	ResNum=105) 0 44.66301 34.0901 43.3901 L
C-CT-0.048600(PDBName=CD	ResName=ARG	ResNum=105) 0 45.71101 35.5011 44.6161 L
H-H1-0.068700(PDBName=HD1	ResName=ARG	ResNum=105) 0 46.12801 35.9521 43.6861 L
H-H1-0.068700(PDBName=HD2	ResName=ARG	ResNum=105) 0 45.50501 36.3171 45.3481 L
N-N2--0.529500(PDBName=NE	ResName=ARG	ResNum=105) 0 46.71001 34.6311 45.2201 L
H-H-0.345600(PDBName=HE	ResName=ARG	ResNum=105) 0 46.32401 33.7721 45.5751 L
C-CA-0.807600(PDBName=CZ	ResName=ARG	ResNum=105) 0 48.00201 34.9271 45.3011 L
N-N2--0.862700(PDBName=NH1	ResName=ARG	ResNum=105) 0 48.44601 36.0741 44.8121 L
H-H-0.447800(PDBName=HH11	ResName=ARG	ResNum=105) 0 49.41101 36.2961 44.8431 L
H-H-0.447800(PDBName=HH12	ResName=ARG	ResNum=105) 0 47.78401 36.6241 44.2981 L
N-N2--0.862700(PDBName=NH2	ResName=ARG	ResNum=105) 0 48.85301 34.0721 45.8611 L
H-H-0.447800(PDBName=HH21	ResName=ARG	ResNum=105) 0 49.79801 34.3341 45.9971 L
H-H-0.447800(PDBName=HH22	ResName=ARG	ResNum=105) 0 48.46201 33.2811 46.3131 L
C-C-0.734100(PDBName=C	ResName=ARG	ResNum=105) 0 43.98801 35.7651 41.5661 L
O-O--0.589400(PDBName=O	ResName=ARG	ResNum=105) 0 45.18601 35.8281 41.2931 L
N-N--0.415700(PDBName=N	ResName=GLY	ResNum=106) 0 43.12201 35.0411 40.8611 L
H-H-0.271900(PDBName=HN	ResName=GLY	ResNum=106) 0 42.14201 34.9961 41.0531 L
C-CT--0.025200(PDBName=CA	ResName=GLY	ResNum=106) 0 43.57701 34.2491 39.7331 L
H-H1-0.069800(PDBName=HA1	ResName=GLY	ResNum=106) 0 43.39501 33.2241 40.0261 L
H-H1-0.069800(PDBName=HA2	ResName=GLY	ResNum=106) 0 44.62301 34.5001 39.6201 L
C-C-0.597300(PDBName=C	ResName=GLY	ResNum=106) 0 42.89401 34.4841 38.4021 L
O-O--0.567900(PDBName=O	ResName=GLY	ResNum=106) 0 41.77401 34.9761 38.3501 L
N-N--0.415700(PDBName=N	ResName=VAL	ResNum=107) 0 43.60001 34.1491 37.3221 L
H-H-0.271900(PDBName=HN	ResName=VAL	ResNum=107) 0 44.52901 33.7941 37.3861 L
C-CT--0.087500(PDBName=CA	ResName=VAL	ResNum=107) 0 43.09201 34.2671 35.9611 L
H-H1-0.096900(PDBName=HA	ResName=VAL	ResNum=107) 0 42.02401 34.4441 35.9841 L
C-CT-0.298500(PDBName=CB	ResName=VAL	ResNum=107) 0 43.85401 35.3211 35.1311 L
H-HC--0.029700(PDBName=HB	ResName=VAL	ResNum=107) 0 44.94701 35.1311 35.2661 L
C-CT--0.319200(PDBName=CG1	ResName=VAL	ResNum=107) 0 43.48701 35.1761 33.6681 L
H-HC-0.079100(PDBName=HG11	ResName=VAL	ResNum=107) 0 43.99901 35.9551 33.0631 L
H-HC-0.079100(PDBName=HG12	ResName=VAL	ResNum=107) 0 43.79401 34.1891 33.2641 L
H-HC-0.079100(PDBName=HG13	ResName=VAL	ResNum=107) 0 42.39201 35.2941 33.5241 L
C-CT--0.319200(PDBName=CG2	ResName=VAL	ResNum=107) 0 43.50901 36.7161 35.5971 L
H-HC-0.079100(PDBName=HG21	ResName=VAL	ResNum=107) 0 44.02601 37.4771 34.9751 L
H-HC-0.079100(PDBName=HG22	ResName=VAL	ResNum=107) 0 42.41401 36.8911 35.5261 L
H-HC-0.079100(PDBName=HG23	ResName=VAL	ResNum=107) 0 43.82001 36.8761 36.6501 L
C-C-0.597300(PDBName=C	ResName=VAL	ResNum=107) 0 43.31601 32.9081 35.3091 L
O-O--0.567900(PDBName=O	ResName=VAL	ResNum=107) 0 44.44401 32.4101 35.2701 L
N-N--0.415700(PDBName=N	ResName=VAL	ResNum=108) 0 42.24501 32.3051 34.8121 L
H-H-0.271900(PDBName=HN	ResName=VAL	ResNum=108) 0 41.31901 32.6731 34.8371 L
C-CT--0.087500(PDBName=CA	ResName=VAL	ResNum=108) 0 42.35701 31.0151 34.1721 L
H-H1-0.096900(PDBName=HA	ResName=VAL	ResNum=108) 0 43.36101 30.6571 34.3601 L
C-CT-0.298500(PDBName=CB	ResName=VAL	ResNum=108) 0 41.31301 30.0221 34.7591 L
H-HC--0.029700(PDBName=HB	ResName=VAL	ResNum=108) 0 40.30001 30.4691 34.6081 L
C-CT--0.319200(PDBName=CG1	ResName=VAL	ResNum=108) 0 41.38701 28.6881 34.0331 L
H-HC-0.079100(PDBName=HG11	ResName=VAL	ResNum=108) 0 40.66801 27.9661 34.4781 L
H-HC-0.079100(PDBName=HG12	ResName=VAL	ResNum=108) 0 41.12901 28.7911 32.9591 L
H-HC-0.079100(PDBName=HG13	ResName=VAL	ResNum=108) 0 42.40601 28.2531 34.1141 L
C-CT--0.319200(PDBName=CG2	ResName=VAL	ResNum=108) 0 41.56801 29.8291 36.2441 L
H-HC-0.079100(PDBName=HG21	ResName=VAL	ResNum=108) 0 40.85601 29.0921 36.6721 L
H-HC-0.079100(PDBName=HG22	ResName=VAL	ResNum=108) 0 42.60201 29.4591 36.4181 L
H-HC-0.079100(PDBName=HG23	ResName=VAL	ResNum=108) 0 41.44001 30.7811 36.8011 L
C-C-0.597300(PDBName=C	ResName=VAL	ResNum=108) 0 42.17801 31.1041 32.6601 L
O-O--0.567900(PDBName=O	ResName=VAL	ResNum=108) 0 41.12101 31.4981 32.1711 L
N-N--0.415700(PDBName=N	ResName=MET	ResNum=109) 0 43.23801 30.7671 31.9301 L
H-H-0.271900(PDBName=HN	ResName=MET	ResNum=109) 0 44.12101 30.5081 32.3161 L
C-CT--0.023700(PDBName=CA	ResName=MET	ResNum=109) 0 43.19001 30.7501 30.4891 L
H-H1-0.088000(PDBName=HA	ResName=MET	ResNum=109) 0 42.25801 31.2051 30.1781 L
C-CT-0.034200(PDBName=CB	ResName=MET	ResNum=109) 0 44.43301 31.4661 29.9611 L
H-HC-0.024100(PDBName=HB1	ResName=MET	ResNum=109) 0 44.58601 32.3661 30.6021 L
H-HC-0.024100(PDBName=HB2	ResName=MET	ResNum=109) 0 45.32501 30.8191 30.1151 L
C-CT-0.001800(PDBName=CG	ResName=MET	ResNum=109) 0 44.28801 31.8921 28.4981 L
H-H1-0.044000(PDBName=HG1	ResName=MET	ResNum=109) 0 44.72601 31.1231 27.8271 L
H-H1-0.044000(PDBName=HG2	ResName=MET	ResNum=109) 0 43.21001 31.9881 28.2421 L
S-S--0.273700(PDBName=SD	ResName=MET	ResNum=109) 0 45.10801 33.4561 28.1581 L
C-CT--0.053600(PDBName=CE	ResName=MET	ResNum=109) 0 46.08001 32.9221 26.7411 L
H-H1-0.068400(PDBName=HE1	ResName=MET	ResNum=109) 0 46.70201 33.7551 26.3501 L
H-H1-0.068400(PDBName=HE2	ResName=MET	ResNum=109) 0 46.76101 32.0871 27.0161 L
H-H1-0.068400(PDBName=HE3	ResName=MET	ResNum=109) 0 45.42401 32.5701 25.9161 L
C-C-0.597300(PDBName=C	ResName=MET	ResNum=109) 0 43.17801 29.3131 30.0121 L
O-O--0.567900(PDBName=O	ResName=MET	ResNum=109) 0 43.97501 28.4851 30.4331 L
N-N--0.415700(PDBName=N	ResName=LEU	ResNum=110) 0 42.22801 28.9961 29.1341 L
H-H-0.271900(PDBName=HN	ResName=LEU	ResNum=110) 0 41.58101 29.6481 28.7441 L
C-CT--0.051800(PDBName=CA	ResName=LEU	ResNum=110) 0 42.05701 27.6281 28.6621 L
H-H1-0.092200(PDBName=HA	ResName=LEU	ResNum=110) 0 42.80401 27.0441 29.1841 L
C-CT--0.110200(PDBName=CB	ResName=LEU	ResNum=110) 0 40.63601 27.1571 29.0001 L
H-HC-0.045700(PDBName=HB1	ResName=LEU	ResNum=110) 0 39.93001 27.8271 28.4571 L
H-HC-0.045700(PDBName=HB2	ResName=LEU	ResNum=110) 0 40.48201 26.1391 28.5771 L
C-CT-0.353100(PDBName=CG	ResName=LEU	ResNum=110) 0 40.26601 27.1701 30.4871 L
H-HC--0.036100(PDBName=HG	ResName=LEU	ResNum=110) 0 40.48101 28.1841 30.9031 L
C-CT--0.412100(PDBName=CD1	ResName=LEU	ResNum=110) 0 38.79101 26.8491 30.6751 L
H-HC-0.100000(PDBName=HD11	ResName=LEU	ResNum=110) 0 38.53501 26.8121 31.7561 L
H-HC-0.100000(PDBName=HD12	ResName=LEU	ResNum=110) 0 38.15701 27.6241 30.1931 L
H-HC-0.100000(PDBName=HD13	ResName=LEU	ResNum=110) 0 38.54301 25.8641 30.2261 L
C-CT--0.412100(PDBName=CD2	ResName=LEU	ResNum=110) 0 41.13901 26.1711 31.2151 L
H-HC-0.100000(PDBName=HD21	ResName=LEU	ResNum=110) 0 40.90401 26.1731 32.3021 L
H-HC-0.100000(PDBName=HD22	ResName=LEU	ResNum=110) 0 40.98301 25.1401 30.8391 L
H-HC-0.100000(PDBName=HD23	ResName=LEU	ResNum=110) 0 42.21301 26.4301 31.0911 L
C-C-0.597300(PDBName=C	ResName=LEU	ResNum=110) 0 42.30601 27.4661 27.1741 L
O-O--0.567900(PDBName=O	ResName=LEU	ResNum=110) 0 41.82301 26.5261 26.5361 L
N-N--0.415700(PDBName=N	ResName=ASN	ResNum=111) 0 43.052118 28.393598 26.567781 L
H-H-0.271900(PDBName=HN	ResName=ASN	ResNum=111) 0 43.481506 29.074699 27.175591 L
C-CT-0.014300(PDBName=CA	ResName=ASN	ResNum=111) 0 43.432277 28.375649 25.15208 L
H-H1-0.104800(PDBName=HA	ResName=ASN	ResNum=111) 0 43.414121 27.338837 24.809456 L
C-CT--0.204100(PDBName=CB	ResName=ASN	ResNum=111) 0 42.420248 29.180092 24.300183 L
H-HC-0.079700(PDBName=HB1	ResName=ASN	ResNum=111) 0 42.740299 29.152205 23.260268 L
H-HC-0.079700(PDBName=HB2	ResName=ASN	ResNum=111) 0 41.45747 28.682259 24.359513 L
C-C-0.713000(PDBName=CG	ResName=ASN	ResNum=111) 0 42.156878 30.638766 24.631929 L
O-O--0.593100(PDBName=OD1	ResName=ASN	ResNum=111) 0 41.150688 31.176808 24.198567 L
N-N--0.919100(PDBName=ND2	ResName=ASN	ResNum=111) 0 42.980373 31.335833 25.375501 L
H-H-0.419600(PDBName=HD21	ResName=ASN	ResNum=111) 0 42.685447 32.26064 25.636376 L
H-H-0.419600(PDBName=HD22	ResName=ASN	ResNum=111) 0 43.861716 30.934364 25.674373 L
C-C-0.597300(PDBName=C	ResName=ASN	ResNum=111) 0 44.865206 28.863121 24.927707 L
O-O--0.567900(PDBName=O	ResName=ASN	ResNum=111) 0 45.320818 29.779355 25.617496 L
N-N--0.347900(PDBName=N	ResName=ARG	ResNum=112) 0 45.560314 28.317801 23.927059 L
H-H-0.274700(PDBName=HN	ResName=ARG	ResNum=112) 0 45.046102 27.646322 23.352618 L
C-CT--0.263700(PDBName=CA	ResName=ARG	ResNum=112) 0 46.778458 28.944928 23.386923 L
H-H1-0.156000(PDBName=HA	ResName=ARG	ResNum=112) 0 47.42259 29.237134 24.215132 L
C-CT--0.000700(PDBName=CB	ResName=ARG	ResNum=112) 0 47.544697 27.944617 22.504483 L
H-HC-0.032700(PDBName=HB1	ResName=ARG	ResNum=112) 0 46.842298 27.360019 21.910787 L
H-HC-0.032700(PDBName=HB2	ResName=ARG	ResNum=112) 0 48.202873 28.488774 21.826615 L
C-CT-0.039000(PDBName=CG	ResName=ARG	ResNum=112) 0 48.420375 27.011676 23.355665 L
H-HC-0.028500(PDBName=HG1	ResName=ARG	ResNum=112) 0 49.232366 27.598225 23.787426 L
H-HC-0.028500(PDBName=HG2	ResName=ARG	ResNum=112) 0 47.835611 26.58708 24.173623 L
C-CT-0.048600(PDBName=CD	ResName=ARG	ResNum=112) 0 49.028154 25.875691 22.522802 L
H-H1-0.068700(PDBName=HD1	ResName=ARG	ResNum=112) 0 49.336533 26.249824 21.545425 L
H-H1-0.068700(PDBName=HD2	ResName=ARG	ResNum=112) 0 49.919616 25.514029 23.04045 L
N-N2--0.529500(PDBName=NE	ResName=ARG	ResNum=112) 0 48.091852 24.746364 22.404265 L
H-H-0.345600(PDBName=HE	ResName=ARG	ResNum=112) 0 47.962118 24.212305 23.258069 L
C-CA-0.807600(PDBName=CZ	ResName=ARG	ResNum=112) 0 47.516076 24.243861 21.328257 L
N-N2--0.862700(PDBName=NH1	ResName=ARG	ResNum=112) 0 47.669191 24.72232 20.127182 L
H-H-0.447800(PDBName=HH11	ResName=ARG	ResNum=112) 0 47.137353 24.261277 19.385853 L
H-H-0.447800(PDBName=HH12	ResName=ARG	ResNum=112) 0 48.233914 25.52709 19.955152 L
N-N2--0.862700(PDBName=NH2	ResName=ARG	ResNum=112) 0 46.732099 23.221891 21.417398 L
H-H-0.447800(PDBName=HH21	ResName=ARG	ResNum=112) 0 46.351722 22.889778 20.533387 L
H-H-0.447800(PDBName=HH22	ResName=ARG	ResNum=112) 0 46.301195 22.910951 22.276226 L
C-C-0.734100(PDBName=C	ResName=ARG	ResNum=112) 0 46.41528 30.234911 22.639931 L
O-O--0.589400(PDBName=O	ResName=ARG	ResNum=112) 0 45.299395 30.395399 22.150823 L
N-N--0.415700(PDBName=N	ResName=VAL	ResNum=113) 0 47.355143 31.182075 22.60059 L
H-H-0.271900(PDBName=HN	ResName=VAL	ResNum=113) 0 48.239756 30.965008 23.030803 L
C-CT--0.087500(PDBName=CA	ResName=VAL	ResNum=113) 0 47.182261 32.5206 21.997614 L
H-H1-0.096900(PDBName=HA	ResName=VAL	ResNum=113) 0 46.362735 33.025715 22.509149 L
C-CT-0.298500(PDBName=CB	ResName=VAL	ResNum=113) 0 48.451733 33.377207 22.187456 L
H-HC--0.029700(PDBName=HB	ResName=VAL	ResNum=113) 0 49.29104 32.889852 21.689854 L
C-CT--0.319200(PDBName=CG1	ResName=VAL	ResNum=113) 0 48.288304 34.788144 21.617785 L
H-HC-0.079100(PDBName=HG11	ResName=VAL	ResNum=113) 0 49.188331 35.372777 21.820811 L
H-HC-0.079100(PDBName=HG12	ResName=VAL	ResNum=113) 0 48.150664 34.746105 20.54027 L
H-HC-0.079100(PDBName=HG13	ResName=VAL	ResNum=113) 0 47.435581 35.288693 22.076537 L
C-CT--0.319200(PDBName=CG2	ResName=VAL	ResNum=113) 0 48.778056 33.517583 23.67938 L
H-HC-0.079100(PDBName=HG21	ResName=VAL	ResNum=113) 0 49.678348 34.121243 23.797521 L
H-HC-0.079100(PDBName=HG22	ResName=VAL	ResNum=113) 0 47.957171 34.015922 24.194825 L
H-HC-0.079100(PDBName=HG23	ResName=VAL	ResNum=113) 0 48.97239 32.549277 24.135676 L
C-C-0.597300(PDBName=C	ResName=VAL	ResNum=113) 0 46.773631 32.394173 20.526339 L
O-O--0.567900(PDBName=O	ResName=VAL	ResNum=113) 0 45.737355 32.922763 20.120793 L
N-N--0.415700(PDBName=N	ResName=MET	ResNum=114) 0 47.534337 31.613244 19.754325 L
H-H-0.271900(PDBName=HN	ResName=MET	ResNum=114) 0 48.349782 31.199891 20.181459 L
C-CT--0.023700(PDBName=CA	ResName=MET	ResNum=114) 0 47.10331 31.025881 18.485743 L
H-H1-0.088000(PDBName=HA	ResName=MET	ResNum=114) 0 46.207075 31.538102 18.139742 L
C-CT-0.034200(PDBName=CB	ResName=MET	ResNum=114) 0 48.200604 31.210219 17.422739 L
H-HC-0.024100(PDBName=HB1	ResName=MET	ResNum=114) 0 48.503157 32.257535 17.390341 L
H-HC-0.024100(PDBName=HB2	ResName=MET	ResNum=114) 0 49.068844 30.605339 17.689679 L
C-CT-0.001800(PDBName=CG	ResName=MET	ResNum=114) 0 47.704819 30.797895 16.029393 L
H-H1-0.044000(PDBName=HG1	ResName=MET	ResNum=114) 0 47.272626 29.800707 16.088742 L
H-H1-0.044000(PDBName=HG2	ResName=MET	ResNum=114) 0 46.923599 31.488909 15.716277 L
S-S--0.273700(PDBName=SD	ResName=MET	ResNum=114) 0 48.969158 30.723484 14.737226 L
C-CT--0.053600(PDBName=CE	ResName=MET	ResNum=114) 0 49.222371 32.484455 14.387533 L
H-H1-0.068400(PDBName=HE1	ResName=MET	ResNum=114) 0 50.004373 32.592981 13.634984 L
H-H1-0.068400(PDBName=HE2	ResName=MET	ResNum=114) 0 48.299887 32.919519 14.002368 L
H-H1-0.068400(PDBName=HE3	ResName=MET	ResNum=114) 0 49.527979 33.006268 15.294351 L
C-C-0.597300(PDBName=C	ResName=MET	ResNum=114) 0 46.77171 29.53638 18.68151 L
O-O--0.567900(PDBName=O	ResName=MET	ResNum=114) 0 47.500376 28.807023 19.348113 L
N-N--0.516300(PDBName=N	ResName=GLU	ResNum=115) 0 45.695293 29.086508 18.041674 L
H-H-0.293600(PDBName=HN	ResName=GLU	ResNum=115) 0 45.195649 29.764797 17.481483 L
C-CT-0.039700(PDBName=CA	ResName=GLU	ResNum=115) 0 45.342843 27.674677 17.813486 L
H-H1-0.110500(PDBName=HA	ResName=GLU	ResNum=115) 0 46.197625 27.023188 18.009595 L
C-CT-0.056000(PDBName=CB	ResName=GLU	ResNum=115) 0 44.173315 27.250814 18.715825 L
H-HC--0.017300(PDBName=HB1	ResName=GLU	ResNum=115) 0 43.377549 27.984331 18.619994 L
H-HC--0.017300(PDBName=HB2	ResName=GLU	ResNum=115) 0 43.784743 26.292479 18.371324 L
C-CT-0.013600(PDBName=CG	ResName=GLU	ResNum=115) 0 44.560592 27.122371 20.194485 L
H-HC--0.042500(PDBName=HG1	ResName=GLU	ResNum=115) 0 45.29181 26.320026 20.30134 L
H-HC--0.042500(PDBName=HG2	ResName=GLU	ResNum=115) 0 45.020851 28.056438 20.518988 L
C-C-0.805400(PDBName=CD	ResName=GLU	ResNum=115) 0 43.357967 26.839843 21.103169 L
O-O2--0.818800(PDBName=OE1	ResName=GLU	ResNum=115) 0 42.240182 26.567202 20.603534 L
O-O2--0.818800(PDBName=OE2	ResName=GLU	ResNum=115) 0 43.508539 26.957444 22.340463 L
C-C-0.536600(PDBName=C	ResName=GLU	ResNum=115) 0 44.949232 27.550879 16.336159 L
O-O--0.581900(PDBName=O	ResName=GLU	ResNum=115) 0 44.259636 28.448562 15.844431 L
N-N--0.347900(PDBName=N	ResName=LYS	ResNum=116) 0 45.426167 26.519579 15.623258 L
H-H-0.274700(PDBName=HN	ResName=LYS	ResNum=116) 0 45.813739 25.770375 16.203026 L
C-CT--0.240000(PDBName=CA	ResName=LYS	ResNum=116) 0 45.401731 26.34267 14.149063 L
H-H1-0.142600(PDBName=HA	ResName=LYS	ResNum=116) 0 46.365715 25.929852 13.849273 L
C-CT--0.009400(PDBName=CB	ResName=LYS	ResNum=116) 0 44.329709 25.309297 13.746603 L
H-HC-0.036200(PDBName=HB1	ResName=LYS	ResNum=116) 0 43.429331 25.46881 14.343103 L
H-HC-0.036200(PDBName=HB2	ResName=LYS	ResNum=116) 0 44.071687 25.442343 12.694207 L
C-CT-0.018700(PDBName=CG	ResName=LYS	ResNum=116) 0 44.841317 23.869241 13.92506 L
H-HC-0.010300(PDBName=HG1	ResName=LYS	ResNum=116) 0 45.652369 23.687251 13.218223 L
H-HC-0.010300(PDBName=HG2	ResName=LYS	ResNum=116) 0 45.234232 23.74843 14.933657 L
C-CT--0.047900(PDBName=CD	ResName=LYS	ResNum=116) 0 43.726439 22.839829 13.689835 L
H-HC-0.062100(PDBName=HD1	ResName=LYS	ResNum=116) 0 42.904417 23.059841 14.372994 L
H-HC-0.062100(PDBName=HD2	ResName=LYS	ResNum=116) 0 43.360841 22.921673 12.664687 L
C-CT--0.014300(PDBName=CE	ResName=LYS	ResNum=116) 0 44.244642 21.415672 13.943294 L
H-HP-0.113500(PDBName=HE1	ResName=LYS	ResNum=116) 0 44.903737 21.11876 13.122024 L
H-HP-0.113500(PDBName=HE2	ResName=LYS	ResNum=116) 0 44.839463 21.424329 14.860893 L
N-N3--0.385400(PDBName=NZ	ResName=LYS	ResNum=116) 0 43.128182 20.451266 14.097225 L
H-H-0.340000(PDBName=HZ1	ResName=LYS	ResNum=116) 0 43.458649 19.531743 14.374516 L
H-H-0.340000(PDBName=HZ2	ResName=LYS	ResNum=116) 0 42.513943 20.763983 14.85086 L
H-H-0.340000(PDBName=HZ3	ResName=LYS	ResNum=116) 0 42.580748 20.366596 13.254469 L
C-C-0.734100(PDBName=C	ResName=LYS	ResNum=116) 0 45.263818 27.663336 13.368568 L
O-O--0.589400(PDBName=O	ResName=LYS	ResNum=116) 0 44.167638 28.08287 12.989829 L
N-N--0.415700(PDBName=N	ResName=GLY	ResNum=117) 0 46.395706 28.343887 13.171156 L
H-H-0.271900(PDBName=HN	ResName=GLY	ResNum=117) 0 47.240931 27.949198 13.554002 L
C-CT--0.025200(PDBName=CA	ResName=GLY	ResNum=117) 0 46.532419 29.548043 12.337908 L
H-H1-0.069800(PDBName=HA1	ResName=GLY	ResNum=117) 0 46.128074 29.338945 11.346839 L
H-H1-0.069800(PDBName=HA2	ResName=GLY	ResNum=117) 0 47.592414 29.772215 12.214356 L
C-C-0.597300(PDBName=C	ResName=GLY	ResNum=117) 0 45.848868 30.824132 12.851441 L
O-O--0.567900(PDBName=O	ResName=GLY	ResNum=117) 0 46.051816 31.886718 12.275981 L
N-N--0.415700(PDBName=N	ResName=SER	ResNum=118) 0 45.021421 30.756807 13.900978 L
H-H-0.271900(PDBName=HN	ResName=SER	ResNum=118) 0 44.896001 29.853325 14.341866 L
C-CT--0.024900(PDBName=CA	ResName=SER	ResNum=118) 0 44.072135 31.822238 14.247943 L
H-H1-0.084300(PDBName=HA	ResName=SER	ResNum=118) 0 44.308306 32.707034 13.655307 L
C-CT-0.211700(PDBName=CB	ResName=SER	ResNum=118) 0 42.654241 31.404495 13.828723 L
H-H1-0.035200(PDBName=HB1	ResName=SER	ResNum=118) 0 41.937329 32.13654 14.203093 L
H-H1-0.035200(PDBName=HB2	ResName=SER	ResNum=118) 0 42.599399 31.399915 12.738556 L
O-OH--0.654600(PDBName=OG	ResName=SER	ResNum=118) 0 42.304671 30.11341 14.301018 L
H-HO-0.427500(PDBName=HG1	ResName=SER	ResNum=118) 0 42.837531 29.460463 13.805627 L
C-C-0.597300(PDBName=C	ResName=SER	ResNum=118) 0 44.159583 32.251364 15.718639 L
O-O--0.567900(PDBName=O	ResName=SER	ResNum=118) 0 44.114038 31.430553 16.641454 L
N-N--0.415700(PDBName=N	ResName=LEU	ResNum=119) 0 44.297333 33.563317 15.938778 L
H-H-0.271900(PDBName=HN	ResName=LEU	ResNum=119) 0 44.36825 34.16111 15.127958 L
C-CT--0.051800(PDBName=CA	ResName=LEU	ResNum=119) 0 44.472474 34.202377 17.248137 L
H-H1-0.092200(PDBName=HA	ResName=LEU	ResNum=119) 0 45.249412 33.668341 17.79218 L
C-CT--0.110200(PDBName=CB	ResName=LEU	ResNum=119) 0 44.933242 35.666632 17.064748 L
H-HC-0.045700(PDBName=HB1	ResName=LEU	ResNum=119) 0 44.34276 36.131166 16.273553 L
H-HC-0.045700(PDBName=HB2	ResName=LEU	ResNum=119) 0 44.709884 36.210922 17.984065 L
C-CT-0.353100(PDBName=CG	ResName=LEU	ResNum=119) 0 46.430229 35.899883 16.768057 L
H-HC--0.036100(PDBName=HG	ResName=LEU	ResNum=119) 0 46.564226 36.971224 16.61922 L
C-CT--0.412100(PDBName=CD1	ResName=LEU	ResNum=119) 0 47.31154 35.484546 17.944968 L
H-HC-0.100000(PDBName=HD11	ResName=LEU	ResNum=119) 0 48.340037 35.794841 17.755192 L
H-HC-0.100000(PDBName=HD12	ResName=LEU	ResNum=119) 0 46.967063 35.979974 18.853769 L
H-HC-0.100000(PDBName=HD13	ResName=LEU	ResNum=119) 0 47.292405 34.406364 18.08927 L
C-CT--0.412100(PDBName=CD2	ResName=LEU	ResNum=119) 0 46.929072 35.191228 15.50841 L
H-HC-0.100000(PDBName=HD21	ResName=LEU	ResNum=119) 0 47.952015 35.50918 15.301017 L
H-HC-0.100000(PDBName=HD22	ResName=LEU	ResNum=119) 0 46.923505 34.111606 15.645795 L
H-HC-0.100000(PDBName=HD23	ResName=LEU	ResNum=119) 0 46.308826 35.465553 14.655533 L
C-C-0.597300(PDBName=C	ResName=LEU	ResNum=119) 0 43.186291 34.123884 18.089448 L
O-O--0.567900(PDBName=O	ResName=LEU	ResNum=119) 0 42.248833 34.909208 17.918028 L
N-N--0.347900(PDBName=N	ResName=LYS	ResNum=120) 0 43.152065 33.174545 19.028824 L
H-H-0.274700(PDBName=HN	ResName=LYS	ResNum=120) 0 44.027294 32.672418 19.160771 L
C-CT--0.240000(PDBName=CA	ResName=LYS	ResNum=120) 0 42.075446 32.957179 20.006534 L
H-H1-0.142600(PDBName=HA	ResName=LYS	ResNum=120) 0 41.132918 32.806454 19.483138 L
C-CT--0.009400(PDBName=CB	ResName=LYS	ResNum=120) 0 42.397102 31.718569 20.862081 L
H-HC-0.036200(PDBName=HB1	ResName=LYS	ResNum=120) 0 43.325596 31.906872 21.402779 L
H-HC-0.036200(PDBName=HB2	ResName=LYS	ResNum=120) 0 41.614541 31.595522 21.610264 L
C-CT-0.018700(PDBName=CG	ResName=LYS	ResNum=120) 0 42.554067 30.388348 20.104336 L
H-HC-0.010300(PDBName=HG1	ResName=LYS	ResNum=120) 0 43.349312 30.466791 19.362917 L
H-HC-0.010300(PDBName=HG2	ResName=LYS	ResNum=120) 0 42.874103 29.649201 20.837966 L
C-CT--0.047900(PDBName=CD	ResName=LYS	ResNum=120) 0 41.256472 29.862967 19.460486 L
H-HC-0.062100(PDBName=HD1	ResName=LYS	ResNum=120) 0 41.267917 28.772186 19.498641 L
H-HC-0.062100(PDBName=HD2	ResName=LYS	ResNum=120) 0 40.405752 30.185738 20.061159 L
C-CT--0.014300(PDBName=CE	ResName=LYS	ResNum=120) 0 41.034516 30.296334 18.002086 L
H-HP-0.113500(PDBName=HE1	ResName=LYS	ResNum=120) 0 40.013705 30.024626 17.720089 L
H-HP-0.113500(PDBName=HE2	ResName=LYS	ResNum=120) 0 41.131714 31.382273 17.924801 L
N-N3--0.385400(PDBName=NZ	ResName=LYS	ResNum=120) 0 41.983026 29.638129 17.072824 L
H-H-0.340000(PDBName=HZ1	ResName=LYS	ResNum=120) 0 41.763166 29.800729 16.091217 L
H-H-0.340000(PDBName=HZ2	ResName=LYS	ResNum=120) 0 42.923802 30.014921 17.166277 L
H-H-0.340000(PDBName=HZ3	ResName=LYS	ResNum=120) 0 42.048528 28.639658 17.214407 L
C-C-0.734100(PDBName=C	ResName=LYS	ResNum=120) 0 41.878677 34.169945 20.919693 L
O-O--0.589400(PDBName=O	ResName=LYS	ResNum=120) 0 40.737749 34.513605 21.228021 L
N-N--0.415700(PDBName=N	ResName=CYS	ResNum=121) 0 42.976978 34.782454 21.355284 L
H-H-0.271900(PDBName=HN	ResName=CYS	ResNum=121) 0 43.862529 34.440711 21.000487 L
C-CT-0.021300(PDBName=CA	ResName=CYS	ResNum=121) 0 43.057249 35.827538 22.374576 L
H-H1-0.112400(PDBName=HA	ResName=CYS	ResNum=121) 0 42.106789 36.356574 22.460356 L
C-CT--0.123100(PDBName=CB	ResName=CYS	ResNum=121) 0 43.358161 35.108029 23.692986 L
H-H1-0.111200(PDBName=HB1	ResName=CYS	ResNum=121) 0 42.610778 34.331582 23.8659 L
H-H1-0.111200(PDBName=HB2	ResName=CYS	ResNum=121) 0 44.349084 34.649879 23.651525 L
S-SH--0.311900(PDBName=SG	ResName=CYS	ResNum=121) 0 43.294274 36.288062 25.053536 L
H-HS-0.193300(PDBName=HG1	ResName=CYS	ResNum=121) 0 44.402369 37.000249 24.762781 L
C-C-0.597300(PDBName=C	ResName=CYS	ResNum=121) 0 44.171145 36.834253 22.026232 L
O-O--0.567900(PDBName=O	ResName=CYS	ResNum=121) 0 45.123802 36.455108 21.34779 L
N-N--0.415700(PDBName=N	ResName=ALA	ResNum=122) 0 44.07201 38.0971 22.4591 L
H-H-0.271900(PDBName=HN	ResName=ALA	ResNum=122) 0 43.24401 38.4411 22.9021 L
C-CT-0.033700(PDBName=CA	ResName=ALA	ResNum=122) 0 45.18801 39.0331 22.4061 L
H-H1-0.082300(PDBName=HA	ResName=ALA	ResNum=122) 0 45.68601 38.9821 21.4451 L
C-CT--0.182500(PDBName=CB	ResName=ALA	ResNum=122) 0 44.68901 40.4511 22.6261 L
H-HC-0.060300(PDBName=HB1	ResName=ALA	ResNum=122) 0 43.96001 40.7171 21.8311 L
H-HC-0.060300(PDBName=HB2	ResName=ALA	ResNum=122) 0 44.17401 40.5451 23.6071 L
H-HC-0.060300(PDBName=HB3	ResName=ALA	ResNum=122) 0 45.52001 41.1881 22.5901 L
C-C-0.597300(PDBName=C	ResName=ALA	ResNum=122) 0 46.24401 38.6831 23.4591 L
O-O--0.567900(PDBName=O	ResName=ALA	ResNum=122) 0 45.91701 38.1491 24.5261 L
N-N--0.415700(PDBName=N	ResName=GLN	ResNum=123) 0 47.51301 38.9491 23.1461 L
H-H-0.271900(PDBName=HN	ResName=GLN	ResNum=123) 0 47.80801 39.3211 22.2681 L
C-CT--0.003100(PDBName=CA	ResName=GLN	ResNum=123) 0 48.59701 38.7081 24.0951 L
H-H1-0.085000(PDBName=HA	ResName=GLN	ResNum=123) 0 48.47301 37.7491 24.5841 L
C-CT--0.003600(PDBName=CB	ResName=GLN	ResNum=123) 0 49.95901 38.9181 23.4291 L
H-HC-0.017100(PDBName=HB1	ResName=GLN	ResNum=123) 0 49.98301 38.2601 22.5301 L
H-HC-0.017100(PDBName=HB2	ResName=GLN	ResNum=123) 0 50.02701 39.9631 23.0501 L
C-CT--0.064500(PDBName=CG	ResName=GLN	ResNum=123) 0 51.13901 38.5861 24.3411 L
H-HC-0.035200(PDBName=HG1	ResName=GLN	ResNum=123) 0 52.10001 38.7821 23.8191 L
H-HC-0.035200(PDBName=HG2	ResName=GLN	ResNum=123) 0 51.11601 39.2111 25.2571 L
C-C-0.695100(PDBName=CD	ResName=GLN	ResNum=123) 0 51.14101 37.1241 24.7331 L
O-O--0.608600(PDBName=OE1	ResName=GLN	ResNum=123) 0 51.08201 36.2391 23.8791 L
N-N--0.940700(PDBName=NE2	ResName=GLN	ResNum=123) 0 51.20801 36.8621 26.0261 L
H-H-0.425100(PDBName=HE21	ResName=GLN	ResNum=123) 0 51.21401 35.9021 26.2911 L
H-H-0.425100(PDBName=HE22	ResName=GLN	ResNum=123) 0 51.23301 37.6091 26.6811 L
C-C-0.597300(PDBName=C	ResName=GLN	ResNum=123) 0 48.36801 39.7941 25.1461 L
O-O--0.567900(PDBName=O	ResName=GLN	ResNum=123) 0 48.82701 40.9291 24.9881 L
N-N--0.415700(PDBName=N	ResName=TYR	ResNum=124) 0 47.65401 39.4551 26.2161 L
H-H-0.271900(PDBName=HN	ResName=TYR	ResNum=124) 0 47.29301 38.5411 26.3951 L
C-CT--0.001400(PDBName=CA	ResName=TYR	ResNum=124) 0 47.33801 40.4441 27.2441 L
H-H1-0.087600(PDBName=HA	ResName=TYR	ResNum=124) 0 47.42401 41.3911 26.7251 L
C-CT--0.015200(PDBName=CB	ResName=TYR	ResNum=124) 0 45.87301 40.2651 27.6941 L
H-HC-0.029500(PDBName=HB1	ResName=TYR	ResNum=124) 0 45.62001 41.0561 28.4331 L
H-HC-0.029500(PDBName=HB2	ResName=TYR	ResNum=124) 0 45.18001 40.3861 26.8331 L
C-CA--0.001100(PDBName=CG	ResName=TYR	ResNum=124) 0 45.55801 38.9491 28.3751 L
C-CA--0.190600(PDBName=CD1	ResName=TYR	ResNum=124) 0 45.64601 38.8221 29.7571 L
H-HA-0.169900(PDBName=HD1	ResName=TYR	ResNum=124) 0 45.98301 39.6591 30.3531 L
[truncated: 2,604 more rows]
