# Supplementary material for: Binding Zinc and Oxo-Vanadium Insulin-Mimetic Complexes to Phosphatase Enzymes: Structure, Electronics and Implications
Source: Molecules. 2025 Mar 26;30(7):1469. doi: 10.3390/molecules30071469 (PMC11990500; doi:10.3390/molecules30071469)
Supplement: Supplementary file 1 [file molecules-30-01469-s001.zip › SUPPLEMENTARY_MATERIAL/AI/1onz.pdb]

REMARK original generated coordinate pdb file
ATOM      1  N   GLU A   2      23.710   7.803  40.673  1.00  0.00      P    N
ATOM      2  HT1 GLU A   2      23.676   7.411  41.592  0.00  0.00      P    H
ATOM      3  HT2 GLU A   2      22.999   7.393  40.101  0.00  0.00      P    H
ATOM      4  HT3 GLU A   2      23.581   8.794  40.720  0.00  0.00      P    H
ATOM      5  CA  GLU A   2      25.042   7.515  40.072  1.00  0.00      P    C
ATOM      6  HA  GLU A   2      25.803   8.002  40.669  0.00  0.00      P    H
ATOM      7  CB  GLU A   2      25.275   6.003  40.014  1.00  0.00      P    C
ATOM      8  HB1 GLU A   2      25.222   5.603  41.053  0.00  0.00      P    H
ATOM      9  HB2 GLU A   2      24.445   5.515  39.456  0.00  0.00      P    H
ATOM     10  CG  GLU A   2      26.607   5.600  39.404  1.00  0.00      P    C
ATOM     11  HG1 GLU A   2      26.686   4.498  39.385  0.00  0.00      P    H
ATOM     12  HG2 GLU A   2      26.705   5.990  38.372  0.00  0.00      P    H
ATOM     13  CD  GLU A   2      27.793   6.083  40.216  1.00  0.00      P    C
ATOM     14  OE1 GLU A   2      27.920   7.308  40.422  1.00  0.00      P    O
ATOM     15  OE2 GLU A   2      28.602   5.235  40.648  1.00  0.00      P    O
ATOM     16  C   GLU A   2      25.124   8.102  38.667  1.00  0.00      P    C
ATOM     17  O   GLU A   2      24.378   7.700  37.774  1.00  0.00      P    O
ATOM     18  N   MET A   3      26.033   9.053  38.472  1.00  0.00      P    N
ATOM     19  HN  MET A   3      26.658   9.395  39.171  0.00  0.00      P    H
ATOM     20  CA  MET A   3      26.183   9.685  37.170  1.00  0.00      P    C
ATOM     21  HA  MET A   3      25.194   9.736  36.732  0.00  0.00      P    H
ATOM     22  CB  MET A   3      26.752  11.100  37.315  1.00  0.00      P    C
ATOM     23  HB1 MET A   3      26.521  11.641  36.367  0.00  0.00      P    H
ATOM     24  HB2 MET A   3      26.205  11.637  38.122  0.00  0.00      P    H
ATOM     25  CG  MET A   3      28.246  11.178  37.557  1.00  0.00      P    C
ATOM     26  HG1 MET A   3      28.515  10.636  38.488  0.00  0.00      P    H
ATOM     27  HG2 MET A   3      28.787  10.691  36.716  0.00  0.00      P    H
ATOM     28  SD  MET A   3      28.774  12.896  37.709  1.00  0.00      P    S
ATOM     29  CE  MET A   3      28.708  13.429  36.021  1.00  0.00      P    C
ATOM     30  HE1 MET A   3      29.021  14.491  35.928  0.00  0.00      P    H
ATOM     31  HE2 MET A   3      29.382  12.817  35.383  0.00  0.00      P    H
ATOM     32  HE3 MET A   3      27.678  13.340  35.614  0.00  0.00      P    H
ATOM     33  C   MET A   3      27.058   8.862  36.235  1.00  0.00      P    C
ATOM     34  O   MET A   3      26.920   8.959  35.018  1.00  0.00      P    O
ATOM     35  N   GLU A   4      27.957   8.056  36.795  1.00  0.00      P    N
ATOM     36  HN  GLU A   4      28.114   7.959  37.774  0.00  0.00      P    H
ATOM     37  CA  GLU A   4      28.820   7.215  35.969  1.00  0.00      P    C
ATOM     38  HA  GLU A   4      29.267   7.818  35.188  0.00  0.00      P    H
ATOM     39  CB  GLU A   4      29.898   6.521  36.805  1.00  0.00      P    C
ATOM     40  HB1 GLU A   4      30.545   7.307  37.260  0.00  0.00      P    H
ATOM     41  HB2 GLU A   4      29.426   5.983  37.658  0.00  0.00      P    H
ATOM     42  CG  GLU A   4      30.757   5.568  35.984  1.00  0.00      P    C
ATOM     43  HG1 GLU A   4      30.140   4.717  35.642  0.00  0.00      P    H
ATOM     44  HG2 GLU A   4      31.189   6.082  35.103  0.00  0.00      P    H
ATOM     45  CD  GLU A   4      31.891   4.952  36.776  1.00  0.00      P    C
ATOM     46  OE1 GLU A   4      31.617   4.248  37.771  1.00  0.00      P    O
ATOM     47  OE2 GLU A   4      33.060   5.170  36.398  1.00  0.00      P    O
ATOM     48  C   GLU A   4      27.962   6.159  35.289  1.00  0.00      P    C
ATOM     49  O   GLU A   4      28.209   5.782  34.145  1.00  0.00      P    O
ATOM     50  N   LYS A   5      26.951   5.683  36.007  1.00  0.00      P    N
ATOM     51  HN  LYS A   5      26.756   5.976  36.942  0.00  0.00      P    H
ATOM     52  CA  LYS A   5      26.041   4.683  35.471  1.00  0.00      P    C
ATOM     53  HA  LYS A   5      26.619   3.887  35.018  0.00  0.00      P    H
ATOM     54  CB  LYS A   5      25.112   4.174  36.581  1.00  0.00      P    C
ATOM     55  HB1 LYS A   5      25.752   3.946  37.465  0.00  0.00      P    H
ATOM     56  HB2 LYS A   5      24.433   4.999  36.892  0.00  0.00      P    H
ATOM     57  CG  LYS A   5      24.307   2.928  36.222  1.00  0.00      P    C
ATOM     58  HG1 LYS A   5      23.548   3.194  35.451  0.00  0.00      P    H
ATOM     59  HG2 LYS A   5      24.990   2.173  35.769  0.00  0.00      P    H
ATOM     60  CD  LYS A   5      23.600   2.350  37.451  1.00  0.00      P    C
ATOM     61  HD1 LYS A   5      24.364   2.158  38.239  0.00  0.00      P    H
ATOM     62  HD2 LYS A   5      22.902   3.124  37.845  0.00  0.00      P    H
ATOM     63  CE  LYS A   5      22.836   1.069  37.119  1.00  0.00      P    C
ATOM     64  HE1 LYS A   5      21.988   1.288  36.432  0.00  0.00      P    H
ATOM     65  HE2 LYS A   5      23.506   0.331  36.626  0.00  0.00      P    H
ATOM     66  NZ  LYS A   5      22.265   0.411  38.333  1.00  0.00      P    N
ATOM     67  HZ1 LYS A   5      21.754  -0.454  38.062  0.00  0.00      P    H
ATOM     68  HZ2 LYS A   5      23.034   0.166  38.990  0.00  0.00      P    H
ATOM     69  HZ3 LYS A   5      21.609   1.066  38.804  0.00  0.00      P    H
ATOM     70  C   LYS A   5      25.243   5.356  34.359  1.00  0.00      P    C
ATOM     71  O   LYS A   5      25.060   4.787  33.282  1.00  0.00      P    O
ATOM     72  N   GLU A   6      24.780   6.575  34.624  1.00  0.00      P    N
ATOM     73  HN  GLU A   6      24.912   7.051  35.489  0.00  0.00      P    H
ATOM     74  CA  GLU A   6      24.019   7.336  33.639  1.00  0.00      P    C
ATOM     75  HA  GLU A   6      23.180   6.745  33.295  0.00  0.00      P    H
ATOM     76  CB  GLU A   6      23.574   8.680  34.219  1.00  0.00      P    C
ATOM     77  HB1 GLU A   6      22.936   8.479  35.111  0.00  0.00      P    H
ATOM     78  HB2 GLU A   6      24.459   9.240  34.596  0.00  0.00      P    H
ATOM     79  CG  GLU A   6      22.795   9.535  33.227  1.00  0.00      P    C
ATOM     80  HG1 GLU A   6      23.363   9.613  32.282  0.00  0.00      P    H
ATOM     81  HG2 GLU A   6      21.800   9.095  33.019  0.00  0.00      P    H
ATOM     82  CD  GLU A   6      22.594  10.963  33.699  1.00  0.00      P    C
ATOM     83  OE1 GLU A   6      22.017  11.159  34.789  1.00  0.00      P    O
ATOM     84  OE2 GLU A   6      23.011  11.889  32.975  1.00  0.00      P    O
ATOM     85  C   GLU A   6      24.917   7.588  32.437  1.00  0.00      P    C
ATOM     86  O   GLU A   6      24.473   7.556  31.290  1.00  0.00      P    O
ATOM     87  N   PHE A   7      26.187   7.846  32.724  1.00  0.00      P    N
ATOM     88  HN  PHE A   7      26.539   7.877  33.658  0.00  0.00      P    H
ATOM     89  CA  PHE A   7      27.183   8.107  31.696  1.00  0.00      P    C
ATOM     90  HA  PHE A   7      26.866   9.000  31.171  0.00  0.00      P    H
ATOM     91  CB  PHE A   7      28.570   8.244  32.338  1.00  0.00      P    C
ATOM     92  HB1 PHE A   7      28.563   9.107  33.039  0.00  0.00      P    H
ATOM     93  HB2 PHE A   7      28.826   7.341  32.933  0.00  0.00      P    H
ATOM     94  CG  PHE A   7      29.671   8.516  31.357  1.00  0.00      P    C
ATOM     95  CD1 PHE A   7      29.859   9.788  30.832  1.00  0.00      P    C
ATOM     96  HD1 PHE A   7      29.212  10.596  31.144  0.00  0.00      P    H
ATOM     97  CE1 PHE A   7      30.871  10.034  29.901  1.00  0.00      P    C
ATOM     98  HE1 PHE A   7      31.011  11.030  29.505  0.00  0.00      P    H
ATOM     99  CZ  PHE A   7      31.702   8.999  29.488  1.00  0.00      P    C
ATOM    100  HZ  PHE A   7      32.490   9.185  28.772  0.00  0.00      P    H
ATOM    101  CD2 PHE A   7      30.509   7.489  30.939  1.00  0.00      P    C
ATOM    102  HD2 PHE A   7      30.367   6.487  31.320  0.00  0.00      P    H
ATOM    103  CE2 PHE A   7      31.523   7.724  30.007  1.00  0.00      P    C
ATOM    104  HE2 PHE A   7      32.164   6.912  29.692  0.00  0.00      P    H
ATOM    105  C   PHE A   7      27.188   6.972  30.682  1.00  0.00      P    C
ATOM    106  O   PHE A   7      26.980   7.190  29.493  1.00  0.00      P    O
ATOM    107  N   GLU A   8      27.406   5.756  31.162  1.00  0.00      P    N
ATOM    108  HN  GLU A   8      27.555   5.551  32.125  0.00  0.00      P    H
ATOM    109  CA  GLU A   8      27.446   4.589  30.296  1.00  0.00      P    C
ATOM    110  HA  GLU A   8      28.230   4.772  29.572  0.00  0.00      P    H
ATOM    111  CB  GLU A   8      27.838   3.369  31.123  1.00  0.00      P    C
ATOM    112  HB1 GLU A   8      27.086   3.244  31.936  0.00  0.00      P    H
ATOM    113  HB2 GLU A   8      27.767   2.451  30.498  0.00  0.00      P    H
ATOM    114  CG  GLU A   8      29.222   3.498  31.726  1.00  0.00      P    C
ATOM    115  HG1 GLU A   8      29.983   3.301  30.949  0.00  0.00      P    H
ATOM    116  HG2 GLU A   8      29.381   4.512  32.143  0.00  0.00      P    H
ATOM    117  CD  GLU A   8      29.477   2.485  32.816  1.00  0.00      P    C
ATOM    118  OE1 GLU A   8      28.785   2.545  33.854  1.00  0.00      P    O
ATOM    119  OE2 GLU A   8      30.365   1.627  32.638  1.00  0.00      P    O
ATOM    120  C   GLU A   8      26.158   4.322  29.513  1.00  0.00      P    C
ATOM    121  O   GLU A   8      26.200   3.674  28.472  1.00  0.00      P    O
ATOM    122  N   GLN A   9      25.021   4.813  30.000  1.00  0.00      P    N
ATOM    123  HN  GLN A   9      24.946   5.331  30.850  0.00  0.00      P    H
ATOM    124  CA  GLN A   9      23.751   4.619  29.294  1.00  0.00      P    C
ATOM    125  HA  GLN A   9      23.718   3.590  28.957  0.00  0.00      P    H
ATOM    126  CB  GLN A   9      22.569   4.977  30.192  1.00  0.00      P    C
ATOM    127  HB1 GLN A   9      22.696   6.046  30.481  0.00  0.00      P    H
ATOM    128  HB2 GLN A   9      21.627   4.925  29.600  0.00  0.00      P    H
ATOM    129  CG  GLN A   9      22.451   4.142  31.440  1.00  0.00      P    C
ATOM    130  HG1 GLN A   9      22.277   3.076  31.178  0.00  0.00      P    H
ATOM    131  HG2 GLN A   9      23.383   4.197  32.039  0.00  0.00      P    H
ATOM    132  CD  GLN A   9      21.282   4.577  32.299  1.00  0.00      P    C
ATOM    133  OE1 GLN A   9      20.130   4.530  31.864  1.00  0.00      P    O
ATOM    134  NE2 GLN A   9      21.571   5.010  33.523  1.00  0.00      P    N
ATOM    135 HE21 GLN A   9      20.805   5.293  34.093  0.00  0.00      P    H
ATOM    136 HE22 GLN A   9      22.518   5.054  33.821  0.00  0.00      P    H
ATOM    137  C   GLN A   9      23.704   5.510  28.057  1.00  0.00      P    C
ATOM    138  O   GLN A   9      23.275   5.090  26.981  1.00  0.00      P    O
ATOM    139  N   ILE A  10      24.136   6.754  28.229  1.00  0.00      P    N
ATOM    140  HN  ILE A  10      24.469   7.112  29.099  0.00  0.00      P    H
ATOM    141  CA  ILE A  10      24.159   7.720  27.138  1.00  0.00      P    C
ATOM    142  HA  ILE A  10      23.176   7.713  26.684  0.00  0.00      P    H
ATOM    143  CB  ILE A  10      24.568   9.114  27.659  1.00  0.00      P    C
ATOM    144  HB  ILE A  10      25.602   8.969  28.064  0.00  0.00      P    H
ATOM    145  CG2 ILE A  10      24.443  10.138  26.550  1.00  0.00      P    C
ATOM    146 HG21 ILE A  10      24.880  11.109  26.864  0.00  0.00      P    H
ATOM    147 HG22 ILE A  10      24.984   9.804  25.640  0.00  0.00      P    H
ATOM    148 HG23 ILE A  10      23.378  10.307  26.283  0.00  0.00      P    H
ATOM    149  CG1 ILE A  10      23.667   9.500  28.839  1.00  0.00      P    C
ATOM    150 HG11 ILE A  10      22.623   9.649  28.483  0.00  0.00      P    H
ATOM    151 HG12 ILE A  10      23.649   8.659  29.569  0.00  0.00      P    H
ATOM    152  CD  ILE A  10      24.107  10.748  29.582  1.00  0.00      P    C
ATOM    153  HD1 ILE A  10      23.443  10.932  30.455  0.00  0.00      P    H
ATOM    154  HD2 ILE A  10      25.148  10.636  29.954  0.00  0.00      P    H
ATOM    155  HD3 ILE A  10      24.062  11.640  28.923  0.00  0.00      P    H
ATOM    156  C   ILE A  10      25.146   7.249  26.066  1.00  0.00      P    C
ATOM    157  O   ILE A  10      24.847   7.306  24.873  1.00  0.00      P    O
ATOM    158  N   ASP A  11      26.313   6.775  26.505  1.00  0.00      P    N
ATOM    159  HN  ASP A  11      26.565   6.727  27.468  0.00  0.00      P    H
ATOM    160  CA  ASP A  11      27.362   6.268  25.613  1.00  0.00      P    C
ATOM    161  HA  ASP A  11      27.566   7.025  24.865  0.00  0.00      P    H
ATOM    162  CB  ASP A  11      28.587   5.854  26.435  1.00  0.00      P    C
ATOM    163  HB1 ASP A  11      28.396   6.064  27.507  0.00  0.00      P    H
ATOM    164  HB2 ASP A  11      28.784   4.770  26.323  0.00  0.00      P    H
ATOM    165  CG  ASP A  11      29.843   6.610  26.046  1.00  0.00      P    C
ATOM    166  OD1 ASP A  11      29.729   7.749  25.544  1.00  0.00      P    O
ATOM    167  OD2 ASP A  11      30.953   6.070  26.255  1.00  0.00      P    O
ATOM    168  C   ASP A  11      26.817   5.054  24.872  1.00  0.00      P    C
ATOM    169  O   ASP A  11      26.885   4.966  23.644  1.00  0.00      P    O
ATOM    170  N   LYS A  12      26.282   4.117  25.647  1.00  0.00      P    N
ATOM    171  HN  LYS A  12      26.261   4.203  26.642  0.00  0.00      P    H
ATOM    172  CA  LYS A  12      25.687   2.897  25.120  1.00  0.00      P    C
ATOM    173  HA  LYS A  12      26.488   2.270  24.747  0.00  0.00      P    H
ATOM    174  CB  LYS A  12      24.846   2.231  26.210  1.00  0.00      P    C
ATOM    175  HB1 LYS A  12      25.550   1.887  27.003  0.00  0.00      P    H
ATOM    176  HB2 LYS A  12      24.193   2.998  26.683  0.00  0.00      P    H
ATOM    177  CG  LYS A  12      24.012   1.042  25.754  1.00  0.00      P    C
ATOM    178  HG1 LYS A  12      23.754   1.169  24.678  0.00  0.00      P    H
ATOM    179  HG2 LYS A  12      24.624   0.115  25.842  0.00  0.00      P    H
ATOM    180  CD  LYS A  12      22.731   0.935  26.582  1.00  0.00      P    C
ATOM    181  HD1 LYS A  12      22.068   1.791  26.317  0.00  0.00      P    H
ATOM    182  HD2 LYS A  12      22.203  -0.000  26.285  0.00  0.00      P    H
ATOM    183  CE  LYS A  12      23.023   0.924  28.082  1.00  0.00      P    C
ATOM    184  HE1 LYS A  12      23.551  -0.012  28.370  0.00  0.00      P    H
ATOM    185  HE2 LYS A  12      23.663   1.789  28.362  0.00  0.00      P    H
ATOM    186  NZ  LYS A  12      21.784   1.004  28.909  1.00  0.00      P    N
ATOM    187  HZ1 LYS A  12      22.029   0.992  29.920  0.00  0.00      P    H
ATOM    188  HZ2 LYS A  12      21.275   1.883  28.687  0.00  0.00      P    H
ATOM    189  HZ3 LYS A  12      21.172   0.191  28.694  0.00  0.00      P    H
ATOM    190  C   LYS A  12      24.791   3.239  23.939  1.00  0.00      P    C
ATOM    191  O   LYS A  12      25.070   2.870  22.800  1.00  0.00      P    O
ATOM    192  N   SER A  13      23.712   3.955  24.230  1.00  0.00      P    N
ATOM    193  HN  SER A  13      23.488   4.265  25.154  0.00  0.00      P    H
ATOM    194  CA  SER A  13      22.748   4.357  23.216  1.00  0.00      P    C
ATOM    195  HA  SER A  13      22.718   3.536  22.512  0.00  0.00      P    H
ATOM    196  CB  SER A  13      21.385   4.599  23.868  1.00  0.00      P    C
ATOM    197  HB1 SER A  13      20.709   5.043  23.102  0.00  0.00      P    H
ATOM    198  HB2 SER A  13      20.930   3.633  24.186  0.00  0.00      P    H
ATOM    199  OG  SER A  13      21.500   5.499  24.957  1.00  0.00      P    O
ATOM    200  HG1 SER A  13      20.606   5.787  25.183  0.00  0.00      P    H
ATOM    201  C   SER A  13      23.175   5.602  22.443  1.00  0.00      P    C
ATOM    202  O   SER A  13      22.354   6.227  21.772  1.00  0.00      P    O
ATOM    203  N   GLY A  14      24.456   5.949  22.538  1.00  0.00      P    N
ATOM    204  HN  GLY A  14      25.122   5.438  23.080  0.00  0.00      P    H
ATOM    205  CA  GLY A  14      24.974   7.116  21.845  1.00  0.00      P    C
ATOM    206  HA1 GLY A  14      25.267   6.778  20.860  0.00  0.00      P    H
ATOM    207  HA2 GLY A  14      25.790   7.493  22.446  0.00  0.00      P    H
ATOM    208  C   GLY A  14      23.961   8.235  21.676  1.00  0.00      P    C
ATOM    209  O   GLY A  14      23.621   8.608  20.549  1.00  0.00      P    O
ATOM    210  N   SER A  15      23.477   8.774  22.791  1.00  0.00      P    N
ATOM    211  HN  SER A  15      23.741   8.493  23.714  0.00  0.00      P    H
ATOM    212  CA  SER A  15      22.493   9.850  22.752  1.00  0.00      P    C
ATOM    213  HA  SER A  15      22.305  10.030  21.702  0.00  0.00      P    H
ATOM    214  CB  SER A  15      21.214   9.407  23.477  1.00  0.00      P    C
ATOM    215  HB1 SER A  15      20.538  10.289  23.556  0.00  0.00      P    H
ATOM    216  HB2 SER A  15      20.677   8.635  22.880  0.00  0.00      P    H
ATOM    217  OG  SER A  15      21.493   8.934  24.783  1.00  0.00      P    O
ATOM    218  HG1 SER A  15      20.651   8.887  25.253  0.00  0.00      P    H
ATOM    219  C   SER A  15      23.024  11.157  23.350  1.00  0.00      P    C
ATOM    220  O   SER A  15      22.260  11.980  23.857  1.00  0.00      P    O
ATOM    221  N   TRP A  16      24.337  11.342  23.283  1.00  0.00      P    N
ATOM    222  HN  TRP A  16      24.965  10.681  22.880  0.00  0.00      P    H
ATOM    223  CA  TRP A  16      24.965  12.549  23.805  1.00  0.00      P    C
ATOM    224  HA  TRP A  16      24.719  12.609  24.859  0.00  0.00      P    H
ATOM    225  CB  TRP A  16      26.479  12.499  23.597  1.00  0.00      P    C
ATOM    226  HB1 TRP A  16      26.672  12.032  22.606  0.00  0.00      P    H
ATOM    227  HB2 TRP A  16      26.889  13.532  23.552  0.00  0.00      P    H
ATOM    228  CG  TRP A  16      27.167  11.689  24.630  1.00  0.00      P    C
ATOM    229  CD1 TRP A  16      27.739  10.462  24.467  1.00  0.00      P    C
ATOM    230  HD1 TRP A  16      27.813   9.940  23.522  0.00  0.00      P    H
ATOM    231  NE1 TRP A  16      28.239  10.013  25.667  1.00  0.00      P    N
ATOM    232  HE1 TRP A  16      28.722   9.177  25.813  0.00  0.00      P    H
ATOM    233  CE2 TRP A  16      27.997  10.953  26.635  1.00  0.00      P    C
ATOM    234  CD2 TRP A  16      27.323  12.028  26.017  1.00  0.00      P    C
ATOM    235  CE3 TRP A  16      26.954  13.135  26.796  1.00  0.00      P    C
ATOM    236  HE3 TRP A  16      26.434  13.983  26.372  0.00  0.00      P    H
ATOM    237  CZ3 TRP A  16      27.262  13.131  28.152  1.00  0.00      P    C
ATOM    238  HZ3 TRP A  16      26.978  13.976  28.764  0.00  0.00      P    H
ATOM    239  CZ2 TRP A  16      28.311  10.948  28.002  1.00  0.00      P    C
ATOM    240  HZ2 TRP A  16      28.829  10.128  28.474  0.00  0.00      P    H
ATOM    241  CH2 TRP A  16      27.936  12.040  28.741  1.00  0.00      P    C
ATOM    242  HH2 TRP A  16      28.163  12.061  29.798  0.00  0.00      P    H
ATOM    243  C   TRP A  16      24.407  13.801  23.149  1.00  0.00      P    C
ATOM    244  O   TRP A  16      24.007  14.744  23.836  1.00  0.00      P    O
ATOM    245  N   ALA A  17      24.389  13.802  21.820  1.00  0.00      P    N
ATOM    246  HN  ALA A  17      24.723  13.033  21.275  0.00  0.00      P    H
ATOM    247  CA  ALA A  17      23.878  14.932  21.058  1.00  0.00      P    C
ATOM    248  HA  ALA A  17      24.447  15.831  21.269  0.00  0.00      P    H
ATOM    249  CB  ALA A  17      23.959  14.630  19.567  1.00  0.00      P    C
ATOM    250  HB1 ALA A  17      25.018  14.462  19.278  0.00  0.00      P    H
ATOM    251  HB2 ALA A  17      23.386  13.712  19.314  0.00  0.00      P    H
ATOM    252  HB3 ALA A  17      23.566  15.472  18.957  0.00  0.00      P    H
ATOM    253  C   ALA A  17      22.436  15.232  21.456  1.00  0.00      P    C
ATOM    254  O   ALA A  17      22.057  16.391  21.635  1.00  0.00      P    O
ATOM    255  N   ALA A  18      21.640  14.179  21.600  1.00  0.00      P    N
ATOM    256  HN  ALA A  18      21.954  13.241  21.456  0.00  0.00      P    H
ATOM    257  CA  ALA A  18      20.240  14.319  21.982  1.00  0.00      P    C
ATOM    258  HA  ALA A  18      19.712  14.954  21.280  0.00  0.00      P    H
ATOM    259  CB  ALA A  18      19.567  12.948  22.004  1.00  0.00      P    C
ATOM    260  HB1 ALA A  18      19.621  12.490  20.993  0.00  0.00      P    H
ATOM    261  HB2 ALA A  18      20.077  12.264  22.717  0.00  0.00      P    H
ATOM    262  HB3 ALA A  18      18.496  13.022  22.291  0.00  0.00      P    H
ATOM    263  C   ALA A  18      20.114  14.990  23.349  1.00  0.00      P    C
ATOM    264  O   ALA A  18      19.295  15.891  23.538  1.00  0.00      P    O
ATOM    265  N   ILE A  19      20.928  14.553  24.303  1.00  0.00      P    N
ATOM    266  HN  ILE A  19      21.603  13.827  24.186  0.00  0.00      P    H
ATOM    267  CA  ILE A  19      20.893  15.125  25.642  1.00  0.00      P    C
ATOM    268  HA  ILE A  19      19.846  15.178  25.914  0.00  0.00      P    H
ATOM    269  CB  ILE A  19      21.692  14.263  26.613  1.00  0.00      P    C
ATOM    270  HB  ILE A  19      22.677  14.107  26.104  0.00  0.00      P    H
ATOM    271  CG2 ILE A  19      21.807  14.962  27.969  1.00  0.00      P    C
ATOM    272 HG21 ILE A  19      22.514  14.419  28.630  0.00  0.00      P    H
ATOM    273 HG22 ILE A  19      22.187  15.998  27.849  0.00  0.00      P    H
ATOM    274 HG23 ILE A  19      20.821  15.006  28.478  0.00  0.00      P    H
ATOM    275  CG1 ILE A  19      21.017  12.894  26.735  1.00  0.00      P    C
ATOM    276 HG11 ILE A  19      19.963  13.022  27.068  0.00  0.00      P    H
ATOM    277 HG12 ILE A  19      20.989  12.415  25.730  0.00  0.00      P    H
ATOM    278  CD  ILE A  19      21.706  11.933  27.682  1.00  0.00      P    C
ATOM    279  HD1 ILE A  19      21.193  10.947  27.672  0.00  0.00      P    H
ATOM    280  HD2 ILE A  19      22.764  11.777  27.381  0.00  0.00      P    H
ATOM    281  HD3 ILE A  19      21.689  12.319  28.723  0.00  0.00      P    H
ATOM    282  C   ILE A  19      21.430  16.551  25.677  1.00  0.00      P    C
ATOM    283  O   ILE A  19      20.878  17.410  26.368  1.00  0.00      P    O
ATOM    284  N   TYR A  20      22.505  16.806  24.937  1.00  0.00      P    N
ATOM    285  HN  TYR A  20      22.991  16.142  24.372  0.00  0.00      P    H
ATOM    286  CA  TYR A  20      23.066  18.148  24.909  1.00  0.00      P    C
ATOM    287  HA  TYR A  20      23.258  18.439  25.935  0.00  0.00      P    H
ATOM    288  CB  TYR A  20      24.334  18.197  24.048  1.00  0.00      P    C
ATOM    289  HB1 TYR A  20      25.146  17.638  24.563  0.00  0.00      P    H
ATOM    290  HB2 TYR A  20      24.163  17.700  23.068  0.00  0.00      P    H
ATOM    291  CG  TYR A  20      24.838  19.609  23.824  1.00  0.00      P    C
ATOM    292  CD1 TYR A  20      25.293  20.383  24.893  1.00  0.00      P    C
ATOM    293  HD1 TYR A  20      25.322  19.961  25.888  0.00  0.00      P    H
ATOM    294  CE1 TYR A  20      25.694  21.708  24.709  1.00  0.00      P    C
ATOM    295  HE1 TYR A  20      26.041  22.298  25.544  0.00  0.00      P    H
ATOM    296  CZ  TYR A  20      25.638  22.271  23.445  1.00  0.00      P    C
ATOM    297  OH  TYR A  20      25.992  23.593  23.272  1.00  0.00      P    O
ATOM    298  HH  TYR A  20      25.959  23.779  22.331  0.00  0.00      P    H
ATOM    299  CD2 TYR A  20      24.800  20.195  22.553  1.00  0.00      P    C
ATOM    300  HD2 TYR A  20      24.424  19.632  21.710  0.00  0.00      P    H
ATOM    301  CE2 TYR A  20      25.195  21.520  22.359  1.00  0.00      P    C
ATOM    302  HE2 TYR A  20      25.134  21.959  21.374  0.00  0.00      P    H
ATOM    303  C   TYR A  20      22.028  19.117  24.353  1.00  0.00      P    C
ATOM    304  O   TYR A  20      21.940  20.267  24.787  1.00  0.00      P    O
ATOM    305  N   GLN A  21      21.234  18.641  23.397  1.00  0.00      P    N
ATOM    306  HN  GLN A  21      21.273  17.709  23.042  0.00  0.00      P    H
ATOM    307  CA  GLN A  21      20.216  19.479  22.780  1.00  0.00      P    C
ATOM    308  HA  GLN A  21      20.707  20.410  22.523  0.00  0.00      P    H
ATOM    309  CB  GLN A  21      19.671  18.826  21.511  1.00  0.00      P    C
ATOM    310  HB1 GLN A  21      20.384  18.015  21.234  0.00  0.00      P    H
ATOM    311  HB2 GLN A  21      18.703  18.324  21.741  0.00  0.00      P    H
ATOM    312  CG  GLN A  21      19.533  19.814  20.369  1.00  0.00      P    C
ATOM    313  HG1 GLN A  21      19.090  19.318  19.479  0.00  0.00      P    H
ATOM    314  HG2 GLN A  21      18.869  20.655  20.655  0.00  0.00      P    H
ATOM    315  CD  GLN A  21      20.880  20.377  19.927  1.00  0.00      P    C
ATOM    316  OE1 GLN A  21      20.946  21.426  19.280  1.00  0.00      P    O
ATOM    317  NE2 GLN A  21      21.962  19.672  20.268  1.00  0.00      P    N
ATOM    318 HE21 GLN A  21      22.844  20.037  19.986  0.00  0.00      P    H
ATOM    319 HE22 GLN A  21      21.859  18.817  20.766  0.00  0.00      P    H
ATOM    320  C   GLN A  21      19.071  19.810  23.719  1.00  0.00      P    C
ATOM    321  O   GLN A  21      18.520  20.910  23.659  1.00  0.00      P    O
ATOM    322  N   ASP A  22      18.703  18.863  24.579  1.00  0.00      P    N
ATOM    323  HN  ASP A  22      19.095  17.949  24.651  0.00  0.00      P    H
ATOM    324  CA  ASP A  22      17.630  19.101  25.546  1.00  0.00      P    C
ATOM    325  HA  ASP A  22      16.756  19.457  25.012  0.00  0.00      P    H
ATOM    326  CB  ASP A  22      17.353  17.843  26.386  1.00  0.00      P    C
ATOM    327  HB1 ASP A  22      18.289  17.527  26.890  0.00  0.00      P    H
ATOM    328  HB2 ASP A  22      16.592  18.052  27.164  0.00  0.00      P    H
ATOM    329  CG  ASP A  22      16.872  16.669  25.546  1.00  0.00      P    C
ATOM    330  OD1 ASP A  22      15.934  16.856  24.736  1.00  0.00      P    O
ATOM    331  OD2 ASP A  22      17.429  15.558  25.707  1.00  0.00      P    O
ATOM    332  C   ASP A  22      18.080  20.236  26.461  1.00  0.00      P    C
ATOM    333  O   ASP A  22      17.339  21.182  26.718  1.00  0.00      P    O
ATOM    334  N   ILE A  23      19.306  20.124  26.955  1.00  0.00      P    N
ATOM    335  HN  ILE A  23      19.914  19.353  26.779  0.00  0.00      P    H
ATOM    336  CA  ILE A  23      19.876  21.149  27.818  1.00  0.00      P    C
ATOM    337  HA  ILE A  23      19.241  21.232  28.691  0.00  0.00      P    H
ATOM    338  CB  ILE A  23      21.357  20.833  28.156  1.00  0.00      P    C
ATOM    339  HB  ILE A  23      21.778  20.418  27.206  0.00  0.00      P    H
ATOM    340  CG2 ILE A  23      22.074  22.090  28.638  1.00  0.00      P    C
ATOM    341 HG21 ILE A  23      23.165  21.906  28.731  0.00  0.00      P    H
ATOM    342 HG22 ILE A  23      21.934  22.926  27.921  0.00  0.00      P    H
ATOM    343 HG23 ILE A  23      21.691  22.411  29.630  0.00  0.00      P    H
ATOM    344  CG1 ILE A  23      21.423  19.721  29.200  1.00  0.00      P    C
ATOM    345 HG11 ILE A  23      20.915  20.050  30.134  0.00  0.00      P    H
ATOM    346 HG12 ILE A  23      20.867  18.834  28.818  0.00  0.00      P    H
ATOM    347  CD  ILE A  23      22.839  19.294  29.525  1.00  0.00      P    C
ATOM    348  HD1 ILE A  23      22.831  18.446  30.244  0.00  0.00      P    H
ATOM    349  HD2 ILE A  23      23.370  18.966  28.606  0.00  0.00      P    H
ATOM    350  HD3 ILE A  23      23.411  20.128  29.984  0.00  0.00      P    H
ATOM    351  C   ILE A  23      19.801  22.490  27.088  1.00  0.00      P    C
ATOM    352  O   ILE A  23      19.373  23.500  27.661  1.00  0.00      P    O
ATOM    353  N   ARG A  24      20.214  22.495  25.823  1.00  0.00      P    N
ATOM    354  HN  ARG A  24      20.555  21.674  25.372  0.00  0.00      P    H
ATOM    355  CA  ARG A  24      20.187  23.716  25.026  1.00  0.00      P    C
ATOM    356  HA  ARG A  24      20.836  24.440  25.503  0.00  0.00      P    H
ATOM    357  CB  ARG A  24      20.654  23.437  23.599  1.00  0.00      P    C
ATOM    358  HB1 ARG A  24      20.190  22.467  23.300  0.00  0.00      P    H
ATOM    359  HB2 ARG A  24      20.231  24.203  22.912  0.00  0.00      P    H
ATOM    360  CG  ARG A  24      22.154  23.325  23.434  1.00  0.00      P    C
ATOM    361  HG1 ARG A  24      22.640  24.058  24.114  0.00  0.00      P    H
ATOM    362  HG2 ARG A  24      22.483  22.322  23.790  0.00  0.00      P    H
ATOM    363  CD  ARG A  24      22.515  23.500  21.975  1.00  0.00      P    C
ATOM    364  HD1 ARG A  24      23.620  23.421  21.855  0.00  0.00      P    H
ATOM    365  HD2 ARG A  24      22.030  22.724  21.338  0.00  0.00      P    H
ATOM    366  NE  ARG A  24      22.067  24.798  21.479  1.00  0.00      P    N
ATOM    367  HE  ARG A  24      21.786  25.426  22.213  0.00  0.00      P    H
ATOM    368  CZ  ARG A  24      22.026  25.137  20.194  1.00  0.00      P    C
ATOM    369  NH1 ARG A  24      22.406  24.268  19.264  1.00  0.00      P    N
ATOM    370 HH11 ARG A  24      22.403  24.521  18.306  0.00  0.00      P    H
ATOM    371 HH12 ARG A  24      22.816  23.415  19.594  0.00  0.00      P    H
ATOM    372  NH2 ARG A  24      21.611  26.348  19.838  1.00  0.00      P    N
ATOM    373 HH21 ARG A  24      21.498  26.569  18.880  0.00  0.00      P    H
ATOM    374 HH22 ARG A  24      21.229  26.919  20.553  0.00  0.00      P    H
ATOM    375  C   ARG A  24      18.801  24.340  24.978  1.00  0.00      P    C
ATOM    376  O   ARG A  24      18.654  25.551  25.107  1.00  0.00      P    O
ATOM    377  N   HSE A  25      17.786  23.507  24.787  1.00  0.00      P    N
ATOM    378  HN  HSE A  25      17.875  22.517  24.685  0.00  0.00      P    H
ATOM    379  CA  HSE A  25      16.421  23.997  24.710  1.00  0.00      P    C
ATOM    380  HA  HSE A  25      16.430  24.815  24.000  0.00  0.00      P    H
ATOM    381  CB  HSE A  25      15.486  22.875  24.253  1.00  0.00      P    C
ATOM    382  HB1 HSE A  25      15.902  22.444  23.317  0.00  0.00      P    H
ATOM    383  HB2 HSE A  25      15.482  22.064  25.011  0.00  0.00      P    H
ATOM    384  ND1 HSE A  25      13.798  24.278  23.006  1.00  0.00      P    N
ATOM    385  CG  HSE A  25      14.089  23.337  23.972  1.00  0.00      P    C
ATOM    386  CE1 HSE A  25      12.498  24.518  23.006  1.00  0.00      P    C
ATOM    387  HE1 HSE A  25      11.998  25.229  22.343  0.00  0.00      P    H
ATOM    388  NE2 HSE A  25      11.936  23.765  23.935  1.00  0.00      P    N
ATOM    389  HE2 HSE A  25      10.962  23.762  24.162  0.00  0.00      P    H
ATOM    390  CD2 HSE A  25      12.909  23.015  24.552  1.00  0.00      P    C
ATOM    391  HD2 HSE A  25      12.697  22.323  25.355  0.00  0.00      P    H
ATOM    392  C   HSE A  25      15.927  24.563  26.040  1.00  0.00      P    C
ATOM    393  O   HSE A  25      15.302  25.625  26.080  1.00  0.00      P    O
ATOM    394  N   GLU A  26      16.217  23.848  27.124  1.00  0.00      P    N
ATOM    395  HN  GLU A  26      16.739  23.000  27.093  0.00  0.00      P    H
ATOM    396  CA  GLU A  26      15.797  24.239  28.469  1.00  0.00      P    C
ATOM    397  HA  GLU A  26      14.748  24.498  28.402  0.00  0.00      P    H
ATOM    398  CB  GLU A  26      15.976  23.054  29.420  1.00  0.00      P    C
ATOM    399  HB1 GLU A  26      17.054  22.772  29.424  0.00  0.00      P    H
ATOM    400  HB2 GLU A  26      15.739  23.367  30.462  0.00  0.00      P    H
ATOM    401  CG  GLU A  26      15.148  21.836  29.045  1.00  0.00      P    C
ATOM    402  HG1 GLU A  26      14.090  22.013  29.311  0.00  0.00      P    H
ATOM    403  HG2 GLU A  26      15.221  21.625  27.960  0.00  0.00      P    H
ATOM    404  CD  GLU A  26      15.559  20.585  29.807  1.00  0.00      P    C
ATOM    405  OE1 GLU A  26      15.564  20.618  31.058  1.00  0.00      P    O
ATOM    406  OE2 GLU A  26      15.874  19.565  29.154  1.00  0.00      P    O
ATOM    407  C   GLU A  26      16.529  25.456  29.034  1.00  0.00      P    C
ATOM    408  O   GLU A  26      16.005  26.152  29.918  1.00  0.00      P    O
ATOM    409  N   ALA A  27      17.733  25.704  28.518  1.00  0.00      P    N
ATOM    410  HN  ALA A  27      18.120  25.134  27.793  0.00  0.00      P    H
ATOM    411  CA  ALA A  27      18.577  26.814  28.962  1.00  0.00      P    C
ATOM    412  HA  ALA A  27      18.931  26.617  29.967  0.00  0.00      P    H
ATOM    413  CB  ALA A  27      19.815  26.922  28.068  1.00  0.00      P    C
ATOM    414  HB1 ALA A  27      20.364  25.956  28.074  0.00  0.00      P    H
ATOM    415  HB2 ALA A  27      19.530  27.147  27.017  0.00  0.00      P    H
ATOM    416  HB3 ALA A  27      20.509  27.714  28.424  0.00  0.00      P    H
ATOM    417  C   ALA A  27      17.851  28.152  29.017  1.00  0.00      P    C
ATOM    418  O   ALA A  27      16.971  28.432  28.209  1.00  0.00      P    O
ATOM    419  N   SER A  28      18.241  28.977  29.981  1.00  0.00      P    N
ATOM    420  HN  SER A  28      18.970  28.760  30.630  0.00  0.00      P    H
ATOM    421  CA  SER A  28      17.635  30.286  30.180  1.00  0.00      P    C
ATOM    422  HA  SER A  28      16.568  30.110  30.229  0.00  0.00      P    H
ATOM    423  CB  SER A  28      18.197  30.926  31.446  1.00  0.00      P    C
ATOM    424  HB1 SER A  28      19.235  31.267  31.230  0.00  0.00      P    H
ATOM    425  HB2 SER A  28      17.606  31.829  31.719  0.00  0.00      P    H
ATOM    426  OG  SER A  28      18.231  29.991  32.504  1.00  0.00      P    O
ATOM    427  HG1 SER A  28      18.789  30.367  33.197  0.00  0.00      P    H
ATOM    428  C   SER A  28      17.886  31.213  29.005  1.00  0.00      P    C
ATOM    429  O   SER A  28      18.731  30.944  28.153  1.00  0.00      P    O
ATOM    430  N   ASP A  29      17.145  32.313  28.960  1.00  0.00      P    N
ATOM    431  HN  ASP A  29      16.438  32.567  29.615  0.00  0.00      P    H
ATOM    432  CA  ASP A  29      17.310  33.290  27.898  1.00  0.00      P    C
ATOM    433  HA  ASP A  29      18.355  33.314  27.611  0.00  0.00      P    H
ATOM    434  CB  ASP A  29      16.385  32.971  26.726  1.00  0.00      P    C
ATOM    435  HB1 ASP A  29      16.388  31.877  26.546  0.00  0.00      P    H
ATOM    436  HB2 ASP A  29      15.346  33.284  26.952  0.00  0.00      P    H
ATOM    437  CG  ASP A  29      16.827  33.646  25.445  1.00  0.00      P    C
ATOM    438  OD1 ASP A  29      16.118  33.506  24.425  1.00  0.00      P    O
ATOM    439  OD2 ASP A  29      17.889  34.313  25.457  1.00  0.00      P    O
ATOM    440  C   ASP A  29      16.982  34.657  28.473  1.00  0.00      P    C
ATOM    441  O   ASP A  29      15.849  34.917  28.879  1.00  0.00      P    O
ATOM    442  N   PHE A  30      17.978  35.529  28.513  1.00  0.00      P    N
ATOM    443  HN  PHE A  30      18.902  35.353  28.178  0.00  0.00      P    H
ATOM    444  CA  PHE A  30      17.784  36.852  29.069  1.00  0.00      P    C
ATOM    445  HA  PHE A  30      16.712  36.981  29.152  0.00  0.00      P    H
ATOM    446  CB  PHE A  30      18.485  36.940  30.431  1.00  0.00      P    C
ATOM    447  HB1 PHE A  30      19.544  36.620  30.317  0.00  0.00      P    H
ATOM    448  HB2 PHE A  30      18.498  37.985  30.808  0.00  0.00      P    H
ATOM    449  CG  PHE A  30      17.888  36.042  31.479  1.00  0.00      P    C
ATOM    450  CD1 PHE A  30      16.627  36.310  32.012  1.00  0.00      P    C
ATOM    451  HD1 PHE A  30      16.084  37.187  31.687  0.00  0.00      P    H
ATOM    452  CE1 PHE A  30      16.056  35.460  32.970  1.00  0.00      P    C
ATOM    453  HE1 PHE A  30      15.076  35.678  33.370  0.00  0.00      P    H
ATOM    454  CZ  PHE A  30      16.751  34.326  33.404  1.00  0.00      P    C
ATOM    455  HZ  PHE A  30      16.314  33.661  34.135  0.00  0.00      P    H
ATOM    456  CD2 PHE A  30      18.574  34.909  31.919  1.00  0.00      P    C
ATOM    457  HD2 PHE A  30      19.562  34.693  31.536  0.00  0.00      P    H
ATOM    458  CE2 PHE A  30      18.016  34.050  32.877  1.00  0.00      P    C
ATOM    459  HE2 PHE A  30      18.566  33.179  33.205  0.00  0.00      P    H
ATOM    460  C   PHE A  30      18.295  37.949  28.148  1.00  0.00      P    C
ATOM    461  O   PHE A  30      19.060  37.699  27.223  1.00  0.00      P    O
ATOM    462  N   PRO A  31      17.867  39.190  28.396  1.00  0.00      P    N
ATOM    463  CD  PRO A  31      16.894  39.595  29.425  1.00  0.00      P    C
ATOM    464  HD1 PRO A  31      16.220  38.721  29.276  0.00  0.00      P    H
ATOM    465  HD2 PRO A  31      17.209  39.813  30.471  0.00  0.00      P    H
ATOM    466  CA  PRO A  31      18.280  40.338  27.594  1.00  0.00      P    C
ATOM    467  HA  PRO A  31      18.003  40.193  26.556  0.00  0.00      P    H
ATOM    468  CB  PRO A  31      17.496  41.492  28.216  1.00  0.00      P    C
ATOM    469  HB1 PRO A  31      16.789  41.899  27.460  0.00  0.00      P    H
ATOM    470  HB2 PRO A  31      18.073  42.033  28.994  0.00  0.00      P    H
ATOM    471  CG  PRO A  31      16.294  40.814  28.809  1.00  0.00      P    C
ATOM    472  HG1 PRO A  31      15.878  41.357  29.681  0.00  0.00      P    H
ATOM    473  HG2 PRO A  31      15.529  40.353  28.359  0.00  0.00      P    H
ATOM    474  C   PRO A  31      19.788  40.578  27.681  1.00  0.00      P    C
ATOM    475  O   PRO A  31      20.410  40.357  28.723  1.00  0.00      P    O
ATOM    476  N   CYS A  32      20.350  41.045  26.571  1.00  0.00      P    N
ATOM    477  HN  CYS A  32      19.811  41.195  25.745  0.00  0.00      P    H
ATOM    478  CA  CYS A  32      21.765  41.376  26.446  1.00  0.00      P    C
ATOM    479  HA  CYS A  32      22.191  41.517  27.432  0.00  0.00      P    H
ATOM    480  CB  CYS A  32      22.491  40.342  25.581  1.00  0.00      P    C
ATOM    481  HB1 CYS A  32      21.919  40.247  24.631  0.00  0.00      P    H
ATOM    482  HB2 CYS A  32      23.496  40.726  25.297  0.00  0.00      P    H
ATOM    483  SG  CYS A  32      22.638  38.691  26.293  1.00  0.00      P    S
ATOM    484  HG1 CYS A  32      23.234  38.112  25.249  0.00  0.00      P    H
ATOM    485  C   CYS A  32      21.780  42.725  25.738  1.00  0.00      P    C
ATOM    486  O   CYS A  32      22.522  42.934  24.778  1.00  0.00      P    O
ATOM    487  N   ARG A  33      20.945  43.638  26.214  1.00  0.00      P    N
ATOM    488  HN  ARG A  33      20.361  43.459  27.002  0.00  0.00      P    H
ATOM    489  CA  ARG A  33      20.837  44.957  25.607  1.00  0.00      P    C
ATOM    490  HA  ARG A  33      20.582  44.792  24.567  0.00  0.00      P    H
ATOM    491  CB  ARG A  33      19.675  45.725  26.249  1.00  0.00      P    C
ATOM    492  HB1 ARG A  33      19.807  45.631  27.353  0.00  0.00      P    H
ATOM    493  HB2 ARG A  33      19.774  46.809  26.020  0.00  0.00      P    H
ATOM    494  CG  ARG A  33      18.323  45.157  25.839  1.00  0.00      P    C
ATOM    495  HG1 ARG A  33      18.084  45.518  24.815  0.00  0.00      P    H
ATOM    496  HG2 ARG A  33      18.406  44.049  25.754  0.00  0.00      P    H
ATOM    497  CD  ARG A  33      17.215  45.471  26.828  1.00  0.00      P    C
ATOM    498  HD1 ARG A  33      17.623  45.438  27.864  0.00  0.00      P    H
ATOM    499  HD2 ARG A  33      16.780  46.482  26.648  0.00  0.00      P    H
ATOM    500  NE  ARG A  33      16.127  44.501  26.696  1.00  0.00      P    N
ATOM    501  HE  ARG A  33      16.145  44.003  25.822  0.00  0.00      P    H
ATOM    502  CZ  ARG A  33      15.195  44.279  27.621  1.00  0.00      P    C
ATOM    503  NH1 ARG A  33      15.207  44.963  28.758  1.00  0.00      P    N
ATOM    504 HH11 ARG A  33      14.532  44.785  29.461  0.00  0.00      P    H
ATOM    505 HH12 ARG A  33      16.002  45.554  28.912  0.00  0.00      P    H
ATOM    506  NH2 ARG A  33      14.263  43.352  27.419  1.00  0.00      P    N
ATOM    507 HH21 ARG A  33      13.522  43.248  28.067  0.00  0.00      P    H
ATOM    508 HH22 ARG A  33      14.229  42.939  26.518  0.00  0.00      P    H
ATOM    509  C   ARG A  33      22.108  45.798  25.616  1.00  0.00      P    C
ATOM    510  O   ARG A  33      22.495  46.335  24.585  1.00  0.00      P    O
ATOM    511  N   VAL A  34      22.762  45.917  26.763  1.00  0.00      P    N
ATOM    512  HN  VAL A  34      22.497  45.500  27.629  0.00  0.00      P    H
ATOM    513  CA  VAL A  34      23.980  46.713  26.826  1.00  0.00      P    C
ATOM    514  HA  VAL A  34      23.721  47.721  26.527  0.00  0.00      P    H
ATOM    515  CB  VAL A  34      24.601  46.684  28.221  1.00  0.00      P    C
ATOM    516  HB  VAL A  34      25.007  45.656  28.388  0.00  0.00      P    H
ATOM    517  CG1 VAL A  34      25.732  47.698  28.304  1.00  0.00      P    C
ATOM    518 HG11 VAL A  34      26.164  47.711  29.328  0.00  0.00      P    H
ATOM    519 HG12 VAL A  34      26.555  47.452  27.601  0.00  0.00      P    H
ATOM    520 HG13 VAL A  34      25.361  48.720  28.075  0.00  0.00      P    H
ATOM    521  CG2 VAL A  34      23.548  46.957  29.264  1.00  0.00      P    C
ATOM    522 HG21 VAL A  34      23.997  46.978  30.280  0.00  0.00      P    H
ATOM    523 HG22 VAL A  34      23.059  47.938  29.078  0.00  0.00      P    H
ATOM    524 HG23 VAL A  34      22.765  46.171  29.260  0.00  0.00      P    H
ATOM    525  C   VAL A  34      25.031  46.202  25.848  1.00  0.00      P    C
ATOM    526  O   VAL A  34      25.703  46.994  25.189  1.00  0.00      P    O
ATOM    527  N   ALA A  35      25.159  44.877  25.760  1.00  0.00      P    N
ATOM    528  HN  ALA A  35      24.588  44.256  26.297  0.00  0.00      P    H
ATOM    529  CA  ALA A  35      26.132  44.233  24.883  1.00  0.00      P    C
ATOM    530  HA  ALA A  35      27.131  44.585  25.114  0.00  0.00      P    H
ATOM    531  CB  ALA A  35      26.094  42.719  25.072  1.00  0.00      P    C
ATOM    532  HB1 ALA A  35      26.319  42.470  26.131  0.00  0.00      P    H
ATOM    533  HB2 ALA A  35      25.088  42.312  24.831  0.00  0.00      P    H
ATOM    534  HB3 ALA A  35      26.845  42.208  24.432  0.00  0.00      P    H
ATOM    535  C   ALA A  35      25.892  44.556  23.428  1.00  0.00      P    C
ATOM    536  O   ALA A  35      26.835  44.625  22.634  1.00  0.00      P    O
ATOM    537  N   LYS A  36      24.628  44.751  23.075  1.00  0.00      P    N
ATOM    538  HN  LYS A  36      23.857  44.722  23.709  0.00  0.00      P    H
ATOM    539  CA  LYS A  36      24.279  45.029  21.691  1.00  0.00      P    C
ATOM    540  HA  LYS A  36      25.024  44.506  21.104  0.00  0.00      P    H
ATOM    541  CB  LYS A  36      22.910  44.413  21.371  1.00  0.00      P    C
ATOM    542  HB1 LYS A  36      22.204  44.754  22.163  0.00  0.00      P    H
ATOM    543  HB2 LYS A  36      22.536  44.840  20.414  0.00  0.00      P    H
ATOM    544  CG  LYS A  36      22.921  42.879  21.325  1.00  0.00      P    C
ATOM    545  HG1 LYS A  36      23.233  42.487  22.320  0.00  0.00      P    H
ATOM    546  HG2 LYS A  36      21.885  42.515  21.134  0.00  0.00      P    H
ATOM    547  CD  LYS A  36      23.886  42.382  20.248  1.00  0.00      P    C
ATOM    548  HD1 LYS A  36      23.684  42.944  19.308  0.00  0.00      P    H
ATOM    549  HD2 LYS A  36      24.923  42.632  20.570  0.00  0.00      P    H
ATOM    550  CE  LYS A  36      23.771  40.883  19.998  1.00  0.00      P    C
ATOM    551  HE1 LYS A  36      24.125  40.312  20.885  0.00  0.00      P    H
ATOM    552  HE2 LYS A  36      22.714  40.600  19.796  0.00  0.00      P    H
ATOM    553  NZ  LYS A  36      24.593  40.461  18.823  1.00  0.00      P    N
ATOM    554  HZ1 LYS A  36      24.500  39.436  18.673  0.00  0.00      P    H
ATOM    555  HZ2 LYS A  36      24.269  40.965  17.973  0.00  0.00      P    H
ATOM    556  HZ3 LYS A  36      25.591  40.694  18.998  0.00  0.00      P    H
ATOM    557  C   LYS A  36      24.321  46.496  21.278  1.00  0.00      P    C
ATOM    558  O   LYS A  36      24.186  46.806  20.097  1.00  0.00      P    O
ATOM    559  N   LEU A  37      24.519  47.397  22.237  1.00  0.00      P    N
ATOM    560  HN  LEU A  37      24.624  47.192  23.208  0.00  0.00      P    H
ATOM    561  CA  LEU A  37      24.599  48.818  21.912  1.00  0.00      P    C
ATOM    562  HA  LEU A  37      23.672  49.088  21.423  0.00  0.00      P    H
ATOM    563  CB  LEU A  37      24.851  49.659  23.160  1.00  0.00      P    C
ATOM    564  HB1 LEU A  37      25.777  49.267  23.640  0.00  0.00      P    H
ATOM    565  HB2 LEU A  37      25.082  50.703  22.852  0.00  0.00      P    H
ATOM    566  CG  LEU A  37      23.744  49.667  24.211  1.00  0.00      P    C
ATOM    567  HG  LEU A  37      23.560  48.623  24.563  0.00  0.00      P    H
ATOM    568  CD1 LEU A  37      24.186  50.526  25.389  1.00  0.00      P    C
ATOM    569 HD11 LEU A  37      23.379  50.589  26.150  0.00  0.00      P    H
ATOM    570 HD12 LEU A  37      25.088  50.093  25.872  0.00  0.00      P    H
ATOM    571 HD13 LEU A  37      24.428  51.557  25.054  0.00  0.00      P    H
ATOM    572  CD2 LEU A  37      22.457  50.190  23.600  1.00  0.00      P    C
ATOM    573 HD21 LEU A  37      21.640  50.182  24.354  0.00  0.00      P    H
ATOM    574 HD22 LEU A  37      22.569  51.232  23.237  0.00  0.00      P    H
ATOM    575 HD23 LEU A  37      22.146  49.553  22.744  0.00  0.00      P    H
ATOM    576  C   LEU A  37      25.732  49.063  20.920  1.00  0.00      P    C
ATOM    577  O   LEU A  37      26.834  48.525  21.068  1.00  0.00      P    O
ATOM    578  N   PRO A  38      25.471  49.878  19.889  1.00  0.00      P    N
ATOM    579  CD  PRO A  38      24.168  50.490  19.563  1.00  0.00      P    C
ATOM    580  HD1 PRO A  38      23.940  49.400  19.605  0.00  0.00      P    H
ATOM    581  HD2 PRO A  38      23.938  51.375  20.201  0.00  0.00      P    H
ATOM    582  CA  PRO A  38      26.463  50.203  18.861  1.00  0.00      P    C
ATOM    583  HA  PRO A  38      26.565  49.360  18.188  0.00  0.00      P    H
ATOM    584  CB  PRO A  38      25.798  51.352  18.109  1.00  0.00      P    C
ATOM    585  HB1 PRO A  38      25.786  51.115  17.021  0.00  0.00      P    H
ATOM    586  HB2 PRO A  38      26.125  52.396  18.290  0.00  0.00      P    H
ATOM    587  CG  PRO A  38      24.362  50.927  18.117  1.00  0.00      P    C
ATOM    588  HG1 PRO A  38      23.660  51.780  18.193  0.00  0.00      P    H
ATOM    589  HG2 PRO A  38      24.252  50.082  17.593  0.00  0.00      P    H
ATOM    590  C   PRO A  38      27.842  50.574  19.411  1.00  0.00      P    C
ATOM    591  O   PRO A  38      28.868  50.158  18.864  1.00  0.00      P    O
ATOM    592  N   LYS A  39      27.863  51.346  20.494  1.00  0.00      P    N
ATOM    593  HN  LYS A  39      27.034  51.671  20.947  0.00  0.00      P    H
ATOM    594  CA  LYS A  39      29.118  51.781  21.109  1.00  0.00      P    C
ATOM    595  HA  LYS A  39      29.660  52.312  20.336  0.00  0.00      P    H
ATOM    596  CB  LYS A  39      28.820  52.686  22.302  1.00  0.00      P    C
ATOM    597  HB1 LYS A  39      29.767  52.788  22.881  0.00  0.00      P    H
ATOM    598  HB2 LYS A  39      28.569  53.705  21.930  0.00  0.00      P    H
ATOM    599  CG  LYS A  39      27.725  52.121  23.189  1.00  0.00      P    C
ATOM    600  HG1 LYS A  39      26.755  52.597  22.918  0.00  0.00      P    H
ATOM    601  HG2 LYS A  39      27.626  51.029  22.992  0.00  0.00      P    H
ATOM    602  CD  LYS A  39      27.973  52.352  24.675  1.00  0.00      P    C
ATOM    603  HD1 LYS A  39      27.186  51.813  25.251  0.00  0.00      P    H
ATOM    604  HD2 LYS A  39      28.953  51.892  24.939  0.00  0.00      P    H
ATOM    605  CE  LYS A  39      27.980  53.821  25.052  1.00  0.00      P    C
ATOM    606  HE1 LYS A  39      28.864  54.333  24.610  0.00  0.00      P    H
ATOM    607  HE2 LYS A  39      27.060  54.324  24.681  0.00  0.00      P    H
ATOM    608  NZ  LYS A  39      28.038  53.972  26.538  1.00  0.00      P    N
ATOM    609  HZ1 LYS A  39      28.044  54.981  26.794  0.00  0.00      P    H
ATOM    610  HZ2 LYS A  39      27.209  53.512  26.966  0.00  0.00      P    H
ATOM    611  HZ3 LYS A  39      28.903  53.520  26.898  0.00  0.00      P    H
ATOM    612  C   LYS A  39      30.004  50.630  21.577  1.00  0.00      P    C
ATOM    613  O   LYS A  39      31.220  50.778  21.672  1.00  0.00      P    O
ATOM    614  N   ASN A  40      29.397  49.485  21.868  1.00  0.00      P    N
ATOM    615  HN  ASN A  40      28.415  49.326  21.775  0.00  0.00      P    H
ATOM    616  CA  ASN A  40      30.152  48.337  22.362  1.00  0.00      P    C
ATOM    617  HA  ASN A  40      31.080  48.765  22.725  0.00  0.00      P    H
ATOM    618  CB  ASN A  40      29.379  47.655  23.493  1.00  0.00      P    C
ATOM    619  HB1 ASN A  40      28.376  47.377  23.101  0.00  0.00      P    H
ATOM    620  HB2 ASN A  40      29.888  46.718  23.798  0.00  0.00      P    H
ATOM    621  CG  ASN A  40      29.184  48.563  24.688  1.00  0.00      P    C
ATOM    622  OD1 ASN A  40      30.123  49.238  25.126  1.00  0.00      P    O
ATOM    623  ND2 ASN A  40      27.965  48.577  25.236  1.00  0.00      P    N
ATOM    624 HD21 ASN A  40      27.821  49.179  26.016  0.00  0.00      P    H
ATOM    625 HD22 ASN A  40      27.237  48.023  24.845  0.00  0.00      P    H
ATOM    626  C   ASN A  40      30.504  47.302  21.306  1.00  0.00      P    C
ATOM    627  O   ASN A  40      31.007  46.218  21.629  1.00  0.00      P    O
ATOM    628  N   LYS A  41      30.253  47.636  20.045  1.00  0.00      P    N
ATOM    629  HN  LYS A  41      29.866  48.515  19.771  0.00  0.00      P    H
ATOM    630  CA  LYS A  41      30.533  46.717  18.953  1.00  0.00      P    C
ATOM    631  HA  LYS A  41      29.834  45.896  19.051  0.00  0.00      P    H
ATOM    632  CB  LYS A  41      30.350  47.426  17.605  1.00  0.00      P    C
ATOM    633  HB1 LYS A  41      29.760  48.352  17.799  0.00  0.00      P    H
ATOM    634  HB2 LYS A  41      31.345  47.761  17.234  0.00  0.00      P    H
ATOM    635  CG  LYS A  41      29.631  46.586  16.549  1.00  0.00      P    C
ATOM    636  HG1 LYS A  41      28.574  46.431  16.864  0.00  0.00      P    H
ATOM    637  HG2 LYS A  41      29.612  47.150  15.588  0.00  0.00      P    H
ATOM    638  CD  LYS A  41      30.297  45.231  16.356  1.00  0.00      P    C
ATOM    639  HD1 LYS A  41      31.312  45.396  15.926  0.00  0.00      P    H
ATOM    640  HD2 LYS A  41      30.431  44.765  17.359  0.00  0.00      P    H
ATOM    641  CE  LYS A  41      29.471  44.321  15.455  1.00  0.00      P    C
ATOM    642  HE1 LYS A  41      28.424  44.252  15.825  0.00  0.00      P    H
ATOM    643  HE2 LYS A  41      29.451  44.715  14.415  0.00  0.00      P    H
ATOM    644  NZ  LYS A  41      30.022  42.933  15.402  1.00  0.00      P    N
ATOM    645  HZ1 LYS A  41      29.435  42.340  14.781  0.00  0.00      P    H
ATOM    646  HZ2 LYS A  41      30.995  42.959  15.035  0.00  0.00      P    H
ATOM    647  HZ3 LYS A  41      30.029  42.527  16.360  0.00  0.00      P    H
ATOM    648  C   LYS A  41      31.943  46.129  19.040  1.00  0.00      P    C
ATOM    649  O   LYS A  41      32.116  44.909  19.062  1.00  0.00      P    O
ATOM    650  N   ASN A  42      32.945  47.002  19.103  1.00  0.00      P    N
ATOM    651  HN  ASN A  42      32.818  47.993  19.120  0.00  0.00      P    H
ATOM    652  CA  ASN A  42      34.339  46.569  19.153  1.00  0.00      P    C
ATOM    653  HA  ASN A  42      34.401  45.786  18.405  0.00  0.00      P    H
ATOM    654  CB  ASN A  42      35.273  47.731  18.807  1.00  0.00      P    C
ATOM    655  HB1 ASN A  42      36.285  47.310  18.621  0.00  0.00      P    H
ATOM    656  HB2 ASN A  42      34.942  48.227  17.872  0.00  0.00      P    H
ATOM    657  CG  ASN A  42      35.383  48.745  19.930  1.00  0.00      P    C
ATOM    658  OD1 ASN A  42      36.224  48.612  20.820  1.00  0.00      P    O
ATOM    659  ND2 ASN A  42      34.534  49.773  19.888  1.00  0.00      P    N
ATOM    660 HD21 ASN A  42      34.602  50.453  20.613  0.00  0.00      P    H
ATOM    661 HD22 ASN A  42      33.887  49.854  19.137  0.00  0.00      P    H
ATOM    662  C   ASN A  42      34.776  45.975  20.477  1.00  0.00      P    C
ATOM    663  O   ASN A  42      35.953  45.653  20.650  1.00  0.00      P    O
ATOM    664  N   ARG A  43      33.847  45.837  21.419  1.00  0.00      P    N
ATOM    665  HN  ARG A  43      32.897  46.113  21.292  0.00  0.00      P    H
ATOM    666  CA  ARG A  43      34.193  45.260  22.710  1.00  0.00      P    C
ATOM    667  HA  ARG A  43      35.270  45.294  22.825  0.00  0.00      P    H
ATOM    668  CB  ARG A  43      33.537  46.055  23.841  1.00  0.00      P    C
ATOM    669  HB1 ARG A  43      32.442  46.070  23.622  0.00  0.00      P    H
ATOM    670  HB2 ARG A  43      33.650  45.502  24.799  0.00  0.00      P    H
ATOM    671  CG  ARG A  43      34.054  47.477  23.934  1.00  0.00      P    C
ATOM    672  HG1 ARG A  43      35.156  47.463  23.788  0.00  0.00      P    H
ATOM    673  HG2 ARG A  43      33.647  48.067  23.081  0.00  0.00      P    H
ATOM    674  CD  ARG A  43      33.651  48.174  25.232  1.00  0.00      P    C
ATOM    675  HD1 ARG A  43      32.544  48.304  25.255  0.00  0.00      P    H
ATOM    676  HD2 ARG A  43      33.960  47.584  26.126  0.00  0.00      P    H
ATOM    677  NE  ARG A  43      34.296  49.483  25.340  1.00  0.00      P    N
ATOM    678  HE  ARG A  43      34.594  49.852  24.452  0.00  0.00      P    H
ATOM    679  CZ  ARG A  43      34.486  50.147  26.478  1.00  0.00      P    C
ATOM    680  NH1 ARG A  43      34.080  49.638  27.638  1.00  0.00      P    N
ATOM    681 HH11 ARG A  43      34.199  50.145  28.480  0.00  0.00      P    H
ATOM    682 HH12 ARG A  43      33.536  48.797  27.588  0.00  0.00      P    H
ATOM    683  NH2 ARG A  43      35.102  51.324  26.459  1.00  0.00      P    N
ATOM    684 HH21 ARG A  43      35.322  51.780  27.310  0.00  0.00      P    H
ATOM    685 HH22 ARG A  43      35.506  51.605  25.598  0.00  0.00      P    H
ATOM    686  C   ARG A  43      33.795  43.792  22.771  1.00  0.00      P    C
ATOM    687  O   ARG A  43      34.029  43.118  23.765  1.00  0.00      P    O
ATOM    688  N   ASN A  44      33.210  43.290  21.691  1.00  0.00      P    N
ATOM    689  HN  ASN A  44      33.016  43.808  20.859  0.00  0.00      P    H
ATOM    690  CA  ASN A  44      32.795  41.893  21.644  1.00  0.00      P    C
ATOM    691  HA  ASN A  44      33.072  41.459  22.599  0.00  0.00      P    H
ATOM    692  CB  ASN A  44      31.294  41.779  21.355  1.00  0.00      P    C
ATOM    693  HB1 ASN A  44      31.103  42.242  20.362  0.00  0.00      P    H
ATOM    694  HB2 ASN A  44      30.994  40.713  21.289  0.00  0.00      P    H
ATOM    695  CG  ASN A  44      30.449  42.502  22.383  1.00  0.00      P    C
ATOM    696  OD1 ASN A  44      30.547  42.236  23.583  1.00  0.00      P    O
ATOM    697  ND2 ASN A  44      29.608  43.421  21.920  1.00  0.00      P    N
ATOM    698 HD21 ASN A  44      29.054  43.912  22.587  0.00  0.00      P    H
ATOM    699 HD22 ASN A  44      29.571  43.616  20.945  0.00  0.00      P    H
ATOM    700  C   ASN A  44      33.564  41.162  20.569  1.00  0.00      P    C
ATOM    701  O   ASN A  44      33.708  41.657  19.464  1.00  0.00      P    O
ATOM    702  N   ARG A  45      34.054  39.976  20.896  1.00  0.00      P    N
ATOM    703  HN  ARG A  45      33.927  39.586  21.805  0.00  0.00      P    H
ATOM    704  CA  ARG A  45      34.805  39.177  19.943  1.00  0.00      P    C
ATOM    705  HA  ARG A  45      35.404  39.832  19.321  0.00  0.00      P    H
ATOM    706  CB  ARG A  45      35.681  38.167  20.696  1.00  0.00      P    C
ATOM    707  HB1 ARG A  45      36.424  38.765  21.276  0.00  0.00      P    H
ATOM    708  HB2 ARG A  45      35.065  37.630  21.451  0.00  0.00      P    H
ATOM    709  CG  ARG A  45      36.436  37.188  19.815  1.00  0.00      P    C
ATOM    710  HG1 ARG A  45      35.702  36.647  19.177  0.00  0.00      P    H
ATOM    711  HG2 ARG A  45      37.082  37.760  19.109  0.00  0.00      P    H
ATOM    712  CD  ARG A  45      37.300  36.271  20.672  1.00  0.00      P    C
ATOM    713  HD1 ARG A  45      36.662  35.764  21.432  0.00  0.00      P    H
ATOM    714  HD2 ARG A  45      37.807  35.493  20.055  0.00  0.00      P    H
ATOM    715  NE  ARG A  45      38.356  37.012  21.357  1.00  0.00      P    N
ATOM    716  HE  ARG A  45      38.152  37.185  22.327  0.00  0.00      P    H
ATOM    717  CZ  ARG A  45      39.475  37.421  20.769  1.00  0.00      P    C
ATOM    718  NH1 ARG A  45      39.678  37.151  19.491  1.00  0.00      P    N
ATOM    719 HH11 ARG A  45      40.518  37.427  19.045  0.00  0.00      P    H
ATOM    720 HH12 ARG A  45      39.010  36.546  19.054  0.00  0.00      P    H
ATOM    721  NH2 ARG A  45      40.385  38.106  21.451  1.00  0.00      P    N
ATOM    722 HH21 ARG A  45      41.173  38.481  20.984  0.00  0.00      P    H
ATOM    723 HH22 ARG A  45      40.135  38.396  22.365  0.00  0.00      P    H
ATOM    724  C   ARG A  45      33.833  38.461  19.013  1.00  0.00      P    C
ATOM    725  O   ARG A  45      34.052  38.383  17.805  1.00  0.00      P    O
ATOM    726  N   TYR A  46      32.750  37.943  19.577  1.00  0.00      P    N
ATOM    727  HN  TYR A  46      32.537  37.992  20.551  0.00  0.00      P    H
ATOM    728  CA  TYR A  46      31.757  37.238  18.774  1.00  0.00      P    C
ATOM    729  HA  TYR A  46      32.092  37.307  17.746  0.00  0.00      P    H
ATOM    730  CB  TYR A  46      31.659  35.781  19.222  1.00  0.00      P    C
ATOM    731  HB1 TYR A  46      31.359  35.748  20.292  0.00  0.00      P    H
ATOM    732  HB2 TYR A  46      30.876  35.244  18.644  0.00  0.00      P    H
ATOM    733  CG  TYR A  46      32.978  35.082  19.094  1.00  0.00      P    C
ATOM    734  CD1 TYR A  46      33.563  34.883  17.840  1.00  0.00      P    C
ATOM    735  HD1 TYR A  46      33.034  35.184  16.946  0.00  0.00      P    H
ATOM    736  CE1 TYR A  46      34.819  34.278  17.717  1.00  0.00      P    C
ATOM    737  HE1 TYR A  46      35.263  34.126  16.744  0.00  0.00      P    H
ATOM    738  CZ  TYR A  46      35.494  33.863  18.866  1.00  0.00      P    C
ATOM    739  OH  TYR A  46      36.726  33.248  18.768  1.00  0.00      P    O
ATOM    740  HH  TYR A  46      37.050  33.108  19.660  0.00  0.00      P    H
ATOM    741  CD2 TYR A  46      33.673  34.659  20.227  1.00  0.00      P    C
ATOM    742  HD2 TYR A  46      33.226  34.764  21.206  0.00  0.00      P    H
ATOM    743  CE2 TYR A  46      34.925  34.052  20.122  1.00  0.00      P    C
ATOM    744  HE2 TYR A  46      35.433  33.714  21.013  0.00  0.00      P    H
ATOM    745  C   TYR A  46      30.400  37.907  18.847  1.00  0.00      P    C
ATOM    746  O   TYR A  46      29.976  38.377  19.910  1.00  0.00      P    O
ATOM    747  N   ARG A  47      29.723  37.946  17.705  1.00  0.00      P    N
ATOM    748  HN  ARG A  47      30.088  37.548  16.866  0.00  0.00      P    H
ATOM    749  CA  ARG A  47      28.412  38.571  17.615  1.00  0.00      P    C
ATOM    750  HA  ARG A  47      28.464  39.552  18.072  0.00  0.00      P    H
ATOM    751  CB  ARG A  47      27.979  38.677  16.146  1.00  0.00      P    C
ATOM    752  HB1 ARG A  47      28.848  39.106  15.592  0.00  0.00      P    H
ATOM    753  HB2 ARG A  47      27.824  37.657  15.729  0.00  0.00      P    H
ATOM    754  CG  ARG A  47      26.761  39.565  15.915  1.00  0.00      P    C
ATOM    755  HG1 ARG A  47      25.961  39.260  16.625  0.00  0.00      P    H
ATOM    756  HG2 ARG A  47      27.020  40.614  16.189  0.00  0.00      P    H
ATOM    757  CD  ARG A  47      26.313  39.530  14.461  1.00  0.00      P    C
ATOM    758  HD1 ARG A  47      25.448  40.219  14.323  0.00  0.00      P    H
ATOM    759  HD2 ARG A  47      27.132  39.843  13.773  0.00  0.00      P    H
ATOM    760  NE  ARG A  47      25.917  38.184  14.049  1.00  0.00      P    N
ATOM    761  HE  ARG A  47      26.077  37.490  14.760  0.00  0.00      P    H
ATOM    762  CZ  ARG A  47      25.397  37.888  12.861  1.00  0.00      P    C
ATOM    763  NH1 ARG A  47      25.208  38.846  11.961  1.00  0.00      P    N
ATOM    764 HH11 ARG A  47      24.798  38.640  11.083  0.00  0.00      P    H
ATOM    765 HH12 ARG A  47      25.372  39.785  12.271  0.00  0.00      P    H
ATOM    766  NH2 ARG A  47      25.064  36.636  12.572  1.00  0.00      P    N
ATOM    767 HH21 ARG A  47      24.759  36.404  11.659  0.00  0.00      P    H
ATOM    768 HH22 ARG A  47      25.333  35.939  13.224  0.00  0.00      P    H
ATOM    769  C   ARG A  47      27.381  37.772  18.411  1.00  0.00      P    C
ATOM    770  O   ARG A  47      26.528  38.353  19.088  1.00  0.00      P    O
ATOM    771  N   ASP A  48      27.473  36.444  18.350  1.00  0.00      P    N
ATOM    772  HN  ASP A  48      28.157  35.922  17.848  0.00  0.00      P    H
ATOM    773  CA  ASP A  48      26.519  35.598  19.059  1.00  0.00      P    C
ATOM    774  HA  ASP A  48      25.605  36.181  19.080  0.00  0.00      P    H
ATOM    775  CB  ASP A  48      26.263  34.313  18.265  1.00  0.00      P    C
ATOM    776  HB1 ASP A  48      25.816  33.552  18.936  0.00  0.00      P    H
ATOM    777  HB2 ASP A  48      25.556  34.502  17.433  0.00  0.00      P    H
ATOM    778  CG  ASP A  48      27.531  33.725  17.694  1.00  0.00      P    C
ATOM    779  OD1 ASP A  48      28.584  33.830  18.366  1.00  0.00      P    O
ATOM    780  OD2 ASP A  48      27.473  33.151  16.581  1.00  0.00      P    O
ATOM    781  C   ASP A  48      26.851  35.243  20.513  1.00  0.00      P    C
ATOM    782  O   ASP A  48      26.103  34.491  21.147  1.00  0.00      P    O
ATOM    783  N   VAL A  49      27.953  35.761  21.053  1.00  0.00      P    N
ATOM    784  HN  VAL A  49      28.609  36.354  20.593  0.00  0.00      P    H
ATOM    785  CA  VAL A  49      28.281  35.465  22.452  1.00  0.00      P    C
ATOM    786  HA  VAL A  49      27.492  34.847  22.861  0.00  0.00      P    H
ATOM    787  CB  VAL A  49      29.633  34.779  22.592  1.00  0.00      P    C
ATOM    788  HB  VAL A  49      30.414  35.497  22.240  0.00  0.00      P    H
ATOM    789  CG1 VAL A  49      29.882  34.427  24.067  1.00  0.00      P    C
ATOM    790 HG11 VAL A  49      30.849  33.890  24.177  0.00  0.00      P    H
ATOM    791 HG12 VAL A  49      29.934  35.336  24.702  0.00  0.00      P    H
ATOM    792 HG13 VAL A  49      29.077  33.767  24.455  0.00  0.00      P    H
ATOM    793  CG2 VAL A  49      29.661  33.531  21.733  1.00  0.00      P    C
ATOM    794 HG21 VAL A  49      30.626  32.994  21.852  0.00  0.00      P    H
ATOM    795 HG22 VAL A  49      28.838  32.841  22.020  0.00  0.00      P    H
ATOM    796 HG23 VAL A  49      29.547  33.781  20.658  0.00  0.00      P    H
ATOM    797  C   VAL A  49      28.306  36.755  23.245  1.00  0.00      P    C
ATOM    798  O   VAL A  49      29.269  37.518  23.192  1.00  0.00      P    O
ATOM    799  N   SER A  50      27.234  36.991  23.987  1.00  0.00      P    N
ATOM    800  HN  SER A  50      26.454  36.371  24.070  0.00  0.00      P    H
ATOM    801  CA  SER A  50      27.109  38.212  24.762  1.00  0.00      P    C
ATOM    802  HA  SER A  50      28.105  38.631  24.816  0.00  0.00      P    H
ATOM    803  CB  SER A  50      26.099  39.136  24.081  1.00  0.00      P    C
ATOM    804  HB1 SER A  50      25.078  38.733  24.272  0.00  0.00      P    H
ATOM    805  HB2 SER A  50      26.139  40.154  24.532  0.00  0.00      P    H
ATOM    806  OG  SER A  50      26.332  39.172  22.687  1.00  0.00      P    O
ATOM    807  HG1 SER A  50      25.555  39.575  22.280  0.00  0.00      P    H
ATOM    808  C   SER A  50      26.660  37.931  26.185  1.00  0.00      P    C
ATOM    809  O   SER A  50      25.982  36.940  26.451  1.00  0.00      P    O
ATOM    810  N   PRO A  51      27.037  38.807  27.123  1.00  0.00      P    N
ATOM    811  CD  PRO A  51      28.010  39.899  26.924  1.00  0.00      P    C
ATOM    812  HD1 PRO A  51      29.073  39.670  26.683  0.00  0.00      P    H
ATOM    813  HD2 PRO A  51      27.545  40.496  26.106  0.00  0.00      P    H
ATOM    814  CA  PRO A  51      26.674  38.672  28.539  1.00  0.00      P    C
ATOM    815  HA  PRO A  51      26.771  37.638  28.850  0.00  0.00      P    H
ATOM    816  CB  PRO A  51      27.710  39.550  29.237  1.00  0.00      P    C
ATOM    817  HB1 PRO A  51      28.635  38.955  29.406  0.00  0.00      P    H
ATOM    818  HB2 PRO A  51      27.051  40.111  29.931  0.00  0.00      P    H
ATOM    819  CG  PRO A  51      27.927  40.659  28.233  1.00  0.00      P    C
ATOM    820  HG1 PRO A  51      28.999  40.884  28.063  0.00  0.00      P    H
ATOM    821  HG2 PRO A  51      27.110  41.410  28.333  0.00  0.00      P    H
ATOM    822  C   PRO A  51      25.243  39.152  28.829  1.00  0.00      P    C
ATOM    823  O   PRO A  51      24.869  40.235  28.403  1.00  0.00      P    O
ATOM    824  N   PHE A  52      24.443  38.361  29.542  1.00  0.00      P    N
ATOM    825  HN  PHE A  52      24.675  37.453  29.888  0.00  0.00      P    H
ATOM    826  CA  PHE A  52      23.095  38.809  29.877  1.00  0.00      P    C
ATOM    827  HA  PHE A  52      22.569  39.072  28.968  0.00  0.00      P    H
ATOM    828  CB  PHE A  52      22.375  37.807  30.781  1.00  0.00      P    C
ATOM    829  HB1 PHE A  52      22.992  37.627  31.688  0.00  0.00      P    H
ATOM    830  HB2 PHE A  52      21.397  38.208  31.124  0.00  0.00      P    H
ATOM    831  CG  PHE A  52      22.163  36.463  30.149  1.00  0.00      P    C
ATOM    832  CD1 PHE A  52      21.747  36.361  28.833  1.00  0.00      P    C
ATOM    833  HD1 PHE A  52      21.561  37.259  28.260  0.00  0.00      P    H
ATOM    834  CE1 PHE A  52      21.561  35.122  28.246  1.00  0.00      P    C
ATOM    835  HE1 PHE A  52      21.242  35.054  27.215  0.00  0.00      P    H
ATOM    836  CZ  PHE A  52      21.791  33.967  28.983  1.00  0.00      P    C
ATOM    837  HZ  PHE A  52      21.656  32.997  28.527  0.00  0.00      P    H
ATOM    838  CD2 PHE A  52      22.388  35.305  30.875  1.00  0.00      P    C
ATOM    839  HD2 PHE A  52      22.691  35.367  31.911  0.00  0.00      P    H
ATOM    840  CE2 PHE A  52      22.204  34.060  30.300  1.00  0.00      P    C
ATOM    841  HE2 PHE A  52      22.382  33.167  30.882  0.00  0.00      P    H
ATOM    842  C   PHE A  52      23.318  40.094  30.648  1.00  0.00      P    C
ATOM    843  O   PHE A  52      24.331  40.230  31.342  1.00  0.00      P    O
ATOM    844  N   ASP A  53      22.393  41.042  30.539  1.00  0.00      P    N
ATOM    845  HN  ASP A  53      21.558  41.000  29.996  0.00  0.00      P    H
ATOM    846  CA  ASP A  53      22.541  42.304  31.257  1.00  0.00      P    C
ATOM    847  HA  ASP A  53      23.527  42.678  31.007  0.00  0.00      P    H
ATOM    848  CB  ASP A  53      21.432  43.287  30.866  1.00  0.00      P    C
ATOM    849  HB1 ASP A  53      20.445  42.826  31.074  0.00  0.00      P    H
ATOM    850  HB2 ASP A  53      21.512  44.221  31.457  0.00  0.00      P    H
ATOM    851  CG  ASP A  53      21.461  43.643  29.410  1.00  0.00      P    C
ATOM    852  OD1 ASP A  53      22.547  44.006  28.919  1.00  0.00      P    O
ATOM    853  OD2 ASP A  53      20.395  43.563  28.761  1.00  0.00      P    O
ATOM    854  C   ASP A  53      22.503  42.144  32.768  1.00  0.00      P    C
ATOM    855  O   ASP A  53      23.214  42.840  33.491  1.00  0.00      P    O
ATOM    856  N   HSE A  54      21.673  41.223  33.242  1.00  0.00      P    N
ATOM    857  HN  HSE A  54      21.122  40.607  32.681  0.00  0.00      P    H
ATOM    858  CA  HSE A  54      21.504  41.041  34.675  1.00  0.00      P    C
ATOM    859  HA  HSE A  54      21.305  42.036  35.053  0.00  0.00      P    H
ATOM    860  CB  HSE A  54      20.283  40.150  34.935  1.00  0.00      P    C
ATOM    861  HB1 HSE A  54      19.895  40.389  35.949  0.00  0.00      P    H
ATOM    862  HB2 HSE A  54      19.480  40.402  34.211  0.00  0.00      P    H
ATOM    863  ND1 HSE A  54      21.085  37.993  35.969  1.00  0.00      P    N
ATOM    864  CG  HSE A  54      20.569  38.680  34.893  1.00  0.00      P    C
ATOM    865  CE1 HSE A  54      21.184  36.710  35.666  1.00  0.00      P    C
ATOM    866  HE1 HSE A  54      21.564  35.940  36.342  0.00  0.00      P    H
ATOM    867  NE2 HSE A  54      20.756  36.542  34.428  1.00  0.00      P    N
ATOM    868  HE2 HSE A  54      20.739  35.671  33.938  0.00  0.00      P    H
ATOM    869  CD2 HSE A  54      20.369  37.759  33.921  1.00  0.00      P    C
ATOM    870  HD2 HSE A  54      19.993  37.883  32.915  0.00  0.00      P    H
ATOM    871  C   HSE A  54      22.703  40.506  35.436  1.00  0.00      P    C
ATOM    872  O   HSE A  54      22.839  40.761  36.631  1.00  0.00      P    O
ATOM    873  N   SER A  55      23.570  39.769  34.753  1.00  0.00      P    N
ATOM    874  HN  SER A  55      23.499  39.558  33.778  0.00  0.00      P    H
ATOM    875  CA  SER A  55      24.738  39.191  35.405  1.00  0.00      P    C
ATOM    876  HA  SER A  55      24.660  39.514  36.435  0.00  0.00      P    H
ATOM    877  CB  SER A  55      24.689  37.668  35.285  1.00  0.00      P    C
ATOM    878  HB1 SER A  55      25.651  37.259  35.671  0.00  0.00      P    H
ATOM    879  HB2 SER A  55      23.878  37.254  35.926  0.00  0.00      P    H
ATOM    880  OG  SER A  55      24.531  37.280  33.933  1.00  0.00      P    O
ATOM    881  HG1 SER A  55      24.729  36.336  33.884  0.00  0.00      P    H
ATOM    882  C   SER A  55      26.081  39.691  34.873  1.00  0.00      P    C
ATOM    883  O   SER A  55      27.123  39.163  35.254  1.00  0.00      P    O
ATOM    884  N   ARG A  56      26.071  40.709  34.012  1.00  0.00      P    N
ATOM    885  HN  ARG A  56      25.232  41.157  33.712  0.00  0.00      P    H
ATOM    886  CA  ARG A  56      27.321  41.222  33.460  1.00  0.00      P    C
ATOM    887  HA  ARG A  56      27.904  40.376  33.117  0.00  0.00      P    H
ATOM    888  CB  ARG A  56      27.053  42.171  32.284  1.00  0.00      P    C
ATOM    889  HB1 ARG A  56      28.005  42.230  31.704  0.00  0.00      P    H
ATOM    890  HB2 ARG A  56      26.305  41.713  31.599  0.00  0.00      P    H
ATOM    891  CG  ARG A  56      26.642  43.578  32.677  1.00  0.00      P    C
ATOM    892  HG1 ARG A  56      25.951  43.515  33.546  0.00  0.00      P    H
ATOM    893  HG2 ARG A  56      27.538  44.127  33.047  0.00  0.00      P    H
ATOM    894  CD  ARG A  56      26.048  44.338  31.495  1.00  0.00      P    C
ATOM    895  HD1 ARG A  56      26.779  44.345  30.654  0.00  0.00      P    H
ATOM    896  HD2 ARG A  56      25.101  43.868  31.141  0.00  0.00      P    H
ATOM    897  NE  ARG A  56      25.712  45.725  31.829  1.00  0.00      P    N
ATOM    898  HE  ARG A  56      24.750  45.845  32.098  0.00  0.00      P    H
ATOM    899  CZ  ARG A  56      26.569  46.740  31.790  1.00  0.00      P    C
ATOM    900  NH1 ARG A  56      27.826  46.536  31.421  1.00  0.00      P    N
ATOM    901 HH11 ARG A  56      28.477  47.282  31.414  0.00  0.00      P    H
ATOM    902 HH12 ARG A  56      28.101  45.581  31.289  0.00  0.00      P    H
ATOM    903  NH2 ARG A  56      26.173  47.955  32.145  1.00  0.00      P    N
ATOM    904 HH21 ARG A  56      26.784  48.726  32.034  0.00  0.00      P    H
ATOM    905 HH22 ARG A  56      25.204  48.079  32.314  0.00  0.00      P    H
ATOM    906  C   ARG A  56      28.166  41.938  34.506  1.00  0.00      P    C
ATOM    907  O   ARG A  56      27.671  42.353  35.558  1.00  0.00      P    O
ATOM    908  N   ILE A  57      29.457  42.058  34.213  1.00  0.00      P    N
ATOM    909  HN  ILE A  57      29.869  41.695  33.380  0.00  0.00      P    H
ATOM    910  CA  ILE A  57      30.394  42.739  35.094  1.00  0.00      P    C
ATOM    911  HA  ILE A  57      29.974  42.750  36.092  0.00  0.00      P    H
ATOM    912  CB  ILE A  57      31.809  42.130  34.998  1.00  0.00      P    C
ATOM    913  HB  ILE A  57      32.036  42.120  33.902  0.00  0.00      P    H
ATOM    914  CG2 ILE A  57      32.784  42.953  35.818  1.00  0.00      P    C
ATOM    915 HG21 ILE A  57      33.827  42.621  35.634  0.00  0.00      P    H
ATOM    916 HG22 ILE A  57      32.720  44.028  35.547  0.00  0.00      P    H
ATOM    917 HG23 ILE A  57      32.574  42.852  36.904  0.00  0.00      P    H
ATOM    918  CG1 ILE A  57      31.792  40.673  35.462  1.00  0.00      P    C
ATOM    919 HG11 ILE A  57      31.113  40.078  34.811  0.00  0.00      P    H
ATOM    920 HG12 ILE A  57      32.815  40.246  35.348  0.00  0.00      P    H
ATOM    921  CD  ILE A  57      31.371  40.485  36.898  1.00  0.00      P    C
ATOM    922  HD1 ILE A  57      31.437  39.413  37.182  0.00  0.00      P    H
ATOM    923  HD2 ILE A  57      32.029  41.067  37.579  0.00  0.00      P    H
ATOM    924  HD3 ILE A  57      30.323  40.817  37.052  0.00  0.00      P    H
ATOM    925  C   ILE A  57      30.463  44.187  34.630  1.00  0.00      P    C
ATOM    926  O   ILE A  57      30.604  44.456  33.440  1.00  0.00      P    O
ATOM    927  N   LYS A  58      30.354  45.122  35.560  1.00  0.00      P    N
ATOM    928  HN  LYS A  58      30.226  44.946  36.535  0.00  0.00      P    H
ATOM    929  CA  LYS A  58      30.419  46.524  35.191  1.00  0.00      P    C
ATOM    930  HA  LYS A  58      30.356  46.576  34.111  0.00  0.00      P    H
ATOM    931  CB  LYS A  58      29.289  47.313  35.858  1.00  0.00      P    C
ATOM    932  HB1 LYS A  58      29.408  47.189  36.959  0.00  0.00      P    H
ATOM    933  HB2 LYS A  58      29.431  48.397  35.648  0.00  0.00      P    H
ATOM    934  CG  LYS A  58      27.882  46.891  35.479  1.00  0.00      P    C
ATOM    935  HG1 LYS A  58      27.782  46.912  34.370  0.00  0.00      P    H
ATOM    936  HG2 LYS A  58      27.718  45.839  35.808  0.00  0.00      P    H
ATOM    937  CD  LYS A  58      26.871  47.840  36.116  1.00  0.00      P    C
ATOM    938  HD1 LYS A  58      27.071  47.884  37.211  0.00  0.00      P    H
ATOM    939  HD2 LYS A  58      27.046  48.861  35.704  0.00  0.00      P    H
ATOM    940  CE  LYS A  58      25.428  47.433  35.870  1.00  0.00      P    C
ATOM    941  HE1 LYS A  58      24.738  48.267  36.127  0.00  0.00      P    H
ATOM    942  HE2 LYS A  58      25.274  47.166  34.801  0.00  0.00      P    H
ATOM    943  NZ  LYS A  58      25.017  46.253  36.685  1.00  0.00      P    N
ATOM    944  HZ1 LYS A  58      24.025  46.011  36.486  0.00  0.00      P    H
ATOM    945  HZ2 LYS A  58      25.624  45.441  36.451  0.00  0.00      P    H
ATOM    946  HZ3 LYS A  58      25.121  46.478  37.695  0.00  0.00      P    H
ATOM    947  C   LYS A  58      31.754  47.128  35.597  1.00  0.00      P    C
ATOM    948  O   LYS A  58      32.147  47.054  36.766  1.00  0.00      P    O
ATOM    949  N   LEU A  59      32.456  47.703  34.623  1.00  0.00      P    N
ATOM    950  HN  LEU A  59      32.180  47.728  33.664  0.00  0.00      P    H
ATOM    951  CA  LEU A  59      33.725  48.362  34.897  1.00  0.00      P    C
ATOM    952  HA  LEU A  59      34.346  47.724  35.513  0.00  0.00      P    H
ATOM    953  CB  LEU A  59      34.376  48.852  33.610  1.00  0.00      P    C
ATOM    954  HB1 LEU A  59      33.683  49.595  33.153  0.00  0.00      P    H
ATOM    955  HB2 LEU A  59      35.303  49.412  33.864  0.00  0.00      P    H
ATOM    956  CG  LEU A  59      34.675  47.770  32.581  1.00  0.00      P    C
ATOM    957  HG  LEU A  59      33.746  47.179  32.393  0.00  0.00      P    H
ATOM    958  CD1 LEU A  59      35.131  48.415  31.287  1.00  0.00      P    C
ATOM    959 HD11 LEU A  59      35.400  47.639  30.538  0.00  0.00      P    H
ATOM    960 HD12 LEU A  59      34.324  49.048  30.859  0.00  0.00      P    H
ATOM    961 HD13 LEU A  59      36.023  49.054  31.460  0.00  0.00      P    H
ATOM    962  CD2 LEU A  59      35.726  46.830  33.122  1.00  0.00      P    C
ATOM    963 HD21 LEU A  59      35.939  46.024  32.386  0.00  0.00      P    H
ATOM    964 HD22 LEU A  59      36.679  47.357  33.329  0.00  0.00      P    H
ATOM    965 HD23 LEU A  59      35.376  46.356  34.064  0.00  0.00      P    H
ATOM    966  C   LEU A  59      33.337  49.563  35.730  1.00  0.00      P    C
ATOM    967  O   LEU A  59      32.321  50.197  35.463  1.00  0.00      P    O
ATOM    968  N   HSE A  60      34.137  49.877  36.740  1.00  0.00      P    N
ATOM    969  HN  HSE A  60      34.969  49.380  36.982  0.00  0.00      P    H
ATOM    970  CA  HSE A  60      33.846  51.012  37.599  1.00  0.00      P    C
ATOM    971  HA  HSE A  60      32.770  51.039  37.719  0.00  0.00      P    H
ATOM    972  CB  HSE A  60      34.536  50.845  38.956  1.00  0.00      P    C
ATOM    973  HB1 HSE A  60      35.626  50.729  38.773  0.00  0.00      P    H
ATOM    974  HB2 HSE A  60      34.403  51.770  39.555  0.00  0.00      P    H
ATOM    975  ND1 HSE A  60      34.508  49.368  41.001  1.00  0.00      P    N
ATOM    976  CG  HSE A  60      34.067  49.652  39.727  1.00  0.00      P    C
ATOM    977  CE1 HSE A  60      33.933  48.256  41.426  1.00  0.00      P    C
ATOM    978  HE1 HSE A  60      34.110  47.801  42.404  0.00  0.00      P    H
ATOM    979  NE2 HSE A  60      33.135  47.809  40.473  1.00  0.00      P    N
ATOM    980  HE2 HSE A  60      32.591  46.972  40.523  0.00  0.00      P    H
ATOM    981  CD2 HSE A  60      33.200  48.663  39.400  1.00  0.00      P    C
ATOM    982  HD2 HSE A  60      32.641  48.505  38.489  0.00  0.00      P    H
ATOM    983  C   HSE A  60      34.258  52.330  36.965  1.00  0.00      P    C
ATOM    984  O   HSE A  60      35.048  53.076  37.532  1.00  0.00      P    O
ATOM    985  N   GLN A  61      33.727  52.612  35.781  1.00  0.00      P    N
ATOM    986  HN  GLN A  61      33.110  52.010  35.278  0.00  0.00      P    H
ATOM    987  CA  GLN A  61      34.022  53.872  35.109  1.00  0.00      P    C
ATOM    988  HA  GLN A  61      34.420  54.555  35.849  0.00  0.00      P    H
ATOM    989  CB  GLN A  61      35.045  53.679  33.980  1.00  0.00      P    C
ATOM    990  HB1 GLN A  61      35.375  54.697  33.667  0.00  0.00      P    H
ATOM    991  HB2 GLN A  61      35.949  53.170  34.385  0.00  0.00      P    H
ATOM    992  CG  GLN A  61      34.550  52.940  32.756  1.00  0.00      P    C
ATOM    993  HG1 GLN A  61      34.323  51.882  33.008  0.00  0.00      P    H
ATOM    994  HG2 GLN A  61      33.621  53.404  32.366  0.00  0.00      P    H
ATOM    995  CD  GLN A  61      35.593  52.910  31.647  1.00  0.00      P    C
ATOM    996  OE1 GLN A  61      36.661  52.308  31.794  1.00  0.00      P    O
ATOM    997  NE2 GLN A  61      35.289  53.570  30.532  1.00  0.00      P    N
ATOM    998 HE21 GLN A  61      35.964  53.552  29.800  0.00  0.00      P    H
ATOM    999 HE22 GLN A  61      34.428  54.063  30.468  0.00  0.00      P    H
ATOM   1000  C   GLN A  61      32.730  54.480  34.571  1.00  0.00      P    C
ATOM   1001  O   GLN A  61      31.871  53.779  34.031  1.00  0.00      P    O
ATOM   1002  N   GLU A  62      32.597  55.790  34.744  1.00  0.00      P    N
ATOM   1003  HN  GLU A  62      33.290  56.358  35.178  0.00  0.00      P    H
ATOM   1004  CA  GLU A  62      31.414  56.525  34.311  1.00  0.00      P    C
ATOM   1005  HA  GLU A  62      30.547  56.000  34.691  0.00  0.00      P    H
ATOM   1006  CB  GLU A  62      31.466  57.948  34.875  1.00  0.00      P    C
ATOM   1007  HB1 GLU A  62      32.313  58.484  34.388  0.00  0.00      P    H
ATOM   1008  HB2 GLU A  62      30.546  58.503  34.583  0.00  0.00      P    H
ATOM   1009  CG  GLU A  62      31.648  58.002  36.388  1.00  0.00      P    C
ATOM   1010  HG1 GLU A  62      30.664  57.905  36.882  0.00  0.00      P    H
ATOM   1011  HG2 GLU A  62      32.313  57.187  36.737  0.00  0.00      P    H
ATOM   1012  CD  GLU A  62      32.219  59.328  36.869  1.00  0.00      P    C
ATOM   1013  OE1 GLU A  62      33.333  59.690  36.431  1.00  0.00      P    O
ATOM   1014  OE2 GLU A  62      31.559  60.001  37.689  1.00  0.00      P    O
ATOM   1015  C   GLU A  62      31.282  56.578  32.792  1.00  0.00      P    C
ATOM   1016  O   GLU A  62      30.183  56.759  32.269  1.00  0.00      P    O
ATOM   1017  N   ASP A  63      32.401  56.420  32.091  1.00  0.00      P    N
ATOM   1018  HN  ASP A  63      33.307  56.268  32.478  0.00  0.00      P    H
ATOM   1019  CA  ASP A  63      32.404  56.457  30.630  1.00  0.00      P    C
ATOM   1020  HA  ASP A  63      31.916  57.378  30.332  0.00  0.00      P    H
ATOM   1021  CB  ASP A  63      33.844  56.368  30.114  1.00  0.00      P    C
ATOM   1022  HB1 ASP A  63      34.471  57.109  30.650  0.00  0.00      P    H
ATOM   1023  HB2 ASP A  63      34.263  55.359  30.298  0.00  0.00      P    H
ATOM   1024  CG  ASP A  63      33.953  56.672  28.629  1.00  0.00      P    C
ATOM   1025  OD1 ASP A  63      33.611  57.806  28.229  1.00  0.00      P    O
ATOM   1026  OD2 ASP A  63      34.380  55.776  27.866  1.00  0.00      P    O
ATOM   1027  C   ASP A  63      31.571  55.310  30.057  1.00  0.00      P    C
ATOM   1028  O   ASP A  63      30.350  55.410  29.935  1.00  0.00      P    O
ATOM   1029  N   ASN A  64      32.245  54.226  29.695  1.00  0.00      P    N
ATOM   1030  HN  ASN A  64      33.239  54.143  29.761  0.00  0.00      P    H
ATOM   1031  CA  ASN A  64      31.575  53.048  29.162  1.00  0.00      P    C
ATOM   1032  HA  ASN A  64      30.504  53.218  29.192  0.00  0.00      P    H
ATOM   1033  CB  ASN A  64      32.132  52.685  27.789  1.00  0.00      P    C
ATOM   1034  HB1 ASN A  64      32.014  53.572  27.129  0.00  0.00      P    H
ATOM   1035  HB2 ASN A  64      33.217  52.464  27.859  0.00  0.00      P    H
ATOM   1036  CG  ASN A  64      31.397  51.524  27.155  1.00  0.00      P    C
ATOM   1037  OD1 ASN A  64      30.796  50.704  27.849  1.00  0.00      P    O
ATOM   1038  ND2 ASN A  64      31.458  51.434  25.833  1.00  0.00      P    N
ATOM   1039 HD21 ASN A  64      30.969  50.680  25.402  0.00  0.00      P    H
ATOM   1040 HD22 ASN A  64      31.953  52.120  25.309  0.00  0.00      P    H
ATOM   1041  C   ASN A  64      31.892  51.933  30.145  1.00  0.00      P    C
ATOM   1042  O   ASN A  64      33.053  51.540  30.271  1.00  0.00      P    O
ATOM   1043  N   ASP A  65      30.880  51.421  30.842  1.00  0.00      P    N
ATOM   1044  HN  ASP A  65      29.920  51.682  30.776  0.00  0.00      P    H
ATOM   1045  CA  ASP A  65      31.117  50.365  31.823  1.00  0.00      P    C
ATOM   1046  HA  ASP A  65      32.139  50.494  32.161  0.00  0.00      P    H
ATOM   1047  CB  ASP A  65      30.126  50.489  32.986  1.00  0.00      P    C
ATOM   1048  HB1 ASP A  65      30.502  49.905  33.850  0.00  0.00      P    H
ATOM   1049  HB2 ASP A  65      30.021  51.547  33.299  0.00  0.00      P    H
ATOM   1050  CG  ASP A  65      28.743  49.950  32.644  1.00  0.00      P    C
ATOM   1051  OD1 ASP A  65      28.417  49.827  31.447  1.00  0.00      P    O
ATOM   1052  OD2 ASP A  65      27.971  49.656  33.577  1.00  0.00      P    O
ATOM   1053  C   ASP A  65      31.022  48.963  31.235  1.00  0.00      P    C
ATOM   1054  O   ASP A  65      30.935  47.988  31.975  1.00  0.00      P    O
ATOM   1055  N   TYR A  66      31.058  48.848  29.914  1.00  0.00      P    N
ATOM   1056  HN  TYR A  66      31.165  49.604  29.270  0.00  0.00      P    H
ATOM   1057  CA  TYR A  66      30.936  47.540  29.294  1.00  0.00      P    C
ATOM   1058  HA  TYR A  66      30.318  46.995  29.998  0.00  0.00      P    H
ATOM   1059  CB  TYR A  66      30.203  47.652  27.953  1.00  0.00      P    C
ATOM   1060  HB1 TYR A  66      29.230  48.166  28.112  0.00  0.00      P    H
ATOM   1061  HB2 TYR A  66      30.788  48.268  27.236  0.00  0.00      P    H
ATOM   1062  CG  TYR A  66      29.907  46.293  27.353  1.00  0.00      P    C
ATOM   1063  CD1 TYR A  66      28.955  45.449  27.926  1.00  0.00      P    C
ATOM   1064  HD1 TYR A  66      28.385  45.784  28.781  0.00  0.00      P    H
ATOM   1065  CE1 TYR A  66      28.734  44.161  27.430  1.00  0.00      P    C
ATOM   1066  HE1 TYR A  66      27.998  43.516  27.886  0.00  0.00      P    H
ATOM   1067  CZ  TYR A  66      29.469  43.704  26.350  1.00  0.00      P    C
ATOM   1068  OH  TYR A  66      29.270  42.426  25.868  1.00  0.00      P    O
ATOM   1069  HH  TYR A  66      29.814  42.326  25.084  0.00  0.00      P    H
ATOM   1070  CD2 TYR A  66      30.629  45.818  26.262  1.00  0.00      P    C
ATOM   1071  HD2 TYR A  66      31.396  46.434  25.812  0.00  0.00      P    H
ATOM   1072  CE2 TYR A  66      30.419  44.525  25.756  1.00  0.00      P    C
ATOM   1073  HE2 TYR A  66      31.011  44.172  24.925  0.00  0.00      P    H
ATOM   1074  C   TYR A  66      32.198  46.706  29.062  1.00  0.00      P    C
ATOM   1075  O   TYR A  66      33.254  47.210  28.662  1.00  0.00      P    O
ATOM   1076  N   ILE A  67      32.046  45.408  29.317  1.00  0.00      P    N
ATOM   1077  HN  ILE A  67      31.193  45.044  29.685  0.00  0.00      P    H
ATOM   1078  CA  ILE A  67      33.075  44.404  29.094  1.00  0.00      P    C
ATOM   1079  HA  ILE A  67      33.573  44.594  28.152  0.00  0.00      P    H
ATOM   1080  CB  ILE A  67      34.059  44.207  30.276  1.00  0.00      P    C
ATOM   1081  HB  ILE A  67      34.608  45.180  30.348  0.00  0.00      P    H
ATOM   1082  CG2 ILE A  67      33.304  43.779  31.541  1.00  0.00      P    C
ATOM   1083 HG21 ILE A  67      33.980  43.789  32.422  0.00  0.00      P    H
ATOM   1084 HG22 ILE A  67      32.463  44.472  31.754  0.00  0.00      P    H
ATOM   1085 HG23 ILE A  67      32.893  42.753  31.431  0.00  0.00      P    H
ATOM   1086  CG1 ILE A  67      35.083  43.123  29.887  1.00  0.00      P    C
ATOM   1087 HG11 ILE A  67      34.576  42.135  29.815  0.00  0.00      P    H
ATOM   1088 HG12 ILE A  67      35.491  43.358  28.877  0.00  0.00      P    H
ATOM   1089  CD  ILE A  67      36.260  42.980  30.825  1.00  0.00      P    C
ATOM   1090  HD1 ILE A  67      36.972  42.220  30.437  0.00  0.00      P    H
ATOM   1091  HD2 ILE A  67      36.802  43.945  30.924  0.00  0.00      P    H
ATOM   1092  HD3 ILE A  67      35.928  42.657  31.834  0.00  0.00      P    H
ATOM   1093  C   ILE A  67      32.279  43.131  28.919  1.00  0.00      P    C
ATOM   1094  O   ILE A  67      31.301  42.913  29.624  1.00  0.00      P    O
ATOM   1095  N   ASN A  68      32.681  42.301  27.968  1.00  0.00      P    N
ATOM   1096  HN  ASN A  68      33.467  42.457  27.371  0.00  0.00      P    H
ATOM   1097  CA  ASN A  68      31.976  41.057  27.721  1.00  0.00      P    C
ATOM   1098  HA  ASN A  68      30.921  41.272  27.855  0.00  0.00      P    H
ATOM   1099  CB  ASN A  68      32.301  40.558  26.314  1.00  0.00      P    C
ATOM   1100  HB1 ASN A  68      32.100  41.389  25.603  0.00  0.00      P    H
ATOM   1101  HB2 ASN A  68      33.378  40.305  26.234  0.00  0.00      P    H
ATOM   1102  CG  ASN A  68      31.453  39.378  25.908  1.00  0.00      P    C
ATOM   1103  OD1 ASN A  68      31.362  38.383  26.642  1.00  0.00      P    O
ATOM   1104  ND2 ASN A  68      30.825  39.470  24.731  1.00  0.00      P    N
ATOM   1105 HD21 ASN A  68      30.253  38.702  24.456  0.00  0.00      P    H
ATOM   1106 HD22 ASN A  68      30.915  40.294  24.181  0.00  0.00      P    H
ATOM   1107  C   ASN A  68      32.374  40.008  28.769  1.00  0.00      P    C
ATOM   1108  O   ASN A  68      33.182  39.123  28.494  1.00  0.00      P    O
ATOM   1109  N   ALA A  69      31.790  40.108  29.963  1.00  0.00      P    N
ATOM   1110  HN  ALA A  69      31.129  40.829  30.167  0.00  0.00      P    H
ATOM   1111  CA  ALA A  69      32.067  39.178  31.064  1.00  0.00      P    C
ATOM   1112  HA  ALA A  69      32.331  38.201  30.674  0.00  0.00      P    H
ATOM   1113  CB  ALA A  69      33.227  39.694  31.900  1.00  0.00      P    C
ATOM   1114  HB1 ALA A  69      34.130  39.796  31.261  0.00  0.00      P    H
ATOM   1115  HB2 ALA A  69      32.997  40.694  32.329  0.00  0.00      P    H
ATOM   1116  HB3 ALA A  69      33.472  39.000  32.733  0.00  0.00      P    H
ATOM   1117  C   ALA A  69      30.835  38.970  31.957  1.00  0.00      P    C
ATOM   1118  O   ALA A  69      30.072  39.907  32.207  1.00  0.00      P    O
ATOM   1119  N   SER A  70      30.656  37.750  32.453  1.00  0.00      P    N
ATOM   1120  HN  SER A  70      31.267  36.975  32.289  0.00  0.00      P    H
ATOM   1121  CA  SER A  70      29.513  37.440  33.304  1.00  0.00      P    C
ATOM   1122  HA  SER A  70      29.030  38.392  33.482  0.00  0.00      P    H
ATOM   1123  CB  SER A  70      28.599  36.442  32.586  1.00  0.00      P    C
ATOM   1124  HB1 SER A  70      29.104  35.449  32.584  0.00  0.00      P    H
ATOM   1125  HB2 SER A  70      27.643  36.321  33.144  0.00  0.00      P    H
ATOM   1126  OG  SER A  70      28.370  36.843  31.252  1.00  0.00      P    O
ATOM   1127  HG1 SER A  70      27.987  36.086  30.790  0.00  0.00      P    H
ATOM   1128  C   SER A  70      29.906  36.862  34.677  1.00  0.00      P    C
ATOM   1129  O   SER A  70      30.877  36.110  34.791  1.00  0.00      P    O
ATOM   1130  N   LEU A  71      29.144  37.213  35.714  1.00  0.00      P    N
ATOM   1131  HN  LEU A  71      28.370  37.840  35.649  0.00  0.00      P    H
ATOM   1132  CA  LEU A  71      29.386  36.697  37.058  1.00  0.00      P    C
ATOM   1133  HA  LEU A  71      30.410  36.347  37.097  0.00  0.00      P    H
ATOM   1134  CB  LEU A  71      29.090  37.759  38.118  1.00  0.00      P    C
ATOM   1135  HB1 LEU A  71      29.836  38.576  37.983  0.00  0.00      P    H
ATOM   1136  HB2 LEU A  71      28.096  38.212  37.908  0.00  0.00      P    H
ATOM   1137  CG  LEU A  71      29.154  37.284  39.582  1.00  0.00      P    C
ATOM   1138  HG  LEU A  71      28.360  36.516  39.746  0.00  0.00      P    H
ATOM   1139  CD1 LEU A  71      30.531  36.698  39.917  1.00  0.00      P    C
ATOM   1140 HD11 LEU A  71      30.580  36.404  40.987  0.00  0.00      P    H
ATOM   1141 HD12 LEU A  71      30.734  35.798  39.298  0.00  0.00      P    H
ATOM   1142 HD13 LEU A  71      31.332  37.444  39.726  0.00  0.00      P    H
ATOM   1143  CD2 LEU A  71      28.866  38.456  40.492  1.00  0.00      P    C
ATOM   1144 HD21 LEU A  71      28.888  38.133  41.556  0.00  0.00      P    H
ATOM   1145 HD22 LEU A  71      29.616  39.264  40.370  0.00  0.00      P    H
ATOM   1146 HD23 LEU A  71      27.860  38.877  40.278  0.00  0.00      P    H
ATOM   1147  C   LEU A  71      28.479  35.494  37.297  1.00  0.00      P    C
ATOM   1148  O   LEU A  71      27.252  35.629  37.368  1.00  0.00      P    O
ATOM   1149  N   ILE A  72      29.081  34.316  37.402  1.00  0.00      P    N
ATOM   1150  HN  ILE A  72      30.067  34.185  37.318  0.00  0.00      P    H
ATOM   1151  CA  ILE A  72      28.334  33.089  37.654  1.00  0.00      P    C
ATOM   1152  HA  ILE A  72      27.295  33.289  37.427  0.00  0.00      P    H
ATOM   1153  CB  ILE A  72      28.920  31.901  36.863  1.00  0.00      P    C
ATOM   1154  HB  ILE A  72      30.028  32.055  36.907  0.00  0.00      P    H
ATOM   1155  CG2 ILE A  72      28.429  30.599  37.467  1.00  0.00      P    C
ATOM   1156 HG21 ILE A  72      28.959  29.734  37.015  0.00  0.00      P    H
ATOM   1157 HG22 ILE A  72      28.617  30.574  38.561  0.00  0.00      P    H
ATOM   1158 HG23 ILE A  72      27.340  30.467  37.295  0.00  0.00      P    H
ATOM   1159  CG1 ILE A  72      28.520  31.984  35.382  1.00  0.00      P    C
ATOM   1160 HG11 ILE A  72      28.867  31.072  34.847  0.00  0.00      P    H
ATOM   1161 HG12 ILE A  72      27.408  32.006  35.309  0.00  0.00      P    H
ATOM   1162  CD  ILE A  72      29.047  33.207  34.624  1.00  0.00      P    C
ATOM   1163  HD1 ILE A  72      28.661  33.211  33.582  0.00  0.00      P    H
ATOM   1164  HD2 ILE A  72      28.720  34.146  35.120  0.00  0.00      P    H
ATOM   1165  HD3 ILE A  72      30.156  33.200  34.579  0.00  0.00      P    H
ATOM   1166  C   ILE A  72      28.407  32.772  39.150  1.00  0.00      P    C
ATOM   1167  O   ILE A  72      29.428  32.293  39.627  1.00  0.00      P    O
ATOM   1168  N   LYS A  73      27.317  33.039  39.875  1.00  0.00      P    N
ATOM   1169  HN  LYS A  73      26.483  33.413  39.472  0.00  0.00      P    H
ATOM   1170  CA  LYS A  73      27.258  32.805  41.319  1.00  0.00      P    C
ATOM   1171  HA  LYS A  73      28.291  32.747  41.641  0.00  0.00      P    H
ATOM   1172  CB  LYS A  73      26.530  33.952  42.013  1.00  0.00      P    C
ATOM   1173  HB1 LYS A  73      25.502  33.996  41.584  0.00  0.00      P    H
ATOM   1174  HB2 LYS A  73      26.408  33.704  43.091  0.00  0.00      P    H
ATOM   1175  CG  LYS A  73      27.166  35.316  41.866  1.00  0.00      P    C
ATOM   1176  HG1 LYS A  73      28.135  35.327  42.414  0.00  0.00      P    H
ATOM   1177  HG2 LYS A  73      27.391  35.497  40.790  0.00  0.00      P    H
ATOM   1178  CD  LYS A  73      26.242  36.398  42.426  1.00  0.00      P    C
ATOM   1179  HD1 LYS A  73      26.784  37.371  42.401  0.00  0.00      P    H
ATOM   1180  HD2 LYS A  73      25.362  36.488  41.747  0.00  0.00      P    H
ATOM   1181  CE  LYS A  73      25.792  36.065  43.840  1.00  0.00      P    C
ATOM   1182  HE1 LYS A  73      25.210  36.909  44.273  0.00  0.00      P    H
ATOM   1183  HE2 LYS A  73      25.150  35.157  43.842  0.00  0.00      P    H
ATOM   1184  NZ  LYS A  73      26.954  35.808  44.726  1.00  0.00      P    N
ATOM   1185  HZ1 LYS A  73      26.626  35.584  45.688  0.00  0.00      P    H
ATOM   1186  HZ2 LYS A  73      27.505  35.008  44.353  0.00  0.00      P    H
ATOM   1187  HZ3 LYS A  73      27.559  36.654  44.757  0.00  0.00      P    H
ATOM   1188  C   LYS A  73      26.577  31.509  41.740  1.00  0.00      P    C
ATOM   1189  O   LYS A  73      25.359  31.396  41.666  1.00  0.00      P    O
ATOM   1190  N   MET A  74      27.357  30.540  42.199  1.00  0.00      P    N
ATOM   1191  HN  MET A  74      28.351  30.593  42.271  0.00  0.00      P    H
ATOM   1192  CA  MET A  74      26.790  29.282  42.647  1.00  0.00      P    C
ATOM   1193  HA  MET A  74      25.821  29.157  42.178  0.00  0.00      P    H
ATOM   1194  CB  MET A  74      27.715  28.124  42.279  1.00  0.00      P    C
ATOM   1195  HB1 MET A  74      28.690  28.314  42.786  0.00  0.00      P    H
ATOM   1196  HB2 MET A  74      27.316  27.180  42.714  0.00  0.00      P    H
ATOM   1197  CG  MET A  74      27.941  27.992  40.780  1.00  0.00      P    C
ATOM   1198  HG1 MET A  74      28.628  28.787  40.422  0.00  0.00      P    H
ATOM   1199  HG2 MET A  74      28.417  27.012  40.559  0.00  0.00      P    H
ATOM   1200  SD  MET A  74      26.416  28.116  39.808  1.00  0.00      P    S
ATOM   1201  CE  MET A  74      25.830  26.453  39.887  1.00  0.00      P    C
ATOM   1202  HE1 MET A  74      24.881  26.340  39.320  0.00  0.00      P    H
ATOM   1203  HE2 MET A  74      26.572  25.748  39.455  0.00  0.00      P    H
ATOM   1204  HE3 MET A  74      25.638  26.146  40.938  0.00  0.00      P    H
ATOM   1205  C   MET A  74      26.565  29.368  44.154  1.00  0.00      P    C
ATOM   1206  O   MET A  74      27.470  29.158  44.965  1.00  0.00      P    O
ATOM   1207  N   GLU A  75      25.329  29.707  44.500  1.00  0.00      P    N
ATOM   1208  HN  GLU A  75      24.618  29.867  43.821  0.00  0.00      P    H
ATOM   1209  CA  GLU A  75      24.884  29.879  45.877  1.00  0.00      P    C
ATOM   1210  HA  GLU A  75      25.455  30.699  46.295  0.00  0.00      P    H
ATOM   1211  CB  GLU A  75      23.390  30.243  45.856  1.00  0.00      P    C
ATOM   1212  HB1 GLU A  75      23.253  31.110  45.170  0.00  0.00      P    H
ATOM   1213  HB2 GLU A  75      22.804  29.407  45.412  0.00  0.00      P    H
ATOM   1214  CG  GLU A  75      22.747  30.615  47.190  1.00  0.00      P    C
ATOM   1215  HG1 GLU A  75      22.619  29.705  47.804  0.00  0.00      P    H
ATOM   1216  HG2 GLU A  75      23.373  31.343  47.743  0.00  0.00      P    H
ATOM   1217  CD  GLU A  75      21.349  31.202  47.003  1.00  0.00      P    C
ATOM   1218  OE1 GLU A  75      20.522  30.571  46.307  1.00  0.00      P    O
ATOM   1219  OE2 GLU A  75      21.077  32.295  47.549  1.00  0.00      P    O
ATOM   1220  C   GLU A  75      25.135  28.656  46.759  1.00  0.00      P    C
ATOM   1221  O   GLU A  75      25.768  28.765  47.808  1.00  0.00      P    O
ATOM   1222  N   GLU A  76      24.654  27.492  46.335  1.00  0.00      P    N
ATOM   1223  HN  GLU A  76      24.154  27.336  45.488  0.00  0.00      P    H
ATOM   1224  CA  GLU A  76      24.843  26.292  47.141  1.00  0.00      P    C
ATOM   1225  HA  GLU A  76      24.452  26.505  48.128  0.00  0.00      P    H
ATOM   1226  CB  GLU A  76      24.088  25.107  46.554  1.00  0.00      P    C
ATOM   1227  HB1 GLU A  76      23.056  25.443  46.303  0.00  0.00      P    H
ATOM   1228  HB2 GLU A  76      24.553  24.803  45.589  0.00  0.00      P    H
ATOM   1229  CG  GLU A  76      24.030  23.940  47.517  1.00  0.00      P    C
ATOM   1230  HG1 GLU A  76      25.044  23.729  47.903  0.00  0.00      P    H
ATOM   1231  HG2 GLU A  76      23.355  24.160  48.368  0.00  0.00      P    H
ATOM   1232  CD  GLU A  76      23.570  22.664  46.860  1.00  0.00      P    C
ATOM   1233  OE1 GLU A  76      22.871  22.742  45.826  1.00  0.00      P    O
ATOM   1234  OE2 GLU A  76      23.902  21.584  47.388  1.00  0.00      P    O
ATOM   1235  C   GLU A  76      26.305  25.902  47.309  1.00  0.00      P    C
ATOM   1236  O   GLU A  76      26.725  25.523  48.394  1.00  0.00      P    O
ATOM   1237  N   ALA A  77      27.078  25.983  46.235  1.00  0.00      P    N
ATOM   1238  HN  ALA A  77      26.756  26.283  45.337  0.00  0.00      P    H
ATOM   1239  CA  ALA A  77      28.487  25.628  46.306  1.00  0.00      P    C
ATOM   1240  HA  ALA A  77      28.628  24.750  46.926  0.00  0.00      P    H
ATOM   1241  CB  ALA A  77      29.015  25.327  44.913  1.00  0.00      P    C
ATOM   1242  HB1 ALA A  77      28.446  24.480  44.474  0.00  0.00      P    H
ATOM   1243  HB2 ALA A  77      28.894  26.205  44.242  0.00  0.00      P    H
ATOM   1244  HB3 ALA A  77      30.089  25.044  44.935  0.00  0.00      P    H
ATOM   1245  C   ALA A  77      29.305  26.745  46.949  1.00  0.00      P    C
ATOM   1246  O   ALA A  77      30.410  26.516  47.430  1.00  0.00      P    O
ATOM   1247  N   GLN A  78      28.745  27.951  46.972  1.00  0.00      P    N
ATOM   1248  HN  GLN A  78      27.829  28.138  46.621  0.00  0.00      P    H
ATOM   1249  CA  GLN A  78      29.434  29.120  47.522  1.00  0.00      P    C
ATOM   1250  HA  GLN A  78      28.829  29.998  47.331  0.00  0.00      P    H
ATOM   1251  CB  GLN A  78      29.702  28.955  49.018  1.00  0.00      P    C
ATOM   1252  HB1 GLN A  78      29.575  27.872  49.250  0.00  0.00      P    H
ATOM   1253  HB2 GLN A  78      30.769  29.196  49.230  0.00  0.00      P    H
ATOM   1254  CG  GLN A  78      28.769  29.780  49.888  1.00  0.00      P    C
ATOM   1255  HG1 GLN A  78      29.314  30.640  50.334  0.00  0.00      P    H
ATOM   1256  HG2 GLN A  78      27.927  30.184  49.288  0.00  0.00      P    H
ATOM   1257  CD  GLN A  78      28.214  28.976  51.037  1.00  0.00      P    C
ATOM   1258  OE1 GLN A  78      27.343  28.123  50.849  1.00  0.00      P    O
ATOM   1259  NE2 GLN A  78      28.726  29.226  52.236  1.00  0.00      P    N
ATOM   1260 HE21 GLN A  78      28.367  28.695  52.998  0.00  0.00      P    H
ATOM   1261 HE22 GLN A  78      29.422  29.928  52.340  0.00  0.00      P    H
ATOM   1262  C   GLN A  78      30.739  29.288  46.760  1.00  0.00      P    C
ATOM   1263  O   GLN A  78      31.833  29.274  47.322  1.00  0.00      P    O
ATOM   1264  N   ARG A  79      30.585  29.451  45.455  1.00  0.00      P    N
ATOM   1265  HN  ARG A  79      29.672  29.467  45.053  0.00  0.00      P    H
ATOM   1266  CA  ARG A  79      31.694  29.612  44.549  1.00  0.00      P    C
ATOM   1267  HA  ARG A  79      32.526  30.099  45.043  0.00  0.00      P    H
ATOM   1268  CB  ARG A  79      32.024  28.265  43.918  1.00  0.00      P    C
ATOM   1269  HB1 ARG A  79      31.904  27.502  44.724  0.00  0.00      P    H
ATOM   1270  HB2 ARG A  79      31.262  28.019  43.146  0.00  0.00      P    H
ATOM   1271  CG  ARG A  79      33.411  28.144  43.357  1.00  0.00      P    C
ATOM   1272  HG1 ARG A  79      33.410  27.350  42.578  0.00  0.00      P    H
ATOM   1273  HG2 ARG A  79      33.669  29.087  42.823  0.00  0.00      P    H
ATOM   1274  CD  ARG A  79      34.418  27.903  44.457  1.00  0.00      P    C
ATOM   1275  HD1 ARG A  79      35.027  28.824  44.610  0.00  0.00      P    H
ATOM   1276  HD2 ARG A  79      33.918  27.642  45.419  0.00  0.00      P    H
ATOM   1277  NE  ARG A  79      35.278  26.787  44.084  1.00  0.00      P    N
ATOM   1278  HE  ARG A  79      35.182  26.519  43.119  0.00  0.00      P    H
ATOM   1279  CZ  ARG A  79      36.105  26.182  44.927  1.00  0.00      P    C
ATOM   1280  NH1 ARG A  79      36.188  26.594  46.192  1.00  0.00      P    N
ATOM   1281 HH11 ARG A  79      36.821  26.165  46.822  0.00  0.00      P    H
ATOM   1282 HH12 ARG A  79      35.686  27.431  46.420  0.00  0.00      P    H
ATOM   1283  NH2 ARG A  79      36.824  25.147  44.525  1.00  0.00      P    N
ATOM   1284 HH21 ARG A  79      37.374  24.645  45.177  0.00  0.00      P    H
ATOM   1285 HH22 ARG A  79      36.623  24.784  43.625  0.00  0.00      P    H
ATOM   1286  C   ARG A  79      31.211  30.565  43.472  1.00  0.00      P    C
ATOM   1287  O   ARG A  79      30.102  30.427  42.964  1.00  0.00      P    O
ATOM   1288  N   SER A  80      32.041  31.536  43.127  1.00  0.00      P    N
ATOM   1289  HN  SER A  80      32.943  31.686  43.532  0.00  0.00      P    H
ATOM   1290  CA  SER A  80      31.687  32.493  42.093  1.00  0.00      P    C
ATOM   1291  HA  SER A  80      30.776  32.142  41.626  0.00  0.00      P    H
ATOM   1292  CB  SER A  80      31.581  33.903  42.681  1.00  0.00      P    C
ATOM   1293  HB1 SER A  80      32.520  34.115  43.242  0.00  0.00      P    H
ATOM   1294  HB2 SER A  80      31.509  34.659  41.866  0.00  0.00      P    H
ATOM   1295  OG  SER A  80      30.487  34.008  43.571  1.00  0.00      P    O
ATOM   1296  HG1 SER A  80      30.604  34.827  44.069  0.00  0.00      P    H
ATOM   1297  C   SER A  80      32.779  32.470  41.030  1.00  0.00      P    C
ATOM   1298  O   SER A  80      33.940  32.174  41.328  1.00  0.00      P    O
ATOM   1299  N   TYR A  81      32.408  32.761  39.789  1.00  0.00      P    N
ATOM   1300  HN  TYR A  81      31.470  32.966  39.514  0.00  0.00      P    H
ATOM   1301  CA  TYR A  81      33.378  32.802  38.705  1.00  0.00      P    C
ATOM   1302  HA  TYR A  81      34.338  33.068  39.132  0.00  0.00      P    H
ATOM   1303  CB  TYR A  81      33.407  31.492  37.898  1.00  0.00      P    C
ATOM   1304  HB1 TYR A  81      32.522  31.459  37.226  0.00  0.00      P    H
ATOM   1305  HB2 TYR A  81      34.311  31.448  37.253  0.00  0.00      P    H
ATOM   1306  CG  TYR A  81      33.350  30.192  38.671  1.00  0.00      P    C
ATOM   1307  CD1 TYR A  81      32.137  29.686  39.135  1.00  0.00      P    C
ATOM   1308  HD1 TYR A  81      31.231  30.262  39.008  0.00  0.00      P    H
ATOM   1309  CE1 TYR A  81      32.067  28.441  39.790  1.00  0.00      P    C
ATOM   1310  HE1 TYR A  81      31.121  28.060  40.146  0.00  0.00      P    H
ATOM   1311  CZ  TYR A  81      33.225  27.702  39.985  1.00  0.00      P    C
ATOM   1312  OH  TYR A  81      33.152  26.488  40.638  1.00  0.00      P    O
ATOM   1313  HH  TYR A  81      34.027  26.095  40.615  0.00  0.00      P    H
ATOM   1314  CD2 TYR A  81      34.506  29.430  38.883  1.00  0.00      P    C
ATOM   1315  HD2 TYR A  81      35.470  29.813  38.576  0.00  0.00      P    H
ATOM   1316  CE2 TYR A  81      34.453  28.190  39.535  1.00  0.00      P    C
ATOM   1317  HE2 TYR A  81      35.363  27.633  39.703  0.00  0.00      P    H
ATOM   1318  C   TYR A  81      32.988  33.918  37.749  1.00  0.00      P    C
ATOM   1319  O   TYR A  81      31.809  34.223  37.587  1.00  0.00      P    O
ATOM   1320  N   ILE A  82      33.983  34.543  37.136  1.00  0.00      P    N
ATOM   1321  HN  ILE A  82      34.954  34.380  37.299  0.00  0.00      P    H
ATOM   1322  CA  ILE A  82      33.710  35.560  36.134  1.00  0.00      P    C
ATOM   1323  HA  ILE A  82      32.641  35.706  36.044  0.00  0.00      P    H
ATOM   1324  CB  ILE A  82      34.521  36.849  36.330  1.00  0.00      P    C
ATOM   1325  HB  ILE A  82      35.554  36.495  36.578  0.00  0.00      P    H
ATOM   1326  CG2 ILE A  82      34.407  37.720  35.088  1.00  0.00      P    C
ATOM   1327 HG21 ILE A  82      35.108  38.579  35.147  0.00  0.00      P    H
ATOM   1328 HG22 ILE A  82      34.660  37.142  34.174  0.00  0.00      P    H
ATOM   1329 HG23 ILE A  82      33.377  38.120  34.976  0.00  0.00      P    H
ATOM   1330  CG1 ILE A  82      34.013  37.615  37.545  1.00  0.00      P    C
ATOM   1331 HG11 ILE A  82      32.980  37.983  37.353  0.00  0.00      P    H
ATOM   1332 HG12 ILE A  82      33.958  36.919  38.413  0.00  0.00      P    H
ATOM   1333  CD  ILE A  82      34.894  38.780  37.925  1.00  0.00      P    C
ATOM   1334  HD1 ILE A  82      34.512  39.268  38.848  0.00  0.00      P    H
ATOM   1335  HD2 ILE A  82      35.934  38.439  38.117  0.00  0.00      P    H
ATOM   1336  HD3 ILE A  82      34.916  39.542  37.118  0.00  0.00      P    H
ATOM   1337  C   ILE A  82      34.175  34.910  34.842  1.00  0.00      P    C
ATOM   1338  O   ILE A  82      35.356  34.596  34.692  1.00  0.00      P    O
ATOM   1339  N   LEU A  83      33.243  34.666  33.929  1.00  0.00      P    N
ATOM   1340  HN  LEU A  83      32.270  34.853  34.045  0.00  0.00      P    H
ATOM   1341  CA  LEU A  83      33.590  34.086  32.643  1.00  0.00      P    C
ATOM   1342  HA  LEU A  83      34.606  33.715  32.687  0.00  0.00      P    H
ATOM   1343  CB  LEU A  83      32.602  32.995  32.237  1.00  0.00      P    C
ATOM   1344  HB1 LEU A  83      31.626  33.241  32.715  0.00  0.00      P    H
ATOM   1345  HB2 LEU A  83      32.430  33.053  31.139  0.00  0.00      P    H
ATOM   1346  CG  LEU A  83      32.960  31.555  32.621  1.00  0.00      P    C
ATOM   1347  HG  LEU A  83      33.950  31.301  32.171  0.00  0.00      P    H
ATOM   1348  CD1 LEU A  83      33.045  31.416  34.136  1.00  0.00      P    C
ATOM   1349 HD11 LEU A  83      33.257  30.363  34.420  0.00  0.00      P    H
ATOM   1350 HD12 LEU A  83      33.856  32.057  34.543  0.00  0.00      P    H
ATOM   1351 HD13 LEU A  83      32.088  31.717  34.612  0.00  0.00      P    H
ATOM   1352  CD2 LEU A  83      31.915  30.605  32.034  1.00  0.00      P    C
ATOM   1353 HD21 LEU A  83      32.166  29.552  32.285  0.00  0.00      P    H
ATOM   1354 HD22 LEU A  83      30.902  30.813  32.433  0.00  0.00      P    H
ATOM   1355 HD23 LEU A  83      31.882  30.699  30.927  0.00  0.00      P    H
ATOM   1356  C   LEU A  83      33.562  35.222  31.650  1.00  0.00      P    C
ATOM   1357  O   LEU A  83      32.597  35.987  31.585  1.00  0.00      P    O
ATOM   1358  N   THR A  84      34.640  35.347  30.891  1.00  0.00      P    N
ATOM   1359  HN  THR A  84      35.438  34.746  30.925  0.00  0.00      P    H
ATOM   1360  CA  THR A  84      34.739  36.414  29.915  1.00  0.00      P    C
ATOM   1361  HA  THR A  84      33.724  36.684  29.655  0.00  0.00      P    H
ATOM   1362  CB  THR A  84      35.567  37.572  30.492  1.00  0.00      P    C
ATOM   1363  HB  THR A  84      35.086  37.843  31.463  0.00  0.00      P    H
ATOM   1364  OG1 THR A  84      35.478  38.700  29.625  1.00  0.00      P    O
ATOM   1365  HG1 THR A  84      36.023  39.381  30.033  0.00  0.00      P    H
ATOM   1366  CG2 THR A  84      37.026  37.162  30.637  1.00  0.00      P    C
ATOM   1367 HG21 THR A  84      37.608  37.951  31.158  0.00  0.00      P    H
ATOM   1368 HG22 THR A  84      37.109  36.228  31.232  0.00  0.00      P    H
ATOM   1369 HG23 THR A  84      37.492  36.984  29.644  0.00  0.00      P    H
ATOM   1370  C   THR A  84      35.390  35.898  28.640  1.00  0.00      P    C
ATOM   1371  O   THR A  84      35.908  34.789  28.612  1.00  0.00      P    O
ATOM   1372  N   GLN A  85      35.347  36.687  27.576  1.00  0.00      P    N
ATOM   1373  HN  GLN A  85      34.914  37.586  27.549  0.00  0.00      P    H
ATOM   1374  CA  GLN A  85      35.959  36.273  26.315  1.00  0.00      P    C
ATOM   1375  HA  GLN A  85      35.838  35.202  26.204  0.00  0.00      P    H
ATOM   1376  CB  GLN A  85      35.393  37.093  25.156  1.00  0.00      P    C
ATOM   1377  HB1 GLN A  85      36.045  36.897  24.274  0.00  0.00      P    H
ATOM   1378  HB2 GLN A  85      34.383  36.706  24.888  0.00  0.00      P    H
ATOM   1379  CG  GLN A  85      35.370  38.572  25.485  1.00  0.00      P    C
ATOM   1380  HG1 GLN A  85      34.629  38.779  26.287  0.00  0.00      P    H
ATOM   1381  HG2 GLN A  85      36.364  38.910  25.844  0.00  0.00      P    H
ATOM   1382  CD  GLN A  85      34.971  39.448  24.325  1.00  0.00      P    C
ATOM   1383  OE1 GLN A  85      34.075  39.114  23.549  1.00  0.00      P    O
ATOM   1384  NE2 GLN A  85      35.622  40.598  24.212  1.00  0.00      P    N
ATOM   1385 HE21 GLN A  85      35.365  41.188  23.452  0.00  0.00      P    H
ATOM   1386 HE22 GLN A  85      36.340  40.826  24.861  0.00  0.00      P    H
ATOM   1387  C   GLN A  85      37.450  36.557  26.421  1.00  0.00      P    C
ATOM   1388  O   GLN A  85      37.881  37.270  27.331  1.00  0.00      P    O
ATOM   1389  N   GLY A  86      38.232  35.998  25.505  1.00  0.00      P    N
ATOM   1390  HN  GLY A  86      37.918  35.380  24.785  0.00  0.00      P    H
ATOM   1391  CA  GLY A  86      39.652  36.279  25.514  1.00  0.00      P    C
ATOM   1392  HA1 GLY A  86      40.173  35.689  24.773  0.00  0.00      P    H
ATOM   1393  HA2 GLY A  86      40.064  36.204  26.511  0.00  0.00      P    H
ATOM   1394  C   GLY A  86      39.719  37.730  25.089  1.00  0.00      P    C
ATOM   1395  O   GLY A  86      39.181  38.072  24.040  1.00  0.00      P    O
ATOM   1396  N   PRO A  87      40.351  38.612  25.881  1.00  0.00      P    N
ATOM   1397  CD  PRO A  87      41.122  38.335  27.103  1.00  0.00      P    C
ATOM   1398  HD1 PRO A  87      40.686  38.258  28.125  0.00  0.00      P    H
ATOM   1399  HD2 PRO A  87      41.581  37.365  26.801  0.00  0.00      P    H
ATOM   1400  CA  PRO A  87      40.440  40.029  25.526  1.00  0.00      P    C
ATOM   1401  HA  PRO A  87      39.467  40.480  25.684  0.00  0.00      P    H
ATOM   1402  CB  PRO A  87      41.365  40.605  26.603  1.00  0.00      P    C
ATOM   1403  HB1 PRO A  87      40.760  40.861  27.502  0.00  0.00      P    H
ATOM   1404  HB2 PRO A  87      41.906  41.511  26.263  0.00  0.00      P    H
ATOM   1405  CG  PRO A  87      42.150  39.421  27.065  1.00  0.00      P    C
ATOM   1406  HG1 PRO A  87      42.560  39.546  28.086  0.00  0.00      P    H
ATOM   1407  HG2 PRO A  87      42.985  39.233  26.351  0.00  0.00      P    H
ATOM   1408  C   PRO A  87      40.902  40.328  24.115  1.00  0.00      P    C
ATOM   1409  O   PRO A  87      41.614  39.543  23.487  1.00  0.00      P    O
ATOM   1410  N   LEU A  88      40.467  41.482  23.629  1.00  0.00      P    N
ATOM   1411  HN  LEU A  88      39.894  42.102  24.160  0.00  0.00      P    H
ATOM   1412  CA  LEU A  88      40.777  41.955  22.290  1.00  0.00      P    C
ATOM   1413  HA  LEU A  88      41.177  41.112  21.742  0.00  0.00      P    H
ATOM   1414  CB  LEU A  88      39.523  42.550  21.666  1.00  0.00      P    C
ATOM   1415  HB1 LEU A  88      39.143  43.328  22.368  0.00  0.00      P    H
ATOM   1416  HB2 LEU A  88      39.803  43.088  20.733  0.00  0.00      P    H
ATOM   1417  CG  LEU A  88      38.413  41.547  21.395  1.00  0.00      P    C
ATOM   1418  HG  LEU A  88      38.301  40.865  22.272  0.00  0.00      P    H
ATOM   1419  CD1 LEU A  88      37.093  42.281  21.156  1.00  0.00      P    C
ATOM   1420 HD11 LEU A  88      36.285  41.559  20.910  0.00  0.00      P    H
ATOM   1421 HD12 LEU A  88      36.791  42.848  22.063  0.00  0.00      P    H
ATOM   1422 HD13 LEU A  88      37.189  42.996  20.311  0.00  0.00      P    H
ATOM   1423  CD2 LEU A  88      38.808  40.705  20.193  1.00  0.00      P    C
ATOM   1424 HD21 LEU A  88      38.024  39.947  19.979  0.00  0.00      P    H
ATOM   1425 HD22 LEU A  88      38.935  41.325  19.283  0.00  0.00      P    H
ATOM   1426 HD23 LEU A  88      39.763  40.171  20.389  0.00  0.00      P    H
ATOM   1427  C   LEU A  88      41.850  43.019  22.336  1.00  0.00      P    C
ATOM   1428  O   LEU A  88      42.104  43.615  23.384  1.00  0.00      P    O
ATOM   1429  N   PRO A  89      42.474  43.297  21.184  1.00  0.00      P    N
ATOM   1430  CD  PRO A  89      42.168  42.738  19.854  1.00  0.00      P    C
ATOM   1431  HD1 PRO A  89      42.531  41.755  20.231  0.00  0.00      P    H
ATOM   1432  HD2 PRO A  89      41.235  43.162  19.417  0.00  0.00      P    H
ATOM   1433  CA  PRO A  89      43.532  44.302  21.087  1.00  0.00      P    C
ATOM   1434  HA  PRO A  89      44.459  43.921  21.500  0.00  0.00      P    H
ATOM   1435  CB  PRO A  89      43.663  44.516  19.578  1.00  0.00      P    C
ATOM   1436  HB1 PRO A  89      44.716  44.320  19.274  0.00  0.00      P    H
ATOM   1437  HB2 PRO A  89      42.954  45.276  19.190  0.00  0.00      P    H
ATOM   1438  CG  PRO A  89      43.365  43.163  19.031  1.00  0.00      P    C
ATOM   1439  HG1 PRO A  89      42.815  43.444  18.112  0.00  0.00      P    H
ATOM   1440  HG2 PRO A  89      44.154  42.561  19.158  0.00  0.00      P    H
ATOM   1441  C   PRO A  89      43.153  45.580  21.814  1.00  0.00      P    C
ATOM   1442  O   PRO A  89      44.004  46.246  22.410  1.00  0.00      P    O
ATOM   1443  N   ASN A  90      41.868  45.908  21.799  1.00  0.00      P    N
ATOM   1444  HN  ASN A  90      41.135  45.378  21.375  0.00  0.00      P    H
ATOM   1445  CA  ASN A  90      41.429  47.138  22.441  1.00  0.00      P    C
ATOM   1446  HA  ASN A  90      42.350  47.699  22.556  0.00  0.00      P    H
ATOM   1447  CB  ASN A  90      40.496  47.887  21.480  1.00  0.00      P    C
ATOM   1448  HB1 ASN A  90      39.916  47.129  20.909  0.00  0.00      P    H
ATOM   1449  HB2 ASN A  90      39.770  48.503  22.049  0.00  0.00      P    H
ATOM   1450  CG  ASN A  90      41.256  48.754  20.480  1.00  0.00      P    C
ATOM   1451  OD1 ASN A  90      42.091  49.588  20.858  1.00  0.00      P    O
ATOM   1452  ND2 ASN A  90      40.966  48.562  19.194  1.00  0.00      P    N
ATOM   1453 HD21 ASN A  90      41.461  49.111  18.526  0.00  0.00      P    H
ATOM   1454 HD22 ASN A  90      40.300  47.871  18.931  0.00  0.00      P    H
ATOM   1455  C   ASN A  90      40.784  47.010  23.834  1.00  0.00      P    C
ATOM   1456  O   ASN A  90      40.459  48.019  24.461  1.00  0.00      P    O
ATOM   1457  N   THR A  91      40.620  45.789  24.332  1.00  0.00      P    N
ATOM   1458  HN  THR A  91      40.894  44.937  23.887  0.00  0.00      P    H
ATOM   1459  CA  THR A  91      39.995  45.609  25.632  1.00  0.00      P    C
ATOM   1460  HA  THR A  91      39.790  46.613  25.977  0.00  0.00      P    H
ATOM   1461  CB  THR A  91      38.726  44.749  25.511  1.00  0.00      P    C
ATOM   1462  HB  THR A  91      38.317  44.652  26.546  0.00  0.00      P    H
ATOM   1463  OG1 THR A  91      39.079  43.442  25.049  1.00  0.00      P    O
ATOM   1464  HG1 THR A  91      38.248  42.960  24.983  0.00  0.00      P    H
ATOM   1465  CG2 THR A  91      37.740  45.378  24.531  1.00  0.00      P    C
ATOM   1466 HG21 THR A  91      36.778  44.823  24.527  0.00  0.00      P    H
ATOM   1467 HG22 THR A  91      37.526  46.429  24.818  0.00  0.00      P    H
ATOM   1468 HG23 THR A  91      38.147  45.376  23.497  0.00  0.00      P    H
ATOM   1469  C   THR A  91      40.900  44.968  26.677  1.00  0.00      P    C
ATOM   1470  O   THR A  91      40.420  44.454  27.686  1.00  0.00      P    O
ATOM   1471  N   CYS A  92      42.207  44.993  26.446  1.00  0.00      P    N
ATOM   1472  HN  CYS A  92      42.637  45.400  25.642  0.00  0.00      P    H
ATOM   1473  CA  CYS A  92      43.138  44.397  27.403  1.00  0.00      P    C
ATOM   1474  HA  CYS A  92      42.745  43.419  27.654  0.00  0.00      P    H
ATOM   1475  CB  CYS A  92      44.536  44.282  26.795  1.00  0.00      P    C
ATOM   1476  HB1 CYS A  92      44.791  45.276  26.363  0.00  0.00      P    H
ATOM   1477  HB2 CYS A  92      45.283  44.096  27.598  0.00  0.00      P    H
ATOM   1478  SG  CYS A  92      44.648  43.041  25.491  1.00  0.00      P    S
ATOM   1479  HG1 CYS A  92      45.923  43.259  25.163  0.00  0.00      P    H
ATOM   1480  C   CYS A  92      43.189  45.217  28.683  1.00  0.00      P    C
ATOM   1481  O   CYS A  92      43.337  44.665  29.770  1.00  0.00      P    O
ATOM   1482  N   GLY A  93      43.067  46.534  28.552  1.00  0.00      P    N
ATOM   1483  HN  GLY A  93      42.967  47.002  27.675  0.00  0.00      P    H
ATOM   1484  CA  GLY A  93      43.074  47.391  29.724  1.00  0.00      P    C
ATOM   1485  HA1 GLY A  93      43.155  48.414  29.384  0.00  0.00      P    H
ATOM   1486  HA2 GLY A  93      43.883  47.071  30.367  0.00  0.00      P    H
ATOM   1487  C   GLY A  93      41.777  47.256  30.501  1.00  0.00      P    C
ATOM   1488  O   GLY A  93      41.748  47.447  31.716  1.00  0.00      P    O
ATOM   1489  N   HSE A  94      40.695  46.943  29.790  1.00  0.00      P    N
ATOM   1490  HN  HSE A  94      40.702  46.819  28.799  0.00  0.00      P    H
ATOM   1491  CA  HSE A  94      39.386  46.752  30.413  1.00  0.00      P    C
ATOM   1492  HA  HSE A  94      39.220  47.546  31.131  0.00  0.00      P    H
ATOM   1493  CB  HSE A  94      38.290  46.623  29.347  1.00  0.00      P    C
ATOM   1494  HB1 HSE A  94      38.543  45.755  28.700  0.00  0.00      P    H
ATOM   1495  HB2 HSE A  94      37.321  46.391  29.837  0.00  0.00      P    H
ATOM   1496  ND1 HSE A  94      37.554  47.771  27.226  1.00  0.00      P    N
ATOM   1497  CG  HSE A  94      38.151  47.826  28.468  1.00  0.00      P    C
ATOM   1498  CE1 HSE A  94      37.568  48.974  26.680  1.00  0.00      P    C
ATOM   1499  HE1 HSE A  94      37.164  49.212  25.693  0.00  0.00      P    H
ATOM   1500  NE2 HSE A  94      38.151  49.808  27.523  1.00  0.00      P    N
ATOM   1501  HE2 HSE A  94      38.311  50.780  27.353  0.00  0.00      P    H
ATOM   1502  CD2 HSE A  94      38.524  49.116  28.649  1.00  0.00      P    C
ATOM   1503  HD2 HSE A  94      39.030  49.581  29.484  0.00  0.00      P    H
ATOM   1504  C   HSE A  94      39.459  45.454  31.193  1.00  0.00      P    C
ATOM   1505  O   HSE A  94      38.970  45.348  32.319  1.00  0.00      P    O
ATOM   1506  N   PHE A  95      40.084  44.462  30.569  1.00  0.00      P    N
ATOM   1507  HN  PHE A  95      40.490  44.543  29.660  0.00  0.00      P    H
ATOM   1508  CA  PHE A  95      40.227  43.155  31.176  1.00  0.00      P    C
ATOM   1509  HA  PHE A  95      39.223  42.806  31.386  0.00  0.00      P    H
ATOM   1510  CB  PHE A  95      40.955  42.213  30.217  1.00  0.00      P    C
ATOM   1511  HB1 PHE A  95      40.331  42.064  29.309  0.00  0.00      P    H
ATOM   1512  HB2 PHE A  95      41.920  42.650  29.882  0.00  0.00      P    H
ATOM   1513  CG  PHE A  95      41.203  40.845  30.776  1.00  0.00      P    C
ATOM   1514  CD1 PHE A  95      42.370  40.571  31.476  1.00  0.00      P    C
ATOM   1515  HD1 PHE A  95      43.110  41.348  31.607  0.00  0.00      P    H
ATOM   1516  CE1 PHE A  95      42.604  39.302  32.009  1.00  0.00      P    C
ATOM   1517  HE1 PHE A  95      43.515  39.105  32.557  0.00  0.00      P    H
ATOM   1518  CZ  PHE A  95      41.658  38.291  31.839  1.00  0.00      P    C
ATOM   1519  HZ  PHE A  95      41.826  37.307  32.254  0.00  0.00      P    H
ATOM   1520  CD2 PHE A  95      40.265  39.828  30.612  1.00  0.00      P    C
ATOM   1521  HD2 PHE A  95      39.359  40.013  30.051  0.00  0.00      P    H
ATOM   1522  CE2 PHE A  95      40.486  38.559  31.138  1.00  0.00      P    C
ATOM   1523  HE2 PHE A  95      39.746  37.783  31.000  0.00  0.00      P    H
ATOM   1524  C   PHE A  95      40.954  43.249  32.508  1.00  0.00      P    C
ATOM   1525  O   PHE A  95      40.482  42.708  33.507  1.00  0.00      P    O
ATOM   1526  N   TRP A  96      42.080  43.955  32.548  1.00  0.00      P    N
ATOM   1527  HN  TRP A  96      42.490  44.439  31.779  0.00  0.00      P    H
ATOM   1528  CA  TRP A  96      42.813  44.059  33.804  1.00  0.00      P    C
ATOM   1529  HA  TRP A  96      42.803  43.074  34.254  0.00  0.00      P    H
ATOM   1530  CB  TRP A  96      44.274  44.447  33.549  1.00  0.00      P    C
ATOM   1531  HB1 TRP A  96      44.280  45.312  32.849  0.00  0.00      P    H
ATOM   1532  HB2 TRP A  96      44.743  44.795  34.495  0.00  0.00      P    H
ATOM   1533  CG  TRP A  96      45.019  43.315  32.928  1.00  0.00      P    C
ATOM   1534  CD1 TRP A  96      45.408  43.200  31.628  1.00  0.00      P    C
ATOM   1535  HD1 TRP A  96      45.303  43.981  30.887  0.00  0.00      P    H
ATOM   1536  NE1 TRP A  96      45.987  41.967  31.414  1.00  0.00      P    N
ATOM   1537  HE1 TRP A  96      46.375  41.646  30.577  0.00  0.00      P    H
ATOM   1538  CE2 TRP A  96      45.981  41.264  32.590  1.00  0.00      P    C
ATOM   1539  CD2 TRP A  96      45.381  42.085  33.568  1.00  0.00      P    C
ATOM   1540  CE3 TRP A  96      45.251  41.595  34.879  1.00  0.00      P    C
ATOM   1541  HE3 TRP A  96      44.794  42.181  35.665  0.00  0.00      P    H
ATOM   1542  CZ3 TRP A  96      45.718  40.316  35.166  1.00  0.00      P    C
ATOM   1543  HZ3 TRP A  96      45.621  39.928  36.170  0.00  0.00      P    H
ATOM   1544  CZ2 TRP A  96      46.452  39.973  32.879  1.00  0.00      P    C
ATOM   1545  HZ2 TRP A  96      46.912  39.345  32.132  0.00  0.00      P    H
ATOM   1546  CH2 TRP A  96      46.311  39.520  34.169  1.00  0.00      P    C
ATOM   1547  HH2 TRP A  96      46.664  38.529  34.417  0.00  0.00      P    H
ATOM   1548  C   TRP A  96      42.153  45.002  34.791  1.00  0.00      P    C
ATOM   1549  O   TRP A  96      42.350  44.879  36.005  1.00  0.00      P    O
ATOM   1550  N   GLU A  97      41.363  45.941  34.285  1.00  0.00      P    N
ATOM   1551  HN  GLU A  97      41.180  46.103  33.319  0.00  0.00      P    H
ATOM   1552  CA  GLU A  97      40.670  46.853  35.179  1.00  0.00      P    C
ATOM   1553  HA  GLU A  97      41.361  47.271  35.901  0.00  0.00      P    H
ATOM   1554  CB  GLU A  97      39.916  47.929  34.411  1.00  0.00      P    C
ATOM   1555  HB1 GLU A  97      40.659  48.660  34.016  0.00  0.00      P    H
ATOM   1556  HB2 GLU A  97      39.425  47.481  33.518  0.00  0.00      P    H
ATOM   1557  CG  GLU A  97      38.902  48.645  35.284  1.00  0.00      P    C
ATOM   1558  HG1 GLU A  97      38.140  47.924  35.632  0.00  0.00      P    H
ATOM   1559  HG2 GLU A  97      39.392  49.110  36.162  0.00  0.00      P    H
ATOM   1560  CD  GLU A  97      38.140  49.715  34.543  1.00  0.00      P    C
ATOM   1561  OE1 GLU A  97      38.297  49.806  33.306  1.00  0.00      P    O
ATOM   1562  OE2 GLU A  97      37.377  50.455  35.199  1.00  0.00      P    O
ATOM   1563  C   GLU A  97      39.667  46.013  35.949  1.00  0.00      P    C
ATOM   1564  O   GLU A  97      39.460  46.216  37.151  1.00  0.00      P    O
ATOM   1565  N   MET A  98      39.040  45.066  35.252  1.00  0.00      P    N
ATOM   1566  HN  MET A  98      39.184  44.879  34.282  0.00  0.00      P    H
ATOM   1567  CA  MET A  98      38.059  44.203  35.890  1.00  0.00      P    C
ATOM   1568  HA  MET A  98      37.329  44.839  36.376  0.00  0.00      P    H
ATOM   1569  CB  MET A  98      37.388  43.304  34.854  1.00  0.00      P    C
ATOM   1570  HB1 MET A  98      36.785  43.968  34.191  0.00  0.00      P    H
ATOM   1571  HB2 MET A  98      38.166  42.841  34.207  0.00  0.00      P    H
ATOM   1572  CG  MET A  98      36.481  42.246  35.451  1.00  0.00      P    C
ATOM   1573  HG1 MET A  98      37.070  41.538  36.072  0.00  0.00      P    H
ATOM   1574  HG2 MET A  98      35.729  42.729  36.113  0.00  0.00      P    H
ATOM   1575  SD  MET A  98      35.621  41.295  34.180  1.00  0.00      P    S
ATOM   1576  CE  MET A  98      36.965  40.311  33.499  1.00  0.00      P    C
ATOM   1577  HE1 MET A  98      36.602  39.659  32.676  0.00  0.00      P    H
ATOM   1578  HE2 MET A  98      37.768  40.962  33.090  0.00  0.00      P    H
ATOM   1579  HE3 MET A  98      37.417  39.658  34.277  0.00  0.00      P    H
ATOM   1580  C   MET A  98      38.728  43.363  36.970  1.00  0.00      P    C
ATOM   1581  O   MET A  98      38.253  43.313  38.106  1.00  0.00      P    O
ATOM   1582  N   VAL A  99      39.828  42.703  36.616  1.00  0.00      P    N
ATOM   1583  HN  VAL A  99      40.236  42.711  35.707  0.00  0.00      P    H
ATOM   1584  CA  VAL A  99      40.539  41.887  37.586  1.00  0.00      P    C
ATOM   1585  HA  VAL A  99      39.889  41.078  37.894  0.00  0.00      P    H
ATOM   1586  CB  VAL A  99      41.857  41.325  37.005  1.00  0.00      P    C
ATOM   1587  HB  VAL A  99      42.314  42.124  36.371  0.00  0.00      P    H
ATOM   1588  CG1 VAL A  99      42.805  40.968  38.134  1.00  0.00      P    C
ATOM   1589 HG11 VAL A  99      43.740  40.527  37.727  0.00  0.00      P    H
ATOM   1590 HG12 VAL A  99      43.092  41.862  38.726  0.00  0.00      P    H
ATOM   1591 HG13 VAL A  99      42.341  40.223  38.815  0.00  0.00      P    H
ATOM   1592  CG2 VAL A  99      41.565  40.073  36.152  1.00  0.00      P    C
ATOM   1593 HG21 VAL A  99      42.508  39.636  35.761  0.00  0.00      P    H
ATOM   1594 HG22 VAL A  99      41.046  39.300  36.759  0.00  0.00      P    H
ATOM   1595 HG23 VAL A  99      40.924  40.321  35.281  0.00  0.00      P    H
ATOM   1596  C   VAL A  99      40.836  42.732  38.822  1.00  0.00      P    C
ATOM   1597  O   VAL A  99      40.619  42.290  39.945  1.00  0.00      P    O
ATOM   1598  N   TRP A 100      41.311  43.956  38.615  1.00  0.00      P    N
ATOM   1599  HN  TRP A 100      41.488  44.347  37.715  0.00  0.00      P    H
ATOM   1600  CA  TRP A 100      41.612  44.832  39.736  1.00  0.00      P    C
ATOM   1601  HA  TRP A 100      42.245  44.284  40.424  0.00  0.00      P    H
ATOM   1602  CB  TRP A 100      42.298  46.124  39.269  1.00  0.00      P    C
ATOM   1603  HB1 TRP A 100      43.241  45.841  38.751  0.00  0.00      P    H
ATOM   1604  HB2 TRP A 100      41.661  46.640  38.519  0.00  0.00      P    H
ATOM   1605  CG  TRP A 100      42.642  47.025  40.414  1.00  0.00      P    C
ATOM   1606  CD1 TRP A 100      41.804  47.900  41.057  1.00  0.00      P    C
ATOM   1607  HD1 TRP A 100      40.795  48.123  40.738  0.00  0.00      P    H
ATOM   1608  NE1 TRP A 100      42.418  48.412  42.178  1.00  0.00      P    N
ATOM   1609  HE1 TRP A 100      42.020  49.024  42.827  0.00  0.00      P    H
ATOM   1610  CE2 TRP A 100      43.678  47.885  42.275  1.00  0.00      P    C
ATOM   1611  CD2 TRP A 100      43.859  47.010  41.175  1.00  0.00      P    C
ATOM   1612  CE3 TRP A 100      45.081  46.338  41.038  1.00  0.00      P    C
ATOM   1613  HE3 TRP A 100      45.273  45.666  40.212  0.00  0.00      P    H
ATOM   1614  CZ3 TRP A 100      46.073  46.554  41.994  1.00  0.00      P    C
ATOM   1615  HZ3 TRP A 100      47.022  46.044  41.900  0.00  0.00      P    H
ATOM   1616  CZ2 TRP A 100      44.675  48.101  43.232  1.00  0.00      P    C
ATOM   1617  HZ2 TRP A 100      44.536  48.767  44.070  0.00  0.00      P    H
ATOM   1618  CH2 TRP A 100      45.862  47.427  43.077  1.00  0.00      P    C
ATOM   1619  HH2 TRP A 100      46.648  47.575  43.804  0.00  0.00      P    H
ATOM   1620  C   TRP A 100      40.341  45.186  40.491  1.00  0.00      P    C
ATOM   1621  O   TRP A 100      40.267  45.014  41.706  1.00  0.00      P    O
ATOM   1622  N   GLU A 101      39.341  45.680  39.770  1.00  0.00      P    N
ATOM   1623  HN  GLU A 101      39.364  45.817  38.784  0.00  0.00      P    H
ATOM   1624  CA  GLU A 101      38.085  46.074  40.394  1.00  0.00      P    C
ATOM   1625  HA  GLU A 101      38.333  46.830  41.128  0.00  0.00      P    H
ATOM   1626  CB  GLU A 101      37.170  46.718  39.358  1.00  0.00      P    C
ATOM   1627  HB1 GLU A 101      37.359  46.228  38.375  0.00  0.00      P    H
ATOM   1628  HB2 GLU A 101      36.107  46.502  39.607  0.00  0.00      P    H
ATOM   1629  CG  GLU A 101      37.393  48.206  39.232  1.00  0.00      P    C
ATOM   1630  HG1 GLU A 101      36.856  48.730  40.044  0.00  0.00      P    H
ATOM   1631  HG2 GLU A 101      38.472  48.452  39.290  0.00  0.00      P    H
ATOM   1632  CD  GLU A 101      36.844  48.780  37.947  1.00  0.00      P    C
ATOM   1633  OE1 GLU A 101      36.012  48.117  37.300  1.00  0.00      P    O
ATOM   1634  OE2 GLU A 101      37.245  49.904  37.589  1.00  0.00      P    O
ATOM   1635  C   GLU A 101      37.354  44.961  41.123  1.00  0.00      P    C
ATOM   1636  O   GLU A 101      36.746  45.205  42.157  1.00  0.00      P    O
ATOM   1637  N   GLN A 102      37.423  43.741  40.602  1.00  0.00      P    N
ATOM   1638  HN  GLN A 102      37.917  43.503  39.768  0.00  0.00      P    H
ATOM   1639  CA  GLN A 102      36.749  42.617  41.247  1.00  0.00      P    C
ATOM   1640  HA  GLN A 102      35.872  43.028  41.732  0.00  0.00      P    H
ATOM   1641  CB  GLN A 102      36.330  41.571  40.210  1.00  0.00      P    C
ATOM   1642  HB1 GLN A 102      37.259  41.244  39.688  0.00  0.00      P    H
ATOM   1643  HB2 GLN A 102      35.935  40.671  40.733  0.00  0.00      P    H
ATOM   1644  CG  GLN A 102      35.329  42.084  39.186  1.00  0.00      P    C
ATOM   1645  HG1 GLN A 102      35.802  42.846  38.530  0.00  0.00      P    H
ATOM   1646  HG2 GLN A 102      34.968  41.257  38.541  0.00  0.00      P    H
ATOM   1647  CD  GLN A 102      34.128  42.760  39.827  1.00  0.00      P    C
ATOM   1648  OE1 GLN A 102      33.424  42.165  40.648  1.00  0.00      P    O
ATOM   1649  NE2 GLN A 102      33.886  44.010  39.450  1.00  0.00      P    N
ATOM   1650 HE21 GLN A 102      33.104  44.463  39.868  0.00  0.00      P    H
ATOM   1651 HE22 GLN A 102      34.466  44.442  38.768  0.00  0.00      P    H
ATOM   1652  C   GLN A 102      37.601  41.955  42.323  1.00  0.00      P    C
ATOM   1653  O   GLN A 102      37.136  41.051  43.021  1.00  0.00      P    O
ATOM   1654  N   LYS A 103      38.843  42.414  42.463  1.00  0.00      P    N
ATOM   1655  HN  LYS A 103      39.221  43.148  41.901  0.00  0.00      P    H
ATOM   1656  CA  LYS A 103      39.753  41.869  43.462  1.00  0.00      P    C
ATOM   1657  HA  LYS A 103      40.690  42.404  43.363  0.00  0.00      P    H
ATOM   1658  CB  LYS A 103      39.171  42.041  44.871  1.00  0.00      P    C
ATOM   1659  HB1 LYS A 103      38.216  41.467  44.904  0.00  0.00      P    H
ATOM   1660  HB2 LYS A 103      39.852  41.557  45.606  0.00  0.00      P    H
ATOM   1661  CG  LYS A 103      38.895  43.491  45.262  1.00  0.00      P    C
ATOM   1662  HG1 LYS A 103      39.842  44.073  45.196  0.00  0.00      P    H
ATOM   1663  HG2 LYS A 103      38.181  43.934  44.530  0.00  0.00      P    H
ATOM   1664  CD  LYS A 103      38.340  43.578  46.687  1.00  0.00      P    C
ATOM   1665  HD1 LYS A 103      37.510  42.842  46.787  0.00  0.00      P    H
ATOM   1666  HD2 LYS A 103      39.146  43.270  47.393  0.00  0.00      P    H
ATOM   1667  CE  LYS A 103      37.852  44.984  47.028  1.00  0.00      P    C
ATOM   1668  HE1 LYS A 103      37.006  45.275  46.366  0.00  0.00      P    H
ATOM   1669  HE2 LYS A 103      37.505  45.032  48.084  0.00  0.00      P    H
ATOM   1670  NZ  LYS A 103      38.915  46.010  46.864  1.00  0.00      P    N
ATOM   1671  HZ1 LYS A 103      38.542  46.951  47.104  0.00  0.00      P    H
ATOM   1672  HZ2 LYS A 103      39.714  45.785  47.490  0.00  0.00      P    H
ATOM   1673  HZ3 LYS A 103      39.244  46.012  45.877  0.00  0.00      P    H
ATOM   1674  C   LYS A 103      40.041  40.399  43.206  1.00  0.00      P    C
ATOM   1675  O   LYS A 103      40.126  39.596  44.138  1.00  0.00      P    O
ATOM   1676  N   SER A 104      40.193  40.042  41.940  1.00  0.00      P    N
ATOM   1677  HN  SER A 104      40.126  40.658  41.155  0.00  0.00      P    H
ATOM   1678  CA  SER A 104      40.483  38.659  41.589  1.00  0.00      P    C
ATOM   1679  HA  SER A 104      39.836  38.052  42.209  0.00  0.00      P    H
ATOM   1680  CB  SER A 104      40.247  38.432  40.099  1.00  0.00      P    C
ATOM   1681  HB1 SER A 104      40.753  39.252  39.540  0.00  0.00      P    H
ATOM   1682  HB2 SER A 104      40.716  37.476  39.773  0.00  0.00      P    H
ATOM   1683  OG  SER A 104      38.863  38.455  39.788  1.00  0.00      P    O
ATOM   1684  HG1 SER A 104      38.789  38.532  38.828  0.00  0.00      P    H
ATOM   1685  C   SER A 104      41.925  38.289  41.937  1.00  0.00      P    C
ATOM   1686  O   SER A 104      42.843  39.103  41.805  1.00  0.00      P    O
ATOM   1687  N   ARG A 105      42.105  37.054  42.386  1.00  0.00      P    N
ATOM   1688  HN  ARG A 105      41.335  36.429  42.491  0.00  0.00      P    H
ATOM   1689  CA  ARG A 105      43.412  36.543  42.747  1.00  0.00      P    C
ATOM   1690  HA  ARG A 105      44.084  37.374  42.928  0.00  0.00      P    H
ATOM   1691  CB  ARG A 105      43.274  35.639  43.973  1.00  0.00      P    C
ATOM   1692  HB1 ARG A 105      43.130  36.316  44.849  0.00  0.00      P    H
ATOM   1693  HB2 ARG A 105      42.340  35.041  43.891  0.00  0.00      P    H
ATOM   1694  CG  ARG A 105      44.456  34.728  44.280  1.00  0.00      P    C
ATOM   1695  HG1 ARG A 105      44.160  34.025  45.089  0.00  0.00      P    H
ATOM   1696  HG2 ARG A 105      44.663  34.090  43.390  0.00  0.00      P    H
ATOM   1697  CD  ARG A 105      45.711  35.501  44.616  1.00  0.00      P    C
ATOM   1698  HD1 ARG A 105      46.128  35.952  43.686  0.00  0.00      P    H
ATOM   1699  HD2 ARG A 105      45.505  36.317  45.348  0.00  0.00      P    H
ATOM   1700  NE  ARG A 105      46.710  34.631  45.220  1.00  0.00      P    N
ATOM   1701  HE  ARG A 105      46.324  33.772  45.575  0.00  0.00      P    H
ATOM   1702  CZ  ARG A 105      48.002  34.927  45.301  1.00  0.00      P    C
ATOM   1703  NH1 ARG A 105      48.446  36.074  44.812  1.00  0.00      P    N
ATOM   1704 HH11 ARG A 105      49.411  36.296  44.843  0.00  0.00      P    H
ATOM   1705 HH12 ARG A 105      47.784  36.624  44.298  0.00  0.00      P    H
ATOM   1706  NH2 ARG A 105      48.853  34.072  45.861  1.00  0.00      P    N
ATOM   1707 HH21 ARG A 105      49.798  34.334  45.997  0.00  0.00      P    H
ATOM   1708 HH22 ARG A 105      48.462  33.281  46.313  0.00  0.00      P    H
ATOM   1709  C   ARG A 105      43.988  35.765  41.566  1.00  0.00      P    C
ATOM   1710  O   ARG A 105      45.186  35.828  41.293  1.00  0.00      P    O
ATOM   1711  N   GLY A 106      43.122  35.041  40.861  1.00  0.00      P    N
ATOM   1712  HN  GLY A 106      42.142  34.996  41.053  0.00  0.00      P    H
ATOM   1713  CA  GLY A 106      43.577  34.249  39.733  1.00  0.00      P    C
ATOM   1714  HA1 GLY A 106      43.395  33.224  40.026  0.00  0.00      P    H
ATOM   1715  HA2 GLY A 106      44.623  34.500  39.620  0.00  0.00      P    H
ATOM   1716  C   GLY A 106      42.894  34.484  38.402  1.00  0.00      P    C
ATOM   1717  O   GLY A 106      41.774  34.976  38.350  1.00  0.00      P    O
ATOM   1718  N   VAL A 107      43.600  34.149  37.322  1.00  0.00      P    N
ATOM   1719  HN  VAL A 107      44.529  33.794  37.386  0.00  0.00      P    H
ATOM   1720  CA  VAL A 107      43.092  34.267  35.961  1.00  0.00      P    C
ATOM   1721  HA  VAL A 107      42.024  34.444  35.984  0.00  0.00      P    H
ATOM   1722  CB  VAL A 107      43.854  35.321  35.131  1.00  0.00      P    C
ATOM   1723  HB  VAL A 107      44.947  35.131  35.266  0.00  0.00      P    H
ATOM   1724  CG1 VAL A 107      43.487  35.176  33.668  1.00  0.00      P    C
ATOM   1725 HG11 VAL A 107      43.999  35.955  33.063  0.00  0.00      P    H
ATOM   1726 HG12 VAL A 107      43.794  34.189  33.264  0.00  0.00      P    H
ATOM   1727 HG13 VAL A 107      42.392  35.294  33.524  0.00  0.00      P    H
ATOM   1728  CG2 VAL A 107      43.509  36.716  35.597  1.00  0.00      P    C
ATOM   1729 HG21 VAL A 107      44.026  37.477  34.975  0.00  0.00      P    H
ATOM   1730 HG22 VAL A 107      42.414  36.891  35.526  0.00  0.00      P    H
ATOM   1731 HG23 VAL A 107      43.820  36.876  36.650  0.00  0.00      P    H
ATOM   1732  C   VAL A 107      43.316  32.908  35.309  1.00  0.00      P    C
ATOM   1733  O   VAL A 107      44.444  32.410  35.270  1.00  0.00      P    O
ATOM   1734  N   VAL A 108      42.245  32.305  34.812  1.00  0.00      P    N
ATOM   1735  HN  VAL A 108      41.319  32.673  34.837  0.00  0.00      P    H
ATOM   1736  CA  VAL A 108      42.357  31.015  34.172  1.00  0.00      P    C
ATOM   1737  HA  VAL A 108      43.361  30.657  34.360  0.00  0.00      P    H
ATOM   1738  CB  VAL A 108      41.313  30.022  34.759  1.00  0.00      P    C
ATOM   1739  HB  VAL A 108      40.300  30.469  34.608  0.00  0.00      P    H
ATOM   1740  CG1 VAL A 108      41.387  28.688  34.033  1.00  0.00      P    C
ATOM   1741 HG11 VAL A 108      40.668  27.966  34.478  0.00  0.00      P    H
ATOM   1742 HG12 VAL A 108      41.129  28.791  32.959  0.00  0.00      P    H
ATOM   1743 HG13 VAL A 108      42.406  28.253  34.114  0.00  0.00      P    H
ATOM   1744  CG2 VAL A 108      41.568  29.829  36.244  1.00  0.00      P    C
ATOM   1745 HG21 VAL A 108      40.856  29.092  36.672  0.00  0.00      P    H
ATOM   1746 HG22 VAL A 108      42.602  29.459  36.418  0.00  0.00      P    H
ATOM   1747 HG23 VAL A 108      41.440  30.781  36.801  0.00  0.00      P    H
ATOM   1748  C   VAL A 108      42.178  31.104  32.660  1.00  0.00      P    C
ATOM   1749  O   VAL A 108      41.121  31.498  32.171  1.00  0.00      P    O
ATOM   1750  N   MET A 109      43.238  30.767  31.930  1.00  0.00      P    N
ATOM   1751  HN  MET A 109      44.121  30.508  32.316  0.00  0.00      P    H
ATOM   1752  CA  MET A 109      43.190  30.750  30.489  1.00  0.00      P    C
ATOM   1753  HA  MET A 109      42.258  31.205  30.178  0.00  0.00      P    H
ATOM   1754  CB  MET A 109      44.433  31.466  29.961  1.00  0.00      P    C
ATOM   1755  HB1 MET A 109      44.586  32.366  30.602  0.00  0.00      P    H
ATOM   1756  HB2 MET A 109      45.325  30.819  30.115  0.00  0.00      P    H
ATOM   1757  CG  MET A 109      44.288  31.892  28.498  1.00  0.00      P    C
ATOM   1758  HG1 MET A 109      44.726  31.123  27.827  0.00  0.00      P    H
ATOM   1759  HG2 MET A 109      43.210  31.988  28.242  0.00  0.00      P    H
ATOM   1760  SD  MET A 109      45.108  33.456  28.158  1.00  0.00      P    S
ATOM   1761  CE  MET A 109      46.080  32.922  26.741  1.00  0.00      P    C
ATOM   1762  HE1 MET A 109      46.702  33.755  26.350  0.00  0.00      P    H
ATOM   1763  HE2 MET A 109      46.761  32.087  27.016  0.00  0.00      P    H
ATOM   1764  HE3 MET A 109      45.424  32.570  25.916  0.00  0.00      P    H
ATOM   1765  C   MET A 109      43.178  29.313  30.012  1.00  0.00      P    C
ATOM   1766  O   MET A 109      43.975  28.485  30.433  1.00  0.00      P    O
ATOM   1767  N   LEU A 110      42.228  28.996  29.134  1.00  0.00      P    N
ATOM   1768  HN  LEU A 110      41.581  29.648  28.744  0.00  0.00      P    H
ATOM   1769  CA  LEU A 110      42.057  27.628  28.662  1.00  0.00      P    C
ATOM   1770  HA  LEU A 110      42.804  27.044  29.184  0.00  0.00      P    H
ATOM   1771  CB  LEU A 110      40.636  27.157  29.000  1.00  0.00      P    C
ATOM   1772  HB1 LEU A 110      39.930  27.827  28.457  0.00  0.00      P    H
ATOM   1773  HB2 LEU A 110      40.482  26.139  28.577  0.00  0.00      P    H
ATOM   1774  CG  LEU A 110      40.266  27.170  30.487  1.00  0.00      P    C
ATOM   1775  HG  LEU A 110      40.481  28.184  30.903  0.00  0.00      P    H
ATOM   1776  CD1 LEU A 110      38.791  26.849  30.675  1.00  0.00      P    C
ATOM   1777 HD11 LEU A 110      38.535  26.812  31.756  0.00  0.00      P    H
ATOM   1778 HD12 LEU A 110      38.157  27.624  30.193  0.00  0.00      P    H
ATOM   1779 HD13 LEU A 110      38.543  25.864  30.226  0.00  0.00      P    H
ATOM   1780  CD2 LEU A 110      41.139  26.171  31.215  1.00  0.00      P    C
ATOM   1781 HD21 LEU A 110      40.904  26.173  32.302  0.00  0.00      P    H
ATOM   1782 HD22 LEU A 110      40.983  25.140  30.839  0.00  0.00      P    H
ATOM   1783 HD23 LEU A 110      42.213  26.430  31.091  0.00  0.00      P    H
ATOM   1784  C   LEU A 110      42.306  27.466  27.174  1.00  0.00      P    C
ATOM   1785  O   LEU A 110      41.823  26.526  26.536  1.00  0.00      P    O
ATOM   1786  N   ASN A 111      43.060  28.391  26.608  1.00  0.00      P    N
ATOM   1787  HN  ASN A 111      43.475  29.167  27.081  0.00  0.00      P    H
ATOM   1788  CA  ASN A 111      43.345  28.331  25.186  1.00  0.00      P    C
ATOM   1789  HA  ASN A 111      43.431  27.282  24.923  0.00  0.00      P    H
ATOM   1790  CB  ASN A 111      42.271  29.083  24.410  1.00  0.00      P    C
ATOM   1791  HB1 ASN A 111      42.421  28.871  23.329  0.00  0.00      P    H
ATOM   1792  HB2 ASN A 111      41.264  28.710  24.686  0.00  0.00      P    H
ATOM   1793  CG  ASN A 111      42.353  30.576  24.613  1.00  0.00      P    C
ATOM   1794  OD1 ASN A 111      42.403  31.056  25.738  1.00  0.00      P    O
ATOM   1795  ND2 ASN A 111      42.373  31.317  23.522  1.00  0.00      P    N
ATOM   1796 HD21 ASN A 111      42.438  32.304  23.640  0.00  0.00      P    H
ATOM   1797 HD22 ASN A 111      42.353  30.885  22.626  0.00  0.00      P    H
ATOM   1798  C   ASN A 111      44.685  28.975  24.939  1.00  0.00      P    C
ATOM   1799  O   ASN A 111      45.306  29.522  25.850  1.00  0.00      P    O
ATOM   1800  N   ARG A 112      45.126  28.908  23.692  1.00  0.00      P    N
ATOM   1801  HN  ARG A 112      44.605  28.445  22.979  0.00  0.00      P    H
ATOM   1802  CA  ARG A 112      46.385  29.501  23.295  1.00  0.00      P    C
ATOM   1803  HA  ARG A 112      46.939  29.813  24.172  0.00  0.00      P    H
ATOM   1804  CB  ARG A 112      47.180  28.504  22.464  1.00  0.00      P    C
ATOM   1805  HB1 ARG A 112      46.467  28.073  21.721  0.00  0.00      P    H
ATOM   1806  HB2 ARG A 112      47.951  29.044  21.871  0.00  0.00      P    H
ATOM   1807  CG  ARG A 112      47.766  27.395  23.331  1.00  0.00      P    C
ATOM   1808  HG1 ARG A 112      48.492  27.848  24.042  0.00  0.00      P    H
ATOM   1809  HG2 ARG A 112      46.956  26.964  23.964  0.00  0.00      P    H
ATOM   1810  CD  ARG A 112      48.375  26.284  22.498  1.00  0.00      P    C
ATOM   1811  HD1 ARG A 112      48.975  26.728  21.670  0.00  0.00      P    H
ATOM   1812  HD2 ARG A 112      49.040  25.631  23.110  0.00  0.00      P    H
ATOM   1813  NE  ARG A 112      47.357  25.407  21.922  1.00  0.00      P    N
ATOM   1814  HE  ARG A 112      46.827  24.907  22.616  0.00  0.00      P    H
ATOM   1815  CZ  ARG A 112      47.130  25.262  20.620  1.00  0.00      P    C
ATOM   1816  NH1 ARG A 112      47.851  25.941  19.734  1.00  0.00      P    N
ATOM   1817 HH11 ARG A 112      47.669  25.856  18.764  0.00  0.00      P    H
ATOM   1818 HH12 ARG A 112      48.477  26.630  20.106  0.00  0.00      P    H
ATOM   1819  NH2 ARG A 112      46.177  24.431  20.204  1.00  0.00      P    N
ATOM   1820 HH21 ARG A 112      46.063  24.255  19.237  0.00  0.00      P    H
ATOM   1821 HH22 ARG A 112      45.751  23.857  20.891  0.00  0.00      P    H
ATOM   1822  C   ARG A 112      46.074  30.756  22.511  1.00  0.00      P    C
ATOM   1823  O   ARG A 112      44.963  30.911  22.000  1.00  0.00      P    O
ATOM   1824  N   VAL A 113      47.040  31.665  22.454  1.00  0.00      P    N
ATOM   1825  HN  VAL A 113      47.934  31.552  22.880  0.00  0.00      P    H
ATOM   1826  CA  VAL A 113      46.865  32.923  21.750  1.00  0.00      P    C
ATOM   1827  HA  VAL A 113      46.043  33.457  22.209  0.00  0.00      P    H
ATOM   1828  CB  VAL A 113      48.147  33.763  21.809  1.00  0.00      P    C
ATOM   1829  HB  VAL A 113      48.992  33.114  21.471  0.00  0.00      P    H
ATOM   1830  CG1 VAL A 113      48.038  34.950  20.895  1.00  0.00      P    C
ATOM   1831 HG11 VAL A 113      48.952  35.578  20.968  0.00  0.00      P    H
ATOM   1832 HG12 VAL A 113      47.933  34.642  19.834  0.00  0.00      P    H
ATOM   1833 HG13 VAL A 113      47.165  35.579  21.171  0.00  0.00      P    H
ATOM   1834  CG2 VAL A 113      48.373  34.232  23.235  1.00  0.00      P    C
ATOM   1835 HG21 VAL A 113      49.275  34.877  23.298  0.00  0.00      P    H
ATOM   1836 HG22 VAL A 113      47.499  34.816  23.597  0.00  0.00      P    H
ATOM   1837 HG23 VAL A 113      48.526  33.373  23.921  0.00  0.00      P    H
ATOM   1838  C   VAL A 113      46.478  32.642  20.311  1.00  0.00      P    C
ATOM   1839  O   VAL A 113      45.599  33.294  19.754  1.00  0.00      P    O
ATOM   1840  N   MET A 114      47.129  31.658  19.710  1.00  0.00      P    N
ATOM   1841  HN  MET A 114      47.863  31.121  20.120  0.00  0.00      P    H
ATOM   1842  CA  MET A 114      46.799  31.280  18.346  1.00  0.00      P    C
ATOM   1843  HA  MET A 114      45.924  31.845  18.050  0.00  0.00      P    H
ATOM   1844  CB  MET A 114      47.964  31.526  17.392  1.00  0.00      P    C
ATOM   1845  HB1 MET A 114      48.153  32.625  17.387  0.00  0.00      P    H
ATOM   1846  HB2 MET A 114      48.884  31.054  17.803  0.00  0.00      P    H
ATOM   1847  CG  MET A 114      47.665  31.046  15.974  1.00  0.00      P    C
ATOM   1848  HG1 MET A 114      47.465  29.954  15.970  0.00  0.00      P    H
ATOM   1849  HG2 MET A 114      46.754  31.556  15.591  0.00  0.00      P    H
ATOM   1850  SD  MET A 114      49.009  31.351  14.825  1.00  0.00      P    S
ATOM   1851  CE  MET A 114      48.813  33.158  14.633  1.00  0.00      P    C
ATOM   1852  HE1 MET A 114      49.568  33.566  13.928  0.00  0.00      P    H
ATOM   1853  HE2 MET A 114      47.805  33.410  14.238  0.00  0.00      P    H
ATOM   1854  HE3 MET A 114      48.939  33.679  15.606  0.00  0.00      P    H
ATOM   1855  C   MET A 114      46.435  29.815  18.295  1.00  0.00      P    C
ATOM   1856  O   MET A 114      47.130  28.970  18.863  1.00  0.00      P    O
ATOM   1857  N   GLU A 115      45.336  29.530  17.607  1.00  0.00      P    N
ATOM   1858  HN  GLU A 115      44.772  30.225  17.170  0.00  0.00      P    H
ATOM   1859  CA  GLU A 115      44.846  28.166  17.424  1.00  0.00      P    C
ATOM   1860  HA  GLU A 115      45.671  27.470  17.508  0.00  0.00      P    H
ATOM   1861  CB  GLU A 115      43.752  27.841  18.451  1.00  0.00      P    C
ATOM   1862  HB1 GLU A 115      43.131  28.755  18.598  0.00  0.00      P    H
ATOM   1863  HB2 GLU A 115      43.065  27.068  18.039  0.00  0.00      P    H
ATOM   1864  CG  GLU A 115      44.277  27.384  19.812  1.00  0.00      P    C
ATOM   1865  HG1 GLU A 115      44.766  26.398  19.707  0.00  0.00      P    H
ATOM   1866  HG2 GLU A 115      45.007  28.111  20.221  0.00  0.00      P    H
ATOM   1867  CD  GLU A 115      43.165  27.185  20.842  1.00  0.00      P    C
ATOM   1868  OE1 GLU A 115      42.063  26.744  20.456  1.00  0.00      P    O
ATOM   1869  OE2 GLU A 115      43.393  27.450  22.040  1.00  0.00      P    O
ATOM   1870  C   GLU A 115      44.298  28.046  16.014  1.00  0.00      P    C
ATOM   1871  O   GLU A 115      43.683  28.986  15.501  1.00  0.00      P    O
ATOM   1872  N   LYS A 116      44.531  26.897  15.388  1.00  0.00      P    N
ATOM   1873  HN  LYS A 116      45.028  26.135  15.801  0.00  0.00      P    H
ATOM   1874  CA  LYS A 116      44.065  26.666  14.024  1.00  0.00      P    C
ATOM   1875  HA  LYS A 116      44.503  25.734  13.687  0.00  0.00      P    H
ATOM   1876  CB  LYS A 116      42.527  26.622  13.970  1.00  0.00      P    C
ATOM   1877  HB1 LYS A 116      42.158  27.618  14.308  0.00  0.00      P    H
ATOM   1878  HB2 LYS A 116      42.205  26.513  12.910  0.00  0.00      P    H
ATOM   1879  CG  LYS A 116      41.866  25.547  14.830  1.00  0.00      P    C
ATOM   1880  HG1 LYS A 116      42.190  24.543  14.472  0.00  0.00      P    H
ATOM   1881  HG2 LYS A 116      42.220  25.655  15.881  0.00  0.00      P    H
ATOM   1882  CD  LYS A 116      40.347  25.675  14.734  1.00  0.00      P    C
ATOM   1883  HD1 LYS A 116      40.058  26.695  15.076  0.00  0.00      P    H
ATOM   1884  HD2 LYS A 116      40.059  25.589  13.661  0.00  0.00      P    H
ATOM   1885  CE  LYS A 116      39.623  24.613  15.556  1.00  0.00      P    C
ATOM   1886  HE1 LYS A 116      39.871  23.595  15.182  0.00  0.00      P    H
ATOM   1887  HE2 LYS A 116      39.920  24.677  16.626  0.00  0.00      P    H
ATOM   1888  NZ  LYS A 116      38.134  24.767  15.491  1.00  0.00      P    N
ATOM   1889  HZ1 LYS A 116      37.674  24.027  16.060  0.00  0.00      P    H
ATOM   1890  HZ2 LYS A 116      37.865  25.703  15.858  0.00  0.00      P    H
ATOM   1891  HZ3 LYS A 116      37.821  24.685  14.502  0.00  0.00      P    H
ATOM   1892  C   LYS A 116      44.562  27.770  13.086  1.00  0.00      P    C
ATOM   1893  O   LYS A 116      43.866  28.147  12.140  1.00  0.00      P    O
ATOM   1894  N   GLY A 117      45.752  28.296  13.365  1.00  0.00      P    N
ATOM   1895  HN  GLY A 117      46.308  28.016  14.147  0.00  0.00      P    H
ATOM   1896  CA  GLY A 117      46.325  29.333  12.527  1.00  0.00      P    C
ATOM   1897  HA1 GLY A 117      46.162  28.980  11.518  0.00  0.00      P    H
ATOM   1898  HA2 GLY A 117      47.365  29.374  12.821  0.00  0.00      P    H
ATOM   1899  C   GLY A 117      45.752  30.738  12.632  1.00  0.00      P    C
ATOM   1900  O   GLY A 117      46.062  31.594  11.805  1.00  0.00      P    O
ATOM   1901  N   SER A 118      44.913  30.997  13.627  1.00  0.00      P    N
ATOM   1902  HN  SER A 118      44.614  30.342  14.321  0.00  0.00      P    H
ATOM   1903  CA  SER A 118      44.340  32.334  13.780  1.00  0.00      P    C
ATOM   1904  HA  SER A 118      45.007  32.990  13.236  0.00  0.00      P    H
ATOM   1905  CB  SER A 118      42.937  32.372  13.177  1.00  0.00      P    C
ATOM   1906  HB1 SER A 118      42.401  33.251  13.603  0.00  0.00      P    H
ATOM   1907  HB2 SER A 118      42.992  32.525  12.075  0.00  0.00      P    H
ATOM   1908  OG  SER A 118      42.226  31.198  13.500  1.00  0.00      P    O
ATOM   1909  HG1 SER A 118      41.297  31.364  13.296  0.00  0.00      P    H
ATOM   1910  C   SER A 118      44.308  32.819  15.229  1.00  0.00      P    C
ATOM   1911  O   SER A 118      44.282  32.022  16.164  1.00  0.00      P    O
ATOM   1912  N   LEU A 119      44.334  34.134  15.401  1.00  0.00      P    N
ATOM   1913  HN  LEU A 119      44.374  34.793  14.653  0.00  0.00      P    H
ATOM   1914  CA  LEU A 119      44.305  34.733  16.721  1.00  0.00      P    C
ATOM   1915  HA  LEU A 119      45.080  34.251  17.303  0.00  0.00      P    H
ATOM   1916  CB  LEU A 119      44.553  36.240  16.627  1.00  0.00      P    C
ATOM   1917  HB1 LEU A 119      43.931  36.624  15.786  0.00  0.00      P    H
ATOM   1918  HB2 LEU A 119      44.163  36.729  17.547  0.00  0.00      P    H
ATOM   1919  CG  LEU A 119      45.994  36.718  16.383  1.00  0.00      P    C
ATOM   1920  HG  LEU A 119      46.275  37.407  17.215  0.00  0.00      P    H
ATOM   1921  CD1 LEU A 119      46.969  35.536  16.345  1.00  0.00      P    C
ATOM   1922 HD11 LEU A 119      47.999  35.887  16.121  0.00  0.00      P    H
ATOM   1923 HD12 LEU A 119      46.985  35.010  17.324  0.00  0.00      P    H
ATOM   1924 HD13 LEU A 119      46.673  34.808  15.560  0.00  0.00      P    H
ATOM   1925  CD2 LEU A 119      46.046  37.503  15.086  1.00  0.00      P    C
ATOM   1926 HD21 LEU A 119      47.077  37.874  14.900  0.00  0.00      P    H
ATOM   1927 HD22 LEU A 119      45.751  36.880  14.218  0.00  0.00      P    H
ATOM   1928 HD23 LEU A 119      45.365  38.380  15.134  0.00  0.00      P    H
ATOM   1929  C   LEU A 119      42.974  34.456  17.410  1.00  0.00      P    C
ATOM   1930  O   LEU A 119      41.906  34.770  16.886  1.00  0.00      P    O
ATOM   1931  N   LYS A 120      43.061  33.859  18.593  1.00  0.00      P    N
ATOM   1932  HN  LYS A 120      43.942  33.622  18.999  0.00  0.00      P    H
ATOM   1933  CA  LYS A 120      41.902  33.503  19.388  1.00  0.00      P    C
ATOM   1934  HA  LYS A 120      41.021  33.751  18.809  0.00  0.00      P    H
ATOM   1935  CB  LYS A 120      41.985  32.020  19.749  1.00  0.00      P    C
ATOM   1936  HB1 LYS A 120      43.019  31.830  20.120  0.00  0.00      P    H
ATOM   1937  HB2 LYS A 120      41.303  31.817  20.605  0.00  0.00      P    H
ATOM   1938  CG  LYS A 120      41.689  31.109  18.579  1.00  0.00      P    C
ATOM   1939  HG1 LYS A 120      42.204  31.501  17.673  0.00  0.00      P    H
ATOM   1940  HG2 LYS A 120      42.110  30.099  18.790  0.00  0.00      P    H
ATOM   1941  CD  LYS A 120      40.187  31.052  18.347  1.00  0.00      P    C
ATOM   1942  HD1 LYS A 120      39.779  30.172  18.895  0.00  0.00      P    H
ATOM   1943  HD2 LYS A 120      39.732  31.965  18.796  0.00  0.00      P    H
ATOM   1944  CE  LYS A 120      39.835  30.967  16.882  1.00  0.00      P    C
ATOM   1945  HE1 LYS A 120      38.732  30.899  16.749  0.00  0.00      P    H
ATOM   1946  HE2 LYS A 120      40.200  31.867  16.340  0.00  0.00      P    H
ATOM   1947  NZ  LYS A 120      40.442  29.775  16.245  1.00  0.00      P    N
ATOM   1948  HZ1 LYS A 120      40.184  29.739  15.238  0.00  0.00      P    H
ATOM   1949  HZ2 LYS A 120      41.477  29.823  16.335  0.00  0.00      P    H
ATOM   1950  HZ3 LYS A 120      40.097  28.916  16.720  0.00  0.00      P    H
ATOM   1951  C   LYS A 120      41.858  34.334  20.658  1.00  0.00      P    C
ATOM   1952  O   LYS A 120      40.913  34.234  21.451  1.00  0.00      P    O
ATOM   1953  N   CYS A 121      42.871  35.174  20.835  1.00  0.00      P    N
ATOM   1954  HN  CYS A 121      43.606  35.315  20.175  0.00  0.00      P    H
ATOM   1955  CA  CYS A 121      42.978  35.969  22.043  1.00  0.00      P    C
ATOM   1956  HA  CYS A 121      42.096  36.597  22.095  0.00  0.00      P    H
ATOM   1957  CB  CYS A 121      43.131  35.003  23.223  1.00  0.00      P    C
ATOM   1958  HB1 CYS A 121      42.206  34.385  23.266  0.00  0.00      P    H
ATOM   1959  HB2 CYS A 121      43.965  34.294  23.024  0.00  0.00      P    H
ATOM   1960  SG  CYS A 121      43.344  35.732  24.834  1.00  0.00      P    S
ATOM   1961  HG1 CYS A 121      43.362  34.594  25.530  0.00  0.00      P    H
ATOM   1962  C   CYS A 121      44.191  36.882  21.942  1.00  0.00      P    C
ATOM   1963  O   CYS A 121      45.225  36.492  21.412  1.00  0.00      P    O
ATOM   1964  N   ALA A 122      44.072  38.097  22.459  1.00  0.00      P    N
ATOM   1965  HN  ALA A 122      43.244  38.441  22.902  0.00  0.00      P    H
ATOM   1966  CA  ALA A 122      45.188  39.033  22.406  1.00  0.00      P    C
ATOM   1967  HA  ALA A 122      45.686  38.982  21.445  0.00  0.00      P    H
ATOM   1968  CB  ALA A 122      44.689  40.451  22.626  1.00  0.00      P    C
ATOM   1969  HB1 ALA A 122      43.960  40.717  21.831  0.00  0.00      P    H
ATOM   1970  HB2 ALA A 122      44.174  40.545  23.607  0.00  0.00      P    H
ATOM   1971  HB3 ALA A 122      45.520  41.188  22.590  0.00  0.00      P    H
ATOM   1972  C   ALA A 122      46.244  38.683  23.459  1.00  0.00      P    C
ATOM   1973  O   ALA A 122      45.917  38.149  24.526  1.00  0.00      P    O
ATOM   1974  N   GLN A 123      47.513  38.949  23.146  1.00  0.00      P    N
ATOM   1975  HN  GLN A 123      47.808  39.321  22.268  0.00  0.00      P    H
ATOM   1976  CA  GLN A 123      48.597  38.708  24.095  1.00  0.00      P    C
ATOM   1977  HA  GLN A 123      48.473  37.749  24.584  0.00  0.00      P    H
ATOM   1978  CB  GLN A 123      49.959  38.918  23.429  1.00  0.00      P    C
ATOM   1979  HB1 GLN A 123      49.983  38.260  22.530  0.00  0.00      P    H
ATOM   1980  HB2 GLN A 123      50.027  39.963  23.050  0.00  0.00      P    H
ATOM   1981  CG  GLN A 123      51.139  38.586  24.341  1.00  0.00      P    C
ATOM   1982  HG1 GLN A 123      52.100  38.782  23.819  0.00  0.00      P    H
ATOM   1983  HG2 GLN A 123      51.116  39.211  25.257  0.00  0.00      P    H
ATOM   1984  CD  GLN A 123      51.141  37.124  24.733  1.00  0.00      P    C
ATOM   1985  OE1 GLN A 123      51.082  36.239  23.879  1.00  0.00      P    O
ATOM   1986  NE2 GLN A 123      51.208  36.862  26.026  1.00  0.00      P    N
ATOM   1987 HE21 GLN A 123      51.214  35.902  26.291  0.00  0.00      P    H
ATOM   1988 HE22 GLN A 123      51.233  37.609  26.681  0.00  0.00      P    H
ATOM   1989  C   GLN A 123      48.368  39.794  25.146  1.00  0.00      P    C
ATOM   1990  O   GLN A 123      48.827  40.929  24.988  1.00  0.00      P    O
ATOM   1991  N   TYR A 124      47.654  39.455  26.216  1.00  0.00      P    N
ATOM   1992  HN  TYR A 124      47.293  38.541  26.395  0.00  0.00      P    H
ATOM   1993  CA  TYR A 124      47.338  40.444  27.244  1.00  0.00      P    C
ATOM   1994  HA  TYR A 124      47.424  41.391  26.725  0.00  0.00      P    H
ATOM   1995  CB  TYR A 124      45.873  40.265  27.694  1.00  0.00      P    C
ATOM   1996  HB1 TYR A 124      45.620  41.056  28.433  0.00  0.00      P    H
ATOM   1997  HB2 TYR A 124      45.180  40.386  26.833  0.00  0.00      P    H
ATOM   1998  CG  TYR A 124      45.558  38.949  28.375  1.00  0.00      P    C
ATOM   1999  CD1 TYR A 124      45.646  38.822  29.757  1.00  0.00      P    C
ATOM   2000  HD1 TYR A 124      45.983  39.659  30.353  0.00  0.00      P    H
ATOM   2001  CE1 TYR A 124      45.326  37.619  30.397  1.00  0.00      P    C
ATOM   2002  HE1 TYR A 124      45.403  37.530  31.471  0.00  0.00      P    H
ATOM   2003  CZ  TYR A 124      44.914  36.530  29.645  1.00  0.00      P    C
ATOM   2004  OH  TYR A 124      44.582  35.353  30.285  1.00  0.00      P    O
ATOM   2005  HH  TYR A 124      44.256  34.745  29.618  0.00  0.00      P    H
ATOM   2006  CD2 TYR A 124      45.144  37.834  27.635  1.00  0.00      P    C
ATOM   2007  HD2 TYR A 124      45.106  37.886  26.556  0.00  0.00      P    H
ATOM   2008  CE2 TYR A 124      44.823  36.628  28.264  1.00  0.00      P    C
ATOM   2009  HE2 TYR A 124      44.527  35.776  27.670  0.00  0.00      P    H
ATOM   2010  C   TYR A 124      48.263  40.512  28.462  1.00  0.00      P    C
ATOM   2011  O   TYR A 124      48.036  41.317  29.368  1.00  0.00      P    O
ATOM   2012  N   TRP A 125      49.298  39.678  28.487  1.00  0.00      P    N
ATOM   2013  HN  TRP A 125      49.504  39.013  27.773  0.00  0.00      P    H
ATOM   2014  CA  TRP A 125      50.233  39.689  29.609  1.00  0.00      P    C
ATOM   2015  HA  TRP A 125      50.088  40.609  30.163  0.00  0.00      P    H
ATOM   2016  CB  TRP A 125      50.012  38.464  30.503  1.00  0.00      P    C
ATOM   2017  HB1 TRP A 125      50.591  38.617  31.441  0.00  0.00      P    H
ATOM   2018  HB2 TRP A 125      48.941  38.396  30.793  0.00  0.00      P    H
ATOM   2019  CG  TRP A 125      50.472  37.168  29.905  1.00  0.00      P    C
ATOM   2020  CD1 TRP A 125      51.667  36.539  30.124  1.00  0.00      P    C
ATOM   2021  HD1 TRP A 125      52.422  36.891  30.814  0.00  0.00      P    H
ATOM   2022  NE1 TRP A 125      51.744  35.386  29.377  1.00  0.00      P    N
ATOM   2023  HE1 TRP A 125      52.478  34.741  29.377  0.00  0.00      P    H
ATOM   2024  CE2 TRP A 125      50.587  35.251  28.654  1.00  0.00      P    C
ATOM   2025  CD2 TRP A 125      49.759  36.359  28.965  1.00  0.00      P    C
ATOM   2026  CE3 TRP A 125      48.502  36.462  28.350  1.00  0.00      P    C
ATOM   2027  HE3 TRP A 125      47.835  37.289  28.551  0.00  0.00      P    H
ATOM   2028  CZ3 TRP A 125      48.117  35.472  27.453  1.00  0.00      P    C
ATOM   2029  HZ3 TRP A 125      47.153  35.540  26.968  0.00  0.00      P    H
ATOM   2030  CZ2 TRP A 125      50.197  34.255  27.753  1.00  0.00      P    C
ATOM   2031  HZ2 TRP A 125      50.824  33.409  27.518  0.00  0.00      P    H
ATOM   2032  CH2 TRP A 125      48.965  34.383  27.163  1.00  0.00      P    C
ATOM   2033  HH2 TRP A 125      48.643  33.629  26.459  0.00  0.00      P    H
ATOM   2034  C   TRP A 125      51.656  39.712  29.080  1.00  0.00      P    C
ATOM   2035  O   TRP A 125      51.938  39.172  28.014  1.00  0.00      P    O
ATOM   2036  N   PRO A 126      52.578  40.337  29.825  1.00  0.00      P    N
ATOM   2037  CD  PRO A 126      52.392  40.930  31.162  1.00  0.00      P    C
ATOM   2038  HD1 PRO A 126      51.844  41.895  31.254  0.00  0.00      P    H
ATOM   2039  HD2 PRO A 126      51.877  40.132  31.745  0.00  0.00      P    H
ATOM   2040  CA  PRO A 126      53.979  40.423  29.406  1.00  0.00      P    C
ATOM   2041  HA  PRO A 126      54.042  40.856  28.414  0.00  0.00      P    H
ATOM   2042  CB  PRO A 126      54.572  41.409  30.411  1.00  0.00      P    C
ATOM   2043  HB1 PRO A 126      54.390  42.447  30.052  0.00  0.00      P    H
ATOM   2044  HB2 PRO A 126      55.661  41.266  30.561  0.00  0.00      P    H
ATOM   2045  CG  PRO A 126      53.816  41.093  31.653  1.00  0.00      P    C
ATOM   2046  HG1 PRO A 126      53.794  41.936  32.371  0.00  0.00      P    H
ATOM   2047  HG2 PRO A 126      54.271  40.201  32.142  0.00  0.00      P    H
ATOM   2048  C   PRO A 126      54.683  39.055  29.404  1.00  0.00      P    C
ATOM   2049  O   PRO A 126      54.543  38.267  30.341  1.00  0.00      P    O
ATOM   2050  N   GLN A 127      55.420  38.782  28.331  1.00  0.00      P    N
ATOM   2051  HN  GLN A 127      55.528  39.421  27.571  0.00  0.00      P    H
ATOM   2052  CA  GLN A 127      56.137  37.525  28.168  1.00  0.00      P    C
ATOM   2053  HA  GLN A 127      55.568  36.781  28.712  0.00  0.00      P    H
ATOM   2054  CB  GLN A 127      56.185  37.154  26.678  1.00  0.00      P    C
ATOM   2055  HB1 GLN A 127      56.538  38.059  26.132  0.00  0.00      P    H
ATOM   2056  HB2 GLN A 127      56.962  36.372  26.517  0.00  0.00      P    H
ATOM   2057  CG  GLN A 127      54.821  36.713  26.142  1.00  0.00      P    C
ATOM   2058  HG1 GLN A 127      54.581  35.686  26.491  0.00  0.00      P    H
ATOM   2059  HG2 GLN A 127      54.020  37.390  26.502  0.00  0.00      P    H
ATOM   2060  CD  GLN A 127      54.747  36.661  24.624  1.00  0.00      P    C
ATOM   2061  OE1 GLN A 127      54.760  37.700  23.954  1.00  0.00      P    O
ATOM   2062  NE2 GLN A 127      54.661  35.450  24.071  1.00  0.00      P    N
ATOM   2063 HE21 GLN A 127      54.617  35.411  23.077  0.00  0.00      P    H
ATOM   2064 HE22 GLN A 127      54.628  34.643  24.651  0.00  0.00      P    H
ATOM   2065  C   GLN A 127      57.545  37.557  28.766  1.00  0.00      P    C
ATOM   2066  O   GLN A 127      58.137  36.507  29.014  1.00  0.00      P    O
ATOM   2067  N   LYS A 128      58.081  38.754  29.001  1.00  0.00      P    N
ATOM   2068  HN  LYS A 128      57.632  39.622  28.796  0.00  0.00      P    H
ATOM   2069  CA  LYS A 128      59.409  38.869  29.595  1.00  0.00      P    C
ATOM   2070  HA  LYS A 128      59.667  37.885  29.968  0.00  0.00      P    H
ATOM   2071  CB  LYS A 128      60.437  39.311  28.536  1.00  0.00      P    C
ATOM   2072  HB1 LYS A 128      60.037  40.234  28.055  0.00  0.00      P    H
ATOM   2073  HB2 LYS A 128      61.379  39.609  29.048  0.00  0.00      P    H
ATOM   2074  CG  LYS A 128      60.708  38.260  27.461  1.00  0.00      P    C
ATOM   2075  HG1 LYS A 128      61.062  37.323  27.948  0.00  0.00      P    H
ATOM   2076  HG2 LYS A 128      59.753  38.022  26.938  0.00  0.00      P    H
ATOM   2077  CD  LYS A 128      61.758  38.730  26.463  1.00  0.00      P    C
ATOM   2078  HD1 LYS A 128      61.415  39.692  26.018  0.00  0.00      P    H
ATOM   2079  HD2 LYS A 128      62.699  38.939  27.022  0.00  0.00      P    H
ATOM   2080  CE  LYS A 128      62.003  37.688  25.379  1.00  0.00      P    C
ATOM   2081  HE1 LYS A 128      62.350  36.731  25.829  0.00  0.00      P    H
ATOM   2082  HE2 LYS A 128      61.069  37.490  24.809  0.00  0.00      P    H
ATOM   2083  NZ  LYS A 128      63.041  38.124  24.400  1.00  0.00      P    N
ATOM   2084  HZ1 LYS A 128      63.181  37.388  23.678  0.00  0.00      P    H
ATOM   2085  HZ2 LYS A 128      62.736  39.006  23.940  0.00  0.00      P    H
ATOM   2086  HZ3 LYS A 128      63.938  38.292  24.899  0.00  0.00      P    H
ATOM   2087  C   LYS A 128      59.435  39.826  30.781  1.00  0.00      P    C
ATOM   2088  O   LYS A 128      58.883  40.923  30.724  1.00  0.00      P    O
ATOM   2089  N   GLU A 129      60.100  39.406  31.853  1.00  0.00      P    N
ATOM   2090  HN  GLU A 129      60.561  38.525  31.908  0.00  0.00      P    H
ATOM   2091  CA  GLU A 129      60.215  40.212  33.062  1.00  0.00      P    C
ATOM   2092  HA  GLU A 129      59.232  40.212  33.516  0.00  0.00      P    H
ATOM   2093  CB  GLU A 129      61.227  39.585  34.027  1.00  0.00      P    C
ATOM   2094  HB1 GLU A 129      62.188  39.444  33.480  0.00  0.00      P    H
ATOM   2095  HB2 GLU A 129      61.449  40.295  34.855  0.00  0.00      P    H
ATOM   2096  CG  GLU A 129      60.814  38.252  34.613  1.00  0.00      P    C
ATOM   2097  HG1 GLU A 129      61.270  38.131  35.613  0.00  0.00      P    H
ATOM   2098  HG2 GLU A 129      59.712  38.183  34.704  0.00  0.00      P    H
ATOM   2099  CD  GLU A 129      61.302  37.076  33.796  1.00  0.00      P    C
ATOM   2100  OE1 GLU A 129      61.408  37.209  32.559  1.00  0.00      P    O
ATOM   2101  OE2 GLU A 129      61.570  36.007  34.389  1.00  0.00      P    O
ATOM   2102  C   GLU A 129      60.614  41.663  32.850  1.00  0.00      P    C
ATOM   2103  O   GLU A 129      60.095  42.551  33.525  1.00  0.00      P    O
ATOM   2104  N   GLU A 130      61.545  41.904  31.928  1.00  0.00      P    N
ATOM   2105  HN  GLU A 130      61.962  41.211  31.347  0.00  0.00      P    H
ATOM   2106  CA  GLU A 130      62.045  43.260  31.690  1.00  0.00      P    C
ATOM   2107  HA  GLU A 130      62.053  43.756  32.652  0.00  0.00      P    H
ATOM   2108  CB  GLU A 130      63.493  43.221  31.177  1.00  0.00      P    C
ATOM   2109  HB1 GLU A 130      63.840  44.271  31.037  0.00  0.00      P    H
ATOM   2110  HB2 GLU A 130      64.157  42.781  31.955  0.00  0.00      P    H
ATOM   2111  CG  GLU A 130      63.687  42.476  29.874  1.00  0.00      P    C
ATOM   2112  HG1 GLU A 130      62.822  42.660  29.211  0.00  0.00      P    H
ATOM   2113  HG2 GLU A 130      64.614  42.804  29.363  0.00  0.00      P    H
ATOM   2114  CD  GLU A 130      63.750  40.966  30.047  1.00  0.00      P    C
ATOM   2115  OE1 GLU A 130      63.317  40.448  31.094  1.00  0.00      P    O
ATOM   2116  OE2 GLU A 130      64.226  40.286  29.120  1.00  0.00      P    O
ATOM   2117  C   GLU A 130      61.191  44.104  30.753  1.00  0.00      P    C
ATOM   2118  O   GLU A 130      61.448  45.304  30.566  1.00  0.00      P    O
ATOM   2119  N   LYS A 131      60.179  43.477  30.163  1.00  0.00      P    N
ATOM   2120  HN  LYS A 131      59.985  42.507  30.303  0.00  0.00      P    H
ATOM   2121  CA  LYS A 131      59.264  44.168  29.255  1.00  0.00      P    C
ATOM   2122  HA  LYS A 131      59.620  45.183  29.128  0.00  0.00      P    H
ATOM   2123  CB  LYS A 131      59.141  43.400  27.935  1.00  0.00      P    C
ATOM   2124  HB1 LYS A 131      58.840  42.357  28.189  0.00  0.00      P    H
ATOM   2125  HB2 LYS A 131      58.304  43.831  27.342  0.00  0.00      P    H
ATOM   2126  CG  LYS A 131      60.400  43.339  27.085  1.00  0.00      P    C
ATOM   2127  HG1 LYS A 131      61.269  43.094  27.738  0.00  0.00      P    H
ATOM   2128  HG2 LYS A 131      60.298  42.513  26.344  0.00  0.00      P    H
ATOM   2129  CD  LYS A 131      60.649  44.655  26.389  1.00  0.00      P    C
ATOM   2130  HD1 LYS A 131      59.697  44.988  25.915  0.00  0.00      P    H
ATOM   2131  HD2 LYS A 131      60.918  45.411  27.163  0.00  0.00      P    H
ATOM   2132  CE  LYS A 131      61.753  44.520  25.363  1.00  0.00      P    C
ATOM   2133  HE1 LYS A 131      62.694  44.173  25.846  0.00  0.00      P    H
ATOM   2134  HE2 LYS A 131      61.469  43.786  24.577  0.00  0.00      P    H
ATOM   2135  NZ  LYS A 131      62.026  45.829  24.701  1.00  0.00      P    N
ATOM   2136  HZ1 LYS A 131      62.787  45.722  24.000  0.00  0.00      P    H
ATOM   2137  HZ2 LYS A 131      61.164  46.164  24.226  0.00  0.00      P    H
ATOM   2138  HZ3 LYS A 131      62.314  46.525  25.418  0.00  0.00      P    H
ATOM   2139  C   LYS A 131      57.882  44.247  29.903  1.00  0.00      P    C
ATOM   2140  O   LYS A 131      56.991  43.474  29.556  1.00  0.00      P    O
ATOM   2141  N   GLU A 132      57.686  45.160  30.847  1.00  0.00      P    N
ATOM   2142  HN  GLU A 132      58.344  45.822  31.196  0.00  0.00      P    H
ATOM   2143  CA  GLU A 132      56.374  45.242  31.474  1.00  0.00      P    C
ATOM   2144  HA  GLU A 132      56.004  44.240  31.652  0.00  0.00      P    H
ATOM   2145  CB  GLU A 132      56.436  46.018  32.794  1.00  0.00      P    C
ATOM   2146  HB1 GLU A 132      55.509  45.796  33.371  0.00  0.00      P    H
ATOM   2147  HB2 GLU A 132      57.279  45.640  33.414  0.00  0.00      P    H
ATOM   2148  CG  GLU A 132      56.559  47.529  32.645  1.00  0.00      P    C
ATOM   2149  HG1 GLU A 132      55.920  47.871  31.811  0.00  0.00      P    H
ATOM   2150  HG2 GLU A 132      56.251  48.046  33.576  0.00  0.00      P    H
ATOM   2151  CD  GLU A 132      57.958  47.978  32.293  1.00  0.00      P    C
ATOM   2152  OE1 GLU A 132      58.884  47.129  32.301  1.00  0.00      P    O
ATOM   2153  OE2 GLU A 132      58.129  49.188  32.025  1.00  0.00      P    O
ATOM   2154  C   GLU A 132      55.401  45.920  30.513  1.00  0.00      P    C
ATOM   2155  O   GLU A 132      55.817  46.590  29.562  1.00  0.00      P    O
ATOM   2156  N   MET A 133      54.107  45.733  30.750  1.00  0.00      P    N
ATOM   2157  HN  MET A 133      53.738  45.182  31.495  0.00  0.00      P    H
ATOM   2158  CA  MET A 133      53.096  46.349  29.898  1.00  0.00      P    C
ATOM   2159  HA  MET A 133      53.600  46.806  29.056  0.00  0.00      P    H
ATOM   2160  CB  MET A 133      52.040  45.330  29.473  1.00  0.00      P    C
ATOM   2161  HB1 MET A 133      51.543  44.970  30.404  0.00  0.00      P    H
ATOM   2162  HB2 MET A 133      51.251  45.842  28.877  0.00  0.00      P    H
ATOM   2163  CG  MET A 133      52.576  44.136  28.721  1.00  0.00      P    C
ATOM   2164  HG1 MET A 133      53.065  44.461  27.778  0.00  0.00      P    H
ATOM   2165  HG2 MET A 133      53.344  43.620  29.337  0.00  0.00      P    H
ATOM   2166  SD  MET A 133      51.254  42.980  28.315  1.00  0.00      P    S
ATOM   2167  CE  MET A 133      50.645  43.712  26.859  1.00  0.00      P    C
ATOM   2168  HE1 MET A 133      49.791  43.131  26.450  0.00  0.00      P    H
ATOM   2169  HE2 MET A 133      50.292  44.748  27.051  0.00  0.00      P    H
ATOM   2170  HE3 MET A 133      51.432  43.759  26.076  0.00  0.00      P    H
ATOM   2171  C   MET A 133      52.404  47.450  30.668  1.00  0.00      P    C
ATOM   2172  O   MET A 133      52.345  47.414  31.890  1.00  0.00      P    O
ATOM   2173  N   ILE A 134      51.889  48.433  29.947  1.00  0.00      P    N
ATOM   2174  HN  ILE A 134      51.963  48.496  28.954  0.00  0.00      P    H
ATOM   2175  CA  ILE A 134      51.153  49.532  30.563  1.00  0.00      P    C
ATOM   2176  HA  ILE A 134      50.804  49.190  31.529  0.00  0.00      P    H
ATOM   2177  CB  ILE A 134      51.994  50.821  30.657  1.00  0.00      P    C
ATOM   2178  HB  ILE A 134      52.442  50.938  29.638  0.00  0.00      P    H
ATOM   2179  CG2 ILE A 134      51.121  51.978  31.128  1.00  0.00      P    C
ATOM   2180 HG21 ILE A 134      51.671  52.939  31.051  0.00  0.00      P    H
ATOM   2181 HG22 ILE A 134      50.206  52.063  30.505  0.00  0.00      P    H
ATOM   2182 HG23 ILE A 134      50.813  51.839  32.186  0.00  0.00      P    H
ATOM   2183  CG1 ILE A 134      53.150  50.613  31.636  1.00  0.00      P    C
ATOM   2184 HG11 ILE A 134      52.750  50.347  32.640  0.00  0.00      P    H
ATOM   2185 HG12 ILE A 134      53.766  49.752  31.289  0.00  0.00      P    H
ATOM   2186  CD  ILE A 134      54.059  51.820  31.771  1.00  0.00      P    C
ATOM   2187  HD1 ILE A 134      54.909  51.589  32.449  0.00  0.00      P    H
ATOM   2188  HD2 ILE A 134      54.472  52.112  30.782  0.00  0.00      P    H
ATOM   2189  HD3 ILE A 134      53.509  52.687  32.193  0.00  0.00      P    H
ATOM   2190  C   ILE A 134      49.917  49.813  29.723  1.00  0.00      P    C
ATOM   2191  O   ILE A 134      50.015  50.116  28.536  1.00  0.00      P    O
ATOM   2192  N   PHE A 135      48.756  49.690  30.350  1.00  0.00      P    N
ATOM   2193  HN  PHE A 135      48.685  49.427  31.311  0.00  0.00      P    H
ATOM   2194  CA  PHE A 135      47.478  49.927  29.694  1.00  0.00      P    C
ATOM   2195  HA  PHE A 135      47.631  49.898  28.622  0.00  0.00      P    H
ATOM   2196  CB  PHE A 135      46.462  48.920  30.227  1.00  0.00      P    C
ATOM   2197  HB1 PHE A 135      46.321  49.087  31.317  0.00  0.00      P    H
ATOM   2198  HB2 PHE A 135      45.471  49.058  29.744  0.00  0.00      P    H
ATOM   2199  CG  PHE A 135      46.902  47.494  30.072  1.00  0.00      P    C
ATOM   2200  CD1 PHE A 135      46.757  46.835  28.853  1.00  0.00      P    C
ATOM   2201  HD1 PHE A 135      46.278  47.340  28.026  0.00  0.00      P    H
ATOM   2202  CE1 PHE A 135      47.217  45.530  28.690  1.00  0.00      P    C
ATOM   2203  HE1 PHE A 135      47.103  45.032  27.738  0.00  0.00      P    H
ATOM   2204  CZ  PHE A 135      47.829  44.872  29.752  1.00  0.00      P    C
ATOM   2205  HZ  PHE A 135      48.196  43.863  29.628  0.00  0.00      P    H
ATOM   2206  CD2 PHE A 135      47.514  46.823  31.128  1.00  0.00      P    C
ATOM   2207  HD2 PHE A 135      47.616  47.307  32.089  0.00  0.00      P    H
ATOM   2208  CE2 PHE A 135      47.977  45.520  30.975  1.00  0.00      P    C
ATOM   2209  HE2 PHE A 135      48.449  45.015  31.806  0.00  0.00      P    H
ATOM   2210  C   PHE A 135      47.084  51.352  30.049  1.00  0.00      P    C
ATOM   2211  O   PHE A 135      46.553  51.609  31.129  1.00  0.00      P    O
ATOM   2212  N   GLU A 136      47.350  52.272  29.129  1.00  0.00      P    N
ATOM   2213  HN  GLU A 136      47.740  52.065  28.236  0.00  0.00      P    H
ATOM   2214  CA  GLU A 136      47.090  53.693  29.348  1.00  0.00      P    C
ATOM   2215  HA  GLU A 136      47.659  53.964  30.228  0.00  0.00      P    H
ATOM   2216  CB  GLU A 136      47.632  54.503  28.168  1.00  0.00      P    C
ATOM   2217  HB1 GLU A 136      46.897  54.435  27.333  0.00  0.00      P    H
ATOM   2218  HB2 GLU A 136      47.684  55.581  28.442  0.00  0.00      P    H
ATOM   2219  CG  GLU A 136      48.990  54.025  27.675  1.00  0.00      P    C
ATOM   2220  HG1 GLU A 136      49.597  53.688  28.535  0.00  0.00      P    H
ATOM   2221  HG2 GLU A 136      48.880  53.189  26.957  0.00  0.00      P    H
ATOM   2222  CD  GLU A 136      49.793  55.129  27.011  1.00  0.00      P    C
ATOM   2223  OE1 GLU A 136      50.335  55.985  27.744  1.00  0.00      P    O
ATOM   2224  OE2 GLU A 136      49.878  55.146  25.762  1.00  0.00      P    O
ATOM   2225  C   GLU A 136      45.642  54.078  29.610  1.00  0.00      P    C
ATOM   2226  O   GLU A 136      45.374  54.938  30.446  1.00  0.00      P    O
ATOM   2227  N   ASP A 137      44.709  53.452  28.903  1.00  0.00      P    N
ATOM   2228  HN  ASP A 137      44.864  52.748  28.215  0.00  0.00      P    H
ATOM   2229  CA  ASP A 137      43.296  53.765  29.089  1.00  0.00      P    C
ATOM   2230  HA  ASP A 137      43.210  54.833  28.925  0.00  0.00      P    H
ATOM   2231  CB  ASP A 137      42.456  53.025  28.044  1.00  0.00      P    C
ATOM   2232  HB1 ASP A 137      41.381  53.176  28.266  0.00  0.00      P    H
ATOM   2233  HB2 ASP A 137      42.661  53.418  27.029  0.00  0.00      P    H
ATOM   2234  CG  ASP A 137      42.707  51.529  28.036  1.00  0.00      P    C
ATOM   2235  OD1 ASP A 137      43.838  51.104  28.352  1.00  0.00      P    O
ATOM   2236  OD2 ASP A 137      41.774  50.776  27.688  1.00  0.00      P    O
ATOM   2237  C   ASP A 137      42.768  53.489  30.507  1.00  0.00      P    C
ATOM   2238  O   ASP A 137      41.973  54.270  31.026  1.00  0.00      P    O
ATOM   2239  N   THR A 138      43.208  52.404  31.144  1.00  0.00      P    N
ATOM   2240  HN  THR A 138      43.853  51.736  30.774  0.00  0.00      P    H
ATOM   2241  CA  THR A 138      42.746  52.107  32.503  1.00  0.00      P    C
ATOM   2242  HA  THR A 138      41.960  52.824  32.700  0.00  0.00      P    H
ATOM   2243  CB  THR A 138      42.216  50.652  32.627  1.00  0.00      P    C
ATOM   2244  HB  THR A 138      41.888  50.531  33.688  0.00  0.00      P    H
ATOM   2245  OG1 THR A 138      43.280  49.722  32.387  1.00  0.00      P    O
ATOM   2246  HG1 THR A 138      42.881  48.849  32.468  0.00  0.00      P    H
ATOM   2247  CG2 THR A 138      41.089  50.409  31.621  1.00  0.00      P    C
ATOM   2248 HG21 THR A 138      40.627  49.411  31.778  0.00  0.00      P    H
ATOM   2249 HG22 THR A 138      40.293  51.176  31.738  0.00  0.00      P    H
ATOM   2250 HG23 THR A 138      41.467  50.457  30.577  0.00  0.00      P    H
ATOM   2251  C   THR A 138      43.829  52.347  33.557  1.00  0.00      P    C
ATOM   2252  O   THR A 138      43.667  51.985  34.720  1.00  0.00      P    O
ATOM   2253  N   ASN A 139      44.935  52.956  33.131  1.00  0.00      P    N
ATOM   2254  HN  ASN A 139      45.071  53.219  32.177  0.00  0.00      P    H
ATOM   2255  CA  ASN A 139      46.048  53.294  34.017  1.00  0.00      P    C
ATOM   2256  HA  ASN A 139      46.861  53.550  33.346  0.00  0.00      P    H
ATOM   2257  CB  ASN A 139      45.645  54.485  34.890  1.00  0.00      P    C
ATOM   2258  HB1 ASN A 139      45.114  55.217  34.243  0.00  0.00      P    H
ATOM   2259  HB2 ASN A 139      44.936  54.162  35.679  0.00  0.00      P    H
ATOM   2260  CG  ASN A 139      46.831  55.186  35.511  1.00  0.00      P    C
ATOM   2261  OD1 ASN A 139      47.763  55.584  34.815  1.00  0.00      P    O
ATOM   2262  ND2 ASN A 139      46.796  55.354  36.827  1.00  0.00      P    N
ATOM   2263 HD21 ASN A 139      47.566  55.825  37.249  0.00  0.00      P    H
ATOM   2264 HD22 ASN A 139      46.008  55.042  37.348  0.00  0.00      P    H
ATOM   2265  C   ASN A 139      46.522  52.137  34.900  1.00  0.00      P    C
ATOM   2266  O   ASN A 139      46.546  52.246  36.133  1.00  0.00      P    O
ATOM   2267  N   LEU A 140      46.911  51.041  34.256  1.00  0.00      P    N
ATOM   2268  HN  LEU A 140      46.906  50.960  33.261  0.00  0.00      P    H
ATOM   2269  CA  LEU A 140      47.384  49.849  34.953  1.00  0.00      P    C
ATOM   2270  HA  LEU A 140      47.546  50.145  35.982  0.00  0.00      P    H
ATOM   2271  CB  LEU A 140      46.353  48.729  34.832  1.00  0.00      P    C
ATOM   2272  HB1 LEU A 140      46.109  48.622  33.750  0.00  0.00      P    H
ATOM   2273  HB2 LEU A 140      46.824  47.769  35.138  0.00  0.00      P    H
ATOM   2274  CG  LEU A 140      45.041  48.899  35.580  1.00  0.00      P    C
ATOM   2275  HG  LEU A 140      44.614  49.909  35.366  0.00  0.00      P    H
ATOM   2276  CD1 LEU A 140      44.070  47.839  35.100  1.00  0.00      P    C
ATOM   2277 HD11 LEU A 140      43.113  47.904  35.662  0.00  0.00      P    H
ATOM   2278 HD12 LEU A 140      43.850  47.971  34.019  0.00  0.00      P    H
ATOM   2279 HD13 LEU A 140      44.492  46.823  35.251  0.00  0.00      P    H
ATOM   2280  CD2 LEU A 140      45.289  48.801  37.080  1.00  0.00      P    C
ATOM   2281 HD21 LEU A 140      44.338  48.943  37.638  0.00  0.00      P    H
ATOM   2282 HD22 LEU A 140      45.701  47.812  37.363  0.00  0.00      P    H
ATOM   2283 HD23 LEU A 140      46.005  49.585  37.408  0.00  0.00      P    H
ATOM   2284  C   LEU A 140      48.715  49.347  34.404  1.00  0.00      P    C
ATOM   2285  O   LEU A 140      48.949  49.384  33.196  1.00  0.00      P    O
ATOM   2286  N   LYS A 141      49.570  48.856  35.299  1.00  0.00      P    N
ATOM   2287  HN  LYS A 141      49.366  48.816  36.276  0.00  0.00      P    H
ATOM   2288  CA  LYS A 141      50.880  48.335  34.918  1.00  0.00      P    C
ATOM   2289  HA  LYS A 141      50.999  48.466  33.849  0.00  0.00      P    H
ATOM   2290  CB  LYS A 141      51.964  49.057  35.723  1.00  0.00      P    C
ATOM   2291  HB1 LYS A 141      51.824  50.150  35.555  0.00  0.00      P    H
ATOM   2292  HB2 LYS A 141      51.786  48.882  36.808  0.00  0.00      P    H
ATOM   2293  CG  LYS A 141      53.412  48.712  35.383  1.00  0.00      P    C
ATOM   2294  HG1 LYS A 141      53.585  47.629  35.580  0.00  0.00      P    H
ATOM   2295  HG2 LYS A 141      53.579  48.882  34.295  0.00  0.00      P    H
ATOM   2296  CD  LYS A 141      54.342  49.573  36.248  1.00  0.00      P    C
ATOM   2297  HD1 LYS A 141      54.200  50.640  35.963  0.00  0.00      P    H
ATOM   2298  HD2 LYS A 141      54.024  49.467  37.311  0.00  0.00      P    H
ATOM   2299  CE  LYS A 141      55.810  49.197  36.119  1.00  0.00      P    C
ATOM   2300  HE1 LYS A 141      55.961  48.124  36.371  0.00  0.00      P    H
ATOM   2301  HE2 LYS A 141      56.167  49.368  35.080  0.00  0.00      P    H
ATOM   2302  NZ  LYS A 141      56.678  50.003  37.036  1.00  0.00      P    N
ATOM   2303  HZ1 LYS A 141      57.673  49.721  36.924  0.00  0.00      P    H
ATOM   2304  HZ2 LYS A 141      56.578  51.013  36.810  0.00  0.00      P    H
ATOM   2305  HZ3 LYS A 141      56.383  49.843  38.020  0.00  0.00      P    H
ATOM   2306  C   LYS A 141      50.912  46.832  35.200  1.00  0.00      P    C
ATOM   2307  O   LYS A 141      50.515  46.382  36.274  1.00  0.00      P    O
ATOM   2308  N   LEU A 142      51.380  46.052  34.235  1.00  0.00      P    N
ATOM   2309  HN  LEU A 142      51.715  46.376  33.353  0.00  0.00      P    H
ATOM   2310  CA  LEU A 142      51.440  44.604  34.404  1.00  0.00      P    C
ATOM   2311  HA  LEU A 142      51.144  44.398  35.425  0.00  0.00      P    H
ATOM   2312  CB  LEU A 142      50.492  43.932  33.409  1.00  0.00      P    C
ATOM   2313  HB1 LEU A 142      49.501  44.432  33.509  0.00  0.00      P    H
ATOM   2314  HB2 LEU A 142      50.842  44.146  32.375  0.00  0.00      P    H
ATOM   2315  CG  LEU A 142      50.281  42.430  33.579  1.00  0.00      P    C
ATOM   2316  HG  LEU A 142      51.242  41.901  33.371  0.00  0.00      P    H
ATOM   2317  CD1 LEU A 142      49.815  42.105  34.992  1.00  0.00      P    C
ATOM   2318 HD11 LEU A 142      49.617  41.017  35.097  0.00  0.00      P    H
ATOM   2319 HD12 LEU A 142      50.590  42.392  35.735  0.00  0.00      P    H
ATOM   2320 HD13 LEU A 142      48.879  42.652  35.232  0.00  0.00      P    H
ATOM   2321  CD2 LEU A 142      49.262  41.968  32.559  1.00  0.00      P    C
ATOM   2322 HD21 LEU A 142      49.100  40.872  32.645  0.00  0.00      P    H
ATOM   2323 HD22 LEU A 142      48.282  42.466  32.704  0.00  0.00      P    H
ATOM   2324 HD23 LEU A 142      49.616  42.187  31.528  0.00  0.00      P    H
ATOM   2325  C   LEU A 142      52.866  44.083  34.223  1.00  0.00      P    C
ATOM   2326  O   LEU A 142      53.503  44.344  33.204  1.00  0.00      P    O
ATOM   2327  N   THR A 143      53.352  43.333  35.212  1.00  0.00      P    N
ATOM   2328  HN  THR A 143      52.840  43.083  36.033  0.00  0.00      P    H
ATOM   2329  CA  THR A 143      54.712  42.804  35.169  1.00  0.00      P    C
ATOM   2330  HA  THR A 143      55.034  42.986  34.153  0.00  0.00      P    H
ATOM   2331  CB  THR A 143      55.593  43.485  36.227  1.00  0.00      P    C
ATOM   2332  HB  THR A 143      55.176  43.183  37.219  0.00  0.00      P    H
ATOM   2333  OG1 THR A 143      55.472  44.906  36.110  1.00  0.00      P    O
ATOM   2334  HG1 THR A 143      56.052  45.270  36.787  0.00  0.00      P    H
ATOM   2335  CG2 THR A 143      57.054  43.083  36.043  1.00  0.00      P    C
ATOM   2336 HG21 THR A 143      57.680  43.479  36.870  0.00  0.00      P    H
ATOM   2337 HG22 THR A 143      57.154  41.977  36.039  0.00  0.00      P    H
ATOM   2338 HG23 THR A 143      57.459  43.472  35.084  0.00  0.00      P    H
ATOM   2339  C   THR A 143      54.832  41.303  35.399  1.00  0.00      P    C
ATOM   2340  O   THR A 143      54.256  40.758  36.343  1.00  0.00      P    O
ATOM   2341  N   LEU A 144      55.589  40.636  34.533  1.00  0.00      P    N
ATOM   2342  HN  LEU A 144      56.044  41.045  33.745  0.00  0.00      P    H
ATOM   2343  CA  LEU A 144      55.816  39.205  34.680  1.00  0.00      P    C
ATOM   2344  HA  LEU A 144      54.909  38.738  35.042  0.00  0.00      P    H
ATOM   2345  CB  LEU A 144      56.357  38.584  33.389  1.00  0.00      P    C
ATOM   2346  HB1 LEU A 144      55.558  38.680  32.618  0.00  0.00      P    H
ATOM   2347  HB2 LEU A 144      57.212  39.195  33.024  0.00  0.00      P    H
ATOM   2348  CG  LEU A 144      56.731  37.109  33.604  1.00  0.00      P    C
ATOM   2349  HG  LEU A 144      57.421  37.038  34.480  0.00  0.00      P    H
ATOM   2350  CD1 LEU A 144      55.443  36.340  33.903  1.00  0.00      P    C
ATOM   2351 HD11 LEU A 144      55.655  35.255  34.019  0.00  0.00      P    H
ATOM   2352 HD12 LEU A 144      54.977  36.708  34.842  0.00  0.00      P    H
ATOM   2353 HD13 LEU A 144      54.711  36.464  33.076  0.00  0.00      P    H
ATOM   2354  CD2 LEU A 144      57.444  36.519  32.394  1.00  0.00      P    C
ATOM   2355 HD21 LEU A 144      57.718  35.459  32.586  0.00  0.00      P    H
ATOM   2356 HD22 LEU A 144      56.804  36.542  31.489  0.00  0.00      P    H
ATOM   2357 HD23 LEU A 144      58.376  37.085  32.177  0.00  0.00      P    H
ATOM   2358  C   LEU A 144      56.874  39.063  35.770  1.00  0.00      P    C
ATOM   2359  O   LEU A 144      58.019  39.490  35.593  1.00  0.00      P    O
ATOM   2360  N   ILE A 145      56.485  38.470  36.890  1.00  0.00      P    N
ATOM   2361  HN  ILE A 145      55.561  38.121  37.031  0.00  0.00      P    H
ATOM   2362  CA  ILE A 145      57.376  38.273  38.023  1.00  0.00      P    C
ATOM   2363  HA  ILE A 145      58.146  39.030  37.950  0.00  0.00      P    H
ATOM   2364  CB  ILE A 145      56.579  38.347  39.340  1.00  0.00      P    C
ATOM   2365  HB  ILE A 145      55.814  37.535  39.250  0.00  0.00      P    H
ATOM   2366  CG2 ILE A 145      57.501  38.153  40.520  1.00  0.00      P    C
ATOM   2367 HG21 ILE A 145      56.918  38.049  41.459  0.00  0.00      P    H
ATOM   2368 HG22 ILE A 145      58.111  37.233  40.399  0.00  0.00      P    H
ATOM   2369 HG23 ILE A 145      58.189  39.017  40.633  0.00  0.00      P    H
ATOM   2370  CG1 ILE A 145      55.817  39.679  39.412  1.00  0.00      P    C
ATOM   2371 HG11 ILE A 145      55.075  39.734  38.584  0.00  0.00      P    H
ATOM   2372 HG12 ILE A 145      55.246  39.717  40.368  0.00  0.00      P    H
ATOM   2373  CD  ILE A 145      56.685  40.945  39.354  1.00  0.00      P    C
ATOM   2374  HD1 ILE A 145      56.053  41.852  39.471  0.00  0.00      P    H
ATOM   2375  HD2 ILE A 145      57.440  40.940  40.169  0.00  0.00      P    H
ATOM   2376  HD3 ILE A 145      57.216  41.020  38.382  0.00  0.00      P    H
ATOM   2377  C   ILE A 145      58.076  36.918  37.915  1.00  0.00      P    C
ATOM   2378  O   ILE A 145      59.266  36.797  38.207  1.00  0.00      P    O
ATOM   2379  N   SER A 146      57.331  35.898  37.501  1.00  0.00      P    N
ATOM   2380  HN  SER A 146      56.357  35.961  37.282  0.00  0.00      P    H
ATOM   2381  CA  SER A 146      57.895  34.569  37.330  1.00  0.00      P    C
ATOM   2382  HA  SER A 146      58.799  34.685  36.747  0.00  0.00      P    H
ATOM   2383  CB  SER A 146      58.159  33.892  38.676  1.00  0.00      P    C
ATOM   2384  HB1 SER A 146      58.757  32.971  38.489  0.00  0.00      P    H
ATOM   2385  HB2 SER A 146      58.772  34.553  39.329  0.00  0.00      P    H
ATOM   2386  OG  SER A 146      56.948  33.531  39.304  1.00  0.00      P    O
ATOM   2387  HG1 SER A 146      57.170  32.922  40.020  0.00  0.00      P    H
ATOM   2388  C   SER A 146      56.943  33.718  36.519  1.00  0.00      P    C
ATOM   2389  O   SER A 146      55.760  34.012  36.418  1.00  0.00      P    O
ATOM   2390  N   GLU A 147      57.472  32.642  35.960  1.00  0.00      P    N
ATOM   2391  HN  GLU A 147      58.423  32.366  36.065  0.00  0.00      P    H
ATOM   2392  CA  GLU A 147      56.690  31.753  35.127  1.00  0.00      P    C
ATOM   2393  HA  GLU A 147      55.654  31.775  35.442  0.00  0.00      P    H
ATOM   2394  CB  GLU A 147      56.857  32.186  33.668  1.00  0.00      P    C
ATOM   2395  HB1 GLU A 147      56.288  33.133  33.519  0.00  0.00      P    H
ATOM   2396  HB2 GLU A 147      57.923  32.437  33.469  0.00  0.00      P    H
ATOM   2397  CG  GLU A 147      56.396  31.212  32.603  1.00  0.00      P    C
ATOM   2398  HG1 GLU A 147      57.064  30.332  32.594  0.00  0.00      P    H
ATOM   2399  HG2 GLU A 147      55.356  30.879  32.793  0.00  0.00      P    H
ATOM   2400  CD  GLU A 147      56.478  31.826  31.211  1.00  0.00      P    C
ATOM   2401  OE1 GLU A 147      57.483  32.498  30.907  1.00  0.00      P    O
ATOM   2402  OE2 GLU A 147      55.539  31.642  30.411  1.00  0.00      P    O
ATOM   2403  C   GLU A 147      57.199  30.340  35.349  1.00  0.00      P    C
ATOM   2404  O   GLU A 147      58.394  30.121  35.543  1.00  0.00      P    O
ATOM   2405  N   ASP A 148      56.282  29.385  35.335  1.00  0.00      P    N
ATOM   2406  HN  ASP A 148      55.308  29.521  35.177  0.00  0.00      P    H
ATOM   2407  CA  ASP A 148      56.630  27.993  35.559  1.00  0.00      P    C
ATOM   2408  HA  ASP A 148      57.699  27.881  35.414  0.00  0.00      P    H
ATOM   2409  CB  ASP A 148      56.148  27.577  36.950  1.00  0.00      P    C
ATOM   2410  HB1 ASP A 148      56.476  28.333  37.691  0.00  0.00      P    H
ATOM   2411  HB2 ASP A 148      55.042  27.518  36.978  0.00  0.00      P    H
ATOM   2412  CG  ASP A 148      56.707  26.248  37.389  1.00  0.00      P    C
ATOM   2413  OD1 ASP A 148      56.620  25.274  36.610  1.00  0.00      P    O
ATOM   2414  OD2 ASP A 148      57.228  26.180  38.521  1.00  0.00      P    O
ATOM   2415  C   ASP A 148      55.951  27.155  34.485  1.00  0.00      P    C
ATOM   2416  O   ASP A 148      54.756  26.868  34.573  1.00  0.00      P    O
ATOM   2417  N   ILE A 149      56.717  26.778  33.465  1.00  0.00      P    N
ATOM   2418  HN  ILE A 149      57.685  27.005  33.382  0.00  0.00      P    H
ATOM   2419  CA  ILE A 149      56.192  25.983  32.359  1.00  0.00      P    C
ATOM   2420  HA  ILE A 149      55.143  26.234  32.272  0.00  0.00      P    H
ATOM   2421  CB  ILE A 149      56.976  26.245  31.062  1.00  0.00      P    C
ATOM   2422  HB  ILE A 149      58.036  25.993  31.320  0.00  0.00      P    H
ATOM   2423  CG2 ILE A 149      56.382  25.430  29.918  1.00  0.00      P    C
ATOM   2424 HG21 ILE A 149      57.030  25.489  29.019  0.00  0.00      P    H
ATOM   2425 HG22 ILE A 149      56.293  24.360  30.199  0.00  0.00      P    H
ATOM   2426 HG23 ILE A 149      55.374  25.806  29.644  0.00  0.00      P    H
ATOM   2427  CG1 ILE A 149      56.937  27.741  30.726  1.00  0.00      P    C
ATOM   2428 HG11 ILE A 149      55.882  28.071  30.599  0.00  0.00      P    H
ATOM   2429 HG12 ILE A 149      57.360  28.314  31.583  0.00  0.00      P    H
ATOM   2430  CD  ILE A 149      57.719  28.108  29.484  1.00  0.00      P    C
ATOM   2431  HD1 ILE A 149      57.700  29.208  29.327  0.00  0.00      P    H
ATOM   2432  HD2 ILE A 149      58.779  27.788  29.580  0.00  0.00      P    H
ATOM   2433  HD3 ILE A 149      57.285  27.625  28.583  0.00  0.00      P    H
ATOM   2434  C   ILE A 149      56.264  24.496  32.674  1.00  0.00      P    C
ATOM   2435  O   ILE A 149      57.309  23.988  33.082  1.00  0.00      P    O
ATOM   2436  N   LYS A 150      55.144  23.805  32.483  1.00  0.00      P    N
ATOM   2437  HN  LYS A 150      54.299  24.220  32.150  0.00  0.00      P    H
ATOM   2438  CA  LYS A 150      55.068  22.378  32.748  1.00  0.00      P    C
ATOM   2439  HA  LYS A 150      56.075  22.008  32.901  0.00  0.00      P    H
ATOM   2440  CB  LYS A 150      54.160  22.104  33.949  1.00  0.00      P    C
ATOM   2441  HB1 LYS A 150      53.114  22.311  33.624  0.00  0.00      P    H
ATOM   2442  HB2 LYS A 150      54.202  21.019  34.195  0.00  0.00      P    H
ATOM   2443  CG  LYS A 150      54.482  22.952  35.173  1.00  0.00      P    C
ATOM   2444  HG1 LYS A 150      55.016  23.874  34.848  0.00  0.00      P    H
ATOM   2445  HG2 LYS A 150      53.529  23.272  35.653  0.00  0.00      P    H
ATOM   2446  CD  LYS A 150      55.354  22.218  36.188  1.00  0.00      P    C
ATOM   2447  HD1 LYS A 150      56.209  21.753  35.646  0.00  0.00      P    H
ATOM   2448  HD2 LYS A 150      55.776  22.972  36.892  0.00  0.00      P    H
ATOM   2449  CE  LYS A 150      54.549  21.163  36.948  1.00  0.00      P    C
ATOM   2450  HE1 LYS A 150      53.707  21.638  37.499  0.00  0.00      P    H
ATOM   2451  HE2 LYS A 150      54.129  20.410  36.245  0.00  0.00      P    H
ATOM   2452  NZ  LYS A 150      55.369  20.418  37.954  1.00  0.00      P    N
ATOM   2453  HZ1 LYS A 150      54.779  19.715  38.444  0.00  0.00      P    H
ATOM   2454  HZ2 LYS A 150      56.154  19.935  37.473  0.00  0.00      P    H
ATOM   2455  HZ3 LYS A 150      55.756  21.088  38.649  0.00  0.00      P    H
ATOM   2456  C   LYS A 150      54.511  21.680  31.519  1.00  0.00      P    C
ATOM   2457  O   LYS A 150      54.062  22.321  30.568  1.00  0.00      P    O
ATOM   2458  N   SER A 151      54.534  20.357  31.548  1.00  0.00      P    N
ATOM   2459  HN  SER A 151      54.874  19.813  32.315  0.00  0.00      P    H
ATOM   2460  CA  SER A 151      54.050  19.570  30.430  1.00  0.00      P    C
ATOM   2461  HA  SER A 151      54.769  19.747  29.641  0.00  0.00      P    H
ATOM   2462  CB  SER A 151      54.028  18.091  30.818  1.00  0.00      P    C
ATOM   2463  HB1 SER A 151      53.172  17.608  30.294  0.00  0.00      P    H
ATOM   2464  HB2 SER A 151      54.955  17.584  30.466  0.00  0.00      P    H
ATOM   2465  OG  SER A 151      53.855  17.936  32.220  1.00  0.00      P    O
ATOM   2466  HG1 SER A 151      53.626  17.011  32.377  0.00  0.00      P    H
ATOM   2467  C   SER A 151      52.683  19.996  29.902  1.00  0.00      P    C
ATOM   2468  O   SER A 151      52.540  20.291  28.718  1.00  0.00      P    O
ATOM   2469  N   TYR A 152      51.681  20.051  30.770  1.00  0.00      P    N
ATOM   2470  HN  TYR A 152      51.757  19.867  31.749  0.00  0.00      P    H
ATOM   2471  CA  TYR A 152      50.336  20.403  30.321  1.00  0.00      P    C
ATOM   2472  HA  TYR A 152      50.392  20.283  29.246  0.00  0.00      P    H
ATOM   2473  CB  TYR A 152      49.331  19.393  30.888  1.00  0.00      P    C
ATOM   2474  HB1 TYR A 152      48.303  19.698  30.594  0.00  0.00      P    H
ATOM   2475  HB2 TYR A 152      49.508  18.381  30.463  0.00  0.00      P    H
ATOM   2476  CG  TYR A 152      49.329  19.294  32.403  1.00  0.00      P    C
ATOM   2477  CD1 TYR A 152      50.477  18.916  33.101  1.00  0.00      P    C
ATOM   2478  HD1 TYR A 152      51.382  18.680  32.559  0.00  0.00      P    H
ATOM   2479  CE1 TYR A 152      50.476  18.814  34.495  1.00  0.00      P    C
ATOM   2480  HE1 TYR A 152      51.369  18.517  35.025  0.00  0.00      P    H
ATOM   2481  CZ  TYR A 152      49.315  19.090  35.201  1.00  0.00      P    C
ATOM   2482  OH  TYR A 152      49.300  18.997  36.576  1.00  0.00      P    O
ATOM   2483  HH  TYR A 152      48.438  19.293  36.875  0.00  0.00      P    H
ATOM   2484  CD2 TYR A 152      48.175  19.568  33.138  1.00  0.00      P    C
ATOM   2485  HD2 TYR A 152      47.258  19.827  32.627  0.00  0.00      P    H
ATOM   2486  CE2 TYR A 152      48.163  19.466  34.530  1.00  0.00      P    C
ATOM   2487  HE2 TYR A 152      47.251  19.660  35.074  0.00  0.00      P    H
ATOM   2488  C   TYR A 152      49.833  21.821  30.590  1.00  0.00      P    C
ATOM   2489  O   TYR A 152      48.789  22.210  30.071  1.00  0.00      P    O
ATOM   2490  N   TYR A 153      50.556  22.601  31.387  1.00  0.00      P    N
ATOM   2491  HN  TYR A 153      51.417  22.346  31.825  0.00  0.00      P    H
ATOM   2492  CA  TYR A 153      50.101  23.961  31.685  1.00  0.00      P    C
ATOM   2493  HA  TYR A 153      49.787  24.394  30.743  0.00  0.00      P    H
ATOM   2494  CB  TYR A 153      48.978  23.916  32.731  1.00  0.00      P    C
ATOM   2495  HB1 TYR A 153      48.451  24.895  32.742  0.00  0.00      P    H
ATOM   2496  HB2 TYR A 153      48.226  23.141  32.467  0.00  0.00      P    H
ATOM   2497  CG  TYR A 153      49.475  23.673  34.138  1.00  0.00      P    C
ATOM   2498  CD1 TYR A 153      49.944  24.725  34.923  1.00  0.00      P    C
ATOM   2499  HD1 TYR A 153      49.920  25.735  34.538  0.00  0.00      P    H
ATOM   2500  CE1 TYR A 153      50.465  24.500  36.190  1.00  0.00      P    C
ATOM   2501  HE1 TYR A 153      50.833  25.322  36.787  0.00  0.00      P    H
ATOM   2502  CZ  TYR A 153      50.521  23.208  36.692  1.00  0.00      P    C
ATOM   2503  OH  TYR A 153      51.038  22.984  37.953  1.00  0.00      P    O
ATOM   2504  HH  TYR A 153      50.927  22.051  38.148  0.00  0.00      P    H
ATOM   2505  CD2 TYR A 153      49.534  22.386  34.662  1.00  0.00      P    C
ATOM   2506  HD2 TYR A 153      49.208  21.545  34.066  0.00  0.00      P    H
ATOM   2507  CE2 TYR A 153      50.055  22.147  35.931  1.00  0.00      P    C
ATOM   2508  HE2 TYR A 153      50.112  21.136  36.305  0.00  0.00      P    H
ATOM   2509  C   TYR A 153      51.241  24.820  32.217  1.00  0.00      P    C
ATOM   2510  O   TYR A 153      52.319  24.315  32.519  1.00  0.00      P    O
ATOM   2511  N   THR A 154      50.983  26.119  32.344  1.00  0.00      P    N
ATOM   2512  HN  THR A 154      50.107  26.535  32.102  0.00  0.00      P    H
ATOM   2513  CA  THR A 154      51.971  27.059  32.855  1.00  0.00      P    C
ATOM   2514  HA  THR A 154      52.696  26.459  33.388  0.00  0.00      P    H
ATOM   2515  CB  THR A 154      52.579  27.928  31.720  1.00  0.00      P    C
ATOM   2516  HB  THR A 154      51.713  28.332  31.141  0.00  0.00      P    H
ATOM   2517  OG1 THR A 154      53.353  27.106  30.837  1.00  0.00      P    O
ATOM   2518  HG1 THR A 154      53.706  27.706  30.171  0.00  0.00      P    H
ATOM   2519  CG2 THR A 154      53.482  29.006  32.308  1.00  0.00      P    C
ATOM   2520 HG21 THR A 154      53.832  29.703  31.518  0.00  0.00      P    H
ATOM   2521 HG22 THR A 154      52.931  29.600  33.068  0.00  0.00      P    H
ATOM   2522 HG23 THR A 154      54.374  28.558  32.796  0.00  0.00      P    H
ATOM   2523  C   THR A 154      51.365  28.018  33.877  1.00  0.00      P    C
ATOM   2524  O   THR A 154      50.306  28.573  33.638  1.00  0.00      P    O
ATOM   2525  N   VAL A 155      52.036  28.214  35.008  1.00  0.00      P    N
ATOM   2526  HN  VAL A 155      52.887  27.753  35.245  0.00  0.00      P    H
ATOM   2527  CA  VAL A 155      51.556  29.151  36.019  1.00  0.00      P    C
ATOM   2528  HA  VAL A 155      50.556  29.471  35.754  0.00  0.00      P    H
ATOM   2529  CB  VAL A 155      51.642  28.578  37.442  1.00  0.00      P    C
ATOM   2530  HB  VAL A 155      52.725  28.457  37.692  0.00  0.00      P    H
ATOM   2531  CG1 VAL A 155      50.993  29.547  38.431  1.00  0.00      P    C
ATOM   2532 HG11 VAL A 155      51.016  29.123  39.458  0.00  0.00      P    H
ATOM   2533 HG12 VAL A 155      51.528  30.519  38.463  0.00  0.00      P    H
ATOM   2534 HG13 VAL A 155      49.932  29.733  38.160  0.00  0.00      P    H
ATOM   2535  CG2 VAL A 155      50.962  27.235  37.507  1.00  0.00      P    C
ATOM   2536 HG21 VAL A 155      50.985  26.833  38.542  0.00  0.00      P    H
ATOM   2537 HG22 VAL A 155      49.901  27.319  37.188  0.00  0.00      P    H
ATOM   2538 HG23 VAL A 155      51.466  26.497  36.849  0.00  0.00      P    H
ATOM   2539  C   VAL A 155      52.452  30.376  35.979  1.00  0.00      P    C
ATOM   2540  O   VAL A 155      53.675  30.247  35.990  1.00  0.00      P    O
ATOM   2541  N   ARG A 156      51.857  31.561  35.929  1.00  0.00      P    N
ATOM   2542  HN  ARG A 156      50.866  31.671  35.910  0.00  0.00      P    H
ATOM   2543  CA  ARG A 156      52.650  32.781  35.899  1.00  0.00      P    C
ATOM   2544  HA  ARG A 156      53.698  32.512  35.964  0.00  0.00      P    H
ATOM   2545  CB  ARG A 156      52.386  33.579  34.621  1.00  0.00      P    C
ATOM   2546  HB1 ARG A 156      51.304  33.854  34.639  0.00  0.00      P    H
ATOM   2547  HB2 ARG A 156      52.946  34.539  34.659  0.00  0.00      P    H
ATOM   2548  CG  ARG A 156      52.679  32.811  33.338  1.00  0.00      P    C
ATOM   2549  HG1 ARG A 156      53.631  32.252  33.470  0.00  0.00      P    H
ATOM   2550  HG2 ARG A 156      51.894  32.034  33.194  0.00  0.00      P    H
ATOM   2551  CD  ARG A 156      52.690  33.738  32.128  1.00  0.00      P    C
ATOM   2552  HD1 ARG A 156      51.707  34.257  32.050  0.00  0.00      P    H
ATOM   2553  HD2 ARG A 156      53.494  34.506  32.208  0.00  0.00      P    H
ATOM   2554  NE  ARG A 156      52.938  33.010  30.887  1.00  0.00      P    N
ATOM   2555  HE  ARG A 156      53.857  33.173  30.510  0.00  0.00      P    H
ATOM   2556  CZ  ARG A 156      52.058  32.208  30.295  1.00  0.00      P    C
ATOM   2557  NH1 ARG A 156      50.857  32.021  30.823  1.00  0.00      P    N
ATOM   2558 HH11 ARG A 156      50.209  31.405  30.397  0.00  0.00      P    H
ATOM   2559 HH12 ARG A 156      50.703  32.423  31.728  0.00  0.00      P    H
ATOM   2560  NH2 ARG A 156      52.381  31.598  29.163  1.00  0.00      P    N
ATOM   2561 HH21 ARG A 156      51.700  31.070  28.675  0.00  0.00      P    H
ATOM   2562 HH22 ARG A 156      53.236  31.865  28.738  0.00  0.00      P    H
ATOM   2563  C   ARG A 156      52.351  33.644  37.097  1.00  0.00      P    C
ATOM   2564  O   ARG A 156      51.217  33.741  37.542  1.00  0.00      P    O
ATOM   2565  N   GLN A 157      53.387  34.261  37.635  1.00  0.00      P    N
ATOM   2566  HN  GLN A 157      54.331  34.182  37.319  0.00  0.00      P    H
ATOM   2567  CA  GLN A 157      53.209  35.132  38.771  1.00  0.00      P    C
ATOM   2568  HA  GLN A 157      52.216  35.021  39.190  0.00  0.00      P    H
ATOM   2569  CB  GLN A 157      54.337  34.899  39.774  1.00  0.00      P    C
ATOM   2570  HB1 GLN A 157      54.568  33.809  39.751  0.00  0.00      P    H
ATOM   2571  HB2 GLN A 157      55.257  35.419  39.422  0.00  0.00      P    H
ATOM   2572  CG  GLN A 157      54.017  35.305  41.201  1.00  0.00      P    C
ATOM   2573  HG1 GLN A 157      54.116  36.405  41.322  0.00  0.00      P    H
ATOM   2574  HG2 GLN A 157      52.976  35.026  41.465  0.00  0.00      P    H
ATOM   2575  CD  GLN A 157      54.967  34.671  42.205  1.00  0.00      P    C
ATOM   2576  OE1 GLN A 157      56.189  34.805  42.098  1.00  0.00      P    O
ATOM   2577  NE2 GLN A 157      54.407  33.975  43.186  1.00  0.00      P    N
ATOM   2578 HE21 GLN A 157      55.021  33.560  43.851  0.00  0.00      P    H
ATOM   2579 HE22 GLN A 157      53.418  33.876  43.220  0.00  0.00      P    H
ATOM   2580  C   GLN A 157      53.287  36.510  38.138  1.00  0.00      P    C
ATOM   2581  O   GLN A 157      54.281  36.848  37.501  1.00  0.00      P    O
ATOM   2582  N   LEU A 158      52.220  37.288  38.277  1.00  0.00      P    N
ATOM   2583  HN  LEU A 158      51.395  37.030  38.776  0.00  0.00      P    H
ATOM   2584  CA  LEU A 158      52.173  38.620  37.691  1.00  0.00      P    C
ATOM   2585  HA  LEU A 158      53.152  38.803  37.267  0.00  0.00      P    H
ATOM   2586  CB  LEU A 158      51.058  38.698  36.638  1.00  0.00      P    C
ATOM   2587  HB1 LEU A 158      50.089  38.571  37.174  0.00  0.00      P    H
ATOM   2588  HB2 LEU A 158      51.038  39.724  36.207  0.00  0.00      P    H
ATOM   2589  CG  LEU A 158      51.013  37.715  35.464  1.00  0.00      P    C
ATOM   2590  HG  LEU A 158      51.040  36.670  35.857  0.00  0.00      P    H
ATOM   2591  CD1 LEU A 158      49.724  37.935  34.683  1.00  0.00      P    C
ATOM   2592 HD11 LEU A 158      49.687  37.267  33.796  0.00  0.00      P    H
ATOM   2593 HD12 LEU A 158      48.839  37.720  35.320  0.00  0.00      P    H
ATOM   2594 HD13 LEU A 158      49.654  38.986  34.329  0.00  0.00      P    H
ATOM   2595  CD2 LEU A 158      52.221  37.911  34.567  1.00  0.00      P    C
ATOM   2596 HD21 LEU A 158      52.199  37.185  33.725  0.00  0.00      P    H
ATOM   2597 HD22 LEU A 158      52.247  38.930  34.132  0.00  0.00      P    H
ATOM   2598 HD23 LEU A 158      53.160  37.750  35.139  0.00  0.00      P    H
ATOM   2599  C   LEU A 158      51.921  39.688  38.742  1.00  0.00      P    C
ATOM   2600  O   LEU A 158      51.288  39.426  39.757  1.00  0.00      P    O
ATOM   2601  N   GLU A 159      52.421  40.894  38.495  1.00  0.00      P    N
ATOM   2602  HN  GLU A 159      52.966  41.142  37.699  0.00  0.00      P    H
ATOM   2603  CA  GLU A 159      52.195  41.989  39.418  1.00  0.00      P    C
ATOM   2604  HA  GLU A 159      51.610  41.636  40.258  0.00  0.00      P    H
ATOM   2605  CB  GLU A 159      53.510  42.600  39.915  1.00  0.00      P    C
ATOM   2606  HB1 GLU A 159      54.032  41.840  40.541  0.00  0.00      P    H
ATOM   2607  HB2 GLU A 159      54.184  42.798  39.052  0.00  0.00      P    H
ATOM   2608  CG  GLU A 159      53.278  43.876  40.731  1.00  0.00      P    C
ATOM   2609  HG1 GLU A 159      53.154  44.735  40.046  0.00  0.00      P    H
ATOM   2610  HG2 GLU A 159      52.374  43.783  41.366  0.00  0.00      P    H
ATOM   2611  CD  GLU A 159      54.448  44.243  41.628  1.00  0.00      P    C
ATOM   2612  OE1 GLU A 159      54.869  43.384  42.437  1.00  0.00      P    O
ATOM   2613  OE2 GLU A 159      54.936  45.392  41.535  1.00  0.00      P    O
ATOM   2614  C   GLU A 159      51.374  43.052  38.713  1.00  0.00      P    C
ATOM   2615  O   GLU A 159      51.800  43.616  37.704  1.00  0.00      P    O
ATOM   2616  N   LEU A 160      50.185  43.308  39.241  1.00  0.00      P    N
ATOM   2617  HN  LEU A 160      49.818  42.852  40.049  0.00  0.00      P    H
ATOM   2618  CA  LEU A 160      49.298  44.306  38.663  1.00  0.00      P    C
ATOM   2619  HA  LEU A 160      49.702  44.598  37.702  0.00  0.00      P    H
ATOM   2620  CB  LEU A 160      47.870  43.750  38.555  1.00  0.00      P    C
ATOM   2621  HB1 LEU A 160      47.923  42.826  37.935  0.00  0.00      P    H
ATOM   2622  HB2 LEU A 160      47.531  43.425  39.564  0.00  0.00      P    H
ATOM   2623  CG  LEU A 160      46.811  44.662  37.937  1.00  0.00      P    C
ATOM   2624  HG  LEU A 160      46.792  45.633  38.488  0.00  0.00      P    H
ATOM   2625  CD1 LEU A 160      47.128  44.908  36.468  1.00  0.00      P    C
ATOM   2626 HD11 LEU A 160      46.337  45.531  35.998  0.00  0.00      P    H
ATOM   2627 HD12 LEU A 160      48.099  45.437  36.361  0.00  0.00      P    H
ATOM   2628 HD13 LEU A 160      47.188  43.948  35.913  0.00  0.00      P    H
ATOM   2629  CD2 LEU A 160      45.424  44.004  38.082  1.00  0.00      P    C
ATOM   2630 HD21 LEU A 160      44.638  44.663  37.654  0.00  0.00      P    H
ATOM   2631 HD22 LEU A 160      45.374  43.032  37.551  0.00  0.00      P    H
ATOM   2632 HD23 LEU A 160      45.186  43.830  39.154  0.00  0.00      P    H
ATOM   2633  C   LEU A 160      49.317  45.536  39.563  1.00  0.00      P    C
ATOM   2634  O   LEU A 160      49.048  45.446  40.763  1.00  0.00      P    O
ATOM   2635  N   GLU A 161      49.645  46.683  38.980  1.00  0.00      P    N
ATOM   2636  HN  GLU A 161      49.866  46.789  38.015  0.00  0.00      P    H
ATOM   2637  CA  GLU A 161      49.708  47.916  39.738  1.00  0.00      P    C
ATOM   2638  HA  GLU A 161      49.443  47.680  40.761  0.00  0.00      P    H
ATOM   2639  CB  GLU A 161      51.125  48.494  39.686  1.00  0.00      P    C
ATOM   2640  HB1 GLU A 161      51.799  47.812  40.254  0.00  0.00      P    H
ATOM   2641  HB2 GLU A 161      51.497  48.487  38.637  0.00  0.00      P    H
ATOM   2642  CG  GLU A 161      51.247  49.903  40.267  1.00  0.00      P    C
ATOM   2643  HG1 GLU A 161      50.688  50.614  39.632  0.00  0.00      P    H
ATOM   2644  HG2 GLU A 161      50.846  49.943  41.299  0.00  0.00      P    H
ATOM   2645  CD  GLU A 161      52.684  50.424  40.293  1.00  0.00      P    C
ATOM   2646  OE1 GLU A 161      52.892  51.577  40.723  1.00  0.00      P    O
ATOM   2647  OE2 GLU A 161      53.607  49.686  39.889  1.00  0.00      P    O
ATOM   2648  C   GLU A 161      48.725  48.962  39.249  1.00  0.00      P    C
ATOM   2649  O   GLU A 161      48.628  49.235  38.048  1.00  0.00      P    O
ATOM   2650  N   ASN A 162      47.986  49.528  40.196  1.00  0.00      P    N
ATOM   2651  HN  ASN A 162      48.035  49.264  41.158  0.00  0.00      P    H
ATOM   2652  CA  ASN A 162      47.033  50.591  39.910  1.00  0.00      P    C
ATOM   2653  HA  ASN A 162      46.669  50.490  38.893  0.00  0.00      P    H
ATOM   2654  CB  ASN A 162      45.952  50.656  41.001  1.00  0.00      P    C
ATOM   2655  HB1 ASN A 162      45.422  49.679  41.013  0.00  0.00      P    H
ATOM   2656  HB2 ASN A 162      46.418  50.794  41.998  0.00  0.00      P    H
ATOM   2657  CG  ASN A 162      44.919  51.751  40.745  1.00  0.00      P    C
ATOM   2658  OD1 ASN A 162      45.271  52.906  40.496  1.00  0.00      P    O
ATOM   2659  ND2 ASN A 162      43.640  51.391  40.816  1.00  0.00      P    N
ATOM   2660 HD21 ASN A 162      42.956  52.094  40.640  0.00  0.00      P    H
ATOM   2661 HD22 ASN A 162      43.399  50.445  41.009  0.00  0.00      P    H
ATOM   2662  C   ASN A 162      47.905  51.839  39.966  1.00  0.00      P    C
ATOM   2663  O   ASN A 162      48.226  52.328  41.050  1.00  0.00      P    O
ATOM   2664  N   LEU A 163      48.304  52.339  38.801  1.00  0.00      P    N
ATOM   2665  HN  LEU A 163      48.051  51.963  37.912  0.00  0.00      P    H
ATOM   2666  CA  LEU A 163      49.168  53.509  38.732  1.00  0.00      P    C
ATOM   2667  HA  LEU A 163      50.061  53.242  39.282  0.00  0.00      P    H
ATOM   2668  CB  LEU A 163      49.539  53.797  37.268  1.00  0.00      P    C
ATOM   2669  HB1 LEU A 163      48.585  53.911  36.703  0.00  0.00      P    H
ATOM   2670  HB2 LEU A 163      50.049  54.784  37.211  0.00  0.00      P    H
ATOM   2671  CG  LEU A 163      50.390  52.708  36.591  1.00  0.00      P    C
ATOM   2672  HG  LEU A 163      49.809  51.754  36.577  0.00  0.00      P    H
ATOM   2673  CD1 LEU A 163      50.753  53.115  35.168  1.00  0.00      P    C
ATOM   2674 HD11 LEU A 163      51.407  52.349  34.698  0.00  0.00      P    H
ATOM   2675 HD12 LEU A 163      49.838  53.222  34.546  0.00  0.00      P    H
ATOM   2676 HD13 LEU A 163      51.296  54.084  35.163  0.00  0.00      P    H
ATOM   2677  CD2 LEU A 163      51.665  52.475  37.416  1.00  0.00      P    C
ATOM   2678 HD21 LEU A 163      52.285  51.677  36.952  0.00  0.00      P    H
ATOM   2679 HD22 LEU A 163      52.287  53.391  37.477  0.00  0.00      P    H
ATOM   2680 HD23 LEU A 163      51.407  52.158  38.450  0.00  0.00      P    H
ATOM   2681  C   LEU A 163      48.576  54.752  39.390  1.00  0.00      P    C
ATOM   2682  O   LEU A 163      49.309  55.653  39.795  1.00  0.00      P    O
ATOM   2683  N   THR A 164      47.253  54.797  39.506  1.00  0.00      P    N
ATOM   2684  HN  THR A 164      46.631  54.080  39.193  0.00  0.00      P    H
ATOM   2685  CA  THR A 164      46.589  55.940  40.122  1.00  0.00      P    C
ATOM   2686  HA  THR A 164      47.027  56.819  39.669  0.00  0.00      P    H
ATOM   2687  CB  THR A 164      45.051  55.860  39.949  1.00  0.00      P    C
ATOM   2688  HB  THR A 164      44.754  54.837  40.286  0.00  0.00      P    H
ATOM   2689  OG1 THR A 164      44.716  55.984  38.561  1.00  0.00      P    O
ATOM   2690  HG1 THR A 164      43.754  55.938  38.524  0.00  0.00      P    H
ATOM   2691  CG2 THR A 164      44.363  56.972  40.732  1.00  0.00      P    C
ATOM   2692 HG21 THR A 164      43.260  56.851  40.704  0.00  0.00      P    H
ATOM   2693 HG22 THR A 164      44.682  56.951  41.796  0.00  0.00      P    H
ATOM   2694 HG23 THR A 164      44.614  57.970  40.314  0.00  0.00      P    H
ATOM   2695  C   THR A 164      46.905  56.017  41.614  1.00  0.00      P    C
ATOM   2696  O   THR A 164      47.244  57.080  42.139  1.00  0.00      P    O
ATOM   2697  N   THR A 165      46.804  54.873  42.282  1.00  0.00      P    N
ATOM   2698  HN  THR A 165      46.560  54.005  41.850  0.00  0.00      P    H
ATOM   2699  CA  THR A 165      47.041  54.782  43.713  1.00  0.00      P    C
ATOM   2700  HA  THR A 165      46.954  55.801  44.067  0.00  0.00      P    H
ATOM   2701  CB  THR A 165      46.026  53.830  44.353  1.00  0.00      P    C
ATOM   2702  HB  THR A 165      46.321  53.739  45.427  0.00  0.00      P    H
ATOM   2703  OG1 THR A 165      46.143  52.537  43.747  1.00  0.00      P    O
ATOM   2704  HG1 THR A 165      45.478  51.990  44.179  0.00  0.00      P    H
ATOM   2705  CG2 THR A 165      44.612  54.348  44.143  1.00  0.00      P    C
ATOM   2706 HG21 THR A 165      43.877  53.728  44.699  0.00  0.00      P    H
ATOM   2707 HG22 THR A 165      44.524  55.393  44.510  0.00  0.00      P    H
ATOM   2708 HG23 THR A 165      44.336  54.333  43.067  0.00  0.00      P    H
ATOM   2709  C   THR A 165      48.441  54.309  44.093  1.00  0.00      P    C
ATOM   2710  O   THR A 165      48.879  54.540  45.222  1.00  0.00      P    O
ATOM   2711  N   GLN A 166      49.131  53.648  43.161  1.00  0.00      P    N
ATOM   2712  HN  GLN A 166      48.769  53.473  42.247  0.00  0.00      P    H
ATOM   2713  CA  GLN A 166      50.483  53.118  43.392  1.00  0.00      P    C
ATOM   2714  HA  GLN A 166      50.936  52.948  42.423  0.00  0.00      P    H
ATOM   2715  CB  GLN A 166      51.320  54.097  44.226  1.00  0.00      P    C
ATOM   2716  HB1 GLN A 166      50.690  54.401  45.094  0.00  0.00      P    H
ATOM   2717  HB2 GLN A 166      52.199  53.561  44.652  0.00  0.00      P    H
ATOM   2718  CG  GLN A 166      51.762  55.333  43.472  1.00  0.00      P    C
ATOM   2719  HG1 GLN A 166      51.269  55.377  42.477  0.00  0.00      P    H
ATOM   2720  HG2 GLN A 166      51.488  56.252  44.029  0.00  0.00      P    H
ATOM   2721  CD  GLN A 166      53.255  55.341  43.215  1.00  0.00      P    C
ATOM   2722  OE1 GLN A 166      54.053  55.429  44.148  1.00  0.00      P    O
ATOM   2723  NE2 GLN A 166      53.641  55.244  41.947  1.00  0.00      P    N
ATOM   2724 HE21 GLN A 166      54.622  55.245  41.774  0.00  0.00      P    H
ATOM   2725 HE22 GLN A 166      52.959  55.192  41.225  0.00  0.00      P    H
ATOM   2726  C   GLN A 166      50.403  51.774  44.103  1.00  0.00      P    C
ATOM   2727  O   GLN A 166      51.418  51.184  44.479  1.00  0.00      P    O
ATOM   2728  N   GLU A 167      49.174  51.304  44.276  1.00  0.00      P    N
ATOM   2729  HN  GLU A 167      48.365  51.795  43.965  0.00  0.00      P    H
ATOM   2730  CA  GLU A 167      48.882  50.034  44.932  1.00  0.00      P    C
ATOM   2731  HA  GLU A 167      49.523  49.933  45.799  0.00  0.00      P    H
ATOM   2732  CB  GLU A 167      47.395  50.013  45.288  1.00  0.00      P    C
ATOM   2733  HB1 GLU A 167      47.103  51.036  45.620  0.00  0.00      P    H
ATOM   2734  HB2 GLU A 167      46.792  49.805  44.376  0.00  0.00      P    H
ATOM   2735  CG  GLU A 167      46.971  49.046  46.369  1.00  0.00      P    C
ATOM   2736  HG1 GLU A 167      47.202  48.013  46.051  0.00  0.00      P    H
ATOM   2737  HG2 GLU A 167      47.495  49.260  47.322  0.00  0.00      P    H
ATOM   2738  CD  GLU A 167      45.464  49.105  46.594  1.00  0.00      P    C
ATOM   2739  OE1 GLU A 167      44.900  50.224  46.507  1.00  0.00      P    O
ATOM   2740  OE2 GLU A 167      44.847  48.045  46.858  1.00  0.00      P    O
ATOM   2741  C   GLU A 167      49.212  48.874  43.984  1.00  0.00      P    C
ATOM   2742  O   GLU A 167      49.009  48.976  42.769  1.00  0.00      P    O
ATOM   2743  N   THR A 168      49.718  47.774  44.533  1.00  0.00      P    N
ATOM   2744  HN  THR A 168      49.899  47.652  45.508  0.00  0.00      P    H
ATOM   2745  CA  THR A 168      50.058  46.619  43.711  1.00  0.00      P    C
ATOM   2746  HA  THR A 168      49.565  46.790  42.763  0.00  0.00      P    H
ATOM   2747  CB  THR A 168      51.590  46.453  43.588  1.00  0.00      P    C
ATOM   2748  HB  THR A 168      51.754  45.540  42.965  0.00  0.00      P    H
ATOM   2749  OG1 THR A 168      52.144  46.213  44.890  1.00  0.00      P    O
ATOM   2750  HG1 THR A 168      53.094  46.130  44.753  0.00  0.00      P    H
ATOM   2751  CG2 THR A 168      52.235  47.706  42.978  1.00  0.00      P    C
ATOM   2752 HG21 THR A 168      53.316  47.540  42.786  0.00  0.00      P    H
ATOM   2753 HG22 THR A 168      51.751  47.959  42.010  0.00  0.00      P    H
ATOM   2754 HG23 THR A 168      52.132  48.580  43.657  0.00  0.00      P    H
ATOM   2755  C   THR A 168      49.492  45.312  44.266  1.00  0.00      P    C
ATOM   2756  O   THR A 168      49.313  45.160  45.477  1.00  0.00      P    O
ATOM   2757  N   ARG A 169      49.209  44.375  43.367  1.00  0.00      P    N
ATOM   2758  HN  ARG A 169      49.344  44.530  42.391  0.00  0.00      P    H
ATOM   2759  CA  ARG A 169      48.687  43.073  43.756  1.00  0.00      P    C
ATOM   2760  HA  ARG A 169      48.956  42.890  44.789  0.00  0.00      P    H
ATOM   2761  CB  ARG A 169      47.170  42.999  43.562  1.00  0.00      P    C
ATOM   2762  HB1 ARG A 169      46.962  43.407  42.544  0.00  0.00      P    H
ATOM   2763  HB2 ARG A 169      46.850  41.934  43.536  0.00  0.00      P    H
ATOM   2764  CG  ARG A 169      46.352  43.778  44.558  1.00  0.00      P    C
ATOM   2765  HG1 ARG A 169      46.615  43.430  45.581  0.00  0.00      P    H
ATOM   2766  HG2 ARG A 169      46.658  44.849  44.519  0.00  0.00      P    H
ATOM   2767  CD  ARG A 169      44.877  43.661  44.236  1.00  0.00      P    C
ATOM   2768  HD1 ARG A 169      44.744  43.583  43.132  0.00  0.00      P    H
ATOM   2769  HD2 ARG A 169      44.424  42.762  44.715  0.00  0.00      P    H
ATOM   2770  NE  ARG A 169      44.123  44.814  44.724  1.00  0.00      P    N
ATOM   2771  HE  ARG A 169      44.650  45.391  45.358  0.00  0.00      P    H
ATOM   2772  CZ  ARG A 169      42.872  45.085  44.376  1.00  0.00      P    C
ATOM   2773  NH1 ARG A 169      42.238  44.276  43.539  1.00  0.00      P    N
ATOM   2774 HH11 ARG A 169      41.313  44.476  43.248  0.00  0.00      P    H
ATOM   2775 HH12 ARG A 169      42.787  43.548  43.123  0.00  0.00      P    H
ATOM   2776  NH2 ARG A 169      42.267  46.171  44.848  1.00  0.00      P    N
ATOM   2777 HH21 ARG A 169      41.308  46.324  44.657  0.00  0.00      P    H
ATOM   2778 HH22 ARG A 169      42.746  46.682  45.550  0.00  0.00      P    H
ATOM   2779  C   ARG A 169      49.325  41.969  42.940  1.00  0.00      P    C
ATOM   2780  O   ARG A 169      49.705  42.176  41.785  1.00  0.00      P    O
ATOM   2781  N   GLU A 170      49.439  40.796  43.553  1.00  0.00      P    N
ATOM   2782  HN  GLU A 170      49.159  40.629  44.494  0.00  0.00      P    H
ATOM   2783  CA  GLU A 170      49.995  39.631  42.887  1.00  0.00      P    C
ATOM   2784  HA  GLU A 170      50.639  39.952  42.077  0.00  0.00      P    H
ATOM   2785  CB  GLU A 170      50.743  38.730  43.874  1.00  0.00      P    C
ATOM   2786  HB1 GLU A 170      51.764  39.151  44.024  0.00  0.00      P    H
ATOM   2787  HB2 GLU A 170      50.248  38.769  44.870  0.00  0.00      P    H
ATOM   2788  CG  GLU A 170      50.863  37.274  43.400  1.00  0.00      P    C
ATOM   2789  HG1 GLU A 170      49.856  36.870  43.190  0.00  0.00      P    H
ATOM   2790  HG2 GLU A 170      51.482  37.204  42.484  0.00  0.00      P    H
ATOM   2791  CD  GLU A 170      51.460  36.350  44.450  1.00  0.00      P    C
ATOM   2792  OE1 GLU A 170      50.950  36.325  45.589  1.00  0.00      P    O
ATOM   2793  OE2 GLU A 170      52.437  35.641  44.136  1.00  0.00      P    O
ATOM   2794  C   GLU A 170      48.852  38.841  42.269  1.00  0.00      P    C
ATOM   2795  O   GLU A 170      47.944  38.395  42.967  1.00  0.00      P    O
ATOM   2796  N   ILE A 171      48.922  38.658  40.958  1.00  0.00      P    N
ATOM   2797  HN  ILE A 171      49.676  39.011  40.407  0.00  0.00      P    H
ATOM   2798  CA  ILE A 171      47.919  37.933  40.199  1.00  0.00      P    C
ATOM   2799  HA  ILE A 171      47.117  37.689  40.884  0.00  0.00      P    H
ATOM   2800  CB  ILE A 171      47.490  38.823  39.016  1.00  0.00      P    C
ATOM   2801  HB  ILE A 171      48.450  39.096  38.509  0.00  0.00      P    H
ATOM   2802  CG2 ILE A 171      46.502  38.113  38.122  1.00  0.00      P    C
ATOM   2803 HG21 ILE A 171      46.321  38.699  37.197  0.00  0.00      P    H
ATOM   2804 HG22 ILE A 171      46.887  37.116  37.820  0.00  0.00      P    H
ATOM   2805 HG23 ILE A 171      45.529  37.972  38.638  0.00  0.00      P    H
ATOM   2806  CG1 ILE A 171      46.876  40.117  39.554  1.00  0.00      P    C
ATOM   2807 HG11 ILE A 171      47.578  40.597  40.272  0.00  0.00      P    H
ATOM   2808 HG12 ILE A 171      46.734  40.828  38.708  0.00  0.00      P    H
ATOM   2809  CD  ILE A 171      45.540  39.930  40.233  1.00  0.00      P    C
ATOM   2810  HD1 ILE A 171      45.126  40.913  40.547  0.00  0.00      P    H
ATOM   2811  HD2 ILE A 171      44.813  39.451  39.542  0.00  0.00      P    H
ATOM   2812  HD3 ILE A 171      45.639  39.294  41.138  0.00  0.00      P    H
ATOM   2813  C   ILE A 171      48.509  36.595  39.709  1.00  0.00      P    C
ATOM   2814  O   ILE A 171      49.625  36.546  39.202  1.00  0.00      P    O
ATOM   2815  N   LEU A 172      47.783  35.500  39.884  1.00  0.00      P    N
ATOM   2816  HN  LEU A 172      46.889  35.455  40.324  0.00  0.00      P    H
ATOM   2817  CA  LEU A 172      48.284  34.215  39.412  1.00  0.00      P    C
ATOM   2818  HA  LEU A 172      49.349  34.323  39.252  0.00  0.00      P    H
ATOM   2819  CB  LEU A 172      47.973  33.090  40.407  1.00  0.00      P    C
ATOM   2820  HB1 LEU A 172      46.868  33.073  40.549  0.00  0.00      P    H
ATOM   2821  HB2 LEU A 172      48.239  32.114  39.944  0.00  0.00      P    H
ATOM   2822  CG  LEU A 172      48.600  33.149  41.806  1.00  0.00      P    C
ATOM   2823  HG  LEU A 172      48.224  34.052  42.345  0.00  0.00      P    H
ATOM   2824  CD1 LEU A 172      48.209  31.890  42.577  1.00  0.00      P    C
ATOM   2825 HD11 LEU A 172      48.689  31.882  43.579  0.00  0.00      P    H
ATOM   2826 HD12 LEU A 172      47.108  31.843  42.717  0.00  0.00      P    H
ATOM   2827 HD13 LEU A 172      48.532  30.979  42.030  0.00  0.00      P    H
ATOM   2828  CD2 LEU A 172      50.119  33.260  41.700  1.00  0.00      P    C
ATOM   2829 HD21 LEU A 172      50.573  33.322  42.713  0.00  0.00      P    H
ATOM   2830 HD22 LEU A 172      50.559  32.381  41.187  0.00  0.00      P    H
ATOM   2831 HD23 LEU A 172      50.404  34.174  41.135  0.00  0.00      P    H
ATOM   2832  C   LEU A 172      47.651  33.876  38.073  1.00  0.00      P    C
ATOM   2833  O   LEU A 172      46.434  33.753  37.965  1.00  0.00      P    O
ATOM   2834  N   HSE A 173      48.476  33.720  37.049  1.00  0.00      P    N
ATOM   2835  HN  HSE A 173      49.470  33.816  37.088  0.00  0.00      P    H
ATOM   2836  CA  HSE A 173      47.959  33.381  35.736  1.00  0.00      P    C
ATOM   2837  HA  HSE A 173      46.907  33.637  35.715  0.00  0.00      P    H
ATOM   2838  CB  HSE A 173      48.762  34.103  34.651  1.00  0.00      P    C
ATOM   2839  HB1 HSE A 173      48.895  35.159  34.970  0.00  0.00      P    H
ATOM   2840  HB2 HSE A 173      49.775  33.655  34.580  0.00  0.00      P    H
ATOM   2841  ND1 HSE A 173      48.738  33.678  32.161  1.00  0.00      P    N
ATOM   2842  CG  HSE A 173      48.102  34.108  33.306  1.00  0.00      P    C
ATOM   2843  CE1 HSE A 173      47.924  33.813  31.129  1.00  0.00      P    C
ATOM   2844  HE1 HSE A 173      48.179  33.550  30.099  0.00  0.00      P    H
ATOM   2845  NE2 HSE A 173      46.783  34.316  31.561  1.00  0.00      P    N
ATOM   2846  HE2 HSE A 173      45.996  34.538  30.986  0.00  0.00      P    H
ATOM   2847  CD2 HSE A 173      46.868  34.510  32.919  1.00  0.00      P    C
ATOM   2848  HD2 HSE A 173      46.059  34.924  33.504  0.00  0.00      P    H
ATOM   2849  C   HSE A 173      48.057  31.874  35.541  1.00  0.00      P    C
ATOM   2850  O   HSE A 173      49.154  31.326  35.473  1.00  0.00      P    O
ATOM   2851  N   PHE A 174      46.908  31.204  35.478  1.00  0.00      P    N
ATOM   2852  HN  PHE A 174      46.011  31.636  35.562  0.00  0.00      P    H
ATOM   2853  CA  PHE A 174      46.867  29.757  35.277  1.00  0.00      P    C
ATOM   2854  HA  PHE A 174      47.877  29.378  35.370  0.00  0.00      P    H
ATOM   2855  CB  PHE A 174      45.906  29.105  36.271  1.00  0.00      P    C
ATOM   2856  HB1 PHE A 174      44.955  29.681  36.290  0.00  0.00      P    H
ATOM   2857  HB2 PHE A 174      45.654  28.068  35.962  0.00  0.00      P    H
ATOM   2858  CG  PHE A 174      46.425  29.099  37.678  1.00  0.00      P    C
ATOM   2859  CD1 PHE A 174      47.246  28.072  38.123  1.00  0.00      P    C
ATOM   2860  HD1 PHE A 174      47.476  27.247  37.463  0.00  0.00      P    H
ATOM   2861  CE1 PHE A 174      47.770  28.084  39.400  1.00  0.00      P    C
ATOM   2862  HE1 PHE A 174      48.412  27.279  39.728  0.00  0.00      P    H
ATOM   2863  CZ  PHE A 174      47.476  29.130  40.253  1.00  0.00      P    C
ATOM   2864  HZ  PHE A 174      47.891  29.148  41.251  0.00  0.00      P    H
ATOM   2865  CD2 PHE A 174      46.135  30.144  38.542  1.00  0.00      P    C
ATOM   2866  HD2 PHE A 174      45.480  30.943  38.223  0.00  0.00      P    H
ATOM   2867  CE2 PHE A 174      46.654  30.165  39.824  1.00  0.00      P    C
ATOM   2868  HE2 PHE A 174      46.417  30.985  40.487  0.00  0.00      P    H
ATOM   2869  C   PHE A 174      46.434  29.518  33.852  1.00  0.00      P    C
ATOM   2870  O   PHE A 174      45.264  29.697  33.502  1.00  0.00      P    O
ATOM   2871  N   HSE A 175      47.407  29.120  33.036  1.00  0.00      P    N
ATOM   2872  HN  HSE A 175      48.334  28.951  33.369  0.00  0.00      P    H
ATOM   2873  CA  HSE A 175      47.231  28.894  31.609  1.00  0.00      P    C
ATOM   2874  HA  HSE A 175      46.226  29.234  31.389  0.00  0.00      P    H
ATOM   2875  CB  HSE A 175      48.299  29.703  30.875  1.00  0.00      P    C
ATOM   2876  HB1 HSE A 175      48.226  30.757  31.219  0.00  0.00      P    H
ATOM   2877  HB2 HSE A 175      49.306  29.336  31.164  0.00  0.00      P    H
ATOM   2878  ND1 HSE A 175      49.025  30.390  28.567  1.00  0.00      P    N
ATOM   2879  CG  HSE A 175      48.161  29.700  29.390  1.00  0.00      P    C
ATOM   2880  CE1 HSE A 175      48.655  30.221  27.311  1.00  0.00      P    C
ATOM   2881  HE1 HSE A 175      49.163  30.663  26.450  0.00  0.00      P    H
ATOM   2882  NE2 HSE A 175      47.585  29.447  27.291  1.00  0.00      P    N
ATOM   2883  HE2 HSE A 175      47.087  29.174  26.468  0.00  0.00      P    H
ATOM   2884  CD2 HSE A 175      47.256  29.107  28.580  1.00  0.00      P    C
ATOM   2885  HD2 HSE A 175      46.408  28.484  28.827  0.00  0.00      P    H
ATOM   2886  C   HSE A 175      47.315  27.437  31.175  1.00  0.00      P    C
ATOM   2887  O   HSE A 175      48.399  26.854  31.165  1.00  0.00      P    O
ATOM   2888  N   TYR A 176      46.178  26.850  30.808  1.00  0.00      P    N
ATOM   2889  HN  TYR A 176      45.281  27.289  30.820  0.00  0.00      P    H
ATOM   2890  CA  TYR A 176      46.169  25.470  30.345  1.00  0.00      P    C
ATOM   2891  HA  TYR A 176      46.929  24.908  30.874  0.00  0.00      P    H
ATOM   2892  CB  TYR A 176      44.767  24.886  30.448  1.00  0.00      P    C
ATOM   2893  HB1 TYR A 176      44.383  25.039  31.480  0.00  0.00      P    H
ATOM   2894  HB2 TYR A 176      44.071  25.410  29.758  0.00  0.00      P    H
ATOM   2895  CG  TYR A 176      44.693  23.402  30.183  1.00  0.00      P    C
ATOM   2896  CD1 TYR A 176      44.120  22.907  29.012  1.00  0.00      P    C
ATOM   2897  HD1 TYR A 176      43.730  23.593  28.273  0.00  0.00      P    H
ATOM   2898  CE1 TYR A 176      44.017  21.535  28.779  1.00  0.00      P    C
ATOM   2899  HE1 TYR A 176      43.563  21.164  27.872  0.00  0.00      P    H
ATOM   2900  CZ  TYR A 176      44.496  20.646  29.726  1.00  0.00      P    C
ATOM   2901  OH  TYR A 176      44.401  19.296  29.505  1.00  0.00      P    O
ATOM   2902  HH  TYR A 176      44.846  18.853  30.230  0.00  0.00      P    H
ATOM   2903  CD2 TYR A 176      45.169  22.488  31.114  1.00  0.00      P    C
ATOM   2904  HD2 TYR A 176      45.588  22.837  32.048  0.00  0.00      P    H
ATOM   2905  CE2 TYR A 176      45.074  21.114  30.894  1.00  0.00      P    C
ATOM   2906  HE2 TYR A 176      45.432  20.425  31.644  0.00  0.00      P    H
ATOM   2907  C   TYR A 176      46.605  25.555  28.887  1.00  0.00      P    C
ATOM   2908  O   TYR A 176      45.895  26.100  28.047  1.00  0.00      P    O
ATOM   2909  N   THR A 177      47.779  25.019  28.586  1.00  0.00      P    N
ATOM   2910  HN  THR A 177      48.358  24.537  29.243  0.00  0.00      P    H
ATOM   2911  CA  THR A 177      48.334  25.091  27.239  1.00  0.00      P    C
ATOM   2912  HA  THR A 177      47.784  25.907  26.789  0.00  0.00      P    H
ATOM   2913  CB  THR A 177      49.837  25.367  27.340  1.00  0.00      P    C
ATOM   2914  HB  THR A 177      50.242  25.261  26.304  0.00  0.00      P    H
ATOM   2915  OG1 THR A 177      50.435  24.358  28.166  1.00  0.00      P    O
ATOM   2916  HG1 THR A 177      51.371  24.582  28.207  0.00  0.00      P    H
ATOM   2917  CG2 THR A 177      50.093  26.743  27.981  1.00  0.00      P    C
ATOM   2918 HG21 THR A 177      51.174  26.997  27.953  0.00  0.00      P    H
ATOM   2919 HG22 THR A 177      49.542  27.535  27.431  0.00  0.00      P    H
ATOM   2920 HG23 THR A 177      49.759  26.759  29.041  0.00  0.00      P    H
ATOM   2921  C   THR A 177      48.134  23.875  26.327  1.00  0.00      P    C
ATOM   2922  O   THR A 177      48.436  23.938  25.135  1.00  0.00      P    O
ATOM   2923  N   THR A 178      47.605  22.781  26.861  1.00  0.00      P    N
ATOM   2924  HN  THR A 178      47.288  22.677  27.803  0.00  0.00      P    H
ATOM   2925  CA  THR A 178      47.448  21.587  26.041  1.00  0.00      P    C
ATOM   2926  HA  THR A 178      48.044  21.821  25.169  0.00  0.00      P    H
ATOM   2927  CB  THR A 178      48.022  20.356  26.767  1.00  0.00      P    C
ATOM   2928  HB  THR A 178      47.711  19.468  26.165  0.00  0.00      P    H
ATOM   2929  OG1 THR A 178      47.422  20.246  28.066  1.00  0.00      P    O
ATOM   2930  HG1 THR A 178      47.827  19.471  28.471  0.00  0.00      P    H
ATOM   2931  CG2 THR A 178      49.549  20.478  26.902  1.00  0.00      P    C
ATOM   2932 HG21 THR A 178      49.984  19.546  27.321  0.00  0.00      P    H
ATOM   2933 HG22 THR A 178      50.013  20.655  25.908  0.00  0.00      P    H
ATOM   2934 HG23 THR A 178      49.826  21.322  27.570  0.00  0.00      P    H
ATOM   2935  C   THR A 178      46.062  21.224  25.533  1.00  0.00      P    C
ATOM   2936  O   THR A 178      45.825  20.073  25.168  1.00  0.00      P    O
ATOM   2937  N   TRP A 179      45.138  22.176  25.495  1.00  0.00      P    N
ATOM   2938  HN  TRP A 179      45.255  23.126  25.773  0.00  0.00      P    H
ATOM   2939  CA  TRP A 179      43.810  21.837  25.004  1.00  0.00      P    C
ATOM   2940  HA  TRP A 179      43.523  20.873  25.408  0.00  0.00      P    H
ATOM   2941  CB  TRP A 179      42.791  22.922  25.385  1.00  0.00      P    C
ATOM   2942  HB1 TRP A 179      42.850  23.074  26.486  0.00  0.00      P    H
ATOM   2943  HB2 TRP A 179      43.072  23.888  24.911  0.00  0.00      P    H
ATOM   2944  CG  TRP A 179      41.365  22.556  25.051  1.00  0.00      P    C
ATOM   2945  CD1 TRP A 179      40.794  22.526  23.810  1.00  0.00      P    C
ATOM   2946  HD1 TRP A 179      41.313  22.771  22.893  0.00  0.00      P    H
ATOM   2947  NE1 TRP A 179      39.488  22.102  23.899  1.00  0.00      P    N
ATOM   2948  HE1 TRP A 179      38.873  21.963  23.153  0.00  0.00      P    H
ATOM   2949  CE2 TRP A 179      39.190  21.851  25.213  1.00  0.00      P    C
ATOM   2950  CD2 TRP A 179      40.350  22.128  25.971  1.00  0.00      P    C
ATOM   2951  CE3 TRP A 179      40.307  21.952  27.361  1.00  0.00      P    C
ATOM   2952  HE3 TRP A 179      41.164  22.155  27.989  0.00  0.00      P    H
ATOM   2953  CZ3 TRP A 179      39.121  21.510  27.946  1.00  0.00      P    C
ATOM   2954  HZ3 TRP A 179      39.075  21.374  29.018  0.00  0.00      P    H
ATOM   2955  CZ2 TRP A 179      37.998  21.406  25.802  1.00  0.00      P    C
ATOM   2956  HZ2 TRP A 179      37.113  21.192  25.223  0.00  0.00      P    H
ATOM   2957  CH2 TRP A 179      37.984  21.242  27.166  1.00  0.00      P    C
ATOM   2958  HH2 TRP A 179      37.077  20.901  27.645  0.00  0.00      P    H
ATOM   2959  C   TRP A 179      43.892  21.677  23.487  1.00  0.00      P    C
ATOM   2960  O   TRP A 179      44.388  22.562  22.783  1.00  0.00      P    O
ATOM   2961  N   PRO A 180      43.404  20.545  22.962  1.00  0.00      P    N
ATOM   2962  CD  PRO A 180      42.611  19.528  23.671  1.00  0.00      P    C
ATOM   2963  HD1 PRO A 180      43.048  18.690  24.261  0.00  0.00      P    H
ATOM   2964  HD2 PRO A 180      42.013  20.198  24.330  0.00  0.00      P    H
ATOM   2965  CA  PRO A 180      43.429  20.273  21.519  1.00  0.00      P    C
ATOM   2966  HA  PRO A 180      44.461  20.130  21.221  0.00  0.00      P    H
ATOM   2967  CB  PRO A 180      42.711  18.930  21.409  1.00  0.00      P    C
ATOM   2968  HB1 PRO A 180      43.444  18.111  21.585  0.00  0.00      P    H
ATOM   2969  HB2 PRO A 180      42.233  18.779  20.420  0.00  0.00      P    H
ATOM   2970  CG  PRO A 180      41.743  18.984  22.566  1.00  0.00      P    C
ATOM   2971  HG1 PRO A 180      41.424  17.980  22.910  0.00  0.00      P    H
ATOM   2972  HG2 PRO A 180      40.847  19.575  22.267  0.00  0.00      P    H
ATOM   2973  C   PRO A 180      42.793  21.335  20.623  1.00  0.00      P    C
ATOM   2974  O   PRO A 180      41.878  22.052  21.032  1.00  0.00      P    O
ATOM   2975  N   ASP A 181      43.290  21.423  19.393  1.00  0.00      P    N
ATOM   2976  HN  ASP A 181      44.033  20.865  19.033  0.00  0.00      P    H
ATOM   2977  CA  ASP A 181      42.776  22.378  18.422  1.00  0.00      P    C
ATOM   2978  HA  ASP A 181      42.748  23.352  18.896  0.00  0.00      P    H
ATOM   2979  CB  ASP A 181      43.641  22.365  17.161  1.00  0.00      P    C
ATOM   2980  HB1 ASP A 181      44.442  21.607  17.275  0.00  0.00      P    H
ATOM   2981  HB2 ASP A 181      43.034  22.099  16.273  0.00  0.00      P    H
ATOM   2982  CG  ASP A 181      44.310  23.699  16.906  1.00  0.00      P    C
ATOM   2983  OD1 ASP A 181      44.959  23.853  15.850  1.00  0.00      P    O
ATOM   2984  OD2 ASP A 181      44.185  24.596  17.765  1.00  0.00      P    O
ATOM   2985  C   ASP A 181      41.337  22.016  18.076  1.00  0.00      P    C
ATOM   2986  O   ASP A 181      40.481  22.894  17.967  1.00  0.00      P    O
ATOM   2987  N   PHE A 182      41.084  20.718  17.908  1.00  0.00      P    N
ATOM   2988  HN  PHE A 182      41.791  20.017  17.985  0.00  0.00      P    H
ATOM   2989  CA  PHE A 182      39.750  20.203  17.596  1.00  0.00      P    C
ATOM   2990  HA  PHE A 182      39.070  21.044  17.651  0.00  0.00      P    H
ATOM   2991  CB  PHE A 182      39.732  19.488  16.237  1.00  0.00      P    C
ATOM   2992  HB1 PHE A 182      40.507  18.691  16.235  0.00  0.00      P    H
ATOM   2993  HB2 PHE A 182      38.753  18.994  16.058  0.00  0.00      P    H
ATOM   2994  CG  PHE A 182      40.053  20.375  15.066  1.00  0.00      P    C
ATOM   2995  CD1 PHE A 182      41.358  20.494  14.599  1.00  0.00      P    C
ATOM   2996  HD1 PHE A 182      42.155  19.959  15.096  0.00  0.00      P    H
ATOM   2997  CE1 PHE A 182      41.652  21.298  13.504  1.00  0.00      P    C
ATOM   2998  HE1 PHE A 182      42.670  21.376  13.149  0.00  0.00      P    H
ATOM   2999  CZ  PHE A 182      40.632  21.996  12.863  1.00  0.00      P    C
ATOM   3000  HZ  PHE A 182      40.853  22.616  12.006  0.00  0.00      P    H
ATOM   3001  CD2 PHE A 182      39.043  21.078  14.417  1.00  0.00      P    C
ATOM   3002  HD2 PHE A 182      38.025  21.017  14.776  0.00  0.00      P    H
ATOM   3003  CE2 PHE A 182      39.324  21.886  13.322  1.00  0.00      P    C
ATOM   3004  HE2 PHE A 182      38.526  22.426  12.832  0.00  0.00      P    H
ATOM   3005  C   PHE A 182      39.311  19.198  18.671  1.00  0.00      P    C
ATOM   3006  O   PHE A 182      40.138  18.471  19.231  1.00  0.00      P    O
ATOM   3007  N   GLY A 183      38.014  19.161  18.959  1.00  0.00      P    N
ATOM   3008  HN  GLY A 183      37.332  19.755  18.534  0.00  0.00      P    H
ATOM   3009  CA  GLY A 183      37.503  18.221  19.943  1.00  0.00      P    C
ATOM   3010  HA1 GLY A 183      37.945  17.266  19.693  0.00  0.00      P    H
ATOM   3011  HA2 GLY A 183      36.426  18.250  19.851  0.00  0.00      P    H
ATOM   3012  C   GLY A 183      37.858  18.540  21.382  1.00  0.00      P    C
ATOM   3013  O   GLY A 183      38.091  19.697  21.724  1.00  0.00      P    O
ATOM   3014  N   VAL A 184      37.887  17.513  22.230  1.00  0.00      P    N
ATOM   3015  HN  VAL A 184      37.685  16.573  21.967  0.00  0.00      P    H
ATOM   3016  CA  VAL A 184      38.224  17.686  23.645  1.00  0.00      P    C
ATOM   3017  HA  VAL A 184      38.521  18.717  23.792  0.00  0.00      P    H
ATOM   3018  CB  VAL A 184      37.039  17.312  24.562  1.00  0.00      P    C
ATOM   3019  HB  VAL A 184      37.355  17.504  25.617  0.00  0.00      P    H
ATOM   3020  CG1 VAL A 184      35.837  18.177  24.225  1.00  0.00      P    C
ATOM   3021 HG11 VAL A 184      34.966  17.889  24.853  0.00  0.00      P    H
ATOM   3022 HG12 VAL A 184      36.040  19.252  24.414  0.00  0.00      P    H
ATOM   3023 HG13 VAL A 184      35.549  18.051  23.160  0.00  0.00      P    H
ATOM   3024  CG2 VAL A 184      36.705  15.834  24.417  1.00  0.00      P    C
ATOM   3025 HG21 VAL A 184      35.828  15.566  25.044  0.00  0.00      P    H
ATOM   3026 HG22 VAL A 184      36.467  15.590  23.359  0.00  0.00      P    H
ATOM   3027 HG23 VAL A 184      37.554  15.197  24.739  0.00  0.00      P    H
ATOM   3028  C   VAL A 184      39.415  16.810  24.012  1.00  0.00      P    C
ATOM   3029  O   VAL A 184      39.876  16.013  23.196  1.00  0.00      P    O
ATOM   3030  N   PRO A 185      39.938  16.951  25.241  1.00  0.00      P    N
ATOM   3031  CD  PRO A 185      39.682  18.029  26.210  1.00  0.00      P    C
ATOM   3032  HD1 PRO A 185      39.800  18.887  25.510  0.00  0.00      P    H
ATOM   3033  HD2 PRO A 185      38.862  17.785  26.924  0.00  0.00      P    H
ATOM   3034  CA  PRO A 185      41.085  16.143  25.665  1.00  0.00      P    C
ATOM   3035  HA  PRO A 185      41.929  16.350  25.018  0.00  0.00      P    H
ATOM   3036  CB  PRO A 185      41.377  16.676  27.062  1.00  0.00      P    C
ATOM   3037  HB1 PRO A 185      42.479  16.812  26.991  0.00  0.00      P    H
ATOM   3038  HB2 PRO A 185      40.787  16.163  27.848  0.00  0.00      P    H
ATOM   3039  CG  PRO A 185      40.999  18.106  26.943  1.00  0.00      P    C
ATOM   3040  HG1 PRO A 185      40.718  18.560  27.914  0.00  0.00      P    H
ATOM   3041  HG2 PRO A 185      41.605  18.567  26.295  0.00  0.00      P    H
ATOM   3042  C   PRO A 185      40.813  14.641  25.666  1.00  0.00      P    C
ATOM   3043  O   PRO A 185      39.676  14.208  25.838  1.00  0.00      P    O
ATOM   3044  N   GLU A 186      41.870  13.857  25.470  1.00  0.00      P    N
ATOM   3045  HN  GLU A 186      42.792  14.204  25.323  0.00  0.00      P    H
ATOM   3046  CA  GLU A 186      41.774  12.400  25.452  1.00  0.00      P    C
ATOM   3047  HA  GLU A 186      41.065  12.106  24.688  0.00  0.00      P    H
ATOM   3048  CB  GLU A 186      43.153  11.785  25.170  1.00  0.00      P    C
ATOM   3049  HB1 GLU A 186      43.037  10.677  25.125  0.00  0.00      P    H
ATOM   3050  HB2 GLU A 186      43.505  12.096  24.161  0.00  0.00      P    H
ATOM   3051  CG  GLU A 186      44.243  12.109  26.201  1.00  0.00      P    C
ATOM   3052  HG1 GLU A 186      43.939  11.726  27.192  0.00  0.00      P    H
ATOM   3053  HG2 GLU A 186      45.210  11.650  25.914  0.00  0.00      P    H
ATOM   3054  CD  GLU A 186      44.467  13.604  26.396  1.00  0.00      P    C
ATOM   3055  OE1 GLU A 186      44.752  14.304  25.403  1.00  0.00      P    O
ATOM   3056  OE2 GLU A 186      44.361  14.083  27.545  1.00  0.00      P    O
ATOM   3057  C   GLU A 186      41.231  11.903  26.790  1.00  0.00      P    C
ATOM   3058  O   GLU A 186      40.234  11.183  26.836  1.00  0.00      P    O
ATOM   3059  N   SER A 187      41.895  12.292  27.875  1.00  0.00      P    N
ATOM   3060  HN  SER A 187      42.718  12.859  27.844  0.00  0.00      P    H
ATOM   3061  CA  SER A 187      41.475  11.921  29.222  1.00  0.00      P    C
ATOM   3062  HA  SER A 187      40.466  11.534  29.160  0.00  0.00      P    H
ATOM   3063  CB  SER A 187      42.464  10.942  29.864  1.00  0.00      P    C
ATOM   3064  HB1 SER A 187      41.926  10.380  30.661  0.00  0.00      P    H
ATOM   3065  HB2 SER A 187      42.812  10.195  29.115  0.00  0.00      P    H
ATOM   3066  OG  SER A 187      43.558  11.623  30.449  1.00  0.00      P    O
ATOM   3067  HG1 SER A 187      44.015  10.990  31.017  0.00  0.00      P    H
ATOM   3068  C   SER A 187      41.419  13.207  30.044  1.00  0.00      P    C
ATOM   3069  O   SER A 187      42.184  14.143  29.810  1.00  0.00      P    O
ATOM   3070  N   PRO A 188      40.508  13.265  31.024  1.00  0.00      P    N
ATOM   3071  CD  PRO A 188      39.542  12.212  31.391  1.00  0.00      P    C
ATOM   3072  HD1 PRO A 188      38.666  11.990  30.739  0.00  0.00      P    H
ATOM   3073  HD2 PRO A 188      40.193  11.313  31.488  0.00  0.00      P    H
ATOM   3074  CA  PRO A 188      40.352  14.442  31.880  1.00  0.00      P    C
ATOM   3075  HA  PRO A 188      40.235  15.324  31.262  0.00  0.00      P    H
ATOM   3076  CB  PRO A 188      39.047  14.151  32.615  1.00  0.00      P    C
ATOM   3077  HB1 PRO A 188      38.193  14.484  31.983  0.00  0.00      P    H
ATOM   3078  HB2 PRO A 188      38.987  14.659  33.599  0.00  0.00      P    H
ATOM   3079  CG  PRO A 188      39.072  12.659  32.754  1.00  0.00      P    C
ATOM   3080  HG1 PRO A 188      38.063  12.220  32.884  0.00  0.00      P    H
ATOM   3081  HG2 PRO A 188      39.711  12.382  33.624  0.00  0.00      P    H
ATOM   3082  C   PRO A 188      41.514  14.657  32.841  1.00  0.00      P    C
ATOM   3083  O   PRO A 188      41.640  15.719  33.459  1.00  0.00      P    O
ATOM   3084  N   ALA A 189      42.369  13.648  32.951  1.00  0.00      P    N
ATOM   3085  HN  ALA A 189      42.281  12.809  32.415  0.00  0.00      P    H
ATOM   3086  CA  ALA A 189      43.506  13.690  33.868  1.00  0.00      P    C
ATOM   3087  HA  ALA A 189      43.154  13.432  34.860  0.00  0.00      P    H
ATOM   3088  CB  ALA A 189      44.513  12.607  33.492  1.00  0.00      P    C
ATOM   3089  HB1 ALA A 189      44.002  11.621  33.450  0.00  0.00      P    H
ATOM   3090  HB2 ALA A 189      44.957  12.805  32.492  0.00  0.00      P    H
ATOM   3091  HB3 ALA A 189      45.335  12.536  34.237  0.00  0.00      P    H
ATOM   3092  C   ALA A 189      44.209  15.045  33.997  1.00  0.00      P    C
ATOM   3093  O   ALA A 189      44.159  15.676  35.051  1.00  0.00      P    O
ATOM   3094  N   SER A 190      44.863  15.501  32.936  1.00  0.00      P    N
ATOM   3095  HN  SER A 190      44.916  15.044  32.048  0.00  0.00      P    H
ATOM   3096  CA  SER A 190      45.587  16.769  33.000  1.00  0.00      P    C
ATOM   3097  HA  SER A 190      46.293  16.651  33.811  0.00  0.00      P    H
ATOM   3098  CB  SER A 190      46.322  17.016  31.678  1.00  0.00      P    C
ATOM   3099  HB1 SER A 190      46.697  18.065  31.681  0.00  0.00      P    H
ATOM   3100  HB2 SER A 190      47.211  16.350  31.598  0.00  0.00      P    H
ATOM   3101  OG  SER A 190      45.452  16.845  30.576  1.00  0.00      P    O
ATOM   3102  HG1 SER A 190      45.893  17.223  29.805  0.00  0.00      P    H
ATOM   3103  C   SER A 190      44.688  17.959  33.348  1.00  0.00      P    C
ATOM   3104  O   SER A 190      45.070  18.836  34.134  1.00  0.00      P    O
ATOM   3105  N   PHE A 191      43.493  17.980  32.762  1.00  0.00      P    N
ATOM   3106  HN  PHE A 191      43.172  17.279  32.127  0.00  0.00      P    H
ATOM   3107  CA  PHE A 191      42.539  19.054  33.008  1.00  0.00      P    C
ATOM   3108  HA  PHE A 191      43.016  19.980  32.711  0.00  0.00      P    H
ATOM   3109  CB  PHE A 191      41.238  18.774  32.253  1.00  0.00      P    C
ATOM   3110  HB1 PHE A 191      41.468  18.618  31.177  0.00  0.00      P    H
ATOM   3111  HB2 PHE A 191      40.753  17.845  32.622  0.00  0.00      P    H
ATOM   3112  CG  PHE A 191      40.247  19.901  32.305  1.00  0.00      P    C
ATOM   3113  CD1 PHE A 191      40.523  21.114  31.694  1.00  0.00      P    C
ATOM   3114  HD1 PHE A 191      41.471  21.258  31.195  0.00  0.00      P    H
ATOM   3115  CE1 PHE A 191      39.596  22.157  31.719  1.00  0.00      P    C
ATOM   3116  HE1 PHE A 191      39.824  23.095  31.233  0.00  0.00      P    H
ATOM   3117  CZ  PHE A 191      38.379  21.985  32.363  1.00  0.00      P    C
ATOM   3118  HZ  PHE A 191      37.653  22.785  32.379  0.00  0.00      P    H
ATOM   3119  CD2 PHE A 191      39.027  19.742  32.947  1.00  0.00      P    C
ATOM   3120  HD2 PHE A 191      38.798  18.813  33.450  0.00  0.00      P    H
ATOM   3121  CE2 PHE A 191      38.092  20.778  32.979  1.00  0.00      P    C
ATOM   3122  HE2 PHE A 191      37.148  20.635  33.485  0.00  0.00      P    H
ATOM   3123  C   PHE A 191      42.272  19.149  34.506  1.00  0.00      P    C
ATOM   3124  O   PHE A 191      42.409  20.223  35.107  1.00  0.00      P    O
ATOM   3125  N   LEU A 192      41.911  18.015  35.106  1.00  0.00      P    N
ATOM   3126  HN  LEU A 192      41.813  17.144  34.628  0.00  0.00      P    H
ATOM   3127  CA  LEU A 192      41.624  17.950  36.536  1.00  0.00      P    C
ATOM   3128  HA  LEU A 192      40.807  18.638  36.710  0.00  0.00      P    H
ATOM   3129  CB  LEU A 192      41.209  16.530  36.934  1.00  0.00      P    C
ATOM   3130  HB1 LEU A 192      41.954  15.832  36.486  0.00  0.00      P    H
ATOM   3131  HB2 LEU A 192      41.308  16.420  38.037  0.00  0.00      P    H
ATOM   3132  CG  LEU A 192      39.800  16.139  36.463  1.00  0.00      P    C
ATOM   3133  HG  LEU A 192      39.732  16.300  35.360  0.00  0.00      P    H
ATOM   3134  CD1 LEU A 192      39.564  14.678  36.780  1.00  0.00      P    C
ATOM   3135 HD11 LEU A 192      38.533  14.378  36.493  0.00  0.00      P    H
ATOM   3136 HD12 LEU A 192      40.281  14.036  36.224  0.00  0.00      P    H
ATOM   3137 HD13 LEU A 192      39.691  14.487  37.867  0.00  0.00      P    H
ATOM   3138  CD2 LEU A 192      38.736  17.017  37.137  1.00  0.00      P    C
ATOM   3139 HD21 LEU A 192      37.722  16.740  36.776  0.00  0.00      P    H
ATOM   3140 HD22 LEU A 192      38.745  16.899  38.239  0.00  0.00      P    H
ATOM   3141 HD23 LEU A 192      38.908  18.089  36.899  0.00  0.00      P    H
ATOM   3142  C   LEU A 192      42.795  18.407  37.382  1.00  0.00      P    C
ATOM   3143  O   LEU A 192      42.608  19.145  38.346  1.00  0.00      P    O
ATOM   3144  N   ASN A 193      44.000  17.966  37.040  1.00  0.00      P    N
ATOM   3145  HN  ASN A 193      44.201  17.343  36.285  0.00  0.00      P    H
ATOM   3146  CA  ASN A 193      45.170  18.396  37.797  1.00  0.00      P    C
ATOM   3147  HA  ASN A 193      44.987  18.137  38.834  0.00  0.00      P    H
ATOM   3148  CB  ASN A 193      46.452  17.761  37.250  1.00  0.00      P    C
ATOM   3149  HB1 ASN A 193      46.427  17.844  36.141  0.00  0.00      P    H
ATOM   3150  HB2 ASN A 193      47.341  18.320  37.605  0.00  0.00      P    H
ATOM   3151  CG  ASN A 193      46.573  16.303  37.608  1.00  0.00      P    C
ATOM   3152  OD1 ASN A 193      46.156  15.424  36.853  1.00  0.00      P    O
ATOM   3153  ND2 ASN A 193      47.132  16.034  38.781  1.00  0.00      P    N
ATOM   3154 HD21 ASN A 193      47.232  15.075  39.031  0.00  0.00      P    H
ATOM   3155 HD22 ASN A 193      47.459  16.775  39.359  0.00  0.00      P    H
ATOM   3156  C   ASN A 193      45.282  19.914  37.713  1.00  0.00      P    C
ATOM   3157  O   ASN A 193      45.568  20.584  38.706  1.00  0.00      P    O
ATOM   3158  N   PHE A 194      45.048  20.449  36.518  1.00  0.00      P    N
ATOM   3159  HN  PHE A 194      44.821  19.920  35.702  0.00  0.00      P    H
ATOM   3160  CA  PHE A 194      45.108  21.889  36.306  1.00  0.00      P    C
ATOM   3161  HA  PHE A 194      46.104  22.218  36.575  0.00  0.00      P    H
ATOM   3162  CB  PHE A 194      44.723  22.225  34.862  1.00  0.00      P    C
ATOM   3163  HB1 PHE A 194      45.516  21.852  34.178  0.00  0.00      P    H
ATOM   3164  HB2 PHE A 194      43.777  21.720  34.572  0.00  0.00      P    H
ATOM   3165  CG  PHE A 194      44.599  23.703  34.591  1.00  0.00      P    C
ATOM   3166  CD1 PHE A 194      45.720  24.529  34.618  1.00  0.00      P    C
ATOM   3167  HD1 PHE A 194      46.690  24.107  34.841  0.00  0.00      P    H
ATOM   3168  CE1 PHE A 194      45.605  25.896  34.367  1.00  0.00      P    C
ATOM   3169  HE1 PHE A 194      46.484  26.525  34.385  0.00  0.00      P    H
ATOM   3170  CZ  PHE A 194      44.364  26.452  34.087  1.00  0.00      P    C
ATOM   3171  HZ  PHE A 194      44.271  27.510  33.885  0.00  0.00      P    H
ATOM   3172  CD2 PHE A 194      43.358  24.267  34.309  1.00  0.00      P    C
ATOM   3173  HD2 PHE A 194      42.472  23.648  34.304  0.00  0.00      P    H
ATOM   3174  CE2 PHE A 194      43.232  25.634  34.057  1.00  0.00      P    C
ATOM   3175  HE2 PHE A 194      42.260  26.054  33.841  0.00  0.00      P    H
ATOM   3176  C   PHE A 194      44.135  22.555  37.285  1.00  0.00      P    C
ATOM   3177  O   PHE A 194      44.482  23.510  37.982  1.00  0.00      P    O
ATOM   3178  N   LEU A 195      42.917  22.025  37.339  1.00  0.00      P    N
ATOM   3179  HN  LEU A 195      42.623  21.247  36.788  0.00  0.00      P    H
ATOM   3180  CA  LEU A 195      41.888  22.552  38.230  1.00  0.00      P    C
ATOM   3181  HA  LEU A 195      41.718  23.581  37.941  0.00  0.00      P    H
ATOM   3182  CB  LEU A 195      40.613  21.711  38.111  1.00  0.00      P    C
ATOM   3183  HB1 LEU A 195      40.177  21.915  37.106  0.00  0.00      P    H
ATOM   3184  HB2 LEU A 195      40.889  20.633  38.113  0.00  0.00      P    H
ATOM   3185  CG  LEU A 195      39.512  21.945  39.143  1.00  0.00      P    C
ATOM   3186  HG  LEU A 195      39.886  21.644  40.152  0.00  0.00      P    H
ATOM   3187  CD1 LEU A 195      39.117  23.416  39.165  1.00  0.00      P    C
ATOM   3188 HD11 LEU A 195      38.283  23.585  39.879  0.00  0.00      P    H
ATOM   3189 HD12 LEU A 195      39.977  24.047  39.476  0.00  0.00      P    H
ATOM   3190 HD13 LEU A 195      38.784  23.748  38.159  0.00  0.00      P    H
ATOM   3191  CD2 LEU A 195      38.318  21.067  38.803  1.00  0.00      P    C
ATOM   3192 HD21 LEU A 195      37.510  21.207  39.553  0.00  0.00      P    H
ATOM   3193 HD22 LEU A 195      37.899  21.313  37.807  0.00  0.00      P    H
ATOM   3194 HD23 LEU A 195      38.611  19.995  38.804  0.00  0.00      P    H
ATOM   3195  C   LEU A 195      42.373  22.554  39.672  1.00  0.00      P    C
ATOM   3196  O   LEU A 195      42.305  23.573  40.364  1.00  0.00      P    O
ATOM   3197  N   PHE A 196      42.886  21.420  40.129  1.00  0.00      P    N
ATOM   3198  HN  PHE A 196      42.994  20.571  39.615  0.00  0.00      P    H
ATOM   3199  CA  PHE A 196      43.350  21.354  41.503  1.00  0.00      P    C
ATOM   3200  HA  PHE A 196      42.500  21.658  42.102  0.00  0.00      P    H
ATOM   3201  CB  PHE A 196      43.709  19.919  41.873  1.00  0.00      P    C
ATOM   3202  HB1 PHE A 196      44.237  19.444  41.017  0.00  0.00      P    H
ATOM   3203  HB2 PHE A 196      44.402  19.891  42.742  0.00  0.00      P    H
ATOM   3204  CG  PHE A 196      42.501  19.070  42.157  1.00  0.00      P    C
ATOM   3205  CD1 PHE A 196      41.749  18.527  41.116  1.00  0.00      P    C
ATOM   3206  HD1 PHE A 196      42.070  18.670  40.093  0.00  0.00      P    H
ATOM   3207  CE1 PHE A 196      40.584  17.807  41.373  1.00  0.00      P    C
ATOM   3208  HE1 PHE A 196      40.014  17.390  40.554  0.00  0.00      P    H
ATOM   3209  CZ  PHE A 196      40.163  17.623  42.688  1.00  0.00      P    C
ATOM   3210  HZ  PHE A 196      39.264  17.059  42.893  0.00  0.00      P    H
ATOM   3211  CD2 PHE A 196      42.070  18.876  43.470  1.00  0.00      P    C
ATOM   3212  HD2 PHE A 196      42.629  19.303  44.291  0.00  0.00      P    H
ATOM   3213  CE2 PHE A 196      40.907  18.158  43.742  1.00  0.00      P    C
ATOM   3214  HE2 PHE A 196      40.586  18.020  44.765  0.00  0.00      P    H
ATOM   3215  C   PHE A 196      44.479  22.316  41.813  1.00  0.00      P    C
ATOM   3216  O   PHE A 196      44.561  22.830  42.919  1.00  0.00      P    O
ATOM   3217  N   LYS A 197      45.336  22.582  40.836  1.00  0.00      P    N
ATOM   3218  HN  LYS A 197      45.297  22.169  39.927  0.00  0.00      P    H
ATOM   3219  CA  LYS A 197      46.425  23.528  41.039  1.00  0.00      P    C
ATOM   3220  HA  LYS A 197      46.952  23.245  41.942  0.00  0.00      P    H
ATOM   3221  CB  LYS A 197      47.362  23.530  39.828  1.00  0.00      P    C
ATOM   3222  HB1 LYS A 197      46.831  23.003  39.002  0.00  0.00      P    H
ATOM   3223  HB2 LYS A 197      47.510  24.579  39.486  0.00  0.00      P    H
ATOM   3224  CG  LYS A 197      48.691  22.841  40.107  1.00  0.00      P    C
ATOM   3225  HG1 LYS A 197      49.248  22.723  39.150  0.00  0.00      P    H
ATOM   3226  HG2 LYS A 197      49.305  23.493  40.771  0.00  0.00      P    H
ATOM   3227  CD  LYS A 197      48.490  21.470  40.742  1.00  0.00      P    C
ATOM   3228  HD1 LYS A 197      47.788  21.579  41.601  0.00  0.00      P    H
ATOM   3229  HD2 LYS A 197      47.998  20.809  39.991  0.00  0.00      P    H
ATOM   3230  CE  LYS A 197      49.811  20.864  41.198  1.00  0.00      P    C
ATOM   3231  HE1 LYS A 197      50.340  21.558  41.889  0.00  0.00      P    H
ATOM   3232  HE2 LYS A 197      49.637  19.903  41.730  0.00  0.00      P    H
ATOM   3233  NZ  LYS A 197      50.727  20.585  40.056  1.00  0.00      P    N
ATOM   3234  HZ1 LYS A 197      51.617  20.174  40.405  0.00  0.00      P    H
ATOM   3235  HZ2 LYS A 197      50.272  19.917  39.401  0.00  0.00      P    H
ATOM   3236  HZ3 LYS A 197      50.931  21.472  39.552  0.00  0.00      P    H
ATOM   3237  C   LYS A 197      45.840  24.922  41.269  1.00  0.00      P    C
ATOM   3238  O   LYS A 197      46.319  25.680  42.116  1.00  0.00      P    O
ATOM   3239  N   VAL A 198      44.791  25.245  40.516  1.00  0.00      P    N
ATOM   3240  HN  VAL A 198      44.406  24.639  39.824  0.00  0.00      P    H
ATOM   3241  CA  VAL A 198      44.108  26.528  40.641  1.00  0.00      P    C
ATOM   3242  HA  VAL A 198      44.842  27.322  40.585  0.00  0.00      P    H
ATOM   3243  CB  VAL A 198      43.002  26.681  39.573  1.00  0.00      P    C
ATOM   3244  HB  VAL A 198      42.303  25.816  39.685  0.00  0.00      P    H
ATOM   3245  CG1 VAL A 198      42.251  27.974  39.801  1.00  0.00      P    C
ATOM   3246 HG11 VAL A 198      41.478  28.115  39.015  0.00  0.00      P    H
ATOM   3247 HG12 VAL A 198      41.731  27.978  40.781  0.00  0.00      P    H
ATOM   3248 HG13 VAL A 198      42.943  28.842  39.761  0.00  0.00      P    H
ATOM   3249  CG2 VAL A 198      43.606  26.663  38.175  1.00  0.00      P    C
ATOM   3250 HG21 VAL A 198      42.819  26.813  37.405  0.00  0.00      P    H
ATOM   3251 HG22 VAL A 198      44.361  27.471  38.065  0.00  0.00      P    H
ATOM   3252 HG23 VAL A 198      44.101  25.693  37.964  0.00  0.00      P    H
ATOM   3253  C   VAL A 198      43.471  26.590  42.029  1.00  0.00      P    C
ATOM   3254  O   VAL A 198      43.521  27.620  42.697  1.00  0.00      P    O
ATOM   3255  N   ARG A 199      42.866  25.485  42.456  1.00  0.00      P    N
ATOM   3256  HN  ARG A 199      42.810  24.660  41.898  0.00  0.00      P    H
ATOM   3257  CA  ARG A 199      42.246  25.425  43.781  1.00  0.00      P    C
ATOM   3258  HA  ARG A 199      41.523  26.227  43.870  0.00  0.00      P    H
ATOM   3259  CB  ARG A 199      41.625  24.054  44.041  1.00  0.00      P    C
ATOM   3260  HB1 ARG A 199      42.329  23.302  43.610  0.00  0.00      P    H
ATOM   3261  HB2 ARG A 199      41.600  23.858  45.136  0.00  0.00      P    H
ATOM   3262  CG  ARG A 199      40.276  23.842  43.429  1.00  0.00      P    C
ATOM   3263  HG1 ARG A 199      39.638  24.722  43.665  0.00  0.00      P    H
ATOM   3264  HG2 ARG A 199      40.379  23.836  42.319  0.00  0.00      P    H
ATOM   3265  CD  ARG A 199      39.715  22.522  43.906  1.00  0.00      P    C
ATOM   3266  HD1 ARG A 199      40.328  21.688  43.493  0.00  0.00      P    H
ATOM   3267  HD2 ARG A 199      39.721  22.453  45.019  0.00  0.00      P    H
ATOM   3268  NE  ARG A 199      38.336  22.346  43.488  1.00  0.00      P    N
ATOM   3269  HE  ARG A 199      38.033  23.038  42.823  0.00  0.00      P    H
ATOM   3270  CZ  ARG A 199      37.544  21.381  43.926  1.00  0.00      P    C
ATOM   3271  NH1 ARG A 199      37.995  20.493  44.800  1.00  0.00      P    N
ATOM   3272 HH11 ARG A 199      37.415  19.754  45.112  0.00  0.00      P    H
ATOM   3273 HH12 ARG A 199      38.974  20.535  45.010  0.00  0.00      P    H
ATOM   3274  NH2 ARG A 199      36.295  21.310  43.490  1.00  0.00      P    N
ATOM   3275 HH21 ARG A 199      35.674  20.645  43.879  0.00  0.00      P    H
ATOM   3276 HH22 ARG A 199      35.969  22.066  42.938  0.00  0.00      P    H
ATOM   3277  C   ARG A 199      43.294  25.668  44.845  1.00  0.00      P    C
ATOM   3278  O   ARG A 199      43.145  26.542  45.698  1.00  0.00      P    O
ATOM   3279  N   GLU A 200      44.348  24.864  44.788  1.00  0.00      P    N
ATOM   3280  HN  GLU A 200      44.457  24.151  44.101  0.00  0.00      P    H
ATOM   3281  CA  GLU A 200      45.448  24.950  45.728  1.00  0.00      P    C
ATOM   3282  HA  GLU A 200      45.073  24.642  46.696  0.00  0.00      P    H
ATOM   3283  CB  GLU A 200      46.571  24.006  45.293  1.00  0.00      P    C
ATOM   3284  HB1 GLU A 200      46.726  24.133  44.197  0.00  0.00      P    H
ATOM   3285  HB2 GLU A 200      47.527  24.311  45.774  0.00  0.00      P    H
ATOM   3286  CG  GLU A 200      46.276  22.544  45.591  1.00  0.00      P    C
ATOM   3287  HG1 GLU A 200      46.355  22.366  46.679  0.00  0.00      P    H
ATOM   3288  HG2 GLU A 200      45.259  22.266  45.249  0.00  0.00      P    H
ATOM   3289  CD  GLU A 200      47.276  21.606  44.946  1.00  0.00      P    C
ATOM   3290  OE1 GLU A 200      48.433  22.034  44.719  1.00  0.00      P    O
ATOM   3291  OE2 GLU A 200      46.905  20.440  44.675  1.00  0.00      P    O
ATOM   3292  C   GLU A 200      45.981  26.365  45.880  1.00  0.00      P    C
ATOM   3293  O   GLU A 200      46.418  26.743  46.960  1.00  0.00      P    O
ATOM   3294  N   SER A 201      45.929  27.151  44.810  1.00  0.00      P    N
ATOM   3295  HN  SER A 201      45.563  26.877  43.921  0.00  0.00      P    H
ATOM   3296  CA  SER A 201      46.422  28.527  44.856  1.00  0.00      P    C
ATOM   3297  HA  SER A 201      47.406  28.458  45.301  0.00  0.00      P    H
ATOM   3298  CB  SER A 201      46.456  29.132  43.455  1.00  0.00      P    C
ATOM   3299  HB1 SER A 201      46.915  30.144  43.526  0.00  0.00      P    H
ATOM   3300  HB2 SER A 201      47.106  28.524  42.786  0.00  0.00      P    H
ATOM   3301  OG  SER A 201      45.153  29.264  42.913  1.00  0.00      P    O
ATOM   3302  HG1 SER A 201      45.223  29.844  42.144  0.00  0.00      P    H
ATOM   3303  C   SER A 201      45.588  29.439  45.742  1.00  0.00      P    C
ATOM   3304  O   SER A 201      46.064  30.494  46.175  1.00  0.00      P    O
ATOM   3305  N   GLY A 202      44.345  29.037  46.001  1.00  0.00      P    N
ATOM   3306  HN  GLY A 202      43.961  28.178  45.666  0.00  0.00      P    H
ATOM   3307  CA  GLY A 202      43.454  29.850  46.809  1.00  0.00      P    C
ATOM   3308  HA1 GLY A 202      44.062  30.397  47.516  0.00  0.00      P    H
ATOM   3309  HA2 GLY A 202      42.727  29.191  47.264  0.00  0.00      P    H
ATOM   3310  C   GLY A 202      42.703  30.859  45.956  1.00  0.00      P    C
ATOM   3311  O   GLY A 202      41.966  31.700  46.463  1.00  0.00      P    O
ATOM   3312  N   SER A 203      42.898  30.776  44.644  1.00  0.00      P    N
ATOM   3313  HN  SER A 203      43.487  30.097  44.205  0.00  0.00      P    H
ATOM   3314  CA  SER A 203      42.249  31.696  43.713  1.00  0.00      P    C
ATOM   3315  HA  SER A 203      42.416  32.686  44.116  0.00  0.00      P    H
ATOM   3316  CB  SER A 203      42.849  31.544  42.306  1.00  0.00      P    C
ATOM   3317  HB1 SER A 203      42.817  30.465  42.031  0.00  0.00      P    H
ATOM   3318  HB2 SER A 203      42.229  32.090  41.559  0.00  0.00      P    H
ATOM   3319  OG  SER A 203      44.198  31.985  42.276  1.00  0.00      P    O
ATOM   3320  HG1 SER A 203      44.583  31.664  41.451  0.00  0.00      P    H
ATOM   3321  C   SER A 203      40.744  31.480  43.652  1.00  0.00      P    C
ATOM   3322  O   SER A 203      39.997  32.392  43.313  1.00  0.00      P    O
ATOM   3323  N   LEU A 204      40.308  30.268  43.977  1.00  0.00      P    N
ATOM   3324  HN  LEU A 204      40.902  29.516  44.254  0.00  0.00      P    H
ATOM   3325  CA  LEU A 204      38.895  29.935  43.954  1.00  0.00      P    C
ATOM   3326  HA  LEU A 204      38.437  30.617  43.250  0.00  0.00      P    H
ATOM   3327  CB  LEU A 204      38.701  28.480  43.516  1.00  0.00      P    C
ATOM   3328  HB1 LEU A 204      39.339  27.849  44.177  0.00  0.00      P    H
ATOM   3329  HB2 LEU A 204      37.650  28.177  43.722  0.00  0.00      P    H
ATOM   3330  CG  LEU A 204      39.068  28.195  42.057  1.00  0.00      P    C
ATOM   3331  HG  LEU A 204      40.142  28.450  41.890  0.00  0.00      P    H
ATOM   3332  CD1 LEU A 204      38.820  26.724  41.708  1.00  0.00      P    C
ATOM   3333 HD11 LEU A 204      39.043  26.535  40.636  0.00  0.00      P    H
ATOM   3334 HD12 LEU A 204      39.468  26.062  42.321  0.00  0.00      P    H
ATOM   3335 HD13 LEU A 204      37.760  26.449  41.896  0.00  0.00      P    H
ATOM   3336  CD2 LEU A 204      38.226  29.092  41.160  1.00  0.00      P    C
ATOM   3337 HD21 LEU A 204      38.484  28.921  40.092  0.00  0.00      P    H
ATOM   3338 HD22 LEU A 204      37.142  28.891  41.281  0.00  0.00      P    H
ATOM   3339 HD23 LEU A 204      38.412  30.162  41.395  0.00  0.00      P    H
ATOM   3340  C   LEU A 204      38.225  30.149  45.303  1.00  0.00      P    C
ATOM   3341  O   LEU A 204      37.013  29.973  45.434  1.00  0.00      P    O
ATOM   3342  N   SER A 205      39.009  30.544  46.297  1.00  0.00      P    N
ATOM   3343  HN  SER A 205      39.987  30.730  46.200  0.00  0.00      P    H
ATOM   3344  CA  SER A 205      38.495  30.744  47.643  1.00  0.00      P    C
ATOM   3345  HA  SER A 205      37.763  29.956  47.764  0.00  0.00      P    H
ATOM   3346  CB  SER A 205      39.629  30.575  48.646  1.00  0.00      P    C
ATOM   3347  HB1 SER A 205      40.374  31.384  48.466  0.00  0.00      P    H
ATOM   3348  HB2 SER A 205      39.250  30.705  49.685  0.00  0.00      P    H
ATOM   3349  OG  SER A 205      40.254  29.315  48.468  1.00  0.00      P    O
ATOM   3350  HG1 SER A 205      41.087  29.340  48.955  0.00  0.00      P    H
ATOM   3351  C   SER A 205      37.781  32.067  47.887  1.00  0.00      P    C
ATOM   3352  O   SER A 205      38.074  33.076  47.253  1.00  0.00      P    O
ATOM   3353  N   PRO A 206      36.833  32.074  48.838  1.00  0.00      P    N
ATOM   3354  CD  PRO A 206      36.426  30.903  49.635  1.00  0.00      P    C
ATOM   3355  HD1 PRO A 206      35.778  30.080  49.257  0.00  0.00      P    H
ATOM   3356  HD2 PRO A 206      37.435  30.513  49.904  0.00  0.00      P    H
ATOM   3357  CA  PRO A 206      36.038  33.249  49.208  1.00  0.00      P    C
ATOM   3358  HA  PRO A 206      35.471  33.546  48.333  0.00  0.00      P    H
ATOM   3359  CB  PRO A 206      35.041  32.683  50.215  1.00  0.00      P    C
ATOM   3360  HB1 PRO A 206      34.172  32.257  49.665  0.00  0.00      P    H
ATOM   3361  HB2 PRO A 206      34.675  33.446  50.931  0.00  0.00      P    H
ATOM   3362  CG  PRO A 206      35.791  31.549  50.830  1.00  0.00      P    C
ATOM   3363  HG1 PRO A 206      35.126  30.780  51.271  0.00  0.00      P    H
ATOM   3364  HG2 PRO A 206      36.473  31.945  51.617  0.00  0.00      P    H
ATOM   3365  C   PRO A 206      36.789  34.462  49.751  1.00  0.00      P    C
ATOM   3366  O   PRO A 206      36.264  35.568  49.711  1.00  0.00      P    O
ATOM   3367  N   GLU A 207      38.003  34.284  50.261  1.00  0.00      P    N
ATOM   3368  HN  GLU A 207      38.509  33.430  50.343  0.00  0.00      P    H
ATOM   3369  CA  GLU A 207      38.717  35.447  50.773  1.00  0.00      P    C
ATOM   3370  HA  GLU A 207      38.024  36.039  51.357  0.00  0.00      P    H
ATOM   3371  CB  GLU A 207      39.877  35.052  51.703  1.00  0.00      P    C
ATOM   3372  HB1 GLU A 207      40.363  35.986  52.068  0.00  0.00      P    H
ATOM   3373  HB2 GLU A 207      39.478  34.543  52.609  0.00  0.00      P    H
ATOM   3374  CG  GLU A 207      40.953  34.182  51.102  1.00  0.00      P    C
ATOM   3375  HG1 GLU A 207      41.098  34.455  50.041  0.00  0.00      P    H
ATOM   3376  HG2 GLU A 207      41.912  34.304  51.644  0.00  0.00      P    H
ATOM   3377  CD  GLU A 207      40.586  32.713  51.101  1.00  0.00      P    C
ATOM   3378  OE1 GLU A 207      41.478  31.888  50.805  1.00  0.00      P    O
ATOM   3379  OE2 GLU A 207      39.415  32.382  51.393  1.00  0.00      P    O
ATOM   3380  C   GLU A 207      39.218  36.330  49.634  1.00  0.00      P    C
ATOM   3381  O   GLU A 207      39.798  37.383  49.874  1.00  0.00      P    O
ATOM   3382  N   HSE A 208      38.973  35.900  48.396  1.00  0.00      P    N
ATOM   3383  HN  HSE A 208      38.509  35.038  48.197  0.00  0.00      P    H
ATOM   3384  CA  HSE A 208      39.368  36.663  47.208  1.00  0.00      P    C
ATOM   3385  HA  HSE A 208      39.728  37.626  47.551  0.00  0.00      P    H
ATOM   3386  CB  HSE A 208      40.426  35.904  46.391  1.00  0.00      P    C
ATOM   3387  HB1 HSE A 208      39.999  34.916  46.113  0.00  0.00      P    H
ATOM   3388  HB2 HSE A 208      40.625  36.450  45.445  0.00  0.00      P    H
ATOM   3389  ND1 HSE A 208      42.526  36.685  47.559  1.00  0.00      P    N
ATOM   3390  CG  HSE A 208      41.705  35.662  47.132  1.00  0.00      P    C
ATOM   3391  CE1 HSE A 208      43.549  36.177  48.224  1.00  0.00      P    C
ATOM   3392  HE1 HSE A 208      44.353  36.767  48.671  0.00  0.00      P    H
ATOM   3393  NE2 HSE A 208      43.425  34.861  48.240  1.00  0.00      P    N
ATOM   3394  HE2 HSE A 208      44.072  34.226  48.661  0.00  0.00      P    H
ATOM   3395  CD2 HSE A 208      42.282  34.513  47.560  1.00  0.00      P    C
ATOM   3396  HD2 HSE A 208      41.970  33.487  47.423  0.00  0.00      P    H
ATOM   3397  C   HSE A 208      38.157  36.929  46.311  1.00  0.00      P    C
ATOM   3398  O   HSE A 208      37.097  36.309  46.472  1.00  0.00      P    O
ATOM   3399  N   GLY A 209      38.313  37.855  45.366  1.00  0.00      P    N
ATOM   3400  HN  GLY A 209      39.147  38.388  45.233  0.00  0.00      P    H
ATOM   3401  CA  GLY A 209      37.229  38.145  44.445  1.00  0.00      P    C
ATOM   3402  HA1 GLY A 209      37.507  38.975  43.810  0.00  0.00      P    H
ATOM   3403  HA2 GLY A 209      36.311  38.296  44.997  0.00  0.00      P    H
ATOM   3404  C   GLY A 209      37.051  36.924  43.568  1.00  0.00      P    C
ATOM   3405  O   GLY A 209      37.860  36.004  43.650  1.00  0.00      P    O
ATOM   3406  N   PRO A 210      36.022  36.867  42.716  1.00  0.00      P    N
ATOM   3407  CD  PRO A 210      34.942  37.823  42.426  1.00  0.00      P    C
ATOM   3408  HD1 PRO A 210      34.083  37.963  43.120  0.00  0.00      P    H
ATOM   3409  HD2 PRO A 210      35.508  38.776  42.309  0.00  0.00      P    H
ATOM   3410  CA  PRO A 210      35.897  35.660  41.892  1.00  0.00      P    C
ATOM   3411  HA  PRO A 210      35.856  34.785  42.530  0.00  0.00      P    H
ATOM   3412  CB  PRO A 210      34.556  35.853  41.195  1.00  0.00      P    C
ATOM   3413  HB1 PRO A 210      33.744  35.490  41.864  0.00  0.00      P    H
ATOM   3414  HB2 PRO A 210      34.494  35.314  40.228  0.00  0.00      P    H
ATOM   3415  CG  PRO A 210      34.450  37.349  41.086  1.00  0.00      P    C
ATOM   3416  HG1 PRO A 210      33.405  37.702  40.989  0.00  0.00      P    H
ATOM   3417  HG2 PRO A 210      35.041  37.696  40.208  0.00  0.00      P    H
ATOM   3418  C   PRO A 210      37.034  35.497  40.896  1.00  0.00      P    C
ATOM   3419  O   PRO A 210      37.615  36.483  40.442  1.00  0.00      P    O
ATOM   3420  N   VAL A 211      37.350  34.255  40.553  1.00  0.00      P    N
ATOM   3421  HN  VAL A 211      36.911  33.433  40.905  0.00  0.00      P    H
ATOM   3422  CA  VAL A 211      38.410  34.005  39.593  1.00  0.00      P    C
ATOM   3423  HA  VAL A 211      39.252  34.637  39.847  0.00  0.00      P    H
ATOM   3424  CB  VAL A 211      38.798  32.511  39.569  1.00  0.00      P    C
ATOM   3425  HB  VAL A 211      39.016  32.202  40.621  0.00  0.00      P    H
ATOM   3426  CG1 VAL A 211      37.644  31.673  39.025  1.00  0.00      P    C
ATOM   3427 HG11 VAL A 211      37.937  30.602  38.971  0.00  0.00      P    H
ATOM   3428 HG12 VAL A 211      36.748  31.738  39.676  0.00  0.00      P    H
ATOM   3429 HG13 VAL A 211      37.366  32.005  38.002  0.00  0.00      P    H
ATOM   3430  CG2 VAL A 211      40.038  32.317  38.736  1.00  0.00      P    C
ATOM   3431 HG21 VAL A 211      40.307  31.241  38.677  0.00  0.00      P    H
ATOM   3432 HG22 VAL A 211      39.878  32.695  37.703  0.00  0.00      P    H
ATOM   3433 HG23 VAL A 211      40.904  32.855  39.174  0.00  0.00      P    H
ATOM   3434  C   VAL A 211      37.938  34.410  38.197  1.00  0.00      P    C
ATOM   3435  O   VAL A 211      36.741  34.390  37.909  1.00  0.00      P    O
ATOM   3436  N   VAL A 212      38.874  34.785  37.332  1.00  0.00      P    N
ATOM   3437  HN  VAL A 212      39.847  34.828  37.542  0.00  0.00      P    H
ATOM   3438  CA  VAL A 212      38.536  35.171  35.974  1.00  0.00      P    C
ATOM   3439  HA  VAL A 212      37.460  35.271  35.904  0.00  0.00      P    H
ATOM   3440  CB  VAL A 212      39.237  36.470  35.586  1.00  0.00      P    C
ATOM   3441  HB  VAL A 212      40.338  36.302  35.686  0.00  0.00      P    H
ATOM   3442  CG1 VAL A 212      38.909  36.826  34.154  1.00  0.00      P    C
ATOM   3443 HG11 VAL A 212      39.385  37.792  33.878  0.00  0.00      P    H
ATOM   3444 HG12 VAL A 212      39.283  36.059  33.445  0.00  0.00      P    H
ATOM   3445 HG13 VAL A 212      37.812  36.933  34.017  0.00  0.00      P    H
ATOM   3446  CG2 VAL A 212      38.805  37.576  36.528  1.00  0.00      P    C
ATOM   3447 HG21 VAL A 212      39.272  38.542  36.240  0.00  0.00      P    H
ATOM   3448 HG22 VAL A 212      37.701  37.701  36.503  0.00  0.00      P    H
ATOM   3449 HG23 VAL A 212      39.108  37.355  37.573  0.00  0.00      P    H
ATOM   3450  C   VAL A 212      38.954  34.054  35.027  1.00  0.00      P    C
ATOM   3451  O   VAL A 212      40.137  33.754  34.886  1.00  0.00      P    O
ATOM   3452  N   VAL A 213      37.963  33.437  34.393  1.00  0.00      P    N
ATOM   3453  HN  VAL A 213      37.010  33.705  34.507  0.00  0.00      P    H
ATOM   3454  CA  VAL A 213      38.170  32.319  33.477  1.00  0.00      P    C
ATOM   3455  HA  VAL A 213      39.221  32.063  33.516  0.00  0.00      P    H
ATOM   3456  CB  VAL A 213      37.262  31.136  33.857  1.00  0.00      P    C
ATOM   3457  HB  VAL A 213      36.203  31.487  33.787  0.00  0.00      P    H
ATOM   3458  CG1 VAL A 213      37.468  29.979  32.901  1.00  0.00      P    C
ATOM   3459 HG11 VAL A 213      36.839  29.113  33.202  0.00  0.00      P    H
ATOM   3460 HG12 VAL A 213      37.183  30.249  31.863  0.00  0.00      P    H
ATOM   3461 HG13 VAL A 213      38.529  29.651  32.905  0.00  0.00      P    H
ATOM   3462  CG2 VAL A 213      37.547  30.702  35.273  1.00  0.00      P    C
ATOM   3463 HG21 VAL A 213      36.926  29.823  35.547  0.00  0.00      P    H
ATOM   3464 HG22 VAL A 213      38.617  30.424  35.388  0.00  0.00      P    H
ATOM   3465 HG23 VAL A 213      37.317  31.512  35.996  0.00  0.00      P    H
ATOM   3466  C   VAL A 213      37.848  32.705  32.045  1.00  0.00      P    C
ATOM   3467  O   VAL A 213      36.923  33.480  31.806  1.00  0.00      P    O
ATOM   3468  N   HSE A 214      38.605  32.165  31.094  1.00  0.00      P    N
ATOM   3469  HN  HSE A 214      39.364  31.536  31.256  0.00  0.00      P    H
ATOM   3470  CA  HSE A 214      38.366  32.468  29.690  1.00  0.00      P    C
ATOM   3471  HA  HSE A 214      37.307  32.313  29.524  0.00  0.00      P    H
ATOM   3472  CB  HSE A 214      38.783  33.910  29.383  1.00  0.00      P    C
ATOM   3473  HB1 HSE A 214      38.210  34.250  28.493  0.00  0.00      P    H
ATOM   3474  HB2 HSE A 214      38.491  34.568  30.228  0.00  0.00      P    H
ATOM   3475  ND1 HSE A 214      40.798  33.686  27.876  1.00  0.00      P    N
ATOM   3476  CG  HSE A 214      40.241  34.067  29.080  1.00  0.00      P    C
ATOM   3477  CE1 HSE A 214      42.098  33.922  27.901  1.00  0.00      P    C
ATOM   3478  HE1 HSE A 214      42.783  33.709  27.076  0.00  0.00      P    H
ATOM   3479  NE2 HSE A 214      42.404  34.441  29.077  1.00  0.00      P    N
ATOM   3480  HE2 HSE A 214      43.325  34.696  29.370  0.00  0.00      P    H
ATOM   3481  CD2 HSE A 214      41.261  34.543  29.834  1.00  0.00      P    C
ATOM   3482  HD2 HSE A 214      41.255  34.932  30.843  0.00  0.00      P    H
ATOM   3483  C   HSE A 214      39.108  31.531  28.746  1.00  0.00      P    C
ATOM   3484  O   HSE A 214      40.079  30.870  29.124  1.00  0.00      P    O
ATOM   3485  N   CYS A 215      38.608  31.485  27.516  1.00  0.00      P    N
ATOM   3486  HN  CYS A 215      37.786  32.002  27.285  0.00  0.00      P    H
ATOM   3487  CA  CYS A 215      39.173  30.714  26.417  1.00  0.00      P    C
ATOM   3488  HA  CYS A 215      40.229  30.525  26.571  0.00  0.00      P    H
ATOM   3489  CB  CYS A 215      38.352  29.449  26.140  1.00  0.00      P    C
ATOM   3490  HB1 CYS A 215      38.505  29.184  25.070  0.00  0.00      P    H
ATOM   3491  HB2 CYS A 215      38.760  28.598  26.728  0.00  0.00      P    H
ATOM   3492  SG  CYS A 215      36.583  29.612  26.418  1.00  0.00      P    S
ATOM   3493  HG1 CYS A 215      36.238  28.387  26.018  0.00  0.00      P    H
ATOM   3494  C   CYS A 215      39.044  31.725  25.288  1.00  0.00      P    C
ATOM   3495  O   CYS A 215      39.660  32.782  25.355  1.00  0.00      P    O
ATOM   3496  N   SER A 216      38.264  31.443  24.256  1.00  0.00      P    N
ATOM   3497  HN  SER A 216      37.746  30.605  24.086  0.00  0.00      P    H
ATOM   3498  CA  SER A 216      38.117  32.455  23.219  1.00  0.00      P    C
ATOM   3499  HA  SER A 216      38.900  33.184  23.380  0.00  0.00      P    H
ATOM   3500  CB  SER A 216      38.224  31.847  21.816  1.00  0.00      P    C
ATOM   3501  HB1 SER A 216      39.118  31.183  21.794  0.00  0.00      P    H
ATOM   3502  HB2 SER A 216      37.337  31.209  21.601  0.00  0.00      P    H
ATOM   3503  OG  SER A 216      38.379  32.882  20.854  1.00  0.00      P    O
ATOM   3504  HG1 SER A 216      38.664  32.464  20.031  0.00  0.00      P    H
ATOM   3505  C   SER A 216      36.773  33.181  23.396  1.00  0.00      P    C
ATOM   3506  O   SER A 216      36.725  34.415  23.460  1.00  0.00      P    O
ATOM   3507  N   ALA A 217      35.686  32.422  23.491  1.00  0.00      P    N
ATOM   3508  HN  ALA A 217      35.699  31.424  23.440  0.00  0.00      P    H
ATOM   3509  CA  ALA A 217      34.369  33.022  23.682  1.00  0.00      P    C
ATOM   3510  HA  ALA A 217      34.351  34.046  23.328  0.00  0.00      P    H
ATOM   3511  CB  ALA A 217      33.310  32.218  22.935  1.00  0.00      P    C
ATOM   3512  HB1 ALA A 217      33.535  32.226  21.847  0.00  0.00      P    H
ATOM   3513  HB2 ALA A 217      33.300  31.159  23.274  0.00  0.00      P    H
ATOM   3514  HB3 ALA A 217      32.294  32.646  23.079  0.00  0.00      P    H
ATOM   3515  C   ALA A 217      34.033  33.074  25.165  1.00  0.00      P    C
ATOM   3516  O   ALA A 217      33.160  33.830  25.594  1.00  0.00      P    O
ATOM   3517  N   GLY A 218      34.734  32.259  25.946  1.00  0.00      P    N
ATOM   3518  HN  GLY A 218      35.444  31.640  25.612  0.00  0.00      P    H
ATOM   3519  CA  GLY A 218      34.495  32.225  27.376  1.00  0.00      P    C
ATOM   3520  HA1 GLY A 218      34.446  33.251  27.714  0.00  0.00      P    H
ATOM   3521  HA2 GLY A 218      35.293  31.648  27.823  0.00  0.00      P    H
ATOM   3522  C   GLY A 218      33.176  31.550  27.725  1.00  0.00      P    C
ATOM   3523  O   GLY A 218      32.480  31.977  28.648  1.00  0.00      P    O
ATOM   3524  N   ILE A 219      32.826  30.491  26.999  1.00  0.00      P    N
ATOM   3525  HN  ILE A 219      33.357  30.108  26.246  0.00  0.00      P    H
ATOM   3526  CA  ILE A 219      31.580  29.786  27.271  1.00  0.00      P    C
ATOM   3527  HA  ILE A 219      31.345  29.995  28.307  0.00  0.00      P    H
ATOM   3528  CB  ILE A 219      30.443  30.273  26.320  1.00  0.00      P    C
ATOM   3529  HB  ILE A 219      29.540  29.698  26.646  0.00  0.00      P    H
ATOM   3530  CG2 ILE A 219      30.305  31.802  26.417  1.00  0.00      P    C
ATOM   3531 HG21 ILE A 219      29.404  32.148  25.870  0.00  0.00      P    H
ATOM   3532 HG22 ILE A 219      30.201  32.124  27.474  0.00  0.00      P    H
ATOM   3533 HG23 ILE A 219      31.191  32.309  25.981  0.00  0.00      P    H
ATOM   3534  CG1 ILE A 219      30.747  29.850  24.876  1.00  0.00      P    C
ATOM   3535 HG11 ILE A 219      31.746  30.236  24.573  0.00  0.00      P    H
ATOM   3536 HG12 ILE A 219      30.796  28.738  24.829  0.00  0.00      P    H
ATOM   3537  CD  ILE A 219      29.718  30.314  23.865  1.00  0.00      P    C
ATOM   3538  HD1 ILE A 219      29.968  29.926  22.854  0.00  0.00      P    H
ATOM   3539  HD2 ILE A 219      28.706  29.946  24.139  0.00  0.00      P    H
ATOM   3540  HD3 ILE A 219      29.686  31.422  23.809  0.00  0.00      P    H
ATOM   3541  C   ILE A 219      31.723  28.268  27.148  1.00  0.00      P    C
ATOM   3542  O   ILE A 219      31.106  27.516  27.909  1.00  0.00      P    O
ATOM   3543  N   GLY A 220      32.541  27.828  26.190  1.00  0.00      P    N
ATOM   3544  HN  GLY A 220      33.052  28.434  25.582  0.00  0.00      P    H
ATOM   3545  CA  GLY A 220      32.741  26.403  25.971  1.00  0.00      P    C
ATOM   3546  HA1 GLY A 220      33.160  26.311  24.978  0.00  0.00      P    H
ATOM   3547  HA2 GLY A 220      31.770  25.941  26.088  0.00  0.00      P    H
ATOM   3548  C   GLY A 220      33.694  25.741  26.946  1.00  0.00      P    C
ATOM   3549  O   GLY A 220      33.276  24.945  27.797  1.00  0.00      P    O
ATOM   3550  N   ARG A 221      34.981  26.052  26.814  1.00  0.00      P    N
ATOM   3551  HN  ARG A 221      35.302  26.682  26.111  0.00  0.00      P    H
ATOM   3552  CA  ARG A 221      35.996  25.482  27.698  1.00  0.00      P    C
ATOM   3553  HA  ARG A 221      35.814  24.418  27.797  0.00  0.00      P    H
ATOM   3554  CB  ARG A 221      37.398  25.738  27.139  1.00  0.00      P    C
ATOM   3555  HB1 ARG A 221      37.510  26.846  27.064  0.00  0.00      P    H
ATOM   3556  HB2 ARG A 221      38.160  25.402  27.877  0.00  0.00      P    H
ATOM   3557  CG  ARG A 221      37.632  25.121  25.766  1.00  0.00      P    C
ATOM   3558  HG1 ARG A 221      37.436  24.028  25.831  0.00  0.00      P    H
ATOM   3559  HG2 ARG A 221      36.872  25.520  25.056  0.00  0.00      P    H
ATOM   3560  CD  ARG A 221      39.006  25.447  25.250  1.00  0.00      P    C
ATOM   3561  HD1 ARG A 221      39.225  26.524  25.434  0.00  0.00      P    H
ATOM   3562  HD2 ARG A 221      39.788  24.833  25.754  0.00  0.00      P    H
ATOM   3563  NE  ARG A 221      39.127  25.178  23.821  1.00  0.00      P    N
ATOM   3564  HE  ARG A 221      38.342  24.672  23.446  0.00  0.00      P    H
ATOM   3565  CZ  ARG A 221      40.159  25.553  23.071  1.00  0.00      P    C
ATOM   3566  NH1 ARG A 221      41.170  26.220  23.613  1.00  0.00      P    N
ATOM   3567 HH11 ARG A 221      41.930  26.524  23.056  0.00  0.00      P    H
ATOM   3568 HH12 ARG A 221      41.052  26.509  24.565  0.00  0.00      P    H
ATOM   3569  NH2 ARG A 221      40.175  25.256  21.781  1.00  0.00      P    N
ATOM   3570 HH21 ARG A 221      40.978  25.456  21.238  0.00  0.00      P    H
ATOM   3571 HH22 ARG A 221      39.461  24.653  21.451  0.00  0.00      P    H
ATOM   3572  C   ARG A 221      35.875  26.076  29.096  1.00  0.00      P    C
ATOM   3573  O   ARG A 221      36.064  25.380  30.089  1.00  0.00      P    O
ATOM   3574  N   SER A 222      35.556  27.363  29.165  1.00  0.00      P    N
ATOM   3575  HN  SER A 222      35.412  27.956  28.373  0.00  0.00      P    H
ATOM   3576  CA  SER A 222      35.386  28.029  30.445  1.00  0.00      P    C
ATOM   3577  HA  SER A 222      36.291  27.862  31.015  0.00  0.00      P    H
ATOM   3578  CB  SER A 222      35.073  29.508  30.223  1.00  0.00      P    C
ATOM   3579  HB1 SER A 222      34.194  29.577  29.542  0.00  0.00      P    H
ATOM   3580  HB2 SER A 222      34.782  29.991  31.183  0.00  0.00      P    H
ATOM   3581  OG  SER A 222      36.168  30.177  29.624  1.00  0.00      P    O
ATOM   3582  HG1 SER A 222      35.841  31.029  29.308  0.00  0.00      P    H
ATOM   3583  C   SER A 222      34.240  27.351  31.201  1.00  0.00      P    C
ATOM   3584  O   SER A 222      34.319  27.146  32.415  1.00  0.00      P    O
ATOM   3585  N   GLY A 223      33.187  26.989  30.474  1.00  0.00      P    N
ATOM   3586  HN  GLY A 223      33.110  27.138  29.489  0.00  0.00      P    H
ATOM   3587  CA  GLY A 223      32.055  26.336  31.099  1.00  0.00      P    C
ATOM   3588  HA1 GLY A 223      31.330  26.147  30.320  0.00  0.00      P    H
ATOM   3589  HA2 GLY A 223      31.702  26.990  31.885  0.00  0.00      P    H
ATOM   3590  C   GLY A 223      32.425  25.011  31.726  1.00  0.00      P    C
ATOM   3591  O   GLY A 223      31.963  24.683  32.820  1.00  0.00      P    O
ATOM   3592  N   THR A 224      33.262  24.250  31.028  1.00  0.00      P    N
ATOM   3593  HN  THR A 224      33.626  24.519  30.137  0.00  0.00      P    H
ATOM   3594  CA  THR A 224      33.730  22.944  31.501  1.00  0.00      P    C
ATOM   3595  HA  THR A 224      32.840  22.367  31.712  0.00  0.00      P    H
ATOM   3596  CB  THR A 224      34.676  22.298  30.468  1.00  0.00      P    C
ATOM   3597  HB  THR A 224      35.461  23.061  30.247  0.00  0.00      P    H
ATOM   3598  OG1 THR A 224      33.947  22.043  29.263  1.00  0.00      P    O
ATOM   3599  HG1 THR A 224      34.579  21.632  28.663  0.00  0.00      P    H
ATOM   3600  CG2 THR A 224      35.252  20.997  30.994  1.00  0.00      P    C
ATOM   3601 HG21 THR A 224      36.017  20.594  30.298  0.00  0.00      P    H
ATOM   3602 HG22 THR A 224      35.738  21.159  31.980  0.00  0.00      P    H
ATOM   3603 HG23 THR A 224      34.458  20.230  31.120  0.00  0.00      P    H
ATOM   3604  C   THR A 224      34.484  23.079  32.822  1.00  0.00      P    C
ATOM   3605  O   THR A 224      34.242  22.345  33.770  1.00  0.00      P    O
ATOM   3606  N   PHE A 225      35.405  24.030  32.870  1.00  0.00      P    N
ATOM   3607  HN  PHE A 225      35.614  24.629  32.098  0.00  0.00      P    H
ATOM   3608  CA  PHE A 225      36.197  24.285  34.061  1.00  0.00      P    C
ATOM   3609  HA  PHE A 225      36.747  23.375  34.270  0.00  0.00      P    H
ATOM   3610  CB  PHE A 225      37.078  25.503  33.809  1.00  0.00      P    C
ATOM   3611  HB1 PHE A 225      37.756  25.291  32.954  0.00  0.00      P    H
ATOM   3612  HB2 PHE A 225      36.467  26.388  33.530  0.00  0.00      P    H
ATOM   3613  CG  PHE A 225      37.964  25.863  34.957  1.00  0.00      P    C
ATOM   3614  CD1 PHE A 225      39.152  25.190  35.168  1.00  0.00      P    C
ATOM   3615  HD1 PHE A 225      39.449  24.403  34.488  0.00  0.00      P    H
ATOM   3616  CE1 PHE A 225      39.962  25.508  36.244  1.00  0.00      P    C
ATOM   3617  HE1 PHE A 225      40.892  24.979  36.395  0.00  0.00      P    H
ATOM   3618  CZ  PHE A 225      39.592  26.506  37.127  1.00  0.00      P    C
ATOM   3619  HZ  PHE A 225      40.228  26.758  37.963  0.00  0.00      P    H
ATOM   3620  CD2 PHE A 225      37.597  26.866  35.846  1.00  0.00      P    C
ATOM   3621  HD2 PHE A 225      36.662  27.391  35.712  0.00  0.00      P    H
ATOM   3622  CE2 PHE A 225      38.406  27.190  36.930  1.00  0.00      P    C
ATOM   3623  HE2 PHE A 225      38.104  27.972  37.612  0.00  0.00      P    H
ATOM   3624  C   PHE A 225      35.277  24.541  35.263  1.00  0.00      P    C
ATOM   3625  O   PHE A 225      35.408  23.900  36.307  1.00  0.00      P    O
ATOM   3626  N   CYS A 226      34.344  25.478  35.102  1.00  0.00      P    N
ATOM   3627  HN  CYS A 226      34.233  25.978  34.245  0.00  0.00      P    H
ATOM   3628  CA  CYS A 226      33.402  25.857  36.161  1.00  0.00      P    C
ATOM   3629  HA  CYS A 226      34.020  26.058  37.028  0.00  0.00      P    H
ATOM   3630  CB  CYS A 226      32.632  27.108  35.741  1.00  0.00      P    C
ATOM   3631  HB1 CYS A 226      32.062  26.851  34.820  0.00  0.00      P    H
ATOM   3632  HB2 CYS A 226      31.871  27.359  36.513  0.00  0.00      P    H
ATOM   3633  SG  CYS A 226      33.736  28.493  35.394  1.00  0.00      P    S
ATOM   3634  HG1 CYS A 226      32.799  29.359  35.005  0.00  0.00      P    H
ATOM   3635  C   CYS A 226      32.412  24.768  36.541  1.00  0.00      P    C
ATOM   3636  O   CYS A 226      32.139  24.551  37.718  1.00  0.00      P    O
ATOM   3637  N   LEU A 227      31.863  24.091  35.543  1.00  0.00      P    N
ATOM   3638  HN  LEU A 227      32.052  24.243  34.575  0.00  0.00      P    H
ATOM   3639  CA  LEU A 227      30.902  23.030  35.805  1.00  0.00      P    C
ATOM   3640  HA  LEU A 227      30.119  23.452  36.422  0.00  0.00      P    H
ATOM   3641  CB  LEU A 227      30.359  22.488  34.481  1.00  0.00      P    C
ATOM   3642  HB1 LEU A 227      29.822  23.325  33.978  0.00  0.00      P    H
ATOM   3643  HB2 LEU A 227      31.214  22.229  33.818  0.00  0.00      P    H
ATOM   3644  CG  LEU A 227      29.399  21.299  34.554  1.00  0.00      P    C
ATOM   3645  HG  LEU A 227      29.900  20.459  35.093  0.00  0.00      P    H
ATOM   3646  CD1 LEU A 227      28.133  21.701  35.295  1.00  0.00      P    C
ATOM   3647 HD11 LEU A 227      27.408  20.859  35.313  0.00  0.00      P    H
ATOM   3648 HD12 LEU A 227      28.366  21.983  36.344  0.00  0.00      P    H
ATOM   3649 HD13 LEU A 227      27.646  22.568  34.799  0.00  0.00      P    H
ATOM   3650  CD2 LEU A 227      29.064  20.823  33.146  1.00  0.00      P    C
ATOM   3651 HD21 LEU A 227      28.381  19.947  33.187  0.00  0.00      P    H
ATOM   3652 HD22 LEU A 227      28.561  21.614  32.555  0.00  0.00      P    H
ATOM   3653 HD23 LEU A 227      29.988  20.519  32.608  0.00  0.00      P    H
ATOM   3654  C   LEU A 227      31.565  21.908  36.604  1.00  0.00      P    C
ATOM   3655  O   LEU A 227      31.010  21.422  37.589  1.00  0.00      P    O
ATOM   3656  N   ALA A 228      32.760  21.509  36.178  1.00  0.00      P    N
ATOM   3657  HN  ALA A 228      33.214  21.917  35.386  0.00  0.00      P    H
ATOM   3658  CA  ALA A 228      33.501  20.437  36.843  1.00  0.00      P    C
ATOM   3659  HA  ALA A 228      32.905  19.532  36.871  0.00  0.00      P    H
ATOM   3660  CB  ALA A 228      34.784  20.138  36.077  1.00  0.00      P    C
ATOM   3661  HB1 ALA A 228      34.536  19.839  35.036  0.00  0.00      P    H
ATOM   3662  HB2 ALA A 228      35.438  21.036  36.028  0.00  0.00      P    H
ATOM   3663  HB3 ALA A 228      35.357  19.309  36.545  0.00  0.00      P    H
ATOM   3664  C   ALA A 228      33.825  20.781  38.283  1.00  0.00      P    C
ATOM   3665  O   ALA A 228      33.611  19.970  39.182  1.00  0.00      P    O
ATOM   3666  N   ASP A 229      34.338  21.988  38.501  1.00  0.00      P    N
ATOM   3667  HN  ASP A 229      34.519  22.673  37.801  0.00  0.00      P    H
ATOM   3668  CA  ASP A 229      34.697  22.437  39.843  1.00  0.00      P    C
ATOM   3669  HA  ASP A 229      35.414  21.718  40.223  0.00  0.00      P    H
ATOM   3670  CB  ASP A 229      35.299  23.841  39.773  1.00  0.00      P    C
ATOM   3671  HB1 ASP A 229      36.194  23.822  39.120  0.00  0.00      P    H
ATOM   3672  HB2 ASP A 229      34.570  24.558  39.345  0.00  0.00      P    H
ATOM   3673  CG  ASP A 229      35.741  24.361  41.128  1.00  0.00      P    C
ATOM   3674  OD1 ASP A 229      36.501  23.654  41.821  1.00  0.00      P    O
ATOM   3675  OD2 ASP A 229      35.337  25.489  41.497  1.00  0.00      P    O
ATOM   3676  C   ASP A 229      33.512  22.430  40.808  1.00  0.00      P    C
ATOM   3677  O   ASP A 229      33.582  21.841  41.880  1.00  0.00      P    O
ATOM   3678  N   THR A 230      32.422  23.084  40.427  1.00  0.00      P    N
ATOM   3679  HN  THR A 230      32.329  23.569  39.558  0.00  0.00      P    H
ATOM   3680  CA  THR A 230      31.237  23.145  41.279  1.00  0.00      P    C
ATOM   3681  HA  THR A 230      31.584  23.566  42.213  0.00  0.00      P    H
ATOM   3682  CB  THR A 230      30.137  24.005  40.632  1.00  0.00      P    C
ATOM   3683  HB  THR A 230      30.128  23.733  39.548  0.00  0.00      P    H
ATOM   3684  OG1 THR A 230      30.504  25.386  40.749  1.00  0.00      P    O
ATOM   3685  HG1 THR A 230      29.783  25.879  40.342  0.00  0.00      P    H
ATOM   3686  CG2 THR A 230      28.776  23.767  41.309  1.00  0.00      P    C
ATOM   3687 HG21 THR A 230      27.967  24.301  40.768  0.00  0.00      P    H
ATOM   3688 HG22 THR A 230      28.528  22.684  41.311  0.00  0.00      P    H
ATOM   3689 HG23 THR A 230      28.785  24.124  42.361  0.00  0.00      P    H
ATOM   3690  C   THR A 230      30.667  21.776  41.607  1.00  0.00      P    C
ATOM   3691  O   THR A 230      30.375  21.486  42.764  1.00  0.00      P    O
ATOM   3692  N   CYS A 231      30.498  20.939  40.588  1.00  0.00      P    N
ATOM   3693  HN  CYS A 231      30.712  21.160  39.638  0.00  0.00      P    H
ATOM   3694  CA  CYS A 231      29.969  19.593  40.799  1.00  0.00      P    C
ATOM   3695  HA  CYS A 231      28.975  19.714  41.214  0.00  0.00      P    H
ATOM   3696  CB  CYS A 231      29.927  18.814  39.480  1.00  0.00      P    C
ATOM   3697  HB1 CYS A 231      30.921  18.935  38.994  0.00  0.00      P    H
ATOM   3698  HB2 CYS A 231      29.817  17.727  39.687  0.00  0.00      P    H
ATOM   3699  SG  CYS A 231      28.666  19.362  38.302  1.00  0.00      P    S
ATOM   3700  HG1 CYS A 231      28.989  18.527  37.313  0.00  0.00      P    H
ATOM   3701  C   CYS A 231      30.808  18.823  41.818  1.00  0.00      P    C
ATOM   3702  O   CYS A 231      30.266  18.162  42.714  1.00  0.00      P    O
ATOM   3703  N   LEU A 232      32.129  18.903  41.679  1.00  0.00      P    N
ATOM   3704  HN  LEU A 232      32.591  19.424  40.964  0.00  0.00      P    H
ATOM   3705  CA  LEU A 232      33.032  18.209  42.595  1.00  0.00      P    C
ATOM   3706  HA  LEU A 232      32.731  17.170  42.628  0.00  0.00      P    H
ATOM   3707  CB  LEU A 232      34.483  18.371  42.124  1.00  0.00      P    C
ATOM   3708  HB1 LEU A 232      34.667  19.463  41.994  0.00  0.00      P    H
ATOM   3709  HB2 LEU A 232      35.166  18.039  42.937  0.00  0.00      P    H
ATOM   3710  CG  LEU A 232      34.815  17.653  40.812  1.00  0.00      P    C
ATOM   3711  HG  LEU A 232      34.058  17.943  40.044  0.00  0.00      P    H
ATOM   3712  CD1 LEU A 232      36.210  18.064  40.327  1.00  0.00      P    C
ATOM   3713 HD11 LEU A 232      36.479  17.512  39.401  0.00  0.00      P    H
ATOM   3714 HD12 LEU A 232      36.243  19.153  40.106  0.00  0.00      P    H
ATOM   3715 HD13 LEU A 232      36.976  17.840  41.100  0.00  0.00      P    H
ATOM   3716  CD2 LEU A 232      34.718  16.126  41.026  1.00  0.00      P    C
ATOM   3717 HD21 LEU A 232      34.938  15.589  40.078  0.00  0.00      P    H
ATOM   3718 HD22 LEU A 232      35.441  15.772  41.789  0.00  0.00      P    H
ATOM   3719 HD23 LEU A 232      33.695  15.844  41.356  0.00  0.00      P    H
ATOM   3720  C   LEU A 232      32.858  18.783  43.994  1.00  0.00      P    C
ATOM   3721  O   LEU A 232      32.775  18.056  44.987  1.00  0.00      P    O
ATOM   3722  N   LEU A 233      32.787  20.102  44.066  1.00  0.00      P    N
ATOM   3723  HN  LEU A 233      32.848  20.720  43.285  0.00  0.00      P    H
ATOM   3724  CA  LEU A 233      32.608  20.768  45.338  1.00  0.00      P    C
ATOM   3725  HA  LEU A 233      33.398  20.431  45.997  0.00  0.00      P    H
ATOM   3726  CB  LEU A 233      32.627  22.279  45.136  1.00  0.00      P    C
ATOM   3727  HB1 LEU A 233      33.326  22.490  44.294  0.00  0.00      P    H
ATOM   3728  HB2 LEU A 233      31.622  22.611  44.792  0.00  0.00      P    H
ATOM   3729  CG  LEU A 233      33.068  23.090  46.350  1.00  0.00      P    C
ATOM   3730  HG  LEU A 233      32.355  22.919  47.193  0.00  0.00      P    H
ATOM   3731  CD1 LEU A 233      34.465  22.659  46.767  1.00  0.00      P    C
ATOM   3732 HD11 LEU A 233      34.823  23.272  47.621  0.00  0.00      P    H
ATOM   3733 HD12 LEU A 233      34.469  21.592  47.077  0.00  0.00      P    H
ATOM   3734 HD13 LEU A 233      35.181  22.783  45.927  0.00  0.00      P    H
ATOM   3735  CD2 LEU A 233      33.045  24.571  46.007  1.00  0.00      P    C
ATOM   3736 HD21 LEU A 233      33.347  25.176  46.889  0.00  0.00      P    H
ATOM   3737 HD22 LEU A 233      33.743  24.811  45.180  0.00  0.00      P    H
ATOM   3738 HD23 LEU A 233      32.023  24.884  45.704  0.00  0.00      P    H
ATOM   3739  C   LEU A 233      31.282  20.337  45.952  1.00  0.00      P    C
ATOM   3740  O   LEU A 233      31.205  20.062  47.146  1.00  0.00      P    O
ATOM   3741  N   LEU A 234      30.235  20.287  45.134  1.00  0.00      P    N
ATOM   3742  HN  LEU A 234      30.265  20.509  44.162  0.00  0.00      P    H
ATOM   3743  CA  LEU A 234      28.918  19.889  45.617  1.00  0.00      P    C
ATOM   3744  HA  LEU A 234      28.690  20.546  46.446  0.00  0.00      P    H
ATOM   3745  CB  LEU A 234      27.873  20.037  44.515  1.00  0.00      P    C
ATOM   3746  HB1 LEU A 234      28.283  19.542  43.604  0.00  0.00      P    H
ATOM   3747  HB2 LEU A 234      26.965  19.459  44.797  0.00  0.00      P    H
ATOM   3748  CG  LEU A 234      27.487  21.470  44.148  1.00  0.00      P    C
ATOM   3749  HG  LEU A 234      28.387  22.015  43.773  0.00  0.00      P    H
ATOM   3750  CD1 LEU A 234      26.423  21.431  43.078  1.00  0.00      P    C
ATOM   3751 HD11 LEU A 234      26.087  22.459  42.824  0.00  0.00      P    H
ATOM   3752 HD12 LEU A 234      26.815  20.954  42.154  0.00  0.00      P    H
ATOM   3753 HD13 LEU A 234      25.540  20.853  43.424  0.00  0.00      P    H
ATOM   3754  CD2 LEU A 234      26.961  22.214  45.374  1.00  0.00      P    C
ATOM   3755 HD21 LEU A 234      26.699  23.261  45.107  0.00  0.00      P    H
ATOM   3756 HD22 LEU A 234      26.050  21.734  45.785  0.00  0.00      P    H
ATOM   3757 HD23 LEU A 234      27.733  22.242  46.173  0.00  0.00      P    H
ATOM   3758  C   LEU A 234      28.900  18.464  46.143  1.00  0.00      P    C
ATOM   3759  O   LEU A 234      28.240  18.187  47.136  1.00  0.00      P    O
ATOM   3760  N   MET A 235      29.619  17.561  45.479  1.00  0.00      P    N
ATOM   3761  HN  MET A 235      30.162  17.756  44.665  0.00  0.00      P    H
ATOM   3762  CA  MET A 235      29.663  16.168  45.914  1.00  0.00      P    C
ATOM   3763  HA  MET A 235      28.648  15.853  46.122  0.00  0.00      P    H
ATOM   3764  CB  MET A 235      30.332  15.289  44.862  1.00  0.00      P    C
ATOM   3765  HB1 MET A 235      31.360  15.693  44.708  0.00  0.00      P    H
ATOM   3766  HB2 MET A 235      30.459  14.260  45.267  0.00  0.00      P    H
ATOM   3767  CG  MET A 235      29.622  15.252  43.533  1.00  0.00      P    C
ATOM   3768  HG1 MET A 235      28.643  14.737  43.633  0.00  0.00      P    H
ATOM   3769  HG2 MET A 235      29.422  16.290  43.187  0.00  0.00      P    H
ATOM   3770  SD  MET A 235      30.593  14.392  42.302  1.00  0.00      P    S
ATOM   3771  CE  MET A 235      30.074  12.700  42.575  1.00  0.00      P    C
ATOM   3772  HE1 MET A 235      30.600  12.007  41.883  0.00  0.00      P    H
ATOM   3773  HE2 MET A 235      30.296  12.378  43.615  0.00  0.00      P    H
ATOM   3774  HE3 MET A 235      28.982  12.585  42.407  0.00  0.00      P    H
ATOM   3775  C   MET A 235      30.451  16.064  47.210  1.00  0.00      P    C
ATOM   3776  O   MET A 235      30.341  15.089  47.944  1.00  0.00      P    O
ATOM   3777  N   ASP A 236      31.241  17.090  47.484  1.00  0.00      P    N
ATOM   3778  HN  ASP A 236      31.318  17.892  46.898  0.00  0.00      P    H
ATOM   3779  CA  ASP A 236      32.087  17.168  48.668  1.00  0.00      P    C
ATOM   3780  HA  ASP A 236      32.334  16.149  48.945  0.00  0.00      P    H
ATOM   3781  CB  ASP A 236      33.303  18.029  48.322  1.00  0.00      P    C
ATOM   3782  HB1 ASP A 236      33.333  18.195  47.226  0.00  0.00      P    H
ATOM   3783  HB2 ASP A 236      33.238  19.016  48.822  0.00  0.00      P    H
ATOM   3784  CG  ASP A 236      34.572  17.305  48.749  1.00  0.00      P    C
ATOM   3785  OD1 ASP A 236      34.512  16.085  48.907  1.00  0.00      P    O
ATOM   3786  OD2 ASP A 236      35.600  17.959  48.910  1.00  0.00      P    O
ATOM   3787  C   ASP A 236      31.340  17.780  49.855  1.00  0.00      P    C
ATOM   3788  O   ASP A 236      31.780  17.742  50.996  1.00  0.00      P    O
ATOM   3789  N   LYS A 237      30.184  18.397  49.545  1.00  0.00      P    N
ATOM   3790  HN  LYS A 237      29.768  18.421  48.637  0.00  0.00      P    H
ATOM   3791  CA  LYS A 237      29.443  19.101  50.584  1.00  0.00      P    C
ATOM   3792  HA  LYS A 237      30.096  19.160  51.446  0.00  0.00      P    H
ATOM   3793  CB  LYS A 237      29.055  20.473  50.037  1.00  0.00      P    C
ATOM   3794  HB1 LYS A 237      29.872  20.796  49.351  0.00  0.00      P    H
ATOM   3795  HB2 LYS A 237      28.143  20.367  49.408  0.00  0.00      P    H
ATOM   3796  CG  LYS A 237      28.864  21.507  51.149  1.00  0.00      P    C
ATOM   3797  HG1 LYS A 237      28.043  21.171  51.822  0.00  0.00      P    H
ATOM   3798  HG2 LYS A 237      29.794  21.558  51.760  0.00  0.00      P    H
ATOM   3799  CD  LYS A 237      28.517  22.894  50.606  1.00  0.00      P    C
ATOM   3800  HD1 LYS A 237      29.297  23.187  49.866  0.00  0.00      P    H
ATOM   3801  HD2 LYS A 237      27.549  22.820  50.059  0.00  0.00      P    H
ATOM   3802  CE  LYS A 237      28.413  23.943  51.719  1.00  0.00      P    C
ATOM   3803  HE1 LYS A 237      27.513  23.758  52.346  0.00  0.00      P    H
ATOM   3804  HE2 LYS A 237      29.311  23.908  52.374  0.00  0.00      P    H
ATOM   3805  NZ  LYS A 237      28.310  25.276  51.128  1.00  0.00      P    N
ATOM   3806  HZ1 LYS A 237      28.238  25.993  51.878  0.00  0.00      P    H
ATOM   3807  HZ2 LYS A 237      29.153  25.465  50.549  0.00  0.00      P    H
ATOM   3808  HZ3 LYS A 237      27.464  25.322  50.525  0.00  0.00      P    H
ATOM   3809  C   LYS A 237      28.187  18.338  51.014  1.00  0.00      P    C
ATOM   3810  O   LYS A 237      27.915  18.146  52.192  1.00  0.00      P    O
ATOM   3811  N   ARG A 238      27.392  17.932  50.008  1.00  0.00      P    N
ATOM   3812  HN  ARG A 238      27.608  18.069  49.044  0.00  0.00      P    H
ATOM   3813  CA  ARG A 238      26.136  17.250  50.307  1.00  0.00      P    C
ATOM   3814  HA  ARG A 238      25.566  17.879  50.981  0.00  0.00      P    H
ATOM   3815  CB  ARG A 238      25.403  17.009  48.985  1.00  0.00      P    C
ATOM   3816  HB1 ARG A 238      26.118  16.464  48.323  0.00  0.00      P    H
ATOM   3817  HB2 ARG A 238      24.551  16.314  49.153  0.00  0.00      P    H
ATOM   3818  CG  ARG A 238      24.975  18.319  48.322  1.00  0.00      P    C
ATOM   3819  HG1 ARG A 238      24.287  18.856  49.011  0.00  0.00      P    H
ATOM   3820  HG2 ARG A 238      25.866  18.979  48.216  0.00  0.00      P    H
ATOM   3821  CD  ARG A 238      24.363  18.102  46.931  1.00  0.00      P    C
ATOM   3822  HD1 ARG A 238      25.168  17.829  46.211  0.00  0.00      P    H
ATOM   3823  HD2 ARG A 238      23.602  17.287  46.942  0.00  0.00      P    H
ATOM   3824  NE  ARG A 238      23.686  19.321  46.473  1.00  0.00      P    N
ATOM   3825  HE  ARG A 238      23.855  20.115  47.068  0.00  0.00      P    H
ATOM   3826  CZ  ARG A 238      22.946  19.237  45.353  1.00  0.00      P    C
ATOM   3827  NH1 ARG A 238      22.858  18.091  44.704  1.00  0.00      P    N
ATOM   3828 HH11 ARG A 238      22.336  18.026  43.865  0.00  0.00      P    H
ATOM   3829 HH12 ARG A 238      23.449  17.350  45.029  0.00  0.00      P    H
ATOM   3830  NH2 ARG A 238      22.271  20.307  44.923  1.00  0.00      P    N
ATOM   3831 HH21 ARG A 238      21.658  20.226  44.150  0.00  0.00      P    H
ATOM   3832 HH22 ARG A 238      22.250  21.095  45.524  0.00  0.00      P    H
ATOM   3833  C   ARG A 238      26.360  15.923  51.033  1.00  0.00      P    C
ATOM   3834  O   ARG A 238      27.453  15.376  51.078  1.00  0.00      P    O
ATOM   3835  N   LYS A 239      25.276  15.427  51.656  1.00  0.00      P    N
ATOM   3836  HN  LYS A 239      24.376  15.860  51.683  0.00  0.00      P    H
ATOM   3837  CA  LYS A 239      25.372  14.157  52.363  1.00  0.00      P    C
ATOM   3838  HA  LYS A 239      26.310  14.164  52.905  0.00  0.00      P    H
ATOM   3839  CB  LYS A 239      24.150  14.030  53.274  1.00  0.00      P    C
ATOM   3840  HB1 LYS A 239      23.254  14.274  52.657  0.00  0.00      P    H
ATOM   3841  HB2 LYS A 239      24.037  12.966  53.582  0.00  0.00      P    H
ATOM   3842  CG  LYS A 239      24.231  14.969  54.479  1.00  0.00      P    C
ATOM   3843  HG1 LYS A 239      25.189  14.788  55.018  0.00  0.00      P    H
ATOM   3844  HG2 LYS A 239      24.247  16.023  54.117  0.00  0.00      P    H
ATOM   3845  CD  LYS A 239      23.073  14.769  55.457  1.00  0.00      P    C
ATOM   3846  HD1 LYS A 239      22.164  14.494  54.875  0.00  0.00      P    H
ATOM   3847  HD2 LYS A 239      23.321  13.905  56.116  0.00  0.00      P    H
ATOM   3848  CE  LYS A 239      22.803  16.015  56.307  1.00  0.00      P    C
ATOM   3849  HE1 LYS A 239      23.760  16.496  56.608  0.00  0.00      P    H
ATOM   3850  HE2 LYS A 239      22.202  16.755  55.735  0.00  0.00      P    H
ATOM   3851  NZ  LYS A 239      22.066  15.641  57.513  1.00  0.00      P    N
ATOM   3852  HZ1 LYS A 239      21.882  16.484  58.094  0.00  0.00      P    H
ATOM   3853  HZ2 LYS A 239      21.162  15.202  57.245  0.00  0.00      P    H
ATOM   3854  HZ3 LYS A 239      22.627  14.960  58.063  0.00  0.00      P    H
ATOM   3855  C   LYS A 239      25.418  12.979  51.386  1.00  0.00      P    C
ATOM   3856  O   LYS A 239      25.928  11.905  51.674  1.00  0.00      P    O
ATOM   3857  N   ASP A 240      24.823  13.209  50.202  1.00  0.00      P    N
ATOM   3858  HN  ASP A 240      24.409  14.060  49.889  0.00  0.00      P    H
ATOM   3859  CA  ASP A 240      24.738  12.139  49.215  1.00  0.00      P    C
ATOM   3860  HA  ASP A 240      25.305  11.304  49.610  0.00  0.00      P    H
ATOM   3861  CB  ASP A 240      23.255  11.825  48.996  1.00  0.00      P    C
ATOM   3862  HB1 ASP A 240      22.787  11.576  49.970  0.00  0.00      P    H
ATOM   3863  HB2 ASP A 240      22.729  12.702  48.571  0.00  0.00      P    H
ATOM   3864  CG  ASP A 240      23.109  10.631  48.064  1.00  0.00      P    C
ATOM   3865  OD1 ASP A 240      24.130  10.020  47.756  1.00  0.00      P    O
ATOM   3866  OD2 ASP A 240      21.986  10.311  47.684  1.00  0.00      P    O
ATOM   3867  C   ASP A 240      25.398  12.535  47.891  1.00  0.00      P    C
ATOM   3868  O   ASP A 240      24.768  13.072  46.989  1.00  0.00      P    O
ATOM   3869  N   PRO A 241      26.712  12.444  47.643  1.00  0.00      P    N
ATOM   3870  CD  PRO A 241      27.705  11.700  48.434  1.00  0.00      P    C
ATOM   3871  HD1 PRO A 241      28.238  12.105  49.324  0.00  0.00      P    H
ATOM   3872  HD2 PRO A 241      27.075  10.826  48.720  0.00  0.00      P    H
ATOM   3873  CA  PRO A 241      27.312  12.960  46.411  1.00  0.00      P    C
ATOM   3874  HA  PRO A 241      27.279  14.043  46.434  0.00  0.00      P    H
ATOM   3875  CB  PRO A 241      28.773  12.528  46.535  1.00  0.00      P    C
ATOM   3876  HB1 PRO A 241      29.326  13.287  47.133  0.00  0.00      P    H
ATOM   3877  HB2 PRO A 241      29.271  12.412  45.551  0.00  0.00      P    H
ATOM   3878  CG  PRO A 241      28.695  11.296  47.383  1.00  0.00      P    C
ATOM   3879  HG1 PRO A 241      29.643  11.076  47.913  0.00  0.00      P    H
ATOM   3880  HG2 PRO A 241      28.417  10.427  46.743  0.00  0.00      P    H
ATOM   3881  C   PRO A 241      26.657  12.468  45.123  1.00  0.00      P    C
ATOM   3882  O   PRO A 241      26.876  13.035  44.051  1.00  0.00      P    O
ATOM   3883  N   SER A 242      25.847  11.422  45.227  1.00  0.00      P    N
ATOM   3884  HN  SER A 242      25.642  10.942  46.080  0.00  0.00      P    H
ATOM   3885  CA  SER A 242      25.171  10.875  44.057  1.00  0.00      P    C
ATOM   3886  HA  SER A 242      25.871  10.965  43.236  0.00  0.00      P    H
ATOM   3887  CB  SER A 242      24.761   9.426  44.315  1.00  0.00      P    C
ATOM   3888  HB1 SER A 242      24.236   9.048  43.408  0.00  0.00      P    H
ATOM   3889  HB2 SER A 242      25.662   8.788  44.461  0.00  0.00      P    H
ATOM   3890  OG  SER A 242      23.884   9.331  45.421  1.00  0.00      P    O
ATOM   3891  HG1 SER A 242      23.491   8.450  45.396  0.00  0.00      P    H
ATOM   3892  C   SER A 242      23.942  11.704  43.698  1.00  0.00      P    C
ATOM   3893  O   SER A 242      23.247  11.412  42.727  1.00  0.00      P    O
ATOM   3894  N   SER A 243      23.679  12.739  44.489  1.00  0.00      P    N
ATOM   3895  HN  SER A 243      24.230  12.987  45.285  0.00  0.00      P    H
ATOM   3896  CA  SER A 243      22.539  13.618  44.255  1.00  0.00      P    C
ATOM   3897  HA  SER A 243      21.802  13.017  43.738  0.00  0.00      P    H
ATOM   3898  CB  SER A 243      22.011  14.175  45.585  1.00  0.00      P    C
ATOM   3899  HB1 SER A 243      21.140  14.833  45.363  0.00  0.00      P    H
ATOM   3900  HB2 SER A 243      21.640  13.348  46.232  0.00  0.00      P    H
ATOM   3901  OG  SER A 243      22.999  14.941  46.256  1.00  0.00      P    O
ATOM   3902  HG1 SER A 243      22.549  15.437  46.951  0.00  0.00      P    H
ATOM   3903  C   SER A 243      22.907  14.776  43.334  1.00  0.00      P    C
ATOM   3904  O   SER A 243      22.032  15.462  42.819  1.00  0.00      P    O
ATOM   3905  N   VAL A 244      24.201  14.992  43.133  1.00  0.00      P    N
ATOM   3906  HN  VAL A 244      24.929  14.445  43.539  0.00  0.00      P    H
ATOM   3907  CA  VAL A 244      24.668  16.077  42.278  1.00  0.00      P    C
ATOM   3908  HA  VAL A 244      24.127  16.968  42.573  0.00  0.00      P    H
ATOM   3909  CB  VAL A 244      26.195  16.287  42.435  1.00  0.00      P    C
ATOM   3910  HB  VAL A 244      26.694  15.310  42.221  0.00  0.00      P    H
ATOM   3911  CG1 VAL A 244      26.681  17.330  41.446  1.00  0.00      P    C
ATOM   3912 HG11 VAL A 244      27.769  17.512  41.581  0.00  0.00      P    H
ATOM   3913 HG12 VAL A 244      26.529  17.002  40.397  0.00  0.00      P    H
ATOM   3914 HG13 VAL A 244      26.149  18.294  41.599  0.00  0.00      P    H
ATOM   3915  CG2 VAL A 244      26.518  16.718  43.849  1.00  0.00      P    C
ATOM   3916 HG21 VAL A 244      27.606  16.910  43.962  0.00  0.00      P    H
ATOM   3917 HG22 VAL A 244      25.970  17.649  44.108  0.00  0.00      P    H
ATOM   3918 HG23 VAL A 244      26.238  15.933  44.582  0.00  0.00      P    H
ATOM   3919  C   VAL A 244      24.357  15.819  40.804  1.00  0.00      P    C
ATOM   3920  O   VAL A 244      25.016  15.005  40.165  1.00  0.00      P    O
ATOM   3921  N   ASP A 245      23.356  16.508  40.266  1.00  0.00      P    N
ATOM   3922  HN  ASP A 245      22.782  17.174  40.735  0.00  0.00      P    H
ATOM   3923  CA  ASP A 245      22.995  16.334  38.863  1.00  0.00      P    C
ATOM   3924  HA  ASP A 245      23.392  15.379  38.538  0.00  0.00      P    H
ATOM   3925  CB  ASP A 245      21.474  16.406  38.684  1.00  0.00      P    C
ATOM   3926  HB1 ASP A 245      20.997  15.606  39.286  0.00  0.00      P    H
ATOM   3927  HB2 ASP A 245      21.086  17.383  39.033  0.00  0.00      P    H
ATOM   3928  CG  ASP A 245      21.045  16.204  37.237  1.00  0.00      P    C
ATOM   3929  OD1 ASP A 245      21.495  15.227  36.601  1.00  0.00      P    O
ATOM   3930  OD2 ASP A 245      20.247  17.024  36.736  1.00  0.00      P    O
ATOM   3931  C   ASP A 245      23.678  17.406  38.015  1.00  0.00      P    C
ATOM   3932  O   ASP A 245      23.289  18.578  38.024  1.00  0.00      P    O
ATOM   3933  N   ILE A 246      24.697  16.979  37.279  1.00  0.00      P    N
ATOM   3934  HN  ILE A 246      24.991  16.026  37.258  0.00  0.00      P    H
ATOM   3935  CA  ILE A 246      25.481  17.863  36.432  1.00  0.00      P    C
ATOM   3936  HA  ILE A 246      25.911  18.600  37.099  0.00  0.00      P    H
ATOM   3937  CB  ILE A 246      26.590  17.053  35.722  1.00  0.00      P    C
ATOM   3938  HB  ILE A 246      27.242  16.682  36.553  0.00  0.00      P    H
ATOM   3939  CG2 ILE A 246      25.977  15.938  34.915  1.00  0.00      P    C
ATOM   3940 HG21 ILE A 246      26.764  15.257  34.528  0.00  0.00      P    H
ATOM   3941 HG22 ILE A 246      25.285  15.333  35.537  0.00  0.00      P    H
ATOM   3942 HG23 ILE A 246      25.410  16.340  34.049  0.00  0.00      P    H
ATOM   3943  CG1 ILE A 246      27.451  17.972  34.861  1.00  0.00      P    C
ATOM   3944 HG11 ILE A 246      26.867  18.318  33.979  0.00  0.00      P    H
ATOM   3945 HG12 ILE A 246      27.718  18.876  35.454  0.00  0.00      P    H
ATOM   3946  CD  ILE A 246      28.731  17.318  34.386  1.00  0.00      P    C
ATOM   3947  HD1 ILE A 246      29.347  18.045  33.814  0.00  0.00      P    H
ATOM   3948  HD2 ILE A 246      29.331  16.958  35.249  0.00  0.00      P    H
ATOM   3949  HD3 ILE A 246      28.515  16.455  33.722  0.00  0.00      P    H
ATOM   3950  C   ILE A 246      24.626  18.628  35.419  1.00  0.00      P    C
ATOM   3951  O   ILE A 246      24.857  19.822  35.173  1.00  0.00      P    O
ATOM   3952  N   LYS A 247      23.633  17.953  34.843  1.00  0.00      P    N
ATOM   3953  HN  LYS A 247      23.433  16.992  35.027  0.00  0.00      P    H
ATOM   3954  CA  LYS A 247      22.746  18.597  33.875  1.00  0.00      P    C
ATOM   3955  HA  LYS A 247      23.354  19.027  33.089  0.00  0.00      P    H
ATOM   3956  CB  LYS A 247      21.721  17.593  33.348  1.00  0.00      P    C
ATOM   3957  HB1 LYS A 247      21.103  17.269  34.217  0.00  0.00      P    H
ATOM   3958  HB2 LYS A 247      21.029  18.115  32.649  0.00  0.00      P    H
ATOM   3959  CG  LYS A 247      22.311  16.352  32.680  1.00  0.00      P    C
ATOM   3960  HG1 LYS A 247      22.807  16.651  31.729  0.00  0.00      P    H
ATOM   3961  HG2 LYS A 247      23.096  15.922  33.343  0.00  0.00      P    H
ATOM   3962  CD  LYS A 247      21.219  15.321  32.386  1.00  0.00      P    C
ATOM   3963  HD1 LYS A 247      20.716  15.059  33.345  0.00  0.00      P    H
ATOM   3964  HD2 LYS A 247      20.457  15.801  31.729  0.00  0.00      P    H
ATOM   3965  CE  LYS A 247      21.783  14.073  31.716  1.00  0.00      P    C
ATOM   3966  HE1 LYS A 247      22.163  14.315  30.698  0.00  0.00      P    H
ATOM   3967  HE2 LYS A 247      22.622  13.653  32.314  0.00  0.00      P    H
ATOM   3968  NZ  LYS A 247      20.775  12.975  31.552  1.00  0.00      P    N
ATOM   3969  HZ1 LYS A 247      21.215  12.153  31.090  0.00  0.00      P    H
ATOM   3970  HZ2 LYS A 247      20.413  12.693  32.486  0.00  0.00      P    H
ATOM   3971  HZ3 LYS A 247      19.985  13.316  30.968  0.00  0.00      P    H
ATOM   3972  C   LYS A 247      22.021  19.750  34.574  1.00  0.00      P    C
ATOM   3973  O   LYS A 247      21.794  20.816  33.989  1.00  0.00      P    O
ATOM   3974  N   LYS A 248      21.672  19.521  35.839  1.00  0.00      P    N
ATOM   3975  HN  LYS A 248      21.878  18.658  36.297  0.00  0.00      P    H
ATOM   3976  CA  LYS A 248      20.964  20.504  36.658  1.00  0.00      P    C
ATOM   3977  HA  LYS A 248      20.143  20.891  36.066  0.00  0.00      P    H
ATOM   3978  CB  LYS A 248      20.491  19.846  37.958  1.00  0.00      P    C
ATOM   3979  HB1 LYS A 248      20.027  18.871  37.682  0.00  0.00      P    H
ATOM   3980  HB2 LYS A 248      21.378  19.603  38.585  0.00  0.00      P    H
ATOM   3981  CG  LYS A 248      19.484  20.666  38.750  1.00  0.00      P    C
ATOM   3982  HG1 LYS A 248      19.843  21.718  38.818  0.00  0.00      P    H
ATOM   3983  HG2 LYS A 248      18.515  20.681  38.199  0.00  0.00      P    H
ATOM   3984  CD  LYS A 248      19.283  20.117  40.163  1.00  0.00      P    C
ATOM   3985  HD1 LYS A 248      18.366  20.581  40.593  0.00  0.00      P    H
ATOM   3986  HD2 LYS A 248      19.098  19.021  40.086  0.00  0.00      P    H
ATOM   3987  CE  LYS A 248      20.494  20.388  41.056  1.00  0.00      P    C
ATOM   3988  HE1 LYS A 248      21.415  19.957  40.605  0.00  0.00      P    H
ATOM   3989  HE2 LYS A 248      20.646  21.482  41.187  0.00  0.00      P    H
ATOM   3990  NZ  LYS A 248      20.352  19.794  42.422  1.00  0.00      P    N
ATOM   3991  HZ1 LYS A 248      21.198  20.003  42.991  0.00  0.00      P    H
ATOM   3992  HZ2 LYS A 248      19.514  20.195  42.890  0.00  0.00      P    H
ATOM   3993  HZ3 LYS A 248      20.237  18.763  42.340  0.00  0.00      P    H
ATOM   3994  C   LYS A 248      21.880  21.677  36.987  1.00  0.00      P    C
ATOM   3995  O   LYS A 248      21.487  22.846  36.898  1.00  0.00      P    O
ATOM   3996  N   VAL A 249      23.109  21.353  37.370  1.00  0.00      P    N
ATOM   3997  HN  VAL A 249      23.448  20.419  37.449  0.00  0.00      P    H
ATOM   3998  CA  VAL A 249      24.081  22.375  37.713  1.00  0.00      P    C
ATOM   3999  HA  VAL A 249      23.644  23.007  38.476  0.00  0.00      P    H
ATOM   4000  CB  VAL A 249      25.387  21.749  38.206  1.00  0.00      P    C
ATOM   4001  HB  VAL A 249      25.855  21.219  37.340  0.00  0.00      P    H
ATOM   4002  CG1 VAL A 249      26.328  22.852  38.706  1.00  0.00      P    C
ATOM   4003 HG11 VAL A 249      27.266  22.408  39.104  0.00  0.00      P    H
ATOM   4004 HG12 VAL A 249      26.612  23.549  37.891  0.00  0.00      P    H
ATOM   4005 HG13 VAL A 249      25.851  23.435  39.523  0.00  0.00      P    H
ATOM   4006  CG2 VAL A 249      25.087  20.761  39.339  1.00  0.00      P    C
ATOM   4007 HG21 VAL A 249      26.027  20.324  39.739  0.00  0.00      P    H
ATOM   4008 HG22 VAL A 249      24.557  21.271  40.172  0.00  0.00      P    H
ATOM   4009 HG23 VAL A 249      24.453  19.923  38.984  0.00  0.00      P    H
ATOM   4010  C   VAL A 249      24.368  23.253  36.502  1.00  0.00      P    C
ATOM   4011  O   VAL A 249      24.406  24.480  36.613  1.00  0.00      P    O
ATOM   4012  N   LEU A 250      24.558  22.626  35.343  1.00  0.00      P    N
ATOM   4013  HN  LEU A 250      24.532  21.636  35.223  0.00  0.00      P    H
ATOM   4014  CA  LEU A 250      24.828  23.369  34.121  1.00  0.00      P    C
ATOM   4015  HA  LEU A 250      25.729  23.945  34.291  0.00  0.00      P    H
ATOM   4016  CB  LEU A 250      24.997  22.403  32.946  1.00  0.00      P    C
ATOM   4017  HB1 LEU A 250      25.893  21.777  33.161  0.00  0.00      P    H
ATOM   4018  HB2 LEU A 250      24.131  21.704  32.925  0.00  0.00      P    H
ATOM   4019  CG  LEU A 250      25.185  23.012  31.553  1.00  0.00      P    C
ATOM   4020  HG  LEU A 250      24.245  23.542  31.265  0.00  0.00      P    H
ATOM   4021  CD1 LEU A 250      26.340  24.003  31.568  1.00  0.00      P    C
ATOM   4022 HD11 LEU A 250      26.514  24.414  30.551  0.00  0.00      P    H
ATOM   4023 HD12 LEU A 250      26.120  24.850  32.253  0.00  0.00      P    H
ATOM   4024 HD13 LEU A 250      27.276  23.510  31.908  0.00  0.00      P    H
ATOM   4025  CD2 LEU A 250      25.429  21.904  30.542  1.00  0.00      P    C
ATOM   4026 HD21 LEU A 250      25.549  22.331  29.523  0.00  0.00      P    H
ATOM   4027 HD22 LEU A 250      26.348  21.330  30.777  0.00  0.00      P    H
ATOM   4028 HD23 LEU A 250      24.571  21.198  30.524  0.00  0.00      P    H
ATOM   4029  C   LEU A 250      23.693  24.359  33.838  1.00  0.00      P    C
ATOM   4030  O   LEU A 250      23.940  25.536  33.570  1.00  0.00      P    O
ATOM   4031  N   LEU A 251      22.452  23.888  33.907  1.00  0.00      P    N
ATOM   4032  HN  LEU A 251      22.212  22.944  34.123  0.00  0.00      P    H
ATOM   4033  CA  LEU A 251      21.308  24.756  33.662  1.00  0.00      P    C
ATOM   4034  HA  LEU A 251      21.433  25.155  32.664  0.00  0.00      P    H
ATOM   4035  CB  LEU A 251      20.001  23.962  33.755  1.00  0.00      P    C
ATOM   4036  HB1 LEU A 251      20.069  23.322  34.665  0.00  0.00      P    H
ATOM   4037  HB2 LEU A 251      19.161  24.668  33.938  0.00  0.00      P    H
ATOM   4038  CG  LEU A 251      19.684  23.066  32.556  1.00  0.00      P    C
ATOM   4039  HG  LEU A 251      20.595  22.476  32.291  0.00  0.00      P    H
ATOM   4040  CD1 LEU A 251      18.547  22.116  32.910  1.00  0.00      P    C
ATOM   4041 HD11 LEU A 251      18.273  21.491  32.033  0.00  0.00      P    H
ATOM   4042 HD12 LEU A 251      18.846  21.440  33.740  0.00  0.00      P    H
ATOM   4043 HD13 LEU A 251      17.646  22.683  33.226  0.00  0.00      P    H
ATOM   4044  CD2 LEU A 251      19.316  23.930  31.354  1.00  0.00      P    C
ATOM   4045 HD21 LEU A 251      19.101  23.291  30.470  0.00  0.00      P    H
ATOM   4046 HD22 LEU A 251      18.415  24.544  31.552  0.00  0.00      P    H
ATOM   4047 HD23 LEU A 251      20.154  24.612  31.094  0.00  0.00      P    H
ATOM   4048  C   LEU A 251      21.280  25.933  34.628  1.00  0.00      P    C
ATOM   4049  O   LEU A 251      20.870  27.032  34.265  1.00  0.00      P    O
ATOM   4050  N   GLU A 252      21.719  25.706  35.858  1.00  0.00      P    N
ATOM   4051  HN  GLU A 252      22.046  24.826  36.192  0.00  0.00      P    H
ATOM   4052  CA  GLU A 252      21.758  26.772  36.857  1.00  0.00      P    C
ATOM   4053  HA  GLU A 252      20.798  27.272  36.879  0.00  0.00      P    H
ATOM   4054  CB  GLU A 252      22.100  26.181  38.233  1.00  0.00      P    C
ATOM   4055  HB1 GLU A 252      21.302  25.452  38.506  0.00  0.00      P    H
ATOM   4056  HB2 GLU A 252      23.042  25.592  38.167  0.00  0.00      P    H
ATOM   4057  CG  GLU A 252      22.232  27.178  39.390  1.00  0.00      P    C
ATOM   4058  HG1 GLU A 252      22.382  26.627  40.336  0.00  0.00      P    H
ATOM   4059  HG2 GLU A 252      23.087  27.864  39.228  0.00  0.00      P    H
ATOM   4060  CD  GLU A 252      20.983  28.028  39.615  1.00  0.00      P    C
ATOM   4061  OE1 GLU A 252      19.865  27.463  39.631  1.00  0.00      P    O
ATOM   4062  OE2 GLU A 252      21.123  29.262  39.791  1.00  0.00      P    O
ATOM   4063  C   GLU A 252      22.801  27.811  36.441  1.00  0.00      P    C
ATOM   4064  O   GLU A 252      22.575  29.018  36.560  1.00  0.00      P    O
ATOM   4065  N   MET A 253      23.946  27.338  35.953  1.00  0.00      P    N
ATOM   4066  HN  MET A 253      24.163  26.369  35.855  0.00  0.00      P    H
ATOM   4067  CA  MET A 253      25.002  28.239  35.511  1.00  0.00      P    C
ATOM   4068  HA  MET A 253      25.155  28.973  36.293  0.00  0.00      P    H
ATOM   4069  CB  MET A 253      26.293  27.473  35.203  1.00  0.00      P    C
ATOM   4070  HB1 MET A 253      26.061  26.769  34.369  0.00  0.00      P    H
ATOM   4071  HB2 MET A 253      27.057  28.180  34.810  0.00  0.00      P    H
ATOM   4072  CG  MET A 253      26.848  26.686  36.356  1.00  0.00      P    C
ATOM   4073  HG1 MET A 253      26.865  27.308  37.276  0.00  0.00      P    H
ATOM   4074  HG2 MET A 253      26.197  25.807  36.556  0.00  0.00      P    H
ATOM   4075  SD  MET A 253      28.535  26.090  36.077  1.00  0.00      P    S
ATOM   4076  CE  MET A 253      29.107  26.218  37.740  1.00  0.00      P    C
ATOM   4077  HE1 MET A 253      30.169  25.902  37.819  0.00  0.00      P    H
ATOM   4078  HE2 MET A 253      29.034  27.264  38.108  0.00  0.00      P    H
ATOM   4079  HE3 MET A 253      28.508  25.574  38.420  0.00  0.00      P    H
ATOM   4080  C   MET A 253      24.563  28.985  34.261  1.00  0.00      P    C
ATOM   4081  O   MET A 253      24.912  30.152  34.064  1.00  0.00      P    O
ATOM   4082  N   ARG A 254      23.796  28.308  33.415  1.00  0.00      P    N
ATOM   4083  HN  ARG A 254      23.511  27.366  33.576  0.00  0.00      P    H
ATOM   4084  CA  ARG A 254      23.330  28.929  32.191  1.00  0.00      P    C
ATOM   4085  HA  ARG A 254      24.192  29.362  31.696  0.00  0.00      P    H
ATOM   4086  CB  ARG A 254      22.716  27.892  31.249  1.00  0.00      P    C
ATOM   4087  HB1 ARG A 254      22.055  27.248  31.877  0.00  0.00      P    H
ATOM   4088  HB2 ARG A 254      22.046  28.401  30.521  0.00  0.00      P    H
ATOM   4089  CG  ARG A 254      23.754  27.012  30.548  1.00  0.00      P    C
ATOM   4090  HG1 ARG A 254      24.744  27.514  30.611  0.00  0.00      P    H
ATOM   4091  HG2 ARG A 254      23.865  26.060  31.116  0.00  0.00      P    H
ATOM   4092  CD  ARG A 254      23.308  26.712  29.130  1.00  0.00      P    C
ATOM   4093  HD1 ARG A 254      22.334  26.171  29.155  0.00  0.00      P    H
ATOM   4094  HD2 ARG A 254      23.183  27.646  28.534  0.00  0.00      P    H
ATOM   4095  NE  ARG A 254      24.250  25.895  28.369  1.00  0.00      P    N
ATOM   4096  HE  ARG A 254      24.920  25.419  28.950  0.00  0.00      P    H
ATOM   4097  CZ  ARG A 254      24.212  25.801  27.044  1.00  0.00      P    C
ATOM   4098  NH1 ARG A 254      23.287  26.476  26.366  1.00  0.00      P    N
ATOM   4099 HH11 ARG A 254      23.227  26.398  25.381  0.00  0.00      P    H
ATOM   4100 HH12 ARG A 254      22.588  26.943  26.912  0.00  0.00      P    H
ATOM   4101  NH2 ARG A 254      25.082  25.043  26.396  1.00  0.00      P    N
ATOM   4102 HH21 ARG A 254      25.100  25.048  25.406  0.00  0.00      P    H
ATOM   4103 HH22 ARG A 254      25.824  24.656  26.928  0.00  0.00      P    H
ATOM   4104  C   ARG A 254      22.349  30.071  32.436  1.00  0.00      P    C
ATOM   4105  O   ARG A 254      21.919  30.726  31.489  1.00  0.00      P    O
ATOM   4106  N   LYS A 255      21.995  30.313  33.697  1.00  0.00      P    N
ATOM   4107  HN  LYS A 255      22.300  29.775  34.481  0.00  0.00      P    H
ATOM   4108  CA  LYS A 255      21.104  31.425  34.018  1.00  0.00      P    C
ATOM   4109  HA  LYS A 255      20.401  31.555  33.204  0.00  0.00      P    H
ATOM   4110  CB  LYS A 255      20.439  31.246  35.385  1.00  0.00      P    C
ATOM   4111  HB1 LYS A 255      21.256  31.160  36.138  0.00  0.00      P    H
ATOM   4112  HB2 LYS A 255      19.877  32.173  35.638  0.00  0.00      P    H
ATOM   4113  CG  LYS A 255      19.536  30.048  35.536  1.00  0.00      P    C
ATOM   4114  HG1 LYS A 255      18.715  30.114  34.787  0.00  0.00      P    H
ATOM   4115  HG2 LYS A 255      20.118  29.125  35.311  0.00  0.00      P    H
ATOM   4116  CD  LYS A 255      18.974  30.033  36.940  1.00  0.00      P    C
ATOM   4117  HD1 LYS A 255      19.824  30.052  37.660  0.00  0.00      P    H
ATOM   4118  HD2 LYS A 255      18.389  30.970  37.090  0.00  0.00      P    H
ATOM   4119  CE  LYS A 255      18.089  28.822  37.200  1.00  0.00      P    C
ATOM   4120  HE1 LYS A 255      17.214  28.823  36.512  0.00  0.00      P    H
ATOM   4121  HE2 LYS A 255      18.659  27.880  37.042  0.00  0.00      P    H
ATOM   4122  NZ  LYS A 255      17.576  28.830  38.609  1.00  0.00      P    N
ATOM   4123  HZ1 LYS A 255      16.972  27.999  38.773  0.00  0.00      P    H
ATOM   4124  HZ2 LYS A 255      18.378  28.810  39.271  0.00  0.00      P    H
ATOM   4125  HZ3 LYS A 255      17.022  29.695  38.770  0.00  0.00      P    H
ATOM   4126  C   LYS A 255      21.950  32.680  34.090  1.00  0.00      P    C
ATOM   4127  O   LYS A 255      21.426  33.801  34.081  1.00  0.00      P    O
ATOM   4128  N   PHE A 256      23.267  32.485  34.163  1.00  0.00      P    N
ATOM   4129  HN  PHE A 256      23.700  31.586  34.131  0.00  0.00      P    H
ATOM   4130  CA  PHE A 256      24.199  33.600  34.299  1.00  0.00      P    C
ATOM   4131  HA  PHE A 256      23.560  34.442  34.536  0.00  0.00      P    H
ATOM   4132  CB  PHE A 256      25.135  33.311  35.462  1.00  0.00      P    C
ATOM   4133  HB1 PHE A 256      25.668  32.354  35.271  0.00  0.00      P    H
ATOM   4134  HB2 PHE A 256      25.909  34.103  35.559  0.00  0.00      P    H
ATOM   4135  CG  PHE A 256      24.419  33.146  36.756  1.00  0.00      P    C
ATOM   4136  CD1 PHE A 256      24.082  34.251  37.522  1.00  0.00      P    C
ATOM   4137  HD1 PHE A 256      24.370  35.239  37.191  0.00  0.00      P    H
ATOM   4138  CE1 PHE A 256      23.379  34.100  38.720  1.00  0.00      P    C
ATOM   4139  HE1 PHE A 256      23.118  34.969  39.307  0.00  0.00      P    H
ATOM   4140  CZ  PHE A 256      23.009  32.835  39.155  1.00  0.00      P    C
ATOM   4141  HZ  PHE A 256      22.459  32.714  40.077  0.00  0.00      P    H
ATOM   4142  CD2 PHE A 256      24.043  31.881  37.199  1.00  0.00      P    C
ATOM   4143  HD2 PHE A 256      24.314  31.005  36.626  0.00  0.00      P    H
ATOM   4144  CE2 PHE A 256      23.340  31.722  38.394  1.00  0.00      P    C
ATOM   4145  HE2 PHE A 256      23.056  30.732  38.724  0.00  0.00      P    H
ATOM   4146  C   PHE A 256      24.992  33.977  33.066  1.00  0.00      P    C
ATOM   4147  O   PHE A 256      25.436  35.110  32.939  1.00  0.00      P    O
ATOM   4148  N   ARG A 257      25.183  33.030  32.162  1.00  0.00      P    N
ATOM   4149  HN  ARG A 257      24.848  32.099  32.287  0.00  0.00      P    H
ATOM   4150  CA  ARG A 257      25.901  33.306  30.926  1.00  0.00      P    C
ATOM   4151  HA  ARG A 257      25.608  34.268  30.523  0.00  0.00      P    H
ATOM   4152  CB  ARG A 257      27.416  33.235  31.145  1.00  0.00      P    C
ATOM   4153  HB1 ARG A 257      27.611  33.683  32.149  0.00  0.00      P    H
ATOM   4154  HB2 ARG A 257      27.732  32.171  31.218  0.00  0.00      P    H
ATOM   4155  CG  ARG A 257      28.230  33.991  30.100  1.00  0.00      P    C
ATOM   4156  HG1 ARG A 257      27.869  33.697  29.090  0.00  0.00      P    H
ATOM   4157  HG2 ARG A 257      28.013  35.080  30.190  0.00  0.00      P    H
ATOM   4158  CD  ARG A 257      29.726  33.764  30.292  1.00  0.00      P    C
ATOM   4159  HD1 ARG A 257      30.102  34.436  31.098  0.00  0.00      P    H
ATOM   4160  HD2 ARG A 257      29.946  32.708  30.575  0.00  0.00      P    H
ATOM   4161  NE  ARG A 257      30.486  34.028  29.067  1.00  0.00      P    N
ATOM   4162  HE  ARG A 257      30.883  33.197  28.661  0.00  0.00      P    H
ATOM   4163  CZ  ARG A 257      30.665  35.220  28.506  1.00  0.00      P    C
ATOM   4164  NH1 ARG A 257      30.135  36.299  29.044  1.00  0.00      P    N
ATOM   4165 HH11 ARG A 257      30.246  37.184  28.613  0.00  0.00      P    H
ATOM   4166 HH12 ARG A 257      29.514  36.151  29.816  0.00  0.00      P    H
ATOM   4167  NH2 ARG A 257      31.413  35.327  27.418  1.00  0.00      P    N
ATOM   4168 HH21 ARG A 257      31.620  36.221  27.047  0.00  0.00      P    H
ATOM   4169 HH22 ARG A 257      31.911  34.518  27.135  0.00  0.00      P    H
ATOM   4170  C   ARG A 257      25.444  32.256  29.922  1.00  0.00      P    C
ATOM   4171  O   ARG A 257      25.236  31.101  30.278  1.00  0.00      P    O
ATOM   4172  N   MET A 258      25.270  32.670  28.674  1.00  0.00      P    N
ATOM   4173  HN  MET A 258      25.440  33.606  28.372  0.00  0.00      P    H
ATOM   4174  CA  MET A 258      24.808  31.774  27.624  1.00  0.00      P    C
ATOM   4175  HA  MET A 258      24.004  31.210  28.080  0.00  0.00      P    H
ATOM   4176  CB  MET A 258      24.290  32.603  26.450  1.00  0.00      P    C
ATOM   4177  HB1 MET A 258      23.952  31.883  25.668  0.00  0.00      P    H
ATOM   4178  HB2 MET A 258      23.384  33.166  26.767  0.00  0.00      P    H
ATOM   4179  CG  MET A 258      25.350  33.527  25.871  1.00  0.00      P    C
ATOM   4180  HG1 MET A 258      25.528  34.385  26.553  0.00  0.00      P    H
ATOM   4181  HG2 MET A 258      26.310  32.976  25.767  0.00  0.00      P    H
ATOM   4182  SD  MET A 258      24.880  34.187  24.260  1.00  0.00      P    S
ATOM   4183  CE  MET A 258      23.510  35.328  24.745  1.00  0.00      P    C
ATOM   4184  HE1 MET A 258      23.078  35.831  23.853  0.00  0.00      P    H
ATOM   4185  HE2 MET A 258      22.692  34.775  25.254  0.00  0.00      P    H
ATOM   4186  HE3 MET A 258      23.873  36.116  25.439  0.00  0.00      P    H
ATOM   4187  C   MET A 258      25.831  30.768  27.085  1.00  0.00      P    C
ATOM   4188  O   MET A 258      27.039  30.952  27.178  1.00  0.00      P    O
ATOM   4189  N   GLY A 259      25.304  29.693  26.515  1.00  0.00      P    N
ATOM   4190  HN  GLY A 259      24.318  29.535  26.490  0.00  0.00      P    H
ATOM   4191  CA  GLY A 259      26.120  28.669  25.887  1.00  0.00      P    C
ATOM   4192  HA1 GLY A 259      26.547  29.209  25.053  0.00  0.00      P    H
ATOM   4193  HA2 GLY A 259      25.379  27.932  25.607  0.00  0.00      P    H
ATOM   4194  C   GLY A 259      27.246  27.951  26.607  1.00  0.00      P    C
ATOM   4195  O   GLY A 259      28.089  27.365  25.928  1.00  0.00      P    O
ATOM   4196  N   LEU A 260      27.287  27.968  27.937  1.00  0.00      P    N
ATOM   4197  HN  LEU A 260      26.643  28.442  28.534  0.00  0.00      P    H
ATOM   4198  CA  LEU A 260      28.342  27.249  28.643  1.00  0.00      P    C
ATOM   4199  HA  LEU A 260      29.304  27.665  28.372  0.00  0.00      P    H
ATOM   4200  CB  LEU A 260      28.070  27.241  30.144  1.00  0.00      P    C
ATOM   4201  HB1 LEU A 260      27.162  26.617  30.310  0.00  0.00      P    H
ATOM   4202  HB2 LEU A 260      28.904  26.715  30.660  0.00  0.00      P    H
ATOM   4203  CG  LEU A 260      27.834  28.595  30.809  1.00  0.00      P    C
ATOM   4204  HG  LEU A 260      26.874  29.028  30.437  0.00  0.00      P    H
ATOM   4205  CD1 LEU A 260      27.742  28.401  32.322  1.00  0.00      P    C
ATOM   4206 HD11 LEU A 260      27.618  29.379  32.834  0.00  0.00      P    H
ATOM   4207 HD12 LEU A 260      26.873  27.759  32.582  0.00  0.00      P    H
ATOM   4208 HD13 LEU A 260      28.664  27.920  32.713  0.00  0.00      P    H
ATOM   4209  CD2 LEU A 260      28.958  29.549  30.431  1.00  0.00      P    C
ATOM   4210 HD21 LEU A 260      28.790  30.546  30.893  0.00  0.00      P    H
ATOM   4211 HD22 LEU A 260      29.944  29.179  30.778  0.00  0.00      P    H
ATOM   4212 HD23 LEU A 260      29.002  29.680  29.328  0.00  0.00      P    H
ATOM   4213  C   LEU A 260      28.287  25.823  28.098  1.00  0.00      P    C
ATOM   4214  O   LEU A 260      27.222  25.213  28.083  1.00  0.00      P    O
ATOM   4215  N   ILE A 261      29.425  25.290  27.658  1.00  0.00      P    N
ATOM   4216  HN  ILE A 261      30.311  25.747  27.691  0.00  0.00      P    H
ATOM   4217  CA  ILE A 261      29.463  23.948  27.073  1.00  0.00      P    C
ATOM   4218  HA  ILE A 261      30.496  23.670  26.907  0.00  0.00      P    H
ATOM   4219  CB  ILE A 261      28.685  22.924  27.939  1.00  0.00      P    C
ATOM   4220  HB  ILE A 261      27.633  23.307  27.948  0.00  0.00      P    H
ATOM   4221  CG2 ILE A 261      28.857  21.518  27.381  1.00  0.00      P    C
ATOM   4222 HG21 ILE A 261      28.181  20.806  27.900  0.00  0.00      P    H
ATOM   4223 HG22 ILE A 261      28.610  21.488  26.299  0.00  0.00      P    H
ATOM   4224 HG23 ILE A 261      29.901  21.163  27.513  0.00  0.00      P    H
ATOM   4225  CG1 ILE A 261      29.189  22.967  29.387  1.00  0.00      P    C
ATOM   4226 HG11 ILE A 261      29.029  23.983  29.812  0.00  0.00      P    H
ATOM   4227 HG12 ILE A 261      28.588  22.256  29.999  0.00  0.00      P    H
ATOM   4228  CD  ILE A 261      30.661  22.597  29.561  1.00  0.00      P    C
ATOM   4229  HD1 ILE A 261      30.934  22.595  30.639  0.00  0.00      P    H
ATOM   4230  HD2 ILE A 261      30.862  21.584  29.150  0.00  0.00      P    H
ATOM   4231  HD3 ILE A 261      31.319  23.325  29.042  0.00  0.00      P    H
ATOM   4232  C   ILE A 261      28.811  24.084  25.687  1.00  0.00      P    C
ATOM   4233  O   ILE A 261      27.590  24.116  25.553  1.00  0.00      P    O
ATOM   4234  N   GLN A 262      29.649  24.177  24.660  1.00  0.00      P    N
ATOM   4235  HN  GLN A 262      30.641  24.127  24.762  0.00  0.00      P    H
ATOM   4236  CA  GLN A 262      29.191  24.361  23.286  1.00  0.00      P    C
ATOM   4237  HA  GLN A 262      28.245  24.877  23.398  0.00  0.00      P    H
ATOM   4238  CB  GLN A 262      30.178  25.264  22.550  1.00  0.00      P    C
ATOM   4239  HB1 GLN A 262      31.196  24.849  22.737  0.00  0.00      P    H
ATOM   4240  HB2 GLN A 262      30.006  25.182  21.452  0.00  0.00      P    H
ATOM   4241  CG  GLN A 262      30.139  26.707  22.989  1.00  0.00      P    C
ATOM   4242  HG1 GLN A 262      30.062  26.773  24.096  0.00  0.00      P    H
ATOM   4243  HG2 GLN A 262      31.063  27.237  22.679  0.00  0.00      P    H
ATOM   4244  CD  GLN A 262      28.939  27.447  22.429  1.00  0.00      P    C
ATOM   4245  OE1 GLN A 262      28.883  27.747  21.234  1.00  0.00      P    O
ATOM   4246  NE2 GLN A 262      27.965  27.738  23.291  1.00  0.00      P    N
ATOM   4247 HE21 GLN A 262      27.172  28.220  22.929  0.00  0.00      P    H
ATOM   4248 HE22 GLN A 262      28.061  27.488  24.249  0.00  0.00      P    H
ATOM   4249  C   GLN A 262      28.939  23.118  22.438  1.00  0.00      P    C
ATOM   4250  O   GLN A 262      28.376  23.229  21.350  1.00  0.00      P    O
ATOM   4251  N   THR A 263      29.352  21.947  22.915  1.00  0.00      P    N
ATOM   4252  HN  THR A 263      29.812  21.820  23.793  0.00  0.00      P    H
ATOM   4253  CA  THR A 263      29.154  20.710  22.155  1.00  0.00      P    C
ATOM   4254  HA  THR A 263      28.272  20.895  21.557  0.00  0.00      P    H
ATOM   4255  CB  THR A 263      30.400  20.320  21.342  1.00  0.00      P    C
ATOM   4256  HB  THR A 263      30.124  19.398  20.774  0.00  0.00      P    H
ATOM   4257  OG1 THR A 263      31.465  19.988  22.242  1.00  0.00      P    O
ATOM   4258  HG1 THR A 263      32.215  19.765  21.681  0.00  0.00      P    H
ATOM   4259  CG2 THR A 263      30.832  21.452  20.441  1.00  0.00      P    C
ATOM   4260 HG21 THR A 263      31.659  21.132  19.773  0.00  0.00      P    H
ATOM   4261 HG22 THR A 263      29.986  21.783  19.802  0.00  0.00      P    H
ATOM   4262 HG23 THR A 263      31.181  22.324  21.034  0.00  0.00      P    H
ATOM   4263  C   THR A 263      28.846  19.497  23.015  1.00  0.00      P    C
ATOM   4264  O   THR A 263      29.079  19.500  24.227  1.00  0.00      P    O
ATOM   4265  N   ALA A 264      28.335  18.454  22.366  1.00  0.00      P    N
ATOM   4266  HN  ALA A 264      28.136  18.469  21.386  0.00  0.00      P    H
ATOM   4267  CA  ALA A 264      28.027  17.206  23.047  1.00  0.00      P    C
ATOM   4268  HA  ALA A 264      27.423  17.369  23.932  0.00  0.00      P    H
ATOM   4269  CB  ALA A 264      27.294  16.259  22.102  1.00  0.00      P    C
ATOM   4270  HB1 ALA A 264      26.324  16.709  21.802  0.00  0.00      P    H
ATOM   4271  HB2 ALA A 264      27.887  16.078  21.179  0.00  0.00      P    H
ATOM   4272  HB3 ALA A 264      27.084  15.280  22.585  0.00  0.00      P    H
ATOM   4273  C   ALA A 264      29.341  16.575  23.529  1.00  0.00      P    C
ATOM   4274  O   ALA A 264      29.371  15.897  24.553  1.00  0.00      P    O
ATOM   4275  N   ASP A 265      30.422  16.799  22.783  1.00  0.00      P    N
ATOM   4276  HN  ASP A 265      30.446  17.321  21.934  0.00  0.00      P    H
ATOM   4277  CA  ASP A 265      31.730  16.272  23.165  1.00  0.00      P    C
ATOM   4278  HA  ASP A 265      31.626  15.210  23.358  0.00  0.00      P    H
ATOM   4279  CB  ASP A 265      32.791  16.603  22.111  1.00  0.00      P    C
ATOM   4280  HB1 ASP A 265      32.690  17.666  21.812  0.00  0.00      P    H
ATOM   4281  HB2 ASP A 265      33.809  16.452  22.521  0.00  0.00      P    H
ATOM   4282  CG  ASP A 265      32.656  15.768  20.852  1.00  0.00      P    C
ATOM   4283  OD1 ASP A 265      33.531  15.899  19.967  1.00  0.00      P    O
ATOM   4284  OD2 ASP A 265      31.685  14.987  20.747  1.00  0.00      P    O
ATOM   4285  C   ASP A 265      32.139  16.918  24.478  1.00  0.00      P    C
ATOM   4286  O   ASP A 265      32.597  16.252  25.404  1.00  0.00      P    O
ATOM   4287  N   GLN A 266      31.976  18.234  24.540  1.00  0.00      P    N
ATOM   4288  HN  GLN A 266      31.614  18.782  23.788  0.00  0.00      P    H
ATOM   4289  CA  GLN A 266      32.318  18.996  25.731  1.00  0.00      P    C
ATOM   4290  HA  GLN A 266      33.362  18.798  25.942  0.00  0.00      P    H
ATOM   4291  CB  GLN A 266      32.090  20.491  25.483  1.00  0.00      P    C
ATOM   4292  HB1 GLN A 266      31.267  20.572  24.735  0.00  0.00      P    H
ATOM   4293  HB2 GLN A 266      31.709  20.966  26.416  0.00  0.00      P    H
ATOM   4294  CG  GLN A 266      33.322  21.218  24.966  1.00  0.00      P    C
ATOM   4295  HG1 GLN A 266      34.100  21.274  25.758  0.00  0.00      P    H
ATOM   4296  HG2 GLN A 266      33.758  20.683  24.097  0.00  0.00      P    H
ATOM   4297  CD  GLN A 266      33.035  22.649  24.555  1.00  0.00      P    C
ATOM   4298  OE1 GLN A 266      32.309  23.368  25.237  1.00  0.00      P    O
ATOM   4299  NE2 GLN A 266      33.621  23.075  23.440  1.00  0.00      P    N
ATOM   4300 HE21 GLN A 266      33.440  24.016  23.167  0.00  0.00      P    H
ATOM   4301 HE22 GLN A 266      34.195  22.455  22.915  0.00  0.00      P    H
ATOM   4302  C   GLN A 266      31.511  18.536  26.936  1.00  0.00      P    C
ATOM   4303  O   GLN A 266      32.040  18.442  28.046  1.00  0.00      P    O
ATOM   4304  N   LEU A 267      30.234  18.244  26.711  1.00  0.00      P    N
ATOM   4305  HN  LEU A 267      29.796  18.311  25.817  0.00  0.00      P    H
ATOM   4306  CA  LEU A 267      29.350  17.792  27.779  1.00  0.00      P    C
ATOM   4307  HA  LEU A 267      29.441  18.492  28.600  0.00  0.00      P    H
ATOM   4308  CB  LEU A 267      27.917  17.667  27.269  1.00  0.00      P    C
ATOM   4309  HB1 LEU A 267      27.629  18.659  26.851  0.00  0.00      P    H
ATOM   4310  HB2 LEU A 267      27.898  16.955  26.414  0.00  0.00      P    H
ATOM   4311  CG  LEU A 267      26.866  17.263  28.306  1.00  0.00      P    C
ATOM   4312  HG  LEU A 267      27.126  16.264  28.732  0.00  0.00      P    H
ATOM   4313  CD1 LEU A 267      26.818  18.295  29.417  1.00  0.00      P    C
ATOM   4314 HD11 LEU A 267      26.025  18.039  30.153  0.00  0.00      P    H
ATOM   4315 HD12 LEU A 267      27.791  18.339  29.953  0.00  0.00      P    H
ATOM   4316 HD13 LEU A 267      26.598  19.303  29.007  0.00  0.00      P    H
ATOM   4317  CD2 LEU A 267      25.508  17.146  27.626  1.00  0.00      P    C
ATOM   4318 HD21 LEU A 267      24.734  16.835  28.361  0.00  0.00      P    H
ATOM   4319 HD22 LEU A 267      25.186  18.111  27.186  0.00  0.00      P    H
ATOM   4320 HD23 LEU A 267      25.543  16.386  26.815  0.00  0.00      P    H
ATOM   4321  C   LEU A 267      29.826  16.443  28.274  1.00  0.00      P    C
ATOM   4322  O   LEU A 267      29.951  16.215  29.477  1.00  0.00      P    O
ATOM   4323  N   ARG A 268      30.088  15.546  27.330  1.00  0.00      P    N
ATOM   4324  HN  ARG A 268      29.968  15.751  26.361  0.00  0.00      P    H
ATOM   4325  CA  ARG A 268      30.565  14.213  27.661  1.00  0.00      P    C
ATOM   4326  HA  ARG A 268      29.853  13.720  28.313  0.00  0.00      P    H
ATOM   4327  CB  ARG A 268      30.827  13.407  26.387  1.00  0.00      P    C
ATOM   4328  HB1 ARG A 268      29.865  13.391  25.821  0.00  0.00      P    H
ATOM   4329  HB2 ARG A 268      31.552  13.953  25.743  0.00  0.00      P    H
ATOM   4330  CG  ARG A 268      31.274  11.974  26.649  1.00  0.00      P    C
ATOM   4331  HG1 ARG A 268      32.233  12.000  27.211  0.00  0.00      P    H
ATOM   4332  HG2 ARG A 268      30.541  11.485  27.331  0.00  0.00      P    H
ATOM   4333  CD  ARG A 268      31.359  11.175  25.359  1.00  0.00      P    C
ATOM   4334  HD1 ARG A 268      30.356  11.145  24.875  0.00  0.00      P    H
ATOM   4335  HD2 ARG A 268      32.086  11.627  24.645  0.00  0.00      P    H
ATOM   4336  NE  ARG A 268      31.810   9.807  25.598  1.00  0.00      P    N
ATOM   4337  HE  ARG A 268      31.084   9.122  25.464  0.00  0.00      P    H
ATOM   4338  CZ  ARG A 268      33.047   9.478  25.956  1.00  0.00      P    C
ATOM   4339  NH1 ARG A 268      33.971  10.418  26.115  1.00  0.00      P    N
ATOM   4340 HH11 ARG A 268      34.900  10.176  26.357  0.00  0.00      P    H
ATOM   4341 HH12 ARG A 268      33.710  11.347  25.846  0.00  0.00      P    H
ATOM   4342  NH2 ARG A 268      33.357   8.205  26.162  1.00  0.00      P    N
ATOM   4343 HH21 ARG A 268      34.251   7.965  26.512  0.00  0.00      P    H
ATOM   4344 HH22 ARG A 268      32.609   7.555  26.156  0.00  0.00      P    H
ATOM   4345  C   ARG A 268      31.851  14.359  28.454  1.00  0.00      P    C
ATOM   4346  O   ARG A 268      32.037  13.695  29.474  1.00  0.00      P    O
ATOM   4347  N   PHE A 269      32.729  15.242  27.989  1.00  0.00      P    N
ATOM   4348  HN  PHE A 269      32.593  15.794  27.168  0.00  0.00      P    H
ATOM   4349  CA  PHE A 269      33.997  15.474  28.670  1.00  0.00      P    C
ATOM   4350  HA  PHE A 269      34.488  14.510  28.723  0.00  0.00      P    H
ATOM   4351  CB  PHE A 269      34.832  16.501  27.900  1.00  0.00      P    C
ATOM   4352  HB1 PHE A 269      35.035  16.112  26.878  0.00  0.00      P    H
ATOM   4353  HB2 PHE A 269      34.280  17.458  27.783  0.00  0.00      P    H
ATOM   4354  CG  PHE A 269      36.170  16.770  28.519  1.00  0.00      P    C
ATOM   4355  CD1 PHE A 269      37.200  15.846  28.402  1.00  0.00      P    C
ATOM   4356  HD1 PHE A 269      37.043  14.938  27.835  0.00  0.00      P    H
ATOM   4357  CE1 PHE A 269      38.435  16.074  29.014  1.00  0.00      P    C
ATOM   4358  HE1 PHE A 269      39.230  15.349  28.913  0.00  0.00      P    H
ATOM   4359  CZ  PHE A 269      38.642  17.240  29.749  1.00  0.00      P    C
ATOM   4360  HZ  PHE A 269      39.598  17.426  30.218  0.00  0.00      P    H
ATOM   4361  CD2 PHE A 269      36.390  17.931  29.255  1.00  0.00      P    C
ATOM   4362  HD2 PHE A 269      35.595  18.654  29.374  0.00  0.00      P    H
ATOM   4363  CE2 PHE A 269      37.616  18.171  29.870  1.00  0.00      P    C
ATOM   4364  HE2 PHE A 269      37.764  19.078  30.439  0.00  0.00      P    H
ATOM   4365  C   PHE A 269      33.790  15.953  30.114  1.00  0.00      P    C
ATOM   4366  O   PHE A 269      34.535  15.562  31.016  1.00  0.00      P    O
ATOM   4367  N   SER A 270      32.781  16.797  30.329  1.00  0.00      P    N
ATOM   4368  HN  SER A 270      32.167  17.126  29.611  0.00  0.00      P    H
ATOM   4369  CA  SER A 270      32.482  17.323  31.661  1.00  0.00      P    C
ATOM   4370  HA  SER A 270      33.397  17.770  32.027  0.00  0.00      P    H
ATOM   4371  CB  SER A 270      31.325  18.324  31.591  1.00  0.00      P    C
ATOM   4372  HB1 SER A 270      30.437  17.798  31.173  0.00  0.00      P    H
ATOM   4373  HB2 SER A 270      31.049  18.670  32.613  0.00  0.00      P    H
ATOM   4374  OG  SER A 270      31.644  19.418  30.750  1.00  0.00      P    O
ATOM   4375  HG1 SER A 270      30.819  19.886  30.569  0.00  0.00      P    H
ATOM   4376  C   SER A 270      32.122  16.186  32.610  1.00  0.00      P    C
ATOM   4377  O   SER A 270      32.475  16.206  33.793  1.00  0.00      P    O
ATOM   4378  N   TYR A 271      31.401  15.200  32.082  1.00  0.00      P    N
ATOM   4379  HN  TYR A 271      31.080  15.195  31.136  0.00  0.00      P    H
ATOM   4380  CA  TYR A 271      31.015  14.025  32.860  1.00  0.00      P    C
ATOM   4381  HA  TYR A 271      30.548  14.375  33.773  0.00  0.00      P    H
ATOM   4382  CB  TYR A 271      30.118  13.103  32.038  1.00  0.00      P    C
ATOM   4383  HB1 TYR A 271      30.416  13.163  30.969  0.00  0.00      P    H
ATOM   4384  HB2 TYR A 271      30.245  12.045  32.356  0.00  0.00      P    H
ATOM   4385  CG  TYR A 271      28.647  13.453  32.088  1.00  0.00      P    C
ATOM   4386  CD1 TYR A 271      28.170  14.665  31.580  1.00  0.00      P    C
ATOM   4387  HD1 TYR A 271      28.862  15.378  31.152  0.00  0.00      P    H
ATOM   4388  CE1 TYR A 271      26.811  14.983  31.635  1.00  0.00      P    C
ATOM   4389  HE1 TYR A 271      26.451  15.923  31.245  0.00  0.00      P    H
ATOM   4390  CZ  TYR A 271      25.921  14.080  32.205  1.00  0.00      P    C
ATOM   4391  OH  TYR A 271      24.581  14.383  32.296  1.00  0.00      P    O
ATOM   4392  HH  TYR A 271      24.134  13.611  32.648  0.00  0.00      P    H
ATOM   4393  CD2 TYR A 271      27.729  12.566  32.651  1.00  0.00      P    C
ATOM   4394  HD2 TYR A 271      28.072  11.637  33.086  0.00  0.00      P    H
ATOM   4395  CE2 TYR A 271      26.374  12.872  32.712  1.00  0.00      P    C
ATOM   4396  HE2 TYR A 271      25.688  12.177  33.172  0.00  0.00      P    H
ATOM   4397  C   TYR A 271      32.276  13.270  33.261  1.00  0.00      P    C
ATOM   4398  O   TYR A 271      32.473  12.941  34.435  1.00  0.00      P    O
ATOM   4399  N   LEU A 272      33.129  12.994  32.280  1.00  0.00      P    N
ATOM   4400  HN  LEU A 272      32.991  13.227  31.320  0.00  0.00      P    H
ATOM   4401  CA  LEU A 272      34.379  12.301  32.553  1.00  0.00      P    C
ATOM   4402  HA  LEU A 272      34.130  11.321  32.939  0.00  0.00      P    H
ATOM   4403  CB  LEU A 272      35.266  12.234  31.310  1.00  0.00      P    C
ATOM   4404  HB1 LEU A 272      35.153  13.204  30.772  0.00  0.00      P    H
ATOM   4405  HB2 LEU A 272      36.331  12.181  31.628  0.00  0.00      P    H
ATOM   4406  CG  LEU A 272      35.025  11.138  30.282  1.00  0.00      P    C
ATOM   4407  HG  LEU A 272      34.885  10.153  30.790  0.00  0.00      P    H
ATOM   4408  CD1 LEU A 272      33.795  11.474  29.473  1.00  0.00      P    C
ATOM   4409 HD11 LEU A 272      33.627  10.711  28.683  0.00  0.00      P    H
ATOM   4410 HD12 LEU A 272      32.895  11.506  30.124  0.00  0.00      P    H
ATOM   4411 HD13 LEU A 272      33.907  12.463  28.980  0.00  0.00      P    H
ATOM   4412  CD2 LEU A 272      36.242  11.031  29.375  1.00  0.00      P    C
ATOM   4413 HD21 LEU A 272      36.096  10.222  28.626  0.00  0.00      P    H
ATOM   4414 HD22 LEU A 272      36.424  11.974  28.821  0.00  0.00      P    H
ATOM   4415 HD23 LEU A 272      37.151  10.794  29.970  0.00  0.00      P    H
ATOM   4416  C   LEU A 272      35.139  13.037  33.632  1.00  0.00      P    C
ATOM   4417  O   LEU A 272      35.536  12.443  34.630  1.00  0.00      P    O
ATOM   4418  N   ALA A 273      35.343  14.334  33.423  1.00  0.00      P    N
ATOM   4419  HN  ALA A 273      35.011  14.817  32.613  0.00  0.00      P    H
ATOM   4420  CA  ALA A 273      36.078  15.150  34.380  1.00  0.00      P    C
ATOM   4421  HA  ALA A 273      37.117  14.843  34.416  0.00  0.00      P    H
ATOM   4422  CB  ALA A 273      36.036  16.621  33.964  1.00  0.00      P    C
ATOM   4423  HB1 ALA A 273      36.480  16.735  32.952  0.00  0.00      P    H
ATOM   4424  HB2 ALA A 273      34.990  16.995  33.922  0.00  0.00      P    H
ATOM   4425  HB3 ALA A 273      36.613  17.261  34.666  0.00  0.00      P    H
ATOM   4426  C   ALA A 273      35.534  14.992  35.794  1.00  0.00      P    C
ATOM   4427  O   ALA A 273      36.288  14.722  36.727  1.00  0.00      P    O
ATOM   4428  N   VAL A 274      34.223  15.145  35.947  1.00  0.00      P    N
ATOM   4429  HN  VAL A 274      33.588  15.338  35.204  0.00  0.00      P    H
ATOM   4430  CA  VAL A 274      33.599  15.037  37.261  1.00  0.00      P    C
ATOM   4431  HA  VAL A 274      34.153  15.681  37.932  0.00  0.00      P    H
ATOM   4432  CB  VAL A 274      32.109  15.473  37.217  1.00  0.00      P    C
ATOM   4433  HB  VAL A 274      31.569  14.763  36.543  0.00  0.00      P    H
ATOM   4434  CG1 VAL A 274      31.504  15.408  38.604  1.00  0.00      P    C
ATOM   4435 HG11 VAL A 274      30.449  15.757  38.581  0.00  0.00      P    H
ATOM   4436 HG12 VAL A 274      31.501  14.372  39.002  0.00  0.00      P    H
ATOM   4437 HG13 VAL A 274      32.066  16.058  39.308  0.00  0.00      P    H
ATOM   4438  CG2 VAL A 274      31.999  16.880  36.674  1.00  0.00      P    C
ATOM   4439 HG21 VAL A 274      30.941  17.220  36.674  0.00  0.00      P    H
ATOM   4440 HG22 VAL A 274      32.593  17.585  37.294  0.00  0.00      P    H
ATOM   4441 HG23 VAL A 274      32.369  16.938  35.629  0.00  0.00      P    H
ATOM   4442  C   VAL A 274      33.689  13.619  37.810  1.00  0.00      P    C
ATOM   4443  O   VAL A 274      34.069  13.420  38.962  1.00  0.00      P    O
ATOM   4444  N   ILE A 275      33.340  12.636  36.989  1.00  0.00      P    N
ATOM   4445  HN  ILE A 275      33.026  12.762  36.050  0.00  0.00      P    H
ATOM   4446  CA  ILE A 275      33.393  11.244  37.420  1.00  0.00      P    C
ATOM   4447  HA  ILE A 275      32.782  11.174  38.311  0.00  0.00      P    H
ATOM   4448  CB  ILE A 275      32.924  10.293  36.300  1.00  0.00      P    C
ATOM   4449  HB  ILE A 275      33.446  10.663  35.382  0.00  0.00      P    H
ATOM   4450  CG2 ILE A 275      33.248   8.855  36.672  1.00  0.00      P    C
ATOM   4451 HG21 ILE A 275      33.060   8.177  35.813  0.00  0.00      P    H
ATOM   4452 HG22 ILE A 275      34.316   8.750  36.955  0.00  0.00      P    H
ATOM   4453 HG23 ILE A 275      32.624   8.515  37.525  0.00  0.00      P    H
ATOM   4454  CG1 ILE A 275      31.419  10.467  36.062  1.00  0.00      P    C
ATOM   4455 HG11 ILE A 275      30.851  10.061  36.929  0.00  0.00      P    H
ATOM   4456 HG12 ILE A 275      31.187  11.555  35.997  0.00  0.00      P    H
ATOM   4457  CD  ILE A 275      30.917   9.805  34.794  1.00  0.00      P    C
ATOM   4458  HD1 ILE A 275      29.835  10.016  34.651  0.00  0.00      P    H
ATOM   4459  HD2 ILE A 275      31.467  10.188  33.908  0.00  0.00      P    H
ATOM   4460  HD3 ILE A 275      31.048   8.703  34.841  0.00  0.00      P    H
ATOM   4461  C   ILE A 275      34.809  10.856  37.826  1.00  0.00      P    C
ATOM   4462  O   ILE A 275      35.023  10.261  38.880  1.00  0.00      P    O
ATOM   4463  N   GLU A 276      35.777  11.199  36.986  1.00  0.00      P    N
ATOM   4464  HN  GLU A 276      35.644  11.686  36.127  0.00  0.00      P    H
ATOM   4465  CA  GLU A 276      37.165  10.874  37.272  1.00  0.00      P    C
ATOM   4466  HA  GLU A 276      37.228   9.836  37.574  0.00  0.00      P    H
ATOM   4467  CB  GLU A 276      38.037  11.130  36.045  1.00  0.00      P    C
ATOM   4468  HB1 GLU A 276      37.427  10.920  35.136  0.00  0.00      P    H
ATOM   4469  HB2 GLU A 276      38.304  12.209  35.991  0.00  0.00      P    H
ATOM   4470  CG  GLU A 276      39.288  10.277  36.017  1.00  0.00      P    C
ATOM   4471  HG1 GLU A 276      39.851  10.479  35.088  0.00  0.00      P    H
ATOM   4472  HG2 GLU A 276      39.935  10.493  36.890  0.00  0.00      P    H
ATOM   4473  CD  GLU A 276      38.962   8.798  35.999  1.00  0.00      P    C
ATOM   4474  OE1 GLU A 276      38.312   8.350  35.030  1.00  0.00      P    O
ATOM   4475  OE2 GLU A 276      39.350   8.089  36.952  1.00  0.00      P    O
ATOM   4476  C   GLU A 276      37.651  11.715  38.443  1.00  0.00      P    C
ATOM   4477  O   GLU A 276      38.455  11.262  39.258  1.00  0.00      P    O
ATOM   4478  N   GLY A 277      37.161  12.946  38.522  1.00  0.00      P    N
ATOM   4479  HN  GLY A 277      36.517  13.340  37.867  0.00  0.00      P    H
ATOM   4480  CA  GLY A 277      37.555  13.814  39.611  1.00  0.00      P    C
ATOM   4481  HA1 GLY A 277      37.174  14.803  39.398  0.00  0.00      P    H
ATOM   4482  HA2 GLY A 277      38.631  13.763  39.705  0.00  0.00      P    H
ATOM   4483  C   GLY A 277      36.950  13.351  40.919  1.00  0.00      P    C
ATOM   4484  O   GLY A 277      37.547  13.509  41.981  1.00  0.00      P    O
ATOM   4485  N   ALA A 278      35.763  12.766  40.851  1.00  0.00      P    N
ATOM   4486  HN  ALA A 278      35.267  12.616  39.996  0.00  0.00      P    H
ATOM   4487  CA  ALA A 278      35.091  12.293  42.057  1.00  0.00      P    C
ATOM   4488  HA  ALA A 278      35.106  13.059  42.824  0.00  0.00      P    H
ATOM   4489  CB  ALA A 278      33.633  11.961  41.750  1.00  0.00      P    C
ATOM   4490  HB1 ALA A 278      33.117  12.867  41.366  0.00  0.00      P    H
ATOM   4491  HB2 ALA A 278      33.559  11.170  40.972  0.00  0.00      P    H
ATOM   4492  HB3 ALA A 278      33.092  11.617  42.658  0.00  0.00      P    H
ATOM   4493  C   ALA A 278      35.795  11.080  42.648  1.00  0.00      P    C
ATOM   4494  O   ALA A 278      35.824  10.913  43.864  1.00  0.00      P    O
ATOM   4495  N   LYS A 279      36.371  10.237  41.795  1.00  0.00      P    N
ATOM   4496  HN  LYS A 279      36.365  10.349  40.803  0.00  0.00      P    H
ATOM   4497  CA  LYS A 279      37.071   9.055  42.279  1.00  0.00      P    C
ATOM   4498  HA  LYS A 279      36.393   8.534  42.945  0.00  0.00      P    H
ATOM   4499  CB  LYS A 279      37.464   8.158  41.104  1.00  0.00      P    C
ATOM   4500  HB1 LYS A 279      38.063   8.782  40.401  0.00  0.00      P    H
ATOM   4501  HB2 LYS A 279      38.146   7.358  41.471  0.00  0.00      P    H
ATOM   4502  CG  LYS A 279      36.274   7.571  40.370  1.00  0.00      P    C
ATOM   4503  HG1 LYS A 279      35.593   7.088  41.107  0.00  0.00      P    H
ATOM   4504  HG2 LYS A 279      35.705   8.396  39.883  0.00  0.00      P    H
ATOM   4505  CD  LYS A 279      36.698   6.542  39.339  1.00  0.00      P    C
ATOM   4506  HD1 LYS A 279      37.343   7.046  38.583  0.00  0.00      P    H
ATOM   4507  HD2 LYS A 279      37.323   5.775  39.852  0.00  0.00      P    H
ATOM   4508  CE  LYS A 279      35.489   5.893  38.678  1.00  0.00      P    C
ATOM   4509  HE1 LYS A 279      34.859   5.379  39.437  0.00  0.00      P    H
ATOM   4510  HE2 LYS A 279      34.867   6.658  38.164  0.00  0.00      P    H
ATOM   4511  NZ  LYS A 279      35.881   4.878  37.661  1.00  0.00      P    N
ATOM   4512  HZ1 LYS A 279      35.032   4.456  37.233  0.00  0.00      P    H
ATOM   4513  HZ2 LYS A 279      36.452   5.332  36.920  0.00  0.00      P    H
ATOM   4514  HZ3 LYS A 279      36.444   4.132  38.117  0.00  0.00      P    H
ATOM   4515  C   LYS A 279      38.305   9.435  43.092  1.00  0.00      P    C
ATOM   4516  O   LYS A 279      38.682   8.745  44.036  1.00  0.00      P    O
ATOM   4517  N   PHE A 280      38.922  10.549  42.727  1.00  0.00      P    N
ATOM   4518  HN  PHE A 280      38.623  11.131  41.973  0.00  0.00      P    H
ATOM   4519  CA  PHE A 280      40.113  11.020  43.416  1.00  0.00      P    C
ATOM   4520  HA  PHE A 280      40.589  10.138  43.827  0.00  0.00      P    H
ATOM   4521  CB  PHE A 280      41.027  11.751  42.419  1.00  0.00      P    C
ATOM   4522  HB1 PHE A 280      41.302  11.053  41.598  0.00  0.00      P    H
ATOM   4523  HB2 PHE A 280      40.503  12.614  41.954  0.00  0.00      P    H
ATOM   4524  CG  PHE A 280      42.324  12.224  43.011  1.00  0.00      P    C
ATOM   4525  CD1 PHE A 280      42.370  13.365  43.812  1.00  0.00      P    C
ATOM   4526  HD1 PHE A 280      41.462  13.919  44.007  0.00  0.00      P    H
ATOM   4527  CE1 PHE A 280      43.573  13.803  44.358  1.00  0.00      P    C
ATOM   4528  HE1 PHE A 280      43.594  14.686  44.981  0.00  0.00      P    H
ATOM   4529  CZ  PHE A 280      44.746  13.097  44.104  1.00  0.00      P    C
ATOM   4530  HZ  PHE A 280      45.681  13.430  44.532  0.00  0.00      P    H
ATOM   4531  CD2 PHE A 280      43.503  11.527  42.766  1.00  0.00      P    C
ATOM   4532  HD2 PHE A 280      43.491  10.652  42.131  0.00  0.00      P    H
ATOM   4533  CE2 PHE A 280      44.713  11.958  43.308  1.00  0.00      P    C
ATOM   4534  HE2 PHE A 280      45.620  11.406  43.106  0.00  0.00      P    H
ATOM   4535  C   PHE A 280      39.763  11.926  44.589  1.00  0.00      P    C
ATOM   4536  O   PHE A 280      40.267  11.749  45.695  1.00  0.00      P    O
ATOM   4537  N   ILE A 281      38.893  12.896  44.341  1.00  0.00      P    N
ATOM   4538  HN  ILE A 281      38.460  13.046  43.455  0.00  0.00      P    H
ATOM   4539  CA  ILE A 281      38.489  13.846  45.373  1.00  0.00      P    C
ATOM   4540  HA  ILE A 281      39.412  14.218  45.800  0.00  0.00      P    H
ATOM   4541  CB  ILE A 281      37.636  14.991  44.775  1.00  0.00      P    C
ATOM   4542  HB  ILE A 281      38.237  15.364  43.907  0.00  0.00      P    H
ATOM   4543  CG2 ILE A 281      36.238  14.484  44.437  1.00  0.00      P    C
ATOM   4544 HG21 ILE A 281      35.672  15.250  43.867  0.00  0.00      P    H
ATOM   4545 HG22 ILE A 281      36.289  13.569  43.811  0.00  0.00      P    H
ATOM   4546 HG23 ILE A 281      35.668  14.246  45.360  0.00  0.00      P    H
ATOM   4547  CG1 ILE A 281      37.535  16.139  45.778  1.00  0.00      P    C
ATOM   4548 HG11 ILE A 281      37.082  15.772  46.726  0.00  0.00      P    H
ATOM   4549 HG12 ILE A 281      38.562  16.497  46.021  0.00  0.00      P    H
ATOM   4550  CD  ILE A 281      36.741  17.300  45.273  1.00  0.00      P    C
ATOM   4551  HD1 ILE A 281      36.749  18.126  46.017  0.00  0.00      P    H
ATOM   4552  HD2 ILE A 281      37.170  17.684  44.322  0.00  0.00      P    H
ATOM   4553  HD3 ILE A 281      35.684  17.011  45.092  0.00  0.00      P    H
ATOM   4554  C   ILE A 281      37.705  13.201  46.512  1.00  0.00      P    C
ATOM   4555  O   ILE A 281      37.630  13.754  47.610  1.00  0.00      P    O
ATOM   4556  N   MET A 282      37.123  12.034  46.255  1.00  0.00      P    N
ATOM   4557  HN  MET A 282      37.174  11.553  45.382  0.00  0.00      P    H
ATOM   4558  CA  MET A 282      36.338  11.349  47.275  1.00  0.00      P    C
ATOM   4559  HA  MET A 282      35.623  12.065  47.662  0.00  0.00      P    H
ATOM   4560  CB  MET A 282      35.615  10.143  46.674  1.00  0.00      P    C
ATOM   4561  HB1 MET A 282      35.594  10.295  45.569  0.00  0.00      P    H
ATOM   4562  HB2 MET A 282      36.219   9.225  46.850  0.00  0.00      P    H
ATOM   4563  CG  MET A 282      34.194   9.981  47.191  1.00  0.00      P    C
ATOM   4564  HG1 MET A 282      33.688   9.140  46.672  0.00  0.00      P    H
ATOM   4565  HG2 MET A 282      34.216   9.742  48.277  0.00  0.00      P    H
ATOM   4566  SD  MET A 282      33.194  11.484  46.937  1.00  0.00      P    S
ATOM   4567  CE  MET A 282      32.942  12.036  48.625  1.00  0.00      P    C
ATOM   4568  HE1 MET A 282      32.326  12.960  48.652  0.00  0.00      P    H
ATOM   4569  HE2 MET A 282      32.419  11.260  49.225  0.00  0.00      P    H
ATOM   4570  HE3 MET A 282      33.911  12.257  49.122  0.00  0.00      P    H
ATOM   4571  C   MET A 282      37.217  10.903  48.436  1.00  0.00      P    C
ATOM   4572  O   MET A 282      36.750  10.800  49.573  1.00  0.00      P    O
ATOM   4573  N   GLY A 283      38.488  10.639  48.143  1.00  0.00      P    N
ATOM   4574  HN  GLY A 283      38.866  10.714  47.221  0.00  0.00      P    H
ATOM   4575  CA  GLY A 283      39.422  10.216  49.173  1.00  0.00      P    C
ATOM   4576  HA1 GLY A 283      38.870  10.229  50.103  0.00  0.00      P    H
ATOM   4577  HA2 GLY A 283      40.250  10.912  49.138  0.00  0.00      P    H
ATOM   4578  C   GLY A 283      39.978   8.817  48.977  1.00  0.00      P    C
ATOM   4579  OT1 GLY A 283      39.587   8.425  48.144  0.00  0.00      P    O
ATOM   4580  OT2 GLY A 283      40.608   8.609  49.726  0.00  0.00      P    O
END
