# Supplementary material for: Binding Zinc and Oxo-Vanadium Insulin-Mimetic Complexes to Phosphatase Enzymes: Structure, Electronics and Implications
Source: Molecules. 2025 Mar 26;30(7):1469. doi: 10.3390/molecules30071469 (PMC11990500; doi:10.3390/molecules30071469)
Supplement: Supplementary file 1 [file molecules-30-01469-s001.zip › SUPPLEMENTARY_MATERIAL/AI/2_Matrix_Vector_Training.nb]

(* Content-type: application/vnd.wolfram.mathematica *)

(*** Wolfram Notebook File ***)
(* http://www.wolfram.com/nb *)

(* CreatedBy='Mathematica 12.1' *)

(*CacheID: 234*)
(* Internal cache information:
NotebookFileLineBreakTest
NotebookFileLineBreakTest
NotebookDataPosition[       158,          7]
NotebookDataLength[     87255,       1957]
NotebookOptionsPosition[     85292,       1914]
NotebookOutlinePosition[     85711,       1931]
CellTagsIndexPosition[     85668,       1928]
WindowFrame->Normal*)

(* Beginning of Notebook Content *)
Notebook[{

Cell[CellGroupData[{
Cell["Wavelengths of d-d transitions on external field", "Title",
 CellChangeTimes->{{3.9488527860870676`*^9, 
  3.948852833812193*^9}},ExpressionUUID->"c482074e-5482-4495-be63-\
430da352361c"],

Cell[CellGroupData[{

Cell[BoxData[{
 RowBox[{
  RowBox[{
   RowBox[{"SetDirectory", "[", 
    RowBox[{"NotebookDirectory", "[", "]"}], "]"}], ";"}], 
  "\[IndentingNewLine]", "\[IndentingNewLine]", 
  RowBox[{"(*", 
   StyleBox[
    RowBox[{
    "Full", " ", "Field", " ", "COULOMB", " ", "Matrix", " ", "for", " ", 
     "VO", 
     RowBox[{"(", 
      RowBox[{"3", "hp"}], ")"}], "2", " ", "complex"}],
    FontColor->RGBColor[0, 0, 1]], "*)"}]}], "\[IndentingNewLine]", 
 RowBox[{
  RowBox[{
   RowBox[{"Mhp", "=", 
    RowBox[{"Import", "[", 
     RowBox[{"\"\<Matrix_VOhp.dat\>\"", ",", "\"\<Data\>\""}], "]"}]}], ";"}],
   "\[IndentingNewLine]", 
  RowBox[{"(*", 
   StyleBox[
    RowBox[{
     RowBox[{"Wavelengths", " ", "of", " ", "d"}], "-", 
     RowBox[{"d", " ", "transitions", " ", "for", " ", "VO", 
      RowBox[{"(", 
       RowBox[{"3", "hp"}], ")"}], "2", " ", "complex", " ", "in", " ", 
      RowBox[{"PROTEIN", ":", " ", "nm"}]}]}],
    FontColor->RGBColor[1, 0, 0]], "*)"}]}], "\[IndentingNewLine]", 
 RowBox[{
  RowBox[{"rhP", "=", 
   RowBox[{"{", 
    RowBox[{"687", ",", "565", ",", "501", ",", "384"}], "}"}]}], 
  ";"}], "\[IndentingNewLine]", 
 RowBox[{
  RowBox[{
   RowBox[{"dim", "=", 
    RowBox[{"Dimensions", "[", "Mhp", "]"}]}], ";"}], "\[IndentingNewLine]", 
  "\[IndentingNewLine]", 
  RowBox[{"(*", 
   StyleBox[
    RowBox[{
    "Full", " ", "Field", " ", "COULOMB", " ", "Matrix", " ", "for", " ", 
     "VO", 
     RowBox[{"(", "alx", ")"}], "2", " ", "complex"}],
    FontColor->RGBColor[0, 0, 1]], "*)"}]}], "\[IndentingNewLine]", 
 RowBox[{
  RowBox[{
   RowBox[{"Mal", "=", 
    RowBox[{"Import", "[", 
     RowBox[{"\"\<Matrix_VOalx.dat\>\"", ",", "\"\<Data\>\""}], "]"}]}], 
   ";"}], "\[IndentingNewLine]", 
  RowBox[{"(*", 
   StyleBox[
    RowBox[{
     RowBox[{"Wavelength", " ", "of", " ", "d"}], "-", 
     RowBox[{"d", " ", "transitions", " ", "for", " ", "VO", 
      RowBox[{"(", "alx", ")"}], "2", " ", "complex", " ", "in", " ", 
      RowBox[{"PROTEIN", ":", " ", "nm"}]}]}],
    FontColor->RGBColor[1, 0, 0]], "*)"}]}], "\[IndentingNewLine]", 
 RowBox[{
  RowBox[{
   RowBox[{"raP", "=", 
    RowBox[{"{", 
     RowBox[{"702", ",", "664", ",", "607", ",", "430"}], "}"}]}], ";"}], 
  "\[IndentingNewLine]", "\[IndentingNewLine]", 
  RowBox[{"(*", 
   StyleBox[
    RowBox[{"Zero", " ", "Field", " ", "COULOMB", " ", "Matrix"}],
    FontColor->RGBColor[0, 0, 1]], "*)"}]}], "\[IndentingNewLine]", 
 RowBox[{
  RowBox[{
   RowBox[{"MC0", "=", 
    RowBox[{"Table", "[", 
     RowBox[{"0", ",", 
      RowBox[{"{", 
       RowBox[{"i", ",", "1", ",", 
        RowBox[{"dim", "[", 
         RowBox[{"[", "1", "]"}], "]"}]}], "}"}], ",", 
      RowBox[{"{", 
       RowBox[{"j", ",", "1", ",", 
        RowBox[{"dim", "[", 
         RowBox[{"[", "2", "]"}], "]"}]}], "}"}]}], "]"}]}], ";"}], 
  "\[IndentingNewLine]", 
  RowBox[{"(*", 
   StyleBox[
    RowBox[{
     RowBox[{"Wavelengths", " ", "of", " ", "d"}], "-", 
     RowBox[{"d", " ", "transitions", " ", "in", " ", 
      RowBox[{"vacuum", ":", " ", "nm"}]}]}],
    FontColor->RGBColor[1, 0, 0]], "*)"}]}], "\[IndentingNewLine]", 
 RowBox[{
  RowBox[{
   RowBox[{"rf0", "=", 
    RowBox[{"{", 
     RowBox[{"573.5", ",", "516.5", ",", "465", ",", "370"}], "}"}]}], ";"}], 
  "\[IndentingNewLine]", "\n", 
  RowBox[{"(*", 
   RowBox[{
    RowBox[{"Wavelengths", " ", "of", " ", "the", " ", "d"}], "-", 
    RowBox[{
    "d", " ", "transitions", " ", "in", " ", "vacuum", " ", "and", " ", "in", 
     " ", "protein"}]}], "*)"}]}], "\[IndentingNewLine]", 
 RowBox[{"ListLinePlot", "[", 
  RowBox[{
   RowBox[{"{", 
    RowBox[{"rf0", ",", "rhP", ",", "raP"}], "}"}], ",", 
   RowBox[{"PlotMarkers", "\[Rule]", "\"\<OpenMarkers\>\""}], ",", 
   RowBox[{"PlotStyle", "\[Rule]", 
    RowBox[{"{", 
     RowBox[{"Black", ",", "Blue", ",", "Red"}], "}"}]}], ",", 
   RowBox[{"FrameLabel", "\[Rule]", 
    RowBox[{"{", 
     RowBox[{"\"\<d-d transition\>\"", ",", "\"\<Wavelength (nm)\>\""}], 
     "}"}]}], ",", 
   RowBox[{"Frame", "\[Rule]", "True"}], ",", " ", 
   RowBox[{"PlotRange", "\[Rule]", 
    RowBox[{"{", 
     RowBox[{
      RowBox[{"{", 
       RowBox[{"0.5", ",", "4.5"}], "}"}], ",", 
      RowBox[{"{", 
       RowBox[{"300", ",", "750"}], "}"}]}], "}"}]}]}], "]"}]}], "Input",
 CellChangeTimes->{{3.948801251101398*^9, 3.948801350527937*^9}, {
   3.948801421632103*^9, 3.9488014484717717`*^9}, {3.9488014847917767`*^9, 
   3.948801773119871*^9}, {3.9488019393267674`*^9, 3.9488019433278112`*^9}, {
   3.948801986579259*^9, 3.9488020612482524`*^9}, {3.948802147343226*^9, 
   3.948802159982369*^9}, {3.9488022025128517`*^9, 3.9488022936213565`*^9}, {
   3.9488023725195923`*^9, 3.9488026691746655`*^9}, {3.9488032188530054`*^9, 
   3.9488032375573587`*^9}, {3.9488516959241824`*^9, 3.948851961647316*^9}, 
   3.9488523067624297`*^9, {3.948852353152666*^9, 3.948852452761958*^9}, {
   3.948852492696499*^9, 3.9488527250408473`*^9}, {3.9491212319023066`*^9, 
   3.949121265435052*^9}, {3.9491212959800806`*^9, 3.9491213010422344`*^9}},
 CellLabel->"In[5]:=",ExpressionUUID->"b0a0024e-a6b0-4e25-af53-162554ddce4f"],

Cell[BoxData[
 GraphicsBox[{{}, {{{}, {}, 
     {GrayLevel[0], PointSize[
       NCache[
        Rational[7, 360], 0.019444444444444445`]], AbsoluteThickness[1.6], 
      LineBox[{{1., 573.5}, {2., 516.5}, {3., 465.}, {4., 370.}}]}, 
     {RGBColor[0, 0, 1], PointSize[
       NCache[
        Rational[7, 360], 0.019444444444444445`]], AbsoluteThickness[1.6], 
      LineBox[{{1., 687.}, {2., 565.}, {3., 501.}, {4., 384.}}]}, 
     {RGBColor[1, 0, 0], PointSize[
       NCache[
        Rational[7, 360], 0.019444444444444445`]], AbsoluteThickness[1.6], 
      LineBox[{{1., 702.}, {2., 664.}, {3., 607.}, {4., 430.}}]}}, {
     {GrayLevel[0], PointSize[
       NCache[
        Rational[7, 360], 0.019444444444444445`]], AbsoluteThickness[1.6], 
      GeometricTransformationBox[InsetBox[
        FormBox[
         StyleBox[
          GraphicsBox[{
            {GrayLevel[1], DiskBox[{0, 0}, Offset[{3., 3.}, {0., 0.}]]}, 
            {AbsoluteThickness[1.5], Dashing[{}], 
             CircleBox[{0, 0}, Offset[{3., 3.}, {0., 0.}]]}}],
          StripOnInput->False,
          GraphicsBoxOptions->{DefaultBaseStyle->Directive[
            PointSize[
             Rational[7, 360]], 
            AbsoluteThickness[1.6], 
            GrayLevel[0]]}],
         TraditionalForm], {0., 0.}, Automatic, Scaled[9.75]], {{{1., 
       573.5}}, {{2., 516.5}}, {{3., 465.}}, {{4., 370.}}}]}, 
     {RGBColor[0, 0, 1], PointSize[
       NCache[
        Rational[7, 360], 0.019444444444444445`]], AbsoluteThickness[1.6], 
      GeometricTransformationBox[InsetBox[
        FormBox[
         StyleBox[
          GraphicsBox[{
            {GrayLevel[1], 
             PolygonBox[
              NCache[{Offset[{0, 4}], Offset[{(-2) 3^Rational[1, 2], -2}], 
                Offset[{2 3^Rational[1, 2], -2}]}, {
               Offset[{0, 4}], Offset[{-3.4641016151377544`, -2}], 
                Offset[{3.4641016151377544`, -2}]}]]}, 
            {AbsoluteThickness[1.5], Dashing[{}], 
             JoinedCurveBox[NCache[
              Line[{Offset[{0, 4}], Offset[{(-2) 3^Rational[1, 2], -2}], 
                 Offset[{2 3^Rational[1, 2], -2}], Offset[{0, 4}]}], 
               Line[{Offset[{0, 4}], Offset[{-3.4641016151377544`, -2}], 
                 Offset[{3.4641016151377544`, -2}], Offset[{0, 4}]}]],
              CurveClosed->True]}}],
          StripOnInput->False,
          GraphicsBoxOptions->{DefaultBaseStyle->Directive[
            PointSize[
             Rational[7, 360]], 
            AbsoluteThickness[1.6], 
            RGBColor[0, 0, 1]]}],
         TraditionalForm], {0., 0.}, Automatic, Scaled[9.75]], {{{1., 
       687.}}, {{2., 565.}}, {{3., 501.}}, {{4., 384.}}}]}, 
     {RGBColor[1, 0, 0], PointSize[
       NCache[
        Rational[7, 360], 0.019444444444444445`]], AbsoluteThickness[1.6], 
      GeometricTransformationBox[InsetBox[
        FormBox[
         StyleBox[
          GraphicsBox[{
            {GrayLevel[1], 
             PolygonBox[{
              Offset[{0, 3.75}], Offset[{3.75, 0}], Offset[{0, -3.75}], 
               Offset[{-3.75, 0}]}]}, 
            {AbsoluteThickness[1.5], Dashing[{}], 
             LineBox[{
              Offset[{0, 3.75}], Offset[{3.75, 0}], Offset[{0, -3.75}], 
               Offset[{-3.75, 0}], Offset[{0, 3.75}]}]}}],
          StripOnInput->False,
          GraphicsBoxOptions->{DefaultBaseStyle->Directive[
            PointSize[
             Rational[7, 360]], 
            AbsoluteThickness[1.6], 
            RGBColor[1, 0, 0]]}],
         TraditionalForm], {0., 0.}, Automatic, Scaled[9.75]], {{{1., 
       702.}}, {{2., 664.}}, {{3., 607.}}, {{4., 430.}}}]}}}, {{}, {}}},
  AspectRatio->NCache[GoldenRatio^(-1), 0.6180339887498948],
  Axes->{True, True},
  AxesLabel->{None, None},
  AxesOrigin->{0.5, 300.},
  DisplayFunction->Identity,
  Frame->{{True, True}, {True, True}},
  FrameLabel->{{
     FormBox["\"Wavelength (nm)\"", TraditionalForm], None}, {
     FormBox["\"d-d transition\"", TraditionalForm], None}},
  FrameTicks->{{Automatic, Automatic}, {Automatic, Automatic}},
  GridLines->{None, None},
  GridLinesStyle->Directive[
    GrayLevel[0.5, 0.4]],
  Method->{
   "OptimizePlotMarkers" -> True, "OptimizePlotMarkers" -> True, 
    "CoordinatesToolOptions" -> {"DisplayFunction" -> ({
        Identity[
         Part[#, 1]], 
        Identity[
         Part[#, 2]]}& ), "CopiedValueFunction" -> ({
        Identity[
         Part[#, 1]], 
        Identity[
         Part[#, 2]]}& )}},
  PlotRange->{{0.5, 4.5}, {300, 750}},
  PlotRangeClipping->True,
  PlotRangePadding->{{0, 0}, {0, 0}},
  Ticks->{Automatic, Automatic}]], "Output",
 CellChangeTimes->{{3.94880161921017*^9, 3.9488016263402166`*^9}, 
   3.948801727411529*^9, {3.948801766044913*^9, 3.948801770703862*^9}, 
   3.9488021615573616`*^9, {3.9488022258561726`*^9, 3.9488022950613203`*^9}, {
   3.9488024025403175`*^9, 3.948802426282901*^9}, {3.948802513907138*^9, 
   3.948802527368615*^9}, {3.9488025606735272`*^9, 3.9488026124473443`*^9}, 
   3.9488032413836803`*^9, 3.9488492908635826`*^9, 3.94884979314108*^9, 
   3.9488518912675405`*^9, 3.948851978016245*^9, 3.948852616957018*^9, 
   3.948853468760499*^9, 3.9488608436824265`*^9, 3.948860924531659*^9, 
   3.948861882749042*^9, 3.948865492264462*^9, {3.948936841586438*^9, 
   3.948936862916977*^9}, 3.9491213078004923`*^9},
 CellLabel->"Out[13]=",ExpressionUUID->"956fe817-4598-4887-8318-dea2b8aa30a5"]
}, Open  ]],

Cell[CellGroupData[{

Cell["Preparation of Training Set", "Subtitle",
 CellChangeTimes->{{3.948852738642811*^9, 
  3.9488527713236747`*^9}},ExpressionUUID->"06b2f19d-42cd-4eab-8931-\
db2b18a521a9"],

Cell[CellGroupData[{

Cell[BoxData[
 RowBox[{" ", 
  RowBox[{"(*", 
   StyleBox[
    RowBox[{
    "mixing", " ", "matrix", " ", "and", " ", "wavelengts", " ", "sets", " ", 
     "by", " ", 
     RowBox[{"scalors", ":", " ", 
      RowBox[{"15", " ", "mixtures"}]}]}],
    FontColor->RGBColor[0, 0, 1]], "*)"}], "\[IndentingNewLine]", 
  RowBox[{
   RowBox[{
    RowBox[{"SC", "=", 
     RowBox[{"{", 
      RowBox[{"0", ",", "0.25", ",", "0.5", ",", "0.75", ",", "1"}], "}"}]}], 
    ";"}], "\[IndentingNewLine]", 
   RowBox[{"(*", 
    StyleBox[
     RowBox[{"Generation", " ", "of", " ", "Traning", " ", 
      RowBox[{"Set", ":", " ", 
       RowBox[{
       "5", " ", "mixtures", " ", "for", " ", "each", " ", "pair", " ", "of", 
        " ", "Resonance", " ", "Vectors"}]}]}],
     FontColor->RGBColor[1, 0, 0]], "*)"}], "\[IndentingNewLine]", 
   RowBox[{
    RowBox[{"R", "=", 
     RowBox[{"Join", "[", "\[IndentingNewLine]", 
      RowBox[{
       RowBox[{"Table", "[", 
        RowBox[{
         RowBox[{
          RowBox[{
           RowBox[{"SC", "[", 
            RowBox[{"[", "i", "]"}], "]"}], "*", "rf0"}], "+", 
          RowBox[{
           RowBox[{"(", 
            RowBox[{"1", "-", 
             RowBox[{"SC", "[", 
              RowBox[{"[", "i", "]"}], "]"}]}], ")"}], "*", "rhP"}]}], ",", 
         RowBox[{"{", 
          RowBox[{"i", ",", "1", ",", "5"}], "}"}]}], "]"}], ",", 
       "\[IndentingNewLine]", 
       RowBox[{"Table", "[", 
        RowBox[{
         RowBox[{
          RowBox[{
           RowBox[{"SC", "[", 
            RowBox[{"[", "i", "]"}], "]"}], "*", "rf0"}], "+", 
          RowBox[{
           RowBox[{"(", 
            RowBox[{"1", "-", 
             RowBox[{"SC", "[", 
              RowBox[{"[", "i", "]"}], "]"}]}], ")"}], "*", "raP"}]}], ",", 
         RowBox[{"{", 
          RowBox[{"i", ",", "1", ",", "5"}], "}"}]}], "]"}], ",", 
       "\[IndentingNewLine]", 
       RowBox[{"Table", "[", 
        RowBox[{
         RowBox[{
          RowBox[{
           RowBox[{"SC", "[", 
            RowBox[{"[", "i", "]"}], "]"}], "*", "rhP"}], "+", 
          RowBox[{
           RowBox[{"(", 
            RowBox[{"1", "-", 
             RowBox[{"SC", "[", 
              RowBox[{"[", "i", "]"}], "]"}]}], ")"}], "*", "raP"}]}], ",", 
         RowBox[{"{", 
          RowBox[{"i", ",", "1", ",", "5"}], "}"}]}], "]"}]}], "]"}]}], ";"}],
    "\[IndentingNewLine]", 
   RowBox[{"(*", 
    StyleBox[
     RowBox[{"Generation", " ", "of", " ", "Traning", " ", 
      RowBox[{"Set", ":", " ", 
       RowBox[{
       "5", " ", "mixtures", " ", "for", " ", "each", " ", "pair", " ", "of", 
        " ", "Coulomb", " ", "Matrices"}]}]}],
     FontColor->RGBColor[1, 0, 0]], "*)"}], "\[IndentingNewLine]", 
   RowBox[{
    RowBox[{"ST", "=", 
     RowBox[{"Join", "[", "\[IndentingNewLine]", 
      RowBox[{
       RowBox[{"Table", "[", 
        RowBox[{
         RowBox[{
          RowBox[{
           RowBox[{"SC", "[", 
            RowBox[{"[", "i", "]"}], "]"}], "*", "MC0"}], "+", 
          RowBox[{
           RowBox[{"(", 
            RowBox[{"1", "-", 
             RowBox[{"SC", "[", 
              RowBox[{"[", "i", "]"}], "]"}]}], ")"}], "*", "Mhp"}]}], ",", 
         RowBox[{"{", 
          RowBox[{"i", ",", "1", ",", "5"}], "}"}]}], "]"}], ",", 
       "\[IndentingNewLine]", 
       RowBox[{"Table", "[", 
        RowBox[{
         RowBox[{
          RowBox[{
           RowBox[{"SC", "[", 
            RowBox[{"[", "i", "]"}], "]"}], "*", "MC0"}], "+", 
          RowBox[{
           RowBox[{"(", 
            RowBox[{"1", "-", 
             RowBox[{"SC", "[", 
              RowBox[{"[", "i", "]"}], "]"}]}], ")"}], "*", "Mal"}]}], ",", 
         RowBox[{"{", 
          RowBox[{"i", ",", "1", ",", "5"}], "}"}]}], "]"}], ",", 
       "\[IndentingNewLine]", 
       RowBox[{"Table", "[", 
        RowBox[{
         RowBox[{
          RowBox[{
           RowBox[{"SC", "[", 
            RowBox[{"[", "i", "]"}], "]"}], "*", "Mhp"}], "+", 
          RowBox[{
           RowBox[{"(", 
            RowBox[{"1", "-", 
             RowBox[{"SC", "[", 
              RowBox[{"[", "i", "]"}], "]"}]}], ")"}], "*", "Mal"}]}], ",", 
         RowBox[{"{", 
          RowBox[{"i", ",", "1", ",", "5"}], "}"}]}], "]"}]}], "]"}]}], ";"}],
    "\[IndentingNewLine]", 
   RowBox[{"Dimensions", "[", "R", "]"}], "\[IndentingNewLine]", 
   RowBox[{"Dimensions", "[", "ST", "]"}], "\[IndentingNewLine]", 
   RowBox[{
    RowBox[{"traininglength", " ", "=", "15"}], ";"}]}]}]], "Input",
 CellChangeTimes->{{3.9488018885642204`*^9, 3.94880190844545*^9}, {
  3.948802774124589*^9, 3.9488028148283453`*^9}, {3.9488028774437857`*^9, 
  3.948803203533592*^9}, {3.9488032502442904`*^9, 3.948803396181433*^9}, {
  3.948849798985142*^9, 3.948849822933957*^9}, {3.948850274107709*^9, 
  3.9488502801247015`*^9}, {3.948852027611533*^9, 3.948852232761453*^9}, {
  3.948852271926587*^9, 3.948852280254636*^9}, {3.9488528671987762`*^9, 
  3.9488529103741198`*^9}, {3.9488529780882697`*^9, 3.9488530131337175`*^9}},
 CellLabel->"In[14]:=",ExpressionUUID->"2fffa5d8-6b88-4b11-b125-0bb3eab3259b"],

Cell[BoxData[
 RowBox[{"{", 
  RowBox[{"15", ",", "4"}], "}"}]], "Output",
 CellChangeTimes->{
  3.9488502912142224`*^9, {3.948852226887431*^9, 3.948852233744665*^9}, 
   3.948852281754636*^9, 3.948852953429134*^9, 3.948853016384711*^9, 
   3.948853468911499*^9, 3.948860847412208*^9, 3.948860928311637*^9, 
   3.948861886365038*^9, 3.948865495232052*^9, {3.9489368420744295`*^9, 
   3.948936863079976*^9}, 3.9491213241623893`*^9},
 CellLabel->"Out[17]=",ExpressionUUID->"d2b79316-9f12-4556-a5e6-0d6ff1d5f679"],

Cell[BoxData[
 RowBox[{"{", 
  RowBox[{"15", ",", "280", ",", "280"}], "}"}]], "Output",
 CellChangeTimes->{
  3.9488502912142224`*^9, {3.948852226887431*^9, 3.948852233744665*^9}, 
   3.948852281754636*^9, 3.948852953429134*^9, 3.948853016384711*^9, 
   3.948853468911499*^9, 3.948860847412208*^9, 3.948860928311637*^9, 
   3.948861886365038*^9, 3.948865495232052*^9, {3.9489368420744295`*^9, 
   3.948936863079976*^9}, 3.949121324169919*^9},
 CellLabel->"Out[18]=",ExpressionUUID->"5f77f40b-4272-4e91-b6e7-a168c99ac26d"]
}, Open  ]],

Cell[BoxData[
 RowBox[{" ", 
  RowBox[{"(*", 
   StyleBox[
    RowBox[{"making", " ", "association", " ", 
     RowBox[{"list", ":", " ", 
      RowBox[{
      "a", " ", "mixed", " ", "matrix", " ", "in", " ", "respect", " ", "to", 
       " ", "a", " ", "mixed", " ", "wavelengts", " ", "vector"}]}]}],
    FontColor->RGBColor[0, 0, 1]], "*)"}], "\[IndentingNewLine]", 
  RowBox[{
   RowBox[{
    RowBox[{"trainingdata", "=", 
     RowBox[{"{", 
      RowBox[{
       RowBox[{
        RowBox[{"ST", "[", 
         RowBox[{"[", "1", "]"}], "]"}], "\[Rule]", 
        RowBox[{"R", "[", 
         RowBox[{"[", "1", "]"}], "]"}]}], ",", 
       RowBox[{
        RowBox[{"ST", "[", 
         RowBox[{"[", "2", "]"}], "]"}], "\[Rule]", 
        RowBox[{"R", "[", 
         RowBox[{"[", "2", "]"}], "]"}]}], ",", 
       RowBox[{
        RowBox[{"ST", "[", 
         RowBox[{"[", "3", "]"}], "]"}], "\[Rule]", 
        RowBox[{"R", "[", 
         RowBox[{"[", "3", "]"}], "]"}]}], ",", 
       RowBox[{
        RowBox[{"ST", "[", 
         RowBox[{"[", "4", "]"}], "]"}], "\[Rule]", 
        RowBox[{"R", "[", 
         RowBox[{"[", "4", "]"}], "]"}]}], ",", 
       RowBox[{
        RowBox[{"ST", "[", 
         RowBox[{"[", "6", "]"}], "]"}], "\[Rule]", 
        RowBox[{"R", "[", 
         RowBox[{"[", "6", "]"}], "]"}]}], ",", 
       RowBox[{
        RowBox[{"ST", "[", 
         RowBox[{"[", "7", "]"}], "]"}], "\[Rule]", 
        RowBox[{"R", "[", 
         RowBox[{"[", "7", "]"}], "]"}]}], ",", 
       RowBox[{
        RowBox[{"ST", "[", 
         RowBox[{"[", "8", "]"}], "]"}], "\[Rule]", 
        RowBox[{"R", "[", 
         RowBox[{"[", "8", "]"}], "]"}]}], ",", 
       RowBox[{
        RowBox[{"ST", "[", 
         RowBox[{"[", "9", "]"}], "]"}], "\[Rule]", 
        RowBox[{"R", "[", 
         RowBox[{"[", "9", "]"}], "]"}]}], ",", 
       RowBox[{
        RowBox[{"ST", "[", 
         RowBox[{"[", "11", "]"}], "]"}], "\[Rule]", 
        RowBox[{"R", "[", 
         RowBox[{"[", "11", "]"}], "]"}]}], ",", 
       RowBox[{
        RowBox[{"ST", "[", 
         RowBox[{"[", "12", "]"}], "]"}], "\[Rule]", 
        RowBox[{"R", "[", 
         RowBox[{"[", "12", "]"}], "]"}]}], ",", 
       RowBox[{
        RowBox[{"ST", "[", 
         RowBox[{"[", "13", "]"}], "]"}], "\[Rule]", 
        RowBox[{"R", "[", 
         RowBox[{"[", "13", "]"}], "]"}]}], ",", 
       RowBox[{
        RowBox[{"ST", "[", 
         RowBox[{"[", "14", "]"}], "]"}], "\[Rule]", 
        RowBox[{"R", "[", 
         RowBox[{"[", "14", "]"}], "]"}]}]}], "}"}]}], ";"}], 
   "\[IndentingNewLine]", 
   RowBox[{
    RowBox[{"test", "=", 
     RowBox[{"{", 
      RowBox[{
       RowBox[{
        RowBox[{"ST", "[", 
         RowBox[{"[", "5", "]"}], "]"}], "\[Rule]", 
        RowBox[{"R", "[", 
         RowBox[{"[", "5", "]"}], "]"}]}], ",", 
       RowBox[{
        RowBox[{"ST", "[", 
         RowBox[{"[", "10", "]"}], "]"}], "\[Rule]", 
        RowBox[{"R", "[", 
         RowBox[{"[", "10", "]"}], "]"}]}], ",", 
       RowBox[{
        RowBox[{"ST", "[", 
         RowBox[{"[", "15", "]"}], "]"}], "\[Rule]", 
        RowBox[{"R", "[", 
         RowBox[{"[", "15", "]"}], "]"}]}]}], "}"}]}], ";"}]}]}]], "Input",
 CellChangeTimes->{{3.9488494753164406`*^9, 3.94884949203071*^9}, {
   3.948849526421487*^9, 3.9488495424938803`*^9}, {3.948849849829805*^9, 
   3.948849893332177*^9}, {3.9488499358211527`*^9, 3.9488499370275035`*^9}, {
   3.94884998028524*^9, 3.9488500034861083`*^9}, {3.948850052462888*^9, 
   3.9488500932686768`*^9}, {3.948850145732721*^9, 3.9488501675554194`*^9}, {
   3.9488503935557284`*^9, 3.948850504819573*^9}, {3.9488530321660395`*^9, 
   3.948853101988412*^9}, 3.948853132894043*^9, {3.948861309056344*^9, 
   3.948861470406706*^9}, {3.9489367860014706`*^9, 3.9489368553831673`*^9}},
 CellLabel->"In[22]:=",ExpressionUUID->"0bad89ef-20e6-459a-a949-a473d82c5dae"],

Cell[CellGroupData[{

Cell[BoxData[
 RowBox[{
  RowBox[{"(*", 
   StyleBox[
    RowBox[{
    "setting", " ", "a", " ", "NetChain", " ", "to", " ", "train", " ", "on", 
     " ", "relations", " ", "of", " ", 
     RowBox[{"{", 
      RowBox[{"280", "x280"}], "}"}], " ", "mixed", " ", "matrices", " ", 
     "with", " ", "mixed", " ", "vectors", " ", 
     RowBox[{"{", "4", "}"}]}],
    FontColor->RGBColor[0, 0, 1]], "*)"}], "\[IndentingNewLine]", 
  RowBox[{"lenet", "=", 
   RowBox[{"NetChain", "[", 
    RowBox[{
     RowBox[{"{", "\[IndentingNewLine]", 
      RowBox[{
       RowBox[{"ConvolutionLayer", "[", 
        RowBox[{"100", ",", "181"}], "]"}], ",", "\[IndentingNewLine]", 
       "Ramp", ",", 
       RowBox[{"(*", 
        RowBox[{
        "Takes", " ", "out", " ", "the", " ", "the", " ", "not", " ", 
         "useful", " ", "features"}], "*)"}], "\[IndentingNewLine]", 
       RowBox[{"PoolingLayer", "[", 
        RowBox[{"1", ",", "5"}], "]"}], ",", 
       RowBox[{"(*", "Downsamples", "*)"}], "\[IndentingNewLine]", 
       RowBox[{"ConvolutionLayer", "[", 
        RowBox[{"20", ",", "1"}], "]"}], ",", "\[IndentingNewLine]", "Ramp", 
       ",", 
       RowBox[{"(*", 
        RowBox[{
        "Takes", " ", "out", " ", "the", " ", "the", " ", "not", " ", 
         "useful", " ", "features"}], "*)"}], "\[IndentingNewLine]", 
       RowBox[{"PoolingLayer", "[", 
        RowBox[{"4", ",", "4"}], "]"}], ",", 
       RowBox[{"(*", "Downsamples", "*)"}], "\[IndentingNewLine]", 
       RowBox[{"FlattenLayer", "[", "]"}], ",", 
       RowBox[{"(*", 
        RowBox[{
        "Makes", " ", "features", " ", "into", " ", "feature", " ", "vector", 
         "\"\<\>"}], "*)"}], "\[IndentingNewLine]", "Ramp", ",", 
       RowBox[{"(*", 
        RowBox[{
         RowBox[{
         "Takes", " ", "out", " ", "the", " ", "the", " ", "not", " ", 
          "useful", " ", "features"}], "-", 
         RowBox[{"True", " ", "or", " ", "false"}]}], "*)"}], 
       "\[IndentingNewLine]", 
       RowBox[{"LinearLayer", "[", "4", "]"}]}], "}"}], ",", 
     RowBox[{"\"\<Input\>\"", "\[Rule]", 
      RowBox[{"{", 
       RowBox[{"280", ",", "280"}], "}"}]}], ",", 
     RowBox[{"\"\<Output\>\"", "\[Rule]", "4"}]}], "]"}]}]}]], "Input",
 CellChangeTimes->{{3.948814450526395*^9, 3.9488144510464334`*^9}, {
   3.948814621360984*^9, 3.948814622887109*^9}, {3.9488147417658496`*^9, 
   3.9488147643267183`*^9}, {3.948816539714427*^9, 3.9488165584106026`*^9}, {
   3.948850600261012*^9, 3.948850682618863*^9}, {3.9488508749473896`*^9, 
   3.948850913472994*^9}, {3.948850945859808*^9, 3.948850948746807*^9}, {
   3.948853159350199*^9, 3.9488532545727234`*^9}, {3.94886091267266*^9, 
   3.9488609847198057`*^9}, 3.948861196362887*^9, {3.948861238984666*^9, 
   3.9488612432636404`*^9}, {3.9488617288001833`*^9, 3.948861754997614*^9}, 
   3.948861785840434*^9, {3.9488619615909023`*^9, 3.948861977582159*^9}, {
   3.9488620097181025`*^9, 3.9488620104540987`*^9}, 3.9488620510459795`*^9, {
   3.948864902127212*^9, 3.9488649203832026`*^9}, {3.948864953945548*^9, 
   3.9488652025446334`*^9}, {3.948865249848219*^9, 3.948865403207429*^9}, 
   3.948936775961237*^9},
 CellLabel->"In[25]:=",ExpressionUUID->"ee2051ba-2e7f-4c5d-9dfb-c880845292cf"],

Cell[BoxData[
 TagBox[
  TemplateBox[{
    RowBox[{
      StyleBox[
       TagBox["NetChain", "SummaryHead"], "NonInterpretableSummary"], 
      StyleBox["[", "NonInterpretableSummary"], 
      DynamicModuleBox[{Typeset`open = False}, 
       PanelBox[
        PaneSelectorBox[{False -> GridBox[{{
              PaneBox[
               ButtonBox[
                DynamicBox[
                 FEPrivate`FrontEndResource[
                 "FEBitmaps", "SquarePlusIconMedium"]], 
                ButtonFunction :> (Typeset`open = True), Appearance -> None, 
                Evaluator -> Automatic, Method -> "Preemptive"], 
               Alignment -> {Center, Center}, ImageSize -> {Automatic, 24}], 
              StyleBox[
               OverlayBox[{
                 GraphicsBox[{
                   Thickness[0.014925373134328358`], {
                    GrayLevel[0.6], 
                    Thickness[0.018686567164179105`], 
                    Opacity[1.], 
                    JoinForm[{"Miter", 10.}], 
                    
                    JoinedCurveBox[{{{0, 2, 0}}}, {{{23., 91.5}, {30., 
                    91.5}}}, CurveClosed -> {0}]}, {
                    GrayLevel[0.6], 
                    Thickness[0.018686567164179105`], 
                    Opacity[1.], 
                    JoinForm[{"Miter", 10.}], 
                    
                    JoinedCurveBox[{{{0, 2, 0}}}, {{{37., 91.5}, {44., 
                    91.5}}}, CurveClosed -> {0}]}, {
                    FaceForm[{
                    GrayLevel[0.9], 
                    Opacity[1.]}], 
                    
                    FilledCurveBox[{{{0, 2, 0}, {0, 1, 0}, {0, 1, 0}}}, {{{
                    15.5, 103.5}, {23.5, 103.5}, {23.5, 79.5}, {15.5, 
                    79.5}}}]}, {
                    FaceForm[{
                    GrayLevel[0.6], 
                    Opacity[1.]}], 
                    
                    FilledCurveBox[{{{0, 2, 0}, {0, 1, 0}, {0, 1, 0}}, {{0, 2,
                     0}, {0, 1, 0}, {0, 1, 0}}}, {{{24., 104.}, {15., 104.}, {
                    15., 79.}, {24., 79.}}, {{23., 80.}, {16., 80.}, {16., 
                    103.}, {23., 103.}}}]}, {
                    FaceForm[{
                    GrayLevel[0.9], 
                    Opacity[1.]}], 
                    
                    FilledCurveBox[{{{0, 2, 0}, {0, 1, 0}, {0, 1, 0}}}, {{{
                    29.5, 103.5}, {37.5, 103.5}, {37.5, 79.5}, {29.5, 
                    79.5}}}]}, {
                    FaceForm[{
                    GrayLevel[0.6], 
                    Opacity[1.]}], 
                    
                    FilledCurveBox[{{{0, 2, 0}, {0, 1, 0}, {0, 1, 0}}, {{0, 2,
                     0}, {0, 1, 0}, {0, 1, 0}}}, {{{38., 104.}, {29., 104.}, {
                    29., 79.}, {38., 79.}}, {{37., 80.}, {30., 80.}, {30., 
                    103.}, {37., 103.}}}]}, {
                    FaceForm[{
                    GrayLevel[0.9], 
                    Opacity[1.]}], 
                    
                    FilledCurveBox[{{{0, 2, 0}, {0, 1, 0}, {0, 1, 0}}}, {{{
                    43.5, 103.5}, {51.5, 103.5}, {51.5, 79.5}, {43.5, 
                    79.5}}}]}, {
                    FaceForm[{
                    GrayLevel[0.6], 
                    Opacity[1.]}], 
                    
                    FilledCurveBox[{{{0, 2, 0}, {0, 1, 0}, {0, 1, 0}}, {{0, 2,
                     0}, {0, 1, 0}, {0, 1, 0}}}, {{{52., 104.}, {43., 104.}, {
                    43., 79.}, {52., 79.}}, {{51., 80.}, {44., 80.}, {44., 
                    103.}, {51., 103.}}}]}, {
                    FaceForm[{
                    GrayLevel[0.6], 
                    Opacity[1.]}], 
                    
                    FilledCurveBox[{{{0, 2, 0}, {0, 1, 0}}}, {{{28., 91.5}, {
                    25., 95.}, {25., 88.}}}], 
                    
                    FilledCurveBox[{{{0, 2, 0}, {0, 1, 0}}}, {{{42., 91.5}, {
                    39., 95.}, {39., 88.}}}]}}, ImageMargins -> 0, 
                  ImageSize -> {36, Automatic}, PlotRangePadding -> 0, 
                  BaseStyle -> GrayLevel[0.6]], 
                 StyleBox["uninitialized", 
                  RGBColor[0.66, 0, 0], FontSize -> 8, FontFamily -> "Roboto",
                   Background -> GrayLevel[1, 0.65]]}, Alignment -> {Center, 
                  Scaled[0.0001]}], CacheGraphics -> False], 
              GridBox[{{
                 StyleBox[
                  TemplateBox[{
                    TemplateBox[{
                    StyleBox["\"Input\"", 
                    GrayLevel[0], StripOnInput -> False], "\" \"", 
                    "\"port\""}, "RowDefault"], "\":\""}, "RowDefault"], 
                  "SummaryItemAnnotation"], 
                 StyleBox[
                  TemplateBox[{"\"matrix\"", "\" \"", 
                    StyleBox[
                    
                    TemplateBox[{
                    "\"(\"", "\"\[VeryThinSpace]\"", "\"size\"", "\":\"", 
                    "\" \"", 
                    
                    TemplateBox[{
                    "\[Times]", "\"\[Times]\"", "\"280\"", "\"280\""}, 
                    "RowWithSeparators"], "\"\[VeryThinSpace]\"", "\")\""}, 
                    "RowDefault"], 
                    GrayLevel[0.5], StripOnInput -> False]}, "RowDefault"], 
                  "SummaryItem"]}, {
                 StyleBox[
                  TemplateBox[{
                    TemplateBox[{
                    StyleBox["\"Output\"", 
                    GrayLevel[0], StripOnInput -> False], "\" \"", 
                    "\"port\""}, "RowDefault"], "\":\""}, "RowDefault"], 
                  "SummaryItemAnnotation"], 
                 StyleBox[
                  TemplateBox[{"\"vector\"", "\" \"", 
                    StyleBox[
                    
                    TemplateBox[{
                    "\"(\"", "\"\[VeryThinSpace]\"", "\"size\"", "\":\"", 
                    "\" \"", 
                    
                    TemplateBox[{"\[Times]", "\"\[Times]\"", "\"4\""}, 
                    "RowWithSeparators"], "\"\[VeryThinSpace]\"", "\")\""}, 
                    "RowDefault"], 
                    GrayLevel[0.5], StripOnInput -> False]}, "RowDefault"], 
                  "SummaryItem"]}}, BaselinePosition -> Automatic, 
               GridBoxAlignment -> {
                "Columns" -> {{Left}}, "Rows" -> {{Automatic}}}, 
               GridBoxItemSize -> {
                "Columns" -> {{Automatic}}, "Rows" -> {{Automatic}}}, 
               GridBoxSpacings -> {
                "Columns" -> {{2}}, "Rows" -> {{Automatic}}}]}}, 
            GridBoxAlignment -> {"Rows" -> {{Top}}}, 
            GridBoxItemSize -> {
             "Columns" -> {{Automatic}}, "Rows" -> {{Automatic}}}, 
            GridFrameMargins -> {{0, 0}, {0, 0}}, BaselinePosition -> {1, 3}],
           True -> GridBox[{{
              PaneBox[
               ButtonBox[
                DynamicBox[
                 FEPrivate`FrontEndResource[
                 "FEBitmaps", "SquareMinusIconMedium"]], 
                ButtonFunction :> (Typeset`open = False), Appearance -> None, 
                Evaluator -> Automatic, Method -> "Preemptive"], 
               Alignment -> {Center, Center}, ImageSize -> {Automatic, 24}], 
              StyleBox[
               OverlayBox[{
                 GraphicsBox[{
                   Thickness[0.014925373134328358`], {
                    GrayLevel[0.6], 
                    Thickness[0.018686567164179105`], 
                    Opacity[1.], 
                    JoinForm[{"Miter", 10.}], 
                    
                    JoinedCurveBox[{{{0, 2, 0}}}, {{{23., 91.5}, {30., 
                    91.5}}}, CurveClosed -> {0}]}, {
                    GrayLevel[0.6], 
                    Thickness[0.018686567164179105`], 
                    Opacity[1.], 
                    JoinForm[{"Miter", 10.}], 
                    
                    JoinedCurveBox[{{{0, 2, 0}}}, {{{37., 91.5}, {44., 
                    91.5}}}, CurveClosed -> {0}]}, {
                    FaceForm[{
                    GrayLevel[0.9], 
                    Opacity[1.]}], 
                    
                    FilledCurveBox[{{{0, 2, 0}, {0, 1, 0}, {0, 1, 0}}}, {{{
                    15.5, 103.5}, {23.5, 103.5}, {23.5, 79.5}, {15.5, 
                    79.5}}}]}, {
                    FaceForm[{
                    GrayLevel[0.6], 
                    Opacity[1.]}], 
                    
                    FilledCurveBox[{{{0, 2, 0}, {0, 1, 0}, {0, 1, 0}}, {{0, 2,
                     0}, {0, 1, 0}, {0, 1, 0}}}, {{{24., 104.}, {15., 104.}, {
                    15., 79.}, {24., 79.}}, {{23., 80.}, {16., 80.}, {16., 
                    103.}, {23., 103.}}}]}, {
                    FaceForm[{
                    GrayLevel[0.9], 
                    Opacity[1.]}], 
                    
                    FilledCurveBox[{{{0, 2, 0}, {0, 1, 0}, {0, 1, 0}}}, {{{
                    29.5, 103.5}, {37.5, 103.5}, {37.5, 79.5}, {29.5, 
                    79.5}}}]}, {
                    FaceForm[{
                    GrayLevel[0.6], 
                    Opacity[1.]}], 
                    
                    FilledCurveBox[{{{0, 2, 0}, {0, 1, 0}, {0, 1, 0}}, {{0, 2,
                     0}, {0, 1, 0}, {0, 1, 0}}}, {{{38., 104.}, {29., 104.}, {
                    29., 79.}, {38., 79.}}, {{37., 80.}, {30., 80.}, {30., 
                    103.}, {37., 103.}}}]}, {
                    FaceForm[{
                    GrayLevel[0.9], 
                    Opacity[1.]}], 
                    
                    FilledCurveBox[{{{0, 2, 0}, {0, 1, 0}, {0, 1, 0}}}, {{{
                    43.5, 103.5}, {51.5, 103.5}, {51.5, 79.5}, {43.5, 
                    79.5}}}]}, {
                    FaceForm[{
                    GrayLevel[0.6], 
                    Opacity[1.]}], 
                    
                    FilledCurveBox[{{{0, 2, 0}, {0, 1, 0}, {0, 1, 0}}, {{0, 2,
                     0}, {0, 1, 0}, {0, 1, 0}}}, {{{52., 104.}, {43., 104.}, {
                    43., 79.}, {52., 79.}}, {{51., 80.}, {44., 80.}, {44., 
                    103.}, {51., 103.}}}]}, {
                    FaceForm[{
                    GrayLevel[0.6], 
                    Opacity[1.]}], 
                    
                    FilledCurveBox[{{{0, 2, 0}, {0, 1, 0}}}, {{{28., 91.5}, {
                    25., 95.}, {25., 88.}}}], 
                    
                    FilledCurveBox[{{{0, 2, 0}, {0, 1, 0}}}, {{{42., 91.5}, {
                    39., 95.}, {39., 88.}}}]}}, ImageMargins -> 0, 
                  ImageSize -> {36, Automatic}, PlotRangePadding -> 0, 
                  BaseStyle -> GrayLevel[0.6]], 
                 StyleBox["uninitialized", 
                  RGBColor[0.66, 0, 0], FontSize -> 8, FontFamily -> "Roboto",
                   Background -> GrayLevel[1, 0.65]]}, Alignment -> {Center, 
                  Scaled[0.0001]}], CacheGraphics -> False], 
              GridBox[{{
                 
                 DynamicModuleBox[{
                  NeuralNetworks`Private`NetChain`assoc3 = 
                   Association[
                    "Type" -> "Chain", "Nodes" -> 
                    Association[
                    "1" -> Association[
                    "Type" -> "Convolution", "Arrays" -> 
                    Association[
                    "Weights" -> 
                    NeuralNetworks`TensorT[{100, 280, 181}, 
                    NeuralNetworks`RealT], "Biases" -> NeuralNetworks`Nullable[
                    NeuralNetworks`TensorT[{100}, NeuralNetworks`RealT]]], 
                    "Parameters" -> 
                    Association[
                    "OutputChannels" -> 100, "KernelSize" -> {181}, 
                    "Stride" -> {1}, "PaddingSize" -> {{0, 0}}, 
                    "Dilation" -> {1}, "ChannelGroups" -> 1, "Dimensionality" -> 
                    1, "Interleaving" -> False, "$InputChannels" -> 280, 
                    "$InputSize" -> {280}, "$OutputSize" -> {100}, 
                    "$WeightsInputChannels" -> 280], "Inputs" -> 
                    Association[
                    "Input" -> 
                    NeuralNetworks`TensorT[{280, 280}, NeuralNetworks`RealT]],
                     "Outputs" -> 
                    Association[
                    "Output" -> 
                    NeuralNetworks`TensorT[{100, 100}, 
                    NeuralNetworks`RealT]]], "2" -> 
                    Association[
                    "Type" -> "Elementwise", "Arrays" -> Association[], 
                    "Parameters" -> 
                    Association[
                    "Function" -> NeuralNetworks`ValidatedParameter[Ramp], 
                    "$Dimensions" -> {100, 100}], "Inputs" -> 
                    Association[
                    "Input" -> 
                    NeuralNetworks`TensorT[{100, 100}, NeuralNetworks`RealT]],
                     "Outputs" -> 
                    Association[
                    "Output" -> 
                    NeuralNetworks`TensorT[{100, 100}, 
                    NeuralNetworks`RealT]]], "3" -> 
                    Association[
                    "Type" -> "Pooling", "Arrays" -> Association[], 
                    "Parameters" -> 
                    Association[
                    "KernelSize" -> {1}, "Stride" -> {5}, 
                    "PaddingSize" -> {{0, 0}}, "Function" -> Max, 
                    "Dimensionality" -> 1, "Interleaving" -> False, 
                    "$Channels" -> 100, "$InputSize" -> {100}, 
                    "$OutputSize" -> {20}, "$MXPoolingConvention" -> "valid", 
                    "$MXGlobalPool" -> False, "$IgnorePadding" -> False], 
                    "Inputs" -> 
                    Association[
                    "Input" -> 
                    NeuralNetworks`TensorT[{100, 100}, NeuralNetworks`RealT]],
                     "Outputs" -> 
                    Association[
                    "Output" -> 
                    NeuralNetworks`TensorT[{100, 20}, NeuralNetworks`RealT]]],
                     "4" -> Association[
                    "Type" -> "Convolution", "Arrays" -> 
                    Association[
                    "Weights" -> 
                    NeuralNetworks`TensorT[{20, 100, 1}, 
                    NeuralNetworks`RealT], "Biases" -> NeuralNetworks`Nullable[
                    NeuralNetworks`TensorT[{20}, NeuralNetworks`RealT]]], 
                    "Parameters" -> 
                    Association[
                    "OutputChannels" -> 20, "KernelSize" -> {1}, 
                    "Stride" -> {1}, "PaddingSize" -> {{0, 0}}, 
                    "Dilation" -> {1}, "ChannelGroups" -> 1, "Dimensionality" -> 
                    1, "Interleaving" -> False, "$InputChannels" -> 100, 
                    "$InputSize" -> {20}, "$OutputSize" -> {20}, 
                    "$WeightsInputChannels" -> 100], "Inputs" -> 
                    Association[
                    "Input" -> 
                    NeuralNetworks`TensorT[{100, 20}, NeuralNetworks`RealT]], 
                    "Outputs" -> 
                    Association[
                    "Output" -> 
                    NeuralNetworks`TensorT[{20, 20}, NeuralNetworks`RealT]]], 
                    "5" -> Association[
                    "Type" -> "Elementwise", "Arrays" -> Association[], 
                    "Parameters" -> 
                    Association[
                    "Function" -> NeuralNetworks`ValidatedParameter[Ramp], 
                    "$Dimensions" -> {20, 20}], "Inputs" -> 
                    Association[
                    "Input" -> 
                    NeuralNetworks`TensorT[{20, 20}, NeuralNetworks`RealT]], 
                    "Outputs" -> 
                    Association[
                    "Output" -> 
                    NeuralNetworks`TensorT[{20, 20}, NeuralNetworks`RealT]]], 
                    "6" -> Association[
                    "Type" -> "Pooling", "Arrays" -> Association[], 
                    "Parameters" -> 
                    Association[
                    "KernelSize" -> {4}, "Stride" -> {4}, 
                    "PaddingSize" -> {{0, 0}}, "Function" -> Max, 
                    "Dimensionality" -> 1, "Interleaving" -> False, 
                    "$Channels" -> 20, "$InputSize" -> {20}, 
                    "$OutputSize" -> {5}, "$MXPoolingConvention" -> "valid", 
                    "$MXGlobalPool" -> False, "$IgnorePadding" -> False], 
                    "Inputs" -> 
                    Association[
                    "Input" -> 
                    NeuralNetworks`TensorT[{20, 20}, NeuralNetworks`RealT]], 
                    "Outputs" -> 
                    Association[
                    "Output" -> 
                    NeuralNetworks`TensorT[{20, 5}, NeuralNetworks`RealT]]], 
                    "7" -> Association[
                    "Type" -> "Flatten", "Arrays" -> Association[], 
                    "Parameters" -> 
                    Association["Level" -> DirectedInfinity[1]], "Inputs" -> 
                    Association[
                    "Input" -> 
                    NeuralNetworks`TensorT[{20, 5}, NeuralNetworks`RealT]], 
                    "Outputs" -> 
                    Association[
                    "Output" -> 
                    NeuralNetworks`TensorT[{100}, NeuralNetworks`RealT]]], 
                    "8" -> Association[
                    "Type" -> "Elementwise", "Arrays" -> Association[], 
                    "Parameters" -> 
                    Association[
                    "Function" -> NeuralNetworks`ValidatedParameter[Ramp], 
                    "$Dimensions" -> {100}], "Inputs" -> 
                    Association[
                    "Input" -> 
                    NeuralNetworks`TensorT[{100}, NeuralNetworks`RealT]], 
                    "Outputs" -> 
                    Association[
                    "Output" -> 
                    NeuralNetworks`TensorT[{100}, NeuralNetworks`RealT]]], 
                    "9" -> Association[
                    "Type" -> "Linear", "Arrays" -> 
                    Association[
                    "Weights" -> 
                    NeuralNetworks`TensorT[{4, 100}, NeuralNetworks`RealT], 
                    "Biases" -> NeuralNetworks`Nullable[
                    NeuralNetworks`TensorT[{4}, NeuralNetworks`RealT]]], 
                    "Parameters" -> 
                    Association[
                    "OutputDimensions" -> {4}, "$OutputSize" -> 4, 
                    "$InputSize" -> 100, "$InputDimensions" -> {100}], 
                    "Inputs" -> 
                    Association[
                    "Input" -> 
                    NeuralNetworks`TensorT[{100}, NeuralNetworks`RealT]], 
                    "Outputs" -> 
                    Association[
                    "Output" -> 
                    NeuralNetworks`TensorT[{4}, NeuralNetworks`RealT]]]], 
                    "Edges" -> {
                    NeuralNetworks`NetPath["Nodes", "1", "Inputs", "Input"] -> 
                    NeuralNetworks`NetPath["Inputs", "Input"], 
                    NeuralNetworks`NetPath["Nodes", "2", "Inputs", "Input"] -> 
                    NeuralNetworks`NetPath["Nodes", "1", "Outputs", "Output"],
                     NeuralNetworks`NetPath["Nodes", "3", "Inputs", "Input"] -> 
                    NeuralNetworks`NetPath["Nodes", "2", "Outputs", "Output"],
                     NeuralNetworks`NetPath["Nodes", "4", "Inputs", "Input"] -> 
                    NeuralNetworks`NetPath["Nodes", "3", "Outputs", "Output"],
                     NeuralNetworks`NetPath["Nodes", "5", "Inputs", "Input"] -> 
                    NeuralNetworks`NetPath["Nodes", "4", "Outputs", "Output"],
                     NeuralNetworks`NetPath["Nodes", "6", "Inputs", "Input"] -> 
                    NeuralNetworks`NetPath["Nodes", "5", "Outputs", "Output"],
                     NeuralNetworks`NetPath["Nodes", "7", "Inputs", "Input"] -> 
                    NeuralNetworks`NetPath["Nodes", "6", "Outputs", "Output"],
                     NeuralNetworks`NetPath["Nodes", "8", "Inputs", "Input"] -> 
                    NeuralNetworks`NetPath["Nodes", "7", "Outputs", "Output"],
                     NeuralNetworks`NetPath["Nodes", "9", "Inputs", "Input"] -> 
                    NeuralNetworks`NetPath["Nodes", "8", "Outputs", "Output"],
                     NeuralNetworks`NetPath["Outputs", "Output"] -> 
                    NeuralNetworks`NetPath[
                    "Nodes", "9", "Outputs", "Output"]}, "Inputs" -> 
                    Association[
                    "Input" -> 
                    NeuralNetworks`TensorT[{280, 280}, NeuralNetworks`RealT]],
                     "Outputs" -> 
                    Association[
                    "Output" -> 
                    NeuralNetworks`TensorT[{4}, NeuralNetworks`RealT]]], 
                   NeuralNetworks`Private`NetChain`opart, 
                   NeuralNetworks`Private`NetChain`part, 
                   NeuralNetworks`Private`NetChain`selected = Null}, 
                  DynamicBox[
                   GridBox[{{
                    TagBox[
                    TagBox[
                    GridBox[{{
                    TagBox[
                    TagBox[
                    "\"\"", Annotation[#, {"Inputs", "Input"}, "Mouse"]& ], 
                    MouseAppearanceTag["LinkHand"]], 
                    TagBox[
                    TagBox[
                    "\"Input\"", 
                    Annotation[#, {"Inputs", "Input"}, "Mouse"]& ], 
                    MouseAppearanceTag["LinkHand"]], 
                    TagBox[
                    TagBox[
                    TemplateBox[{"\"matrix\"", "\" \"", 
                    StyleBox[
                    
                    TemplateBox[{
                    "\"(\"", "\"\[VeryThinSpace]\"", "\"size\"", "\":\"", 
                    "\" \"", 
                    
                    TemplateBox[{"\[Times]", "\"\[Times]\"", "\"280\"", 
                    "\"280\""}, "RowWithSeparators"], "\"\[VeryThinSpace]\"", 
                    "\")\""}, "RowDefault"], 
                    GrayLevel[0.5], StripOnInput -> False]}, "RowDefault"], 
                    Annotation[#, {"Inputs", "Input"}, "Mouse"]& ], 
                    MouseAppearanceTag["LinkHand"]]}, {
                    TagBox[
                    TagBox[
                    StyleBox["\"1\"", 
                    GrayLevel[0.5], StripOnInput -> False], 
                    Annotation[#, {"Nodes", "1"}, "Mouse"]& ], 
                    MouseAppearanceTag["LinkHand"]], 
                    TagBox[
                    TagBox[
                    StyleBox["ConvolutionLayer", 
                    RGBColor[0.66, 0, 0], StripOnInput -> False], 
                    Annotation[#, {"Nodes", "1"}, "Mouse"]& ], 
                    MouseAppearanceTag["LinkHand"]], 
                    TagBox[
                    TagBox[
                    TemplateBox[{"\"matrix\"", "\" \"", 
                    StyleBox[
                    
                    TemplateBox[{
                    "\"(\"", "\"\[VeryThinSpace]\"", "\"size\"", "\":\"", 
                    "\" \"", 
                    
                    TemplateBox[{"\[Times]", "\"\[Times]\"", "\"100\"", 
                    "\"100\""}, "RowWithSeparators"], "\"\[VeryThinSpace]\"", 
                    "\")\""}, "RowDefault"], 
                    GrayLevel[0.5], StripOnInput -> False]}, "RowDefault"], 
                    Annotation[#, {"Nodes", "1"}, "Mouse"]& ], 
                    MouseAppearanceTag["LinkHand"]]}, {
                    TagBox[
                    TagBox[
                    StyleBox["\"2\"", 
                    GrayLevel[0.5], StripOnInput -> False], 
                    Annotation[#, {"Nodes", "2"}, "Mouse"]& ], 
                    MouseAppearanceTag["LinkHand"]], 
                    TagBox[
                    TagBox[
                    StyleBox["Ramp", 
                    GrayLevel[0], StripOnInput -> False], 
                    Annotation[#, {"Nodes", "2"}, "Mouse"]& ], 
                    MouseAppearanceTag["LinkHand"]], 
                    TagBox[
                    TagBox[
                    TemplateBox[{"\"matrix\"", "\" \"", 
                    StyleBox[
                    
                    TemplateBox[{
                    "\"(\"", "\"\[VeryThinSpace]\"", "\"size\"", "\":\"", 
                    "\" \"", 
                    
                    TemplateBox[{"\[Times]", "\"\[Times]\"", "\"100\"", 
                    "\"100\""}, "RowWithSeparators"], "\"\[VeryThinSpace]\"", 
                    "\")\""}, "RowDefault"], 
                    GrayLevel[0.5], StripOnInput -> False]}, "RowDefault"], 
                    Annotation[#, {"Nodes", "2"}, "Mouse"]& ], 
                    MouseAppearanceTag["LinkHand"]]}, {
                    TagBox[
                    TagBox[
                    StyleBox["\"3\"", 
                    GrayLevel[0.5], StripOnInput -> False], 
                    Annotation[#, {"Nodes", "3"}, "Mouse"]& ], 
                    MouseAppearanceTag["LinkHand"]], 
                    TagBox[
                    TagBox[
                    StyleBox["PoolingLayer", 
                    GrayLevel[0], StripOnInput -> False], 
                    Annotation[#, {"Nodes", "3"}, "Mouse"]& ], 
                    MouseAppearanceTag["LinkHand"]], 
                    TagBox[
                    TagBox[
                    TemplateBox[{"\"matrix\"", "\" \"", 
                    StyleBox[
                    
                    TemplateBox[{
                    "\"(\"", "\"\[VeryThinSpace]\"", "\"size\"", "\":\"", 
                    "\" \"", 
                    
                    TemplateBox[{"\[Times]", "\"\[Times]\"", "\"100\"", 
                    "\"20\""}, "RowWithSeparators"], "\"\[VeryThinSpace]\"", 
                    "\")\""}, "RowDefault"], 
                    GrayLevel[0.5], StripOnInput -> False]}, "RowDefault"], 
                    Annotation[#, {"Nodes", "3"}, "Mouse"]& ], 
                    MouseAppearanceTag["LinkHand"]]}, {
                    TagBox[
                    TagBox[
                    StyleBox["\"4\"", 
                    GrayLevel[0.5], StripOnInput -> False], 
                    Annotation[#, {"Nodes", "4"}, "Mouse"]& ], 
                    MouseAppearanceTag["LinkHand"]], 
                    TagBox[
                    TagBox[
                    StyleBox["ConvolutionLayer", 
                    RGBColor[0.66, 0, 0], StripOnInput -> False], 
                    Annotation[#, {"Nodes", "4"}, "Mouse"]& ], 
                    MouseAppearanceTag["LinkHand"]], 
                    TagBox[
                    TagBox[
                    TemplateBox[{"\"matrix\"", "\" \"", 
                    StyleBox[
                    
                    TemplateBox[{
                    "\"(\"", "\"\[VeryThinSpace]\"", "\"size\"", "\":\"", 
                    "\" \"", 
                    
                    TemplateBox[{"\[Times]", "\"\[Times]\"", "\"20\"", 
                    "\"20\""}, "RowWithSeparators"], "\"\[VeryThinSpace]\"", 
                    "\")\""}, "RowDefault"], 
                    GrayLevel[0.5], StripOnInput -> False]}, "RowDefault"], 
                    Annotation[#, {"Nodes", "4"}, "Mouse"]& ], 
                    MouseAppearanceTag["LinkHand"]]}, {
                    TagBox[
                    TagBox[
                    StyleBox["\"5\"", 
                    GrayLevel[0.5], StripOnInput -> False], 
                    Annotation[#, {"Nodes", "5"}, "Mouse"]& ], 
                    MouseAppearanceTag["LinkHand"]], 
                    TagBox[
                    TagBox[
                    StyleBox["Ramp", 
                    GrayLevel[0], StripOnInput -> False], 
                    Annotation[#, {"Nodes", "5"}, "Mouse"]& ], 
                    MouseAppearanceTag["LinkHand"]], 
                    TagBox[
                    TagBox[
                    TemplateBox[{"\"matrix\"", "\" \"", 
                    StyleBox[
                    
                    TemplateBox[{
                    "\"(\"", "\"\[VeryThinSpace]\"", "\"size\"", "\":\"", 
                    "\" \"", 
                    
                    TemplateBox[{"\[Times]", "\"\[Times]\"", "\"20\"", 
                    "\"20\""}, "RowWithSeparators"], "\"\[VeryThinSpace]\"", 
                    "\")\""}, "RowDefault"], 
                    GrayLevel[0.5], StripOnInput -> False]}, "RowDefault"], 
                    Annotation[#, {"Nodes", "5"}, "Mouse"]& ], 
                    MouseAppearanceTag["LinkHand"]]}, {
                    TagBox[
                    TagBox[
                    StyleBox["\"6\"", 
                    GrayLevel[0.5], StripOnInput -> False], 
                    Annotation[#, {"Nodes", "6"}, "Mouse"]& ], 
                    MouseAppearanceTag["LinkHand"]], 
                    TagBox[
                    TagBox[
                    StyleBox["PoolingLayer", 
                    GrayLevel[0], StripOnInput -> False], 
                    Annotation[#, {"Nodes", "6"}, "Mouse"]& ], 
                    MouseAppearanceTag["LinkHand"]], 
                    TagBox[
                    TagBox[
                    TemplateBox[{"\"matrix\"", "\" \"", 
                    StyleBox[
                    
                    TemplateBox[{
                    "\"(\"", "\"\[VeryThinSpace]\"", "\"size\"", "\":\"", 
                    "\" \"", 
                    
                    TemplateBox[{"\[Times]", "\"\[Times]\"", "\"20\"", 
                    "\"5\""}, "RowWithSeparators"], "\"\[VeryThinSpace]\"", 
                    "\")\""}, "RowDefault"], 
                    GrayLevel[0.5], StripOnInput -> False]}, "RowDefault"], 
                    Annotation[#, {"Nodes", "6"}, "Mouse"]& ], 
                    MouseAppearanceTag["LinkHand"]]}, {
                    TagBox[
                    TagBox[
                    StyleBox["\"7\"", 
                    GrayLevel[0.5], StripOnInput -> False], 
                    Annotation[#, {"Nodes", "7"}, "Mouse"]& ], 
                    MouseAppearanceTag["LinkHand"]], 
                    TagBox[
                    TagBox[
                    StyleBox["FlattenLayer", 
                    GrayLevel[0], StripOnInput -> False], 
                    Annotation[#, {"Nodes", "7"}, "Mouse"]& ], 
                    MouseAppearanceTag["LinkHand"]], 
                    TagBox[
                    TagBox[
                    TemplateBox[{"\"vector\"", "\" \"", 
                    StyleBox[
                    
                    TemplateBox[{
                    "\"(\"", "\"\[VeryThinSpace]\"", "\"size\"", "\":\"", 
                    "\" \"", 
                    
                    TemplateBox[{"\[Times]", "\"\[Times]\"", "\"100\""}, 
                    "RowWithSeparators"], "\"\[VeryThinSpace]\"", "\")\""}, 
                    "RowDefault"], 
                    GrayLevel[0.5], StripOnInput -> False]}, "RowDefault"], 
                    Annotation[#, {"Nodes", "7"}, "Mouse"]& ], 
                    MouseAppearanceTag["LinkHand"]]}, {
                    TagBox[
                    TagBox[
                    StyleBox["\"8\"", 
                    GrayLevel[0.5], StripOnInput -> False], 
                    Annotation[#, {"Nodes", "8"}, "Mouse"]& ], 
                    MouseAppearanceTag["LinkHand"]], 
                    TagBox[
                    TagBox[
                    StyleBox["Ramp", 
                    GrayLevel[0], StripOnInput -> False], 
                    Annotation[#, {"Nodes", "8"}, "Mouse"]& ], 
                    MouseAppearanceTag["LinkHand"]], 
                    TagBox[
                    TagBox[
                    TemplateBox[{"\"vector\"", "\" \"", 
                    StyleBox[
                    
                    TemplateBox[{
                    "\"(\"", "\"\[VeryThinSpace]\"", "\"size\"", "\":\"", 
                    "\" \"", 
                    
                    TemplateBox[{"\[Times]", "\"\[Times]\"", "\"100\""}, 
                    "RowWithSeparators"], "\"\[VeryThinSpace]\"", "\")\""}, 
                    "RowDefault"], 
                    GrayLevel[0.5], StripOnInput -> False]}, "RowDefault"], 
                    Annotation[#, {"Nodes", "8"}, "Mouse"]& ], 
                    MouseAppearanceTag["LinkHand"]]}, {
                    TagBox[
                    TagBox[
                    StyleBox["\"9\"", 
                    GrayLevel[0.5], StripOnInput -> False], 
                    Annotation[#, {"Nodes", "9"}, "Mouse"]& ], 
                    MouseAppearanceTag["LinkHand"]], 
                    TagBox[
                    TagBox[
                    StyleBox["LinearLayer", 
                    RGBColor[0.66, 0, 0], StripOnInput -> False], 
                    Annotation[#, {"Nodes", "9"}, "Mouse"]& ], 
                    MouseAppearanceTag["LinkHand"]], 
                    TagBox[
                    TagBox[
                    TemplateBox[{"\"vector\"", "\" \"", 
                    StyleBox[
                    
                    TemplateBox[{
                    "\"(\"", "\"\[VeryThinSpace]\"", "\"size\"", "\":\"", 
                    "\" \"", 
                    
                    TemplateBox[{"\[Times]", "\"\[Times]\"", "\"4\""}, 
                    "RowWithSeparators"], "\"\[VeryThinSpace]\"", "\")\""}, 
                    "RowDefault"], 
                    GrayLevel[0.5], StripOnInput -> False]}, "RowDefault"], 
                    Annotation[#, {"Nodes", "9"}, "Mouse"]& ], 
                    MouseAppearanceTag["LinkHand"]]}, {
                    TagBox[
                    TagBox[
                    "\"\"", Annotation[#, {"Outputs", "Output"}, "Mouse"]& ], 
                    MouseAppearanceTag["LinkHand"]], 
                    TagBox[
                    TagBox[
                    "\"Output\"", 
                    Annotation[#, {"Outputs", "Output"}, "Mouse"]& ], 
                    MouseAppearanceTag["LinkHand"]], 
                    TagBox[
                    TagBox[
                    TemplateBox[{"\"vector\"", "\" \"", 
                    StyleBox[
                    
                    TemplateBox[{
                    "\"(\"", "\"\[VeryThinSpace]\"", "\"size\"", "\":\"", 
                    "\" \"", 
                    
                    TemplateBox[{"\[Times]", "\"\[Times]\"", "\"4\""}, 
                    "RowWithSeparators"], "\"\[VeryThinSpace]\"", "\")\""}, 
                    "RowDefault"], 
                    GrayLevel[0.5], StripOnInput -> False]}, "RowDefault"], 
                    Annotation[#, {"Outputs", "Output"}, "Mouse"]& ], 
                    MouseAppearanceTag["LinkHand"]]}}, 
                    GridBoxAlignment -> {"Columns" -> {{Left}}}, AutoDelete -> 
                    False, GridBoxItemSize -> {
                    "Columns" -> {{Automatic}}, "Rows" -> {{Automatic}}}, 
                    GridBoxSpacings -> {"Columns" -> {{1.1}}}], "Grid"], 
                    EventHandlerTag[{"MouseClicked" :> If[
                    ListQ[
                    NeuralNetworks`Private`NetChain`part = MouseAnnotation[]],
                     If[NeuralNetworks`Private`NetChain`opart === 
                    NeuralNetworks`Private`NetChain`part, 
                    NeuralNetworks`Private`NetChain`selected = Null; 
                    NeuralNetworks`Private`NetChain`opart = Null, 
                    NeuralNetworks`Private`NetChain`selected = 
                    Part[NeuralNetworks`Private`NetChain`assoc3, 
                    Apply[Sequence, NeuralNetworks`Private`NetChain`part]]; 
                    NeuralNetworks`Private`NetChain`opart = 
                    NeuralNetworks`Private`NetChain`part; Null]; Null], 
                    Method -> "Preemptive", PassEventsDown -> Automatic, 
                    PassEventsUp -> True}]]}, 
                    NeuralNetworks`FormatSelectedParameterChain[
                    NeuralNetworks`Private`NetChain`selected, 
                    NeuralNetworks`Private`NetChain`part, 
                    Association[], {}]}, 
                    GridBoxSpacings -> {"Columns" -> {{1}}}, 
                    GridBoxAlignment -> {"Columns" -> {{Left}}}, 
                    GridFrameMargins -> {{0, 0}, {0, 0}}], 
                   TrackedSymbols :> {
                    NeuralNetworks`Private`NetChain`selected}], 
                  Initialization :> {NetChain}]}}, BaselinePosition -> 
               Automatic, 
               GridBoxAlignment -> {
                "Columns" -> {{Left}}, "Rows" -> {{Automatic}}}, 
               GridBoxItemSize -> {
                "Columns" -> {{Automatic}}, "Rows" -> {{Automatic}}}, 
               GridBoxSpacings -> {
                "Columns" -> {{2}}, "Rows" -> {{Automatic}}}]}}, 
            GridBoxAlignment -> {"Rows" -> {{Top}}}, 
            GridBoxItemSize -> {
             "Columns" -> {{Automatic}}, "Rows" -> {{Automatic}}}, 
            GridFrameMargins -> {{0, 0}, {0, 0}}, 
            BaselinePosition -> {1, 1}]}, 
         Dynamic[Typeset`open], ImageSize -> Automatic], BaselinePosition -> 
        Baseline, 
        BaseStyle -> {
         ShowStringCharacters -> False, NumberMarks -> False, PrintPrecision -> 
          3, ShowSyntaxStyles -> False}]], 
      StyleBox["]", "NonInterpretableSummary"]}]},
   "CopyTag",
   DisplayFunction->(#& ),
   InterpretationFunction->("NetChain[<>]"& )],
  False,
  Editable->False,
  SelectWithContents->True,
  Selectable->False]], "Output",
 CellChangeTimes->{
  3.9488503608231163`*^9, 3.948850519785657*^9, {3.9488506178183794`*^9, 
   3.948850683792821*^9}, 3.9488509155979943`*^9, 3.9488509499636726`*^9, 
   3.948853262659176*^9, 3.9488534693044977`*^9, 3.9488609510330877`*^9, 
   3.9488609879778066`*^9, 3.94886119860491*^9, 3.9488614802207594`*^9, {
   3.948861760829945*^9, 3.948861786992651*^9}, 3.94886190491532*^9, {
   3.9488619641901674`*^9, 3.948861983170155*^9}, 3.9488620133930984`*^9, 
   3.94886205434612*^9, {3.9488649286422987`*^9, 3.9488649570005555`*^9}, {
   3.94886498800664*^9, 3.9488652042796307`*^9}, {3.9488652522322187`*^9, 
   3.948865404731471*^9}, 3.9488655014077168`*^9, {3.94893684237943*^9, 
   3.948936863324977*^9}, 3.9491213711554394`*^9, 3.9491214606665945`*^9},
 CellLabel->"Out[25]=",ExpressionUUID->"df832ed1-6c00-453a-bac7-4f7d8530980d"]
}, Open  ]],

Cell[CellGroupData[{

Cell[BoxData[
 RowBox[{"results", " ", "=", " ", "\n", 
  RowBox[{"NetTrain", "[", 
   RowBox[{"lenet", ",", " ", "trainingdata", ",", "All", ",", 
    RowBox[{"ValidationSet", " ", "->", " ", "test"}], ",", " ", 
    RowBox[{"MaxTrainingRounds", " ", "->", " ", "50"}], ",", 
    RowBox[{"TargetDevice", " ", "->", " ", "\"\<CPU\>\""}], ",", 
    RowBox[{"BatchSize", "\[Rule]", "7"}]}], "]"}]}]], "Input",
 CellChangeTimes->{{3.9488511342025704`*^9, 3.948851138528115*^9}, 
   3.9488512975235233`*^9, {3.9488513295616765`*^9, 3.9488513328658466`*^9}, {
   3.948851365458145*^9, 3.9488513707040277`*^9}, 3.9488514114574175`*^9, {
   3.9488533211149874`*^9, 3.948853339860408*^9}, {3.9488537687733917`*^9, 
   3.94885376952439*^9}, {3.9488609972798057`*^9, 3.9488609987593794`*^9}, 
   3.948861038595118*^9, {3.948861608144354*^9, 3.9488616299737916`*^9}, {
   3.9488658684440765`*^9, 3.9488658734360857`*^9}, {3.948867390192733*^9, 
   3.948867399063799*^9}, 3.9491213813948545`*^9, {3.9491215037361293`*^9, 
   3.94912151978522*^9}, {3.949121570043228*^9, 3.9491215720783653`*^9}, {
   3.949121976207959*^9, 3.949121979944501*^9}},
 CellLabel->"In[28]:=",ExpressionUUID->"a70d20ef-1da1-48c1-a514-54e15778914a"],

Cell[BoxData[
 FrameBox[GridBox[{
    {
     ItemBox[
      FrameBox[
       StyleBox["\<\"NetTrain Results\"\>", "SuggestionsBarText",
        StripOnInput->False,
        FontSize->12],
       FrameMargins->{{10, 5}, {-4, 2}},
       FrameStyle->None,
       StripOnInput->False],
      Alignment->{Left, Bottom},
      Background->RGBColor[0.96, 0.96, 0.96],
      Frame->{{False, False}, {True, False}},
      FrameStyle->Opacity[0.1],
      ItemSize->{Automatic, 1},
      StripOnInput->False]},
    {
     ItemBox[
      TagBox[
       FrameBox[
        TagBox[GridBox[{
           {
            TemplateBox[{
              TemplateBox[{5}, "Spacer1"], 
              StyleBox["\"summary\"", 
               GrayLevel[0.4], StripOnInput -> False]},
             "RowDefault"], 
            TemplateBox[{",", "\",\"", 
              
              TemplateBox[{"\[ThinSpace]", "\" \"", "\"batches:\"", "100"}, 
               "RowWithSeparators"], 
              
              TemplateBox[{"\[ThinSpace]", "\" \"", "\"rounds:\"", "50"}, 
               "RowWithSeparators"], 
              
              TemplateBox[{
               "\[ThinSpace]", "\" \"", "\"time:\"", "\"7.4min\""}, 
               "RowWithSeparators"], 
              TemplateBox[{"\[ThinSpace]", "\" \"", "\"examples/s:\"", 
                TagBox[
                 InterpretationBox[
                  StyleBox["\"1.6\"", ShowStringCharacters -> False], 
                  1.5799396560556236`, AutoDelete -> True], 
                 NumberForm[#, 2]& ]}, "RowWithSeparators"]},
             "RowWithSeparators"]},
           {
            TemplateBox[{
              TemplateBox[{5}, "Spacer1"], 
              StyleBox["\"data\"", 
               GrayLevel[0.4], StripOnInput -> False]},
             "RowDefault"], 
            TemplateBox[{",", "\",\"", 
              
              TemplateBox[{
               "\[ThinSpace]", "\" \"", "\"training examples:\"", "12"}, 
               "RowWithSeparators"], 
              
              TemplateBox[{
               "\[ThinSpace]", "\" \"", "\"validation examples:\"", "3"}, 
               "RowWithSeparators"], 
              
              TemplateBox[{
               "\[ThinSpace]", "\" \"", "\"processed examples:\"", "700"}, 
               "RowWithSeparators"], 
              
              TemplateBox[{
               "\[ThinSpace]", "\" \"", "\"skipped examples:\"", "0"}, 
               "RowWithSeparators"]},
             "RowWithSeparators"]},
           {
            TemplateBox[{
              TemplateBox[{5}, "Spacer1"], 
              StyleBox["\"method\"", 
               GrayLevel[0.4], StripOnInput -> False]},
             "RowDefault"], 
            TemplateBox[{",", "\",\"", 
              
              TemplateBox[{
               "\[ThinSpace]", "\" \"", "\"ADAM\"", "\"optimizer\""}, 
               "RowWithSeparators"], 
              
              TemplateBox[{"\[ThinSpace]", "\" \"", "\"batch size\"", "7"}, 
               "RowWithSeparators"], "\"CPU\""},
             "RowWithSeparators"]},
           {
            TemplateBox[{
              TemplateBox[{5}, "Spacer1"], 
              StyleBox["\"round\"", 
               GrayLevel[0.4], StripOnInput -> False]},
             "RowDefault"], 
            TemplateBox[{",", "\",\"", 
              TemplateBox[{"\[ThinSpace]", "\" \"", 
                TagBox[
                 TooltipBox["\"loss:\"", 
                  TagBox[
                   GridBox[{{
                    
                    TemplateBox[{"\"Measurement: \"", "\"loss\""}, 
                    "RowDefault"]}}, 
                    GridBoxAlignment -> {"Columns" -> {{Left}}}, 
                    DefaultBaseStyle -> "Column", 
                    GridBoxItemSize -> {
                    "Columns" -> {{Automatic}}, "Rows" -> {{Automatic}}}], 
                   "Column"]], Annotation[#, 
                  Column[{
                    Row[{"Measurement: ", "loss"}]}], "Tooltip"]& ], 
                TagBox[
                 InterpretationBox[
                  StyleBox[
                   RowBox[{"\"2.7\"", "\[Times]", 
                    SuperscriptBox["10", "\"4\""]}], ShowStringCharacters -> 
                   False], 27031.20748465402, AutoDelete -> True], 
                 ScientificForm[#, 3]& ]}, "RowWithSeparators"]},
             "RowWithSeparators"]},
           {
            TemplateBox[{
              TemplateBox[{5}, "Spacer1"], 
              StyleBox["\"validation\"", 
               GrayLevel[0.4], StripOnInput -> False]},
             "RowDefault"], 
            TemplateBox[{",", "\",\"", 
              TemplateBox[{"\[ThinSpace]", "\" \"", 
                TagBox[
                 TooltipBox["\"loss:\"", 
                  TagBox[
                   GridBox[{{
                    
                    TemplateBox[{"\"Measurement: \"", "\"loss\""}, 
                    "RowDefault"]}}, 
                    GridBoxAlignment -> {"Columns" -> {{Left}}}, 
                    DefaultBaseStyle -> "Column", 
                    GridBoxItemSize -> {
                    "Columns" -> {{Automatic}}, "Rows" -> {{Automatic}}}], 
                   "Column"]], Annotation[#, 
                  Column[{
                    Row[{"Measurement: ", "loss"}]}], "Tooltip"]& ], 
                TagBox[
                 InterpretationBox[
                  StyleBox[
                   RowBox[{"\"1.61\"", "\[Times]", 
                    SuperscriptBox["10", "\"5\""]}], ShowStringCharacters -> 
                   False], 160918.02213541666`, AutoDelete -> True], 
                 ScientificForm[#, 3]& ]}, "RowWithSeparators"]},
             "RowWithSeparators"]},
           {
            ItemBox[GridBox[{
               {"", 
                ItemBox["\<\"rounds\"\>",
                 DefaultBaseStyle->"LabeledLabel"]},
               {
                RotationBox[
                 ItemBox["\<\"loss\"\>",
                  DefaultBaseStyle->"LabeledLabel"],
                 BoxRotation->1.5708], 
                GraphicsBox[
                 {AbsoluteThickness[1.25], {
                   {Hue[0.083, 1., 1.], LineBox[CompressedData["
1:eJw9kQ1Q03UcxhfHdZKIMcaLgFwjhwooDtlgDLZn75NTQVqLEI9mYOYCrCCu
5I5lccdNCc/QhI437UUJxXdRb4iBjkTNgZBEYCeENPAESSPmVnb+v9vdbve5
5/k8/9//N+7mgvRcDxaLlfPs+//v88/vUrvzSfW8owF4zlNSrsvSoV8awvCs
NHdu/78SwWKGWdhXrFc+aAxm2BNNG9P9blVRfx6uyO3T10SUe6N8nGs4bQ5k
+GWUODa99noA5Wy4dvrMGoeDGOZg0vbwzT/y/BkOwClOfYe/Ow/CwNXqd+s+
Jw5GdsVv3K+iqB+KltQdTrWYnheG2JXfVKY/JX4FnJjErowt1OcizytQW7eV
OBzHGnunLpZQ/1WkKOUVqU8pXwLV7sgsz0E/hnmw7za+l5NP9xeBdL0rJ1FO
vBQRjjsL9y2k/jKYa75c0KOhveWI/vnHg/GLqR+J1mIv8yEr9aOwqLbsnIeL
OBp/K7KH1reQvwKiQS+LTshheCXyZhs/vPArm+EY6FK3j+mCqb8Kzm2jnbY0
pm9ahfzzXuZ766jPR4aHkHd4O+V81Da/PXBcSvux6FcKuodeZPqmWKwreYHf
MEDnW41LsfAIczJsWo22DU90vmO+TB6HEKsh789MyuMQYbw57FdLvgDq0Zma
iQW0L0D9Za9IrZ3OJ8RAyfw3et2+ELk+5qkyO+3HY4Mkq6D7JPnxKDwQHvip
N+0nYOQj1/3oPqZvSsCYfk6eVkn7Ioy+9JdNZyFfhPyp45XVN2g/ETu+z9gT
+gHliegeq9aLi8gXwxgq2zlopX0x7H3mBk8D5UnYtfaTLomA/CSMH1Zo/Dpo
PxmPrKH7lespT8bIRv7B4jnKJRh0lIeV36F9Ca6fbj7zcAXtS1Fx415snPv9
pDihW2YoHycfmN9/8nGhN9MHcKut7FhVG/WBu0fqk1sfMNwOcGRBzaL75MuQ
VJMS2XmJYchwwCebzZ8gXwZZzMdNfTbyZQh4J99Qeo18OQz4qXhsmHw5zhVn
ZnedIV+OK5uazJ2/kC9HDs87y9PtKzAdx6tj03mhwMTRFu5gP/kKCL8tbck/
T74C/ygcl9n0f7CUKCgNuru5k3wlkGb0r7pAvhKLetr6pilvV2JS0BNypJV8
FcqWKx590U6+Co5diS4d3YdJhW1hlpulF8lXoWhWcj3lKvlqJIkdS4poD2oM
fceaOXGWfDV0Iza/SdpvV2OP5YeB3lPka8Cxhr7vzqFBkXwm0+S+Pw0Szm7h
PbaQr4Fzb+cMj/ZZWmxtqL7tS+eDFoVRhXvfcj9fizWOrwPj3efX4jOeRBXo
9tcgnO99W/fs/v8D6pmikQ==
                    "]]}, 
                   {Hue[0.083, 1., 0.76], AbsolutePointSize[
                    2.2777777777777777`], PointBox[CompressedData["
1:eJw9kQ1Q03UcxhfHdZKIMcaLgFwjhwooDtlgDLZn75NTQVqLEI9mYOYCrCCu
5I5lccdNCc/QhI437UUJxXdRb4iBjkTNgZBEYCeENPAESSPmVnb+v9vdbve5
5/k8/9//N+7mgvRcDxaLlfPs+//v88/vUrvzSfW8owF4zlNSrsvSoV8awvCs
NHdu/78SwWKGWdhXrFc+aAxm2BNNG9P9blVRfx6uyO3T10SUe6N8nGs4bQ5k
+GWUODa99noA5Wy4dvrMGoeDGOZg0vbwzT/y/BkOwClOfYe/Ow/CwNXqd+s+
Jw5GdsVv3K+iqB+KltQdTrWYnheG2JXfVKY/JX4FnJjErowt1OcizytQW7eV
OBzHGnunLpZQ/1WkKOUVqU8pXwLV7sgsz0E/hnmw7za+l5NP9xeBdL0rJ1FO
vBQRjjsL9y2k/jKYa75c0KOhveWI/vnHg/GLqR+J1mIv8yEr9aOwqLbsnIeL
OBp/K7KH1reQvwKiQS+LTshheCXyZhs/vPArm+EY6FK3j+mCqb8Kzm2jnbY0
pm9ahfzzXuZ766jPR4aHkHd4O+V81Da/PXBcSvux6FcKuodeZPqmWKwreYHf
MEDnW41LsfAIczJsWo22DU90vmO+TB6HEKsh789MyuMQYbw57FdLvgDq0Zma
iQW0L0D9Za9IrZ3OJ8RAyfw3et2+ELk+5qkyO+3HY4Mkq6D7JPnxKDwQHvip
N+0nYOQj1/3oPqZvSsCYfk6eVkn7Ioy+9JdNZyFfhPyp45XVN2g/ETu+z9gT
+gHliegeq9aLi8gXwxgq2zlopX0x7H3mBk8D5UnYtfaTLomA/CSMH1Zo/Dpo
PxmPrKH7lespT8bIRv7B4jnKJRh0lIeV36F9Ca6fbj7zcAXtS1Fx415snPv9
pDihW2YoHycfmN9/8nGhN9MHcKut7FhVG/WBu0fqk1sfMNwOcGRBzaL75MuQ
VJMS2XmJYchwwCebzZ8gXwZZzMdNfTbyZQh4J99Qeo18OQz4qXhsmHw5zhVn
ZnedIV+OK5uazJ2/kC9HDs87y9PtKzAdx6tj03mhwMTRFu5gP/kKCL8tbck/
T74C/ygcl9n0f7CUKCgNuru5k3wlkGb0r7pAvhKLetr6pilvV2JS0BNypJV8
FcqWKx590U6+Co5diS4d3YdJhW1hlpulF8lXoWhWcj3lKvlqJIkdS4poD2oM
fceaOXGWfDV0Iza/SdpvV2OP5YeB3lPka8Cxhr7vzqFBkXwm0+S+Pw0Szm7h
PbaQr4Fzb+cMj/ZZWmxtqL7tS+eDFoVRhXvfcj9fizWOrwPj3efX4jOeRBXo
9tcgnO99W/fs/v8D6pmikQ==
                    "]]}}, {
                   {Hue[0.59, 0.7, 0.75], LineBox[CompressedData["
1:eJwdk3sw1FEUx1dFyTDh/na1HiVKxsibkviux3okSg/TUy9NWw0iQ0rPmd5F
pUaIpEypJjWUd9SqGDZR0tqU9bZItTMsUvfnzty5f3zP/Z5zPude052RIeHT
OByOPd3sefDQ3mvHq/o9+IEnJs01jJA/N7ckOuKvR3NMgkSUysf1Ca1mvQoN
dD07dJ5p5CJ4QBw0INaB3eItWkfkPKgPVXTIw/UhOq3s9jI0QEe44Z1gEQ86
Ye0FEfkMqr7FbSk7YAiLM5yc8bk8ZK7/ZGAZNQ/zbUfz+1sZVOxJ7a8tNsVr
FyKPs+Hiyd23fidLzRARdDTv20wuMtqUuS7lCxFeKBFXdRFc5JvRlBYYq5GX
tjlxkbBhza57lZYI28h0u2ozYLvZ9NoKyr4Tp1IJg1DJk3m6YmtUKCp3OxYy
EM6WJb6rtoGwqe6S/ScCQ9auwxaOCll6mTEDPYGRcVqnHeqv6jpmBDDQDHMI
jO2yx1v1bYEyKYFaYsCR1d0O+B0XuDlURTCatiPPqscRk6/yNn6YzWC4KP6r
Rq8TSrhMPK+NoKc5aZa81xnmLTGJz9sJvrPt9LlA4SHI/DNGQOFSAkuRlHhN
bvqZoN72840YxTJUSt7LjJsJqoNY4K5os3W1yfpFUHZgutJycDn2b18p9fxI
UHCBBeIGzYfT25skBI8e2IX8GFoBsxS8N1MQ5LA4f7qDx5TEKqme1hmWf3PY
A3Wxz8u8Gwj8qVoUD+QWjT4YpPV6z/E9u0gFPI1UOWfUEyCr0STlsACiOfJb
l1sI3JZse6E2JkBsTO2L800ES8v7VkUmeAI1xMSA+rO0ZGOemJTWW0a3Eti0
cigxL6ivC3V/Q3WrfZdI0bgXnt0fuZPcSGCh4j1eeNQbRq4u3UI6jwXncryu
T3hDQ1vW0kLjTXisgw9CBONXpJQHf+p5+mD9w0FRNq2fcWInKsRBVZTOGcpD
V/wx239SCH290REprU977dZlL4/5Qj8jy7/4A4GmvLfB/J8v+BHps27TfDOm
PoAffN6EfBmgfpyp5Y+gzGrrZHr/Py4zajo=
                    "]]}, 
                   {Hue[0.59, 0.7, 0.65], AbsolutePointSize[
                    2.735294117647059], PointBox[CompressedData["
1:eJwdk3sw1FEUx1dFyTDh/na1HiVKxsibkviux3okSg/TUy9NWw0iQ0rPmd5F
pUaIpEypJjWUd9SqGDZR0tqU9bZItTMsUvfnzty5f3zP/Z5zPude052RIeHT
OByOPd3sefDQ3mvHq/o9+IEnJs01jJA/N7ckOuKvR3NMgkSUysf1Ca1mvQoN
dD07dJ5p5CJ4QBw0INaB3eItWkfkPKgPVXTIw/UhOq3s9jI0QEe44Z1gEQ86
Ye0FEfkMqr7FbSk7YAiLM5yc8bk8ZK7/ZGAZNQ/zbUfz+1sZVOxJ7a8tNsVr
FyKPs+Hiyd23fidLzRARdDTv20wuMtqUuS7lCxFeKBFXdRFc5JvRlBYYq5GX
tjlxkbBhza57lZYI28h0u2ozYLvZ9NoKyr4Tp1IJg1DJk3m6YmtUKCp3OxYy
EM6WJb6rtoGwqe6S/ScCQ9auwxaOCll6mTEDPYGRcVqnHeqv6jpmBDDQDHMI
jO2yx1v1bYEyKYFaYsCR1d0O+B0XuDlURTCatiPPqscRk6/yNn6YzWC4KP6r
Rq8TSrhMPK+NoKc5aZa81xnmLTGJz9sJvrPt9LlA4SHI/DNGQOFSAkuRlHhN
bvqZoN72840YxTJUSt7LjJsJqoNY4K5os3W1yfpFUHZgutJycDn2b18p9fxI
UHCBBeIGzYfT25skBI8e2IX8GFoBsxS8N1MQ5LA4f7qDx5TEKqme1hmWf3PY
A3Wxz8u8Gwj8qVoUD+QWjT4YpPV6z/E9u0gFPI1UOWfUEyCr0STlsACiOfJb
l1sI3JZse6E2JkBsTO2L800ES8v7VkUmeAI1xMSA+rO0ZGOemJTWW0a3Eti0
cigxL6ivC3V/Q3WrfZdI0bgXnt0fuZPcSGCh4j1eeNQbRq4u3UI6jwXncryu
T3hDQ1vW0kLjTXisgw9CBONXpJQHf+p5+mD9w0FRNq2fcWInKsRBVZTOGcpD
V/wx239SCH290REprU977dZlL4/5Qj8jy7/4A4GmvLfB/J8v+BHps27TfDOm
PoAffN6EfBmgfpyp5Y+gzGrrZHr/Py4zajo=
                    "]]}}},
                 AspectRatio->Full,
                 Axes->None,
                 Background->GrayLevel[1],
                 
                 BaseStyle->{
                  FontFamily -> "Verdana", FontSize -> 8, FontColor -> 
                   GrayLevel[0.5], ScriptSizeMultipliers -> 0.2, 
                   ScriptMinSize -> 6},
                 Frame->True,
                 FrameStyle->GrayLevel[0.5],
                 FrameTicks->None,
                 GridLines->{{10., 20., 30., 40., 50.}, {{4., 
                    GrayLevel[0.3001]}, {5., 
                    GrayLevel[0.3001]}, {6., 
                    GrayLevel[0.3001]}, {7., 
                    GrayLevel[0.3001]}, {4.30102999566398, 
                    GrayLevel[0.8501]}, {4.602059991327962, 
                    GrayLevel[0.8501]}, {4.778151250383643, 
                    GrayLevel[0.8501]}, {4.903089986991943, 
                    GrayLevel[0.8501]}, {5.301029995663981, 
                    GrayLevel[0.8501]}, {5.602059991327962, 
                    GrayLevel[0.8501]}, {5.778151250383643, 
                    GrayLevel[0.8501]}, {5.903089986991943, 
                    GrayLevel[0.8501]}, {6.30102999566398, 
                    GrayLevel[0.8501]}, {6.602059991327962, 
                    GrayLevel[0.8501]}, {6.778151250383643, 
                    GrayLevel[0.8501]}, {6.903089986991943, 
                    GrayLevel[0.8501]}, {7.30102999566398, 
                    GrayLevel[0.8501]}, {7.602059991327962, 
                    GrayLevel[0.8501]}, {7.778151250383643, 
                    GrayLevel[0.8501]}, {7.903089986991943, 
                    GrayLevel[0.8501]}}},
                 ImagePadding->1,
                 ImageSize->{302, 182.},
                 PlotRange->{{0, 50.25}, {4.268, 7.532}},
                 PlotRangeClipping->True,
                 PlotRangePadding->None,
                 Prolog->{{
                    InsetBox[
                    FormBox["10", TraditionalForm], 
                    Offset[{-2, -2}, {10., 7.532}], 
                    ImageScaled[{1., 1.}]], 
                    InsetBox[
                    FormBox["20", TraditionalForm], 
                    Offset[{-2, -2}, {20., 7.532}], 
                    ImageScaled[{1., 1.}]], 
                    InsetBox[
                    FormBox["30", TraditionalForm], 
                    Offset[{-2, -2}, {30., 7.532}], 
                    ImageScaled[{1., 1.}]], 
                    InsetBox[
                    FormBox["40", TraditionalForm], 
                    Offset[{-2, -2}, {40., 7.532}], 
                    ImageScaled[{1., 1.}]], 
                    InsetBox[
                    FormBox["50", TraditionalForm], 
                    Offset[{-2, -2}, {50., 7.532}], 
                    ImageScaled[{1., 1.}]]}, {
                    InsetBox[
                    FormBox[
                    
                    TemplateBox[{"10", "\"5\""}, "Superscript", SyntaxForm -> 
                    SuperscriptBox], TraditionalForm], 
                    Offset[{3, 0}, {0, 5.}], 
                    ImageScaled[{0, 0.}]], 
                    InsetBox[
                    FormBox[
                    
                    TemplateBox[{"10", "\"6\""}, "Superscript", SyntaxForm -> 
                    SuperscriptBox], TraditionalForm], 
                    Offset[{3, 0}, {0, 6.}], 
                    ImageScaled[{0, 0.}]], 
                    InsetBox[
                    FormBox[
                    
                    TemplateBox[{"10", "\"7\""}, "Superscript", SyntaxForm -> 
                    SuperscriptBox], TraditionalForm], 
                    Offset[{3, 0}, {0, 7.}], 
                    ImageScaled[{0, 0.}]]}}]}
              },
              
              BaseStyle->{
               FontFamily -> "Verdana", FontSize -> 8, FontColor -> 
                GrayLevel[0.4]},
              
              GridBoxAlignment->{
               "Columns" -> {{Center}}, "Rows" -> {{Center}}},
              GridBoxSpacings->{"Columns" -> {{0.5}}}],
             Alignment->Center,
             StripOnInput->False], "\[SpanFromLeft]"},
           {
            ItemBox[
             StyleBox[
              RowBox[{
               GraphicsBox[{},
                Axes->None,
                Background->Hue[0.083, 1., 1.],
                ImagePadding->{{0, 0}, {5, 2}},
                ImageSize->{13, 1}], "  ", "\<\"training set\"\>", "\t", 
               GraphicsBox[{},
                Axes->None,
                Background->Hue[0.59, 0.7, 0.75],
                ImagePadding->{{0, 0}, {5, 2}},
                ImageSize->{13, 1}], "  ", "\<\"validation set\"\>"}],
              FontFamily->"Verdana",
              FontSize->8,
              FontColor->GrayLevel[0.4]],
             Alignment->Center,
             StripOnInput->False], "\[SpanFromLeft]"}
          },
          AutoDelete->False,
          ColumnsEqual->False,
          
          GridBoxAlignment->{
           "Columns" -> {Right, {Left}}, "Rows" -> {{Baseline}}},
          GridBoxDividers->{"Columns" -> {False, {
               Opacity[0.15]}, False}},
          GridBoxItemSize->{"Columns" -> {8, {26}}, "Rows" -> {{1.}}},
          GridBoxSpacings->{"Columns" -> {
              Offset[0.27999999999999997`], 
              Offset[1.1199999999999999`], {
               Offset[1.75]}, 
              Offset[0.27999999999999997`]}, "Rows" -> {
              Offset[0.2], {
               Offset[0.8]}, 
              Offset[0.2]}}],
         "Grid"],
        FrameMargins->{{10, 10}, {10, 5}},
        FrameStyle->None,
        StripOnInput->False],
       Deploy,
       DefaultBaseStyle->"Deploy"],
      Alignment->Center,
      BaseStyle->{
       FontWeight -> "Light", FontSize -> 11, FontFamily -> "Segoe UI", 
        NumberMarks -> False, Deployed -> False},
      StripOnInput->False]}
   },
   DefaultBaseStyle->"Column",
   GridBoxAlignment->{"Columns" -> {{Left}}, "Rows" -> {{Baseline}}},
   GridBoxDividers->{"Columns" -> {{False}}, "Rows" -> {{False}}},
   GridBoxItemSize->{"Columns" -> {{Automatic}}, "Rows" -> {{1.}}},
   GridBoxSpacings->{"Columns" -> {
       Offset[0.27999999999999997`], {
        Offset[0.5599999999999999]}, 
       Offset[0.27999999999999997`]}, "Rows" -> {
       Offset[0.2], 
       Offset[0.8], {
        Offset[0.4]}, 
       Offset[0.2]}}],
  Background->GrayLevel[1],
  FrameMargins->{{0, 0}, {0, 0}},
  FrameStyle->GrayLevel[0.85],
  RoundingRadius->5,
  StripOnInput->False]], "Output",
 CellChangeTimes->{
  3.948850988569302*^9, 3.948851160949135*^9, 3.948851353655969*^9, 
   3.9488513918298697`*^9, 3.948853360835414*^9, 3.948853488493333*^9, 
   3.94885379080247*^9, 3.948861026580613*^9, 3.948861059255029*^9, 
   3.9488612237079663`*^9, 3.9488616392413588`*^9, {3.9488617677578335`*^9, 
   3.9488617898131475`*^9}, 3.9488619190425787`*^9, 3.94886196662516*^9, 
   3.948862111115048*^9, 3.948865456803773*^9, 3.948865865936036*^9, 
   3.948866406133748*^9, 3.9488678314821496`*^9, 3.948936843094431*^9, 
   3.948937287005175*^9, 3.9491219520801597`*^9, 3.9491224272795687`*^9},
 CellLabel->"Out[28]=",ExpressionUUID->"ce63b425-0a03-4665-a6cc-6ac44bd5129b"]
}, Open  ]],

Cell[BoxData[
 RowBox[{"(*", "\[IndentingNewLine]", 
  RowBox[{"(*", 
   RowBox[{
    RowBox[{
    "If", " ", "not", " ", "using", " ", "All", " ", "option", " ", "under", 
     " ", "NetTrain"}], ",", " ", 
    RowBox[{
    "we", " ", "may", " ", "test", " ", "the", " ", "nest", " ", 
     "commanding"}]}], "*)"}], "\[IndentingNewLine]", 
  RowBox[{"results", "[", 
   RowBox[{"ST", "[", 
    RowBox[{"[", "6", "]"}], "]"}], "]"}], "*)"}]], "Input",
 CellChangeTimes->{{3.9488668222854033`*^9, 3.9488668529866505`*^9}, {
  3.9488669433703003`*^9, 3.9488669441293015`*^9}, {3.9488673297046323`*^9, 
  3.9488673622791243`*^9}, {3.949122093568123*^9, 3.949122160111676*^9}, {
  3.949122191478844*^9, 
  3.949122193825486*^9}},ExpressionUUID->"18067b32-4ccf-4293-b090-\
e7fea02406de"],

Cell[CellGroupData[{

Cell[BoxData[
 RowBox[{
  RowBox[{"(*", 
   RowBox[{
    RowBox[{
    "If", " ", "we", " ", "use", " ", "All", " ", "under", " ", "NetTrain"}], 
    ",", " ", 
    RowBox[{
    "we", " ", "may", " ", "test", " ", "the", " ", "nest", " ", 
     "commanding"}]}], "*)"}], "\[IndentingNewLine]", 
  RowBox[{
   RowBox[{
    RowBox[{"trainedNet", "=", 
     RowBox[{"results", "[", "\"\<TrainedNet\>\"", "]"}]}], ";"}], 
   "\[IndentingNewLine]", 
   RowBox[{"trainedNet", "[", 
    RowBox[{"ST", "[", 
     RowBox[{"[", "6", "]"}], "]"}], "]"}], 
   "\[IndentingNewLine]"}]}]], "Input",
 CellChangeTimes->{{3.9491221801258526`*^9, 3.9491222223998113`*^9}},
 CellLabel->"In[29]:=",ExpressionUUID->"a9644daf-5e30-4fc2-a524-2f1dfa7e2d3d"],

Cell[BoxData[
 RowBox[{"{", 
  RowBox[{
  "661.0523071289062`", ",", "694.1712646484375`", ",", "557.8888549804688`", 
   ",", "468.04864501953125`"}], "}"}]], "Output",
 CellChangeTimes->{3.949122430147257*^9},
 CellLabel->"Out[30]=",ExpressionUUID->"80b3224d-9723-429a-846e-110a289ce429"]
}, Open  ]]
}, Open  ]]
}, Open  ]]
},
WindowSize->{1319, 952},
WindowMargins->{{Automatic, 137}, {7, Automatic}},
Magnification->1.5,
FrontEndVersion->"12.1 for Microsoft Windows (64-bit) (June 19, 2020)",
StyleDefinitions->"Default.nb",
ExpressionUUID->"9f591893-3b49-419b-9d60-43695dbd1116"
]
(* End of Notebook Content *)

(* Internal cache information *)
(*CellTagsOutline
CellTagsIndex->{}
*)
(*CellTagsIndex
CellTagsIndex->{}
*)
(*NotebookFileOutline
Notebook[{
Cell[CellGroupData[{
Cell[580, 22, 193, 3, 238, "Title",ExpressionUUID->"c482074e-5482-4495-be63-430da352361c"],
Cell[CellGroupData[{
Cell[798, 29, 5115, 133, 624, "Input",ExpressionUUID->"b0a0024e-a6b0-4e25-af53-162554ddce4f"],
Cell[5916, 164, 5409, 121, 372, "Output",ExpressionUUID->"956fe817-4598-4887-8318-dea2b8aa30a5"]
}, Open  ]],
Cell[CellGroupData[{
Cell[11362, 290, 175, 3, 78, "Subtitle",ExpressionUUID->"06b2f19d-42cd-4eab-8931-db2b18a521a9"],
Cell[CellGroupData[{
Cell[11562, 297, 5098, 135, 450, "Input",ExpressionUUID->"2fffa5d8-6b88-4b11-b125-0bb3eab3259b"],
Cell[16663, 434, 510, 9, 49, "Output",ExpressionUUID->"d2b79316-9f12-4556-a5e6-0d6ff1d5f679"],
Cell[17176, 445, 522, 9, 49, "Output",ExpressionUUID->"5f77f40b-4272-4e91-b6e7-a168c99ac26d"]
}, Open  ]],
Cell[17713, 457, 3881, 103, 160, "Input",ExpressionUUID->"0bad89ef-20e6-459a-a949-a473d82c5dae"],
Cell[CellGroupData[{
Cell[21619, 564, 3228, 67, 334, "Input",ExpressionUUID->"ee2051ba-2e7f-4c5d-9dfb-c880845292cf"],
Cell[24850, 633, 38594, 785, 113, "Output",ExpressionUUID->"df832ed1-6c00-453a-bac7-4f7d8530980d"]
}, Open  ]],
Cell[CellGroupData[{
Cell[63481, 1423, 1212, 18, 102, "Input",ExpressionUUID->"a70d20ef-1da1-48c1-a514-54e15778914a"],
Cell[64696, 1443, 18708, 413, 647, "Output",ExpressionUUID->"ce63b425-0a03-4665-a6cc-6ac44bd5129b"]
}, Open  ]],
Cell[83419, 1859, 783, 18, 102, "Input",ExpressionUUID->"18067b32-4ccf-4293-b090-e7fea02406de"],
Cell[CellGroupData[{
Cell[84227, 1881, 732, 20, 131, "Input",ExpressionUUID->"a9644daf-5e30-4fc2-a524-2f1dfa7e2d3d"],
Cell[84962, 1903, 290, 6, 49, "Output",ExpressionUUID->"80b3224d-9723-429a-846e-110a289ce429"]
}, Open  ]]
}, Open  ]]
}, Open  ]]
}
]
*)
