# Supplementary material for: Binding Zinc and Oxo-Vanadium Insulin-Mimetic Complexes to Phosphatase Enzymes: Structure, Electronics and Implications
Source: Molecules. 2025 Mar 26;30(7):1469. doi: 10.3390/molecules30071469 (PMC11990500; doi:10.3390/molecules30071469)
Supplement: Supplementary file 1 [file molecules-30-01469-s001.zip › SUPPLEMENTARY_MATERIAL/AI/vhp.dat]

C-CB-0.693000(PDBName=C	ResName=RES	ResNum=284) 0 33.280203 28.923430 21.348774 H
C-CB-0.012000(PDBName=C	ResName=RES	ResNum=284) 0 34.565471 29.205130 20.719531 H
C-CM-0.090000(PDBName=C	ResName=RES	ResNum=284) 0 34.584554 30.057551 19.644947 H
O-OS--0.256000(PDBName=O	ResName=RES	ResNum=284) 0 33.437454 30.621504 19.165050 H
C-CM-0.215000(PDBName=C	ResName=RES	ResNum=284) 0 32.254416 30.346576 19.719262 H
C-CM--0.528000(PDBName=C	ResName=RES	ResNum=284) 0 32.115890 29.532496 20.806008 H
O-O--0.549000(PDBName=O	ResName=RES	ResNum=284) 0 35.601069 28.578618 21.238936 H
O-O--0.600000(PDBName=O	ResName=RES	ResNum=284) 0 33.317959 28.142638 22.355472 H
V-V-1.405000(PDBName=V	ResName=RES	ResNum=284) 0 35.068186 27.092498 22.410930 H
O-O--0.600000(PDBName=O	ResName=RES	ResNum=284) 0 36.527804 25.900747 21.545860 H
C-CB-0.693000(PDBName=C	ResName=RES	ResNum=284) 0 36.009637 24.971646 20.838438 H
C-CB-0.012000(PDBName=C	ResName=RES	ResNum=284) 0 34.573617 24.771817 20.997920 H
C-CM-0.090000(PDBName=C	ResName=RES	ResNum=284) 0 33.953826 23.829311 20.215213 H
O-OS--0.025600(PDBName=O	ResName=RES	ResNum=284) 0 34.655290 23.065758 19.329343 H
C-CM-0.215000(PDBName=C	ResName=RES	ResNum=284) 0 35.974420 23.222602 19.196093 H
C-CM--0.528000(PDBName=C	ResName=RES	ResNum=284) 0 36.696848 24.134290 19.916625 H
O-O--0.549000(PDBName=O	ResName=RES	ResNum=284) 0 33.982452 25.551870 21.879839 H
O-O--0.565000(PDBName=O	ResName=RES	ResNum=284) 0 35.450296 27.220675 23.938691 H
H-H4-0.148000(PDBName=H	ResName=RES	ResNum=284) 0 32.897171 23.603736 20.203609 H
H-HA-0.230000(PDBName=H	ResName=RES	ResNum=284) 0 37.760518 24.208586 19.726123 H
H-H4-0.125000(PDBName=H	ResName=RES	ResNum=284) 0 36.378371 22.563755 18.438886 H
H-HA-0.230000(PDBName=H	ResName=RES	ResNum=284) 0 31.122583 29.308424 21.181020 H
H-H4-0.140000(PDBName=H	ResName=RES	ResNum=284) 0 35.456068 30.356291 19.079750 H
H-H4-0.125000(PDBName=H	ResName=RES	ResNum=284) 0 31.438500 30.838795 19.203813 H
