# Supplementary material for: Binding Zinc and Oxo-Vanadium Insulin-Mimetic Complexes to Phosphatase Enzymes: Structure, Electronics and Implications
Source: Molecules. 2025 Mar 26;30(7):1469. doi: 10.3390/molecules30071469 (PMC11990500; doi:10.3390/molecules30071469)
Supplement: Supplementary file 1 [file molecules-30-01469-s001.zip › SUPPLEMENTARY_MATERIAL/AI/1_ReactiveSpace_PTP1B_alx_Coulomb_Matrix.nb]

(* Content-type: application/mathematica *)

(*** Wolfram Notebook File ***)
(* http://www.wolfram.com/nb *)

(* CreatedBy='Mathematica 6.0' *)

(*CacheID: 234*)
(* Internal cache information:
NotebookFileLineBreakTest
NotebookFileLineBreakTest
NotebookDataPosition[       145,          7]
NotebookDataLength[    737784,      12847]
NotebookOptionsPosition[    735738,      12804]
NotebookOutlinePosition[    736329,      12824]
CellTagsIndexPosition[    736286,      12821]
WindowFrame->Normal*)

(* Beginning of Notebook Content *)
Notebook[{

Cell[CellGroupData[{
Cell[TextData[StyleBox["Extraction of atoms around the PTP1B reaction centre \
according to an adopted pdb file",
 FontColor->RGBColor[1, 0, 0]]], "Section",
 CellChangeTimes->{{3.949123634486414*^9, 3.9491237219454536`*^9}, {
  3.9491239021518707`*^9, 3.94912392231339*^9}, {3.949124057594583*^9, 
  3.949124060314148*^9}},ExpressionUUID->"210e9166-8376-439a-b665-\
e1d999507c80"],

Cell[CellGroupData[{

Cell[BoxData[{
 RowBox[{"Off", "[", 
  RowBox[{"General", "::", "spell1"}], "]"}], "\[IndentingNewLine]", 
 RowBox[{
  RowBox[{
   RowBox[{"SetDirectory", "[", 
    RowBox[{"NotebookDirectory", "[", "]"}], "]"}], ";"}], 
  "\[IndentingNewLine]", "\[IndentingNewLine]", 
  RowBox[{"(*", 
   RowBox[{
   "We", " ", "set", " ", "the", " ", "axis", " ", "of", " ", "the", " ", 
    "helix", " ", "which", " ", "points", " ", "to", " ", "the", " ", 
    "reaction", " ", "centre"}], "*)"}], 
  "\[IndentingNewLine]"}], "\[IndentingNewLine]", 
 RowBox[{
  RowBox[{
   RowBox[{"{", 
    RowBox[{"plot1", ",", "cord", ",", "atoms"}], "}"}], "=", 
   RowBox[{"Import", "[", 
    RowBox[{"\"\<1onz.pdb\>\"", ",", 
     RowBox[{"{", 
      RowBox[{"\"\<PDB\>\"", ",", 
       RowBox[{"{", 
        RowBox[{
        "\"\<Graphics3D\>\"", ",", "\"\<VertexCoordinates\>\"", ",", 
         "\"\<VertexTypes\>\""}], "}"}]}], "}"}]}], "]"}]}], 
  ";"}], "\[IndentingNewLine]", 
 RowBox[{
  RowBox[{"dima", "=", 
   RowBox[{
    RowBox[{"Dimensions", "[", "cord", "]"}], "[", 
    RowBox[{"[", "1", "]"}], "]"}]}], ";"}], "\[IndentingNewLine]", 
 RowBox[{
  RowBox[{
   RowBox[{"vertexlist", "=", 
    RowBox[{"Range", "@", 
     RowBox[{"Length", "@", "atoms"}]}]}], ";"}], "\[IndentingNewLine]", 
  RowBox[{"(*", 
   RowBox[{
   "MAKING", " ", "REACTIVE", " ", "AXIS", " ", "REFERENCE", " ", "VECTOR"}], 
   "*)"}], "\[IndentingNewLine]", 
  RowBox[{"(*", 
   RowBox[{
    RowBox[{"Reactive", " ", 
     RowBox[{"terminal", ":", " ", 
      RowBox[{"N", " ", "and", " ", "H", " ", "of", " ", "ILE219"}]}]}], ",", 
    " ", "GLY220", ",", " ", "ARG221"}], "*)"}]}], "\[IndentingNewLine]", 
 RowBox[{
  RowBox[{"NR1", "=", 
   RowBox[{"cord", "[", 
    RowBox[{"[", "3524", "]"}], "]"}]}], ";", " ", 
  RowBox[{"HR1", "=", 
   RowBox[{"cord", "[", 
    RowBox[{"[", "3525", "]"}], "]"}]}], ";"}], "\[IndentingNewLine]", 
 RowBox[{
  RowBox[{"NR2", "=", 
   RowBox[{"cord", "[", 
    RowBox[{"[", "3543", "]"}], "]"}]}], ";", " ", 
  RowBox[{"HR2", "=", 
   RowBox[{"cord", "[", 
    RowBox[{"[", "3544", "]"}], "]"}]}], ";"}], "\[IndentingNewLine]", 
 RowBox[{
  RowBox[{
   RowBox[{"NR3", "=", 
    RowBox[{"cord", "[", 
     RowBox[{"[", "3550", "]"}], "]"}]}], ";", " ", 
   RowBox[{"HR3", "=", 
    RowBox[{"cord", "[", 
     RowBox[{"[", "3551", "]"}], "]"}]}], ";"}], "\[IndentingNewLine]", 
  RowBox[{"(*", 
   RowBox[{
    RowBox[{"Opposite", " ", 
     RowBox[{"terminal", ":", " ", 
      RowBox[{"N", " ", "and", " ", "H", " ", "of", " ", "MET235"}]}]}], ",", 
    " ", "ASP236", ",", " ", "LYS237"}], "*)"}]}], "\[IndentingNewLine]", 
 RowBox[{
  RowBox[{"NO1", "=", 
   RowBox[{"cord", "[", 
    RowBox[{"[", "3760", "]"}], "]"}]}], ";", " ", 
  RowBox[{"HO1", "=", 
   RowBox[{"cord", "[", 
    RowBox[{"[", "3761", "]"}], "]"}]}], ";"}], "\[IndentingNewLine]", 
 RowBox[{
  RowBox[{"NO2", "=", 
   RowBox[{"cord", "[", 
    RowBox[{"[", "3777", "]"}], "]"}]}], ";", " ", 
  RowBox[{"HO2", "=", 
   RowBox[{"cord", "[", 
    RowBox[{"[", "3778", "]"}], "]"}]}], ";"}], "\[IndentingNewLine]", 
 RowBox[{
  RowBox[{"NO3", "=", 
   RowBox[{"cord", "[", 
    RowBox[{"[", "3789", "]"}], "]"}]}], ";", " ", 
  RowBox[{"HO3", "=", 
   RowBox[{"cord", "[", 
    RowBox[{"[", "3790", "]"}], "]"}]}], ";"}], "\[IndentingNewLine]", 
 RowBox[{
  RowBox[{"AVGR", "=", 
   RowBox[{"Mean", "[", 
    RowBox[{"{", 
     RowBox[{
     "NR1", ",", "NR2", ",", "NR3", ",", "HR1", ",", "HR2", ",", "HR3"}], 
     "}"}], "]"}]}], ";"}], "\[IndentingNewLine]", 
 RowBox[{
  RowBox[{"AVGO", "=", 
   RowBox[{"Mean", "[", 
    RowBox[{"{", 
     RowBox[{
     "NO1", ",", "NO2", ",", "NO3", ",", "HO1", ",", "HO2", ",", "HO3"}], 
     "}"}], "]"}]}], ";"}], "\[IndentingNewLine]", 
 RowBox[{
  RowBox[{
   RowBox[{"DFV", "=", 
    RowBox[{"AVGR", "-", "AVGO"}]}], ";"}], "\[IndentingNewLine]", 
  "\[IndentingNewLine]", 
  RowBox[{"(*", 
   RowBox[{
   "We", " ", "extend", " ", "the", " ", "axis", " ", "firther", " ", "into", 
    " ", "the", " ", "reactive", " ", "space"}], 
   "*)"}]}], "\[IndentingNewLine]", 
 RowBox[{
  RowBox[{"SCF", "=", "0.5"}], ";"}], "\[IndentingNewLine]", 
 RowBox[{
  RowBox[{"EXV", "=", 
   RowBox[{"AVGR", "+", 
    RowBox[{"SCF", "*", "DFV"}]}]}], ";"}], "\[IndentingNewLine]", 
 RowBox[{
  RowBox[{
   RowBox[{"SV", "=", 
    RowBox[{"Graphics3D", "[", 
     RowBox[{
      RowBox[{"{", 
       RowBox[{
        RowBox[{"Arrowheads", "[", "Large", "]"}], ",", 
        RowBox[{"Thickness", "[", "0.005", "]"}], ",", "Red", ",", 
        RowBox[{"Arrow", "[", 
         RowBox[{"{", 
          RowBox[{"AVGR", ",", "EXV"}], "}"}], "]"}]}], "}"}], ",", 
      RowBox[{"ImageSize", "\[Rule]", "300"}], ",", 
      RowBox[{"Boxed", "->", "False"}]}], "]"}]}], ";"}], 
  "\[IndentingNewLine]", 
  RowBox[{"(*", 
   RowBox[{
   "We", " ", "will", " ", "set", " ", "a", " ", "series", " ", "of", " ", 
    "points", " ", "along", " ", "the", " ", "red", " ", "vector"}], 
   "*)"}]}], "\[IndentingNewLine]", 
 RowBox[{
  RowBox[{"DP", "=", 
   RowBox[{"Table", "[", 
    RowBox[{
     RowBox[{"AVGR", "+", 
      RowBox[{"i", "*", "DFV"}]}], ",", 
     RowBox[{"{", 
      RowBox[{"i", ",", "0", ",", "0.5", ",", "0.05"}], "}"}]}], "]"}]}], 
  ";"}], "\[IndentingNewLine]", 
 RowBox[{"dimv", "=", 
  RowBox[{
   RowBox[{"Dimensions", "[", "DP", "]"}], "[", 
   RowBox[{"[", "1", "]"}], "]"}]}]}], "Input",
 CellChangeTimes->{{3.6963124545321937`*^9, 3.696312455093797*^9}, 
   3.696312499944085*^9, {3.6963127245397243`*^9, 3.6963127503890905`*^9}, 
   3.9484219491534743`*^9, {3.948421980613614*^9, 3.948422022295018*^9}, {
   3.9484221826138926`*^9, 3.9484221965813656`*^9}, {3.948422533254032*^9, 
   3.9484225527903495`*^9}, {3.9484226004451256`*^9, 
   3.9484226048761725`*^9}, {3.9484231811421633`*^9, 
   3.9484231865081754`*^9}, {3.948423851121327*^9, 3.948424054192656*^9}, {
   3.948424205968583*^9, 3.9484242188167677`*^9}, {3.9484243358569393`*^9, 
   3.948424615456422*^9}, {3.9484246455359993`*^9, 3.9484246719279375`*^9}, 
   3.948424744743738*^9, {3.9484271473695116`*^9, 3.9484272955046253`*^9}, {
   3.948427375505749*^9, 3.9484275730501747`*^9}, {3.9484283543288965`*^9, 
   3.948428407712145*^9}, {3.9484318749587526`*^9, 3.948431903461587*^9}, 
   3.9487703484328575`*^9, 3.948778860348394*^9, {3.949124106516031*^9, 
   3.9491241085893617`*^9}, {3.9491241584271383`*^9, 3.949124159875126*^9}, {
   3.949124229454558*^9, 3.9491242323869257`*^9}},
 CellLabel->
  "In[142]:=",ExpressionUUID->"0d2e87a2-4fec-42c4-bfb6-847d16bd0dcc"],

Cell[BoxData["11"], "Output",
 CellChangeTimes->{
  3.948770351910367*^9, 3.948771258942336*^9, 3.948779705151342*^9, 
   3.9487877699750834`*^9, 3.9487889752776413`*^9, 3.9487975163050117`*^9, 
   3.948798758922177*^9, {3.9491242122079887`*^9, 3.949124235543461*^9}},
 CellLabel->
  "Out[160]=",ExpressionUUID->"ec3426ae-841e-4d6f-85f6-a1255297a759"]
}, Open  ]],

Cell[CellGroupData[{

Cell[BoxData[
 RowBox[{
  RowBox[{"(*", 
   RowBox[{
   "For", " ", "any", " ", "atom", " ", "we", " ", "search", " ", "a", " ", 
    "distance", " ", "to", " ", "the", " ", "line", " ", "while", " ", 
    "perpendicular"}], "*)"}], "\[IndentingNewLine]", 
  RowBox[{"(*", 
   RowBox[{
   "selection", " ", "of", " ", "atoms", " ", "is", " ", "within", " ", "the",
     " ", "cylindrical", " ", "space"}], "*)"}], "\[IndentingNewLine]", 
  RowBox[{
   RowBox[{
    RowBox[{"b", "=", 
     RowBox[{"DP", "[", 
      RowBox[{"[", "1", "]"}], "]"}]}], ";"}], "\[IndentingNewLine]", 
   RowBox[{
    RowBox[{"c", "=", 
     RowBox[{"DP", "[", 
      RowBox[{"[", "11", "]"}], "]"}]}], ";"}], "\[IndentingNewLine]", 
   RowBox[{"(*", 
    RowBox[{
    "varying", " ", "the", " ", "readial", " ", "distance", " ", "we", " ", 
     "may", " ", "collect", " ", "that", " ", "many", " ", "atoms", " ", "as",
      " ", "we", " ", 
     RowBox[{"wish", ":", " ", "280"}]}], "*)"}], "\[IndentingNewLine]", 
   StyleBox[
    RowBox[{
     RowBox[{"DIST", "=", "1000"}], ";"}],
    FontSize->18], 
   StyleBox[" ",
    FontSize->18], "\[IndentingNewLine]", 
   RowBox[{
    RowBox[{"coords", "=", 
     RowBox[{"{", "}"}]}], ";"}], " ", "\[IndentingNewLine]", 
   RowBox[{
    RowBox[{"Do", "[", 
     RowBox[{
      RowBox[{"If", "[", "\[IndentingNewLine]", 
       RowBox[{
        RowBox[{
         RowBox[{
          RowBox[{
           RowBox[{"VectorAngle", "[", 
            RowBox[{
             RowBox[{
              RowBox[{"{", 
               RowBox[{"b", "-", 
                RowBox[{"cord", "[", 
                 RowBox[{"[", "i", "]"}], "]"}]}], "}"}], "[", 
              RowBox[{"[", "1", "]"}], "]"}], ",", 
             RowBox[{
              RowBox[{"{", 
               RowBox[{"b", "-", "c"}], "}"}], "[", 
              RowBox[{"[", "1", "]"}], "]"}]}], "]"}], "*", 
           RowBox[{"180", "/", "Pi"}]}], "<", "90"}], 
         StyleBox["&&", "OperatorCharacter"], 
         RowBox[{
          RowBox[{
           RowBox[{"VectorAngle", "[", 
            RowBox[{
             RowBox[{
              RowBox[{"{", 
               RowBox[{"c", "-", 
                RowBox[{"cord", "[", 
                 RowBox[{"[", "i", "]"}], "]"}]}], "}"}], "[", 
              RowBox[{"[", "1", "]"}], "]"}], ",", 
             RowBox[{
              RowBox[{"{", 
               RowBox[{"c", "-", "b"}], "}"}], "[", 
              RowBox[{"[", "1", "]"}], "]"}]}], "]"}], "*", 
           RowBox[{"180", "/", "Pi"}]}], "<", "90"}], 
         StyleBox["&&", "OperatorCharacter"], 
         RowBox[{
          RowBox[{"N", "[", 
           RowBox[{"RegionDistance", "[", 
            RowBox[{
             RowBox[{"InfiniteLine", "[", 
              RowBox[{"{", 
               RowBox[{"b", ",", "c"}], "}"}], "]"}], ",", 
             RowBox[{"cord", "[", 
              RowBox[{"[", "i", "]"}], "]"}]}], "]"}], "]"}], "<", "DIST"}]}],
         ",", 
        RowBox[{"AppendTo", "[", 
         RowBox[{"coords", ",", 
          RowBox[{"cord", "[", 
           RowBox[{"[", "i", "]"}], "]"}]}], "]"}], ",", "None"}], "]"}], ",", 
      RowBox[{"{", 
       RowBox[{"i", ",", "1", ",", "dima"}], "}"}]}], "]"}], ";"}], 
   "\[IndentingNewLine]", 
   RowBox[{
    RowBox[{"index", "=", 
     RowBox[{"{", "}"}]}], ";"}], " ", "\[IndentingNewLine]", 
   RowBox[{
    RowBox[{"Do", "[", 
     RowBox[{
      RowBox[{"If", "[", "\[IndentingNewLine]", 
       RowBox[{
        RowBox[{
         RowBox[{
          RowBox[{
           RowBox[{"VectorAngle", "[", 
            RowBox[{
             RowBox[{
              RowBox[{"{", 
               RowBox[{"b", "-", 
                RowBox[{"cord", "[", 
                 RowBox[{"[", "i", "]"}], "]"}]}], "}"}], "[", 
              RowBox[{"[", "1", "]"}], "]"}], ",", 
             RowBox[{
              RowBox[{"{", 
               RowBox[{"b", "-", "c"}], "}"}], "[", 
              RowBox[{"[", "1", "]"}], "]"}]}], "]"}], "*", 
           RowBox[{"180", "/", "Pi"}]}], "<", "90"}], 
         StyleBox["&&", "OperatorCharacter"], 
         RowBox[{
          RowBox[{
           RowBox[{"VectorAngle", "[", 
            RowBox[{
             RowBox[{
              RowBox[{"{", 
               RowBox[{"c", "-", 
                RowBox[{"cord", "[", 
                 RowBox[{"[", "i", "]"}], "]"}]}], "}"}], "[", 
              RowBox[{"[", "1", "]"}], "]"}], ",", 
             RowBox[{
              RowBox[{"{", 
               RowBox[{"c", "-", "b"}], "}"}], "[", 
              RowBox[{"[", "1", "]"}], "]"}]}], "]"}], "*", 
           RowBox[{"180", "/", "Pi"}]}], "<", "90"}], 
         StyleBox["&&", "OperatorCharacter"], 
         RowBox[{
          RowBox[{"N", "[", 
           RowBox[{"RegionDistance", "[", 
            RowBox[{
             RowBox[{"InfiniteLine", "[", 
              RowBox[{"{", 
               RowBox[{"b", ",", "c"}], "}"}], "]"}], ",", 
             RowBox[{"cord", "[", 
              RowBox[{"[", "i", "]"}], "]"}]}], "]"}], "]"}], "<", "DIST"}]}],
         ",", 
        RowBox[{"AppendTo", "[", 
         RowBox[{"index", ",", "i"}], "]"}], ",", "None"}], "]"}], ",", 
      RowBox[{"{", 
       RowBox[{"i", ",", "1", ",", "dima"}], "}"}]}], "]"}], ";"}], 
   "\[IndentingNewLine]", "\[IndentingNewLine]", 
   RowBox[{
    RowBox[{"dims", "=", 
     RowBox[{
      RowBox[{"Dimensions", "[", "coords", "]"}], "[", 
      RowBox[{"[", "1", "]"}], "]"}]}], ";"}], "\[IndentingNewLine]", 
   RowBox[{
    RowBox[{"AS", "=", 
     RowBox[{"Graphics3D", "[", 
      RowBox[{
       RowBox[{"Table", "[", 
        RowBox[{
         RowBox[{"{", 
          RowBox[{"Green", ",", 
           RowBox[{"Sphere", "[", 
            RowBox[{
             RowBox[{"coords", "[", 
              RowBox[{"[", "i", "]"}], "]"}], ",", "20"}], "]"}]}], "}"}], 
         ",", 
         RowBox[{"{", 
          RowBox[{"i", ",", "1", ",", "dims"}], "}"}]}], "]"}], ",", 
       RowBox[{"Boxed", "\[Rule]", "False"}]}], "]"}]}], ";"}], 
   "\[IndentingNewLine]", 
   RowBox[{"{", 
    RowBox[{
     RowBox[{"Show", "[", 
      RowBox[{"SV", ",", "AS", ",", "plot1", ",", 
       RowBox[{"ImageSize", "\[Rule]", "400"}]}], "]"}], ",", 
     RowBox[{"Show", "[", 
      RowBox[{
       RowBox[{"ConvexHullMesh", "[", "coords", "]"}], ",", "AS", ",", 
       "plot1", ",", 
       RowBox[{"ImageSize", "\[Rule]", "200"}]}], "]"}]}], "}"}]}]}]], "Input",
 CellChangeTimes->{{3.9484290889192863`*^9, 3.9484291696363773`*^9}, {
   3.9484292236296797`*^9, 3.948429243348542*^9}, {3.9484292979972*^9, 
   3.9484292996592684`*^9}, {3.9484295512205505`*^9, 
   3.9484297277314463`*^9}, {3.9484300323716264`*^9, 3.9484300752817125`*^9}, 
   3.948430334069326*^9, {3.9484305317466264`*^9, 3.948430550067483*^9}, {
   3.9484319298715525`*^9, 3.9484319311506634`*^9}, {3.9484324639983125`*^9, 
   3.9484325415078683`*^9}, {3.9484326231487846`*^9, 3.948432637727264*^9}, {
   3.9487681142714376`*^9, 3.9487681161253204`*^9}, 3.9491242622878904`*^9, {
   3.9491243037324247`*^9, 3.949124307002629*^9}},
 CellLabel->
  "In[171]:=",ExpressionUUID->"c7e24ef6-6b1c-437a-b700-4cbf8bbb2eb7"],

Cell[BoxData[
 RowBox[{"{", 
  RowBox[{
   Graphics3DBox[{
     {RGBColor[1, 0, 0], Thickness[0.005], Arrowheads[Large], 
      Arrow3DBox[{{3367.65, 2826.5833333333326`, 2632.366666666667}, {
       3532.3750000000005`, 3347.233333333332, 1592.65}}]}, {
      {RGBColor[0, 1, 0], SphereBox[{2595.9, 2377.9, 2233.1}, 20]}, 
      {RGBColor[0, 1, 0], SphereBox[{3099.4, 4071.3, 2128.9}, 20]}, 
      {RGBColor[0, 1, 0], SphereBox[{3356.4, 4116.2, 2056.9}, 20]}, 
      {RGBColor[0, 1, 0], SphereBox[{3405.4, 3997.6, 2089.6}, 20]}, 
      {RGBColor[0, 1, 0], SphereBox[{3392.7, 3958.6, 2180.5}, 20]}, 
      {RGBColor[0, 1, 0], 
       SphereBox[{3480.5, 3917.7, 1994.3000000000002`}, 20]}, 
      {RGBColor[0, 1, 0], 
       SphereBox[{3540.4000000000005`, 3983.2000000000003`, 
        1932.1000000000001`}, 20]}, 
      {RGBColor[0, 1, 0], 
       SphereBox[{3568.1, 3816.7000000000003`, 2069.6000000000004`}, 20]}, 
      {RGBColor[0, 1, 0], SphereBox[{3642.4, 3876.5, 2127.6}, 20]}, 
      {RGBColor[0, 1, 0], 
       SphereBox[{3506.5, 3763.0000000000005`, 2145.1}, 20]}, 
      {RGBColor[0, 1, 0], 
       SphereBox[{3643.6, 3718.8, 1981.5000000000002`}, 20]}, 
      {RGBColor[0, 1, 0], SphereBox[{3570.2, 3664.7, 1917.7}, 20]}, 
      {RGBColor[0, 1, 0], 
       SphereBox[{3708.2000000000003`, 3776., 1910.9}, 20]}, 
      {RGBColor[0, 1, 0], 
       SphereBox[{3729.9999999999995`, 3627.1, 2067.2000000000003`}, 20]}, 
      {RGBColor[0, 1, 0], SphereBox[{3666.2, 3576.4, 2143.2}, 20]}, 
      {RGBColor[0, 1, 0], 
       SphereBox[{3780.7000000000003`, 3549.3, 2005.5}, 20]}, 
      {RGBColor[0, 1, 0], 
       SphereBox[{3835.6000000000004`, 3701.2, 2135.7}, 20]}, 
      {RGBColor[0, 1, 0], 
       SphereBox[{3815.2000000000003`, 3718.5, 2232.7000000000003`}, 20]}, 
      {RGBColor[0, 1, 0], 
       SphereBox[{3947.5, 3742.1, 2076.8999999999996`}, 20]}, 
      {RGBColor[0, 1, 0], 
       SphereBox[{3967.7999999999997`, 3715.1000000000004`, 1949.1}, 20]}, 
      {RGBColor[0, 1, 0], 
       SphereBox[{4051.8, 3742.7, 1904.5000000000002`}, 20]}, 
      {RGBColor[0, 1, 0], 
       SphereBox[{3901., 3654.6, 1905.3999999999999`}, 20]}, 
      {RGBColor[0, 1, 0], 
       SphereBox[{4038.5, 3810.6000000000004`, 2145.1}, 20]}, 
      {RGBColor[0, 1, 0], 
       SphereBox[{4117.3, 3848.1000000000004`, 2098.4}, 20]}, 
      {RGBColor[0, 1, 0], SphereBox[{4013.5, 3839.6, 2236.5}, 20]}, 
      {RGBColor[0, 1, 0], 
       SphereBox[{3383.2999999999997`, 3846.1, 1901.3000000000002`}, 20]}, 
      {RGBColor[0, 1, 0], 
       SphereBox[{3275., 3794.2999999999997`, 1957.7000000000003`}, 20]}, 
      {RGBColor[0, 1, 0], SphereBox[{3253.7, 3799.2, 2055.1}, 20]}, 
      {RGBColor[0, 1, 0], 
       SphereBox[{3175.7000000000003`, 3723.8, 1877.4}, 20]}, 
      {RGBColor[0, 1, 0], 
       SphereBox[{3209.2, 3730.7000000000003`, 1774.6}, 20]}, 
      {RGBColor[0, 1, 0], SphereBox[{3165.9, 3578.1, 1922.2}, 20]}, 
      {RGBColor[0, 1, 0], 
       SphereBox[{3135.9, 3574.7999999999997`, 2029.2000000000003`}, 20]}, 
      {RGBColor[0, 1, 0], 
       SphereBox[{3087.6, 3524.4, 1864.3999999999999`}, 20]}, 
      {RGBColor[0, 1, 0], 
       SphereBox[{3297.8, 3508.2000000000003`, 1909.4}, 20]}, 
      {RGBColor[0, 1, 0], SphereBox[{3356.3, 3488.3, 1784.}, 20]}, 
      {RGBColor[0, 1, 0], 
       SphereBox[{3303.4, 3518.3999999999996`, 1694.6000000000001`}, 20]}, 
      {RGBColor[0, 1, 0], 
       SphereBox[{3481.9, 3427.7999999999997`, 1771.6999999999998`}, 20]}, 
      {RGBColor[0, 1, 0], 
       SphereBox[{3526.2999999999997`, 3412.6, 1674.4}, 20]}, 
      {RGBColor[0, 1, 0], SphereBox[{3549.4, 3386.3, 1886.6}, 20]}, 
      {RGBColor[0, 1, 0], 
       SphereBox[{3672.6, 3324.7999999999997`, 1876.8000000000002`}, 20]}, 
      {RGBColor[0, 1, 0], 
       SphereBox[{3704.9999999999995`, 3310.7999999999997`, 1966.}, 20]}, 
      {RGBColor[0, 1, 0], SphereBox[{3367.3, 3465.9, 2022.7}, 20]}, 
      {RGBColor[0, 1, 0], SphereBox[{3322.6, 3476.4, 2120.6}, 20]}, 
      {RGBColor[0, 1, 0], 
       SphereBox[{3492.4999999999995`, 3405.2, 2012.2}, 20]}, 
      {RGBColor[0, 1, 0], 
       SphereBox[{3543.3, 3371.3999999999996`, 2101.3}, 20]}, 
      {RGBColor[0, 1, 0], SphereBox[{3040., 3790.7, 1884.7}, 20]}, 
      {RGBColor[0, 1, 0], 
       SphereBox[{2997.6, 3837.7000000000003`, 1991.}, 20]}, 
      {RGBColor[0, 1, 0], 
       SphereBox[{2972.2999999999997`, 3794.6, 1770.4999999999998`}, 20]}, 
      {RGBColor[0, 1, 0], 
       SphereBox[{2841.2, 3857.1, 1761.4999999999998`}, 20]}, 
      {RGBColor[0, 1, 0], 
       SphereBox[{2846.3999999999996`, 3955.2, 1807.1999999999998`}, 20]}, 
      {RGBColor[0, 1, 0], 
       SphereBox[{2738.1, 3777.2, 1841.1000000000001`}, 20]}, 
      {RGBColor[0, 1, 0], 
       SphereBox[{2747.2999999999997`, 3644.4, 1835.0000000000002`}, 20]}, 
      {RGBColor[0, 1, 0], SphereBox[{2815.7, 3592.2, 1784.8}, 20]}, 
      {RGBColor[0, 1, 0], 
       SphereBox[{2651.8999999999996`, 3559.7999999999997`, 1905.9}, 20]}, 
      {RGBColor[0, 1, 0], SphereBox[{2626.3, 3431.3, 1826.5}, 20]}, 
      {RGBColor[0, 1, 0], SphereBox[{2581.6, 3355.2, 1893.6}, 20]}, 
      {RGBColor[0, 1, 0], 
       SphereBox[{2555.6, 3450.2000000000003`, 1743.3}, 20]}, 
      {RGBColor[0, 1, 0], 
       SphereBox[{2753.1, 3372.5, 1769.3999999999999`}, 20]}, 
      {RGBColor[0, 1, 0], SphereBox[{2858.4, 3383., 1836.6}, 20]}, 
      {RGBColor[0, 1, 0], 
       SphereBox[{2747.2999999999997`, 3315.1000000000004`, 1658.1}, 20]}, 
      {RGBColor[0, 1, 0], SphereBox[{2685.1, 3524.3, 2051.3}, 20]}, 
      {RGBColor[0, 1, 0], SphereBox[{2610.3, 3449.1, 2114.7}, 20]}, 
      {RGBColor[0, 1, 0], 
       SphereBox[{2795.2999999999997`, 3576.1000000000004`, 2105.3}, 20]}, 
      {RGBColor[0, 1, 0], SphereBox[{2860.9, 3635.4, 2059.3}, 20]}, 
      {RGBColor[0, 1, 0], 
       SphereBox[{2828.1, 3546.5000000000005`, 2245.2000000000003`}, 20]}, 
      {RGBColor[0, 1, 0], 
       SphereBox[{2749.2000000000003`, 3484.7000000000003`, 2286.1}, 20]}, 
      {RGBColor[0, 1, 0], 
       SphereBox[{2963.2999999999997`, 3477.9000000000005`, 2259.2}, 20]}, 
      {RGBColor[0, 1, 0], SphereBox[{3041.4, 3549.7, 2224.}, 20]}, 
      {RGBColor[0, 1, 0], 
       SphereBox[{2988.2000000000003`, 3442.7, 2406.7}, 20]}, 
      {RGBColor[0, 1, 0], SphereBox[{3084.9, 3389., 2417.7}, 20]}, 
      {RGBColor[0, 1, 0], 
       SphereBox[{2993.4, 3533.6, 2470.2000000000003`}, 20]}, 
      {RGBColor[0, 1, 0], 
       SphereBox[{2907.7000000000003`, 3376.7000000000003`, 2445.5}, 20]}, 
      {RGBColor[0, 1, 0], 
       SphereBox[{2966.1000000000004`, 3353.1, 2173.3}, 20]}, 
      {RGBColor[0, 1, 0], SphereBox[{3062.6, 3299.4, 2185.2}, 20]}, 
      {RGBColor[0, 1, 0], SphereBox[{2883.8, 3284.1, 2202.}, 20]}, 
      {RGBColor[0, 1, 0], 
       SphereBox[{2954.7000000000003`, 3378.1, 2065.8}, 20]}, 
      {RGBColor[0, 1, 0], 
       SphereBox[{2830.6, 3675.5000000000005`, 2324.5}, 20]}, 
      {RGBColor[0, 1, 0], 
       SphereBox[{2926.8999999999996`, 3751.8, 2319.2}, 20]}, 
      {RGBColor[0, 1, 0], SphereBox[{2723.4, 3699.1, 2398.7}, 20]}, 
      {RGBColor[0, 1, 0], SphereBox[{3136.2, 3838.3, 2664.2}, 20]}, 
      {RGBColor[0, 1, 0], SphereBox[{3025.3, 3870.2, 2445.6}, 20]}, 
      {RGBColor[0, 1, 0], 
       SphereBox[{3473.8999999999996`, 3641.4, 2991.5}, 20]}, 
      {RGBColor[0, 1, 0], 
       SphereBox[{3372.3999999999996`, 3668.3999999999996`, 2965.5}, 20]}, 
      {RGBColor[0, 1, 0], 
       SphereBox[{3749.2, 3698.4, 2964.3999999999996`}, 20]}, 
      {RGBColor[0, 1, 0], SphereBox[{3539., 3589.8, 2864.}, 20]}, 
      {RGBColor[0, 1, 0], SphereBox[{3590.8, 3478.9, 2861.2}, 20]}, 
      {RGBColor[0, 1, 0], 
       SphereBox[{3534.7000000000003`, 3668.7, 2757.6}, 20]}, 
      {RGBColor[0, 1, 0], SphereBox[{3491.4, 3758.6, 2754.9}, 20]}, 
      {RGBColor[0, 1, 0], 
       SphereBox[{3595.9000000000005`, 3627.3, 2631.5}, 20]}, 
      {RGBColor[0, 1, 0], SphereBox[{3583.8, 3520.2, 2620.4}, 20]}, 
      {RGBColor[0, 1, 0], SphereBox[{3539.3, 3709.3, 2515.6}, 20]}, 
      {RGBColor[0, 1, 0], SphereBox[{3604.5, 3689.7, 2427.4}, 20]}, 
      {RGBColor[0, 1, 0], 
       SphereBox[{3438.3, 3670.6000000000004`, 2488.8}, 20]}, 
      {RGBColor[0, 1, 0], 
       SphereBox[{3536.9999999999995`, 3857.2000000000003`, 2548.5}, 20]}, 
      {RGBColor[0, 1, 0], 
       SphereBox[{3462.8999999999996`, 3877.9000000000005`, 2628.7}, 20]}, 
      {RGBColor[0, 1, 0], 
       SphereBox[{3636.3999999999996`, 3890.9999999999995`, 2584.4}, 20]}, 
      {RGBColor[0, 1, 0], 
       SphereBox[{3497.0999999999995`, 3944.8, 2432.5}, 20]}, 
      {RGBColor[0, 1, 0], 
       SphereBox[{3407.5000000000005`, 3911.3999999999996`, 2354.9}, 20]}, 
      {RGBColor[0, 1, 0], 
       SphereBox[{3745.0000000000005`, 3655.7000000000003`, 2642.1}, 20]}, 
      {RGBColor[0, 1, 0], 
       SphereBox[{3788.1, 3727.0000000000005`, 2733.1}, 20]}, 
      {RGBColor[0, 1, 0], 
       SphereBox[{3823.2, 3599.7999999999997`, 2550.5}, 20]}, 
      {RGBColor[0, 1, 0], 
       SphereBox[{3791.7999999999997`, 3538.0000000000005`, 2478.5}, 20]}, 
      {RGBColor[0, 1, 0], 
       SphereBox[{3965.2000000000003`, 3627.9000000000005`, 2551.4}, 20]}, 
      {RGBColor[0, 1, 0], SphereBox[{4017.3, 3568.9, 2477.3}, 20]}, 
      {RGBColor[0, 1, 0], SphereBox[{4006.4, 3620.4, 2651.1}, 20]}, 
      {RGBColor[0, 1, 0], 
       SphereBox[{3971.9, 3772.9999999999995`, 2508.8999999999996`}, 20]}, 
      {RGBColor[0, 1, 0], 
       SphereBox[{3918.1, 3807.2000000000003`, 2404.}, 20]}, 
      {RGBColor[0, 1, 0], 
       SphereBox[{3628.4999999999995`, 4155.9, 2091.}, 20]}, 
      {RGBColor[0, 1, 0], 
       SphereBox[{3880.8, 4070.5, 2019.3000000000002`}, 20]}, 
      {RGBColor[0, 1, 0], 
       SphereBox[{3802.4, 3994.7000000000003`, 1997.8999999999999`}, 20]}, 
      {RGBColor[0, 1, 0], 
       SphereBox[{3976.2999999999997`, 4017.1, 2038.8999999999999`}, 20]}, 
      {RGBColor[0, 1, 0], SphereBox[{4230.599999999999, 2746.6, 2717.4}, 20]}, 
      {RGBColor[0, 1, 0], 
       SphereBox[{4182.3, 2652.6, 2653.6000000000004`}, 20]}, 
      {RGBColor[0, 1, 0], SphereBox[{4306., 2839.1, 2660.8}, 20]}, 
      {RGBColor[0, 1, 0], 
       SphereBox[{4347.5, 2916.7000000000003`, 2708.1}, 20]}, 
      {RGBColor[0, 1, 0], SphereBox[{4334.5, 2833.1, 2518.6}, 20]}, 
      {RGBColor[0, 1, 0], 
       SphereBox[{4343.099999999999, 2728.2, 2492.2999999999997`}, 20]}, 
      {RGBColor[0, 1, 0], 
       SphereBox[{4227.1, 2908.2999999999997`, 2441.}, 20]}, 
      {RGBColor[0, 1, 0], SphereBox[{4242.1, 2887.1, 2332.9}, 20]}, 
      {RGBColor[0, 1, 0], SphereBox[{4126.400000000001, 2871., 2468.6}, 20]}, 
      {RGBColor[0, 1, 0], SphereBox[{4235.3, 3057.6, 2461.3}, 20]}, 
      {RGBColor[0, 1, 0], SphereBox[{4240.3, 3105.6, 2573.8}, 20]}, 
      {RGBColor[0, 1, 0], SphereBox[{4237.3, 3131.7, 2352.2}, 20]}, 
      {RGBColor[0, 1, 0], SphereBox[{4243.8, 3230.4, 2364.}, 20]}, 
      {RGBColor[0, 1, 0], SphereBox[{4235.3, 3088.5, 2262.6}, 20]}, 
      {RGBColor[0, 1, 0], 
       SphereBox[{4477.2, 3022.5, 1717.0000000000002`}, 20]}, 
      {RGBColor[0, 1, 0], 
       SphereBox[{4375.2, 2784.1, 1845.1000000000001`}, 20]}, 
      {RGBColor[0, 1, 0], SphereBox[{4313.1, 2875.5, 1859.8}, 20]}, 
      {RGBColor[0, 1, 0], SphereBox[{4306.5, 2706.8, 1803.9}, 20]}, 
      {RGBColor[0, 1, 0], SphereBox[{4316.5, 2718.5, 2084.2}, 20]}, 
      {RGBColor[0, 1, 0], SphereBox[{4206.3, 2674.4, 2045.6}, 20]}, 
      {RGBColor[0, 1, 0], SphereBox[{4339.3, 2745., 2204.}, 20]}, 
      {RGBColor[0, 1, 0], SphereBox[{4368.3, 2898.6, 1550.1}, 20]}, 
      {RGBColor[0, 1, 0], 
       SphereBox[{4215.8, 2761.7999999999997`, 1430.8}, 20]}, 
      {RGBColor[0, 1, 0], 
       SphereBox[{4034.7000000000003`, 2567.5, 1473.4}, 20]}, 
      {RGBColor[0, 1, 0], 
       SphereBox[{4005.8, 2669.5, 1507.6000000000001`}, 20]}, 
      {RGBColor[0, 1, 0], 
       SphereBox[{4005.8999999999996`, 2558.8999999999996`, 1366.1}, 20]}, 
      {RGBColor[0, 1, 0], 
       SphereBox[{3962.2999999999997`, 2461.3, 1555.6}, 20]}, 
      {RGBColor[0, 1, 0], 
       SphereBox[{3992., 2467.7, 1662.6000000000001`}, 20]}, 
      {RGBColor[0, 1, 0], SphereBox[{3813.4, 2476.7, 1549.1}, 20]}, 
      {RGBColor[0, 1, 0], 
       SphereBox[{3767.4, 2402.7000000000003`, 1605.9999999999998`}, 20]}, 
      {RGBColor[0, 1, 0], 
       SphereBox[{3786.5, 2570.2999999999997`, 1585.8}, 20]}, 
      {RGBColor[0, 1, 0], SphereBox[{3782.1, 2468.5, 1450.2}, 20]}, 
      {RGBColor[0, 1, 0], SphereBox[{4306.1, 3385.9, 1859.3}, 20]}, 
      {RGBColor[0, 1, 0], 
       SphereBox[{4394.2, 3362.2, 1899.8999999999999`}, 20]}, 
      {RGBColor[0, 1, 0], 
       SphereBox[{4190.2, 3350.3, 1938.8000000000002`}, 20]}, 
      {RGBColor[0, 1, 0], SphereBox[{4102.1, 3375.1, 1880.9}, 20]}, 
      {RGBColor[0, 1, 0], 
       SphereBox[{4198.5, 3202.0000000000005`, 1974.8999999999999`}, 20]}, 
      {RGBColor[0, 1, 0], SphereBox[{4301.9, 3183., 2012.}, 20]}, 
      {RGBColor[0, 1, 0], SphereBox[{4130.299999999999, 3181.7, 2060.5}, 20]}, 
      {RGBColor[0, 1, 0], SphereBox[{4168.9, 3110.9, 1857.9}, 20]}, 
      {RGBColor[0, 1, 0], 
       SphereBox[{4220.4, 3150.1, 1767.2999999999997`}, 20]}, 
      {RGBColor[0, 1, 0], SphereBox[{4211., 3009.9, 1879.}, 20]}, 
      {RGBColor[0, 1, 0], SphereBox[{4018.7, 3105.2, 1834.7}, 20]}, 
      {RGBColor[0, 1, 0], 
       SphereBox[{3977.9000000000005`, 3017.2000000000003`, 1889.5}, 20]}, 
      {RGBColor[0, 1, 0], SphereBox[{3973.2, 3196.5, 1879.6}, 20]}, 
      {RGBColor[0, 1, 0], SphereBox[{3983.5, 3096.7, 1688.2}, 20]}, 
      {RGBColor[0, 1, 0], 
       SphereBox[{3873.2, 3089.9, 1674.8999999999999`}, 20]}, 
      {RGBColor[0, 1, 0], 
       SphereBox[{4020.0000000000005`, 3186.7000000000003`, 1634.}, 20]}, 
      {RGBColor[0, 1, 0], SphereBox[{4044.2, 2977.5, 1624.5}, 20]}, 
      {RGBColor[0, 1, 0], 
       SphereBox[{4018.3999999999996`, 2973.9, 1523.8}, 20]}, 
      {RGBColor[0, 1, 0], SphereBox[{4147.7, 2982.3, 1633.5}, 20]}, 
      {RGBColor[0, 1, 0], 
       SphereBox[{4009.7000000000003`, 2891.6, 1672.}, 20]}, 
      {RGBColor[0, 1, 0], 
       SphereBox[{4185.799999999999, 3433.4000000000005`, 2065.8}, 20]}, 
      {RGBColor[0, 1, 0], 
       SphereBox[{4091.2999999999997`, 3423.4, 2145.1}, 20]}, 
      {RGBColor[0, 1, 0], SphereBox[{4287.1, 3517.4, 2083.5}, 20]}, 
      {RGBColor[0, 1, 0], SphereBox[{4360.6, 3531.5, 2017.5}, 20]}, 
      {RGBColor[0, 1, 0], 
       SphereBox[{4297.8, 3596.9, 2204.2999999999997`}, 20]}, 
      {RGBColor[0, 1, 0], 
       SphereBox[{4209.599999999999, 3659.7000000000003`, 2209.5}, 20]}, 
      {RGBColor[0, 1, 0], 
       SphereBox[{4313.1, 3500.3, 2322.2999999999997`}, 20]}, 
      {RGBColor[0, 1, 0], SphereBox[{4220.6, 3438.5, 2326.6}, 20]}, 
      {RGBColor[0, 1, 0], 
       SphereBox[{4079.3999999999996`, 2252.6, 2381.}, 20]}, 
      {RGBColor[0, 1, 0], SphereBox[{4131.3, 2277.1, 2289.3}, 20]}, 
      {RGBColor[0, 1, 0], SphereBox[{3948.8, 2210.2, 2389.9}, 20]}, 
      {RGBColor[0, 1, 0], 
       SphereBox[{3887.2999999999997`, 2196.3, 2315.2999999999997`}, 20]}, 
      {RGBColor[0, 1, 0], 
       SphereBox[{3878.3, 3390.9999999999995`, 2938.2999999999997`}, 20]}, 
      {RGBColor[0, 1, 0], SphereBox[{3821., 3425., 2849.2999999999997`}, 20]}, 
      {RGBColor[0, 1, 0], 
       SphereBox[{3849.1, 3456.7999999999997`, 3022.8}, 20]}, 
      {RGBColor[0, 1, 0], SphereBox[{4079.8, 3368.6, 2787.6}, 20]}, 
      {RGBColor[0, 1, 0], SphereBox[{4024.1, 3406.7, 2908.}, 20]}, 
      {RGBColor[0, 1, 0], 
       SphereBox[{3910.7999999999997`, 3153.1, 2874.6}, 20]}, 
      {RGBColor[0, 1, 0], 
       SphereBox[{3860.7999999999997`, 3148.5, 2751.6}, 20]}, 
      {RGBColor[0, 1, 0], 
       SphereBox[{3778.6000000000004`, 3200.2000000000003`, 2728.5}, 20]}, 
      {RGBColor[0, 1, 0], 
       SphereBox[{3917.3, 3071.3999999999996`, 2641.7000000000003`}, 20]}, 
      {RGBColor[0, 1, 0], 
       SphereBox[{4022.9, 3052.5, 2657.1000000000004`}, 20]}, 
      {RGBColor[0, 1, 0], SphereBox[{3835.2, 2944.9, 2614.}, 20]}, 
      {RGBColor[0, 1, 0], 
       SphereBox[{3850.5000000000005`, 2918.4, 2507.}, 20]}, 
      {RGBColor[0, 1, 0], 
       SphereBox[{3876., 2859.7999999999997`, 2672.8}, 20]}, 
      {RGBColor[0, 1, 0], 
       SphereBox[{3658.2999999999997`, 2961.2, 2641.7999999999997`}, 20]}, 
      {RGBColor[0, 1, 0], SphereBox[{3623.8, 2838.7, 2601.8}, 20]}, 
      {RGBColor[0, 1, 0], 
       SphereBox[{3904.3999999999996`, 3172.5, 2528.8}, 20]}, 
      {RGBColor[0, 1, 0], 
       SphereBox[{3965.9999999999995`, 3278.2, 2535.5}, 20]}, 
      {RGBColor[0, 1, 0], SphereBox[{3826.4, 3144.3, 2425.6}, 20]}, 
      {RGBColor[0, 1, 0], 
       SphereBox[{3774.6000000000004`, 3060.5, 2408.6}, 20]}, 
      {RGBColor[0, 1, 0], SphereBox[{3811.7, 3245.5, 2321.9}, 20]}, 
      {RGBColor[0, 1, 0], SphereBox[{3890., 3318.3999999999996`, 2338.}, 20]}, 
      {RGBColor[0, 1, 0], 
       SphereBox[{3822.3999999999996`, 3184.7000000000003`, 2181.6}, 20]}, 
      {RGBColor[0, 1, 0], SphereBox[{3911.8, 3118.3, 2179.4}, 20]}, 
      {RGBColor[0, 1, 0], 
       SphereBox[{3733.7000000000003`, 3120.9, 2160.1}, 20]}, 
      {RGBColor[0, 1, 0], 
       SphereBox[{3837.8999999999996`, 3288.2, 2085.4}, 20]}, 
      {RGBColor[0, 1, 0], 
       SphereBox[{3866.4, 3246.3999999999996`, 2003.1}, 20]}, 
      {RGBColor[0, 1, 0], SphereBox[{3677.3, 3318.1, 2339.6}, 20]}, 
      {RGBColor[0, 1, 0], SphereBox[{3672.5, 3441.5, 2346.}, 20]}, 
      {RGBColor[0, 1, 0], SphereBox[{3568.6, 3242.2, 2349.1}, 20]}, 
      {RGBColor[0, 1, 0], 
       SphereBox[{3569.8999999999996`, 3142.4, 2344.}, 20]}, 
      {RGBColor[0, 1, 0], SphereBox[{3436.9, 3302.2, 2368.2}, 20]}, 
      {RGBColor[0, 1, 0], 
       SphereBox[{3435.1, 3404.6, 2332.7999999999997`}, 20]}, 
      {RGBColor[0, 1, 0], SphereBox[{3331., 3221.8, 2293.5}, 20]}, 
      {RGBColor[0, 1, 0], 
       SphereBox[{3353.4999999999995`, 3222.6, 2184.7000000000003`}, 20]}, 
      {RGBColor[0, 1, 0], 
       SphereBox[{3329.9999999999995`, 3115.9, 2327.4}, 20]}, 
      {RGBColor[0, 1, 0], 
       SphereBox[{3229.3999999999996`, 3264.6, 2307.9}, 20]}, 
      {RGBColor[0, 1, 0], 
       SphereBox[{3403.3, 3307.3999999999996`, 2516.5}, 20]}, 
      {RGBColor[0, 1, 0], 
       SphereBox[{3315.9999999999995`, 3383., 2559.4}, 20]}, 
      {RGBColor[0, 1, 0], 
       SphereBox[{3473.4, 3225.9, 2594.6000000000004`}, 20]}, 
      {RGBColor[0, 1, 0], SphereBox[{3544.4, 3164., 2561.2}, 20]}, 
      {RGBColor[0, 1, 0], 
       SphereBox[{3449.4999999999995`, 3222.5, 2737.6}, 20]}, 
      {RGBColor[0, 1, 0], 
       SphereBox[{3444.6, 3325.1, 2771.3999999999996`}, 20]}, 
      {RGBColor[0, 1, 0], 
       SphereBox[{3529.2999999999997`, 3164.8, 2782.3}, 20]}, 
      {RGBColor[0, 1, 0], 
       SphereBox[{3317.6000000000004`, 3155., 2772.5}, 20]}, 
      {RGBColor[0, 1, 0], SphereBox[{3282.6, 3049.1, 2699.9}, 20]}, 
      {RGBColor[0, 1, 0], SphereBox[{3335.7, 3010.8, 2624.6}, 20]}, 
      {RGBColor[0, 1, 0], SphereBox[{3044.3, 3027.3, 2632.}, 20]}, 
      {RGBColor[0, 1, 0], 
       SphereBox[{3030.5, 3180.2, 2641.7000000000003`}, 20]}, 
      {RGBColor[0, 1, 0], SphereBox[{2940.4, 3214.8, 2587.}, 20]}, 
      {RGBColor[0, 1, 0], SphereBox[{3020.1, 3212.4, 2747.4}, 20]}, 
      {RGBColor[0, 1, 0], 
       SphereBox[{3119.1, 3230.8999999999996`, 2598.1000000000004`}, 20]}, 
      {RGBColor[0, 1, 0], SphereBox[{3074.7, 2985., 2487.6}, 20]}, 
      {RGBColor[0, 1, 0], SphereBox[{3174.6, 3023.6, 2457.3}, 20]}, 
      {RGBColor[0, 1, 0], SphereBox[{3079.6, 2873.8, 2482.9}, 20]}, 
      {RGBColor[0, 1, 0], SphereBox[{2971.8, 3031.4, 2386.5}, 20]}, 
      {RGBColor[0, 1, 0], SphereBox[{2996.8, 2992.6, 2285.4}, 20]}, 
      {RGBColor[0, 1, 0], 
       SphereBox[{2870.6, 2994.6000000000004`, 2413.9}, 20]}, 
      {RGBColor[0, 1, 0], 
       SphereBox[{2968.6, 3142.2000000000003`, 2380.9}, 20]}, 
      {RGBColor[0, 1, 0], 
       SphereBox[{3305.2, 2843.4, 2558.2000000000003`}, 20]}, 
      {RGBColor[0, 1, 0], 
       SphereBox[{3315.9999999999995`, 2631.1, 2497.8}, 20]}, 
      {RGBColor[0, 1, 0], SphereBox[{3687.2, 2552., 2505.6}, 20]}, 
      {RGBColor[0, 1, 0], SphereBox[{3900.6, 2544.7, 2525.}, 20]}, 
      {RGBColor[0, 1, 0], SphereBox[{3922.5, 2652.4, 2543.4}, 20]}, 
      {RGBColor[0, 1, 0], 
       SphereBox[{3912.7000000000003`, 2517.8, 2382.1000000000004`}, 20]}, 
      {RGBColor[0, 1, 0], 
       SphereBox[{3834.2, 2467.2000000000003`, 2344.6000000000004`}, 20]}, 
      {RGBColor[0, 1, 0], 
       SphereBox[{4015.9, 2555.3, 2307.1000000000004`}, 20]}, 
      {RGBColor[0, 1, 0], SphereBox[{4117., 2622., 2361.3}, 20]}, 
      {RGBColor[0, 1, 0], SphereBox[{4193., 2652.4, 2305.6}, 20]}, 
      {RGBColor[0, 1, 0], SphereBox[{4105.2, 2650.9, 2456.5}, 20]}, 
      {RGBColor[0, 1, 0], 
       SphereBox[{4017.4999999999995`, 2525.6, 2178.1}, 20]}, 
      {RGBColor[0, 1, 0], SphereBox[{4097.8, 2545.6, 2123.8}, 20]}, 
      {RGBColor[0, 1, 0], 
       SphereBox[{3946.1, 2465.2999999999997`, 2145.1}, 20]}, 
      {RGBColor[0, 1, 0], SphereBox[{3066.5, 3522., 2850.6}, 20]}, 
      {RGBColor[0, 1, 0], SphereBox[{3013.5, 3629.9, 2904.4}, 20]}, 
      {RGBColor[0, 1, 0], 
       SphereBox[{3024.6, 3718.3999999999996`, 2861.3}, 20]}, 
      {RGBColor[0, 1, 0], 
       SphereBox[{3141.3, 3532.7, 2741.7999999999997`}, 20]}, 
      {RGBColor[0, 1, 0], 
       SphereBox[{3162., 3622.0999999999995`, 2704.7000000000003`}, 20]}, 
      {RGBColor[0, 1, 0], 
       SphereBox[{3191.1000000000004`, 3451.8, 2713.5}, 20]}, 
      {RGBColor[0, 1, 0], 
       SphereBox[{2535., 3352.7000000000003`, 2587.1}, 20]}, 
      {RGBColor[0, 1, 0], SphereBox[{2631., 3297.6, 2576.7}, 20]}, 
      {RGBColor[0, 1, 0], 
       SphereBox[{2654.7000000000003`, 2920.9, 2505.3}, 20]}, 
      {RGBColor[0, 1, 0], 
       SphereBox[{2919.1, 2436.1, 2328.6000000000004`}, 20]}, 
      {RGBColor[0, 1, 0], SphereBox[{2824.5, 2487.7, 2339.8}, 20]}, 
      {RGBColor[0, 1, 0], SphereBox[{3017.8, 2526.4, 2255.}, 20]}, 
      {RGBColor[0, 1, 0], 
       SphereBox[{3119.6000000000004`, 2484.9, 2273.7}, 20]}, 
      {RGBColor[0, 1, 0], 
       SphereBox[{3000.6, 2518.2, 2145.2000000000003`}, 20]}, 
      {RGBColor[0, 1, 0], 
       SphereBox[{3013.9, 2670.7000000000003`, 2298.9}, 20]}, 
      {RGBColor[0, 1, 0], 
       SphereBox[{3006.2000000000003`, 2677.3, 2409.6}, 20]}, 
      {RGBColor[0, 1, 0], 
       SphereBox[{3106.2999999999997`, 2723.7, 2267.8999999999996`}, 20]}, 
      {RGBColor[0, 1, 0], 
       SphereBox[{2893.9, 2744.7, 2242.8999999999996`}, 20]}, 
      {RGBColor[0, 1, 0], 
       SphereBox[{2888.2999999999997`, 2774.7, 2123.4}, 20]}, 
      {RGBColor[0, 1, 0], SphereBox[{2796.5, 2773.8, 2329.1}, 20]}, 
      {RGBColor[0, 1, 0], 
       SphereBox[{2717.2000000000003`, 2822., 2292.8999999999996`}, 20]}, 
      {RGBColor[0, 1, 0], SphereBox[{2806.1, 2748.8, 2424.9}, 20]}, 
      {RGBColor[0, 1, 0], 
       SphereBox[{2893.9, 2311.7999999999997`, 2243.7999999999997`}, 20]}, 
      {RGBColor[0, 1, 0], SphereBox[{2837.6, 2322.9, 2135.}, 20]}, 
      {RGBColor[0, 1, 0], SphereBox[{3040., 2032., 2134.2}, 20]}, 
      {RGBColor[0, 1, 0], 
       SphereBox[{3221.5000000000005`, 1976.5, 2168.1}, 20]}, 
      {RGBColor[0, 1, 0], 
       SphereBox[{3083.2000000000003`, 2145.2000000000003`, 2044.1}, 20]}, 
      {RGBColor[0, 1, 0], 
       SphereBox[{3165.9, 2113.2000000000003`, 1977.3}, 20]}, 
      {RGBColor[0, 1, 0], SphereBox[{2998.6, 2178.3, 1980.2}, 20]}, 
      {RGBColor[0, 1, 0], SphereBox[{3118.1, 2232.4, 2103.4}, 20]}, 
      {RGBColor[0, 1, 0], 
       SphereBox[{3362.1000000000004`, 2307.5, 2344.}, 20]}, 
      {RGBColor[0, 1, 0], 
       SphereBox[{3344., 2401.6, 2316.7000000000003`}, 20]}, 
      {RGBColor[0, 1, 0], SphereBox[{3419.5, 2245.5, 2291.5}, 20]}}, {{
       {RGBColor[0.368417, 0.506779, 0.709798], AbsoluteThickness[2], 
        Specularity[
         GrayLevel[1], 100], GraphicsComplex3DBox[CompressedData["
1:eJw8W3k01O/3V0JaaCO0U4iSpOx5CZVIJZI22SJS9i1kiRAVss4w+wwz1rEm
EokQoZIlCaHEp7RoUfq9v//8/nLOPffcuc/z3Pta5oxN9lcsnOYLCAioLxUQ
ECT+bh1vlTnIZEC4cX30xd03EKA1Gbp0cyGUnP1td19hgLszTubSWDTsA91t
LpgXQtC+0vV6MAOysYUfU+tvwOzef7tqAwoxf3iJfFoxA6HrjKzvLo/5//zz
1auCLlTQYX0/YeGbo3EI8TD+8cCpAI2KcdFHfehYEtNgHh8Rh2SzPdnHAwog
fPgm80csHePHNZ4eOHwTvUEMaSqzANS3EulL2+hQuyEQnbHmJh5l870WJxXg
19m2BV/3M/BySYIZ60k8sld/n3HOyseD/pGWI+sZ2PshzaSRkwAJPitI8FY+
TJUap2W0Gaj4WrVfePctOHo/ZJAa8hGdV6j8wJ4B89VFJqNWCZjqEd8o8CIf
+/vldlldYOKGzopJrRsJKJc/r7LrXx6oTzqeVZ1iYmHBq/sDkbdwKd/XP2Mo
D3OTayc++zGR3LBdkjH/NmIOFB9VkskH89+VwzcjmFhh4bL/n9AtdD0kiTRo
5EN+77KhLT4sPPlH/umYEI+nf7841N3Kg7ops/BRBAuj3bNTn7wS0KR1bWKt
Sx7uBKlm7OGw8NtsKIk7mAA/kxgNo+w8RLiTW9LTWRjwjcja8DseV5f+KXrf
kAehh3vP1iqz0V7YeH3ibyx6ZvtbIw3zsNPGT0HtOBv1r1reOsbHYX2n9M23
q/Igvuuip0EkG5s9u/S/PohDvU/OZZUDeRjJ2MlpP82Gqkn7SIBqHIIproWd
vnlYFry16jtR57lSs9+JV9FY2f94qdL6PHx9WZX6hKjjJynWkj8SjU+lfqnK
Ezz43a8+HVTBhoiwq8pYWTSeeX1fvEg6D8l2ytc4N9hwlNnSfys3Gl/TjSIX
Hs6D5WTjon8/WMh7kHy/aW8kWlcf2bZUJA+11QIPVTew8aH0aG3tZASUOScf
Dz/jIVRzg7/eITa8xvJU/rONACUqV+72LA8rXUbrFsuxsfvzJ6WZ4gjoz1Di
7qnlgbyxjcpTZ2H3z1tVj0PCoKMaPvvlPx6MLD51xR1hoXLM9wldKAyUx4t6
ekp54N/S+PTXmYXQxnZ5yXOhML12bHa4n4dFZyVq1h9mwf+DwOIz5tcw/qFp
/V+JPCjeEKJQiDkJFpDvC6gMhXdr7brMFh4qpYXubb3ExJp5AR4VgyGQf2L7
rfAmD+XTQs2q55nYl2kc4dt9FaQP6R9cmDzI2woXss2ZYGR8/binMBjvJ3+u
OD7CQ0wp2bAjnIHMBQMekYvDkUDNdO6/wkP+jQXGl1IZOFWyPd2kLAz5b2UP
PdjBwxeNdv5OFwbO3DV6srf2Gpr15tW9UuOhzfFCccpxBi6TOnV7d4ch92/A
m29ePHS724mEfadjZ/rNwrMzkSg8knCD/5uLFp2rP2eXMcDR9E07khCJwI4m
lZW1XHgFbOyMeEHH0vlmy98IRuJfUivHis9FKFf4rfA9OtLs7LdOXorE7hWJ
At+nuHhn9mr9uk461myfoA1uuYGNUpKc+QFcjJSwVWU/03Gs39zayCcaFzqM
3iQc4sIvZG5kUwnRz+vx2GKbaDxxNrZzVeDCX3JH19q7dMxuj3xhtvgGIgol
lQYtuej4oWB6iMCxJQ7shObkWJSqJ6XJfMyFbsl2u+3XGBBoEbi+Lj0GTULF
axY8y0UmZ0dDjQUD1/lrE5+1xCBIgvQzJCMXKpNbC/r2MXDHtD7zamMsnI2C
fe6W5aLBQlPX35p4l88/LWpuxOF8pe5H2sVcBGT8oJQfZcImt6XkpW8sJig9
RtY2uYiZOnP9ww4m9PK80gSqY/HH/twF9XW5eMHO2sjdQ+DMV+qe921x8Lpa
v+Ta9lzMZmlenjrNwvx7grlL6bH48Phf5et3OdB/Gxf2ficLKUu37r7/IAb1
QxzdkuEc1MqMSL+TYsHL6cGs0YpYxFY9c/zCyMHVnjsiH/axMLgs40ra91gU
ZSsMrWHn4K5xd9DiURb+/dzQbSEYjbV77/gEeORgvfrbVYUMFtLPb+ZJUaLg
pu/aFhiUgxVhRttOJLIQVT07cfhHFHTDPl7q0cpBTKJ2Er+LhUnLHxIxp6Mx
Fbp81asdOXg/zV7u9YvY341rLqiMhMOAWxuhsTIHu5rdtm0pY4EiE/SI+jUc
ZAmHB0u35MCy6s+JNhYLCz6LFoeeiIDVC5W2zHcciI5o6MpMsLB8hnt8yf4I
/Ha5mdjQxcFdrv8T8XgW5JXkizhhVzHvt3nz1RoO/ht53/7emoWKSge544+D
US42IM/q5oDtK5tec4yFRS85XVK1Ifi4bJ5pWBoHZrrFie+iWAjc72rrHhSM
PX+8pk6EcvB1g36N8R0mCi/sjtrwxx9Kr8cUayI4uL15V3BZMBPLvGUuvn4b
iHvz7pwJpXEg9/V5/aHrTGw6GLrzzX9BeH3Ox6fLgYMb/w0K9qcx8VAn4/Cm
RYE4rNWK5cYcbHXx0d5ny0ALq9tnuVwAJCWFnFbrcWBQvldf14EBofcsZ7uF
QQjaNTpf3Y6D0fl+LtsJ/iW3ZJ52XXoV0QIR4UwFDtpKeQ67Ahiwi2l1kVEM
hOwIbeSGIAcibpULttrR0ZY6smndtmD8JX/Y4dbHhrmqsa+2Hx2lPy0YXuUh
WJsjiZiFHLhVd3SocumQDrbrP21O4JXd77jQ1wQf/DA8vyGF4F+ZLzbCDcGw
PNEWZFfAxnTyK8dFS+lgOhp4corDUeleuzzLlOCDksMjrXJ0lKf5Prn4v/f6
oOt7kOCDskW04uALdDwo4m4vUozAsG9vwp9LRP6E0q77R+jIC/HrnkoOB/XX
aaVju9ngPGdFau2hY4HacpXz2VH4JBOpsJHJguOjfW/OmtBxR0b4S/W2aPTe
b4+Vf8NCwuUfP4UI/ZCZ8n7NaHEUnJWquv/0s9AReip7yJcOsfyv1jFyUQiJ
vewzQ2PhEeN0dV4zHS9CFN0qNWPQKleTVCTMglTDy8e5r+kQD9xsPTAag+kI
r/sHdIj63j/HJUQYSJ18duzL2hg8O/3O3NyKBc3joW+kvtFxevq5U9uVG8j9
oyJfsZHYN5qB9KsSBvj3jGcMDsUgsDv6+mw0E5MkdvSFLgZG9zh0MhYS+xjl
NuJazMTXb52umoNE/bTL4R/0YrB9h+5TkSEmxn5f+pvzkAEHmWPsG9duYOaa
tXt6ORPLT/l9KecyYTiaqH4jPhpvyhtuPl3DxJPVeo8e9DBhkP6SZKt6A2Mf
9ywN2cvEd/Z9x6tdxN/of0laN6Nxd2CvZII/k9BJ35K9mUz8eH5f2W48CvE5
T+++tmRCTnqoX9mUhQKhtNrDrEhcfqPo7POSgVurxCIr4ljIV6JeWD4Siber
6wNOfWbAml716d//9Iz/3pU34yNxaSxfd6UqcV52wkGf3Sw0W+y+1GQeid95
q5S3SzAhdMOmQ8GAhbtZa/44LrgGs8vbosQrGDgf3zXMDmNhIXs4w8ApFPIb
KQN/2hlQbuyaJRH86xMhQl5lH4o451t71y1nouOhzYe1iiwIBGFOY941FJWt
Gdvxi4H89Ag/60dMlOSLXGkP9cey2wPHz2UxoHYmgxzzjYniVAc17io/KEbv
OnOxlIF7pscCXr1mIlxD8piEpR/2SvKe3Z5hQD1G24LNYyLSvCpB64E/5DdY
NV0n3mlrU9dvXzEmxF9eOb902As//zS9WONN8E34Nfm365h4mrHoZ3mHB4Zc
3huXRzNAeiQep7qAiWMkz4leLU9oP5wqNGpioFLU4VzjNwbudndbqJp645hl
214uMTe+li4Vu6QYkKpY/8VJ3Rs73VaQQkQZaGhZpqM/j4G5/459+CPriUv1
q25sW8nAOOvhC7ExOp78mbtUWOEJcVnS3INjDKTvkDom+JeO4YZWX6lmb7xo
SV+x7CADemdU3WtO0HHY81BFmpMfzLdcfvziFh1vX4WsXqtIx0/Xs6tbq33w
OMMp7nw8HfeCQw6rL6KD8sX1RG+ALwQW+8j+aaJDcp4q46UmHd9+Ws+wNvkj
NjX4rEcLHVlb5bcUfqMh9Wjsf2MdQYj3SDHwWE3s28PtQSGlNFybWVj78ngQ
uiLOc/bO0XBzeW2VYBoNRsfJXatTrqJl09nNl1XpsAyqcNr9iobT+Wvnb10R
jOviSQ8oxP43zmR7WxM+4gvNd0XR82ug1AVVOWbRkEhmfvHRp+OR+ZLGJXv+
p98qX4Z60XBdZPqJnhIdufG6w8+/h0FivsWRaRoN9+w+mmy0pWNQzG0LJZeI
z61Uf/WUBkubz1pL5BkwZqW9aKmLwNs7wnU9+jSMmB1k+xP7fkxuzqtnbSRC
dh0rfL2Chm+fT64U7KVj3sCf+7W1kRCQnxa+b0yD018BTtoiBr6fS13Hd4yE
QyRbqoLop/rQrZLnRQx8PU93P2gXTejgqO0aojTcub0xTJnA8/ZHFgEe+6Mx
azDr4jlIhUDB6dFV5gxsqG+1bTgcjVjbhvc6UjRsu9gsVUPMl5HtGiuySzQ2
XTPPn7ePhsktVVsdCJ3WcdvzWXZpLBbHJumFbaLhueFD1Yfv6DBoP+znrxWL
2pMH6hS+UmH2uvpX4BM6VP1nGAxKDDwHdaWOKxD9Pyj/spY4b62mzN8WmVjU
iMfc5VnRsPZinzvnKB3vpac2R1+OR9P2EcfW8zSYTJt1+W0k8PBR3OIe4Xjs
/M9keJ46DXetzBrrRenw+sCT1LK6iYEFbzxlL9Dg3NZr91WLjn/6Yqrj1Tfh
beT/7WMSDZcEbdlXH9BQUhK1uWThbewUDvz2q4SGXQcCNuQH0bDv8uSDE5tu
o+XYx7oRKg3vxx/L7nWmYchbibbq1i2sq2nZvqSPhk3MvNwlPBos7j0S9vS9
heueJ8/LTtHQttzeqY3gqYUVJbK3S+7ApFr0UYk0HXtfVC/y/UiDn6ucQadQ
Ig5mBv3ct4XgRfkL8RXDNOBixHLlljtgRGWUNjrSkeOweFx8DR1dZSu+vve/
AyZH8ZqGDR0ZaoLMkFE69k1PqWtIJ6FpRjL4hTsdjEe/268TOtbkF+vIncAk
6HorlFhcpSMx4h/5XRkd3aPlCxeeTIJpdc2HX7V03JgW8RoYp+PZwNxUwY9E
dOvn86/y6ZBK2PVlMo2B0ntDu9OvJuPXorCDvZfoUOdFl5mfYaCTme9V2ZAM
49POHw/4E3t08GqwlBeBBxOJx6hjyYhq/Aq7Sjo0lRTvleczcPXf41VhWcnQ
8luS/SWfwAWzGeH1hK+fJ3CDpf31Loo3ck2MO4l7fr2+oZrQ1W37V3pFiadA
M83su+p7GnaouHg0xzIgomqvEeuRgp0P+//eWkUn8F2/RKmVAZ0PL133WqaA
a6JlwfhLg8uPp2vfnGVgvV7xi0VHUjF/oOPYk59UvIl75rFfjuDHsFWfhI+m
guKfI3t2Iw1FuUkuDA3ivO6J5EUtqbjc0cuo1aNBW/LOKh3iXFNbVSLEmlPR
uXv+cyVJGhZMHRwtJM7xdmy2vUMmDVcjzra/OUTFygUDd1ck0KGScETotUga
ZJcKDo/EUJH3NqmdRviIM4u0+N6JaTjCWrPCLo2KrOa59frEu4g5jl51YaYh
R8Zv7rQNFWKGgSuE82iIDBq4H7cgDZcW7MzOlqMi9KKcCqOQBm+/2bAtP1Jh
+Efe+eNFKvjtzn9COTSslgqkfohIQzDb88+cBxX7cmreDjFoUFh7ut/8ThpY
BVd38ZWosHjbq9F5hwqJYmmLe/Gp+Plwn8w2Vyp++Q11hhRSCR20u3HiViqW
1ImUDuZScX3zUJU3jYrpsw4iK6XTEBB9YdqTyBtI6N3YFEEF3fRA8pBkGhyj
adYPrlAJ/n6vcTiYgsXHlvtUi6VCkCZI4krQoGPXH3zvMwW7I2Y+RCmlIpWm
+fu4DoHPdZaPJp9RYDoslSFZmgrlwgj7w0T8b5xdaNhpCjYV75I7nJ6K9ILD
gkyijpCK7pZKEQq6FjT5ZgqmIuxmu/8VHTo2L79I+nSLAltZV8WebakIqFM1
8yX239DqbXC4EwXRxXtGvEtSYSZ62n7pLiLfq0T40Jts/EpOVt0TlwrL5z8T
RHbTsUHzb8SCKKJ/bU8jw4BUqJ390eVJzFNAYuU8rX8UzDKN75IyUyE0JKez
fy8Dgzf23NNpo+DYu16S2to0JD1cm/hLlYFolavaIscpsAsUMuv7lYpa3c+K
W44ycP9BU5irBRWlR5tOjlxMQ6tdgtvtnUwMWejLHLhKxXy/S/aDHmm49q9u
/vcfDNzMs5dXsaYi5rmos8xwGpw+S199MsSAk9TH+GMqVGgXOJ5d35+GYovR
EXtCp4klTawVVaah8teB57USGVAY0dz60ZHQcwvfyS3XpeHklMr1s1/ScexY
zS+SLBNvXPptywh+iD42JV93MANZraaX5Bcxkftl6GQ+sTdjZ4X95C5lwPts
E8nXjInhg+dWn3xJg27SafHv3ZnIZshw0jYzoT+8Rdmin4aVg7KC25IzUZM1
5d81xsDDFzWlINOgXmKYa/Y4E5ojwnk/CJ3qoDND3Z9Kw9kLwWUSoiRIf9jV
X72Mib7jFaUfCJxXHOhJs80nQyNjZ2ZjBAPwCa2LJfTDS5ndazrMyMjJFOzJ
P8LAyXx9JPwPP3e+0C7XJIOlPc/4PsFnX+IDdk0ROJ381b/COIMMda0dIi/C
GUgA+eIBop/N7pfUH0xkIWPE5e1mAvdU4VVtTOzdyd6ii++jsyBQY7+pMIKO
uvNGO9T8aWCuPnbi854scBRu2fZl0rHe7vLrXQQvePCWbGrMzALM764/SuiT
GCfLBd0NVOy39jI4fTcbWs9cd7dI0pHvOpD1rJOKnW91VXma2WifUnaMI/pe
NDi91q2UivNr9oRLd2Zhx6nFwfkL6RjtdYn05FDhm+SW1LwtG5k6hw5P6dJx
6qjfDetzFIzpXQl/2J4N2wh/gexeGpp8N9FLLSjYEzFmJB6cDV2b/p54gr+u
Sz9renWGgpPJ9x5bi2bjyu9hjbRmAi++yeUHuVCw8Mi++aJnspEkd802Zz4d
vDGBYZXwLNCFHhp1JmQT82fW1WxKR1IjTfP6/iz0MRusSoj+96u5yMQS/PSY
1zz9LyoLoXpyWWbNWUgo3zh5lti7N62KJO7DLOzPXh/vuj4bXapCzOyLdLhE
ZL46oUyGorv6Y7sD2fjY0Ck+uZgBRTvtV+qdJDS7LKzKJd7l/qN9Ww59oiPC
6WP4WXky6ie8lp0Ly8KWp3mfLOYzUB9tGnEtjIxNn7LXSA5kwapNp+/begZq
ta/tcEwmASIqxg6G2WDG6/ePzjHASNW5ba1CAtXMZf2qkSzMO+efrU3M+ZH3
6v0LE0lYNV4TkReaBU0rwTsfiDl0iw+4KjFDQiktMnf2TRb6I1uf3hViYlvG
XJe+IRmWBrcivd5nY4Dv1aPWyUTqQgZPdI6EmXUzGn8ysrHN3XteowAL751G
SZN2ZBzNfO12fE82rP8Tmpn/h4nQGTyS5ZBRUONT0Xw9GwvVhdquPGViw31H
jdj0LKS6+qYsFiJw1/XPrI8nC3aWAo9I17JwpuTlYHIvBSzzan8+n4X7l9tT
8C4Lp7v2Dlb4U/Dc9prDei4LgS/VFqn8zcK2b8eVdHIo2BBcO/7WhYX+GpE/
i8ayMfQzSPleMRWJNw+suZPGguTfM/NylhE4+ebUQTIxj39rJwcn+1hYM/lZ
Ny+Igi06rF26BJ+55cTGiz9l4W0eSUP8KAVhVo8lbaKo+Of9rokfw4LRyx9S
m0kUHHUL/zByhgZKpNBv8bUsVBr4PY2apuDgqEun/lVCT/9wiJchfOAmD3Mt
FQLHWp5v7ll3nAbrNWLS33exMK512/bvfCq6bPQ+1xE6z4lTGD2xgIXld7XC
tWsokHDX/J1H7AlfP75M2pyJtf7vgllLqKiVym8f1CB0TOoOlVxnJqTf/RAz
MKDi5TnKuWFiDzeialO3MRPCGkVdmiupUC5Riiscp6Hqg2Tu/m1M9I+vf/1g
HQWvPL1/xgXRccjqHdLSGZBpOeZBtqPgTmWR3m1C38zzXzGsnMmARP+lGuNS
CmIzpvIPMwj+359lOeTIQPdPra0uHhR0WBS5mDjR4b/5SomZAwMVjoL5q1Oz
oJ31u2w3hw6WU2AHbQ8Df3/sfZWbn4WSZvfubZN0pGjyRB23EXor6vKrfc+y
8FmuaovJIB2+AVY1k+/puPlFLb+oIgv+P/YLWRB4FMWSu670lcCfpWeXWcWQ
EA2DhW8KiH6k5J5KE7qHxGXcUbhOAoO/SucrobsZHlLzPkkz8G7xzt3HPUhg
U8P0736kw/Hulu0JL+jovDxRGuZDQqxK/pJrLDo+6aj+rBigY/WVU6IBTzMw
I7q+fVU2oec+2dzs9GRgREDr/IfaDPQGtSpdI3zAAx9ZbwsPBj4VnrGRccrA
N5MLOw8T/ecW79c+q82A3PrQ+bmeGVjeW/liOJ3Qi9tCLV7rMNAcFSCVUpMO
7dU7P8URvjFUkqpw+DQTatPn3wpXp0M/aW+N/ks6Ko9X7FMi4soaD93/252O
9Igzff4v/oe/R2QrjJiob33FCtZIR7LIkSWPCF1mrqgp0kfEFRS/eG4KSsfW
qGsKID73Z84GiWvnWLA69KK34Vo6fqyrNdR/Q0d9SeyVt5YsHJnQetb2JQ0l
dT9tSocI/OUs6TxvQ8ztE2tnpak0jCre0ysj0XGHTPf7Z88Cef3a2++m06Ha
qJCrRPDBm4tLVl/ey8b1ut0hlybSccv+wP1REeKcduOBW9aycVcsjTztn467
hgk5p4j3GMsSt+0wYCPPLaTgItHPHo57KqWfjlmW+h8pRza0L/q4bg3IREsD
560EwX+HWS7bvWPZyPjE+6NzIBPfZm2E3UIYUDovs/iHDRv8DS+Zvn8zIBxt
ovUniwEhgfKvD+LZOJ6RtcJBJROvzdNWcgjdrWi8QFKnmg1DE//bG1aTkRJ8
5lvYPCZeF5ltCshgQ83XsXjlMwLfStZ9+7GFidItI671LkR+i3edYSQJZRrf
0p4S97vvs3/oIIkNy+xoypFWEiwFdqVbbWTC9eqQespTNnQ1bO1WuGWhRnSY
u+YbE8Z5/B/v89hYZLNv3GVdFp4wlGhtYiw0P2XZqAawEdausW5HARmHOZc/
U1ey4PyppyuNQZwrzzKtZ5aMfUvlf//3k4mR9lGPoz1sJKpbP+ccyYKciN/5
Pd9Z6Gl0H3+myMEfnce5i0SycMiSN3lAhA1ansfikf/Y2K6cOBR0hwye+CuJ
Y/+xsELyMcdgCQf1cnKLpXrJuF5Pi9V/zYKJan2kyn4O4iRfxNXzyJCtiSQP
DLExyThzkhzFQehU/bIvrmSIxq3pGB9h46CZ1n+tRL5qkqq0yE8SgkHYjkY2
/A6Y9gc5cKB73yD5FaFXUrytnxs3sCFDuWxsSifqZBlK331Fwphqwt7O5xzQ
rToMTNM4UEju3NnMIaF6Yc9TvXsc2FFcKg+c4uBUT4i1ihIJkh02Rk/zOFhE
vi9qFsBB8fCnvb9sCB78KVZu28SBqYVc8pEyDhKUfQOYoST8+fggRSk9B5v2
nrigKsSBqL+O2eGTJCy/LV2u45aDnNv7hJZ3sWEtTb58pjMTZmJzn5s9iHzh
xvGrY2z0t73MLPmRCQ03RkdlVg4yS3sPkqQ52O8TO7npFAl3noqxHY/kwuqT
ZUX7eTbWaA082riLhEfxQV+s5XMxm76ikq7ExgLRKpYuLxMxJu/JXNVcXHMe
VNmvw8YOowvtel2ZsIoNPlphk4vemk0qXp5syAmV/bZxIcFNts981Qou1G9G
7qweZmH6c1PQS20SvpYk2umLcvHF4fVBWyoLUSEn6u3KMjEYlHx9ejkXiwx7
5KXLWahINNw3NpwJ6w/9no0yXJi5XhP3+0nw9XSaikAWCcl1PCenQS5Glrb3
O61io2zhXPfeK8T90C6W/5jhYpx9q7DpJQvmDUtfZk1kYsfLLcce/+DCpC75
2hFijsLzOdtspUgo/u4ssOstF8aKz3lT29hoDtaakh4jIXCKr2/Rx4PyuabT
s8HEXpwsn0+uJMFL7vf4hy88tFRK55QRuHHz4YHxFuLeOltUjswRcUqT7pV/
J9iQGm3pPGhHQs/dcfYFoo6A+4SscQobNm5Wic9kyfidKP1JcTwPzTpVqnxi
7l7tlI08/B8J9h71qv0f8vBGZvCCVBQx/+v++m9wI0Gmscn968c8dH7rO3OZ
wkbhCdVoGoUE/vj6bQZEfrVEufxCYt7P/RKcPiBJxhPhXXFnp/KxUSzfam0c
G/d6zPT6X5NwxHdkdk9vPigN9xvLzQgcSDI/WnWawAGNrKWT7/LRYnawZJkz
G7/4QgsUUkhoezJJWvErH6apWvv8mGykf/QobD5EhszaO7PuAwVwybP0WyjN
xsicrIPoCjJaGr91kR4VQO34VjJ9gIW+cS9x4VQScl4GdioPFWDZApd3zsT9
337x8HRjOwk/lSR+//1dgP1nkx+0bWVj86rT9KgZMjoMUuSeBRdi8omZeWYu
C8bKve7PW8k4oR2xb8ahEIe4d9d9dv3f99Tqh1leZES8+9Lvl1mIxpDtt647
spDwX1m4dRaZ2COhmiMlhXAhjz5QYbDwelFvjmtpNqp2HmyVrCpEReqDe1a2
LPxefhYGadkQvMeMCaAVYt1g30feehZC+w4M5LoR+pj1fq5rqBCcDRCRXMzC
+eePjJ/HZCN2fbyB5+9CGLySe1lL6KWTRQafQhypCLxx9r36dCFKp5r42ctZ
YDi4XNhB+MQ1tXUPensK8WRiqXtKBxPVLYKPdXSpmFTJ9OhZXIS989uD7zxg
wnP1wOE4EyJ/pYuQsFQRlIRi6jP+MaEtLJnsvZmGj0rTvk+2FcGk/+67980E
/7LW0jzX03D3XN9Sv3VFIAWSnvjHEX6tVzjG+A0VZeesPrcoF2F0RcGmkgjC
J2oLBB14R8US5Usn1+kUIdmHo7e5nokbGkPD3d+ocG/W21nALELo92kfMVcm
WMEHz/T+oGKhyXrWiswiCJbMz+PJE75Sza+aUkLFx5X/fg/dKYK6mv5fl61M
bJoSM8wqouLo3fU3QkhFKPRRaWy9xAQnOuHyxSwqbje0GE+tK0ZnTPluI1Um
KH/bopvIVHR0ulO7pYohmX4uwHSCgRCdvQeLTlKx5bsxyVu8GN//joowpxiI
avi7w8KGinfjdMStKkbRf3qPybuYCJyOK9rlSoXqFlK1UVwxqo/ZfVhI+N/9
i986zhJxybyJzTm3izGxZO8thTcMGHvfyk7dQoVlWlODa2oxzAPXCfkPMhBg
ozXRvpmKy8sCzogkFmPjA5w/SfDqR0XegPZnKh7lld6IGC+G0WR9ZUcAE8tK
jlqN/aXCPMnvm/6XYlztoc/07GEiQcdZOrqNCgPGYEzXYj7O2Gn/C9RjwqW4
jtZXS0V5zbq1EvP42OJ7qs7zGlHf6aj9uwc0CBsNvviygQ+70dsDR14wcTWv
/WVYOw2H2g0/Wm7lY1jMpO1LIhMOzAqnrZU05L0X7VY/xIeh23wpEwoTz89q
fYnPocHlHKu2C3zUG5gosocIH7Tg9kKzWjranxj4uSvycaxn7YW/4iw8+ubs
NllHx7786TTFHXxsU/1kRGkhznWd1RBF6LaAMzcoyUf52N1ze7FZD8HnyU/t
RjvpWBDwKqTHhI9TYTXbuOtYOLSN1qyXysDelRnL1N8Wo6wj/fY04b+0BOuy
5kcxMMn94pA9UQyVpI62zDvE/MuV9j8rYyDsnSJzywI+vkvoSAneZaLN7K7I
4iYGusyeHb3/qxjBloJ9Ni+ZiG6NzQ8j3rN837u5I9eL4eMm2tRkwgS70W7u
mggTJmq7/gsg3jHtU3RryComLKLuv761j9A3Sz9XF+YW40zZX8M4MWJf4kZu
3rZl4tU6Wlt0WjG0dobpvzAk5rAx8W+VFaFbq/p616kUI2feomfOhP6qeRLK
XaxB6FbZC6mNpsUYq02R2naSgV+blf3c/ZhY56F9v+hkMTbXV1xx2c9Av+ze
5rUpRL8ihXMiOkS+4DZ55lkG1B6dvHTwKwMPD2/4+XpNMXbEUj7NehMzrFQS
fmuEAfvCOzfG9YpxKvKba1coHd+E6dx6Qp9NarYYnz5QDOWze+zenqeDTDmQ
EkzszaFXJ8uPbimGgMPQqOgJOoKXdQx32TEgIvTocI5WMUw9JZfnJNHQ7O5Y
GkL4m3CncddKos9rXT9C7UtpYDp1SIpQGNji0n9fza4YLxW2vtxN5Fsv1DU+
Q+hRnkhFtuy+YtAaDzhf9SD8orVK2pondGxzXPM7gtgLV+cO8uB7Ktrslv18
OUbHw5refYW0YpC1yxLub6BhOpaqMLuRgfa1et2zbOJ+1ljrT/wk9ufag0bM
Z0D7UWjCM+K9vhzwMherp8Is2PClIZ2O8a8Sc24r+GjKUL9y7jsVi38/8tnT
RoeGscW3Pcv4WD/3yvPcdhr+G+VknBNiIPmm5JUGIl9Pcs3y0vk07HBR+O3W
R4ehdl/Ar1V8jBX7i5W2UCEvwbOyJ+b/8Sr2jmwmHwseF7epraOBu/1siuoH
OhS75l+wo/AxYbP+qYEVDefevjKyJPrfOmOdoJnJB/lQysXdSjT0NW0Rip6h
o1Fz9oQvkV9epugm/4XA/R1X6iyWMXD3+GKvQxtL4GA8OTRPiIYGMapL014G
OIzzSu1bSpC87NfjrVo0lAjOZM1dYmD+iQDxC8tKkNL5+dBSaWJvNz+eiSXy
PwnJWQ8vKoGT8LsLowRei/wnWa5/mfAhuw1D1E+VYFti1uW1u6iYH9ger8Vk
4MQtY3LxhRJY/rlp+r/vq0WNVflqxB65uF84f+pgCaqf7FxAO0KFWFVAv2Yi
Az9XORoM6JTg7llDBfutVCQky1cf/MHA96nlU5eiSmC6xS9sY0A2dlkUWlxW
ZOJO5J3PyndKYO8emW78Ihv/7Iuu6hxgIsS9Yo2DRwmMUybGB9qyYcNUGJWQ
JHjmlaYU06kEKocHnlV6ZsNV/czilgwmVDMXtVkVlWDvP1MrBaMscBzfvrUt
YIIb/CFdpqAEg+ZUpkJrFm6lOwkGdjER9LHSgUZ8rpqA16Q14cOPuQxtH6lh
QkC0L+11UgkSi9ZlWcsTvqX83+KtLiwMHY19dGxhKeLra/3rp7PgJENI4NMs
mE0Vxr/8XoIEvUVVZc7ZyHfyCDoUz4IyW2DZyjclaGg1UuMgG0LzVScfpLPw
ULRv/+3PJXh09Penkhain41C8QYqbAw/vSGw6EApQqjz7RYFUjCsJhdUv4yN
w02y0kdVSrGfrtCwoZWCp3fqT9USOnEu6FSQm2QpZvsdE5ZnUhAQyry09wwb
yWG1dlt2lEKtT1/pzwEKDjr1+U4/Z6NLa2Q1w7QUQ9ISC7WoVPS1Hgi8Qmfj
9HSateSuUvRX/aD+5lFBtfN8u5bwJ8LBg0dG15biY+q8nCthxPvOCg5kf2cj
pEFpmdfuUkx/Xy9e4EPw67PaBX1mHOzrmq7LHirB8eKZpLW2NPRWGtTbLeVA
3JH87k1XCXpFu/mLiPk/+P3gCR85DgoC80V4j0ugx/AJN15Ng/6SpvRJew6G
xuePur4oQcWhFDvrTTRsvD4nGXaLg7US1K9xxHzO0dx7zpTRUB1fWOl6iAOv
C8oRGy1LoE01jNXk0PDmXl9ZsA0H2zYiWMGiBDFn1M7q29Owr3jrqqQsDrrb
S6cST5bA7NyZPAcCf66bn8+/l8/BTt6/QIkuPoRVV3z/fJvApRa71gPOHOzS
SVBqJuJxN8fjf8fS8FlWe4WSOwf+Z2rN1r4j4tteTWab0fCSrfmNVMKB79Od
ZJcRok7nPKsUCxr8gzcEGNM4oHxJqngWwMeardxVXvlURN75nXib8HP1Npk3
Bon47cyInfZE3NR/bJxPxHMTG9Wi0wh+fKe6bnMcFfoOi9tdiDrRSrX2fkS8
zuukgDoRv3Sx5eLZIg42PGRf0jnIh/2qBa5brlDwoGJhaoobB0l5bnuWG/NR
vVSb/uYoBduetf0QcyX6/xS7t+kCH5rRlRqn5CnoC7vd2l3AwQLBxz7TF/l4
Ex/xj2pEwcI/FXGKi3Og9IRk/0yFj4Hi6pbi+1n4FKh04kg/4T9X3StUVuLj
hMyYr65VFko/eq0ye82B2s4Iz0EzPkLsNBdBOwtt7gImW5bkwGLUcXPkMQIn
f4nZllGzUMl/Zvvldw4kxRwyFsjzsTa6slZpTRbuCVyRUPmag6Tucy7r5Qgc
9jhNWnWbDNdyRePmbzm4zFc5dGI/H5JcsVnxSDIuusTeTviTgy8f1K7qEvrh
e63bBnnxLPwnEi6W+S0X9FqvGe/NfCxsZl5cbpqFSb9TEqJLuDgjV9A6IstH
sr/3zyePyfgvuuHhezEutpGir6oR9SsXndFXqSPj8+qP9wJ/5MJLw5Rdf4CP
7WcSivz2Z8HzZ8DDgkYu3t5aeezQOj4atz0utT1K4Nv6HbUbBXiQ2BTc5EHE
qz+ervrwNwu7VQzDXy7gEYjwUS+O0FH2xYdblizJhvfChAiHVi4uFkQ0ORDx
S1/KGyLOZePw00zpO3NcxNLW6GSJ8FE417mhQYSKsyfn7xMw5mFL+MKGZGE+
govzcj/OI3SzwfvXVw/ysFrAdKCe0GOP2jc9pq2kor8srHTxfB6ubjxn+ZTQ
ezNrDugESVNhcyB8YvM4F4xgoR3hhL5i8QuojlNUDN5rvNikzMPSvXzZ9/3F
sJn55VgyS+j+C/Uzqtt5mD6TAcnZYrgLVtnPI/hux7dg/1vvubhBmjQr/FeM
e7WXs/liNIQFOy/5fZuLDenaRgEEj4eVpyzRyaRBp4bscuspF+XnJc2f3C1G
S2anqTuhH9rzDPlj9Vwc2eitW8wpxvUKNReHTzSsvCR2wiKai0rrNDW70mJo
P59R3PmShuGjNDZVmouhjsZDrSbFOOFHspsk0eCV9DLxkQUXV6Q7qSqaxfhz
6LSlEp8G+8BRiUItwrcv7dpXTsSTDq7bbfyNhi6NYqV4AS7uNzRNWhwqxqT3
2X0ib2jYMvw5JrEgl8DNs/Iiz4uwNUXOTkCfhvI9Xfm2H3MhHNdgq/C4CPUO
u/UlTtDwoTZ80YHWXAJPno6XVRWhbeG98ehEGk66UUcDbuViiY5TQcoTwtdo
c0S9gmjgiXqc9MzMRWB6YaK+bRE2HMz9yCT8j2tAXPyj7lx0rahwfnCmCEPv
kxbs6qHiWMIVkTdluRiN7xHVMSH6kUitkBWlIWm91fObgbmIX9G5q9q0CM4+
edl3CX43+HFnKmgLFyvKDFZf/FeI2ybbvC/uJXzL1bcMr5Nc2A0qeloKFcHz
xKLxdZepuPamzWeRLhcRL9JLTvUWwjdp7eDqdCq4p0IfrBDlorMl5r1MeyGS
o/a6ObhQMXC1U+M2Mbehny9ctN5fCC51fZ3+LQrK/vWtSyfm/854uskz80Jo
npS4qTdBwRER6bklI1x8y0pU+bG+ELo3sk7MbaDCP1JcakEBF8NsW/NrkoWY
OGE0MjdCwZVn66afyPJAt/7PbyanACbDr06sbs2Gk/KKf2/O8TAoGDJ6+G4B
fn/9b1BelILcYf2gHi0eTtb+i1kRVICtBesUs3wpKIk2vVT/l0v4X0+Z+7cK
EEAWpiRoUEA61RR1ncVF4IpPxaFT+VhQMLXTTi4bcRakNc3PuFAaOHzYpSIf
JkFZnGPG2ah1ZuvxSrhIGD3y/ElZPqrdJ3+KNmWj40oX50IsF69lpjUGP+bD
n6YbKc3KxjKX3JQV9bloSf0O54v5ULd7FHc0PgtjOv/1phPve1/5+zeufD5S
g46EFNKz8L5Re6HPw1wUqFUVSSrn46nE4coSxWys+Pr90RQvFzVZVX+63PPh
+ufhY8sV2QgQNStmN+dAkyZ8qlI3H+MKc0fPzZJR2app9aY2B30D45avZ/Lg
V+xzTFEoC08U/VL25eZg4/iB/UVzeVj643ePblwWYi7ETi8qyUEo94JpvFE+
Qt2v93iFZeGFVewtdh8HInfL1ysw84G9i7ByOxlv09UzFGo4SJ+95vTOIR+S
ZL9fycpk+JkvmLeFw0HJePheTaLPtZrLtPKKCNxebDPDaOBANqzyR1B+Pvb3
Ma4p88lIDc+1ifvNxo2odMuPKwowkFDQ0RdLgoXtNUmPETZOPthCkunIxx7N
kBxePAnn6gvH9hB6RnChwFeFV/nwfpx9KF2CDPq73q3HJthQe+aV91O6ADJr
OryaVpCRkH3nyP4NbMRNet4+r1EANed647RdJFQc42y0UGXj73iV2pJv+VjV
uqVb1pyElf/dHniizEaBqVxSqkABLk9PLRDqJeGDduCSGhk2dI72/TdhWID4
hDifwAckiL4SSHm5j4WoCbfZSyH5EPpn0zj/OgnDP2on1YNYECst1lxkScyV
i/aahzQSpnwOiRsQ8ZC2RwHzLuWj9Qprc5s8Gassb1YMEXW+CYbqOKYQ7y78
+Jm4KBmW0ToRTg+Y+OdcwWDfzQNNap/un5NkkHarStHnsXBhwaOPD67lwa0v
LvS3Exl/Dhr8fSXMglDC/jEXRh4E/VcpsgfJKMswcyY9YiL7s3b20co8aJW1
jnK6yGhfbri6KJ2J4yvp435MHka7cw60vMxCCvW76rY3TAR/d3p1icXDps0+
MkyC95/c3zXPeJSJTVwdh5kBHgxXr5m1E8/GvO3h408oTPxs8vcWIOIiLUcU
Y7Zmw1maYdu9jIUFh6MDisCDX+oLcbk2Cu6M7jbfe4RF6EAd97MEX4X1d7td
iadA4+S93u+HWXiR7ZfJS+DB8VHmQdscCsTi5T8miLOg5FXHmovi4VRo+uSK
DxSwVVMm9pFYmDA+94pryMN8TbPTbS+oYHXXVF/tZaE0aVhIwoTgsYbdemwC
V9Vf3AsNb2fh7hl/n6O3eLAYD2Oc4lIJXk7MO3iHhRbxr8ZjMTwcOJ1WF95K
xR9K8ov6vywsO2u04gCHB9FLj+mp92mw21e+bsqAjUOnXXY/L+bBtVpp+f9+
x3Nyz5K12sRcLVRQSEr6wMP4uQamyXUaviZ/6BKfZKFdUfCK8CAP0WK2e/qS
ifzR607FbSx0CsvZK1jlYcRavX67OR1uwQbfn4uzsVpKymL75TxYsWSt5In4
9e+LK34IsHHtrfMr+5Q8JDot898jQYfnuSMKLx+woPXMa/xMcB42SMm+0yPi
rIn3q3pcWRjLcBUSlMtHU3I+2e8dHVldJX0aPOKej5z8tQr5ePf6WN+jcToM
SjX19hD36ajBtakj8EpZLiBsqogOk6fu/t2nWPALr3YqNMuHWN/zfdR8Or5W
3fv1fRULf0p7Fis8zseg7V6P26kM/LqyvM7FmoXWKLLG8YF8dK5syl+bxoDz
OWNvPjHnRnvFTy5bXYC2cCuhz94M2OVO8fQFWPB1N932bi4f/W1Pm+yJ+AsD
s9aVK1ioE5DtOCBcgOg1MR2fopiQM0nWdrJiYY/cIqmJNQUo3KXE8CDi6P6I
OX0WmtrcsnXPFYD733O9gEAmptuZnXl/mLDgRZ7IPFiA8O6dbj+IeGubVDNj
jonDDD5LRbIAHyTFG0ZusnDcTiN+M1FnIkSO+2c7UeewP5zJLOwsKVd5rcDC
89HCjDseBZg95BRmm8ZC7oZ0t9PjTOxZrJ9Sf7IA2qv+Cr6OZiFnNPPTFh4T
S5TtRIfmFeB4dXK+iyUbHkc+79PrZaLvVNiVbKL/Y3XcOu9INhY4J0v9eMiE
ujjD7MuZAvS2bmKF+LOh+1fv8WASExcGI8fUCfzpb1yU6HWQjWz5RdpJHQzM
mxkoqXuTD4XFVuVDTWy0uJxz/TbOgG4qN7H1Rz42yzRJ1ghx0DJor9Hbx8CP
QaejzVrEvT1crjz7iaiTJSbi/4iBav0Mr9qNBeAXU1o28NloZyqXt1TRYZlc
ebb3XT6eG0fvaZTiQG/gF0m9k46L25tfRP3Jh/zssEeUNQcWmhpNB3roOGcj
vzdIrwCU+LbGYF0ORv65DA3UEXNUK9HUtqUAZq884mv+smH4367ahm4aOq8I
76gzL8AnEafHXUc5iBt63CA7S0Po22q/YJsCCPSYiUbEE7xClrx4ejMd09ut
qhRiiP4TD478I/zMpdzrDn//0WBUk+11KaQA2XXnKUd3cKBVK7jCJoaGvihx
1YtOheD/XCyzJJWDxfF2t54SevOoDZNtfaYQ+7SnDU2echB+qdWMMkHDQ+le
r07PQijubtjVwOCgkOLeofyAhkP7jf4MBxUi/esb0RuED3xQdijtlw8N6/yc
61I1ijBo/MDhxw8OghznwicZNMx+sK2W21aEWLMZU6pCDirzWnef7qFhq8vt
rSe0i6DlEqiWPS8Hf/6uNnXJpcH0W6pKs3ERbtsZHPreycFuC5nXv0/TsLjm
W+34jSL0qvgaaFwj/NhATcbOeBpk5QdvOvsUIdLizWtVWg4G5KS2WxH4RLH6
Rb5xqwg3/qVM7c/Mwft0nyvrb9IQMynWKUIvwkD/NovDATmQ8nA49ewTFc1j
gR6R4UVw77jktOhiLmpX/J7+JE/D5VoH+59uRXB9Xjdh6J0LbrPR2VhTGqLe
m+65H10EUQe/+UG3cyGoUPDYZRUNb8XtjfaTi7Dk/KYQRBF61yFbUJRJhfwg
L1H2YBF++zg1/bXhYle5gMOWYSqc9b7nKGoW4dJ1mcu/zbm4/lB+sGU+DQ96
P8/EHivCgnsK37u8uTjr3nCtoIGKkKucwUi7IiTlepl3h3IhtvVWbX8hFUH9
BgOCw4VwbF0Y6kr4locXdybwPhI6+runQPVAIUgbWuymhXgYNujNuCFCQ7fM
tvilokVotzkb6L6NB9V5e55WEHj/ZundoJ2Li5AmRE4ZO8bDpwUVKo1XaEhs
eBxRubmQuOfUS175PCgd90oLTqURftnd4Z9eIY6p5y344s9DTZIKd5bgAc6E
1coer0Jsda5oUaXxEGHkbWAcTYN6XoFaok0hTkfR1Iq7ebgWdvxlqyMdx51u
3XlILUCs8pxldQcP4lWikjMe//v9FJU91FKAxVV3IgwzeNjhe9/r1HU6Dp84
IftxrgCPWs75iD7mgaIjpKYaQIemltGSlhcFMNB9uj/iDw96N1weugYy8K48
UMXQtwAuHz5Sv9/m4WKayFKvcwxMf7AscyN09fbMgBljZx5C+grU8i8zYL9y
016zngK4njvCLU/n4ViL+BgrlgGrt8YVcqwCsPLrLS/U8cAOqlN8rsOEkbn8
1uGRAoy0HJD93//lVVC6bP0WMvGwLHi1gnghXj0v033xigu1dTclBiSYePd5
bqxMuxCxXlvXjC4l9MXPwDdaJky4xOb89CDyUy7eFxDeTPAwaRvJbpCJUHM3
o0OhhZCo+eDZZcvFs3fOoYUErtqePbJ5LqcQVRIOy2xNuHiZIWVWVMiEbHfa
s7tthVjtsv9wbRQXh48OuNiPMGHQVPLpLb0QXuJtBWpkLoSc5bYZZLHwMTRh
vql4EcTbxu7rrObinzx9yVQwC6x7fnEUZWLveie6vszmIk2boxFwmYXEE9M6
6sS+W50Rmtimx0VWkKL101ssvFqzsHRQpgg3j8x77kv4K7c3Gg/Nr7PhudA7
f4FWEbgTWyuuXCD87fWzs0a+bJwr7JoJsyF8Iscif4qYf+O3uz59sWBDj9cY
f/l8EZgtpKbtNwmfpi1W+seOjaMLnA2/6BchfKl3ZyGdiyQP8Yen/4d/M2rV
NHei/r0R1Y0/uDhE9iMMMwfGN58sDblZhLpXqq97erl475n1BZs5EN5IEtW7
XYR3VewnX8WI+d+/h7mfwOntN4Uq7TyJfsg263SIvbh+VsY//jsHXgm/7C83
FuGOyfuwv36EvtshtHW4kYOd9tzI5d1FcPvkQV5sxoP8C8NL7ikc+Jy6rF5J
+GXX2b+nz4bywJhvU7Wa0P9lUTUrJRoIfLPyxZFcHkx3r325/zMH+t2h6l/3
FyPl4K2DmiQe9kvcpV64z0HxQPyPnQeKUTYwqLD/Eg9D+olnbhM8EKJHPX3D
qBjzSpt6flF5GLOVTrxSR+D6nqT0g0R8aL3fr4/PeGg/Y+FoNMjBT3efIy/b
ipGxWG+pfQoPcwcpd79yOdinUu4v314MxQtODR1OPLzbtWT15FUi/5+o5Kbn
xfB/enl+HrF3pQdqx3SLOCjQfzL1rKuYuMf9pnrNPARmCP/lrsiB60HZ5d6q
fIzvuneqwpuHu4VPivhjHDxxETgersXHTLGTk70+DwZyk8p7iD7zHI3faR/m
I5yznR9DnEt+qVKAyhQH5kbO9G1GfHhtDecMEOcatW2Kef0sB1ZVVp0Bbnw8
szHfr0TUeSp6UGNfaQ4uKVqb3b/KR3dpbG2DMA8mHPeovOwctGls9bZO5WNa
zfWQkCoP9n8nu/dX5aC8WeHnqmg+Jl6pdLq68KBOvlr48kkuvonMpcQx+JiN
bDUcViR0+nePeylVudj4+u2LlAo+ivzvJTt/5iJTc7BvHTkX8Z2GzNxnfAim
+jgbyxB+e/BDx1luLs7/Pe+UfZ8Pc3r06ocWPDSdOvMlmdg/o2HnSbE3fHj0
d1RIe/BwZbonovcGsTd7ROUFZ/i4/CvpwmZdAt+kyw5tMeMi9ZyXfdKCEgRf
rL9uZ8nDjQjNqkFiv/UWdSpmT/IRairQfYLQ6YaJyWRhwo/7mJqLF+4pwfzJ
W57lFnkgbyifL1fNheJmM2w9VgKGVPKp2s15+C6eUb3ej4u1FfejXluVQJ3+
Yo6/icgP9zsx350Llzc1lvY6JUj27ZDgHsmDTKe9DoPFhddG3+n/Mkqg2ECe
f5Lw64sif5VtLuBit87t4AMFJegMX/p881QeCpb+1F7mQvBS+mzIysISSDac
MOkfycOD03YPbxG4ZRoy9KUqswTuwmMBYuvysby2O+BkNrGvS+38z88rRbT1
HscWX8L/nW1priLwaUBDqrrxbwkcPa9Y+O/Ih+G3V+WqJ7iIqY1KUBYoBTeC
0pCumo8Yq3dO7dZcfL/bfvCxYCmeulzo/uiXDwmx1WO1bVyk7Day+nqxFKPO
gs81h/OwbMJ4Q2sdcf+cbzsfHC9Fq3mz+PW8PBxXNdl1O5iLXwa2naxTpSgm
58lGFOXhpKXM78gYLqafFXzr8yDyy8ZG94zlwWH+fVX/Pi4cjnPuvGkphaDW
NYqGTB5E3xwa+dDOhfr6Y5mn+KWQOVL9Oe094Ye8Qy5fiuWCp7fcZEdpKXq/
n/kn/53Yi/Sp+7/uctHn5axf8rQU9YMbChrliTqzK42PEvdTWX5qHWtbGawl
TPcYEfMjI7QmdWESF8VWzadmpMqwRVRM4vkeHm7OGnq0WnIRZrEgcJNYGZr+
61/7iJjDoGndDSvtuLhRkqLTsakMv35L7VWP5yFB5EOvTR+hU5RNorrSynC8
wrHxOOFT26Jud4g056KqSaDHK6YM4RcyPJb+H0XnHZBz94bxhkhKViVFibQU
RVqqi3Ya2oOkFKkQkYxIkZFCS3s+ez9PSyqKpOwIGVEpK2m9ssLv/P49jrvz
Pee+r+v6vC/vK8mG8OItRY88JloiqZJx+6vxQiQekkd8au8cNfUK0v+KD4YE
T5OrwZa8X/M2hI3wuuIbG9SZUPgRnGT5tRr/KT1x3E7mRVsQp2WoyIT4Xf97
Mq+qobdUee27t8SnFqXN0u5jQDIxaqFvezUiDib6qoqxcU6rmr3+CwNK3H1P
zryuhmGU+bYSczLvjn9Of2MwMCv4Yp7QsAZyfxvcaWQeVhxdlTnMY6AqbO+p
ZfNqsGqB66BtGgs79osddohkAOe/NYbI1eBudoNa1GUWTuDObtcwBgpT5j3+
olsD6qHlJ+81kn56dSHau5MBbvdqMXf3GviPZy1e9ZiJs2VL4+52MTC3JoK1
bHkNpG/nbF1zjwn3oBB6ahYDo3k9ZjdJneKdnMShOibqL98rmneRgdRmzoVB
1xp8zWat+3ydCQOzX5Lq+kyMMpJOPbOvQZvpqrG0uwzic+axLB0mDl7YvzJw
aQ0OOe2qbHrJwMUlQz8nBhioN5r+8/6SGhgZ+jkHtzKw2597LvoTA8YuSm7O
pM4J9YVnl9cyYC37K2RfPNGrK7SF0TNqEFqTnDe7ho45Z0JvpOwi5+3M8H5C
3qX9/oOtK9/QkTrTNbJDi4lEpfu2I6PVSPT7pa/USceVjP7pjUZMNP7ukTs7
swbK4G//wabjTPjtB8YBTEQfPRFwoLQa6QxH44QfNOxQ613l6MrEhdbTZYUX
qpHvtssv0Zj4h0S0fq80E01i5w1CcqvhqZX04aEhHQ8dPdsezGOiqObUezNm
NexPBN269x8NDpEU4zJ5JkT637bNIn3+b6j42EQ+4URTvwT2NCa0tyx0FShW
Y8loVZZeLw17JtQ7tFrIPVWbNRSrV6M50956w0saRNq7zy68x8CCU7Of/CX9
X3RxpY5iFg3dc93lLW8xEJNmcCgtuwrn1B40Cx7ToGXWI9/RzIC0DtNXnE50
IPTZbKVZdNx6ViLz/CgDMxeItrZzqnA0oGwlh3DlEeFMGZtEBuKOmST7FFTB
RzGvx66NhrN/lW/eJVyyadYNBSOTKuyZZSK1hfBX5Kfu6xdKGbCnx7tu96iC
+SYN68e36Bh8P3V5YCADCXVf9zQQXQp4WpH69BodMpPrV+RsYiBDw9T0jFkV
0s9d8Qi5QMf3bfdje04xcH1YuXz/20rIONyMmkb6WG1495ObSQz0qQ8wUr9V
oknOSLSsgIHac1xO41oyR2e6fpv+qMTKgv2aHzMYuPBvhutLawb+85X7triv
Eoc7pd62kZ9374Bm5+M9DBzu3fN+X04l2hQOBM+5woB7qGy5Nvn1+vh3wZpk
/YT5RX/hbwZaBpRXqyoz0Drn2oXHRZVIr7u/hfqBgXU/jba36jNw6oizonpx
JZ5micKnUhhIdD+Sp+HEQEDLdvN4u0qoGf6lptowwA/dEPN9GeFCesabAiPi
R342c8r3E/++OxFK/0RHntOumLuohLWEf1dzMAOnryw7/3gGAxPh6+7RvSpx
99WcaLYBA6t2eiY+JN+bZxER4PZBhCufg6U8D9PxZ5bJ5bgFDFz76Wb0+JEI
a2tTZtRR6PDIYF/tf03HHtOOiiWvRIgY81rTcIaO059bKyz/0eF8+POdklER
+jX1V/psoUNw9n2hfxS51yuBBufTRUjO7hxZ9pyGVXGt8gJnBtJ3VvkoHhbh
rLuyFm8qyUMThhtr5jKgrLdY+kycCB1l62TbSH/ayXh2b1nNwPrDt3v+nBPh
7ofJp2DT8HCD00Wd6UzsM390MlKbrOuf+r6knobkty9aPrxjoPx6/pWX80lu
MerPSPtKw4sLO1tj6xh4/fxL5XoZEXpvyF9adI0GzcmuS9VvGOB4aiQ+VhZB
2Cj4VnWOhoMBkgEJXCaCGk9dka8Twu/n7tmryf4R244FN04ycck+WWsNRwhZ
lXrpX6M03E8dcNfxZcJhX/f3W6VC8EdGNkw00+BdqpTef4yJuZ/eninhCvHr
AcV7ZToN0/DpvuNUFr6kvFbm2AnxW/OLIaWQhuI9d12OvGWCLtYa3GMuxNKd
rqfYT0j99Qb9VRQmcmxqD0dYCREVYGb6j0PDmrku4Ul3mXjVfn/1aich1it2
9X8n/JA4orzH4T4Tq764Bh28KcD5eQ6GMbNoMEj57KXFZEKNVrf32VUBckKO
a9c50+DiSj2ZvYcJix9792beESDmp0PE5pXkPLWdJdWZRA+tpgatJrl9O0d+
79wJKj4621TqxTBxRbah1sRLgIAM6olhDhWutfEuExvJvU3ro+iQ9bz8P19C
v1Bh2mAfUkR8rZS2I3Ye4fSihUOHGx5S8cR9dttjYyZ+s9elaJD1IIVseaeL
VHTMpe8yJjq/W+5gLP0VH0u0W4vm1VJRGmBvd2QOuWf9K4V9f/lghR+PkRqh
Qm1J/w3zRwwYFab5tvzmw6t8dtuJ51Rs7LYd/O89maOjLvpnu/i4F+b/7WIx
Fe4dkkZnrJk4Nz6+cNiZj10/Kbbix2lQ26uick+bCa9/qurDyXyoSq64rFFO
+vDd9OxppI6szbDhy118GL+kLW0menvAZox9c5IBG5PWFS9X85HySPVxyUEa
Pv3ZG25HdD76WtzTiOc8rHB0OLuXzFexVPv0lDUkPyTHSHHm8ZH1caI+lnDR
znsK1EfjDIwJVV5sluDje9MS73spdFS1XBO7KMME5ctipvItHjLU9y++E0WH
X8CbIz/kmMiN/R5+348H6QULNL3jGcisW1kr+YsBw+Hgp8XZPOgs9p1vQ3x3
U611suk1BnJGgjh+mTzMLKj8nL2b6KHfkIP+Ywb+7P+2NsWHh6HMg99pnkR/
9Ewt4rcy4F1hcXfnEy4ils4JjpRlwmO7vwrNlYFOzdK/k7N4uPbPq5NC3mlM
bJ3mtEVE5/9tLby/gIdnsX3HXCcYWNyqbvdiJdGfo5MR5t1cJOaWTp/7ggH1
GDv1/Vw6igpSH+iFc9GRfPi7RwaZk0Br26oSOk6t1BZMpXHx8vKM3E8kP4Xy
0v/yyXdL5c1R/cHhov5or+KpI0zsacl6uecQHQunxJkvjOZCFLExbiiUCTn2
3+TjGnTYW2g9u6bABdXqkkS5MwvKa+LGWQvpiHoqNutFIBfMRU3qnYTHV/V9
NTv2ioaTF7fP89vExX19z02frVnQ8jt4x7OHhuCJ8y/XKnLR7rrE8oohCzRv
K/Ok6XS0dl2bfPuPg+Ufhy4tdyL8xeziJ0yj42il4OZPOy4qkk3MTUnODDxR
2d3VREOfBKXJzpaLKYvdNJjuhLOWK0d036Bhubbop95fDtJOTTlcZM9Gp4rk
dt25dBjc7Qs37eRg3ang5TdcObjRfXHlFnnC3W5S+VfmcXHwg5XJ0UgOFEMG
RDeIr+bO9Pg6bzYXT6N+pXju5EC7xO9j+j2iQ6kGV7MecVAyXeVorgsHjUWn
S6zn0BGUpOXS5sdB8facwrBxDoxvDKuXEd/WPuIZqXWU5PizVaFVBlyEyAsi
6eT8UvTasuQEDr6sMhIzUuPi02eHT3b3aTDnnU9eGsCB1ux55n2Ea/abOP4x
7aYh/pSwUj2SDd0puWw5cl6zqw1Kv9ppyFexds2NY2No5xePUV8uokssHm05
Q3ToQ09uySk2puY+e2yzjgu66u3qogIadD28/mkdIlxnlLR8K7mn+uyTNu/I
/tE97/rvEe55OONzvO5yLvTfLirbf4gGfnyp4/UYFpxq0/gqpC9+r1m618uM
hu/79X3OJ7Ngc907QsyHi7NDZ+fecKTBLDpmNG8nC+1zhYbypF++6wTsOm9A
w9aiZ5kCGhN3hq8/1S0g7ym/zXyTLg1sxY9v5/czsfTt+9M/G7moq42aKvGZ
is8u68oXDDMhM/R1+4NyLuQeh5it+kpFyZMVviIhE4I/t6v+HSfzNKXhqsQb
Kh4vOdiy6TLxk8xG1c9neaDlezRt7KPCJi7hW3c3ycdtazTmpfHwV3K2VwfR
LduVpyc/9DGxxIcxtzieh6ZdR1yT84mOdifeDSf8/VNtxcz9B3h4vPV90+8c
KnIyJU2N85n45nhNuzqLD0+bA2HHc6nIrNba8Jj4zKVJnTapMj4Y3weCH3hR
SU4yPm5AvstaYYn/44t8aCv4NTh7UiGnOTv6UjETFSG1V06c5GP/6R6D3D1U
VGpanjDezETHgrgbU3QF8Jx4VtkSQsWuGV8DXqUzIb/Gq7FynQDvpWJmOi6k
YseJg/Zx55mw2djKmzQVQPryobMqelRwC1p3PSJ5Wcr4U6XrYgHah7/P/LiF
iofDHjyr7SRPHZNvGPMT4PgtlreREznPt8TXKgkMeC1dp5V7kPhG1ysHo6lU
ZAvipf4cYcBn629Xt2gB6BI6Eh9VqPBjOz1XC2eg8Wp7H8NFgBdnfG1k11OR
fPBV7qFwOg6KR14YOCqAc3ZyFlefCuMn4Wf/nCI5/qelfm6+AE5T5D4yBilo
ntqUbHWODkumvbRqugBd39/mTBOjQp5tnHl1Jx3Lhfsid8YIkPpayrf+DwUq
6RcjpRtoqNs4n+rXKECiW7jqkzEKItVxe9pfGu66LEu63yZAsquaeVo1Bdav
TauWiNFhPW+29MpaAdJfXY890ETBiNNZv6Ukf+jPl9S7yhbgsI7loWP7KfhQ
FtoS/ZH0+5P3St6rhLhyJLW3PJ4CnceBmin6dFz2lAtZuFwI26/XOkstKPC6
lqR7Q4cOu2OCD74LhJhaGBN91ISC2enn2hn9NAT9O1uctliI2LL/dP6NVoCa
Ea14V5sO5SKuSwTJNe69iT4zyfrbOZ+HjPbQkdBxWVenSIj6a9WZ86sqsHjy
w6Qy0emoGxUvNqcK8faYTsT06gp8OBKpKVpKx7T0ut8F6UJUHixQU0uqQPQZ
L67ZfDpWl3u/b5QUYb1L+UD29gqMN4Sxf3sRfQ2kSghniVDb15YZuLwCNFtV
3qQTHW5tjom2f4TQnnnj/juHCqjNmiEwn0lHg/yPbR4jQohxjoyH2Vfg0tbK
BQkk3zT1rfnQtl4E57GLchXzK2ApRzlvv42GtDeTVVcCRcg5XX5z9btyWH+t
iWv1Jbnq9+kN0bYiuKxLY07MqkDmutYpfyxp2PmvOeHochFCQ4vdbnlUYEW2
w/DCQCou0BMaHEJF4IYHPZ27tAK/nTJ2H/OmQj+v69zCBBHEtlj2hoyW4/Sm
9pLXIHOQP7X5xHYRqgOPBc5Vq0A97Zj6UXsq2hnsMfYGEQL8thQyWirwcv1R
zV+HKJCIffHyHqkvyC95QKVVQD5/WeV1TwpO3Ax+qHxUBAt3/r7+hAqEifq3
BK6i4MGJlZFd20gen7EbHwrIOTeZd2QFUuBuyDqQ6ixCw4zyBe6FFIxr37Q4
LUtBlHRoqbKdCFZ7d7IPXabgVr/iYHBnBY5s2h8RS+4n5btYruMxCgy1Kz61
cCvA3vddn2ItwpQMs2mLkikIjnY3/zJQgQK1gXBnXfJe667dYyZS4eItcU7w
owIKxUkOnVoiRH8P0Ai7RMVmCXWJ6U0VeGcrNrbeQgTL4qFlc8m6/cTY6x+X
KzCDovFbfZEIZz56dPiTOmscn4aVPiLv9oeyUUTye3HN6fh9pjTMv/NVS8Kb
glbV7XuOaIgw50qsgSiQ+GC1/odpOhQMJKn/u2oqQul/9RU3kmm42lui2D6H
ggX+4UorSP3l4w+HkkKIf01s9btpScHvUdbp4Wki/DFWTmMSH/mgcUqXspiK
IcFWtSp3wiurDskmldJwMdTIyE6SinmaFptm7BThX3h0nu8LkhPFwpJ7pYiu
dKapynqLEBshu+CYiIbCppojWEq+e2tlT5W5CNljH0JvMgh/279bn6dPuEV2
/kOTEyLc8KlpeNZBQ9YjE0qbEuGEPt3oFwUiPEycnFZLcoW9e5GEjzwNg8oN
yv6nRChfaMCreEND2C3HMk1NGnbYMo/WRIpQ+HLs8oA4HSaSGUfwHw2zVKtD
hIS3psonPViynI7oKq3c5GEaxB9u9xzLEWH3ZiWmohsdiwO2P15RR0NrgsLt
X6fJ+2qf2de1hI4v9EfVXxppeHpn27O6///z5l3hUzzL6Xhx9MZirQV0yFH7
wmvJ+3p6aTt9eE6H0+8lz0wXk7z7MjQl2UqET4sk3k3ro8NYXznNmuQs+Q5K
66SlCNvNrIv3cei4xavt0u+k4VjBUtpKUufTRetCJ8K7z8431WksIzllxaBW
WbUQ3crD2vuOM9BT9bdpqwHRMdu/PtdvC6FvIbINOs/A40WrFyl9IvUnOHs/
tAhhJpK4snojg/DlN8UXJMdp9ebZtIuEWHzro2ptEQOl+kueTW6lY1HNUPZJ
DyFSDyzSG33NwNfB4ZANMXTMW6kotjVYCAeHN/fO/WDgvHe7vKcJHR+tchRL
3cl5chjXNhKutMqZTJYkOjnWsovTsk4IZIVrzCxh4J2e8ce9M0m+bkoYYkkL
IeWdcnqkmwFberQ6bQkDa3NlOW/nCTHCt8ix/MtAhS3jw4dJOkKKfOrnTwqg
N7LAcNN1wr/tMfzKD3RotLZOvhsWoD7vbWvrBcI1VglbQz4wMPrLaL1nDfE1
nczeyw8YCIvO+LT4DwNP/cIcg28IMKySpSU7zMDbry2Uig4Ghu/18KqIj3Sk
9shaCEieb+KrvKtnYEYMn0EvESBaLKKUX8HAyUHv9mvHmVARs/k95C9A5/Lp
naY9DKS9XG42lMOE4ei0frkdAozYFKYe+sfAg23nzjcTH7fT1SxmbRHgjNJv
v5EbDNzaL1LNXM/ECrOt1ec2CmDQUpldQXjQyKpgLIHw5Qs1O6llV/jYwfzp
udaDibLlT8NPcJgoKpQXf/yMj3L52xd6I0gOe297f08kE34Hjkw//ZaPnbon
HjsaMLHph0xgNPl9mT8Ecq+a+DCQrPvv6QUmIDN6Zz/JV3r1Se2xhMM0F9Xr
jrcxEfHr4HwbARPr0lPdvv3gQWS5dqrPOya2L1uR37SbidspFkVHJ3mo1zB/
ZEL4w2oNw2XMhwlhpdH83y95WNsoa9EwwoS3SVTANcLZy5Jig/vn8uDUWPxx
5jIWWq0X69h8YOLP2lUmQnMePDMln9S7sdCwd4mxEsmBvANBlVHLeLDL3Ku5
U5kF5527wjPIOZ9fLXpV/I8Lt+8/RlwXsWAvvtehIY+Fyoxjn7ZFcqH3UL7m
jwfhmKQLVR2VLFxf5f9gMoMLz5i02rwTLPRffDP7QjoLXoesNTfu5uJAbtzY
J1cWZs9qohzaz4JDVzhqCZcw41W7r+my0NZREWUdwEbJ6LWwT/c5+EetXtIc
zEKfszLiEtioCz94PG2QgyPclZFppK5tTCwCvNm4xGneo3SHA83Ey0tSA1jQ
/f4nSmMlGwdNp/vEcjjQM39lvEGdhUvLaPmMJjaEtWXb58tyUM4vzKZ4syD/
YOv85SNsTCsc1+fIcHB7U3LgMMnlSxKPHnxfz8YB2aaz86U42Pi++Ve2OwvU
ruafoefZUNPefePkVA7OZs6z58mycPjbKqW6TaROo1fZXxU2tm3bb7SecJvo
kdJ/y06TdfrzoKgpbITcGm05SXigdOmGGXr+bBSsvpN7XomN098udY1YshDh
tMOgcTlZd7Z/rbaCDR2LiIu7JVk4bV8QNLuPhQ/qJV+eGrHQwrrcEriGhdTj
he49s9i4GNTYtHQpC3ucWrSDd7CgdKa01qSXhbTc+gdGZF/ni6z/9q1mYa57
ya0IEXmfTUW/3tmSfWuVviovYMFAJ/VJbB0Ljuq0wY32TKx9NZwivYH8nOqO
19UfWEhxLgh6v4mJWKWwmI9HWCieKUgorWKh6taiRVmBTLjFpz7/SbhWOmnn
/i0pLMQV6HD+2jIRPFLl/mQzC2+PTwx12LAhappUnJvDQP45SZXE0yzs6D90
oWAbG5Y87T8VLQzsde3zqaln4c/KWgcnEzYWbGiUkK1kYE1l5rnpl1g4cG8V
7Ti5rwtBl1SPnGTgtVm3XieHhZlfvncNk3dcN7f3n+EQHdVvjLgNz1kY11ww
uGY24dInXv2rVYg+NrYIzs1gI1H1yFfZfjae16UbZckwED5/z4ryHhYK+vxf
37rJhsQvFbdLr+m4c/CNKe0PCxlLREsGUziwdZOVf6n6//qjOY8MSJ+9fxTp
I+CAFXrTyc2c+MzFbdZeW9iY78SR9SbcKpLzf6e2mo5KnY292vpsrEpJu/XJ
kwOXn6UMtiLxG5HeXB/yzla1H8+Wl3GwOV963w0NGjykZeTSwthY2xdWOfMB
Bza+hUOVK2lYwXZ2SrnARiv1T6/MZQ6uXDWu/s+ChgqfaHe3QDbaDp+4Ukw4
vONvmZkk4UZx/YED9mfYSD0mVr4smQPsq19upUDF0kXPbFqvsrGrZdPaaUIO
eJvNH3doURHUe2tm3Fs22FqKfSfJ+W2/+8W12FFhPtKJCQ4b7b1XHShuHDyT
ffFo5SoqtEdWro9excFPl0S3bjsO/qp5jGnaUDAvar/4cX8ONi299vm/gxx4
JYsFXgijYOud8uGQ3Rz0BvZuM3QkP1dhTWRfJgX73YNXujtxcDy54rayIgcB
ohSJQ/so0FbKL35tTDg1r/dWAVl/+dz3m/bbCnybGa8cT/TDe8O5syYbOKjN
nhHZPIOC+IFFvEY3LlQlij+7qXIwzy5K9oU1BewhrNKw5mLlxm/LKj+wYXK6
5jLmUjC6Up5kVh5efrWeiFjIwf0KjtepOpIr+++vPW/Hw6jfyCZf8r1T/n3u
owxWQBgRcDTGiweBk0uCwiIOpGjfZu9eSMH3qvzjakE85PUUKGkPsfHAuTbJ
jew/7/lj4r4KH44KMakqpzio/LM6u57k6V/LQnTL/uPB9P2svohyDkb35A+0
f69AQ0R+noQSH19s/3hPIfdvWV4gtVqbArcsw+0rrPiYjN38t2YL0ccVa6o1
v1XgDaNQVyaBD8Fc6fToQ1z0J867O/6xAq20X2bJznws+OHdEJ/ExZ+0A/ey
lSm4qpXb8zeej436p6ZsjeVi1nvlYb4LBY91zDtOsfl472j6zIvo+/euK0Ny
qhQI3gfVShfwMaG6uUPpNA8HDGWZIZ8q8HiyM/DsDj5EM3+10C/x8PeA7HLO
fApCjQJM3l/mwz5NfjQjl4ddDraVdzZQANW+zPC7fJwr2PtHIp2HfgnblYmk
vvLqW3brcv7/5/Vbqj/58vGzWa/xTgnhFoWyPQ0hxD8vrNT9uZePw9j5ldJa
geCTTQ1Sl/gYPR/+vj+DD83rtcfLhyuQUN6fce4WH77JP/c+PcgHBYfd2toq
IKH9N0QzlY/bdccqivv42Da+8c/Ay3KU3P78QdyPD72PybOtpwpwt1+3rJdw
kcFHr1d1KXz4y5/W8FQV4JJcwTuRHOE3xx0+3Vf5mH3yRmjoNAF0VJutayfK
sfPiZKEkhY992+6buWkJsF6tc96s72VILJrSm7yPj+y/L2kzIUC4kv7NqeLl
+An7NnYZH1dTwzaZegtwZXpN7YhGOfpWWZ3Ue8LH5RHfrwctBMieHTT91/xy
RPyo15tLztdasfejbJAAMif9nZ5pl+FB5wOzAyR3BDz/lxwTL8AjxbCNu7TK
EF8QKOkoLkCTRej4vtMC3BtYmPJ9cxkO6azIKFUSQF+6008+WoCpXnOOb91S
hoixyy9GDwoQdlHhxC2aAOZqUnMelZRixrTgRrdQAeIt1r8tIblNknfYcyC/
FFeVAx5URgrw3/WDKfL3BPC+++7FyOtSKEllfPZNFKBn3gZtY4EAqWt3573q
LcV41ES1eze5x6hVD71/k/O8Hm1wCSolnOLSOK9ZgJVv6zlFs4TwMFC+mEzW
X+k2j0m1CLBpvzDNj+TRa5O2qdkVpXi4MmoQPQI0iOkIZv4TwIy98MoWsp5z
6kuc5EwhBqq+ZFrvJXVUOk7V+JTit7HDuoHPAij7DqyNJOsz8l9V95H6fwP8
uKNfST5tSr7fuUuIkn2ltTdJnTzmZJ/8HCGoaqlLWWR9YDz79OWCUiyuk3qj
0SXAiauO53aOC9G1cPTJ8fOlKHH7mPvxKqm/vn685q0QB1me5rMzSnFrusI2
2ZsC9J7Oct3WJUTDq/HHLk9L4bDfiGFPzu8kptGv8EWIhe4Z0fUPSxG+6v3t
a0cFsC4c1P7qJUKfKN7QZrIUx2NV9CNInpU+k5t610SEzT85tOs/SnFh4eGQ
8f0CrPu3N6ZMj3DO5dyEIOMyHOi2nXQ6R95r7i25FgcRujaGSfealoE6fdWJ
VbIChG7SeKOcJEJ8TaOcoK4MqtP+eRT/40NhkXnEYcLzy5p8LWRpZTCLPJQb
rSiAEaMiv8FTBMW1xxoDH5dh4whn5JGGAMcHUmdt3idChNHAhb8DZZCs89sd
F8NHHPuH8XNSxz/eqKWquByySgv+SJP5Pf2+3m0W4XlJjxaLriPl4M9hztIu
5pP+XejUs0aEll3yYnaXykGren8im8tHY17gSjrhVeXshDOLq8rxMebA6oiF
fJz6qZcxqUY4eSAl1TGpgvD/x7a3snyEzmhqiphCzuOg52QZUIGMu9fkYzz4
2KB608JyUgjppQnmWV4VcJrncuQHOc9umRVyHUoi3GvuOlpytAJj2yx+OZH9
RZHhgdZtQnzIE0/SJhxf+3kyg2FBdCeY5+DAIe/4cSCq0oACzykRi2zi+OBb
pMov4Qmx7U/xG7dpFKQl0E71E515bL9eQ+WOEOm8q//dXE7BuaMRbj+nC2D4
nHXnW5IQCp/bwh50EHVKvNkYKCGA8KXrzuxtQljmH7v3r4qCv0XuKbcVBLBc
PJPZG0V4TzyqccNRCmbm/6e4faEAjQujZNanCqHmUe2zII+C5cdraT0nBKDr
zdjPCxIixGzBFC9rKmoqVXSvnRLAYqRC+MhCCK0IXZfzy6m46Bs1qp4jwM8p
E1Yf7YS4G9cxYD5KwVSNabttMohOIUi8dQfhQ8fmIvH///fNLC4YvHguAM0l
scU0RojIkrFiHw4Vp72fvLQhczS4+Ce911uIe9kXS7aTdYcZxtoKZD7nb0+f
KA8VoiXR5H3Rfio6RkeOsD4K8OSiwtxfCUKEnssbOE/Wh3WXMgJ/CaDEdrFK
uyGEjm7I2I+1NEh2rhusURZCtFUlckUNmeu9jF4nTxqsd/y9WqYjRPu+NmcT
8l5Pq34MH1hEg961noN2MkIYNP5clN0pBHeXUExzOg29lIgsoyEB/qYEzuEZ
iPD1UIWM7XMa0m/1wWmGEPveZQwqrBDBfKLUfdskDeO1Upssyc+9+FYx6CPp
26VasS3LHtBgfzmVt4zol2rym+REst7FOnB8GpOGqGNLk2/ziP6ev7pq6SER
os/n2zXZ0pFUcLRpFdHNWhfmCpcUEeaeVvKgH6JjU33H9JNtAlhp69GDK0jf
4suGA1502BYfuqdULYBfxFq2SY4IzXZ7kL6IDuljyxZvXkW4Npcxbdk5EXYs
HtOrPUGHYMNqZxlTAbSenpf/lS/C/C+SIsPrdGyp9bvSbSRAjKeUxu86EVZs
ftX4uJiOmk9OF1YYEN1UXLxAiynCsUvtJv4hdHwq7RzeGM1HrVW/rvsOEcb2
JarvKKXjlGpCVGgYHyeeLFBv2y/CqY3LqBt66RgITbqbAcLHeYE5yhdFkJVo
DrdopcPpwwv3E45kjqYsLSslOnNoqUqv7yk6xLSinNqe8MBckZlQrCJClIX/
u2EuHQorls+LbuVh05Bcj5WGCOzZu//OH6MjNzRRbBHJGd2Lxh76kXfZluuY
nttDR3LgdePDWTzohRzcVastwpIbRrF7Cukos2v2QQsP/DyH3buLhPg0YmyQ
f5OOV8//JnytJ/lqW52qU7kQZkYnGzWnMzAgV1kdE8eD1P7ld/mFQqx6+Lwu
XIIB9pEDaTeO8XCUdVX16WUh3qWd1X3ZQEffVVX6gQV8zAprPmS4jPT/7oDN
+77RkWWq0uMwmw+e+LVlKiuFaNsxpUhkykD/f9vt5j/lIZda25a7UAjV59d2
h1swYHQwQtb+DQ+/ptWr8OcSX+uea6D5g44AsS+315BcEZPSg63PBOArPZ00
92Xgp+2qdvEKPpxTNn//9EGA6ydXtc65wEDRhf6r///z/X28pU+MiP/+dh19
MFDKwB/nojolkoek+QxVJvGlwZ4MqZkRDJi+q27LcSZ5IvF3w5X7AmStkfC4
IMVEk7NWUelqAf7YLT3USXwpSNVkqkCfCds7FrE1ugK4D757mkh8LLBWof65
OxMNoXeKOSTHfNCsVw4n/n6po0eqVouJERX6N81ysn+p0FVI5oNz/IfYkwYm
3oodeHIgWYDEjcvu7pwuxBMHtaj6x0ywZLKqh44LkBlZZfqb6Ic3LbpPW5yF
es3W50XFxKesrOvX95Kc8sYuHoNMTNhr2Ju0C9C24cepo1uE+Jcj021P+PmT
+lLhGyrRVWHbw1qie5LlgrR7ZL1B3OHvSZJjtGdExl13IjoxcS5Dg81Cu5Zd
Zjepc52at/yksxC3Bvt7C1ksbM0zPn8zX4DbG+v+PXopxMu+bzzuR8LnRsL7
4sSXJTMX3Mwkei6eV6P2+xULk68Ycv//9zMKLl+VbRqEEPOoohWqstGwXv8e
rYDkiulpvon3hHiRP27srsPGu9R0LU1rkpdapk/da0H6PzbmfrAZG8t8I575
6ZH78ZEe6yK+Zla5Ja1ekw0P9dlvvukLsLxA6XTwHBE2fTiQM7CdjZm+Jitu
rhOgVEa54Lu+CGn008/OHmbj7C4bC6UDfJgl3pKeDBKhcV7VjPgDbEzm+3y3
IDnY2DjS9tZaEUI1uw28g0j9Ma2806f5KHA9TYehCIttu0J0i9l406LQHXqK
j5LcvqiDxPePruJbudWwcfTul9HkBB5c3mgqP18ogkbKmaG7JWzgVe/0iQoe
3sg/bAmVFOG1TvX2zyfZaHJ8GcFo5OHkpekywcR/H6myXzrcIucxHdi45jIP
Y8FbtzxRJLni0LEQnR42Xm8c2HO7iYu3dVU7+GROR8w1x5c8ZsN3ulnGkx9c
7M3zbzyfKcSk4i+bvZVsXCn8OzJbhYdsURT6yPoim5pfrqOEn/tZD6TecSH5
5PbnKRVCzNnRyxSbxcHtxLhMw1Iu6rVz3quSuUsLh2oN4byfM0puxb/iIqpR
vZBFcp/+jpgxve9sPB9dZHP8HxcPrZWy36kJUVugsf6HPgfU7ROzTFu4UGOf
f+ujLoRS/lhUkjcHs1aw+nfr8PBUtMRapoTM3ZLLpmIpHCizjXj3AnmIdGFM
iaaTuTPqNLLw5cC/U7ehKpYHr40tw3ubiM9PfbTvzAkO3P3Lx3zX83Ctxlp3
1hWy/3tGvCvh8gpbnfE+GT6OhCg9M/UifbQ9rePtbC7y7SlFIavJO456ZB7Y
LMAivtku3isOZhfXNQ2Z8GEp49i2N0GANU3qCu/+42BBoZXinpl8LDwsN8OY
5EfZ+P2H5ulx0VVyT778DR/rbbNmSvgLcGRae8dxHhcFUX61J6cI0Czj9eIv
4Y4A6ctTjQ5yIXPlsMSfr3y4bAy60HCM+Hn5khfb93LBScytyG7h4/7Z4pbr
hEe+lflQqhhcdEc5F8gZC7Cw9M+KCyzCMTl+r1pcedD6YlX3xJX0efWlZjGh
ALOl35T+VeXh8n9SNerE1+wWceV7bgtQePtsyd9JLlz3z84NVCPfM1352G7C
DR6+ki9b9HlQzM5u0HEnHOVdwo/SFOJcl13N7wEeysNONdzZSfy6+0H2Q0OS
N/hix4uv8TBFqu1ysacAzmc/bgmzJPMbuzX2+P//vrVx1+U/JgK8F6uLFyP7
tQuprNfVPJTUJvg66BCdPHG3ZyCLvPvmTNNcNz66JJP8pxA9tBbtLZlC8mGZ
rcxglBF5J+uBDT1kfs+aXL0RzCa+s6Jb7No3HtaP9zgtIfzlMG3elHWkDt9+
u9tn4h9XMqTeh+7nY9C58+n4gBDvf5868/0sH9RZj3S/kDxZsz1OsFdKhMdb
X7TMJftc1o5e5RJ+P2EtP//cHyHu7C27O2DIR/C1ZXFLSb6tWbLLUvaNEG9k
3S60O/ARIbb0S28UmZc/lTdHxUXomZhi2Mji4xGXptwbxgPjvYBCW0Ly+WlX
syzC4a0zJDnDW3gYV5m+xF5ZhPUierqVFx9btiQeGwnnocdIdv2l7yR/agSn
7CD83yxzeOxTOhdVfRe/b3stxMyjH/f3N/MhPKb2dFoYF84aR53OTJCc1Tqz
zYTk+7vH38wsiyTrXRcXTgwKsezr66pZkXy8mmG2PDmb1Mml3u3oEOJGRU1I
4zE+Jt9uSUwb5aAvYbOvMFoIv81DLz37+TgvEy+SFXEQt2ZhXlu8ECcjFh+9
+YiP+KhqbYPrHCy6ml8pu4dw34udb2el8/ERhRO8vxycE38Z843k0jf3jK1K
CYd3b3zvHniVA71h+lcpkkPv548wIS/AHBv762EHOEiTXf76yTcBTET3VtGl
SR88Wh369CSZS7FTA14kzy7WO0W/38FH25vOsTvtHKx7J/bj1BcBXCfvZYoR
Po8z7JqTNcjBvEdSQWpcAdzs9FSuEh2/Z0pCUQ0HdO8V7Pkkj39WyN5QbSuA
RvYCqbuPOPj6oX7leuKfEwXfuP2k/+6lqe1cNJWLTdsy+hyJXwXeTU34tEyA
mi3B9xWoXHz+siF9SrYA8+Q8brSRX3c3THSOSuFCtk/lbizhe3mTFjMa8cX5
omg1IzoX76esU3weRnTj69XlsWmE695uKH99i4sW+b0vdiQJsKTFoTqbcIVj
2Lrv00geO/ZOzsuf8MSvpOWN2QOEKwLvyktF8KC9r/WsToQAuw8Fi2uNCaAr
sdXQn+Srr4K4US8/ASROVP0aeELuT/bZ/E3ZPNhqXLuaRPQn/dyJGm8y34JB
07a5G/mgB2+LiCJ6ELsmdt/of2ROmjIKipaQ96z9uFCDzKX5FHU7GSmSpyLb
Ij+IEx0LpJh1GgowdDC5J/K9AKeyd18OMiDzIaF2cqGjAMtYz+Q8SZ76cih0
YxSZp9dZi3mmtXzUN01Ju8YRQF1hY9LPQD7uHE+ouZvFR2q1jP4CoitbCq88
bV1G+s7B88QSOh+Lu4+OKrDJd4nfrTD14WNm0ET8xXY+PD7GeVwl77Znocyr
r2Tf6pmWNo+6eVj8aJZ2/3YBgg/1Xi44xEeOf6cgsYGHorBgzdYjAtQV/w67
Q+aytGTrvkM3ebjU+GXRUKgA7euXMhYSrrTyaZ/S3s+Dgk7x4hlu5D7s6y7+
FBfgx7sLe5Yq83DAkfH9E/k+zcahlJAXfBjkyd20/8lFppaphOlWot823ht/
1PBxdXTuk4oXXFBt51wX2BGfmfvi89lePk6uzTl+guw/HZ5UFUp4gF1xqfnh
FtIvMy+9D83kos6N0rpprwBfdXt4HU7knfp1CjoPcPFjZ9Y71lmSb/z5V1TX
E92PsMzOXEfqz0+WXhwrQE7H1rsLyHtnZVB6Fgdzsf1PxmBHoAAD3y3niz0g
7/f538xGKeLDwxJ1XRVk37qND8ZITp3zrInbPsDB5lNFSb8byDlye5fXkDkZ
UbOL31nHwZ/Di6VfUEjucXsYd5P45fzVJ19sfkH2D6RY1aSSd2SMV4wtEGL2
tmnVmVs4aL2UpuhTJECTyGq95Uwhfrecf6VvwoGFw+ot92oJx97flXtylPR7
ZbPHYW2iH+UU1bOk/tSbGr/M/pKc7LFWr8edA/GhP52zzwnwdEbG9+kGQrh2
zzPz4LHx6aPWAxvSp0F/9+7KIn5TSRnWFj/ExqNvY2YD5B2/TdyvdJMUIlV3
gXhmMhtpf5d7iRN/3jXlq2UL4U3Nbdaz311hgzYa8iHYXoDRDYf9HxOuWO04
MzhHgY0dTXfSHpbz0fMrebrkIiG+qn0yfPyMhT2054uMrvHxfH1GQj/J2YUp
j/c6fWKhop3nVNRA9C3zzL3KKULCBd+L5bTZKHhXdsWc6Bt+cZb/pyREssSZ
m8efs+C86qD3zgIeDCqfT0uRE8KhLeKxTxYLMYElc5vKyZy/+Z0zOkjuJ3b9
/nYmC4qPubrLGTxc1OyoD54QoJ4bEj7+hYUR1qmop6U8yIaP0VLId+kv0tux
eJAFgVXp4oJcLiZ2dTUliQkRz0jdNE5nYZwxZ3rwZS7iv+xxNngrQF5G16uK
RhZsN/w9RiX5LP3d2ZVGn4k+Ssd/6BBjQ7w39XJvGcmFh262HvwhQJLzyR1f
xlmYLdho+TSdg4YD5uPBhB8W16YxD4pY6G15YR5aysH4W10bK8I516IvMLe0
szDqb/oum8mBYn+lou9zAdTEUnY8kWGT3MsfkM7loLvtuWDVGwEUM0xSOjNZ
6LauLtjzkA3L+ydL9Yh+LLpx43htOAu7d0fIZElwkDd1n6k04fQH7HEpr2Ms
+M2YVBmX5MBM4pbjrEaSb45EyMZwWGh97ch98IgNRk1/sWQ9OY/7gtWLKEzE
TB6Os/Bhw29SS260iujpHdWrE6eZ6P1+4NdYFhsLyvcMfM0g+i4hXnoln4mc
oF/37S6yEbV5+UHxPHKe03+Ve2qY0Az955S+kfCF2GFtdcJBbrM+uA81MKAb
dfbkUvIOKxu7ldPJHJhE+q6zzWSg9sgCzbUabBy3F/unRHTIf2Rh6mzCjf2Z
t8x/zmfD6FyhHIvo/p4cXt7Vdgb8klfn9/ay4GStnRpLctvwD53BP+sYeO70
Y87aIBbeGG22Hi4lPiD2Unq7OAOxf2J/PNjHgl5XcNtmwndaXQYT++XJ+jbK
NmYICzn9evN6zwjw6tGxLtmNpA5f+5iiC4vk3jaHQMKxK+cyMovMGLi3KfD+
ZBgTisrr7nu1CGDv9Grd/f/oYGw/be8TysQJmwotMaIfnc+6qyWkGPgVtWmn
ngcTV5N0y6cSnb5Wypr2xImBRSEGI4+9mIjkvvCZSvr58x3jrX1rGIjQfBmQ
EcrApmarpbaEMx+vvrNlYpyOxne6Frt2MzBxK3LZpesCGD1htuwm9d+c1jus
SPZLiaT8vQg/Ou9UaA10ZOBs+8tcC8LpRrEFC28Sv7f2LH+1v5MOjaX/jZxM
p0NSwn3dHsLV7MHplBEqHVfetR+va6RDxs/3vxZSf3b9QmHcdTqW+pqJN1fR
YdZW/mg+uQfq4pqPv4boSM/Ztu/8KTo8U7cprLwhQHT7z2meAzRoWW1+jhl0
BI48efOZ6JmXhrpmwj0aHt4JPmvoTEf5muARsVwBzhVlbdr1iQbx4XvVt0FH
fsfXZfaE0ytsd1utl6AjILRd8rk4HRveD8u8Ivu5Mc9Pmc6mYdfOP1/SKTRc
sJxC8TlP+urefMsvQ1TwL46sOvyahumbByUZ0QL8Fvx++moGDaM9UTZiT2i4
NeV5pP4h0rc+Vxdpr6CBXxc/Oa+Ahk0tw0PSKQKI1+nvvZhOBWf67jeb59Iw
MvxQRYb4husq65JRHyrqPOb3KC0j9RfvOGDqIwCzvNJ29mEqHG1cNLwX0LD/
W4qDCckZQdrligIRFRa/y9TzptHAmdf8u5PknRNTHp3k5lERzTWf5WVLhe7X
mM+bSL8dF1/vuy+ECkvxv/MyDah4UNJ7bA45/3UTWeSdo2Ji5WsNx6VUbGw1
vJhKeKbZPH935w0qNLvnL5I2pyI+S1tpF3mXBWaN4/5vqQi0fdJgsIOChzPK
Zs4j857keGPXMTYV5+b1tBusp2CytrWMTe45Sf+9wfLnVMzZbb20fSUFVLix
pohInUW9VVPJvfUVGSm1+1DQxKZeCFsshFVnZ8udlTQ43moP+y+nAvSNN55s
UxDivrxn4fp/VKjO/fr3YmQFtnhk+b37J4CVgFbTYUCDfZ94d5NLBQ5yDs7t
JzrM36/zNmArDfuyutcvPVSBvicnZOtShLg5OFVuJIiGX+75XQ/kKrBztbhf
6zEhXiVYndYj70VznP/J+FU5Ygaa2fEkZ5/Iufi2n9TZjj1WTVfK8enk+pCo
/ULsnBIQzrxAw1WHUf2AwXJkuT179WRciDb+iZCGaho+WDYdU80rR/DC+CrD
MSH+jd56WZFGgwnuZH/bUg7fV6Zppi+FWL6aWU2to6H+HHWju005UmUvV718
JcS30bC113ppiDpTYBaXUE6+z1Ji0koEw3mTc49H0bHoic/YJqtyZE+XoA+t
F6HmZLvdJjc6GkxV6JF/y3DV+O7kBw0RXJ+nu70Mp8PZzH/ywWAZomZO859Y
JELb9mbVv0l0cJ5kODTpleOgT/fvpYEiwi/pb8N3EZ2kiOojh8rw2cPspG2w
CHMFafliXgyoDMRFl3DKIBe/Zcr5tSLQDs9y0vZjwCtY+uNYSRnyj0gcjTYR
wYE7Oz1tLwPDi2xNrvWQ9c0yHl+2imD1o+aF1G4mmc/Cuzb7y+AZo5blFSZC
+LPVPgPWTNyYe793gXUZjv2bV6G1ToRriaNKJpbELxo/p0WblqF18F9wk6UI
l8tjC/2imNjYU3cwe1cZlPh1V2+Ei/DfN6cZq/qZCDClIb6mFK4fdCxfbBNB
uqFi4HUxE7eeMw9pMEvhID5gngMR4mZZp9hUMOEwxho8RCvF7Pb9V46T+wx1
HmDnfWTilSdd9LCyFPcf788/sUeElBWvy4Z4TEzVnevpmFCCv5UzDJ/sJHwY
lb7ckXxXVEB/bJ+wBLUtsmbD9iJEynm6+cYzUWjfHipFL0HKuwPlRS4i8DpK
bv6+woSJ0g9E7StBCG2V6slIEVyCQjOkppP6/IcFkQlFUK8Z/3WY3E/mIsXA
nc8YuGLRb7uiuwhlHrGDE+R+cuavX8QdYODj1PsM6ssi9K2rlBVzFMHdL93X
aT4Taw5f+ddzuAgvik8X9jmLUGnAOTluRHxh25/kxQaFmHzKqfZxEGFjirq7
twIDmmyb183cQiQvNWhmLBPhbsv7xlcriF+ELb7xvLYQW4ekGca6Ihjs2jd+
2JWBENVXO01MC3E3/fCBjGkidD3PSnJ3okPbwCxHVViA6pZtHi5kXc30zPnH
pnS0SOoFlJkXwni065DiJyGubNjvSNtMh7T/1cMvnAuxoX64aDNZ3zuYaLVk
Fx3RSW213s0F+PmlcO/C60LEWcyrm7OPRvL4DPvyjQX4dftl4tEGISy1XOY9
C6RBPdUnsP1pAYIeGDfcLBZCsfdStnEiDWK3puYffV+AzePfOWFlQrh/CzDf
d5mG3YsaT/mEFEBpu3f23CQh/P085XY3UxFU67G7KjEfg44a8y4Rro6+kaXA
I7papZaY7jacj7JJhW6bQCHuOP3Sbm6kQn+wTObIz3zcV3bc0rpNiJo3teon
Bqh4lhT7uedcPpJyE9IGPYSA1QxnNx0qEgw1Ag0e50J7pXR0wnohZHamfH80
TsF7/uVzc5TyoCj2S7tjiRCP1mku/61IhZY8WytIMQ8xEXucrVcJMVWJdSze
hYprF42/x3fkIqjEayjbRoiU6ksK4b0UrN0d51m8+DIUNuomGRkKYeQg7yVO
pWDjtdENC5dcxqHwxgfr5wrxeVfzFf92Co6+qPBgyV9Gc9V7MxrJ81avbY40
SFERcVbbX2/mZXjfsNEf3iFEhnFSXsMvCuZyt7k7ZWVjl5zKpDS5h6VOXw27
SB1DNS3ZDKtsOFvOM/a2FiKff9Ui9xsFG/4dej9dPRuGY2u3m7sKIV3oVnF0
Gbm3tBqd5gPZmD3v0aPQa0Ko9+0JPUf8yPtLTFXQmSzE54SYjV8Rgh6fEHN9
NxUqCmsctaWzMPhg8Ou7IiHGqicDFhcQ32mfUjDtv0ycdAlM8aoQIkpteMOX
GipullpPs9yfBZutQ8O2M0T4LtvJEPnSYKQg1Rf8IxOnFgSriJF1dTGvj4ed
aXjAvJSvsCsTkm2TTMPPQqT9Sv0vJYyGmXLUvd/CMtEsl3osjqyHTZOrvhZD
/CV+fp31SCYoiumsSwuIvtXOPK3tQIfFEoGUxsdMCG80PQteKIKqWUSwnDsd
aj8v+szYnIn4NSk7XvwSonTfhqvn19HhvnyX84hrJqLOeVnM+CHEjZHRXroZ
HVG+539NfZmJ3pPx/FuvhdhWMevrD5InJYxCl0l7ZsHs8eltB8j6eXv/dy46
DFTcuyAm9iAT1rSqt0PkPoPaXfIfTmFg8xfHRLXKTHzwp+pZkTlavUyKemSQ
jnoPFZqWSRaSk+y0P176v98dTLa8TeY9NuLNY6VsGA0utVFLJz7FE/eT+Ux0
fiLfgFaUBU2FfSNGe4TY5XytL4Xk5NKCqWe+ns5CHCfj6e995PxGq+Wv0hio
nt9poiKRDZWCioIrIULMzLgUZ3aR5NfwtdNCHXMwzPkdztksxHeHM+Hf65mo
3vpNZdErsv/2kgUrzIUIHbseFslh4vfFkt3VZN2h+q67BemrQ2vbD3ASmbid
/T7gJ6nz38KxltJwIeTqqlfNd2Xh3fZgtUj6Zeg41p6Yt1UIVY5th1oSC3vL
OlefdbmMYpuHlfqWQmQfjOEpHGHhvsmbf4ZbLmOnssz3OjKPKSd7Z820Z8H6
T8TnOXWXYSf4uc4wUgjRaWfL04QHfn7bG7DZMw/Mf/uG0sm8Z4vLJFxZzIbN
2932ngvzYDZ9y73QdUIEPtxW3DWLDbsm5dwps/LwtK5fXcpRSPyWsoX+iIXf
z1TZM+3yYDqgeNGf7H/zQlbDkPAdgvI94obyIdnyekPHGqID958OMNew4T9/
3UDwp3yI6VGKHhPel+mYTZdYyoa2w9x78QX5MHZ50xtA5nd+t+O7sz0szDof
bXqhJB8105+0NpB8rphlxdlzmYWQEYXYQftCjB18/o1LuG98U/zRl4SLl9yK
fb3dtxAL/N94P7wtgOOOtZu177AQcPNtiuLXArz59ELzzVMBokokzjeeZeHy
1xMLC94UIPR5XeRwlgCrmsMGzxmyULnSdrUlrwhnK/zm5Z8VIMexdNbx/Sy0
GRdljgiLEI2MqTK7CZeNOa/+FsqCjl3snsKtRbDb/9/mYJKfOyPl5cXVWZiH
BbM+bS7Cu3P1EW92Eb6YduhCny4LrJi/1f/NKYGSY88Zf5KHy/7e30PdxUKs
a4/9l0/FMFwis6TeToCnoyVr92xlQfYVf+PRN8X4Ez4gsW6DALG/nDdzFrJg
8/f+9ZPTSvAk1H+rNOG1j2a272+XsBC/XTB33K4UOus8pnqT83yKdNW6+4yF
ZNdCmqRKKSoMD1dV+xHOMn26s/UFC/9F+MZWriR5w+vEzMggARqn3dO+Wc7C
pxORPeWbSrGs9tZ8CuHcdkwMTYtho7v+vUThRCmeWF0qfUB4bWOl+4K8fPKO
2mU7fjeVIq47ZwmPcIfD+94gFp2N2bNzzbrflqLd525BcrYATbFnDJUT2Gil
dHcmKJRBwnnxPa8xAWYk//g4tomDmbaGd/w2lUHRqWC0ZkCAS8HHuLqHOFhR
miqprF6G+OB/6nfayP3sO68mmc6BYNQ7SsKmDGFbT/3eTt7XPWfqprsxHFzI
/mW47lgZ4ihvUzcQ3zniMlm+wpsLXVs51/RDZcjJleXZkn6zdDcP+B3FRfWv
2z26liSnPc3ycyc5/HplQp5lKhcfnVZtzg8pA613h7GvshB/BNbv9sZyEZQZ
3/anqAzHHVX3Lj9Ccni1T0CMFA/vA7VdT534//+/WEo0slcIPf/q90eX8WDp
0hR1z64MRR+yg3K2CPHzzXD9Vm8evtTuddGJKoPTF47qY+JTzLUXDbxX8ZDd
+kK/j1aGx5qz/Hu7iD7corqo+vIwN08ia1dBGX78ad6/k+RttbOxqnpJPCit
fhYQGFYGA8Nz/8Y7SE54Z/jM+AoPb1Hh05VWBumArr6oh+R71cKmap3n4RX1
4YXBljJ4h2rffLdFhF1+K3LawcPRFa+tUkl+Nl5z9a5itAhIkEu6vpv3P4qu
O57KL4ybUUkqMkpDKGVmJ/lmpBSSNEVURkYSiRJFygylZa97L9fdg5SkQhJp
KiIVDZt2VL/z+/d8Ts/7nOc8z3eE90Xph0vzam4VYtP1c5PFRK+WJnfu6Chm
YtV+ROX8r8/7vn8J2cHFkwN/AnvDmZjFOJN7UKUIL/TuBYc0c3HOnpFqr8RE
yqZDWUGBRfixyfiufQ/Re76XFtrZkv1Xu878tS/C8Fa/ZSZtXCx32+aXd5yJ
NTdtbGR9igjO/XjqcYOLfcZBLwqcmbh+6PmW6KQilMtH0Uq/cKG3Z6FFtxET
9woHOiJ0iyF03LHkiSwP1Vu+Tg56MFHhMH/jI9ViKBkozjT/yUXhgrm6cZlM
BLNTXl2VKYbMT7OLMl1czNVaGxjmx0SClLu/Ndl/Llp0o89doqvn/pZqrmRi
33nK5Vhpoke2dhe9J/tP6KwaTfnAhJaNvla3ZAnuiBzdU/iAi0ze5N8HM1lo
vuMUY91ZjN9aVyXV2Vwcy7k5d+pbJiRn1g/1dhVjtHd03p80LlzFW/0P67HQ
XVTidvF5Ca6rx51TKeeiZY+xdq47C8unXJu79v/vQl6Yym6+yEWqZfqsfyks
GDmHaZvxS9DiGmHDjCR+5/0y56eeLHwaOBmQXFWCpkXC7ZsSSd3E90/67WWh
/96S1nFKKSSe/yHCm4sFZ5Ssn55hwWtVRJf3hVJQvaeIv73AxfHg2m9P6lh4
4BdHYIb4cuatlPgILm4PTmP75bDg+kUv/DLx8b2JnckGj4m/K6uaHNdl4eeT
yag3OyioejIr5stHLox31Lv1b2XB8umyYeeVFNxq3sefTe59YMe+2oNpLGju
M3TbSvb3n9ap29zExceybT5H/Fh46y317v1JCsTfr3Gn2fAQGvT5Vd8wEy7s
+mVhfRTU7+69WunCQ7zsJ6UKZRaWnjojWsGnoPbo8KaZm3i4uNHj4VoXFiby
ZGnvuyn482f9TJE1PJwu90w9rsmCRqvTI/pMKrxtW+JTX/Dw6syqhSmfmbgh
NNkkZkWF0dT0uRUveUhfF/1tRIGFrfTi7MXSVKxXe1wi9piHjOiqEN1NLKhG
GK56upKKo3tk5/S28tBxM/zag4UsxJ9u6Of5Ex107+8nx118yB0WKxszYoF+
J/qcDdFTntfzgkZc+YgsWXCuz4MF6mXDvU2KVNStWUVZ7sTHei3HXMssFva0
HZM9Z0NFy4ZrixO38vHmm/6tDQHkvibumIgdp6JeZNMU0ed8uKbW9i3yZyHK
t2Z7vTbx07kvZLJa+bD5oT85kM5C8o89lNovFEiej/8xRPbX/Fg5odnMQlFe
s/0cZSpkx3+N7nzNR0tqXe/uYhYyZFf8UtpCxZiZ06kyXQFUsk6rT6iT/vy8
4d/DXgqOGmtdE10hwMeOp5LH7Fg4nrBGKZBCweGFuYGGNgJMuysx7BjOQkFd
/XjZdQoG1e64dq4TwDKaJ/OY9IO4xuNX035SYHT9esn0YAGUU18+tfNh4stm
u11eiRRMNZnBPRIowLEehdt5sUwMLPx5/4U90b+XXu+nJwnQHhhy+hrBn0bp
2qLvWyjYo5y43SaF7Fc2vLQ2kYlH5jJGpy5SsMu81OGRUACF05IS/QkMyHt5
yvUaUtA2b0mrB1kfoVg+/JzDwOr+4984o6VomAK7l60CzPG+f+JKCwMFmW3m
f/+VYrP6nbr1jwQwt0znX6lk4NhU/lZ9Gwo4bmKXgxWF+PGydoesBoPo5j00
6QUUvNwW1NioLMS40pvNofoM5FdXF/m+LEWWssj2s6pCHA9rnFoXzoBUrOsV
q95SBCtlaerOEyLWiDZrz0EGlM99z+3RIvk7zNmUd0kIb0M512R/BowjzSLt
d1KgekHGraJQiHrpn4e8CB8ZpZ3PfDGXgv220yzULgpR8LsonctnYGcMc02M
IgWFE3Ir5ROFsNS4ceR1OQO7Dm7XGCVxLnn1RftIVsKW/32n9AADiy80Pd3d
RYHMVPfbq5UrMbrG99ajfwzEUSRLi8n9Xmm8vad+SiW8tx2MnbBgwiby8FtB
EQVqixzmjYwLIWz+Nc9oKRNvDxjLBb+iIPXW4ZUX7CoRJC86I2ILE3nVisZV
JVSo3rux+rJnJZJbv9t5hTGh0qZtNHCaCuq3sJ2TDpWYkH7/PI7BxGpLDZtH
J6hQHF3u/FO/El1OQzlXk5m4vVTONiePiuQvhkGVeytx8ezwAnoBE8ZqC12K
hDQ8TxKZqXqiElKSi9n0BsIXOeNN8/JpGDvu71HoUwnZur3egj9MuNa8qB29
QAO1N+emxcZKZNvoPua3k/6xFrePoNPIPncW+2glbk7ztZIWZ8HqwNpOq4Iy
JKpWHS1Nq8TJ41EVV8m863kapjeHleH7YuvnuyMqcWnSrj+M4I9UGmXS1LsM
x+s/zPAl532WvDL6PcEBxYt8+4rUMtSWNTlfYFSSPlpkxaeywL532UBerhyc
830BZlWV6FaZqt9N1juHpjpQHv7/PUNPx4c5lag7ta19+mMWrK9mvw0m/iP1
lI3B0kxSh5tBH962kfghWk2v/5ah6eFdfoRkFQI899+dcGAjedYD0w1dZeCZ
t1P2S1TBUvOPja8l0VknZw9L55Shb8OLeZN9lThsNjdhnxMbXu0X2/rOEx/z
+o7WzI+VyD8cLflzNxu7D25S0XxchvO5j46FWlfhT3i295zrbPiJyKbctS/D
hu3mGw1WV2FpoNdwYSEbPivZ89zkSf4XDI3kVaog+TdRe6CcDXXZ1sG/c8pQ
/6rJy21RFTql7hW432FD8/WKPUEkTtLdCV/qqipMRGkc1JLj4LbZkYRl7jR4
P90boGtSBQnZp+yro2zI332QnmlJw0OPuvmmClW4fncscOEIGyp196y/bqPh
q5O7Mlu5Cmx9W02WLAcNJkFmSeE06M3VTcvvqQRln5+yvjkHXi/Tzrw+SoWQ
yX4w5W0lNP6MXylV5CDtV2N/3F4q/mlWPL53vxJtF8Lj187kwMCAfVY9g4pj
aVpZe8i6y+9+iYf6HEjIRahFU6kIv5ImdSm4EmPZNSeCnTjwkPcUjxugIO9T
VhQ/oBK5DxrMDulykG7seORPCwXZ07dS3bzIvEgpvpBZzMEVl4xUORkqQm9s
MjLdT+795QwVGeK3fPSLVS9pUXE88uXFOz+FMLgx8W61PwcMi6e2TiJUGD5e
+MizXwjl32ueszZxYDHv0kLVdxRUhj4YHhgVYmRn1NQhct4ZWceuXp1PzqUS
x3f6J4TUPFPFqG0cxAgEtx6sokLzzXifRrYQZ5yKwqalcHC9vbm7M5eKexsl
Fn5OEBJ9nfU2hujcT/lHX5xLoMJkzlrnowR/boQqT7El/ngJTfevZhUVVyh6
c3k0IR7M17zaepSDr2/ipkQ9oqJ/3073OWuFCOmeZjCDxcG4wwPlD6DhRrc9
4vSF6CpbUbf+AtHL7odvbFCnwciHNthvJsTrb0+NqmM4eOKmMqeW9MO+gevS
xzcIcWg5r+RkNgfNNkcO746kQfVHvIv2CwEOaGbyNFs4WJ7V0iNC7l3y7nFD
nTYBgp6Kz25ncgBv2ZaiLTQskR8vs20SoO+8bd39PA7UHIdblNNpsFg/0WhD
8L/r3RNvpRoOZGIZbyO4NGQekpv9yJ/wI/fs2Kw+DhSqYh8rziX7awvoE34C
BF8QUW2u55C5du/R+kZFx8VFC2q3CbB8pFZcroqDxoU7O5etoMHALj0+c7sA
L2bYv9zWzoH2nOiHczfRMK0jNfHBXz4+KcjGOMtykVYvXX8unQo55SuVBd/4
eH03dnP5OAdRLSZKoX5UpJhMyr/s4aM/d8sD4QcOcg5dxsEcKhJ+jH0Q7efj
+8ibn7vFuGD7+g/F3qOip6ExwYfDx/1+QxUL4gMuGontat1JBe+m8i/9bD6M
S6i+JY5cGFVWs/p1qBh+/Lrn0Tk+hvfMbL+2lgufyHhTlwNUzHudFCyZz8ep
kuxEgy1cNHxvfmtE5mJjXO6vjCg+bs7i3FQkPiDyQfPGToLzYpZX37d6Et2i
lXtgSx0XEuPUiYkdVDi2Njx85MyHhHZH4jQu0cVd/1LUyXkvyTe/yzzIJzwy
3POI+ID7giVd4tWkf5a3ZV825GNTx+9fR8BD38P5oybkXArhCnMPLCDxvw6d
kNDjYb7un/0ll6lYEHSc3T2Lj5N/v7o9m8dDzX3e6+gWKr6omZjMWspHRK/o
UxsdHhJ8n/rK/aYizC2J/7uBR/xm/UhmFA+bbi9w+3///HLNCc064i9Orot4
5cFDQC87T6+Y5FM99XXFdR5MVUJO9TnwMDowTs/ppMLaJygrtpaHLbIjv/J8
eHjcuNe7X5IG6xjltj5jEmdft6VuDA96GXqfHl4g593ncvCvGQ9/igqLKV48
nLqy6Lx/EBW/u7sWfdDnYe+owlZHJx4i5jTobqNQQfldmtBC8lblbBl+FsCD
hszzs9cfUvEjXU1oSvwL36fIvymBh8mCxyr+RH8uk8+9EX6Ti6O7GPmSgTx8
L3f8uGoJFabhvUdSiO/IHBG/cmg30dEnjh3w2kbFlHF/Al9ctE389DI8ysO1
0Mkr58k9ToYlRjVc4uLR2iUHT9zmQXerbuBCTSrsbd6lHj7NRfh9BXMlPg+u
hx+PvxqjoFd848W/vly0Jyl/XcTiQTvkpZJwIRVXjcdjXU8QHyGxVOPMDR6k
XI0z/39vh/Kh1IFB4kesvEY2F1rz0ZW2dOwm0e39VR6eR6O5SI4c7j1qxYfe
olOxsURvqG5YdMzIm4tfS8UnZoAPybkrQs5MoWLTPycJ+jEuGDMlfM1s+ODF
P+6pW02F0h6zoJEkLqZcoF/e/5CPGf2mngm/KZDWPlk59SgXzItnFHNuk3mK
2paW1UDBnRfTzKzduZDx3RJVWs2HxRqbjOPfKHgiVT+09DAX+w8c+x3UwIcH
Q907kODzgdkObTPInGg0ftavWi6ADcXjRcR9CrpEgtImTbhYNf464Z6cAE4e
Zza8yaGA93TvlwxNLhwT1tKyRQQICLIsjXtCgUWfpXGxPhdmu522nFcRYK9g
7sr5fykorv2gYEtwc/+iL5FT7AQ4PLrnRMR5Ck5P/P0syuEgf5PZ0SnLBPD1
Dwle4UvBSGFvjwLBuync4IstcwTYeP9pYE8BBXI+D2V2VBDcPKN1pUVfADfn
uijtJgqmMOjX7AgP/fNoVzmqJ8D+/Y70N0RXa8nMC0xT54C3favoMxJnn2x7
/lp/4vsmLhU3GnAQ4d2zOYbkf29K0y/zPAqycpY+OUl47q7/voOL5wtQ724l
+ZLED4noEI6x2ShVU9TIGyd1G5//7ZgqFS8+ntqxiMXG/HeKUsUvCP7tOPDV
Z5yCYyfi1/3/c/Y6gYjjoiY+0h0M+/LkqJgt01XyuYUNh+//Ds7r42NKb38f
24L4mm1xOjVxbJT3JYp8K+ejWObol59yNPhfN2zvjWZjnoXNJ7EUPgqnjz99
PkpFmued5zEFbKzmbLHriuejdt/wpN4XwqeTs7R3UNho3n11z6NiPur2h853
nUPDguCL35NT2VjS8dtCk+DclqChqHUSZTD/lBZfc44NFm/7Bo/tfDj73Tg+
OUFD4HBb2OEyNixZ4iv8iZ97Zx07q+EtDS5hLz5YMdngPKeoGkTw0WfPlZPr
p2Ewatnzne1s5MW8P5kdx8ev9JVGxc1lkC+rVbLvJPrMVoR32ovk6S9hkP26
DK0vN7R8Hmcj9kvG3bo9fHgdXsVJo5WBUs5NnBxmo0Y3/HxHDB/ZV/z4ly6X
4eIx89se9hx8aeq51lDFR5SGDv/J6nIsT9ytIHDmwHgVdyD6Ch+HS7WTt20t
xy1qp+oeTw5mLd541yGDj+CWVv8rc8ux7PL1+1O2c/CIHRl6gfBJhOOjTPl/
ZbCh1Yz73Sa8vrzukMlbMo8/Hq+3TSvH+/AOGzPCo0e6o0Xjb/GxYVTp/tpr
/3+frNXRo4nop4Lk0cZKPuI2qAVb7CxHUw9nMu0hB3GDrR5RHXxYbe4ctnQs
R1Bx0pDYfC6U1Z0Sksj+gJ4bvDu95TC+9fqutSSZ02srez/kkr5a4B1+6Gk5
findWO4mz8U3Fs90E+G3jHCbxawL5TD467dVYQUXYqsevRrh85FnmuspVlqO
7oO6axNtCV+yz1gr2/FhdC2iLVGXjuHLp3V3LOXCOjc5udiUD6ruN23lWXRY
NxDFY8bFXtPX+GfER4fmhRMa5Lkrrz6q9nTjotXhxY8wgmO+mQqLLo2WQ3fV
CTGHYC7or9T6VG7ykJGy0+yBHx3nqzN/mrhyMc+/UeJDGQ9H10e9TnGkQy21
dPqwFxe1b5PsxCt4OM979mX/DDrqZM4riBI8dN7yQcPsFg/lP3jORcvo+P6s
i+F4i4viyNV0tf08nN6wRmTjOTr+jbrNu1fBhWjRmW8a63l4xrzDnnmITny7
8+AsIRdlitw5mi48yNftv22tQ4cotf1kdiMXG0f8mtSCeLizu2fmyXV0iJWE
3E8m/NWu9vdFvSkPV3ssK0bP05HveXDfCy0e1MVeB7cpER7sKF6uEEHH0T2r
D74hPBU585PlBXUeePI1ee+N6HhVaP3oojnhA/1plHM2PLirbF9US867+d2a
ZU0Cwk+nh9oOTiG8c6/x/r7TdLyT7YzbUciDOS0o8uAgF8/OrJ/n40+H+8Cd
3lulPLy+1s+q+cnFyX/hI4KldDy4pZmoV03yCz8odWs2D7ZrvuXwQIf6HYHd
yd88HDu8ICmZyYWf4fbnCZ50NK1sj5Tq5OGbpcrup8VcnGeP2R6yJ/Wk7kpV
6eXB26he9T2Di7zVRh4Lp9DhYmq+M0P8//dfN23KruIiovbqsMkCOioaRDL1
p/KhNdblvZ3g+tmvPb6z9egYLXqSUvSRh+nuCW6Z6lzgXyJ9jjId7PpuLeNx
HhibP32NWc6Fgv3QC8qLcgR+ltG7O4eP5j4rMTttLtxX214oHSyHx6bYuIXy
fFwJqW2fR+EgVtz96HvSh5ZTHOtffuXhxdDomxVEDx87msw2/VUOh+nf3u0W
4UPbwNo8L5/M2ZjB7q/CcgS4LCssWkh0HU/OIK2c6NuTYosLHpXjjfj716z1
fBwvdModd+VgcE1uNFWDDpbflLWFpL+961bqia3igBUi/9RoOh2Ke35VCNby
Ef2+utMVhJd4sTtqHpTD/ufz9ffc+Lh098UG210cFJ6aKq7fR55bN5ay7zof
qdOS/E/N4+BQhMWrqH0kTkCMtDmDjwdjEtrnJtnwfBiz6cpGOiwWzN47h+zf
83yZnLsEB49XFCa3TyPzEhbfa1nPx6JhhqPbEg7evnBXqlajYyfz5p5KwlvK
MYoye94R/PbbdbPwCsn/vP7r34SHnMJmHrjcyMZ1i1OXi6LpUH0s91NhqYDw
i5LWaBsb2w+tnnNqNR2NIzmRT8wFSLm9qE0wwIZ/joJZ7HY6Qnvfeo/HCbA4
QW3BFMIz61PW7vqVQvpT/sMVBV8BNCta+56EsWEYIhNSQObLiP2m+/JhAQyN
GQvsY9nQdg75rqpPx72YTlpYmgC6M0W3R6WxsTagtOco6X8T5fzCv0wBAnF0
NvsHC+sObdwg5kCHUoNSj+R5wsfftjaZDrAwEaJTGk9waYv0+o2zswUYFPsu
PTDJgnpEaFbIcDlCdrfKTL8hwG/K9DKOBBuHwtPNh6fS0TtP+/HNBgE6+g8s
+7qQhdsbjlSxST6JYQNeT2kCbDhxJXWDBAv+r66HKSjS0RG/b+tYpQDeJnPu
3/3DxDuzs7P+/71UY+2Sux3PBfhS0uMdrMyCeRncVMbKkfZqUJD7UQAdjclE
0QIm3neldk9k0MG7rEtpIX5qdsnQDvtAJtq/qR85mUTH12MfGmP6SJyF1XIP
HZjgWG5+1LaHjkfVJe3OfwSQLby/NuEkEzUa11c5HaDjwqrnTWrzhHjmsIM7
dJiJ3aEtv64dq8DF2IAU+hQhcstbn2SbMfHv4LaijpMVyFrQkH5noRD9dX9k
AmcxkVG9fYXiXrL/pV6ruZEQi73PDtaQ5w7VtZ5u31mB1mnv5ue4CMEsM9Ga
WM1E49oYyf///qEuLbxnyyohuPqOgf+kmHhRorz09gEGVj6raly9WYiESPrq
yD4GsnPqe51WMQhfaUgk+ApxevzirzAVJlLMV9zVs2KALjxTySU++tWCNIXV
mQzcdgvfelSCnG9/svCdnxAd2nGma44wsDl/wfKwYQaSWdWjQRFCTIxr3Dvg
x0DPvPnTB5kMRIoKxiyzhPjdq1+07yzZ/yTUePgeA7Zvx8QNSoVwatMoPJ5a
geVe57oHJxlYMntYbiROCLlLBlHp5yrQ4fupMYTkC+PSOd1pQizz2byp4EoF
4jdPOaZewoCXRNmURWwhfApsjyTnVuDZBkpawQ0GrivOuDmdIcSjhdU0B286
9mUyx9+kMzC13WVqRLIQAQuvluaSvr/Cca4xjWHA9Irg2s5LQliEL7QISqVD
by3D+JM1Ax9fhjgOVwqRH441KrF0/F4sE5C+lQGLqdnlwotCyFj1ORYHleNb
X+b20I8VKIm/szYlTAjFfWfWpSWWQ/bNqgX7uiuQ/fMNPzxWiFsvl2RFMsuR
yqnQmqRUYGV0lWpBgRA8flxOWmY5wqok9k1nV2Ch4HCHYwA51xnV7bY3yjBX
VrmcurYCBgrUeNNNQlC0T165QnTVvFUq2a2rK6Ax+oo6sZ3Uc+14s6NIObjG
6w6elKjAnPSSP7PIvchey0j61V0GxlS7yO1TK0DXHUnaCyHCJ/x4XtJlgIl8
kuYNwgs/pZ+fJn3413ro+PAisn5r0xIfLuGdudcGLiwV4riD9I4cozKoVeya
FhRCx/1NsYWH1wsxLhZ/fuZ8sq6udlgnko5JE1P1qdpCBPrWPmtdTXRk1o6h
VCodywyr4qymCrHdeJavly0NhjedFofnEt2S9i5wlqwQCzbl0G5b0RDxgO51
nuDYnUyvGZ36QhiedJira0ZDVrFAh+ZFh27A2s2MZUJI/UxalbCB6PLzs505
L+lw0zKtKZIUwv6XbsdveyrE+9cyDz6iIykwznvbNCEi14ULHhJ/1RG1ZpMF
met9zNRve3WEMLd7rLBjDRWMRTOHTl2g44zOyg5Nsu5yfWvFZnMK7O1D6wt+
0GG16ozWD5K/1ctVt36QdY/Qkpzbo0QnfAjNODBDiH/Baxin1lPw769UfS+d
joUdC62zSP6zNu/I7rCn4NPT50P3SD2dSwfrm/6PbzgHSWGl8Hgfb8uMoePD
/TeJkSRP9v73stSIUljt+FyjeYrwxas8tvx0IS70S0n7l5dCzNr5zIgzqY+A
PrhfVwij66bmm6ilWNzSPz3CiQ6heuN4mpoQ4s7RBVc+lWDw154jgvhyvJKq
2HP4nwDLqnTEhoZKYDVl3e8fSURXJ2+/vVpEiCyJ2S9TVpQixEJ75Va/ckjR
Qt12LREiJNvrqJlmKVT1bOmzvMvhlhbzKHamEDZh/OB//iUQfRlhuLawDENm
Vt9WDAlQtHdnQsaREugliyjpsMpQvGXW930DAuitPLjItaQEykdn6809UYbp
NJe2KlK3Nrt66bprJRi4k+iwPJj00byqx2VfBci/4ka/21iMjlTl9addy3DJ
cPfjzGcCHFD28Gt+VYwP06JE5waUQdtjQSnnAeGvA4rfb38uBnPXHR0lrTJU
2R0vvd8vQFCvrPn19mIUdXmFxc8i+v9dwrH3LQL89Nng6/WyCBd/SI0NRJRB
5evgYB/htfEDny+1jhTh9faiqJz0Mrzy7PpwuFCAawP9VieHitCwwbjW2rkM
Yk4RoYduC1Aw6CA360URTn6+ZpxpUobJ2S/u7CA8peaCj5SuQtxqV730u7gM
X8+uGrc8JwBF7s3o2GAhTE5+899eUwam2nZNtRMCCKctseN8LURbb7WV+/Ey
CBnj31fnCLByY7yFT18hdqx5H/DPqwyvv0xeXJ8uwCz3eREKnwug98nQg0Hq
YBGvYCpxSIBQl0XW7gMFeKg/yT8dV4YT0jt2Nu0XoNH6U+XpaYVodK9eEmBf
BtVjVpUzEgTwcXw/aCFdiOXy4w+z9MqwNN2LfS1SgJf5Md3xf/NxfOVc5ok7
NHjKLr8fuYPoFqrV/ukiBei/p2ii3UmDaarR+C1nAbq9mCuS9QuQ8b627F45
Df9kAzvehAjASWKa3NErIPW4tVghkwaP2epivpvIuYKPndZh5EHxsJGGUJYG
nZmCacnE53eYnKo0astDU+71sQwTGnrvXgruWEF0hbfs9AnbfNh3/PBtmUmD
QqOkj9BegJtXJV98WZyPLEZo9thHKlT0Kfz6N0R3iRcwNv7JhbNypvOldCp+
MhLbvz/l4yz3x5EjtnnYtXLs6vh9KrjCbXqdz/lwyvH7u64mD4dCt/AOlFDx
zOyITDnxhx8H5cwWHs3D/p1f/KYGUnFhd87DdOKTaXo77K9p5EFUbI+cbygV
xTm3/h7YwYd8idka20N5eH6CZbeOSUXu7NL2XZ58PFt5YUft+zxYbAoyLj9H
Rerj06VndvPhd4vrpXAtD76PVUSaN1Hx8vXerUNtPDxuWPZJ8Xse5i2qMmpI
puJ2wZbgpB4e0t2UKH66+TgW/OZn/j0qLrrQ43KHeJhpu2dX6CVSB5l4k5gc
KipSr/uLdPOwWRCUs9gjH2a33ENL91HR62jbilAerOnzZ2vZFGBd2Zncle1U
KBRLG15L5qGxY0h81qYC3PxCy2VI0bCA5pK5N4+H+/6fUtRDC7De8Onhg6+o
GNqSqiN1hgebVYrZq/0L8OQT6/AIjYo4h+Vj79x42OepS51lQvp/jev++aY0
pD8om3WNPPdp3u/vNK1CrNxaUHfEgwabqthsrbM83Oi3S7REIYwSypKTtWgw
MRM9HnqQh430SHPKpkLcDnHXNRKjYYXe+zMCXx5UViyMdttcBIPgkfwtxSRP
+atD+XE8DMvfgqtxEUyc1ratr6eBk3XJzeMyDymWdZmia4rwVC230S6Zhlvs
nqEjx3moclV7JL6zCK3WGy87+9Pg72lb/LaA5O8apsTfXoy9QcEnFo3SUH2F
UtZD/FrWefs4M8NitFSGbjCaWYY+BYX1WQ95CBJPDc8wKMY5hU1xkk9ouPia
u/YSlweLxuvTZmwrxrxme+EYlwbzpY2dK/qInyweqS7QKcGK4cSEI8vLcPvi
ZenUP8Tf7ZliHCNeggP2l+3SyZz6OnmyImfyIZtON3kjVoLkz12/c6eVoacn
7bTSDx7Cn1+8KULiuKS3WZwaomHqNoe3UUv4iHvX6LuZ4Pxt0fWXt50m8/7F
NjV2FR9NGRGzrW6XoF7t4LTI/DKcP31pZMsWPu7ma4R9aivB0Tw9hy9BZTje
l23jaEF802h4068/JTgcPaO9bXMZAu0zKLbGxB8Fvi//d7QUjzdvEO9cUo5u
h/Bfgw58zMm+YWu4vhTpIvZJ/tbl8DuU96HDh48/Kavi1QJK4Uvn9t9YVo7v
AdUXVrrwEeHh3T98tRS0Cf4+nWnluNwMyR+afCwxP3E3cagUuXMURlImy7E2
in9y22o+Jj8MT+u6XYrEJ7uiO4mfLXzj4ChH5k5qt8FIy+dS1M2Qh/xMOn7o
tz9lW/Ohy7hFjZpLwXOnVk498acyOaFdIrP40Mzoyf0TQ8FFg32fpZ4T/xUZ
zgvS4GPf/dqMK3sokEvydfMSr4Asf3WiAYmTHrpEGBRFwWanVI/ZH+gIeGHO
u6fDh6uF7Z0nORQ8+3ZuvKqSDvnQP9+TFfiY3fbA2sKOCoFm98CgRgXK3LM6
grX4UC85827ImIpdC4p1d3lU4FOvpcTidXw82XVCWc2QCt6MDg114wq4/i5d
tGYlH7cT6iIPWVMhO1fhvXCS6LEl2yOY5gQ3xky3ajvSoK28R85oRgW2DKsn
SDvxEdo213GpHQ2CgNVyEesqUPfw6a9hPz7iF9esu61PwzlXV5c9qhUwE5sy
cJHgWJR1t2M90Vf/RMJcVHqJXroYu1mG7H9cdnWBj0sZFvB+f3SboGP2G+t0
YSQfkfz9/gdNy9DF3J/XsrIC3xM9ou9kkTpIJAcFrCiDU8qllDCiM4OtciyV
4vmg/6pV87UjfZau/WLyMR3S6yq1p5/no+Ztc+i6WeWY9NyQdcm/AlHNP6vu
5/Cx+kTfstE3ZeidsuHVkosV8JPqVHt3gw9FS0+W7IcypC9ReSt3hDz31NVL
6kw+rhTZ/dqvWA7aCZXcuPUV+Hf6c/Cfcj7CPvt1soneVjbX/9Zrx4DCsknL
nEo+bv1YzI2OKIfrQpN9K4hvErUzjrB5yUdg3OvPCQmk/2ruP8t2ZWAgX41W
0syHWviSOdU15djTfsfHTY8B/ZYbtaU8Pj58uevVbkiHU4BBbfoEAxufuijI
3CH3dXrls2w54ldbLRayDZgI1mI627/jw+OZwcyuJXSci/1TNTCPCdclSr97
CB/F293NUbKnw1H1y46HxO/MeN35xquYjwfqD69OaSP+uVe5ZIoOE5c+HvUs
4fDxNu2K+7xXdDxI9P81N4jE+RkndquNj6LDaeIpn+iIP+s208SZiQeDn04f
J/kkS91BxBs6ZN5JVmvMJPncPnveJpqPfOsP3Q+5FYgOXWTV8ZqBzy9E7q9L
5GPmwLva4LYKhDWNvtqnxETsKWWVrzQ+JgzDz554VYEIwc4Ml98MSAYUvB0l
95WcfIzScaMCsR6J3xtvMeAZd/+DG5lH8SnVt+ypDKx9n0azj2XA5WHjnRyC
A7LmUiKfBQxwN8+T2ljLgP+UqyfdE/h4FDrAqr7JQEvGhYaRAgYiaq4WKRzj
455VXrAy8ZPu6lJ+g14MMJP+GJ0kff57YtPb61VMpKcs046/wEDYilbHx4Rn
D9QsVq6nMhFhmjavsZWB1cGb/IpO8mESGMXazWYS/bt8cCWDgaMtx52dg/ho
Li+N2FzHxNoZ9ZMjhxnYW1Ee4rOLD5HdGvfli1lo2tpVmSfLxAHbUzNeBhAe
r968mhLHguS5kZwTNkxwW576ZiTxQZl9MeBVJgt7Pu/T/rWECYbxnwcLybw8
4fr9sOeysFjoYj9vhIFncjMOR+8kczr7tNdXfTb+hr1W48YzESV9cVqnP7kX
xGdt12JD2sPUP4bkJe8dLH7sLKnbuxYxVzM2jFjK6gvKyD0e/OivEkH6gdfc
OmLFxvKGW12bA5moU2Z3FqiTczmbqmyPZaNmb1izI4OJ9fkflKYSvLqzYVkL
6xwbKif22g+NMGEXo/Ft3JaPqVdflvXks0HP3am2+iUTt34NVyYRvJ2d//H7
2ctsOJ0OouRkMXG41/2d4A4P5afXZGjdZUP/smTyteNMTA1Tnud6j4dxp5aQ
pU/YsBf1ZJ+/wYRhXc3g1A4e5H129/7uZ+Or25RixSImsg1E+YEveXh49aHE
n042ugYqotW8mbiQaqn2ypWHaMsq6SnKHOj/Wjyka8hEjZLT+zm7eDiePztq
VI2DupoFyh/DmRA8klb3OMqDufe4zmpjDp6doI2F72Ui2fan95IQwr8iV266
rOAQnUGvr1ElfUE1nWuqzYNZEo7uSOOg6vkSnhyJn147Q9PJlAfTOyK3TiRx
UDpfQ/0uiV9Yadp2bwcP65/mVKWT/XO3xoocIfHP5XvdZjjysCH7dUhgJgda
M2LO3ybxlzOa07PX8tD8jKHycyoXv2OGQ5KOMbHKKt4iYxPRG+X3bqv85cB3
O76GVDJxsmGZiiCIh8RQtSjvSQ5C/C4MTM8n92sUcqjWm4ecnOnPrKS5EM9Y
66dBnqviM6oruo2H3uMzn/7/nvRX7pODex8xsSUg5vS2vUTXFY3pvj/OBXPZ
GXVHORbcCyb2t5ziQTPVvPpqHBc64bJt0f+YUM8OnHUsgug6n+0eM1O52FF2
5krGLdLPUuddH2rxkDT7rvvcXi5udO2rsJrGgvP0tSsX6fOQLyfHF+3hQrrt
ye5tzizY+jaNPdvIg9E/1Yan37gEp1fztzuwQN2nOOfU/9/3En0c/OkXFw8c
WiTWSrJwJvpB7bwHXHTOkpFpNOaha0ja9qsmC/aaTyd3PuRi+eexamUTcv/N
S37FB7FwdnNzzef3XDSHLjL13cyD5CZu7bSDLNRT78TS33JxInvVOXmyfiD4
8rSoJSw8KdjqVHmQC6fFwY3M9P+/U2lmuVCVBae7heXBvlz4/nt6nX6Jh7Ro
CmK9WejQcnBMP8vFZMg1pn8piX/Gs+jkPhY8pP6Mvkzi4n2m0c3AfHL/iWN5
qgtY4BVe9bIN4EL17Pehn4Pk3Cd9rT92Ery9UBrw/3cJlk0/6iozycOcANW/
qiosHLiYviUrnoudmzft+vCVh/2rFQfL9Uk+RfHrRVNIng8ffn1C9OAZZy/9
sHEmwc8uy/A7XBicVJTcSvh5WHXVWQXSP9PNTUsnb3DxYbl991mCo/XMBEMn
HhMrpv+yDWrnQrI5d6hyGx8JqwV2NU+YiHHL7+rr4mLzgmD5eDLfLLrf1fjL
TJhvFJ1zXZ6Hvm8+cWuq+Tg+d9fTsmVM9Ood+PVzKvER/6T4Dff4SCwQ7yn1
I/n87LH+QPrh+YINIrY1fIyVPquViWOCPyfanWLEA12B9ugGl4/381bw5Age
fp0wzaiZxUOHadSfJarEx684yxGby8TWUoOCRVI8cDScxyLnChAgzt68eAeZ
lxe9Zus0ebCteuD0bLEAlUl/4vghpJ7aA1rvSb8FPfi26+QyAQa4z3qzdP/v
/xc/F1dyIdOso/7pNPHZ1VzjkK1MiKf8i2oUcKH/UuW4JfGdfrf7O4PSCX91
f98/3ErWPR0vPIoXICrA1tGxgonLVS3v1reROFv2ro66LIDRARmqM3muvfaP
Iu9NXLx9cLUw7L4AR1P5Fy++YaLlXtd43HYuLjXIm+qzBDgrt+pA7XQWvG5F
uM8P4YLu8oq/rF6A2RmWGyw0WOjUyJCZ2M/FdzePhUHdAojKVh2T+8XEP4fd
i6RFuXiUHbk37pUAdpVW38zesLDcPE57sxIXuZplk2G1AiwZCIwU6WfB3/TZ
inF9LgZehh60axdgRvcysyMTLKzZULGwXJn0oZNNq+uYAHrlEzz6KAv6dvIX
G39zYBhuFrybL0CTgb15ThwbH50Dhe/kuZgj2aaani9AdNSU/v/f0/rpXlXD
Am0uftR0PS+8LkCk7NCLY9FsGFTvLRGfTeZZd51mUKsA9fU6mksS2RhZM0cr
cQUXH3vlYm5FCJBXOqIXMMHGjodZRT5WXASKfb7bGijA+QCF5Rt72MjYZ1Rz
fgsXAVhfGpokQI6+4ry979hY9oJjw11D+lktZK93lgD0g2OLYv+wET2Q3721
mAtBCL0+00yAOyFu5j+0CX5fHXmXTuOiW3rvoLi5AIqL3lWKTONAx+Wwxzkh
F/s28GR8dgqQ1GP6JFaG4Gvx4l2bOFys4vzt+7pDAGMDumuEHgebLw8a71zG
w5PXDvUbJQUo3/VgXdpCDu4NM1MNNXjY8TpU3WiaABi4a8KaZMPbdFbuGtLn
D+7mPp6+XIBtbaMfW/+xMfzGyW4/4Qvbe+GhSzQEuG314weD8JLn067ub+d4
WOoZY7/1GR+10v3r7pA8KbszMqYn8fB1y78n7UT3FV4OCAr8yMaNFRtntxHc
8VpfSKn6zIeNyqfLv8h6WPFlz+oSHi5uXTzPuJ8Pr2Sfw///HUiheUFr1TWC
a+XPfjVc5OMXu/JGrCoHPE/husBsHuZ+sG4/TPTCkwj/j3dJ/q5rxbwzbxEc
7he/bUH0OK/TZ//Tv2ysnTf4ubuGzCkz6116Bh8d8gKzdFKHXd+pl3WIv64+
nKOuQ/g/48fJ0wGuHJhnXQsUHiB18zZZOU+bj512j2y/G5JzHVb9/D2eh3ML
uM9ezOcjd4X2QqdVHDQ+WS4fnMBDiI5S4yey/3lXp/vdnRw0q116/HIewf3n
89lLiI4oXMuc8jmVA7qehKzqAoJLDQnOfdd5yN5eyLgWwEH+ooTIz1Y8HArR
L0pkEzyIPyI6N4SD2jlKlqWWPPjGNIjdr+LhSHDsrv2Eh9X+6MdEE3zLfB+0
6hX5d89aWzd6n+eAJX4ttUuR8N33YweXryP3U1X2904gBz4NX12KV/Hg9Obf
k2EHHkz+lUVKHubgVW2yjQ25X6WHX4tybXl4r/CooeQCBzPbxXtTCL8fjdhw
9Sjhq4wlCjW7D3Cwbmf2pJwN4fGfi0f0O7h4yF4z9siWgxaWSYT+fh4k3o2d
/Ur4NFVxpnmfAweXdPI9Kgi/j+1VXrmK4PeWpD6Jw+S8D25k9C0nuiXTdbBo
eCcXg/2uZuMrORhMSBOfFcpDuu9yr1qCK4UfRl5vm8XBcoOeV/JZPPxtlTx8
zI8LpdUH5OLlOZD2eX9D9wIPIjcaudQ9ZD7QFLDQhANVV6GLjg8Pn9Jdk3d+
4cBpListfAEHJSKfIplkPWbK7p/3v3OQoZO6fR2Za9U5iYVPSD/rT1O7lT3E
gW77LMfu32xcOrA90oWsX72o4qLdz8FArWH8DBLHiW0hpUB4/f1es30zz3EQ
U7TxSDHpK7Exl6ZpZI64un5GFmc5aMtOfO9E+lNu5j1m2FYePucH6i2K5GCD
yt9tLPJc91bG4Ek3HlSerPb4StZ/Lrr9QZzEod/cojgowoOf73zLGmkO3paX
VbQt5eDXvdOLPP5x8ZnvdlucrJ8LUtkTK8GBhfAMZaUaDyspfkvni3GQOjGj
a644B0MMt9zbSwgf7dAreU7WP5jlavtqcnDoeLCYLuFBnbcfvV6dZUO7Qt3m
JomfqdRGU5vCw9q0/OU3CA5y6ZkPzpP4l39yEv0InmxkaF+fmsnG7AO2utNI
vLDdm98fWUH0pEj46NJ0NlIOvKCYaHAQ+mf1iVPWPPB+0ahUUYKbnmsr0+aQ
/lwpMygk/dzMmbU2U5qNqaUa903H2Ljdt58n4sGD4shLvXdzCR65xB+5MsJG
HDvLppn0zz+TkEs/ZrLBmV7gPfJ/P6yJTug4ROb02JXxK9osnJ/tPyeS6O4+
y+87Ev1I/atPiU1zYcHzWZPF7BY2Qu82fOgkuFS1brRBYy8L4vFHJE2a2Ki8
6yivk8nDSwmpSr4FC4Z3ZnflfGDji/q6RTZePNx5fOJwWx4TEts/lYYWE9w+
ss1ubDeZz78zNWRfMSF2fLhDlZy7PvvtQNQJHrx9R1iST5n4Ky+/Pe80GxaO
jxseEl1aucp9svEKEyJjM9S+ZLGxZnDy/GYyp3L/bAtOmTExu+PUxGOw8bm4
usaUzHW1n7756wgmKvwy5IMMCH9NbqaMEJ0QO77h0+mDTGiLTVPsV2XD0u7C
MWnSby/OeTgvW8FE5pHff5x02DB0ndWzl8wt4+ZI/fwnDHT+nB33rZ2FnOyb
e1bcIzwVtb70sCQTat/NinTLSf3G9rxRfUd4tl2p6fdPBtwSXu34/33ummVc
L9d+LjyVb38urWdANpFnHstnYWvJJeEUChcKPKvClmkMbHT463Y/nIVsVckn
E1e5iJHrag1YxEB0yqeazyYsnJxc1DhQzcWB+anztBYyMJFsYLeG6FXTOC79
ewMXE7dGhpKmMtC0wb5rvjsLwRUWglEWF3cSS8M2/KSj7ECH7WVXFjY4+37o
I7y5M0jxloNIBVQyi5MuzyL61r4q7jE5171TZ+T7ZCqQ9UBRSmmC6JCSlC2v
if7RyZvT/F6iAup5TnWKlkSXDqScWHmfi0N/h29F/CxHVc2n+stKLDx4ISyf
Q/TnavVnZ3Yr0fFJ74XUSqKLLsrNbPXuJHXYUpfzRo+Ol2c7JapamVDS6Ms/
9YmLTO3Xzydm0kFTGL6jKs3CvYt60ubPufjid26PiHc5ovRcjMScmPgs/mDs
HXmuzbx1T+ryytEy6+6UVOLLvAda/Sc/c1EvVeFQKCxHq45eTLE2E5YnjGK3
fOci3G34+ZvIchzfWFOhZM9EasOmEMEjLvQOzAhVMC/HkRru7Vg7BoZ1b4Vr
kTq8fLVO1+14OdZn6zqwVjMQ8EGxPaCP4HhE1W6TjHK8DS8Qdq5kYNpJyuMf
o1x8EovJ/+5UDpkr6joMCwZiAlIssmu5OHI63e2UfDmWvlK3nfCpwGDWnNFt
XC7uY2Kj2eZyWFCahr9trIDnTkuxt48J7pvVXU/3LEcuL7RwWK8C47pCR403
XJhFbbv7akk5Ej+0fP/iUIFVJ9onGflcLKqRfmWWWAaVlZfzvH7RIZ0jdqWT
+LT+pqti9uVlRO+s65NqoMOj+4+tZDkXDvvCNiqVlkF7nrvE1Ww60m89KWsn
9xW77f3iafFleC/OqBlvpcPHYdXR+8e4yC+yVSnKp2Hbl4ule4fouLDL9WoY
4RWf10k5WSwadmhYDt0V0HGs60HZ2Rjigw5ekFUvomFv2IxPW5Lo2NjCSei8
wMV8A8cU/f9/rmN9oGCkjo7l0+8p1xK956z8fNeLeCpMa+4l/P//q74cvtx0
cBEieu7KkxIqrn84t8y6iA7rbJfpMYSfjj9+9/tPBRWM9jGInqBD8tteeUOi
q3d91qsRTaViBVMnv4FJh9vinqtHnbhwHEoqDn9HQXjYscNzNOjIHV0bu3A1
6Z/+UP0Piv//PjFve5s0Hc0NYwabdpE+aRlYYrSKCuPuPXG7JsoR9+P8xuJA
Mo9t4pfvSlBxes2S3FxFOtGHjxtOeZL+8Tmb18ejYKVByztr9XIYKZ8WySS+
wGmw7+S9IQrKdw4tS1Yox61PkqKaxG/qCM7Ln5KnQsLw99ZCst7h49aoEM2F
rJ6BUVEHBSnTOmR3kjjDYp8PbwkiflhJ9D3jLAXn9I02TVUvw4DLIZooyZNn
4JtuW0PBIaOsmsfTynAw8+5wUgQXXysqon52UfBJ1e/z4280BNlYVnUSfzr9
4roWLxoFoipSx6bOLIN33L9rQzu4aPJJ/634pxQbv2ud0sqm4dHP5twMay7e
7FzTZ6BOwbPGntctYeSeT06tlnInvmCb4GmhHgUuZTlZSnY0DEhbVu4L5eKP
t9Tns9IU3G/vMw8LoEGCEa67Uovg0uG/dVSJUox5K/2Sdqah7aTyyoWzuLjZ
omV5cHEpLp3JsP65hAahp1tD7zIufhlu6KOqlcJifndZyQgV/amcOz9IP5i9
VD3YJ0n2/9q/V6BCw49lTKk907lIsm2ymi9Vglllu7rPTFLhs8zzA2OMg50i
3H+qaiVIo+WsWPSMiuMXR992T+ViwdzJMDHbEuTfefnFmkGFTJaVeNoS0oe7
5ghEtEqgdvcShfacihQLSqOyIcGBv6wI34JidByyGrRyo+Ka9hl/CUUubptu
0FblFUM+d6Dvoi4VC6zyLveTOHzZqyt4X4uhHrP0VvsyKuScar/9I37n4fN/
R/+8LUa/y/F7p52p+LiA1fQqgfRtedtVyavFyKgOrqkLpiBkTemBsAAu/IfO
Sm0tL8aeOKunyXYUpNr27g85wkWb++HnD4eLESc1vWmWIwUSGsP3n6dxUadc
7XuyqxiVa1bx7I9SEObBdDImeFKVu3FLWmIxhsLr3LXKSiG2SNGxj/jf4DPH
1CyvFKP5iXRJ9clS5C1uE51KcK/CfNWL/e3FsHFWTNEJKYXcXl/xnQR/vrvM
mCK8X4wD449sc66V4rgWp+vZNy42bhDnhIsWo3VH47Nv6qU4AuWPw0Sn8qfh
rKpsMeIrdl3yFS2FYt33cBAevCzffCXToBj6qXs/+LWVYGF5WqCmNA+6rml3
+tWLEWXeov7jSwm+uomYLCf73/x7qjdLtAhxIq1iSQ9KoBN9PGYp4eV6518Z
hipF2J5RJdvNLMGx6uIEj9dkft+N3NReUoT37WemMkJKYHVhmaXXby7OZz7Y
NW1aEWbaZ//ZkVKCa96ytGLCjyIY72yYUwjl9tKB+osl+PxoQKh0jQvWQwcD
A/tCFPkWivqfLMHynqBSKuFrp+dKixlWhSg9v9+6ZnUJOkPTL628SXBy/e1m
a5lCzP/np63iWoKN5yo29Jhxccz7rm4lqwCjq+dPTwsogaX5hVXbjblIfnwp
Yv2XAvhwZXeMbS9BRvlJ/e8El9wvm346/bYA6xO8j5opkD79ddkqhvT/hmX7
88dyC/BELkTr+bISSEd9cXSoID7SPG/NygcFcPOpvMoyLoFz/NLn37gcfLyT
V8yYUYiYd60/nTRK8LpFsHeimvhjjbnzw38XYCTtPE/nfTGy7p565czn4Ea2
QuUvYQHqZx/bmvalGIPjR84KjIj+3VyuoDhSgJUvkrj7OooxWvMy9qQpBwxn
mq6/YSGurXjgId1UjJuHAtcZbSL6VPVKiqZaIS7uEu7yzixGVYmUY8AGDkYW
XDvyrKsA2pIRzJriYjw/OzryfZiNVv27by4VFeCCt8RKGY1izPYJexZHdOh0
of/8wXcFiD76TlRhajGMYy8oqBJfG6gY+l6lpwD7CnZf6hgqws/CmQbpMznQ
y2ym1OcXIDIluuEx2d/5hk073c2GH3M37deCAmR+5wVFWhbBh1+2vv8lG+d+
S7L8PQqgZrmr03lREQaexh1qJn5iAdPUb7tvAaJmv3P6oVSEvf+SHu0T5eCv
V6rXx6UF6G+2eLvIpAh53Vf+eb8n+Uu5NCbH5OOjROtbe7NCPHGvf9lAnhtX
cXI9T7IANQ3Tr9uQOr2ri/doIXEO6suHKM4sQIvftfZA40IwbXac8Z/CQe7M
E3O3ZubjB8Vd5PCqQgQt6llfTXS0rvajuC//8qEZ5xBF1yyAr/+Z0TW9bOT9
PrdGAQVY1h3lpGhbAN6FBZanpDg45T7zpo1dAcyWJFzmkvXrDpFZk1M5+P0j
yGoZycfkvtvddf+fwziE97mTjdUSXztkSd1ELDcoHryWB5+FVrvOdrCRXrA9
TrS9AA5/1fZUjeZhKy9D0eEPG202cnvekPpTpnIcZXvy8LLpTkjFXzZOUCv4
g7QCuK9vl7qdmIfFb8VzqDfJPWr8MurVJfP1V+vRMaNcsC/vcYuuZIMx+4L+
2qBCpNCo4y+P5MJL59mNV8/Y2BNLP7Q/oRA2mg+z9E1z8eRolJgEyedG5qww
qfWFaDvuFNr2Iwdtyy/bP41hwyX+6Md7ywpROKET3GKdg/XsKyzWITZUkv8K
RXwKUZu3j87yzMGTbCPmt2g2MqJiPledLsTSoWmatweysWuu4TrlNDbuH/mh
HG1XiKkOzz91tWZjC6d1f4QWG66Hbutqc0ifLDeb85qfjU/W/CPec9hI3lbi
rfGxADGaDQyzh9mYf1My7a48G0t089IsfxZguK137jybbCQsXxTzcjkbA+uq
d9neKUDGs20nbq3IhtLJ2s92YSyM2XvpKXTnI/FYz2zPnGyMLLaa1WXPArvZ
4mGUOrm/uQ9ycoTZuGlg0fLRnIXfOjMXvNIqwIYgGd4+7Wz0pd4o3ezDQryM
9NPHn/Kh/EhNS3N2Npp2W58eYzERG1lEXZqUBzuZxpQClRzoDHfeNz3LRO6y
hxZ5v/OQs6tfKcA4B3Ejblqb/JnovS24VjqUBw17xeRRQTYW7rn5TjKTicZZ
KVP0ovPQ+vPLX43sbKgrxPO4okyEx25k//DMxfIDdRv1THLRKSWTdfo1AwZn
jpaee56LsgfqY9nOuXD6FG2+mMVAfiRdbxM3Fw7miflTP+fg8rdv212eMfA+
LHbVjdW5aH6q8TvnUQ7W5MqPPUpjYLA6I6oqPgczU+a/Wn0rD6jtLqgNZKAH
6gfP/83B7EdHQj4+y4O83oXypYYMuEuPJ79qykFxkdrglEt5mD2j6bepGwN+
pz1zxDb/R9GVh0PZR9GIEImSFhKKSoWSIuFERVmiQqlQkhZbhdJCaSGh7Ps2
M2afMYuilZSyRkS2FiWVFlSoFN/v+/c+131/y7nnnvM8432zke9Zu313RC4W
VuywDNrPg5vieFH+1GzISMY3KpnlQ+Nk8IsD63mgCCglbVezsWX77LpW0k/j
Rm6sw9I8SA9ftC1zyEbI7Ty/q+b5kA03Uw7W4eH2tm5EPcvCsoMqRytX5EP6
jotq7jkeZCY8nfG7PguU51mPuk0LcHmplLvVPh4e2H9Om7s5G86z+tb2Elxn
RBStqFzAw/SPC2Y7yWZDP9omNHV7AWYpSvRrWvOwM0smbUlsFiLW//6XQHDa
I+tKKerkob/JeFcOwQ2tOdBqsxoF2/4MnSh/wEPN1niHx6rZMPftDygxouDv
bZlVm2N4+JHokvGNrDN8Gzw/OFIQV+3rZUrjYdb0f/RKN4KnsvIVpwi/SWTl
PBIH87Fog1aplVMWgj8dcHLvoIA7oBjf4v3/e0Dedex7lAUf873TpcYpqG8+
0ZxCfFj8KZe2nFNZiM0yNzabT4V2+KTJwev5EAqSbpydlIUsG+tjCWMUWHk5
1jAsijCtxoExRZgJ56KIzA+hVNw7uG7sgVkRUuh9QZqqWVhab/VrI5OKNTtl
DjspFmFFUlB/9ZNMtLt+fSeup6LMSWXVKuJfi24265Tsy8SYid7l7dlUhBg+
Me4eKMKVN1+uzr2dAXXas61TSP4ZjmHovwmkr18dimoezsCpxel7UybT0N4Q
saXhaRGo9/Yvy+Nl4KIWK7ZLjwY31vv0G/eK0F72YfmnoAzoZr89u/0rFU9+
OwxtXy1A/oGu4/U/0hCg/3jWyhoq5rQGH1i8UYDOm0q80rE0NDUtVF1M6tdP
Lz0TukgAxSnHVH7VpyFyUene6oU0nFqdIE+ZLUDzXfNOhYdp0Ljouv/5Byp0
NFsd728T4Pd1LZ+sxymIn7+hehvRofSAnHUp3gKUlHXsEFamQOtg82jMayqW
nHwp3LyezJ3bi59ZClPw7eyzu8/HqGAvVi07vlKAyqtBLxeLUrDL1Domp4wK
h+P9s9x3CSBROnnCqwdJOGFSbXuwkMx9UfS56EMCBMZGqot/JGHA8bTzCqJb
SwTjdP1NAhTdcJ3qNTEZ3ls/Xs/7S8WsowcsJ5gJsK771feYZ0noM1sV3VJO
RRgla/icF8m3uJPy0jYRP5/eeTtpOw3Bzd5H7h0RYIvLv9Scu4lIXaBv8DqE
hn7Pv59XbxbgKH9h8Ld3iViZ5nu98hzRgforT4xaCPAs7f0x/aBEJK4bsv7q
QcPa6c628WT9T15JXWqsSYBRACVyzLMQPMH9Z4cOCGAweLTtnVMiFnQPtXf6
FKI8wyXsEzmfmVqNX9XPJuKlx96KFXsLseXvh/4pa8g6Fb0z5UYS8OXzlCMu
uwrhde6fVpiNAKsNuYPdUxLJeQ5k0y/S0WIUcPgHuZcj00YkS+ITMTxjz6v4
EDroezYr/zYi8cNJ2wNuJGLHS3e5AA86lrPbq8IXkjrRttYZKxPhtOHbk0v+
dEiusXr9ZpoAs1MXp3dYJ+HDWKRd0yUGdO1SKQraAoz2ZorXFydBvJAxeMaX
gdY/t+q5UgIkXQu7KVebhEsv1NOfrWPAu7lWRfJzEYQWsll57km4xf81qOtF
/KvD3+a994twFZQc5bvJCD5Xk840ZWKKX6902usiBK1ZJ62qmYLYYZbrZhUm
Tgh6e2JpRVjnvMS5Z1UKSvPZV2cQ/5WX8FfkdqEIu91iP71uSka+Xm39cZIv
1F+z2fVqETQVdsZd/Z6CNfcH5p15yoRpN32RrrAIvcevBqx2S4Vw/OXYJj4T
OgdGy6JDi9B2rUfrPC0VhydfqHlZyESOOL671InwAPF+LZap+FGV8nnqYyY6
J+NPQ0sROLlOVVsnpeKsue1rF08WJm4YXRgqQXByvhZuu1ORCNPrA+YsuDzZ
XtH4vgiH+loO3q1NBesS7d9ODxb0bHP9iktJX8vsGigJSUVypNi+LIKFp3tC
QicTvO0PS6AnnUtByvoLVZ6DLNTJ1y603S2AqqLtOnZbCnYv2xFY84QFi+1P
fsa4ChA0q40lb5UKndeWgVFDLIB+1NqB4Or+Ba2pQ59S4DF8uEp9HhuStyNO
ziR6ZqPT77Bdk1LwdX/ah/h9bES4UJtFRH+usPd+tv9gCtRS1Q4GGrLBvWZw
6PYzokP8z52Uf5oC04+XPyV5smHwU15xXr0AXUdVtST9UiBfInlInMCGWW3L
Mx9XIWLGtr034qegWytbeCOQDbbPRJ0dNkKEXpoZuG08BZU9QYVrLNhY7P3j
c5qZEPv6xZtkyL3I6I0+DQti43ZVZXrhZpJ/cKDsg3Qq5vvqdv4sYEOpcnyg
+Z4Q0ZGbfoX6p2Fg7tkcTQM2TvdsXH2dIoRPm279jKQ0WMjAZ80kNvwC4vy/
JAnhNO4lnPwiDdsPXz/as5YNiS0bFxoWCXGcdaHriDANk87Xs2p82HhiNO38
3g9CSCaqfpqenoEbZeY6sQ0saDE6TXyfCLGtLqAs91wG3ueevFQhZqH77X2N
faVCrPRt2X+SnoH6O9IGnwZYiAocOrC7TYh3S8/Gf72XgZyumqciBTZyUktd
JEuEWCrsrTG7kAX7F73HV5B77/Ku+fktS4gppkZhI8uy0GUQl7kvkIUfj9qX
uiYI8e3YKrvq5VnQczfyfSZioXjkSdwh4rOmfP6UPSUqC5kScSioYGHq0enm
KtZC6GjLN0ydnQPvmealhwk+/X8MKBkbCnFghq40m5aNhPCwdKEzCzlK0yOu
LBNi6vxbi3pjsvFaa/DfxDQWLOONOQchxFOD3O9249kQ3i6ee4/Gwsj5/m14
KMCPzm0M5/EcnJ4iHFyWzMKDeXlNmTcFUJgy/TT1fA5cv8gx3pN9GQ378foe
CLC8w7HaxTYHcnN0A4LvsnBoxz39608FmMW6NjTxcQ70zepL7zayIIj6ldjv
QfDWdO9e56RcTMyqrr6xjg2ZcnPxLMJvZ9beD3aKz4HqdF3jLTpsRBvOU+v3
E6CnfUBbziYH0+W/zO3awMbyX+1/Kk8KYBg0cCS5LAcTkq6JrAjOdS1Nzy4j
vPe4beqa2T45uLenLvDFZg7s6O8GR2cJALfpq299I7quYctAnCEHJ41Glt4w
EaBu7jLHvYJsHPp8/JjpCg7BgX1pL5mnW/MWOz/QzcHMUwODkfYcWG57kOa6
hOz33Ke9/yhE71U+w/NNXHjuzv2wSV2AHaxhLXmdbCiNh2pFWHARJ394sxLh
+UtK/3qURrLw7KBL43RNLvwl4/6ok7nm8aF/wcSQbOw3EPQfXMLFrb0+kmLi
L57xxN596tnw33TkbvVsHgYOypzUPCHAOcP5Zs3JWSjg5sie0+aBp9d48l8M
0RUjSDlzLAur+06mJPdxETpff+L1JAFowc/uJf3JwsSojZtedXPxQGw858ME
IfZQm55e0spGQ+S4kuJVHq6yR7++mChEyepd7/5mZMH39icdj1webnXZOS9Q
FMJ80T69NSdJfduJ0i93E/33/tJZI+KL3yW1z3g4noU8pdkDsZt4WF+nVUUL
EUJF9XMXvygbx9bsuvmVwYPWaXPLvVeE0FAp6Q9CNkKXuI6m3uZBtfreif6r
QgxIuCzUJT6hXCsn8GYoD6ZzKBOMTgrRO/GKyv4r2bhrSNGbQnTz8xSLlK5y
whv1UzfdV89FwYeDHg9IXHDtd0hktxBG6p+vPOnNwYrPGvOZvjxwD/HP3n5J
8rnczdOLc2DKwVcVXR4aA39kqxCeubXnmdzkvhwwGTGL9OfzYFC2JMqwQYjc
9rhEv548LA/5aK//iwtFjkxWx6AQYda8HVof8tC/YPorF3LOjJsfu5o/k3Xe
b9OM4uahIHTJAw0OF1U1CtWLq4WQd7nl3sTKw7vHEwxHSrkIvpND1WML8ZPy
JbGpKx/Z8cE69EwuKn8GKFpUCqHrpLstbiwfkr+z4hae4WK32Y4j3XeEUBwy
aHjzLh/BdYMNB8y5kJeMmvA0X4gum2FFXeLvFPfV+L7fxcXBxY4vyxyEEPbF
xVcfKcC0A9aSNCYXHV7xt1zchFC+Ypm9j16AIIV1x6Uuc3G5t6mu21aI5oqp
Ts9jC8Ati7lVsZkLlaLEATtLwp8LPKzMthbAcXac7T5/Liwq5Mft3grQunxP
QCK1gNxfhEPVFB6WqjqZC14KkDZfULfpfQHmfAvcsXuIC+0Tp19b1ghA2d4w
OF5LfIWe9PS/ZVysnL+6oJPwQ/e+M0m2MQVQkZ4he7CNi31nxpUokQJE5k85
IZ9RAJv6qZcp93iYlhgjseq4AK+r5OoS2woI+c9IVCL40dbZG5e1QwCpxqdH
Cu8W4J7Q0rQ2mYdjU1uzZQ4KwGA0qWqcLUDe+jXL9qTz4OKMda6ET5w+FOT4
OBVggvvPOx7xfHx9fmll0k4BIv7aVH6KKkBhcd6lHzQ+3FS6b1KJzuyg3rr7
x7sAtut8Vz7N4KPsetbDA44CcOKnp4QuLQC1985h0wt8/Jg6vFwYJ8DJv3MC
x4fycfqhW6+6dxE+bRozenhWgBc9Ts9vLyogPqd/gBddBONlvFef9wmg9Lzz
a+PffDzYrtwQnFoEyx+0rvZjAgg/F0bPqMmH2dmwR++CilB3b8UZ1isS32c0
qi3KxzLrK696pgggmR3ird4swNL1p4ODevPhknf4k5Doud631Of9hM/Nnx8d
lSzJh9qnpj8qhO8EUnu/nmkQoOL74sgbkfn4ETvYbzOfrM9aSW6+HZnv9WbT
nj7Nh8mcZfHB+gJcPHL3biLBw46OmLctkwrAqmQoEzaH9VbFzBgrIeoQfEj/
bT7u/pnMLyP8nqq3r3eOoxBjRjoZuux82G25rnfVXoBrd3t2/SM4lw3LzaQQ
XJXkz79jRdbp68M0Vr0hRN+1zKrdlwtgFOK+7xjRtXmHvv6seiSE394K7vNj
BQi7qbQ+xZno7/LFaoIWss7Nj8P/f4/8v+72bB+yng2G3jTJ2SI0Zy1+FK5O
QeZvzhfuUBF+mm4ZEE4QYcpEXqS5GQXlip+N9k8VIMVk96DlLBHGpT5bnrKk
YGe39DzuYnJu+kGF1w1FqMzxPX9Hk4IDDUF7NWYIUJOrfcxGSYTR3W/LI6Wp
uOp4LmqYWoSG9LA7Fb+EuNiZtYEuRYX8+R+15W1FOKzcdlRA8jfNVz7fqEXF
wFHJQ/0S/38f+/wiY6I9y2luf7naVOwVJsSpNBTBOltNN7dMCMPTsUa3hqko
LjkSOuJfhEpFW62VAiHmNyVrVb+ioi7Ruu8rswg7Ew29Gsj59KyZuWeFHA2q
XqslRaTOi3lSPqbPhRh8pxiorUXD2EXP+DvJxK/OoFeItwhR2e7dp5dJg/V+
xae1EUXQW0EL8HAS4lOS2ffNQTQEMh/qVxD9OvF0Ym7aXiHirt9WCqDQsIxp
tr6hqwjRHsnfv3gJcaj1raxjHQ0S+y+/ayPnoGgZMSrdLUCGvINk000aNk3Z
ujlZkvTnnIkGoT9Jv5uYhnXG0JCW3L3MQVUAd5NHHLGEEEN2lYGTK2g4cXeS
tgTxq/v34OT/39vlabT/mvCNhsXGJyxsVQi/2No6xkQLMLhMW3rCIbLOoi3T
EkKIn0zve3WJLsA4q1VuhQ0Nlb+Kk+ik3/Ii9bxeCYkvs9K6Z0Z83ejbth8r
rglgbBTd8JbMR63HfqVyZF+FGcePzY0SIOrr4nOnCW/E71c9Ne0LFVLz9XYM
DZI6EbP3upE5u8hvu13ySyrC9wyNNfSRuauRYymRLEDmt/v3+ufQgBWXLp39
LYBZLM9Dh/TvhA/nvvgvpuHxyK1XFDJ3I7ba12gVEj9e2qPlfJiKFwnFB/8e
FCL52p8K63Kif046WvwMomLf7lCF61uF8H8+d+GVSgEWiPWc54up4K1/ldm6
h/RhWqC+L1uAm9/LV57jUqF9Sn3EKliI+8NPqRmzhbhKN5p+cyEVZhfCNwff
EoIdbxP8/3eE9wlCpzxbRYXV4Se2XZlC1Mil+z5aJERDjD+PfpqKkKS3KR+I
zn51dF7a3VlC/DqnJ77qR0UANyMt4oEQf07qx67KE+JC67m7jLVUZD2xUVnR
K8RbDjfWo4A8Z+gGg2FDxcr6lJ2uD8m89+DNTSD6/OV1ZQejaCoSnhs6JhGd
vWqJwdxDRPfePNq11+gsFb+evpUN7BPikqTVh7mKIvQbXdS4MkSFz2Ox5R2i
szN0kqoqJonwvWA/+803KkxWXwndcpPUnUWXekf+7re3gQJvNsGDeXfqittC
VA9tn2/xXYjhIcdzLpo0ZNfJe+V2kXP237Pcc50I9ebjqz/8oiF3K7r/kL66
eaCiqNtUhHsGFuUL+2jgxR5YYHpNCM3RD04fZ4rAM3+d9u43DQeXBinJpxBe
k7jQ5DOP5NvlT6XKFmLn9031dWQ9YVtW+ztZinC1YNaGiGl0LFj49NwQyb9z
bKe/A6n/YsrTeO1ZdMgHNSSbHReidn5GczLhnzTRrtaJ44XE1qndeHNCiCsT
TjSnaYhgt5Ee6/W7EGWL5hRkkvti11lMdh0R4uvpqoFKMfHzz5Z/vlQrBE3e
2f4jOQd2fbypYyMdLU8OqjN5QghyX7+IJDxgx9M+Mj2TjvDPzz0mEf1x07M+
ZeCNEPG7dmtfPUsH52fOsh5yL8HB27TekX1/bKMsWyLDwIMrLx3+f1+M/56L
q4oihWhcYxiXrsMARYE+5eeYENy1fjS/Y0JsdDjQp/GJjsVfow5EDgsh3mZ2
LT9CCI/PbTHCGjpsD5fRr08Xwamt/c90gs81aT99BDsZ+MSr97zuJsJgnX3O
VHUhKtr27DrqxUC/3oeVEStF8PPcLPP/76jGmi0NPpDnzgzWeylLeLn28Iv9
D6SJrktsNdWdx4DyiJLsnG0ivDQciS4gOsRCOXHWeB8D1PTnDn/ni9ARsrqw
ifDJ5V6F+rQaBuatPb2eLyeC9fXBpWIyN3tGBKL+HAak+9Z8LZYWYaOdUCmy
QoBs7VVjrvcZuLIxeVhSU4SaeRfVrt4VIHzo9+yCcCZcBediWsm9z7jDeVLR
SHhOctjrmTMTPitV/I/QhAjXrFba8//3s5h9LxN1mHDc3NSzjvSJ0aWC/ToF
Athmf0vdt5UJy8cWkjwxua9D75bFxwsQNuWp84qPTGxT4uxoWSnE2vGXnYto
ApRa2w7m32eieVXK2pnaQrQ5avWWJQgwMh5O6bjERNkMQ/edS4Wwv6VronOG
5FdLTfQrIvX7N4TO/H9+C9yWzl9K5vDPB5sX3GViNf1kvAnht4zfzcdFa4nf
GWh9NzWNiXEZWrxKG/EnV4pyl1kK4KLQcr/Hk4n652YhiuQc58LILZfogkSl
cp3fF5mQPq4UskJGCMrT67ZXXIqw79uhIyErmBiy77v855MA7feU35r5FOFE
ZWPho0lMuGg0X95C9Ef4mr73fy4VIbbA6Kd7JwO3GCdUP70XwMbukL1tKMmv
qbslL8PEztZ41WTCn2Mt0RMfh/LB5FRwjVgMvO+6OeMvwVP2ZG9+cQAfFSdE
JjKBDLycUHbRbpIQ5xxcBf/rOFepdVOKnBiIa/Ks051J+GrWGWnp/9+XauJ8
vjOGgRS+254XesRvP10hilzMR4TKvKIHEQzImT6e/5L0o4d4rLhoOh9xc2u+
1KxlwLtGaV0p4dt11rMGLV342BUbJTdfl4EopYiJyaeJn9lj/23aET4cLnTV
zj7EwLKIlb2l4WTufvutHj6XxBd45uUwGJj1UGN5zm8h3ks57LeexMfPo9uX
dh4geGYx5z+RIPiM0U39YstH0rlaZoAzA3NcV47fIDw4P7jZcaEXH19WtKot
T2RAK4itEEv60fpW0AW1qXy0L+EbX5Nm4h2quw4HiCA0Uc5y/smDY9/LPz1V
DKjcuv+w6JQItx6zvWKX8yG2edQ58Q4DtdKR9T9iCO/YTN7kas+HxZVkVf4I
A5lxsb38cBE2lDg57L3Gg32UvtvVCwQntqNzlpaKsKx5wsSCQB7GnN/PKd3E
xGDo9fLeRyJYHrnd35zFw2WMypST+O9V67gRb0Rw2zJ5TfId4udC1q9PInVk
5LiTKptFUHtdYf+kmotM5mNalh4LXtdeBL3+LAJL+vMnBxoXGVJRQ47DTNC+
7VSL+SPCA0pdVF0NF3V3AzXaR5m4eNFHS3mWGEZnaH0bBrio9yqq1zFkATrv
Qg/IiVH1/ZuTM/HlS9SjTu/vYOGd5yYRf4YYx/O53m2KxH+fDJD/doOFsMzL
5ecWiaHw0c1caR0XJQXsqjoaC2oJlYmvLcXYuyZT70oQF4s3PDSxrmbhkmv0
xSnLxOgIOnVY4SgXxT5ftsUmsiG789Xbck8xPExMP9+y4mJS9gW6ziU2nhQZ
87LDxFjb9Nr+MfFVK29bzLDcxsa30qBRv8tilE7WqpuVzcXbC4yKQi82DPbN
Xp7gJ0bfooD1Xlo8WB3aLuuzkIPlEx/e6KCIcer70IFkCR5e/3ikfIjE1S4e
GQuoEOMYPdlrK/G1v+LDptA+syEfxbDorxHjbZeChYY1D7uk5KTySVxr0viQ
O0cMuvLZoA1vib//+WNnew4HVVeHrAxJnQcZrJVO73h4sU3/QzSPA+WrEqXM
HjGeHw1x65PlgzH++Jn0cQ5OfeiUkv0sxq1PtkmvZYhPyo9d7+pN1vmx4dq1
KjGizfR4Qn8+ZPk03d+/OOj9cP7Ax2QxbCX7/7im8eHs/nD6v1lcVPzS2ZnE
FSM370Pe9Ao+FPuHpzDfcKCr1endTOKv2rS3BqTzUWnVpkkr52Cz0uqji1LE
CLKT/HGJzcexaF3158QnB244pzuX3IublnXA2Bs+nrHtlcIPcJFYYrCrY5UY
vx6H6a2eUoTJo4+f7DTkgioz+Vf0cjGUB02K7rfywWnLby6S4eJcivvD2oVi
KG54XrOFwseNhwGn868Sv/rAQkYjX4Tz+R2tKm185Ae2HXtNfP6jKQsbJ9NE
yOzo8HaWIjo9psR9xhUu5jxoKrVOFWFhxHO32Kd8BLxy8G4lvr00uK/fNVGE
ozH2qLXjw9xTZ7XJJB4eytWezlsmwu213FCfcD527FopTllN/PAexs+D+iIY
a6rzggr5KPz5STiqxMNIyYJDWkRPfPG/G9p6jI+YXx3Gua+5YO63HXAjOuaV
jlO7URXxx7OqUztO8bD4/kDVkhdERx2b6jj4g4dbnj32N4Q8lMq/v1HRRPi8
p2NDlyo5/6WMkpY4Hu4kdqbVED1JTVN7pvGZhyc9VyVGXYn/3/CBbXRfCIa2
yFN5Hg9dX5lf3pfzsIplXfaV6IbWna4mB8x4aF23IitmlAe1whf/FoUI4bDB
OinEh4f7Dbs3yz7nYc33EKPbxFdoKObd1tzEw6PTzVneGcS3D3f/DA8QQi5t
tr/meS5Mq1snGUfwQPWR27bTgOgN7mbdljgu0nLlZisW8yBR/Ev6f/16PLjj
T/5jEr95Zjw/gYeJAWvCMhSIPvRgrftyi9Tp3vT1yW4eCufZPV41X4hYnZvf
5ytw8c7QlWfxhguZlgVB6BRg96SOebuncXFCJnN7kiIP6k3zg28Rvb6fOqFr
vQvhjcS1Qvk/XCRdX0Tn3xEguaKLr7CFC527v+RKarkIT1pMMW4VQMEFmuoE
xytk6sysJ3LR8rAh/+95AdbEPNje9JYDVsIuqRgDLh4+6TUOPkDqrzyTorqY
i/yN244VGnFxQW+kteWQAKvG/3h56RL+ufuQ5UHwmaL7Zp3HJTJPdwSFVICL
k7PNPq1ax4F9SeGWTasFMLXS7vxBeE/BPfHx5kAOVtftqTitLoC9594Y1dNc
TC5+ev9ULAcTzkWlTyT+KyGkaMH7M1yEHj/RfcCDgxlHGnSeWQlAG3Z7/ESK
h7zvt5X//15qpqKmgX5jEZgWHu0pZP9W2kvP2L5i41F3xbHPBUVgTzYqq1vC
g09CjMR7KQ7e7K1S6qkoAr1iKXfMmIeKvbPTfBrZuBmvU687SHx0aMHcwVoe
/FdxLm7dzwbFd9fSeXOKoHZpNDqoiAfDY+0GdgVs3OvuiAsifTU08Ldbu5uH
dq9vETMrSf4F5vfHC4vAeksJpf7jQVWn/LlGNBtRcosTQsyLoLW7Qm4Gme8a
M1fZ9max8ffGeZ9Ucz5a/sxj7ZDgYzitRTGphY2KFZSVzjZ87Ml3lE405cMx
r0ZzfIQNxTV5He/I3GVJDPo47uUjVGOJ+9b7bNjeC5df7MbHtEpt911r+KBR
fMtVZDlQDNqYvMuch2d/dOPWKfOhoKLbpmvBwehdfWtZZx40jv8TV27mw8T6
yfYgHw7O1R8ZWbWHB0/z3+deH+ej8ZmsuYcBh8z/C7YxpB92Wg+Zh2rzMSuN
tqFtAwd6PrKejb4Ef3GJ+YojPHisz4hnneXAwktqbCGJvwirnq2gz0d8wMUN
G5kcaHoo94a7ExwbLC05vpMP2wfX/gYHcaDgPcNmIeGhqW/nyWyS4iPD8HgH
7R0b5Trrd1ne4eDC2i01oS08mFRyJQOmcvCjoI/lm/P/Pj6FcuT42Pv63JXb
+hxQcoaPHQnjIGrfbfFZE6LHNtvsHZTkIFDLaYF1GuHplPpPGz/y4K7nIKBP
Z2MT7bDkDA0OPne0pHmW8mDgweLrrmbj9sgpuvIvNg5vm2M9QnhGw6XJU9aZ
jQ0+OgamDWxUT5mW8kqNj01aoXujl7HxXHnG1bVDbDj2616kNPHA/Mg2mmPN
Qn+RjPTDY2y0tR0p+kAlOLnsXbnkKAuespSfh3ewoT3trnFlG8HV6kfTIlNZ
CFTcL+g3YyN90YnJ58j8Gk+XPx90kIXxG9XlNq5ssA7297o/4eHCgUvrF/1j
wjw6/uO/EBb2ZO3rWUZ46mikccCVFSxUCDZCTJ5za1A39PZTHnjycxzOe7HQ
efTOejt/FqTLxCc//OWhrP/QfM0lLLhumvg1heRLuj708WjgwSK8fjRuOgsx
nooK3sFMaK75FS/O52FCTbcf3ZaFhwVuDM1QJrzCbv/JIveiEdzzvCeUPHdj
QrkU8SVWKZeebST3uHtRo3fdOhauSNnq2JxhoqPi2CUHcv51D2grBeS58+y1
Qo5fYCAhr09ocJeHFs711yp7WVjZuu/HyhAGgh3sHxp+50HPUto2M54F3sMz
R5JPMnAv6HmqowYfWi6zc4x3spBuava16TIDMpw7lpVE3+a214S4vGBCrVqH
Is6jgxGdcrpnmOz33pGWyzIsmLU1r/v/f1w3OAgbOAZ87HdM3GS7nAWhx7bj
L07QURj4IinWlQ/rw4OfVCVYSNhS2Pw3g44/Np3nk9z5OLupnnmX+Ka9Kx+X
/GsshGF27/C6lXz0NHo/fXCeCQfWv5+F3EJ8XPu2/ibRG8b6opi5bCZumT4t
sKUVQvSxdYdsMh9P6Wo+s04TX/ModX9+VSHqH4z9CY/l4+oR6wWtXQwMfd//
Pf01DWe9cv4UePMhjJfZ/EKFCcZgkxb/GQ0LV4ZJlmfzYfc9/fplCyZKFhS1
lJD4iZQOyZxKPnQanh++RPyOtO46OoXUKco07t2ZyMfH0cwyPQkm1ocyPEcb
qdiWk799nx8fEzzcxhVNmaiR7j30/D0VnxdFsh4z+NBN+7Cm2oOJxs27H7R9
ocJGd6bZ/Xoyl42XjPboMrH5ztyS8RdUzBKOHnzgQfTVpvWVaWFM2E778ffi
JwpuR9yJrbXk44769aPOTCaGg0/tyFeh4pjcwtpXp/h4lDXTc1kDE7sra6z6
SbxxjS/jeQYfylW1ouP5TPD3WX9oJnWs7q8r8H3NQ1zKmISjMgvMGvmrNksp
WBsNtg3h7UivSfPnGrNgwlLuafGhQOqFSP/Abx6WfwrW2En66Ne9itczXCmY
PKVY5/IU4r80/P9dWc/Cwdd3L0epU8Dz/RFvQebIqwVH5qQcZuHn9ACn880F
uKxj8tZrmIuYnNS8vEssOOdcHb+lQoFPQbRHtTwPJy8dVXB+xIJGYR9/wt8C
xL6zlmdMJThX2Bi1kcXCA7X68Se3C3B3fJ6l3ncOcv7+fFGSxkKbwk3j+BcF
KPf2SW2V5OJ3Im3uOJ+Fsn9m6cazKGh6rf62UYqLUefSaa6DLHyxb/doHC/A
09MvYhb85CDvjmy9IvER0ru3/V1UVoCEek6Y42+i7+XsTR8XEDy/X6r8w4aC
jMyw9aV6HJjF+daKbrNg4N67dfg4Bf4Ryl2cmWTuz9hh9OovC6ztWw+/8Sb7
ElkrW/WyYZy4tmDwHQtL3qQvermagpqT4X1Ot9iwllxT8yOJhdN9a0TD2lR8
d3/zIZzwpepsypYtIhZmj9zWtFlKxeZJ0pSj7Ww8SDc7dpOsf8rvFelWhlRo
L6DSrDOJ3zjf/MW9mfDeF9Hi77pU5M5Wtf5G5t+LwZBMTXJf6/omznhpQoN6
46ZK1xkczPllau4ZxcK5BGEabQ0NkZr/9DjDbJRM8jDMIed/w/FT6yp7GqQO
VzOtStgInpAZ51HIQijDbHvgZhoCYh11Br6wEWTuNe2dJvFTEk6qwmmFqFjq
WTOJ+Bb19SWvClez4FsRZ/TbqBCtlXXW54luGAidt7yb8KN37u9PB2wLEalz
N/dwDRvrg6r2a+xiYebLO3UaCwvRlKD6YuACG+JPwm20e0xsPD7s6naqEJf3
uanczWGDuma04UE5E4be2VPU7hZipYLfXstQNobKX1dL/GECJpY53YQHzpkt
WRC8mw3poFSHHuI3XW0zeudGFcJ4wYoqmWIWXKSezzJZzITB2c9jby4UYg0r
fOgq8Y0f+k4mZagzceGL9Zyg6kJ86NrKOBlN8p26AyYRvtq0NPyV+vNCvHWb
dOrnZcLjh9b+pJG+Hrqr8zAuvhCyh8Nrp4wx8bl9g8TDcwyEERP9//uKpjkm
+90aITxlbXfZ7RADfyed7cmNKUSHjavvvDtMXFM6QdeMY2DGKcad0IRCNHrj
8fEHTPDoR7ViaQwk7uy/Ir+lEEqvQza/vMnE16HlzlaFdCTlBmr3vKKh6v7+
m65iJrKi14gWRtOx7fnT72vnFeKu7LYT9/2YMJvxfaLfVTpY01+Pt6kXQmrx
fvkNQUzERX6iXGbS8ellhMG5LhoO9dfu+P2NCe2xzoa95HzFJcsbT4TQYLO/
45QKiT8o4Z/tpxTi3aDHkcASGo58PBKqzmOiNTHygtGVQjiXX7mTz6Uh7vie
7RJ8Jla3F7UUknyty7s1WYdp+LxO/GjKaRZkvZcqtX6nwd7XNE95FQ1LXeRC
rwWz0Fc2u6q6h4bl35bwlE7TMLhBee8aKzJHd+2iW90g+NtKLaP70SBYcaeo
lMxR5pj/N8eHNFypFQgZC2kYdkqlHPdkY/DWSeUGWxquV7rraG2hgb4klqdk
R/qlff2hlI00KNxePrU+kYZc2Ufyc5eysfqwu0hWloa1IeonjkTR8G3Z0wnn
wMaazfHuVpNpKD+3Ia7Mmobg9JP2wxs5uForqO7+QUV52ujMD8U0yFoOfO7W
5qC/anP79F9U/HuouDpxkIbWo9GNCwg/7KzbxN0romKazIShg/00WNUqLTc1
42DoaVG2AZ+Klo4vLfdENKx80nBl5SQuDJZ0vtEZosJ52TKXIrtCfD39yeFO
AwdTC60Vm0n9xbGVSbknC7Fv6Qub7HYOqCcXS8vdoMJF0sthAcEV68S9CzOU
iA8ZK3+xS0jFWeoTReM9hcicqrdptj+JX1G/9/ssDSsenHYomE7HZNt/6SN6
XATz6/szgmn4sdDY/IUeHa+YXkR9cHEp9qWKvwUNdZeGd1VupSMgKG6wJpKL
575L39bZ0CA/z9zvmhkdjR9If3hywTno9e2feSH+zfSY8KmFjrUGRtNCNLjo
ql+uVKFViBuRX18xOugQ5XiuWG3MxdeXW+wMhgnOSjQFp6cwsNGVM/YqhIu7
J8MXHyH8cs0+4dldWQZ0az7U53RykNi/yNdmqBAbum9yq68z8OOf/N4cAQdy
ytlm4jJSf8I3jgLpP1nqJ8NDVRzI/vYcNMoqRGXDDIX7JQyYBVbmHPrBQcKL
L+pVRH+4CF4pnK5iwCrylvbhN2y0brFfPUrOZUPN/tk+4wyciE32TSa+6PlG
83BP0v8+53+pXH/DQBXT1o1FdGti2JF0/s1COKxRCD9K+CMp139aBPEbyZGn
nDcPF2LZhZORG80IDxm22Jm/ZEGmItdxhqgQ2115mqX6TDzbP/543x8WHrW0
XOOdLsTtNKnxVQpM5Kcve9s5jY3zDyreju0txF956a97NzGhs3+i780hks+7
WnAgvRCpNTzFd0eYmJR45db6cSZu01XO0gkvLLZ/WFCxlomqJe+LtVaxIGq5
O2fFAxr60+U616kx8av19Lwb21nYDM0+dzEND73ePQjfycQqc80FbXNZ2Kp8
0r6hkYZ/03Oix08x8XGL2e2vbUwwp1tPnF9HxVA87V/TGsKXa07Kas9igRb7
XfixiQqHnX/q2kn9N9eZr0vJc1ca2hYotFHBUFo732cXExvoRxIuEj40KUn/
vvEZFVs29m7zIPUfegU6p2wmc2vy85HrLAp2HXP/o0b2u2Aqe4nfeTLvI0Mq
KFUULMj8nKdI+FtufuLDHeksbPK7VpDxhoJxJ59Vkb5kfcFun84THSz68bU1
6gEFqxY/v34tionCP1n2kzXY2Ht4ZPae1gIkeT6Tlb3MxPOO+ptnNhB/oP/S
SEWSgoo05/E3hNfnbblwo20jG58dswuvGVIQMdm1RieZiYEAZ7sD88g8irl5
tU2KAqemlmZ7wuNFORPs2ydzcOfcwc/rbxQQvlX8nKzAwmr9i3ZxZD52Gk8y
vf+6ANfVPQredDJR6zX/zD6Sf2lruX7jTAqeLIv9ljLKhHVj3hn+VzZ8crS7
Xb8W4M2CtSabl7LgtiHEwaKbg4nz5ZmniX4KSw75XFXHQk6gcP/scQ6CYvyq
35hR8Pz2Eb5JJpnPTxb7LavnwDJQrX+hPwUSIWpO86kstGR/3b61iIMmmdv1
FRsooDvqxIlbWKj5JacZb8fF6fsfrfcIKLiRnVS6Non4rzUjYnoQF7nDh3+a
dlEgGPgaJ3GY+P60pZFVK7mQLsm1WfaXghfK+UVaxGcxXSy/FU3l4m24eppT
IwVd9zZ07I5g49S/MKVYEn/fE22cso0K6x2Rc0/bcXDFyLq5dQUXOK275N5V
KuLasrxGVnBwMUEGcmRfuzxSUn6nUWH+O2vqEaInQnZZnL1PeGBC1UjeM08q
fpyMrPumzgE2XzZd6cTB4M2p449eUtEws+TV/m8cvPW/ZC59gIN1s+RTJ2rS
4Of0Jef+W+Kz/c9ebVrHwdGiFb7rtGh4H2fBm0jnIHtTeJTEUg60HFc3Sr6m
wtZF7htLSPxvx5DhEm82OD98d12eToOlnH76gm1cDJzW+OHgwUZM7TSRrDsN
2WM/GD+cuEhWn+5wy4ENGXt9ygNXGpSz2f6bFbj4dqovJnUrG4uCL9hZKtFQ
TO/Zc1qR+P3gHWfN97EwuGf7iH8ZFfu/yCue8+XCJPgzj2/OQpc4y2ZwlIp7
P7YkLz/AhU/j7t5ySxaoajnf2CReHsyKvTCPC6ln1Te27GehtNIldyGp4+vv
M6lJk4v0qG7zI7nEz8y/OPuwFBXe0hcyftiSddYq0OL2M3G3unX4HNGd3/eb
nt5kxYWiaVC5eyATpxcvU4gguvOFs8nKS385mDa03t2ExcSjyA79g7LkfL6f
32owkYvhZq7CHWsmqjW+q/voU9CyfCe3dBF57q9/Y2NjDIRvMJ6Xv4KCe3bn
DnNmcbH7ZbHchqlMTExVv+24ioJOixDKz2YObpd6z5TYzoRjYHvJdJL/Y4Fj
j0QPB5frSgaDSL8K10fYrrcqgPieCfeAIRdbZk5rfWzPROxp2TKdeQVY1K7w
21uNrAfN+obeTLg8bt3pp12AuaMJT33bOFg2fHJzRzYTp645vIvZUADm63vn
D3/loDp86mcZPRZMdS5NdojNR0lH9OgdHy52NU9LT5AifPsm/U3P1nwE2x3Z
sm87F68f6qwvITq4dvu3XM3t+VCea+4WNZ0Lh0DttGUbWUBGR1V0XD62c90n
di/gQiXeNKDsA9HrBpPqE3Xz4RAdqOReycX3S4uMk16xoMzwibJ7kAc/9xWK
ZuVkHpcmzbKTIX024c40lbI8bJHz3xNwmYvUcprzCSU21nUJpp3QyYfharZn
3FUu3sgv2OJH+rWgQTtX2jYfEtsOaLYc5KFm52XJPzQ2GHM/fj0qnY9+pUHd
gZM8ZD8aYz7pZMMuOX7RPLl85KyzlD5oz4MoNHvIlOjzDRur20R2+Si6UDxm
v5aH3vs1ltvIvOsdiKs9W5GPjHW3Fpdq8uG9MvfDayUOosuzls24mo+EnED1
ASs+Jv9+nqxN+pFC174ok5GPa3Lr5dJ0+Yi7IPE1ZSXp3xcq2kGN+Ujjxal6
SvExyL2TNvcf4eEPUhfSjxRAWfRsD+cdH3PP9HPriH9RifroU2xRAA/nkesH
VYoQ1iQZ17md8MNa5tN0jwKcbY1ualMugsPEhhNL1xLfkf3o85mrBeR8vPPU
uvn4bjBV1vEk4VVuZlUg4VXVCfRFbkeLcHquxtTUKDa2hle3Tn1E4gLz91nM
IqytXzw1r5j4o516VQM/C0CTupFYVl4E8es5sm6FbNREjd5y0qCAtn1u66kr
RVCtcm24nM/CSNhhqQRjChIPeKb0NhfB5uW/Bj0eCx7Hf5qOy1HwKSinX1la
AAXNL+rXy8l8CD5jr7OOgmtXte4NzRKgc/IG9S9iFhpPfVct8aPgVZavIX+0
CDPLbt80IrjdUDtbtmshBdf7zkvdkxJAW/c1nS5k4srJ3X8X/ymAK/f4nIi5
AjA8wga2UJl4obak4sViCvatqp2VuUqA7JHtE17GEZ0S8LH+ihsF2cHtkm0k
X8EoJSitnYGLa42X5iQVwO9s1aKG30W4lbZ2TRXp3zKGxN3CgAKoPynNzFMR
YM63h2PFLQwolZiYPo4qwLHogWcX9AXwv6JufFHAQIudH+setwAKE7Jra1UF
uNz5Ki/bi4EF39qH7BLykb5COc2tpgiXY64rOV5joPdybd+jiHystXhfeOJv
EX4Omace3010WXHsMdOL+fA4cPyJiNT5uTFWp2IZA+fUss6Wp+Rj1oNp5zaQ
8/ndZOr5cS8DZ+QT/W7+yIXxn7Epw7wipL433saPZeCRTrxlqUoejn5vuFD7
rgjSnRoOT3cQvbl201PzkVwse33i/UNZAQ5Wae+U1WdgTMth1Kw1F3Mfa7iI
Oouwkhvor/aXAcq/4Ia3u3NQUjZ7e8erIrjvpQ8uIDw2+/7bqPpbOfir1nd6
K6mziFqYWN/NQIzSYr/vZ3NwwfFn9Q8NASS/BSg+esrAdKc7YhmtHOybNvOk
4iTy3KbwjF/9TJQGSd8s35eNflb2+Z6l5JyXHplW8pHcb1e8Ue+LbIhlSxbv
gQAfaQO/ZhKfWHfvyDOf69nYMyBSvuYmwCo7qXM7q5gYdX67DWrZyEhIP6S6
XgDL3NnXljaykNzLXPtxSzZCZ5t9wHkSr7464y6ThYUzmuu4Zdkw8BeomsQI
MJT84aTtRRammVW+WxyYjT75idld+SR+KOR7KYeFCIWsbT7jWVheGuf3Pk2A
ssLnzRus2Chu2RrguD0Hmwwsj1X0CuCZTfG3lGbj37QTlcPpOfji3khv6haA
8+iwysceFv7MWR+72zIHt86/P/V2RAD5p9mnvmmxIXw5z7j4TzZUXbdvbPor
wPHyOYU3zNmoqiw1+/crF0trV9nHbBOizEJn3apxFnQeqz7tUMwjOHU/9c1a
CPG7Tcel37LwZe9PmXxOLtY/XnQzdIcQvj6WLy5qsnFtb2pIRUouhJ+koqcd
FOJR1rQ2ziMyZ9fNfW9hRvjQJW1lO0uIZyUlrm9TWDhfm7/x2dJ8POtbOOR6
XYga/aajyhdYiPa6s+XYuzy4THvyemuBEPemLfvRIWQhT9f9se6EfGidXTWv
5bYQrf/W7su8xcTydRNOhybmIzVlp7NduxBnLUOXHWMz4Vdxcf77EIJz/7Aj
HbeEUA2qLGJwmOhcs0R02Jjg3M4qx71KiED92J6G28Qf3KLL/XXOh9Nx7Qu1
H4Rw+765w+oq6YuPJU9W++RjOk/l0tQeIZ57z6P3//+dvXIV1yzC5+Gpjmf3
PxRiZoznjjNsBj6yxhfaKubjSUss/2OjEJmzrsY2FDDQ9IyS0bMwH7u/bL2Z
NPj/+ymd5yln0GGYZjn6MZvsd1ujvcYrIeQP3PTyKqLjTYB4N+dCHsSzlnzU
uyeEh8urudXddMySD7Rw0M9DZ3Xh+epqIQ5Zh3WF1dJx0Gi0K8YmD2el7Hrv
9glhm9Jhm7iaDt1cFr/FNwfGhu6/WlqE2LUxIynfgY4ZlrolGiS+8Hou36JY
CD3z9y4nrtPh/tMrfepO0l/+wyvWlpF9xerKHzpFx5FtPdcek3jCFNGZ5jdC
XHjuIWPkRYdC3diUrOVZiGh9IVVAzv/kv12TFY7T0RGVOF/JgMQFs6SulQjx
Y3KqbaCYjp6d6xOneWSh0Er5okW5EGPd6RtS8+lQzRWcyfEi8YONF53eCiGx
7KWx+hs6zjmvvlJ7NAN2nY7nJv0Uwu/ptf3KI3Tk3z6msG9rBjx6plldaib1
O3OebdNhYFIE64nGvQxwjsr3mZP9Rq/5TPFQJHw4I2B9dFcG0g/aLCobEsIg
43KMO4+B9g/ttyJfpmPu8Y1yh9aIECfv2H6f8LDJJIZsPyMd3uKse2xNESpZ
448+f2TA+LPbd5ZeBqb/sJ5pMFME39UmoVHlDLTWxVDNvTJQL/q276uhCDZh
OwPmEv/ktujhjcBNGcjoL9j5LUmE3/ExMivzmbhJ0dEyVs+A6qDS7AORIkhn
tz2YSWNiKHr/Zcf0DHgrDrrFHxVh22XGIgniR1MVJdWuVGagVyEyXfWCCFK+
3gvPvmeiIG/Ji1k7MmE5YTpNcVQEjScLwp2WsKDgl9aZsTUTqz2d5BlDIsjO
6m5v12XhoeIho6CKTEj4GTVpvhHhW8m8C5O6mdhh9U+//0km5KYMH45+L0LD
jgcajmXER8a81Q6NzoLUmRqNOCcxHH6W/nEkvpiqM8CWu5eFveERk1+4iVF7
84TSHuJDCy1ULSrVs7E9V9ZongXJVzu3cncJE5VU2ZvLP2ZhJGubTcsqMV5W
pc5zXMSEv1z+lxt52ZA3YUl6J4nx3t5+W7oL4dsZN+auGM3GlhH971IUUn9e
io76FiZapvJW/dmSA6GFc9jHS2I8zHo9+EyLCZuJ6dLhP7PhH1F7ZeMJMV7H
1qS1mJF5EWdAGdubgxCflcU3HohxcuojvXV2DAzWqPRsfEHwv+idSW+zGDMf
zHf7vJHMu9KoGdvn5+JWgk7WkptihFvoPYpYzcCM05RmeX4OZBpCVUepYoyY
7pExdKGjdfpzHamNOcTXm6rWk/ofrQvHt1vTkRP/kLL6bg6K3S6dlCP1fUMf
s3Us6dh8zUPruEQupriwAm2KxQj1CxdNcKbjgkogzfJqDlyV90yRJ/VvSx2S
PXa4EM0di45r+GZjpm7kBlaRGE+XWDkI1heCujVNhVWXjfeprYePlYnRu6Ms
y3F1IdzWDr2cKZODH7IP1H7midG0vNdVaU8hoh5dXhtXkA2ddL9hvetiHH/6
b5OmiAb36a8aLRWzcJw7Ht7EEsNc4teTtCgaGCYyjq8OZOF7WK2p2x0xtE59
nzFpHw22fxIYY6ez8HnNgdTOHDHcbH6lxcfSMPr8oJ7X/Cz4+Wd2usaK4Vgt
WXhxOw0D1LilDQUZEHd4rJ3yTowdynpbDy2h4Uzh9bnJIxmwiXl3d82wGIqx
qxXvDlGRbbAjeOebDISkOJ0dei2G1HqlvS80aFDSd7mQHJOB7ve1f5/UidF4
ibZ20nwalnFbNzKG0hARcdjcy6QY4/5rQ4ZGqDCMKSvON0+Hvba27luHYmyc
Ks56UU6F1kva8B61dNwL6dwTYlqMmQvVvD9+pkJj/E70/uY0DDTND/kxvxiN
nu/dw2RpkNpc2bHRIxWd0eujHgQUY+tcr3JeOxXy5rt4LWdSkXlncNL86GIo
uXklhTKouH2ueowXnwqjbuO+wsBixGe8X2bVSoU4zmjpvKBUBPOjD693LUbH
oQn5BRXEZw5lqk54k4yFf5rZDNtijPQEhLyJpWIvj7Nc+nEysmZvGS7yKIaU
rZRWnzcVJhJhCVc0Uohe//vK1L4YH+pS7DgZVKRtOhh60SQF0uLzSctXFWOv
ltTlYxFUcLe9OepckIR38Z3pfq/EGIoolna2pkJicR+762AS0gTTxmL6xDj6
JcbryDwq3GfUpc1tT8I13w8VIpL/Mq7jTewuKqRR4ZGonIzODYI9yU0kPmX7
Rf1QKlab5JbmDCUi3nbllRwfMUq8K5znrKHi4IJ8A8eiRJydldHl4ylGdcGC
X92zid++//jDl0VJ8HoSMn0j4Y1+u5t6wy5UxDY9ClobmISjI0rlZ/cQ3qAO
lAeNU7HL8bNCI8lf7ZOd7zwiQhiNJQp9RkUvW99kw9dEqCqZXRsiPGZzeedv
FxEV7dObu+4dToLWpKWSKl0iqF3Kl3F6Q4VjyTWhLT0JVrvipgd9F0HSZMfP
WTU0VMWZUM4/TMLLuVYr2Wki5B1vYPHzaViroD9j/dUkXLyzsE0YLsLzT8vG
Bedp2Cqy5/bKJsPo08+JXWEirObf3KTGoeGVkZvpgnXJiLWb6vU8UQQndWMp
X99CxC3o4SepJqOq/ryeh6UILxOzf0UvKsQOiVi71++S0Bvmu9vRWIQJyoe+
31EpxFyJRi+OTzLywy53uy8R4XimxFjGtkJsXbDokWd6MiLr84sOk/yxz9W7
DT0KyT6rJ06Zn4R7OjtlpVqJLmoMd5BQK4T/LamYf7pJCBvKjBon87p3u22q
shKpX7kryz0rCbzjc7+w6oVQDEoqBKn/TFlzxuG0JAxSO/34FUKcWK6SdbWJ
hobIM8+m1SVg4cySB/rhQmzjmb6xyKFBfvqGTL9fCdjuJBWWkSjEjNlF5Z5J
NNxY9b5U0TcRNmZRv7XPCmGac+U0t4qGMLr6QPGaRMyRXGNVSvThR5PK6OAu
KvLLahYtEV+Hy1mVDF9TIRrrvKRLn1Ax5qcR8VQiAReWuwX3bhdi97T54UH1
VEh5XmCGhSbgThyjYt46IYLDoySWvaWCLjTY2rowAXHt+z/k6whhY/9ypsEj
CvwXnaEHb06AmtUshYkGQvQ1pXRNaaNg/RYUnr+WAO8tvuqm9kLUtkg2T/xJ
gdwXwzj14QRs0uQu2WIixKItmxV13lCwotIvfqowARLT96jNVhPi8dKuyBff
CmBvqL9/9GkiBiKP5FuuFWKynd1H4TQK2OGtCaUjiehakGT9i+hkSfOWYG1L
CmTDzjND1yWhdU+W0/X1QtzXODDVVo3k67WfujUrCX13jvNeLBRCe/fx6ktH
C7BTb9sj6T/J8BxU5fkQHV585GjzxeQCWN3leKvJpoB2ZiCxby85N5Y/feBZ
AfLUbN3bJqZAjf/xSICTEBaZgdmD/ALcvNJ/u2IoGa3aUy9/Wi7ECvmD9pUk
f3jJliMyFak4eG/MpkFTiINqc0vukn21zXBYlNaaCv2A9/50kHOY5bl15wIK
ts6MsLU5n4qA5aH/1XWd8VS/71+UUko0aNLQIFJGaeit0iBElEJGIipFKmmg
iIzscYTO3odjVVRUEjKiJFulJKRSKML//j75P/s9vV735x7XfV3v8TrnfI5X
54Ys9E/mf3GaTMdZjcDw+6cSwQ2IMpFTysJPV033IB86OroGeTlKyUizF8lq
fhZDLQDyockkzxNnNc5BMlr9KiX/TMjC6SHxVBa5r4TqgQYpgsPBgTnh/qNi
6LSlO9OodJzJaeTRBEkwcolPyHsvRq7yy/irUgx0+/1eZSpPwYzOG3msODE2
1vpJWW9moKlXbnv0IQrmxXA+HKX+932trUZTjzPw+t2btoqvyZD+yF97LVkM
FaPI+vUaDHw8/qAklJGMEb0QqZJwMeqGNNu+VtGhkV9Y7OlOQfD2/HX7NpD9
qA7VpU9koFx2S93Nh4SnXu/aZkl8ev/peM+fKxn4JXsllUb03lu/pQKZZWLE
ovLilp90HMofC781lIzP3fFpUsSH6vUwT0zbSseOeguj634UHHlbY/flciZ0
TWfru5+l45T+8+prVRS0pZpMTXXORL9L1GmjeDq+qzYozLWl4Fn45+Yk00z8
klRJ++JIx4tnx2/Nm0KBwXMPzQ7XTORcc/nxp4qG30+yZlFSyf5N2bmb/DKI
3gvsWS9Lx0yTbZfvNlPwb+q2re+CM3Bcp6nOQ4OOGcM7nXqJjmW1DVRZkPFq
I48atb7T0H/m/t/PSyjQXGJvlOeZgfMWHX7KZnS0+T/jr9qXgpwlCWZVj0Xo
fFswk3WNjo2f1tjbOqTgQXpKsPUPEUxWSwT2JJE65954eq6VAlX/9rlun0Ro
Yq7qOe5Gx/6d8+QMX1KgItnU3pYlgvNkyTdlCxlgnJLMWaR5Bz7VBjZr5okw
enL7eY+9DAR3FXW7bbmDzInOapHmIkiapPrbuTCwssarKvpRCoIqy+68NRTB
rdO2tWADA0ZWuQm7MlKwN5FV7jNNBBnKM3qhgAGF7vInrN93UM36OP9itBBl
N6ZniogeuOLXaFeolIpHCccXiblC+OfY5utNIjrEjP4t7s4drDnk49gTJ8ST
spmi3SUEfx7HWly+eAcGbj/tsy8LsXeH941PhH/Pj4atEzulIjhUbXdIgwCz
5ZetD3/EgGCx3cuCuFSEvRC7rSoUQJT9UDa+koGLriZBdQqp4LmH1n5kCfDx
09Sj36IYMDTy6yl/fwdMdckswycCfP+4fLY+qc/sAaf2ttxUGFhq7GmfI8Cc
v1JP/YbokOrMVVjxLRWxh59P5Xzi48YP1+ZL43RcsDTMzTydin75D4pzSvmw
bwrR3PiWDlXnvoATuqlIn2psbfqHj4EPqt1VIzTI3OdonJRJw1ut70K+mI+u
hgalj1PpKBBFqusSHV4gcP879TwfTxt37yoapmGOwU/VuS2p0Of4eOwy56P6
Y7yioIcGl93TVu1LJL5gzfCizjA+0rslFl/WpkH3T4tU3r003Bvp4/4l6/oZ
sxcFqpF5FDKvqs9Jx9jAx3jlEj4UmrzmS4xQQZE+Ij3zSRqONg1/TGDzoedX
OX9Yiob83pAICtH5c99LD51pIueVand2yqDiweRnwYFJ6ciYp1SczhNggPLj
3Im7VCis++71Z9JdeO9STZ4TIMCbej/ppQ5UaIlXmF2pSUe80ZHDWecEcIL7
wHxPKupv/nWa5JyOGiXToE1pAuQuc4fmdSraw30E2yLu4qjFtV3NvkKwxtq2
7LhIBT3V/FSnBBUn/NucFQ8I0aJ8mK23nop5veGpu0buwqDJbMKwkxA9Ozt4
S7ZSkWvgdCY/+C50hH2fHocIcWny4vZJv6lYeunTxlP7qPiRc3P+NS0RQh0T
8071UrGjXyn96w0qMt4/mGU1SYSH2Vd3jtyjwqYvZ3/UHSqYstFVSzVEEB6e
5BlfSMWG8/498i5UdLbb1+2zEWHN8BRL1lMagmZQXmq8oOJb7MZAxxgR+hm1
T35l0fBK9NBBa5CKkoctbp8cREgO1HRRjKPBUwsaGYtp0G+OeTMYLSJ4enyg
jE7DsphFyYI+Kpyyv/V6PxPh6tahispHdDRtKGi8s5mGKqMjMS4hIsR5BOcs
S6SjN3LV3UAHwp/cjlBzsp/gtHuD3jEElzqilHITaPj+vUDqSrAIZ86uklv4
gI6xiCUHqgkfno1cJxuTS/a5sIPXcpqB8YmtVhOjaXiy0DeCVy2EpnTGsP06
Bq5VKvwr4tHAv/uuOj1XiLHEuof+2xg4+XBDZ1QXDQfbMia01ArxTCRzcuwy
A72/Jmyrq6bhlK15UWePEGHbr1/SuUfwx+rjhHASZ2rE/lv+SgCpO/fnBnoz
sNWWvuLXRxq+WfzLiiJx4e+rr91ukr5ee0yOSngSVTX7Ut8LoJ26R3fBSwbk
VzO6N8ykY4jrmrSOxJ3Ub872DCG6fVH6Qis5Oq5rChWycvjYmjDuE23KQMm7
ug0li+nQZw777GnkY9qeu6lUgm/W6/fumu9Eh6vBuTO3PvCxtk11y7V0gnu+
Cuo8Czoyy5ZP73/Ih8aLBS+qCugocohuYxymY27a2LrhGXzMdeQnTb1LB+9c
Kv2FM9knvfSCPenTdi1J/Zh7dOzmzPLwYdGhOcvKWHY/H4OJ59ysXtNhHzeZ
bZFKx8QZ4ZN4cnxk69d/kcujQXBmFVUimw4HWq54cSMP1f4lp0zv0bChbO3Z
Lzl0pLZ5G1co85ErUaYpWUP63ad5w+MBOhZ5z7GMXcRHckED7znJL29BnVv9
Lzre6xx68LmehyTP3WM0Dqn/LRHBtwmvnjebJ+uwkI8TLXIXnlZQscC1LOfI
IgYWzAzpM7Hhw3bOvy3h30i/z/foEBxhkH5YfPCoGR9hHO2Sk+VUFP3QyGsn
+ZvzU3zOS4GP7/aJST80qDD/3GqbKmIgbMfgDP9uPsKdbZ0a3KjYWlHKmRXH
gIrcwQk6MgJ86f+9JieSimV/NKxF5QxM1b5WMf6DD5O+tccqDlChq7BTRu8T
Az5uixuNX/Mxzv5ibLSJivP+BsEr9zAxm6EQ8/qPAKbiKWddfaiYUz9JeF2F
ibsGMj4N4wKsszk9OTGZiuAYi1URZkyoqLxR0SV80WG276PPUSo+bwqbsO4C
EwlBLVvX1gpwa4y7p6WYim3uIkn7DjL+O0X2YIMQa9iH+R4/qTBLHbn8W8RE
kovtaP0rIfSrL3ntmUxDRfrTIDPie6a61Wu1xgqRuKJcrqCRikcnz027P85E
3M/ZsLsjhHD3mPrUHBpWbfI6t8CdBdWZyVqDUwmeiPN1x8k9+h73rhesZiFt
8EDTfEkRYq9IJDSWk/7UVymZpcXCBx09L9lHQsTOMgr/JKBBZYay840zLLib
+ZV+eS6E6iqNk3pP6cjY0+3c38JCb9u7okPZQkSmjmxjNJE+KVlxdvYdFtqL
Gpp8MoRYdGSl9c18wl9HB5p+xrDQ8ibM/L/P0fM+2wTMI/pQ48ODqldvWPja
f0vnlo8Q63tWyjVdZeCLmunIlHVsrDsbMun9kAD+RV2FH9IY0K/ruC7bz0Lj
gbWFOwYEeCYlWMUi+lDmPr/0dT0LwVyJupV1Apxf2+2bZsTA/emz8WoOG63P
bRY8rxfApDzkRUI4A7GblUvVHdiQ5ny9cbWNjynVlu9Ts4h+qNOLyFFlo3FU
l8us5iOpvTPZ/SKpD1+ceTfKgrSCZEboGz6amhb4O1uQ+mtfxTffwIb2w7xb
Th18zFxsEjxnDqljVqUgNIgNygjvdHUzDyZ7uE/3aBP989Stu9aMjZvht+ep
5PNgV94ZqS/JQGDX6/CnS9n4Ot5MYb/mYcndWxbSn+i4X7nB1NeGjX9nhr5Z
DfCw/6DcOUd3OnSYzHvSj9hYM+WCq/QWHop1pY+bET3mpKOzOjKKDSfnyS6K
k3io31OWXbCDjqOew/oPHNngesZMObyGh2PutU8qjehY1+ZRui6SjXOzJabt
OcbDwkfMN03Epzxs/jzFcjMHG8V2mTuseMis1NcaOknitw/s91XhILyXZ6mz
hIc691eJ3QdpMPJNf7n8GxtjXg6LppvyYHh406ZqfxIv0boxNpkDga6C38IA
HgZrVQ7Z9hPetH1cq9TIwUG5jW2RtTxM7G0OExMe1GhZr72mmoMryT66G0Q8
yC7YGMljUlFt32FUlMLBivAF3F1NPIxJXD1s9Z4K69bTnwQsDiQk2/enjfFA
ETySmcgj/RugTKP6cfF4TtqSI858FC3Y58EiPKqeI2Frf4uLwcy1vB+H+NDd
ajscTnDg3EepGj8nLip2et9/HsWHXFUFpTuJiseZS+cWWnIRy29fq5nCh7yf
/Gb7aTTEPGj+YUrOf415TKH4GR+RcsrVfW+pcFRVHKsj55dbv+JA4H/f819T
3apTS0WU32TvLbo8qE2kiGnyBE+SnhgzpAn/Ta90yZtC9n2h/kzHRAHU3Rem
xRL9vyE9TGeWkAfdCW+qnxK++Pvwl7OikIZLO3oOv/3Cg9Te5IVmv/jQ9py/
25Dgdu28gWsnCY4fsLrQX7pBgOMLdgQ+ekdDlE/8YV4aD8GyWczNKwRIXTL2
0ZL4tRT2mW36ikT/MWW3N2bx8avBQSYol/ALPy9pli0fMh3HLn5/zAfsJimU
1NEhnfad4UrydahYT/LpPz6+Mhk9caQ+h5J5JhGzSL6C2yv5BFdV62ZY2vky
YKxbeuWsHh9Tf+mnXprPh5qxyXU7HwZ6TtoflrlK8i7SSjUg8a3+b83ViZ7/
/ePtyb0BfLguiHxVtYuPjTIUZfVMBg4UbIsS6/Ox2Snx1ZTdpL8Kc/tndzGw
k5KUN3k5H5s0Nh66to8H99dnrs8n8ecuitqf3An/jRpKxxjyIL192qX3akws
XX3R8+Jpch7ft9du2/Ag0tj/tYnE6fZDP1JW8hHEqXh1mdQ/Py3q1B8lJopD
H9VQuni4k/m+RGoPF0WhT5p6FZl4/nTLy/UaZP67y1kdelxIiKcz048yschP
+1I/iV+cs647VpeLnuctunwHJhYa5vgf/kr6SvXb1JxdXLzgWz2ZQfbpmHrH
x4TPQ1Fn72XmCQ5MjTUM5T8zcHe64g6LbzyovFMvMbXkINq/zva/92s3+Gr5
d5F5zB0O7h4x4EDm/UjTqDoTlMl54o9sHvo8FccsrDn40nHrMS2BgWg3uZeX
LXnwzLBUWJzMhqt116t24kf+djIVb8bw0BDyp/eOLxsheV8j+a8Z8M55vcsi
gof1O3c3/HNiY8rO8MunGgiu6mz9u4vUc5kHbfRaIBtF9ZEh7/cQ/taOl4os
50Kpgzq4o5SFt5173WTAgKm5ul+QBA/xXSoCAeEBw/DbOnnBDFRcz9y9VZKH
pT4zWfeiWFC//Noq4jYDFFelWqMKLtie0T/MHrLgsTzz3CxbBmR9bgjdpLlo
Lf56wmEiC5mJGbtjLRkojCqUmb+Oi4XLn2/kVDIRoD7x9dkkwusr3vdPNeTi
TW6IrW01E5vzJ479vMuAzVRWgs1cLuKtROGzpFkwefRZPyyHgexHdzYHLOPg
yNhyHUcfJlzS+/y8shnYUnHjtcpWDpYJ9ppeXs+EIvuW4fOfJJ8SP4crjnCQ
a5x6bGgLE2PFARKt/QxI909xUTfkoCftonHLNSZKr1d5h2xgwt66ofegPRsX
e4tZ5fuZ6CpqvuRqzoTct5w9kYfZ0H9wd/LBGUy8Wmu87CN5zv1r1YSxcDbO
h+RygxYykdG/eaGUGxP3LfpZpQTPcx427PpD6kzN4fnG9mdMBOeZ6TL/saBU
9filfQsTp5e8zZT/yYS66s8HZV0sCOz3fmfzie/doRh8SZ6FrXJ/e0+tZBMf
lBZcmMlEVYD0jN1EfyTdPei+ZzMbW0Plnc5/YGKlSTU7x4nog6/Mq2t5LEjY
bLsSmMeCQfaml9qxLKwxMp8zFMfCYtnpS2k3WVBcME+Jks1CTPHV5Xdes+D7
UebCy3DyXK7wt9J1FiRPvIl484WFI5pbavgFLKT/vX7HvoeFY/alfQVGLLDV
uR1CFzYSiwfSC2awUbj2i4HzFhYCnuyctHoVG1SLBelNW0ndURbmrTrNwoxe
joPaFsJjIdyUq/PZcCn95xJ4gQWdQ9MMMkg9u45fXG7qzMaC0l2VPw4xQdOr
+RVA4pKegQ6p59l4Gzh6zO4kycuEg1X/8fapwuqRLbls0Cb+S3oUwMS5mbty
N+0neTIvefKNysaXvUYSFqeZmLjrSdPJGDaScn1PDWWzcf8qJTeB1Knu2U5t
yhQ2hj4ZrAwqYsNi7eIaTeInhKXJZ2JrWfg2NPjWSooDuZjcJ1uI7vCa1H7z
1ycWIku1FpQNkvtuX8tiODIwLFpjMryAjQpZ873+TWysvnPwbiuD+CejW61B
IPk13dwQ+pkNuxfFNsaf6fhFPf9UfhUL51gvjdXVOWjVPlPzuYWO9XvDeqet
Y0Hk0vZwCeFp/hRJxUt36NjalzbFfy8LXywMubPesWE+uPPUSQ7R+WsSu9ev
ZUIzYMD/xic29trfbA7upSOfT89o0CX5s1lzoXk1B2/5nVpX2ul4KfNpld46
Jo6o+aafXMhB8w7WU6cUOkTh71yiCZ4+e9EQWPaEDYdwz3F2Mx16uZ+UR9UJ
vv8V5ZhVs7FWRdUpTIUBVwYGvXSIfzvRKe8wi+Sn76idzGwGPI/XuTaR8QW6
8u8bJnGw7TB3WPUVHQYXfKOPL2PgaEH44WI2GwZrnY9O6KfDLfzagQBLOiQv
jZWH5xEd82C47d56st6xxYPKm4jumTCNxhxm432c9IM+8nztfbuh8i10FGxP
1mrpYUMw1XODfgcdO9sfWalZ0+H3vbD4i4joOdv40SdH6Uio8fZ595D45GUf
Dvx79t97T3zHTa/ToX10RdHF6zQYrPL29JLmoGrjx5yNl+hor1r3/S7xwQm/
zdvsfrIxsGwsS0DmNSRKYZz4pe5abuoGUj+fktc+075Ag/GLm7ffEn880r/Q
m13ORkCrjeS2QBrW7l2xfKoWDfEPUowPyXJQ579P5eplGmbv7dr7ZhcNN5JW
nO/6zcbGzcvee50l41/syU0PpcHxaqARNY2NwMgb9GgTKvYV1nukHKNBgj7j
SkgOOVdGpZrjdipyyhiHJJbQ0FV1tlxM5sl7fnB0kg4Vzh7KG9030rCH1xFb
3saGFHP6eb2tVIw4WJpIkfV37nR/9Hg1G57dcpQ3/uk421f771cM2b/5Eq1W
giOpi16F6hxIh6UKT+WwBQ1UM2/RCz829sUFHmtcnY6pq1WVlnnQ8HV7gT7n
BBuLHZ+d8z2YjlVDpr8f82lIejp91otyFjRZlj9L2amQGpivvOUtDR6e8ydP
amaBOSPCVco3FQoxiyVLiE6VuetkXbKIDY/5hpESx1Px3WWLziwyj16/ldNN
WTZ+iycrlcSl4n3ZRouwbhoGspZmDRSyUF9xKa2sPgVBOVe9s5SJjz+YpjuP
rBs0fODj4xcpyI/dd3dNEw1LLk1QbiL9/ee2o+FLyTvoNDmtIPme3EvdzZR7
YywYO978V6dwB1mn0j/fVCX12Gw5OyiWDYntY1bpYRQcPbijtWwp8UvD2gnV
t9mIWdbtNBZAAXvv5A/WLTTMEbxzDMgg99i4XrNxjIKwNSZGR+tpqA4fbNcl
dcIZ2rXk0pQUbNcPMaxdSMeugUTjI6kc9H6OeuP9NxkifuoURbL/7ypNjcHp
HIRW2ok/f0lGodIu5kADDYU9+6ryiD4+Otq4LvIcBbPogflexAfOeSJjEMbg
4Nnc6dbzgymQ1GlYFDeXjqV3ujLq87goOcC2u72CgszieztGSL9sbwz4HV/D
hZr5t96BeRScPbiU+2aEhiuflQaz8rnwfyVomJpKwQfZVcdUe2mw4wSIf6Vz
Mb/OZQ+DS4GK36OxfRp0bJ5w+1AH0WtcmQrlH/YpmLX4WPeBPDq+SFh6bbzK
g8sOyWJn3xQU6unVn7lBR4XL/paDRMfM9d+rM60xBbwdIddzXelQPh7xbMJS
Ho4YKcQkF6ZgTC03MTmZjnR3g9MRgTzYKp3zUJ+QCjfZ6udBHgwEZWXIK93j
IW9/ae9FI1In/5Z8LN7LQGew7OLKmzxklWzTsr2diiqbB1kfCU5IGKReAln3
UGSPaIZxKoxOuMQzdjIgpd1JMTAj8/yT4bwwTIOczMyFK5Yy4W9r9cDjPA9H
Q3uHs++lwdV7JG/LAibeDfxNU9jFg72Bs4JbTxru6ywcrvrGgG1VuH/nYh5y
s/0L/S6kwbFCy/H+bwZOmMe30PlcROzy+tITloburyptjBImtiq1LfyZw0WU
fPvZ2wrp6AnouWv/jokVS83Nj4Vy4VgUI/FcPx1L/9w4p89gwuLwJLk5/lzY
/152cUl2GpY45Wf5xzCR6SotG1vDwQdNl4G5Y6m4r/LQ8fwhFvr+njkYX8TB
EHvyrmMX0+BvMWMv5SILnzfYRGkmcMDKd5nRk5yGbRWnIiMMCW8z+3auYXMQ
Zfj0cbpyGi6mzGOdWMLCQMzk44w1HPic/KfW33AHhvdGg4yyWMC7rrbacTbU
6vWwVzkV8ZKspatIPzPasntOv2HjaO0qt5K1qWg1vRv/iMmCDaXWa5sEB1zX
PgvPr3cQNuHPYKMf0RNl9W0GhBf88qJiUnsoaLbe7CFN+jbv8JyhH5VspGH0
nOJnCujTVQ+KfrHQ/5KneZpO9OxIo6VsGwU3pClde4jO3KZ/cu5DwrOfz5w6
G/OJgkdmmf9o0SycPf9htZ0FByl2M13GfychTM/5hxLRLZ0/b5e3KXNgve3e
tdF7SXD3PHx86AML693a6oYJvwTl5RUoJyXB97JaehmHhUfdWrq+JA/lr+Wo
S94mgbJDe3W3PwtGF1tXXu7gwObd0t4DrETIzVsjus1lwTYsXfp5GQdrxSsL
yvUTYbbmx7WuKhaq6mZvu3SfjA+Lr40aSkB4x+KOthgW7j894Kj1moPArCip
+ccSsa/miHzwKRZOd91e6fSaizJDzynt1xLxtbLgUNQ9FkJ+Zokr33BxVEpr
VGNqIso5TKvLbSy8mn4wft0HErceadB9lAC51cSpskg+J2pPe9FO5onT/9Sp
lYi1ZqyrC66yoPzmgZLhfeJDLryw3KWaBO4HVsy3//Tc0P4I3efE3z51OVdd
kIgrXa/saUqEh7w+Zz7tJv3CMJi4xC8Rydz9Jf2dRI+amm6pauWhyYbakfwp
Ec9pK/4akDwHULavPniEj5I/F4ZatyZDY6fnt/t72HgllbaCfZwPj43De/xa
kkDb83tRAeEVSXrW4CQ2H3EfOuzaipNwoP3ThLWORC9vOPQ377/fh9Icp21X
TUZ709HaNZpsPHikecPKmY/fnt+CXoso2P63mDFviI1lNSoev1z5UKLKlIzu
oGB39FDEC1UOJJu3uZkI+XjGkFFVsqOg3mZFTSy516RS0wAhh49072+fekso
qH3a3/l5lI2H5eq2O0Z5aJ6u5WZVnoIZm6zXGz7mYC+/wcVsEh9sA5MapnkK
7s3eKO34noNx88CdqoZ8jHPWP4wIIPGSGfFTRjnwOlO3aT7xvToXFS23DJN5
etSffG3koJb/OcjLhPirsXkjDzbcQb0/q9g2iosqA/m+Wjfid1dFc+0epGDb
BmPzNXe4+Pqwft4j4vfoix8vWf4jBfScps1vKrn4tlIgtiV4pTWwyyfgzB3o
/9MVSz7lImthZmJPMheLz4TW5MunoPiCxkA2wSnjFgmrfdVcHKLdC5x2j4KM
AWU+X5H47lcFv2o7ueg/ccid0UzBcU7YTKNDPNTIuet5ZXGRr7f6gcWGFPit
SrY1PcpDRfgUtdDlXCScaXJW2JIMQYi9U+QZHqwaJ0y44crF5eYXJYnyyXBt
zTeNdeKBV+h2cYMvwbF1+THBK8g9LgxM1GcRf+zlSd1C/PfFkkrNCRbJWF66
nK+Tw8MIa2rRz5nEfxu/Wvi+LwFnjQ293aJ4eDpNVaPvABcTbj2qq5uVCLvT
I7Hm13k4OTz6cp0jmf+ZZvfRRYmgFwealJfywIrvsNNdxMXuIMP1Hn8ScI9a
qvahjodK852deeRc8dURI1zteCh+ce+JI3nce9cx6jvpl4s86Xkb0+NhOTJx
J/UsD6/VP6/mdnHBrSmrVEmNx5s/aePlhIesW8oCPAsIzw6YZcasi0fyJ0nO
44c8zEo4OyOtkAeP9fcDj82Jg7f3l6bw/TzEeY6HtdfycML4o+WZtDi8r5X9
1WfBw91ldd3m9Tyc+jglblpyHCxrmRI+yTwoGxt5Ti8m/v9l69NxuTh88vLv
mpnEA0dvcJvUVz4kQxLV2v/FYonCptjHe3hwU755wquOjzo38VHxjTj0HKj3
vUx4bkC/vNalio+P16InXD4XB9MpcTYO8TzoWujzBj/wMTP9QhWvNxY3Xgx6
0W7zEGzGP9XxRADqGfXxBIN47Fg130OB5P9aeZCZWYQA5sufHluaFo8TnNv+
kSR+daPu5BOXBQidZ39c+0I8rBM/Jx8n5wx6fER1NFOARpdSCY5iPLQUvW50
1/Bw7Pn0rtK9QhQXKp9ymZ+ISod50Q/n8dHA9PjSIiOEnGniSt8DibApYkg8
lOODlvzIbna/ALZWHy77ySdi+wIrn9i9fKx54GA/vo6Mf+HxxLWB3O/Dcqm4
A3wsrj80es5eiNzom0e8qpPwIacvZsEbPvKn5C21XiSEk4wMa92XJMxSX7Z7
9D4f3V2XjK2lhFjMXnnozaUkzKHQt19v4cP83kJVnx1CeGmwZGc5JaFjiWck
dYiPLIvtLTrvBTBKfzv4lJoMZznFtIwcAWY1bqUf5Aqgw+RkVIiTkeAe2zfn
1n/vx3J0F1IEODA9PmLiymT8yJ3QdjhKgFeXXRhhtQK4TH5WNzw3GY+P3Izo
zxdg3uTYlPOKAhx8XOSZn5oMB0Z/WV2iEBW3dBRSP/HxKuaVCy87GR90NwR8
dxWCca1LorqTjwfDvmMDq5MxKqNV8MtKiJ8jRrc48wTYtsJ9ivTsZFy+2CPZ
GCSERIi3dJMNH0fT1u1dSnjQ0GfI+SxECD+32+Txcj66Nixrba5Lgk7IVSPN
WSL4Xhh5p7mFj9ynpZZJZ5Mw8CvIUf2LEN9urYgzOcuH2sr6wlaLJEh+GLt6
erYIxidObdds58Hk06Wl6jkJcKZ9vdd8S4R7FXPe/WDyELHyxD6V0gQ4zOzM
m3hMhOr90/3ryngofff46AAjAd0+S1wzV4ng/O1Yt7wUHzfjX+lIRCfg2yRV
t5vmItAZtVVzK3n4IS7UvOUTB7vAkc1KkSKMMoXT5KN5uLQncn/3iTgwqJRl
6idEmC/dWrorlwc9QZFMyKU4FFxpbZBYI0LRRMmwfT94EM36+UU1OA7n7Lf9
/LZfhBM5PdrFiwi/7HjpOiktBhsfzSvpPi3CobWO08K/EXz+p9RBt4vBIlO5
NWeNRFh++E9/3mQ+fGuvdT8i46UPeC11khVBt/XGgr4NfLjO0/JUbovBkmeX
HzbriKA5qLlOd7IA3oe0NUYio7E/0CL0JJnndE2s2tF+Pgr/6Ro0q0dj2N6A
MTBXBKXg58M1w3wMjz8VRoRG40/b/cObPgrRyHecwJUTIONI0R1hdzTMJCsM
xDNFyDg0PS5/qhDtiqLd6XbRuPJvsvsPbRG4Ofc0nswUIsdjsU359yjsPZjx
XiApAlNpOOa6rBCrD/drKh6JhmdmS+jgKyH4j/YPXZYWInNz9MuawmjQrPXk
N08QodX96+Dp70KkZ2V2n2yPxok18twOYxG691IxS0kEw/wurkRqNOhls+Ja
FohQ8Sk2YMZkEc6WVuzvG4mGpFlXYkm3EIUTW/Tc24SoKoqNPbwtBmVZnwWV
80R4YZ91xfecCFOWz6PV2cVCbX/ev0N55H7fa2hMyxJhpYJz1AubWAT95eXS
Y0XokyswckokdZqtWtAmisWm0xVLGx1FuB+xNaHaRoTDz1sqerNi8b643uP2
DRHsZM1aF0eL4MP9kvCqLw4T+eZD4XsyUHJ6bKtkjQgPOu5aeC2Ox/bHnQte
6WbgGX3F043ZIqTYGEjN9orHH5MGteKJGThseMHR2luEg4tu7vY2jEfBRkPp
AMUMnC+dRvU6QOrUYbn5Q+0EnDsYUXBpPAN2r+ks/SAR+FE+x+uSSfyO8s2I
yZk4Z7T6n4mDCC/1NT6/+JYAXnbCscKWDERsih28oSnCM5nWalEoiZ+WTBbU
ZSB8nWjX63whLDfMYa7fmoDr+958PSXMRPPbaw7N1UJM3W9bJyNOQND5iBvf
XmXCacoj79NUcl8Sm4MZYwlY4XX1X7sgE/Iu3YddwoXo/PLbqjI8Acv3PHd2
CM1ERoDF+l8KQoQ83PRyZkg8VBcknGxfKkb98MTIb3OEOB97vvJMVzx+yTJ2
+24RI+yvw6cnrQKUhG772bA6AdaGG1wiNcVw9hfeetEkwLusid8vlcUjxHx1
6O/ZYuxY++3P73gBBKkxNk4r4vDAoSgj+KgY29WD7fvDBbCokgyaYxeHsVWi
xu5rYtS23g89uVuABPQnr/SKw3Xn0yv/XBTj9Qfl5Z77BfguF3j63OY4bKH4
/4s9JIaWvLUwXySAc9iq6dYnY1B3IfnE/TNiHKwMW+pG8Pnq0Rqe7oUYuKbG
vWqNFaN7Wecfh+OkH0eGs/h7Y7BnmrhCK0aM5yfE17M9BDi08sCclwYxuPc5
12Wqpxja2wRlxdokD8OTNd2WRMEv8/z6RC8xrhy+Om2JjhBn35fX2K+MwmOK
6pTv8WKk9U1B6rgAIXZ+HtM8bmPhscwzMQliWNXpjRqQeMSFB6WzXW6j0Xec
stFbjBD/3qz/3qOodmRPUtHjCKQqV44vPSvGEbvgDs1RIeryto3O/xqBTTGe
OybEiXFux6mwTaSfTlGcPVc3h4MaatDNTvrv/5ne2FD7hHi29eSU6sxwSCqm
sst8xOB6131V6xLhdWE2q3hBJKj+hl3zg8W4Z/luwqLXpP+O9qQvso5E769H
O3pZYniWTY1/2yGC+MmWG2HmEXC2pHRPFYvh2DX5SsdfER6pTAzTmhuBuW2L
ovSjxBB28HvrKzLgXv1hoo5zFLgrZZZMFIqx7Mam5qOcDNxyfJlidjUKVfXa
Lxe9FCObKV+jV5WBBdX5PyYKb2OTp9P0mw1ibJ50/UPGzwyMbK490h19G3OK
9FxOFZB60PhBCT+QiYLtWwK4h2LgnjLDMLOV5HnUsfnnskyMzis4kosYoguE
SuuGxBi39gm9aZ2JZ3zDS3ITYhD875xT4dQsaN+U2q0SnAn/N8XpUkoxaK95
e2vLTzH6nay1zxpl4nlK/uYjpK42+mRdjlbMQutmeeurczNRRV+b6TgQi8zO
exLH1LNgI8sKvrUnE+s1nCTKWmLBr/qjmLwjC6fXfz125WImVqv2RDxdGgdt
21+xJWuz0Ln5V3VZWQZ5/v6+1mGiM42OtfbZZ8FKO7/0FjsDSQ1lrJUR8VDL
iGYWnsxCxkM8uU/6PnNm15bTofFYrPA5J+BmFvDcr3RwMAOli991LB2Kxy7e
/V6xbxbkclROrZuRgfjfrhz7lgTUeSauucrIwgu7HTvUJmdg2xrOtesWCRi/
15WwnpcFh1aDa3+1MlCtcfNBvm0CjmTvi0suyQJXeyFHYmMGlg0afYjvTMBa
j+HVHUVZ+Onf+PYbwaX1cwesg1MSsDsnO3lRXxZOac4rOLBPhKSpHX8z5ycg
3Xh2ZXR3Fibdu6XM9BJhovy1+PdrE9C+9qC7ypRshE023mxgJcLdhdE/8jIT
EJr8W1c0LRs1FjYKZv5CBKixZN7Jx6N454NdJeuz8XvqyfWeeUJcfivY7/A0
Dkzn8l/LV2XDO6vNouCdEH162q0L2+Ig+F22Y8OubJj9qViXQhPiV/iaxHjN
eLysv5/4bn82Dv6T/WBG+lTOllZoWUHqp8je6qJnNuz3DGSd8hZC1XLTKZ2M
GGyT/Fa00SEbKXVxcQvihYgJMHFJbCTj5xZXHbmSjbhQwbNRa7KfW9n3cgdj
EPdG25kSng3a2/qK4rOE39qz+R9Mb+OaWUxsVkY2olzWmE/gCbEya1Sp8cpt
dBm6msxJycb4CQ0p+nOiV63LVyqqRmGp0CK3Jzsb8k3v/F0ihDAJupavPHgb
Dx5cGQkpzcaI2Ovca5I3xX27rRalheNEcorRtoFsRMfplRkT3jw9VhMo9TMc
T2fOSFn0Lhvllx9rNZ8UoZZ3vO7fWARspp3EyPts6FD+NDubinB5qJk9VxCB
8dihnoXj2TBe2Njz4UkGFDreBbZsjsK817/LPbfloH0sDUfaM3AiwSnzWVQU
vI1PLDZdkgOlL8t53e8y4KoyItFmFg0Zo5Lnauo5uDHR0co7PwObd+t1dy+P
hrjS4uy+vTlY/aVi/h4mA9IvFt901w2Br37vtenLM6HmdtFB9wwD/HVh8091
3oTzpdOHXc0yIeX8wCPoCgNLb2X2JD4Lwb78Pu0i30xIfpRdkZTFwLVFOw/F
y4f+//j/te7/2uf/Otf/ysP/AZsv5xI=
         "], {
          {EdgeForm[None], GraphicsGroup3DBox[Polygon3DBox[CompressedData["
1:eJxNnWOYZcm2tUtZWZmVZdu2bRtdtm3btm3bdnWZXbZtm3fMu994zvrxPjG/
EWOOGbFW7t2Z5/Y5X6JG7Su3CxEsWLDU4YIFC6U1uLD/d2jhJ0IG8+lhhH+w
/3n80MKKIBFRRKA3JF6XYWugCKD2p89ptoYX4ajDkhUebxhmuFkBeCOy54cW
hG59kUUkEV3EEHFEbHKtL6qIQh0Ob1TWyPRFo45CRnSPx/Ziiiwiq8gpcuAz
PS4zY+KNhRaNnNho4TlTFM+sqPTFwGPe+CIemZaTUCRAtzWJSExte0nRkosU
Io29YzLi402ENx51UtbE9CXzaFanZE1OViq8SZiRnLPFIjMhZ4/jOWsKctJy
powincjEc0zDnukZqFPhyeg5Qyr2UtNj3vT4bM1MZnr2sng0W7OLbNRZeHfZ
8WbkLFmYk9qTfV5cEFfEZXyZyMpJhmXlEbnRbC+XyMtqen6RTxRkLSSK0psT
r8uwtQA9edgr6NFsLSIKUxckq4hnpptVCF9xUQw9P5rbs74SeMqIsqKiqEBu
IXpLspqvtChFXYK+0tQlySiDx/TyohzPJjv3zIWvFHsVWc1bWVSitwxnKc9Z
izKjBJrt/UNPBXKqoLnMSmiV0auLatSm10CrgrcqWlV8tURNavPVRquOrw6a
66mJVhNfPVGX2nz10Wrja4BWiTNWI8dl1MVTD19j0QjN9hqKJqymNxNN2auH
1pDeBngtwz7L9pm3z1kKfKY3J8NlWlYLVtNbiZbU5m2N1hxfG7TGZLRgz/0M
2Tsv68lsSU8r+tqLdqItayfRkdr2OqN1Fd1EL9GTjJb0dcBraxd6OrDX0aPZ
2kN0p+5Ibg/qTswwbbAYIkaI4ex1prcbWN2bM/UXA+gZjNYbvR91Hzz96e2B
1ps79cLbF70n9QBW2xskBnq0gcwcyN4wMRRvf84yiFldybTsuWKeWCQW4hnM
XS1jjpiJbwG6PYsxYjS1zRmJNl5MEFPEZDKG4x2Fz9ZxYiz1aPqcZuskMZF6
PFmT8I5hxnhmD/Nku2cwlLNNIHMiZ7K7zOLOc9Fsb6qYwToNz0z2JqFN5RxT
8E5Ht3U2PdPZm+PRbJ3PzNnsLUBzM2eiT2KGy56HbzHvaD69S9AOin/FUXEE
j+nLxTKxUqwS68Ra6tViPdpCesy7lOy56G6GrSvIXIHPctdQLyN3Jd6F6CuY
Zb4NzHQZazx7KzmbebaKbWKX2MkZrW+z2ERtvi1oG9G30buWnk3sbUDbSM8m
+rbTs416NzM349uBbt9N9h3jvlu2kLUVzzLutJpnsB19D5k78O5E20O9Vxxg
3cc7tHd5mNXe5XEy9uDdj9fWQ/TsZ++wR7P1WDDfz8Qh9o6juZlu1i5muOwj
9J0UJ+ix3tPilDgr/hMXg/l+TzqJ/h97R+k5xd5OZuxj7gl0854J5vvutn8G
uO/+45zhBDNPU5v3HHNsvcQZzrF3Hu0M2RfQTpHhekvpj5fSorwoF9Lns5yr
wXy/812iz373u4ZmezfFDWrTb6HdEXfFQ/GAvit4r+O9TH2L9QZ9tz2a1fdY
75B1H+9NZrhZ5nvEzJtk3PPs3abXPM/FC/FGvCbX+p6KJ9Tme4b2iN7HaI/x
vSDrKfor8VKE1h+L/iKsCAzu85n+lpkv8b5Dc5nP0e9zpieeWU/pe4HnOWd/
R6blfBQfxHvWL+Izte19Rfsufog/4jcZr+n7hNfWb/R8Yu+zR7P1l/hJ/Znc
X9RfmPGds73zZL/mzO6sP8j5y5lC6pmFEmF4jn/YMz1EcF8dDI9pP5kbjL3f
5Jg3eHCfblpweoKTY+/Jz6P5MdOPPXt3AXhDchbTf3Gv38y0z4p9Ruzn2j4L
/uQE8TMQQFZ4EQ7N9iKKCNQB7JkWRUQVMUUMesPidRm2RhaRqCPQ5zRbo4to
1FHIio43IjPcrEh4Y7IXDi0quvXFFrFEfJFAJBGJybW+uCIOdTS8cVlj0xeP
Og4Z8T0e20voeQcBPJsE6EmZmRBvIrR45CRGi86Z4jArEXvJRTJqy0mBloSc
lGjJ0FOLVNSmp0FLgTctWkp6UqGlwpdepKM2Xwa0NPgyormedGjp8GUWmajN
lwUtKXdKxuwM9GXFkwlfdpENzfZyihzUmdjL6ZmZib3M9OQg4wuf+Z98VrOh
5xa58FlOXpGHOht7eVnNm1/kozZfAbTsZOTx7FlfQTwuIx9aPvoKi0Iezeqi
rLZXXBQTJVlLibJkFsRbBK+tJegpwl5Jj2ZrGVGauiRZZTwz3axqorqoLWqh
F6e3FFhdXpQTlcU/9FRDK49eiboCnsr0lkErzzlK0VcR3dYq9FRkr5JHs7UG
M6uwVxWtEnOqoZVhhsuuyp7drSYZ1leHO7cXHUQX0RmPeeuJutTmq49Wm94G
aHXoqYtWF18j0ZDafI3R6uNrguZ6GqI1xNdMNKU2X3O0GtypJrMb09cCT1N8
rURLNNtrI1pTN2WvjWdmU/aa0dOaDHs2bUVHnlFL9HborcnpwLNsg6etp9e8
nchoh68zWisy2rNnfxva34H2N5/97dcRXzfRVUwRE8VUMQPN9nqJnqIPa18x
gLWfGCQGcoeO9PXgHF2ou5Nla28ye5NpWf3xdfXM6o7WB28/fIOZ6TL6e/Ys
awieEWKoGGl354zWNwx9EL7haEPwDKXX3XGgJ3MIe8PxWd8oZoykHifGsme+
0ej2XWXfOe67ZjhZY/D05E79mDsKfTyZo/FOQBtPbe9tMvVY3qFp03mPc8Rs
MsbjnYTP1mm880nsTfdots4SM6mnkzUL7xRmTGf2OE/2DDJmcoZZ9M4X88RC
sUgsE0vFXPRF7M2kZx57Y3jGY7nrHDy2tyC472fZfubcz9psPAuYOZ96iVjM
HFuXc4bF7K1AW0D2QvR5ZLhe+73Cfmex30MS4FnIXVaQaTmrxSqxknWdWEtt
e+vRNopNYpvYSsZS+tbgtXUDPWvYW+vRbN0iNlOvJXcL9TpmmLZfHBCHxSH2
1tO7Cazezpl2iz307Efbjr6Legee3fRuQdvOnbbh3Ym+lXoPq+3tE3s92l5m
7mXvX3EQ727Oso9ZG8m07OvihrgjbuPZz10t45q4jO8Wuj2L4+IYtc05gnZK
nBbnxH9kHMJ7FJ+tJ8UJ6mP0Oc3Ws+IM9SmyzuI9zoxTzP7Xk+2ewUHOdprM
M5zJ7nKFO19Hs73z4hLrBTyX2TuLdp5znMN7Ed3Wq/RcZO+aR7P1JjOvsncL
zc28jH6WGS77Br67vKOb9N5D+y3+iBAh9OdVCJ/H9IfigXgsnogX4jn1U/ES
7Ta55r1P9nV0N8PWR2Q+wme5z6gfkPsY7230R8wy3ytmuoxnnr3HnM0878UH
8UV85ozW91a8oTbfO7TX6B/ofU7PG/Zeob2m5w19H+n5QP2VmW/xfUIPr2ca
QUQRkUP49l4z6xN3f8hdntBj+jcyP+H9jPaN+rv4xfqDd2jv0v4P5LbauwwV
wpfxDe9PvLb+pecne9bnNFtDhvD9TPxlz7JMczPdrC+c02UHpy+08KPHesMI
fxEowvJMwuPzRwukNySa7X3muf5grh+6eQNC+D7L9rm1z6h9VkPxc+zHzDDU
5g1ijq0ROUMQe+HQAsgOj+ZPhuvtLnqIPqI3nvC820iiGx7b64Vu7z6GiE4d
VcREiy3iiAQiPhmR8UbDG4k6Jmt0+mJ5NKvjssYmKx7eGMwwPaVIJlKJtOzF
pDcOWJ2QMyUViehJiZYQPQl1PDxJPWeIx158esybGJ+tyclMzF4Kj2Zras6Y
nL00aEmYkxI9HjNcdmFRRJQQxfGk5K6WUQiP7RVDtznpREbW9CKzyCSysmYT
OclIizcDXluz0JOBvawezdYcIjt1VrJyeGa6WamZ4bJToaXHl42c3CKXyC8K
cOfCaLnR81HnwZOf3hxouTlHNvryottakJ687OXzaLYWZWZB9gqh5WNOYbQc
zHDZRfCV5B0VxVcMrZloLlqLVnhMLyvKiPKigvhHVKauKKqgFafHvKXJLU5d
iqxi1JZZjkzLqoSvDLnl8ZWmLsescnirkFHKs1eJrGqiqqglaov6oh5ntL4a
ojp1Jbw16KtOTy2y/kFzmdXYq4lufXXoqU3dgJk16KmJbt9x9p1l3ylR0Wtx
trrcvSx3qUBPTfYasJq3kWgIjXhvTakb8w5Na8l7tH8JrK0nw/qa4LW1BT1N
2Gvq0WxtE8L3M9GCvZZoTZnTCq0+M1x2K/rac4Y2+OwsHURn0SWE7zu9O74O
aJ3pbYPWnrvXJ7sRme3xdgrh+2dKRJ5tFOa0Y68jWG3/nOjKnI7UPVhtz/7Z
0RNvZ87WjXO0paeLp8e8fVitt5/oK0KF1D8PhZ8IE/J/HtsbIAaLIWKEGE49
UAxF602uefuT3ZvazbB1EH2DyLSsYfgGkDsYb3/qQcwx3ygx0pMxzLNnWaPx
jBcTxBQxmTMOpXcMq/nGibH0jaFnPFkj0FzmaPbGeTLG0jOBeiIzx+KbhLZa
rBEbxHr2xnM289jfpvY3pvvbcgDPbCDPZBLe6WIa6wwxR8wW88R8sVgs4gw2
dyo+12PeWejTqGfimUptmXPJtKyF+GYzYx6+WdRz0ReIJZxhImeeRu5CspaJ
pWKlWCXWibX0LWRvBVlz0ZZw9ymcczozluBdTvZiajdjGTPcrNU8+3X4VvBO
VuNdTr2KPXfONbCSs24gw7I2i03inDgjzotLYiP6NrFV7GDdKfaw7hL7xF4y
19K3hewN1G6GrdvJ3E6mZe3Gt9EzazPaDry78O1npsvY7dmzrAN4DouD4og4
zhmt71/0ffgOoR3Ac5Bed8e9nswD7B3CZ31HmXGE+qQ4wZ75jqGv5Zlv4p6H
yDqOZyt32sXco+inyDyG9zTaKWp7b/9Rn+AdmnaR93hNXCXjFN6z+Gy9wDs/
y95Fj2brFXGZ+iJZV/CeY8ZFZp/0ZF8i4zJnuELvTXFD3BZ3xANxX1xHv8Pe
ZXpusHecZ3yCu17DY3u3Qvg+8/aZts/cAmZdY+8mWH1P3GWOrQ85w132HqHd
Ivs2+g0yXO9sZtqs+Xhuc5dHrJb7RDxmfSpeihfitXgjPoj34qf4FSLY//9L
3389PeZ97sk0/RlZtr4i8xU+y31H/YIZr/E+Rn+F/lZ85Awu4x36O/rsbJ/E
N/FZfOecHz36V0/PJ/ai6R7RRWwRK6Rvxke8X8j9QP2ZvvfU35jzQ/wRv/F9
5Tn9wPeF+jt73zjbT+7+knO9wWf6XzJ/0ffb88xttd8jQob01bYXHM2f3yuC
RNiQvgzrMW8IfvewNTS/g4Qgx9+j2RooAqj9yQrEG4oZ/sy2GS47DBkBnCGQ
3ggivIgkIvPM7dmHQ4/MXgA94dmLim7emGQGsBeRnBgiDu8wLJ6IzIxAbTlR
mBOFnujUUcmOgTccM6NyjgieXvvPpu0/43b/2XYMeuNyhtwijygg8otEIrFI
LpJRJxEp0KxOKlKixSYngYjPz2Rs6njMioYeFy0+uYnQYqEnJCsudQJmJeIs
KdHjodleWpFKpBMZRXqRQWQRmTljSnxp8KbGZz0P+F56yvdCcnrS4EvGvVPT
mxItlSczLbNt7kO+U9x3SWo8GTwz03O2TNwxIXdJwrNJQJ2YPsvOyp2yiey8
t1wiL2s+UZBc8+XAl5U51peTvazUzpODnwH3s5CXrAL4snlm5UDLi9fm2s9N
YVGIHustKoqI4qKEKBPS9++tWV1SlEXLT08RMjJxh+zMzcgzy8S5C+MtQXYu
zp2fsxTCY3vF8BZlpptteinOUAxvabSiZBTDW9CTa3vpwun9iQwiYzhfn92j
Qkjfv5NXlhz7d/MqotneP6IytelV0KqJ6qK2qEVfebyV8JajrsJamb6qHs3q
GqzVyKqJ9x9muFnmq8PMf8io4dmrSq95GopGoploSq711Rf1qM3XAK0OvXXR
6uJrRFZ99Caisegn+ovBYhA+05szszHeFmgusyF6Tc5UzzOrPn2N8DTk7C3I
tJzWopVoydpOtKW2vfZoHUUn0U10JaMpfW3w2tqBnjbstfVotnYRnanbktuF
uh0zOnK2Fp7sppzZnbUTOd05U2/RRwzgOXZjz/Re1D3w9Ka3C1p37tQNb0/0
rtR9WHvxnvp6tL7M7MuevbuBeHtzln7M6kimZccNpe97EU8kDOXzWc4QfgYG
kjVMDEWzvRFiOPVA9kwbLcaICWI8vYPxugxbR4mR1MPpc5qt48RY6tFkjcM7
ghlu1ki8E9gbijYG3fomiYlimpguZotZ5FrfFDGZeizeKayT6JtKPZmMaR6P
7c3wvIOBPJvp6HOYOQPvTLSp5MxCG8eZJjNrJnvzxFxqy5mPNpucBWhz0ReJ
hdSmL0abj3cJ2gJ6FqItxLdMLKU233K0xfhWoLmepWhL8a0SK6nNtxptDnea
y+zl9K3BsxLfOrEWzfY2iPXUK9nb4Jm5kr1V9Kwnwz7L9pm3z1kn+kzfJDbi
s5wtYjP1Wva2sJp3m9hKbb7taOvI2MyevbcpvOfp6Jazg56t9O0SO9G3Uu9h
tb19Yq84wHpQHCZjB97deG3dT89u9g54NFsPiX+pD5B1yDPTzTor/hMXxQX0
ffQeBKuPiiPipDhFz1m0o+gnqI/hOUnvIbSjnOMgfcfRbT1Nz3H2Tng0W88x
8zR7Z9BOMOcs2iFmuOxn4rF4Ll7hOctdz4uneGzvJbo9i6viCvUlcQ3thrgp
7oo7ZFzAexnveeprrFfou+7RrL7FeoOs23ivMuMGdzxD5iWewTnqi/gs5x5n
eiTuc+dnaPfQH1LfxvPIc4bb7N2hx7wP8Nn6hMwH7D31aLa+4Bk/Ye8l2kPm
PEO/zQyX/RzfG/Ga2nrfogXpn1EBIpyIGMrnMf2DeC8+sX4W31i/iB/iO+/1
OdnvyH5F7WbY+pHMj2Ra1ld8rz2z3qJ9wvsF309muoyvnj3L+oXH/gvyv7UG
1xoqlO+M1vcnpE//ge8v2i/u8Zted8fvnsxf7P3FZ30hQvlmGFaHFn6hfHvm
C4lu3032HeO+W/6SZWczz3vu9IW5IdD9yQyJNwyaP7W9t7DUfrxD0yLwHqOK
KGT44w3EZ2t43nkgexE8mq2RRSTqCGRFxhvEjAjMDu3JjkhGJM4Qmd4YIjq/
G8UW8fkdKRp6bPYi0ROdvVA8Yz/uGhWP7cUM9b9/pth3vn2PR8ETk5kxqO33
sjjMsTUBZ4jDXkK0mGTHQo9Ohuu1v4XsbyD7u8X+1olHTmKRiAzLSiqSoNle
cpGM2vQUaKlEapFepKM3Hn0uw9aU9CRlL5lHszWtSEOdjNy01MmZ4WaZLwMz
k5ORxrNnfRnxZBWZRDaRkzNaX2b09PiyoGWgNytaRnoyoWVGzyGyi0qisqgm
qjLH9NwiF7V586BlIScnelrulY5ZmZiRnawcePOSkYuc/CIfei7qgqy2V1gU
EkVZi4mSZOTFWwCvrUXoKcBeUY9mawlRnLooWSU8M92s3Mxw2Tm5Ry7mFiOn
tCglyosK4h+eYyn2TC9HXQZPeXpLoJXmHMXoK4tua0V6yrJXzqPZWoWZFdmr
hFaOOZXRSjDDZdtnxT4j9nOdGJ/lVA/l+xmoQp/9LNRAs73aoha16XXQ6on6
orFoRF81vDXxVqWuw1qLvroezeoGrPXIaoi3NjPcLPM1YWZtMhp49urSa56W
opVoJ9qSa33NRTNq87VAa0JvU7Sm+FqR1Ry9jWjNs6vCPavjM709M1vj7YDm
MluiN+RMzdDbsNeWnrbkdBIdqS2nM5rz2F4XVtO7ia7U5u2O1hlfDzTX0xWt
K75eoie1+XqjdcfXB8319ETria+f6MtZOzCnM3vW1x+P6zHvADTbGywGUZs+
BK03PQPY60uPeQeG8n2O7TNvn7Ni+PqyNwSf5QwXw6hNH4E2BO9QtKH4RomR
7A1Cc3vWNxrPcPrGoLmMkR7N1gliPLXtjUWbLKaIGWI6maPxjsNn6yQxkXo8
fU6zdZqYSj2ZrGl4JzDD9IVikVgmlrI3lpwpMJEsO9NcMY+ehWi2N1PMYZ2F
Zy5709Bmco4ZeGej2zqfntnsLfBoti5m5nz2lqC5mXPRpzHDZS9gbyE9i+hb
zp13id1iv9iHZyHPYgWr+VaJldTWuxptOb41aK5nJdpKfOvEWmrzrUdbjW8D
mutZi7YW3yaxkbMvYc5y9qxvMx7XY94taLa3XWyjNn0H2np6trC3kR7zbuXZ
7BEHeEZb8GwlYxs5u3mW29H3oO3AuxNtJz571nvZ24Zme/a3of0NaX+32d9+
rmcvZ7gr7olH4iGa7R0Uh8UxcVycFqeoj4gTaPvpMe8hzrGf+l9ybD1K31Ey
LeskvsPkHsN7iPooc8x3VpzxZJz07FnWf3guikvimt2dM56g9xyr+S6I8/Sd
o+ciWafRXOZ/7F3wZJyn5xL1ZWaex3cFzb6L7DvHfddcIOsqnsM8oyM8g8vo
N8R1avPeRLtBbe/tDvUt3qFpD3iPT8UTMm7gvY33OvU91jv03fdoVj9ifUDW
Y7x3mfGAO18m8xa69T3jDI/pfSGei1esr8U7fI89e27mY/auMuMWd32Kbt6X
oXw/q/Yz537WnuB5ycwX1G/FG+ba+kG8p7a9j2gvyX6H/pwM1/uWvU/0vEN/
j/aenC/is0ez+hur7f0Q38Uv1t/C/ofnPtJj3q94bf1Jz1f2fnk0W/+KP9S/
yPrrmelmBUoPKyKI8H4+/Qe9v8HqENoLLkILf3oC0UKg+1GHxGPaH84Skj07
h2VaXyi8toahJxSZfh7N1iBmhmEvAM2POYFof7mry04qEolkIiWeQO4aTiTB
Y3sp0O1ZRBGRqSOKqGjRRQwRR8QmIzzeSHjDUUdljUxfNI9mdUzW6GTFwhuF
GdG5YwCZEXkGQdQR8FlOXM6UUMTjzknR4qInoI6FJ6HnDLHYi02PeePjszUx
mfHZS+LRbE3OM07MXgq0BMxJih6LGS47Gb7UIhW19aZBKymKiVKiLB7T04t0
IiNrJpGVNbPILrLxXpPRl5bslNRuhq0ZyMxApmVlwZfKMysNWka8mfHlYKbL
yOLZs6ycePKKXCKfKMgZrS83enZ8edBy4slFr7tjNk9mTvby4LO+/MzIR11Y
FGLPfAXQa4paop6oy15ezlaAe6fnLpnoMb0ImQXwFkUrQm3vrQR1Id6haWV4
jxVFBTKK4C2Oz9bSvPPi7JXxaLaWF+Woy5BVHm9JZpRhdmFPdlkyynGG8vT+
IyqLqqIaz8SeTSX0auyVo6cyewV5xoW4a0U8tlfFz/dZts+8fc5iMKsie/+A
1TVEdebYWpszVGevDloVsquiVybD9dZgryY9teirzzs+KP4VR8UR3rnpjURD
avM2RmsqmolWoiWZNelrgNfWJvQ0YK+hR7O1hWhO3ZDcFtSNmGFaZ9FF9BDd
2WtMbzOwujVnai860NMZrTV6O+o2eNrT2wKtNXdqhbctekvqDqy210l09Ggd
mdmRvW6iK972nKUTs5qS2QatM3fr5snoyp3HiJFirJiAx7y9RS9q8/VB60Fv
T7Se+PqJvtTm64/WG98ANNfTF60vvkFiILX5BqP1xzcErStn7EWOyxiIZxC+
4WIYmu0NFSNYTR/FvQfSM4y9wfSMIMOeyzgxSUzEZ/poMlzmSM+zHEXPWGrz
jkcbjW8C2nAyxrBnn5VD4pif7zMzDt9kzrBRbBLbxFY025supomZYpaYJ+ZS
zxbz0SbSY96pnGMs+hSybJ1B5gx8ljuHehq5M/FORJ/BLPMtYKbLmOPZm8nZ
zLNULBOrxErOaH2LxSJq8y1BW4i+jN659CxibwHaQnoW0becnmXUq5m5GN8K
dPvusu8c912zhKyleKZxp9k8g+Xoa8hcgXcl2hrqtWID6zreob3LLaz2LneQ
sQbvery2bqZnPXtbPJqt2/18PxOb2duB5ma6WauY4bK30rdL7KTHeveI3WKf
2O/n+5n8F99utH30bkfbxV1Xkb2WzF149/r5fpbtZ879rO3gDDuZuYfavAeY
Y+thznCAvYNoe8n+F203Ga7X/nuO9t+JtP8eov33Dg/Rd9zP9xmrEFr/fBRV
xD+hfZrtnRanxFnxn7goLlCfE5fQjpJj3pN+vn/GHaU+QdYRass8Q6Zlncd3
ityz+E5Sn2HWGbyXyDjh2TtP1hVxWdwQN8VdcYczWt81cZX6PN5r9F2l5wZZ
F9Fc5hX2rqNb3y16blLfY+Y1eq6jfxFfxU/xA/0GZ7vt5/tb9aPnb81T3PEc
z+Q23gfiPutD8VQ8Ec/FC/FGvOYMdpZH+FyPeR+zdxvdeWx9RuYzfJb7ivoJ
M57jvY/+DP2leMsZbnHH28x6RZ+d7Z34JN6Lz+IbfU7/SNYrtLfc/S7nfMCM
t3g/kPuG+j19r6k/MecLz/47vo+8ky/4PlB/Zu8TZ/sKVv/iHX4n64/4LeLo
MxNXJBQJQvt839mz/3H8kCKUCCP8qYMLP7SfZJv3L9mm/fXMsDUEfSHItKzQ
9AQj1/Q/9IbE64cvUAR4MkJ79iwrLJ4IIqKIKqJwRj96g1jNF16Eoy+Inghk
hUFzmWHZC+/JCEdPROpIzAyHLzLaN97Ld55TeLKi4LG72zMKzjOIhB5dRKM2
bwy06NT23mJTx+Qdmhaf95hEJCYjOt5YeKNRx2WNTV88jxaPn4l47FlWIrxx
mBGfO0ciMya69SXlDInoTS6SiZSsqURafIk8e25mIvaiMCMmd02Cbt4Uof/3
mX/FZy8xnhTMTE6dRqRmrq3pRTpq28uAloLstOjJyHC9T/ieecl3Rxq8GclI
iy8dWiaRWWQX2URO1lwiryguSogyojQ96ejLSmZG6ixk2ZqDzBxkWlYefJk8
s7Kg5cRrc3OL/CKfJyMPeh6yCooCoogoKkpyzvwevbCnpwB7DURd0VA0YUZ+
vIXIzoXuZhRkhptlvmLMLERvcbSC9BbCW5i+EniycafczCmGbs+2FD7LLet5
5rba7xHlqW2vIlrl0L7fK6qLamSUxlsObynqiqzl6avk0ayuwlqZrKp4KzCj
MmcrRmZZdOurwRmq0ltL1BR1WOvy7GvgcXtuZlX26uOzd9OYzBp4a/PeGolm
oimzqrNXC2qTU4+59ehpSF2f7EZ46zCzPueq5em13+Xs9z77Hct+12pEb3PO
MFQME6PESNFGtBRtRQfWdqKT6EjdXnRGa0pOK/qacE7TWzCrCXVz1qZ423g0
q1uT1Zy6FbPsHF2Y2RpvB/a6ix6ij+gteopeop/oyxk74+tGjt2jK332XWDf
S/a5z8ReJ7xdPc+go+cMXeh1md2Z3Yss+05x3yVd8fTibD3QenLmVtypPc+2
JVo75vYiuz93GsC9BoohYrgYIcaI0eyZbxCe/vSYdzB7/amdx1b7GXA/C8PJ
GoVvCDOG4x1MPQzd+kZyhlH0jhfjxEQxSUwTU6kni+loI+kx71ieSU/uMYC7
96Huj2ccORM520DO4J7DSHwT8I5npps9RczgDBPwTkQfjzYF72gyJ7A3Be9U
MqZyj1liJrXlzvZots4Tc6ltbz7aQrFILBNLPZnWNwevrQvomcPeXI9m6xKx
mHouuUuo5zHDtPVig9giNrM3n95FYPVyzrRarKFnPdpy9FXUK/CspncJ2nLu
tAzvSvSl1GtYbW+dWOvR1jJzLXubxEa8qznLOmYtJNOyT4iT4qw4g2c9d7WM
4+IIvtPo9ix2iO3UNmcr2m6xRxwQ+8nYjHcbPlt3iZ3U2+lzmq37xF7q3WTt
w7uDGbuZvcmT7Z7BRs62h8y9nMnucpQ7n0CzvYPiMOu/eI6wtw/tIOc4gPcQ
uq3H6DnE3nGPZuspZh5j7zSam3kEfR8zXPZJfP/xjk7Rew7ttXgjPoj3eEy/
KC6Iy+KKuCGuU18VN9HO0GPe82SfQHczbL1E5iV8lnuN+gK5l/GeQb/ELPPd
YqbLuObZu8zZzHNfPBBPxGPOaH13xR1q891Du43+gN7r9Nxh7xbabXru0PeQ
ngfUT5l5F98j9D/irwjpr7/z/H17t5n1iLtf5C5X6DH9GZmP8D5Ge0b9XLxi
fcE7tHf5jtXe5ScynuF9idfWt/S8ZO+dR7P1Y2jfz8Rb9j6huZlu1hNmuOz3
9H0Rn+mx3m/iq/ghfvJM/uD7ivaD3o9oX7jrE7Kfk/kF7/fQvs+yfW7tM7qH
We/xfYPPeH8xx1b7//juL7Xt/Ub7TvYftK9kuN7m8rQQbURrf5/HvPZug4tm
/j6P7bXindu79xehqUOJMGiBIqyIIMKTEQKvH97g1GFYQ9MX4NGsDmINJCsc
Xn9mmB5TRBOxRFz2wtAbFqyOyJmiikj0xESLiB6FOhyeqJ4zhGMvPD3mjYzP
1uhkRmYvhkezNTZnjM5eHLQozImJHo4ZLjuzyCJyiOx4YnJXy8iEx/ayoduc
eCIha3yRWCQSSVmTiZRkxMWbAK+tSehJwF5Sj2ZrCpGcOilZKTwz3azYzHDZ
sdDi40tGTmqRSqQXGbhzZrTU6Omo0+BJT28KtNScIxl9adFtzUhPWvbSeTRb
szIzI3uZ0NIxJzNaCma47Cz4cvKOsuLLhlZNVBe1RS08pucVeUR+UUAUEYWp
C4qiaNnpMW9ucrNT5yIrG7Vl5iPTsgrhy0Nufny5qfMxKx/eomTk8uwVIqu4
KCZKizKigijPGa2vpChBXQhvSfpK0FOarCJoLrM4e6XQra8sPWWoKzKzJD2l
0O07zr6z7DslFHppzlaOu+flLgXoKcVeRVbzVhaVoDLvrSr1P7xD02ryHuuJ
up4M66uC19Ya9FRhr6pHs7WOv+9nogZ7NdGqMqcWWgVmuOxa9NXnDHXw2Vka
iMaiib/vO705vgZojemtg1afu1cguzKZ9fE28vf9MyUYzzYkc+qx1xCstn9O
NGVOQ+oWrLZn/+xoibcxZ2vGOerS08TTY942rNbbTrQVn8R78Vl883hsr4Po
LLqIHqI7dUfRFa01PeZtT3ZrajfD1k70dSLTsrrh60BuZ7ztqTsxx3y9RE9P
RjfPnmX1xtNfDBBDxGDO2JXePqzm6yf60teHnv5k9UBzmb3Z6+fJ6EvPAOqB
zOyLbxDabDFHLBDz2evP2cyTO4w+U6KAyB/G9yzacs8ueMw7XAxjHSHGiNFi
nBgvJotJnMHmDsXnesw7Cn0Y9Ug8Q6ktcyyZljUR32hmjMM3inos+gQxhTMM
5MzDyJ1I1jQxVcwUs8Q8MZe+iezNIGss2hTuPoRzDmfGFLzTyZ5M7WZMY4ab
NZtnPw/fDN7JbLzTqWex5845B2Zy1gVkWNZisUgcEHvFQXFYLERfJpaKFawr
xRrWVWKdWEvmXPqWkL2A2s2wdTmZy8m0rNX4FnpmLUZbgXcVvvXMdBmrPXuW
tQHPFrFRbBU7OKP1bUJfh28z2gY8G+l1d1zrydzA3mZ81reNGVupd4md7Jlv
O/pcnvki7rmZrB14lnKnVczdhr6bzO1496Dtprb3tp96J+/QtEO8x+PiGBm7
8e7DZ+u/vPN97B3yaLYeFUeoD5F1FO8BZhxi9i5P9mEyjnCGo/SeEifFGXFW
XBDnxQn0s+wdoeckezt4xju563E8tnfa3/eZt8+0feYmMOs4e6fA6nPiP+bY
epEz/MfeJbTTZJ9BP0mG6x3NTJs1Hs8Z7nKJ1XKviMusV8VNcUPcFnfEA3Ff
vBSvxDvx1tNj3uueTNOvkWXrLTJv4bPce9Q3mHEb72X0W+h3xUPO4DLuod+j
z872SDwTj8VzzvnQoz/19Dxiz0//DAgtAkVAGN+Mh3ifkPuA+jF996mfMeeF
eCNe43vKc3qB7wn1c/aecbaX3P0m57qD7yXP9g2+52S7Z26r/R7xkdr23qN9
9ff9XvFL/CTjLd4P+Gz94u/7HeQDe189mq0/xHfqr2T9wPuJGV+Z/caT/Y2M
75zhB71/xR8RXM84BM/cnv1vdNNs7zs9ptleKHTzhgnjy/zOXjBy/EVY3uFP
5treX+ZabTkhmR2SntDUocg2LRhnCo7+hwzXa38X2t+Q9neb/Z3mT28QZ0gt
0ogMIr2IJCKL6CIadRQRA83qqCImWiA5EUR4fiYDqcMxyw89CC08uZHQAtAj
khVEHYFZkThLTPRwaLYXV8QS8URCEV8kEElEYs4YE18cvLHxWY99l9j3kn3u
7XshOj1x8EXj3rHpjYkWy5MZl9k217LsO8V9l8TGk8AzMz5nS8QdI3KXKDyb
CNSR6bPspNwpmUjOe0sl0rKmExnJNV8KfEmZY30p2UtK7Twp+BlwPwtpycqA
L5lnVgq0tHhtrv3cZBaZ6LHerCKLyC5yhPH9DpubOqfIi5aenixkJOIOyZmb
kGeWiHNnxpuD7FScOz1nyYTH9rLhzcpMN9v0XJwhG97caFnJyIY3oyc3Kx7z
2u/i+biD5RQM4/sd/U6AvhvFQ/EgwOczvYgoTG3eomjFRQlRRpQmMz/eQnjz
URdlLUxfMY9mdUnW4mSVwluEGaZXEZVEVVGDvaL0lgCry3KmiqIcPVXQyqJX
oC6Fp6LnDKXYK02Pecvjs7UymeXZ+8ej2VqNM1ZmrzpaBeZUQS/FDJfdTrQX
nUUnPFW4q2W0xWN7HdFtTk1Rh7WWqCfqigasDUUTMmrgrY3X1vr01GavgUez
tbFoRN2ArMaemW5WNWa47KpotfA1JKeZaCpaidbcuR1aM/SW1M3xtKK3MVoz
ztGQvhbotrahpwV7LT2arR2Y2Ya9tmgtmdMOrTEzXHZ7fF14Rx3wdUSbJCaL
6WIaHtN7iO6il+gt+ot+1H3EALRO9Ji3G7mdqLuS1ZHaMnuSaVl98XUntxe+
btQ9mdUT7wAyunr2+pI1SAwUw8RwMVqM4ozWN0QMpu6Ldwh9g+kZRlZ/NJc5
iL2h6NY3gp7h1GOYOYSeoeiLxRKxQixHH8bZRnL3HtylNz1D2RvDat5xYiyM
471NpB7POzRtKu9xlpjpybC+CXhtnULPBPYmejRbZ4Tx/UxMYW8q2kTmTEMb
zQyXPY2+2ZxhBj47yxwxXyzgmSzGNwdtPr0z0GZz99FkjyNzNt55YXyfY/vM
2+esIXNmsTcXrF4kFjJnLvUSVttbJpbinc/ZFnGOmfQsQFvMu1zmyVjKOw6r
fwYFiYgiQoDPZ/oasZravCvR1osNYovYTOZyvKvw2bpOrKVeTZ/TbN0kNlKv
J2sT3jXMMH2v2Cf+FQfZW0nOBlhLlp1pp9hFz14029sqdrBuw7OTvU1oWznH
Frzb0W3dTc929vZ4NFv3M3M3ewfQ3Myd6JuY4bL3sLeXnn30HeLOV8RVcVPc
wLOXZ3GY1XxHxRFq6z2GdgjfcTTXcwTtCL6T4gS1+U6hHcN3Gs31nEA7ge+s
OMPZDzDnEHvW9x8e12Pec2i2d1FcoDb9Etopes6xd4Ye857n2VwTt3hG5/Cc
J+MCOVd5lhfRr6FdwnsZ7TI+e9bX2buAZnv2WQkQ4fjMuJ7rnOGn+CWCae8v
mu3dFvfEQ/FIPBNPqe+Lx2g36THvXc5xk/oOObY+oO8BmZb1BN89ch/ivUv9
gDnmeyGeezKeePYs6yWet+Kd+CQ+csbH9L5iNd8b8Zq+V/S8JesZmst8yd4b
T8Zret5Rv2fma3wf0Oy7yL5z3HfNG7I+4rnHM7rPM3iP/kV8pjbvV7Qv1Pbe
flB/4x2a9ieM7z2G1PsMEeDL+IL3O97P1L9Yf9D326NZbT8Tv9mzrOABPu9P
Zvzhzu/J/IZufaECfGcIzjlCCz8RhjWA7/FQeNyemxmcvY/M+MZdQ6Kb1z/A
97N6w/OzFoK5/swMTW3/3Ahkrq3h+UwEshcBzZ/sIHQ/Mlyv/S10Tzzib6Jw
9EUWkcRMMUvME3PRbC+6iCZissYScVlji/giHp/RcPRF5VwRqaOQZWsMMmOQ
aVlx8EXyzIqCFhNvbHwJmOky4nj2LCshnqQikUgmUnJG60uMHh9fErSEeBLR
6+4Yz5OZkL0k+KwvOTOSUacWqdgzXwr0giKfKCSKspeUs5nH/na1v2ntb0z7
WzMad4zNOVLgTSvSsNqcdCKjyCKyipwiB3t2lvR4XI95M7CXhtp5bM0sMrFm
ISs7vozMyII3A3VmdOvLxhmSc+Y0zMpOVh6RW+QXBUQRUVjk8uj5yMmOlou7
J+NeaZmRjb28ZOekdjPyMMPNKsizL4IvF7MK4s1LXQA9P2crBFYXF8XIsKyS
ooRoKpqJVqIlPtPLiNKinCgvKotK1BXEP2jF6DFvKbILobsZtpYlsyw+y61I
XZrccniLoZdllvmqMNNlVPTsleNs5qkpaol6oi5ntL7qohq1+WqgVUWvRW8l
eqqxVwWtKj3V6KtNTy3q+sysjq8OemGeeQmeUw2yauIpzZ0q8Axqozcgsw7e
umgNqBuKJqyNeIf2Lluw2rtsQ0YDvI3x2tqcnsbstfBotrYO8P1MNGevDZqb
6WbVY4bLbklfO9GWHuvtINqLTqKz6C664WuP1one1mjtuGs9shuS2Q5vx4D/
febtM5eNWS3xdYC2eLswx9YenKELe13ROpLdDa09Ga7XvkvSMTcrHvP2Ej2p
Lbc3mq19xADRXwwSg8VwMUxMEGPFRDHF02PefmT2ou5LVk9qyxxIpmUNxdef
GYPw9aMeiD5EjOAMA/AMRB9K1igxkrONE5M44wg8tjeGnoFotrdKrBbrxTpm
jMA7muzh1G7GKGa4WePFZGaOpncC+ii08XjHeM45gbsP4FyD8U3g2U7mDpY7
TUxFn0g9g9X27HcK+91iDqv9brGAjCl4p+O1dTY909mb49FsnR/g+x1lNnsL
0NxMN2sSM1z2XPoWiYX0WO8SsVgsE8t55qvwLUZbRu98NNtbic/ezVoyF+Fd
Ss4asYF3uIAzLGTmEmrzrmDOCnpWUy9lzhrqZcxcyTmWeHrtdzn7ncv9rrUG
31rO8J84Jy6Ji2Kb2C52i13UO8QeNKu3ip1o68nZIjZz7/XUm5izjnoj62Zy
t3m0beRuoGcjmTs5xz6xF882NNs7KP4VR8URcUgcFsfFMc64k94D5OzHZ332
XWLfS/a5780d9+Ddz5zd1O4M++g9iG8v9WGy7DurJ5n78Rz2zDzE2Y5yx43c
awfPZgv1dvoOcje700lxivd2VpwXF8QVcZlc853Gd4Ie855h7wi689h6LuB/
PwtnyL1EfZYZ5/GeQD+Hbj83VznDJXx2lmviprgV4Psb4y71dXEb7SI918g4
yh1Oce4jaCeZexXvLbLPcu6Lnudwlb0beC8z8xZz7f8GZP+3n/t4bnK2O/hu
UN+m9wqa7dn/zq79b/ja/y6v/W/13sNnWfY3VKQgfc5EdBEtyKfZ3mPxTLwU
r8Q78Zb6uXiN9pAc8z7lnA+pn5Bj6wv6XpBpWW/wPSP3Jd6n1C+YY74P4r0n
441nz7I+4vkqvolf4idnfE3vJ1bzfRGf6ftEz1ey3qG5zI/sffFkfKbnG/V3
Zn7G9wMtSqD+/hMxRYxA395XzmaejdI2iW1ia6DvWTzmnq/wmPev+MMaTL5Q
IqQILfxFWBEY6DuDzf2Nz/WYN0SgTzfN6uCBPo9pwcn0I9OyAugJyYzQ9ISg
9kMPI4I4w3fO/IczBJAVXoQTkURkEV1Eoy+AvYhk+aHZ3k+eq53T7hEW3bwR
yA5L7WaEZ4abFYVnHx1fRN5JFLwRqCOz584ZFSJx1phkWFYcEVvkFNlELpFX
xEKPL+KJhKyJRFLWxCK5SEZmNPrikh2T2s2wNQGZCci0rCT4YnlmxUFLiDcx
vhTMdBlJPHuWlRJPWpFKpBMZOaP1pUZPji8NWko8qeh1d0zmyUzJXhp81pee
GemoM4tM7JkvA3o0nnls7pmGrIx44nGnxMxNj56FzAx4s6Jlobb3loM6E+/Q
tDy8x4KiABlZ8GbHZ2tu3nl29vJ4NFvzi3zUecjKjzcnM/IwO7MnOy8Z+ThD
fnqLiMKimCguSotSohB6cfby0VOYvYw840zctSAe2ysa6PvM22faPnNhmFWQ
vSJgdUlRgjm2luEMJdgri1aU7GLohclwvfbfjbX/jqv777aG5Aw22587WW55
UY61gvhHVBZVRTVRS9QUjUUT0UI09/SYtxLnKoVekSxbq5BZBZ/l1qCuzIyq
eMuhV0GvLmpzBpdRA70GfXa2OqKBqCsacs7aHr2+p6cOe31FPzFIDGRGbbz1
yK1FXZe+mtQNmNNINBNN8dXnOTXCV4+6IXsNOFtjZvcXgzlDZe5Ynbs3oa8p
z7wFdUvRRrQXHUQX0Zk9O0srPM3pMW9r9ppTO4+t7URb1vZkdcLXhhnt8bam
bodufR05QyPu1ZxZncjqLrqJXqI3d7a7d/XoPcnphGZ7fdDtPQ1gRkf2epDd
hdrN6M4MN6sPvf3xdSWzD94e1L3Re3G2vvRY7xDe0UKxSCwTS6kXi+VoI8Uo
MU6MpR4txqNZPUZMQBtE7nAxLND3MziIeiiz+6IPQRtG7ki0gegjyBpCPZxZ
IznLBPShaLY3RUwUU8UMMU1MF7PFLM44Ad9kvJPwWY99d9j3kH3Oy3PH8Xgn
MXcc9USyxlK7zCnMnk6WfYe4745JeKZ7Zk7jbDO54wjuMppnM5x6FH2WPYc7
zRXzeG/2Lpew2rtcQa755uObwxzrW8DeHGrnsXVx4P9+FpaQtRzfXM+s+WhL
8Npc+7lZJVbSY71rxGqxTqwXmwN9v7davUFsQVtGz2oyZnKHecydwTObyblX
4V1Ptv0zw/7ZUYrnvhKP7a3Fu4aZbrbpGznDWryb0NaQsRbvCu64kr1NnHt7
oO938C302e/iO0SBsPrnoSgqioT1+UzfI3aLfWK/OCT+pT4gDqNtI9u8u8jd
Rr2TrK3UlrmXTMs6iG83ufvw7aLey6y9eA+TsdOzd5Cso+KIOClOif/EWc5o
fcfFMeqDeI/Td4yek2QdQnOZR9k7gW59p+k5RX2OmcfpOYH+RDwVL8UL9JOc
7QzvZgvPyT3HPdxtPx7zXhDnWS+Kq+KKuC5uiDviNmews1zC53rMe5m9M+jO
Y+s1Mq/hs9xb1FeYcR3vefRr6DfFXc5wmjueYdYt+uxs98QjcV88Fs/oc/pD
sm6h3eXu/3HOC8y4i/cBuXeo79N3m/oRc57w7J/je8g7eYLvAfVj9h5xtqdg
9Sve4XOy3ojXIqw+M0EioogQ1ud7zt478VF8Et/EV+r34jPaS7LN+5bsl9Ru
hq0f6PtApmV9wfeO3I9431J/YI75fojvnowvnj3L+onnrwime4QSIcP6zviZ
3l+s5vsjftP3i56/ZH1Dc5k/yf3jyfhNj2F1cGb+xhcirE97xnt5znP6Q5ad
zTzveEbveQbB0UMLP2rz+qOFprb3FkgdhndoWnjeYxQRmYzQeAPw+lEHsQbS
F86jheNnIhx7lhUJb1hmhOfOwckMg259UTlDJHqji2giJmssERdfJM+emxmJ
vZDMCMNdo6CbN0bY/33m7TNnn73IeGIwMzp1HBGbubbGF/GobS8BWgyy46JH
I8P12nfJVWbZd0ccvAnJiIsvHloikVgkF8lEStZUIq3ILnKIPCI3PfHoS0pm
QuokZNmagswUZFpWGnyJPLOSoKXEa3NTi/QinScjDXoasjKKDCKLyCpycs70
Hj2zpycDexVFOVFJVGFGeryZyE6F7mZkZIabZb5szMxEb3a0jPRmwpuZvhx4
knGn1MzJhm7PNhc+y83reea22u8R+altryBa4bC+3ytKiOJk5MabD28u6oKs
+ekr5NGsLspamKxieAswozBny0ZmXnTrK8kZitFbWpQSZVnL8exL4nF7bmYx
9irgs3fzD5kl8ZbhvVUW1URVZpVgrzSUIac8c8vTU4m6AtmV8ZZlZgXOVdrT
6/6GtL/h7O+0yvRW5wxdRTfRS/QUdURNUVc0YK0nGomG1PVFY7Sq5NSirwrn
NL0Gs6pQV2etireOR7O6NlnVqWsxy87RhJm18TZgr7loIdqI1qKlaCXa2d05
Y2N8zcixezSlz74L7HvJPveJ2GuEt6nnGTT0nKEJvS6zObNbkWXfKe67pCme
VpytBVpLzlyLO9Xn2dZEq8fcVmS3504duFdH0UV0Fz1EH9GbPfN1wtOeHvN2
Zq89tfPYaj8D7mehO1m98HVhRne8nam7oVtfT87Qi97+op8YKAaJYWIo9WAx
HK0nPebtyzNpyT06cPc21O3x9CNnIGfryBncc+iJbwDe/sx0s4eIEZxhAN6B
6P3RhuDtTeYA9uw/e7H/jMY+V/aftQyhdyiZQ7nXKDGSdbQYL8aJiWKSmCam
ivligVgiFnt6zDvWk2n6GLJsnUDmBHyWO4V6HDMm4h2JPgF9spjOGVzGFPQp
9NnZZog5YqaYyzmne/TZnp4Z7O0Uu8Q+sZcZ0/HOInca9Uz6plLPYc48sUgs
xDeb5zQP3yzquezN4Wzzmb1b7OcM47jjZO6+gL6FPPMl1EvFCrFarBEbxHr2
7CzL8Cymx7zL2VtM7Ty2rhIrWVeTtQ7fCmasxrucehW69a3lDPO412JmrSNr
s9gktont3NnuvtGjbyVnHZrt7UC397SHGWvZ20L2Bmo3YzMz3Kwd9O7Gt5HM
HXi3UG9H38bZdtJjvQd4R7fFHfFA3Ke+Kx6iHRFHxUlxgvqYOIVm9XFxGm0f
uYfEv2F9P4P7qA8yeyf6AbR/yT2Cthf9MFkHqA8x6whnOY1+EM32zokz4ry4
JC6Ii+KquMIZT+P7D+9ZfNZTPUj/PBR1RO0g3x1P4T3L3JPUZ8g6Qe0yzzHb
5r4Rb8VH8YG+/9hzMy9wtsvc8TB3OcazOUR9lD7LvsadrosbvDd7l/dY7V0+
Itd8N/FdY4713WLvGrXz3ORnwP0s3CPrIb7rnlk30e7htbn2c/NEPKbHep+J
p+KFeMkzeUP9SrxDe0DPUzIuc4cbzL3EM7vMuZ/gfUm2+8zbZ24tZ3jC3nO8
z5jpZpv+mjM8x/sG7RkZz/E+4o6P2bPvkqXMXUPPG971e+5kuZ/C+n4GPlJ/
E1/FD/FT/BV/RBj9zPmJABEU5Mv5iPcLmR+oP5P1ntoyv5NpWb/xfWXGD3xf
qL+j/xLBgnxn+IbnO/pvskJoPzhnCy0COaP1mcf2QgX5er7TZ3uJRRKRQiRn
RjC8IYN82aZZ7WaEYIab5S/CMjMkvWHQQ6D54w3lOad5vnKnX9zVHz2IzABy
w4tw6AHUEVnD8++o2L+rEpXV/l2VmGQE4Y2A19Yo9ERgL6pHszUG/85LFPZi
ormZblYgM1x2NPpii1j0WG9cEUfEFwl45onxxUGLT28MNNtLhM/eTTIyY+ON
R05SkZJ3GJMzxGJmXGrzJmROQnqSUMdjTlLq+MxMxDnienrtu7eqqBnk+w5O
ii8ZZyghSoqyooxILzKILCIzdUaRFc3qdCITWgpy0oo03DsFdWrmJKdOxZqG
3PQeLT25KelJRWYmzpFdZMOTHs32concIr/IJ/KIvKKgKMAZM9Gbk5wc+Kyv
WpDvn1H2z6Za3DEr3hzMyULtzpCd3lz4slHb3Hd8Z73nuyQHnryemXk4W37u
mIp7ZeTZpKXOQF8u7mZ3KiyK8N6Ki1KitCgvypFrvqL4CtFj3mLs5UN3nqL8
DLifhWLklqUuzoxSeAuhl0S3n5sKnKEsPjtLRfGPqBLk+zmsTl0pyPczWYPe
sngr8EwKcK7CnDU/dSE8Fcn5h7OVIMc9hwrsVcZbjplVmFuNd10Tzz+crRq+
ytRV6S2PZnv3+Xfi3L8LV5OseqKueCyeiBfiuWgsmogWojl1Q9EUzdZmopVo
GeT7jNYkq0GQ7+eyDnV9ZtWmrsfagNzGHs3qRuTUo27ILDtHa2Y2wtucvXai
vegsOokOoq3oKLpwxlb42pLTBp/12d+g9jee+9vO3bElvubcu43nDK3pdZnt
mG0zR4sxYoIYT19LfG5mB87WGe9IMZaehtyxGefoSHY30VX0E/3FYDGInI7s
9WBvgBiCpzt6H9GbnO7UvejrRt2TtTc5/Tya1X3J6opumQM5xzAxlHdbl3vY
Ox6BPpK7juIZ2bMZx1n7kjOEZ9KFOd25e2fqbngGkjmCOw6hHs5ZBlMPYx3B
7NEebTRnGYo2ijOOpB7HOxnHWSeLSWKDWCs2ii2sm8Q2sVXMEFPFTDGHdZaY
J+ZSzxbz0SaSO42+Ccw1fQqzJ1BPZp2Id4ZHs3o6WZOppzHLzrGAmdPxzmFv
sVgiVojlYqlYJlaJlZxxPr5F5Ng9FtJn/1nLcD479p+bzKVnER73DOZ6zrCA
Xpe5mNnLPM98EvdciGcZZ1uCtpQzT+NOs3m2U9FmMXcZ2au50xrutZZ3uZn3
uENsZ8986/Cspse869lbTe086/gZcD8Lm8nahm8DMzbjXU+9Keh/P0NbOcM2
eneLXWKv2Cf+FQep94tDaFvpMe9OnslS7rGGu6+gXo1nFzmWbZ89+2zb52Yg
Z9iKbw/e3cx0sw+Iw5xhD9696LvRDuDdTuYe9uw7oydz7bPfG83q/vTt5a42
44w4Ky6I8+KmuCXuibvs/Scu4jkqjolT4qQ4gmb1CTIPoh9HO0nOGbQj6KfJ
Ok5tmefw2VkuoZ9As72r4hpntLNeFzfEHXGbs56j1878WXwRP8R36q/iJ9pF
vNfIvoBm9RXOcYH6MutVZt/waDc4yyV6LpN5jfo6Zz7Fnc5x1pNo//GMbpB9
lzvd4173xSPxVDwTr8RL9sz3AM9desz7kL271M5jq/1O4n43eUrWC3yPmPEU
70PqJ+jW95wzvKD3rXgj3osPPOfP1B955l/oe4H3tfhEj3m/8Yyuc697eN6Q
854c8/3iHb4i03zv8L5lppv9iZ6veF6T9QnvO+qP3OUV2luexX3ubHePFU5/
v4n4Ip6II+KKhCKBCCFCCn8RmjqUCINmdXDhhxacntBoP7jXX/EnyPcz+4P6
N/f+Th0snM/7i/ov9/yMx/Qg6QEinIgYztdnWSGYbXp4EVlEEmHD+XrMG4He
QDzmte9E+16yz6197u2z/i+1fa79uVcQWaG5d1hy/NACybYs+844TmYg3gjM
DENPAJnh2YvCmYNxp+A82788i1A8+z88y5A8Z3tXsXh3CcmwrBgiOrq928Qi
kYiGHpu+qDwn02PSG5U6Bms0vHE9Wlx+VqKjxSEzAedIKpKI5CKFSCNSU6cU
adGsTiZSoUXiDtGZG5H3FIlzRUCLylnjMzMJd4zNWRJ47p2Euck5WzyeRVJm
J+dsqdASoaekNyl1CvYS02OeTCKzyCKyiv8DpAc6PQ==
             "]]]}, {}},
         VertexColors->CompressedData["
1:eJys1+c7lf8fAPCUIjsRIQ0rEoWKhjcNIpnZo0hKkZXsEipJZCurrERJfc2M
7M05x97Ovo2TldIwfuf3P3wenet6Pbmvz3nv/Q5uxjc2b9q0SYV706YtzN+O
gHBbQdI45I+qfvGbqoTlGg84u0YEVE7tcWw7/XkcVgNma9aXKkG+Yfpnww4S
Mu8mBjNsg8bht8RPI6f1ShBkPaaxIYPO69Ws2eb1xsH195U7XNur4N2JyOt1
p9G5xYc2S68943DnLCdn0M4qiL4/dlHUCJ1/6/e5vjg9Bvzxwkfx4lVwcGmj
TuEmOj+iS3WcrBgDZf7AcXvZKnC+pijQFoDOvbxf7ml5PAZrScf5BlSqwIZT
6a9YLDo3/4rnzjQeA6M47TYBjSrIrjucyZ6HzrV0cT8ZB8ZgT2Uhe6xuFSTc
PiYRUIXOt8VwJxydH4X4GZfuRdMqOG7Ip/quB53jD3DI02tGIVTrkcjLa1UQ
fHBFygpD52e6X/99ET0Kq0IMxu/bVbCfa7A/+x869z9yJ1jRZhTEFz9eOH+/
CjzlI3a/30FG5vXjf9Y05Eeh4leTZHdwFdwBneMq0uh8VLNVSe/3CKxvORZx
MrIKdkWP0n1Po/OEb3IZuk0j0Pnkr7dHEtNnnCxNjdG5VfilLRUJI7Dz+K4p
+tsqqD2xnl3uhM4X2T6I73cYAdbv4UT1j1Wwu/5WWH8gOo/paT/65+gI3MUb
Xe0vqwIxmDztF4POt1yRXW1fG4ZHlR6O+g1VgPt98NnAO3S+a150Pbp9GMTF
puZjuqtguPpOUkc1Olfp71xpfD0Myu+LWQSGq+C599cH2j3oXMKzOu+H0zD8
ODP0ypdaBXPOY38Cp9C5mJWLUezxYTi0YVQuOl8Ffww59NXW0Hm59aejkmzD
8P3YAdtnf6rA6txRxxc7KMhcUkCp7VPvEFjc0wkfZq0GV89DPCky6DxFyMui
IGsIzkw2q93irQaZ+KMxiqfROZnwI/2N2xB0GKV4DItUQ9wSR16QMTrvzGHf
8+z0EJDVmhUFpavB1GY8+PotdF7bOBpL4hoCT33te9FHquFbeaUSPhCdP349
9015eBA+3N4LjFPVMGLk6vsrFp2bVn6j/swbhKv/XX75VKsa0sflkrLeofOW
n5KaBX6DkOrRc/O7YTWU3yP5TFWi8+1Y2xUrrUEIOVHYdMymGkIu3mHQCejc
TOLwNb9dg0CSJb6vcqqGnzwsJ13o6PzeLvyBWPIATEs4C0h7VsNu/tuiBavo
PO3K0XGRLwNwR/fi1u7AaqCzTfa776Ai85sfpHGJIQNwnx4UqPG0Gti3Xzbu
lkLnmyutfbkMBkAugsM/IbYaxrSiHGin0HmegMHuJfEBsLD6vnYwrRosfEYv
hRqi871SIR6EmX5QVJJhz8irhjDqv9YRJ3SuaqDDkl3WD9EPy5In/6sGNltB
9vZAdG7d2B1Of9oPzn/SPtnVVINy68l9GjHo3GAhruXAlX5g+I/q1bZVA6+7
cqfbO3Suf1NovVuiH6YOurlf66uGeA5VI+kqdD63ouByd7kP7upZinRMVINb
0bHke3h0fg2exLDV9UGqz2td4Zlq+Bu7zSuQjs7HCCmFfDF9cAF3lCV7uRoU
blGkOf+hcznRxZCdtn2QqLBPnX9TDQj4x9012UFD5sIPRqK2y/WBx5YbLJc4
a8Ag6bSvsgw655cPiXX72wtNrJsu1QvWgNK7RavXp9B5n76kRONoL9jHclD4
79WApKfmyiV9dC62qpCV2dYLb1N37Mr/WQMhilpV2+zQeffSnwdrJb3QKUb6
uTPkGzzP8u/e4YbOi3kujP+X2Qv6WkfIK1trYe77QGDXQ3RecsbdqORlL9zr
04zR0qqFUPHBOedodL631Hq/clAvxKSVJa4/r4WGrWyFZm/QebamDNvq7V6Y
O71xXairFo71jhyRLELndkuebvsse0GsL/3gNFcdsPgMGGR+Q+ePGA+U6y70
gmZu5jlJ4zrwI7BUuePRec2f29wflXshW99Xuja2Dg7wE2b3EtG5k6HQOcF9
vbBx9MvVpqE68NmOv7V3EZ2f7Tz3b4irF+S4z78M3VMP0oO/HuFY6Mhc1dqw
DfvbA4k178Izbeth2/M6u2s70Pkr5T0/PLEe+J3vNiiXVQ+xPyvDNQ+g8517
25V0+nsg2XX73E5qPRhqWd3fooTO6xVXlv0beoDj4L9/JRINcMt136b7muh8
9BmVX7aoB+7tMbpWd6sBDl3aNahqjM55Vz5rHUjvAdFp38jD7xtgH2+Rx5g9
Ov/wEQaSInrg6zwr75b5Bqh95meJ90Tn130+Blj4MuPS6WCpdqQRYmforDkh
6NzAKSXrnlMPaL8VTjno3gg1+wP15GLReU66jgy3SQ98L1JSflTSCIm8mqSN
THQuODNYu6DRAz2J4nEnfzVCBuW9WukXdD7/QLrU8HAPFJbd1bE93QRX7p6d
rGpA5+uqPw9zifSANX7XiuqjJriO27z/Xh86l9mWXcnPzozLt5cu3nVNkLXr
pjQXFZ1/FduZk7BMALnpu6qibM0QLfDPd3kZnd/Ucsi+TiaA3rR45/6LzfDx
t1J0NSuGzHUSjkq/wBMASNLmpKfNIPVfrOYJAXQef7hui3I1AWQF4lQ5uprh
ouQBTRYpdP536MiKRAEBjPcQSHHcLZAWYMr6QQWdt3dd04pJIoCnvRfpiQnT
n5ULvLuAznEYn7BVGAGup7kOKSW3wIrruTpjM3Q+J/B2w9WTAPGf1JJgqAXC
VD2PTt5A5/efL55dtyNA5arzh5I9rVBZgZ+rvI/OdwseSB3WI8C+fS7PIu1a
QXJ/r5vfE3S+2NDjw3eKABanmm3F0lthym4tEktA50pV5z41yBCY13dYuCCl
FcxMzFdyctF5VEv8ap0gAZaqBQLcJNpg5bCp1IVSdG4ilptzejMBzKS2Nyo5
t8HZbyFvVFrQuXJYkuPmBTz8dcD1meW3Qe3xK5Osg+hce8f2XIkJPLgnfx9T
nmmD5LDLXx/T0XkTdvJcXTsextjdT/krtoPYs/tksxV0bkvQ+/W+HA/hBo32
+93bgeB1rpudbQqZX2Xdu5U3Bw+HCIETR0vbQUlQg41TGJ0n2ngk4mLwkK77
wvjf33ZgRDqOVR9E51hL1pnRh3gweu0WJXWqA4Zn5L2NVNF5ZmCixnUXPPyT
LN1XEdwB7huS1sd00LnPeWfL41Z4oDzu9v9Y1wEn/9ay/rVA54+OVi07XsRD
2oR6pxVLJ9h1hOm63ULnyzdxs7zH8KDvufOeh1YnHDbxHVfxQ+chn+t/b5XA
w5mxCsrUE6bX8aqMhqNz//P37X158SD5qPF9W2cnjNAGBgmv0PnEDSdMmQMP
54Md/Rb3dkFNb+LJf5no/IXQOv0kOx50TcmhMe5dcD7fpXnxPTov4ShTFNqG
h/fkHRZbWruAEPVP6OFndN7nM/dDiBUPYV1RQpm7u2G7tXTW83J07iqtzTLH
gody9+o3/J7doHOMY1mhFp2b+K5rp27g4Ev0Vg6stRuMLdU/Frag84qkO2E5
/3Agy5ViN7UbB9tu8Lz52I3O+U+Kmliu4OCvBjmw0gMHdQ+SLM4NoHMrfIuw
2Q8caPfef1LZgAOZ4Cpdi3F0PqWivP3mPA4K3fnLeZn1YdZxNEeHis6dxUjP
D8zigGpSH5PP7E8vJK81EWbR+dDK860yGA6GacIkazs83L0ht3d4CZ2fNPPb
MUBmxsXkouD9CDyYF39U9/mLzskhUhdfTeBg/WGYWn0JHjguP2peZJlG5r5Z
3d45I8x8srrZK8ncv252LTydZUfnm7W/HrMZwEHRDgnjhe0E6LDezRvIh879
JzIZ1j04uOrzWKtHiQCjhHHccyF0rnpet9utGwcLr5fl6FYE+C9m6bePODqf
klc5q9COg4+vTy87PGHef1drsb9S6Dx8u+jHY83MvqRzSPlXIQHEBeX41uTR
uYjz+XysDgeE3iWzpRECfB7SW09QQecpVbfTydU4UOW2X2Bl7YG5UE7pwlPo
3H7CoHqxAgchrGN+OvI9sOwrUpp5Fp2LhvrcLSjBwe9Bxalf5j2wOZDMqaCL
zhtEU3cVfsaBgpVc59fgHqh00kpRNULndie2GFl/xEF0+Vo89qEHAq5eXxi2
QOewX7ZU7D0OevvGL2sN9cDWTPxH82vonGfjEr9MDg4GMhwDKzf1glrncPaV
m+iccPXzprE3zHmv3Rj9Sr4XvFlT7afuovOQ4p304VQcLKe2C0eZ9oK15F/z
f97o3G9Q5ddsMg6aisZjioN6gTMqr3QmEJ07BCUn58XjoP5N2/y5973QsJVv
1D0MnZ8U+nO08CUOgsGmYZrQC1I3dqrdf47Ot6mk2tpF4uDW15aA32u9EN2D
s+GPQ+e79q7/dyAcB0o/QFJNtg/qn41NRbxG6Os2LEfCcFA9Ynf2pVEfZBx8
XBjyFp2zX1snYg9x4JVudsEwqA8e99PVdrxH59MlqWVTATiY4vtZLZ3bBwK3
qeviRei8OipoX7wPDiKuuog69fTBB66UZw1l6Hzw2J5iEy8c8Lgs3Bpc6wPu
P28Dz39D50R8hbqNGw6MZUTlr0r3g3DX+ffnm9H56FyyNe8d5l5XI95nYNwP
8p/epIx2ofOmTd5unDeZexFr26JZQD9M+ya3LPah82Uib6HodRywbA/eiM7q
B/dIojV1FJ0Lnf/+YMAOBzDNu3QU1w8bH0klrhR0fjClRWvECgenfbWsZlb6
QbXsgc79GXQu7019E26Gg+sU03eckgPg192XKbiEzu/vqZW6ZIwDdy5Pqp3B
AIQpBjjG/EHnhRXJb830cXCSqpLU6jMAar7VVyM3zSDzkaH/PnHp4uBIMl4h
JWsAfnaX7xNnR+fLsx3FnFo4wP7ynw7rHAAbbkNRRV50btKVSRU/y5xrog5q
GcsD8CLhxAOxXej84FIzV5g6Drhoi/ms+wZheSP5zsU96LzAt2Km6BLzLn4V
Vxx8YRBWHxVOaoqi8zvEDLY/ljgI3TSQfODuIGTlU1p4d6Pz5NLN2uvMvjTm
layxLXEQfs/WrmC70HmnZu7rHd44yHyr+0atchBYH3JY0gTQ+enCM4c1Qpl9
71HaSCxlED6VeymU8aPz/3CCfYHMvatThNh5avsQ7Divc6yQD5079ZAq+tKZ
defU8IpDaQj476sX+fGg8/BzcvXTH3Bwo0ZaTtRqCOpqRz0NuND5J+f/Jri+
Mu8Cgp9nwMMhkLGlOelyoHMBjyMnL7XiQCPBNYElbwjk3/DgdrOj8weH594n
9eOAttPIfbBrCKZUsm/xbEPn5hYHT78l48A6o5hnfmkIjMkkHW5WdO7iaMbd
vICDO2PlT+VFh8H6OGQQWdB5uFTT0u81Zt/u/VBeoTEMomPs0sMb08h8gRL3
XGIbHlYDNRtdnIfB7+DSvtw1dG7iskVRlhsPVCWzOPuYYXjyIvR60D90rmYQ
N1ayEw8qWVYiuaXDcOn8o0G/P+i8+kCaLF4ED/uaNgL4Jofh49v0b7or6LzJ
sCXYYz8efN7GJ7SzjkCL4cFhjZ/onLVU0XlRBg9pEe89m2VHIFrY6qTmD3RO
5ORfXFfAg53UVbkpoxH49aSAd9ciOtesEgiNO4aHSH/W15Y+IyCg7byLbx6d
g21McclpPBg/0qUuZIwA4aNWzAQDnddZKCzYncPD47PB9MGmETjv9PJMzww6
93u+vZqug4cnfMc/bJodAacTIUfxU+gcX2gnu2qIB4mXkXoGO0dB5lPcq0w6
Os+X78tINseDXHtP9nfVUUj33aH8morOD6Q0lNTb4aGrpGLws/0olEwVajiR
0XmPxqJNxw08QOG+7rJno+DvsZxwmojOWTWBx9oFD2L2PoHcn0bh56VcMdUJ
dN5/lO2qrxce4pvubn02OAp8XT5C7GPoXDZovkLMn9mXqKZaV9ZGgZRRcm5t
GJ3/tyGYmxHMjDtfta79gTGwf55StjqIzsc9S48WPcWD7/dG2XjdMQje8zYD
34/On2n4tGhH4UHhcVXtLvcxMGPZWdHWi8571z+vuiTgIaT7itK35DFof56t
lURA56bLcg3uqXjIkXS9+b52DL4rTIi64dC51fnGuH+ZzLl8zPsKhTYGLRJh
B1y60Pla2OAWgXzm3FnZI3aOZxzgm07amQ50LrGP88F/RXhY8CpNWVIeB7cP
AToqbegcKyhPIpbhYW/m/M8Wm3E4rdHlvNGMzil3s88yavAgPp63czJsHCoY
zYS+RnTuEFm08qAJD+E9RtMX8sfh+4z8HVw9On/w+rheRidz7vulvOrpGYdv
0V9802vR+d4t4/lavXj4O9LH8un3OFx8kl0WW4POf2XWve4cxoOaTtThrj0T
EJygrh5Thc7vKO+TIxLxIOA8pbxDawLMLv1WdfyKzh3FMxr8MTxYnlNayr4z
AVRj8Rs25ej835+k1cw55rtwYs/t4ieAj8Vxq2wpOm/lwjW//4kH7OZTzLJq
AmZajL5v/IfORfylU06s4mFLJelfNmkCAokF21Y/o/PtQys8JlsIUP5tbEaQ
YxI+ZEjFd35C58I8/wm7cBJg8Ju64bvDkzDus1X9awE6/3up5KqcEAEWRJ4J
DOpOwhXfYppXJjpXwzStpiQIEPNQxTbk9iScsat4dT0Znduc+DTfoUgA8xvr
wzzhkzCt/rR9Iwqdj1JzVT+dJkDOFdnRXXmTsG1rAVtPGDoH7Ydi5RcJsLvJ
k29T8yRgTUl1hgHonJXhnhV2hQBBalpgQpmE3VIyBzc80LnUHGPc0J4AJdZn
/rxkIUKNM1cK5SY6P5Sj899ZVwKoj9IZt/iIIPX+a8Q9O3QeVXHktIo/ASIn
azMf7CPCRlfNk1NX0Lkx39Fb008IQKBdNdU5QoRDMTcUlXTR+V9RfsXGWAK8
l+fJZAUiiBj0X+nXQOcbYUHv0zMIoPWbUbSmT4SApddPCo+j86nMtpr0AgJ4
s45aYrZESH8pe0zlMDpX2qLo41BGgFT+qI3HLkQQ6LJ6OS2BzodrxSlSjQR4
muNx0yGQCKtzpJW+3ejcUXl+mgdPgK1+js6Kz4nwjlNpzIUPnett0c1eGSPA
RcLTwydTiNDIPdR5chs6TxSsYcmeJkDoIfe5P/lEUC7cd1t1dQqZN4zx//X+
SQDD5ps6+RVEuKGjFEZeQueXWZZytDf3AIkW7ZTcRgSO9lf59VPovHLkM0Od
pwe2arXs8RkigvuF9ssGk+g84lfEwJ/dPXAgr4HAgRFB7mpaGucAOi9zm/Mq
lu6BzdEL2mO/iGBq1/xnrQOdt6YpfYhX6oH7pfIW6VtJcM6ivCe1Hp2ryLIk
34Me+OjwSi5dkARZJzaVe5Sj88fOReL+l3rAx0AwKUqSBM07doj8KETnqgzf
i+fMe0BN3WyTijIJTkU0HszOQecXOzukuBx7oPZzyyGhcyQ4MNV17nkKOj9l
v5H2160Hhm9cXJwxIkGXxptR8Vh0/tykum0qsAdK0//4rtqTYPpB68Opp+j8
THh88utnPRA57LZW70ECc+s4PCkInfd66G32TOiBn1d+ivoHkyBcSSb96T10
3lQetVcnswf2mxas3n1JAvl5Pt/rt9F5SvHnwQuFPUBMcPe5kkGC2NyG7tlr
6Lx36bvStq89kDz0d27uIwkurQr3ZJmj81tRxZrNzT0g8KbkYEs1CbxPNJJi
LqNz4oT1bEHP//vqw9XoThI4uKrelT+PzksjX1yMmeyBZRX/2MQxEtSHb2Zb
U0Pn3wOHLp5k9MC3BjUpYwYJ7p1101tTROfsB1ip7L97QCyO3Xj9LwmmfmXz
5Euj82DJr0qDrL2gjrFpTnGQAffyyHikGDofGzUU6+DrhR8Bu9rrd5PBV+rx
QbGd6Dx+waOiZk8v3EkwFRyVJUNchmIwiR2dF2p/+OMt1wtjRZa2eWpkYCkP
DBtYx5D5B5OWPuPjvTDJ5QpOF8mg1BG71fcnOmerdrmueK4Xcr8XUewtyNDf
sB5rMIvOtUaXIo8a9AILL+sB/ZtkOFmmnNZLQuf0U7GWK1a9YKIkZjvvTYal
i5xXng6hc8qfyuGqm71we8TRqvsxGURrVYU8utF5o0vz8juvXhBoqFpMiycD
u5KiOVsTOt98xrohNrgXQo5cuFSQTQanZwFZvV/R+VuD7cc0X/QClhH71rWY
DEIPb6fiitD5SNJ+Zex1LzSl7j1vXUeGp39pUi9y0HlHxVG5oA/MvI160ZHf
SYbfG7/330pE55lD+FKsqhfaVcu+qQ2SISlF+Pf5cHRuUt/8aKOzF9570Pzi
SGRw7V7id/ZH5038WWPeE71wiP7+QzeDDBGvKdpX76Bz8Ws8XbVzvbDIL6en
s0KGgVWimbktOlcTuHb59qY+sAnQcMzZTIFbv5cf7tdH6E0a16f4+oAjlX9a
g5sCchGCod8BnQto+pbt3N8HHpemld8JUWD/fwvtm5TQ+WeJxJQ0pT54cNxs
Ze4ABa55k+XpB9C58pZzgqtn+6Br+IHM/cMU6Ooi3uoSQOe+OgPiFVf6oL78
DH5ClQKPvv2sebIVnSdZ1TpJOPWBuzQL8J+nwJ2LTZZPf9GRecottfMO9/vA
Xi9Y5LE+BR7ffNv9bAqdO4wnf9542gcrHxPuDltSgLY33tZuGJ3zGjwt9kju
A3yLk6KrIwW87sY1q3Sg8/jnnT9f5vXBdffTpR13KaB25fI942p0PqHwu5nn
ax+kXMkr4fSnwIXePafPFqJzLtyXw/btfSC4iNv/PIwCwVN/x5XfoPPVfhNJ
/rE+ONb2YhsjmgKbk+ZerbxE5y3vLlm6f+8DniOGn4VSKPB1LPX15hB07nu/
RyJrrQ/kDLpbQ3Io8Lbc3Jv3HjqfLYAHKrz9wHhPtsAVUaD7sOztOUd0fm7i
1N3Xe/thoeqLqXUlBQ6psanhzNC5nY/4nN3RfnjNubujtZnZ98b/7Q/RRucm
o+Yf8Gf7YW0qdBtLDwXe7S4wCFRF54dP79skZNIPWQ/yC33HKFA062TuK4fO
27fgKJWO/TBncBNHwCiwYabmpyWKzvVauWyPefdD4PCkze0lCgRZCHvv4kbn
eeZvBWwe90Pjok1R1yoFlBY/lxzeoCHzlstiNqTEfii64B7Iz06FwxIOfEIL
6LxDQ1rt1Lt+IBpBSSI/FSxmxS9sJqPz2Ne7cn+U90PJq2yn1T1UaNVbivvW
g86Vv9kaWbb3wzl3ngl5WSq4XQiWaWxA5+VE5di4kX4Q2FCuT1WmglafSEJ7
CTpncV5wkGf0Q0TbvPicOhWur3aIZeWic8W5U22vVpnv0rs59UCHCkVfnz0I
SkbnJ9QnXIu5BqDUluIzYkIFJb7NUhkR6HzzT6fMw+ID0J3/86HQVSr8W39J
iw1A55/zHrgEKAzAwaKG5ThnKiyHygeHu6JzyYbAZhkNpi/KkBfvUeFo5oSK
oR06d88j2D0yGgBS7csEkWAqvDO/pHDVAJ1nRpREfrIfgPGLJSUhEVS4lNXI
4q6JzhN7H+qe9hqAh1zu+p0JVDgefmXeWAmde+weTksLHQDHcLqJ6RsqGGxZ
LD0hic65m4Uf2SYMwHf4QfhWwKwLoezkOQF0HnrmU2Z77gAcecK662cps280
7PjG2IrOJz/3WXKVMesujNDsXEcFrq2R3xgrVGS+Fkl886F1AIg1KgvfOqmw
myg2UjOFzlluBATtHx4Ag88mT0wHqXDF6Gt37Ag6n2BzTT43PQD3lXzIJSQq
NFvysxd2ovMHOy6ca/w7AGfnj5StMKjw8F+wdUo1OmcV/hC6m3MQjB1zf/sy
4+GkvBoe8Qmds5WvqBfvHQSSbuiWh5uYffY/wbbDGehcqo94ovPYIMy2LcoN
sNHgUq/r+xtR6Pz0Da4XN3UHwfHA3dFCHhpwetx8X/MAnSfomD2vvTYI+z7J
ponuokFAsJ10kys6n8ok01K9B0FP8Ae2fQ8NrnGv1DNs0fnKjRxOvohBUPB6
rN4vwZxDzn8vOuqj84uBT0Y03jDzaqt5rsohGiQd/3fp2Rl0HseWv/Vn8SDQ
3Y8nCTLnQfCjtLu4w+h8H3122KljEKr4TF9FqNFAWP0MT4MYOs9Vc+ewIQ7C
5ohHko80aCDj+6BrkAudT/+S2za1PAgbf+9XXtGmgcAjufun1yjI/C4ba8FR
ziE486bgepU+DYr+9aboM9D598i9H9b3DgFDfC4+x5QG9T/ESY/G0HnhDUuz
Z8eHYJzgNnjAlgZhtjezHDrQ+aG8to58vSEIC/wqFeTIrItEEYO4r+g882pg
moH9EKRs2rlmcYcGJ/XcRGj56Nz69mXhLz5DsFyeT2v1pMGGV50D9RU655m5
Np8UOQQ1uobmX/1ocGp3STtrBDoP6s2PEXjLzKu+mr7wYBqYvtgp5u2PzhX4
do7rlw3BRozL9dmnNBD3cpuJdUbnw3XVYVydQ3BE9mAALooGdgMuQwRLdN7Y
/KT/KXkIspcPZGsn0uBywc1zNRfR+d1jTxZf/R6C7jL6UGoaDUQMupL+nkDn
O3a3OityD8OtK+WJXtk0sHXv47Q4iM5/GRx8HiIxDOel2m5MFNCYd8HwqoMQ
Ou/7185uqToMMTisuv0LDcp3PuSOZkPnP/8+V/yuPwx7Cy/IXPpKA3zCgZRb
v8jIvOd66H7hG8NwPcwlNa+OBs30I/yxNHT+XrPardlvGIRV3r5+2koDpRJi
3lg/Oq/zFLyp9HIYeIUF8//imHH5+aKqrxGd9wkXfd2fMwz3+xPPzg/QgPhl
bP57MTrPOvho+F3FMMRFkOi14zQwhEQu8xx0/t9z97ezuGFY8rqTKk2jgfuZ
y7mu8ei85npm0xfqMNQd3zLKzaDBtoqcqzlh6Jwjein2xL9h6D08IvfsB/Mu
yP2XEOGFzndK+h0y2TECr8X8n5D+0uCuQ1XJNwd0vkvh7L4lqRHoocrcqWSh
A1uq+E9BE3Ru/Vy2Rv/0COiRBOxlt9PBUPvB591n0flrW5NyBaMROF7GSxTm
owOP+8MX6kroPOHVf0E5N0ZgIKz3Nm0XHQpuzhr/dwCd9xxUYgwHjED5k4Ft
WuJ0+I2/ktC/A52zH/5RGvNyBDgdsEMHpehQWXZ1RXgzOn8U1iPH9m4EMjxO
OKTL00Ge79bA9kUSMl82XP67UTkC2VYJ+xOV6SBA39EvSkLnEk/1EqPxI3D1
VBXj9kk6jERIVwcR0Hk8X8PIGH0EbAwPtPVqMvP2reqBF7XofJ0nMODjvxFo
VU9UqLlIh9PHGLnVReg8/5pJ0yn+UfCx18k5bUiHwZNpeSkZ6HynmP3ItYOj
MBbQJJNsTgcj3oq4tih07qP3+dL2M6Pwxc1A2duODmB/P134IToXw+91cjMZ
hbYkYUP6DTpMSB6VFryLzr+24scsbo2C0av5n0MudPhx40WXkh0633WoXHw4
cBSiY6Pf5XnRge59xe6NPjrnmdXIC0hk+u0j3TRfOuxnPIy7rY7OxVZSCoM+
jcIOzvvLwkF0CJRMuhSiiM6V7CWKkttHId+m72LuIzrMujfNWO5F5y/wO+ZU
aKNANjEwEX9CB1n3xyJBvOi8M5n12bb1UVibmTLXiaBDvEf8p8+b0Dn/N4m9
i8JjoKicEtEdRQf+p18P5S4QkfkpdW3+HUpjcF7UpWxbHB1q0hW5P5DQuYto
0ibdy2PgVmzK/yqJDg/aK/s9COicsnb5EOutMTj5w1piVyoduN4PK4TWofPT
atv/+xE8BhghWEHrDR1an2l9z/mCztN6Fo6tpoxBgX3NTXw2HZIetMeGZ6Jz
UuOY4MmSMTCJEUnhfs/MK++0tMA4dO5cpaj0p2sMkp3iwo59pIP93s1qVWHo
fHXHJx3C1Bj8Ykimln1mzoXxoMrKe+j8bq1SzQTLOBzb2f+RUUKHy2kXszpv
oPPZTvLhrXvGIXIm7XvAVzq4eMh5ppmi84KJP8MfToxDyM1Qys8aOtj8TiNU
XEDnhjqClGeG42AV9rT3QAMd/B5dS8SOo/O1HbbYwzvjoGucvfi+hQ554ifP
9kuj8+fK7y8WhI2DWO3kdmoHHbbVOJj0CaFzWysbunnaOLzoPTHEjqeDCt+e
n+Lb0bna5KmHe8rHQTA5r+9pHx2mGGP/jJcmkfnvqr3ewoRxCF490VExRIfG
6j1DEX3ovO63opM8Yxw28xPnL4zTob40MuRsMTrvUnsXV7dtAiS6sturSHRw
ENyrHxOPzit7D4hH7p0AmYPhGXQaHa76GlA3+6DzLx3tWW4nJ0BTJSzz9gwd
grcUXlw2Q+fPxXyehJtMABDTM97O0WE9Nt+HXQ2du3UYOH69OwEmZ3ralX7Q
IV23/16qMDpPfBj9wPXZBLBpHPhQuEIH4k2JuJbfE8j8TWTvT9PMCUgjv3w6
/o8OQc94AwVH0fnnlXO3zKsnQPe4cIzTJgw0e2WVKV/ReW5l+YmogQkYka2J
z2TFwG4/ubg3FZ0Tw+LPac1PwPaGYP02dgzE+qvNrR+i8wMfUnWFOCbBgNvm
uC43BhtFLa0OV9G5lvz7wj0Sk+CzYir8YAcG6jFurC800fk9DjL3GfVJKIu9
dZBrFwaZry7wnNiPzqnfH70ft5iEhN6kuTARDHLZQM2XBZ2rykln/ucxCWbF
tMIicQy2+g8ojFHGkXli46+EzMhJUNTSSzsugcEzgdSlbw3ovL+sg96cMwkz
PoTHbjIY3P5vI7g5B51bFLHdc6mZhHMGXpJxhzCYKXtyxDEcnVO3ua/KDU9C
8eDhRb4jGERTTxU+uoXOTUvHSOLMOc++ia1cUwWDKMHoX3W66BwjnSQlbCOC
1/DvD52qGBTf5eMOkUPnOxO2bzqxkwi1xttTOc5gcLxTcc6RC52T2zmrk/cS
4aPHcU1lTQwsoj0XJubGkHmpYvbKtsNEKNIMFCi9gEG6P6V2qBud/6utIUar
ESHxM5E0q4OBxu0l659F6FzrkZu2lDYR4ntsxwP0MdgWotgU8xKdKzWa6AVc
IcKRVytRv4wxuLMRbdDkjs6jlL9uzF4jwqeNTyclzTFQfBSVLWqCzgn/Sfv7
3SWCQpfjhURrDORGqm/IKKPzy61mYR8CicATu+1Jvi0Gv491TjmLoHM3opFQ
cgQR9jX3GBRfxWAx5/rCwc3oXDKMw+nLKyK80bdwnbHHgKaNCx7CRpH5U0xA
sv0dEf7rrS38ex0DUbf0OF0cOn8wMJbGV0YElY/kcyecMNBr1VT8WIzOd7e5
veFtJgL9p4KD8y0MCo7dNYh8jc5vBlzh5+ojwuFTdtnetzG4cHB98XAIOteq
+AUnKEQg9WmdLHTBYEzPYU/tTXTeXzozdnWRCLJ3+Jdr72JQ8ku2Q8AAnf+C
1GNlm0gwaZrEsskDg4ieJhYrFXRe3Sks1MJLguZPWskqXsy9pX6mSlQEnR/f
jd3s20MCzW3Dxue8MWg64fU3gwWdqy963uM7TAK5z5L2D3ww2DyJqxXARpD5
n3DDBZ1TJMi1MImL88MgkPPldr1udG4l+Wf5lA4Jrrh90E8PwEBcb3hgowSd
6126WmJjQQL3kRrb/iAMamt+yWenoPP5o0I0fycS7Dtb/JL+EIM3pT5bOUPR
uWR2JL7FmwRn1h2EJEMwCCJ2OjncQuebRLrOd4WR4IXsaRnzMAxCxQv0juuj
80iDqwfxscz/zei3leMTDFpJjOLOY+g8j+9TC0smCWq7XMlp4RhwD27ONRFF
5/djDAeOFJEgW6v5xecIDF4aBe5O24zOZwWrXYVrSPBVQaf+ayQGJ4kPdlyf
GUbmS1JYrUIXCdTvPNZdiMKA8sY0djcenef9dAg9O0oCs+zsXxsvMeigRyfE
lqHzecNUlsczJBg9GvTrVBzz7rBL37+ais6n78jMN/4mwXKlqohxAgaD1nxH
Doah86cRQTeqt5FBvUS8xTYJAxlXzgb8HXReoRKTRBUkw8rmmpaEVxh4FY1M
OBuh85T0X6rbJclw7rIG410KBv98uYOaVNE5d/zuRBtlMqzNBjjS0zB46iWQ
vUMcnUu/YAu8dZYMU39IN0TeYHAqJNtgZAs6X7igTfAwJMNN1kPPD2ZiIL8r
OejG7BAy14s4T35/lQxXrh9mvZ6NgcjYVRUSHp1bRcU5TLqSob+G/61PLgZa
Ms9d95ajc67Ej3e6Asjw9NmBlkd5GKQ+gUMjGejcUPbxkZkIMrzLm9Uoz8fg
h1Crx+PH6PxCYKEj6ysyWDcmTbR+YOaVQvHJHy7ovMMq4crlPDIEqazhtn7C
YLfPvUgjY3T+57R2l34ZGfA7X+iqfsagt7faQV4VnQ9O6JZcbiJD2fzG1Pn/
MOgsuV3Ztheda3FxWQb0kYFrn/xoUAkGjW2zqeZb0bnTH3GXXDIZlvVOLb4s
Y/YlB/ymPMYgMpefWWWLWCAD7/S9l68qMLDiU5++14fOQ52Sr6ZukCFx+GZo
dyUGX+cfWil9RecvMh9Lf+CmwJfmM6/HqzG4ckVK/8tbdC59+8j7GTEKnGLv
Yt1di8HCTHr7gafo3HNRPkX6EAUstSBOoZ65N24LbDO9i87tA5cFRdUo8O7H
aL5aIwZdx8l6W83QOTXWT0/9IgUcfx7d5dHM9GQxy5xT6Hy3s+GSnRkFin/c
zglpxYAj+CvGJoHOx9qpJoU3KOCpZRte246B7iv5DSt2dB7Glfik+x4F6h1W
Nz/qxGCR53r/0/kBZI5NiP25FEqBo/syBc2Y/rs5/dDwODqPrb1/cXMcBYxu
3H4mw/SLE1zlH9rR+YrOtWsf31KgmdAvsNqBAX/1U6vmcnS+vDSfylNEAdZR
ngAC078nNO85+Q6dHyswLs37RoGlO7fPZjFdoPuE0JF4dK7MeSH5RDcFjks6
7/dl+n9dJdIuIejc15/DfGOcArKOEfY6TE+Rd3KRc0PnJtvvnwz6TgG6hl+g
KNMTH4/0nLVB59PgQZ//R4Hf5zk/LTDrjiPX2uCtLjpvfgxuKZxU+Ir/drae
6a1SvJtDTqBzO6+02lMiVOgJFZpLZPqGC649Twqdq7t3zwnIUeFVTczfm0x/
sLO+zYgfnf8XmaOZrUYFucRhkhrTdxT7Tl/Z6EfmdEMu24MXqcCX0EjkYbqY
2Om96d/RuY2klinNnAq5oj0axDbmXUk5+tx5BJ3HZPDuSnKiQmxbSHkx0zU8
VbgDWtG51cmH/9bvUUFbgIUzgukH/v39RC9F57epddUZYVQooL+tsWb6ZcqP
8L4sdH78ePzFY3FUcCLSnh1h+mLsHx/2WHR+MUmtaEsWFfD2eqUsTJ94ezSt
5gE6nxd6fDr8CxW2BAdX9zL3CmL+YUr3HXRuonEthqWOCpFN5mN5TLcKOA5S
Vuh8w4en4T88FRpjjWz8mS5a4EFY00LnN8z1qq0mqWDydO6HPtPNMyv8xI6h
8+tmR8bKvlMhX9jSSZLpOXFNZxMk0Hm2IzZ4eY0Kn4/S1X61YADULWdf8qHz
TBGF1CFOGvB47pLqYLrRqr45Yb0Pmc9Map9JFaWB6Elnj1Smv/fqzIyfRecM
vcXcK3I0CJK92u/O9MAvZqzpw+g8dFjjWIMqDd6XHBDQYvr12ewnLK3o/Jr3
9Te3L9IgrI29WIjpcaFSgBWj87/lgn3bzGlQwhp7h8G8a85QvnDvzELnI5wp
1FEnGiS2nAmrZvqRTE/+umh0bvigeffN+zTQkCnziWb6MetfJ9oC0Xlo8iMh
LIwGUNgb4sj0L6NPvITuoPN/dbxLGfE0mK/inz/GdP9KHRpmjs4V4w4nXM6i
Me+DZU8Oplc57HZdv4DOf4cu2nz+TIP6pmzCZBNzL2L9KOimgs63h4Wz6Ncx
47LPJ+Yz0wtZvZbt96PzwUOf7k7iaLAzk3HrCdMbOi9Mv+ZF5zPkvPL3kzRI
Kgh7a850iWVdAbPVXmQeV3FRRm6eBhSjmWJZpicKCly7M43OV0742mWs0eDx
3h+T640YhK5P1zUPovPsJn/Py9x0GLwn7oJneqnWkmV2Izrn/MdlsCBKh4eL
DN4cpt8wY2Nv/YLOy8GTvfMQHQZ+jgvcZ7ptkz7DNQOdr2cF0W1P0WElMXVZ
m+lOClaLrpHofO2T8AuqDh1cr67PijF91s6Tq9gfnZ/reMKXbUmHuE8h5+ca
MCifq7INvInOtaPCbCxu0YFXJr+4nun/Lgg0RZii8wn3g1319+lgcipjI4np
pkmKl3+cQ+c1DhkiTk/ocHGwtMCZ6b+0gzgnjqDz5NN3tryMp8ON0avXDtQz
915D0Uqb/eg8WONTyO4sOvCIzmm/q8GgMll6bEoAnfdGfdl79TMd7mx96366
EgPjxDiJT+zo3Gj61f5PNXQo0g28xVWOQT3NrVt7rQeZf+NY+SLeRQcYufc4
qZi51xXFSs0soHNzVdX3ySN0KG1M8LD9zLz7OiWJdjR0bl2kWt2N0YFsOZqu
XIiBYbpwHfcIOtebL7wm+YsOFmrqi435GCzPGOs3d6Hz2ye3O4dtYc4Drzb+
mHcYuD9bVTeqR+feesObWPkxuPrbw1I4GwPxLMYorQSdM/JulcI+5r4lA6RP
bzBo9FDPKH6PzqN2jOEfH8aA5YuKakgaBmdjN5pM09H5Xs0m/9lTGMQ80S7m
fY3B0mG2V5ti0floYOwzax0M2EtDNgYTMQgQfYALeoLOwx72y8yaY9ChOOpm
HYfB8bBTX1j90fmrzkHKcSfm/3XFYv98NAbTb60qm1zR+bBUDesLLwze9K69
rY7E4N6OaRlLB3TOriVSsjkEA520Wm3tZxgcXa3W+GWKzh08rdpDmO8ZqSuo
4nyCQYvq5uobuuhcdtpyrSYVg70xlZ5E5vdN5PKu8gI6H5PGfRMpwOBT/tRl
94cY7EyKL6xXQudV7gexYOa8kdmr/vtkIAb5pgvXLsqg8/BHK2nbWjCYGS9q
qfXFwDs69tugCDqvHXvsebEfA3vti0Nm3sy6eJB4/i0POpc6/7sgnozBN072
chlPDHA12w+f2YLOfT2J9zYtYuAsQqv67y4Gr/0b6si/CMj814cPmffXMfgb
OvPS/w4G6uGMCqtZdD55VHUuj3MKIFkg1+gWsz50fYa4iOi8JEit7e/uKcD/
siZSHDHIC7+Y1dqLzsv7xbeby0yBdlHHdJE9BvrCzwhmrej8/bLfUM+xKeAs
thBWs8NAWoLvw1wlOm/aW8FleW4KSvl5dq1aYTD0cNuMRRE610sos0sxnAIB
sakrOOb8CY6x01/LRucNhEMaa3ZTUOM2WW57BQMr8TW7gmR07igS9sTZZQoM
xDdmpY0w4F7j6D30Ap3/kDW2+ek/BfJCp88XXGbuFWZXf5QEo/P50EmDM8+m
oPpr2jjoYtB1Q/Ck/z10LjBjmBedOAXHKmS0eLUxCG0+SeVzRucyQqovWXKm
4A8LrvfVOQzuZOae/GyDzm8ZbhkP+jIFWTnpR65qYCCLf7QsYYTOBfpeaJd+
m4LNy7HdKmcwmPxS04e/gM4/iEdp8nRPwYfI7JgmNQxa+c7aP1VD5x7enm/c
R6dAPXhCIuY4BhG1KkZ8CuhcMq4zaml6CkRrjo0KKWMQNOv6PXM/Oj/7j/b6
yO8pKMj93FuoiMGtDvYiN0F0HulG4fTbOg2SM6YpwfIYHFrjH+DhQOeN+WZc
pJ3TgPkIhXPLYrAv/3pe2RoemUsvffQw2T8NcddYzvdLYbCQJzGhtITO728K
cKIpTsOzOHYpiwNMPyBXW0ZD58qWbH7K6tOg4qGiPSuOwZRRbOv9YXQuWuOz
8PzSNDS/D1etEMWgvMdZhb0bnS9O265ssZqGLPm/+meFMfja/VQvqw6dL+0/
eP3JzWm4xRGvsk0QgwQxwVa+UnR+8dRVyT+e0+AScSrAmJe5t38oOKbwEZ0T
W7vpHA+mIb1Pj+00G7OvftrJ55iDzp97Z7tdDZ8GgaDcvk8bdBBksd65Nx2d
F52khsXETYNPR0/9oxU6XGN8UlBPROfFYscvR6dPw+aX3pjfPPO7CT+EQqLQ
efueuVFc3jQQvly7vIrR4cSLXXKXnqJzyxN8K9//m4aoAPG+sUk6fBXXvuL7
EJ2vuiUP6dcwPVMyVXuIDvkbZu/kfNH5gyYl14DWaSiDt6+H8HTYnG7ayuKB
zv2UT0Q97p2GzpCFipZWOlT227OccUbnT2rfeveMT8NByXARzTo6kG0uX1+z
R+fcTvenV6emwf3OUopwBR1uBWmN77dC5+/kPkvc/jEN//hy7Pw/08Hmu3hw
hzE638e1zpe1Ng2f5LvNN+fToUKEvvDqEjrfua0kooJ9Bgzn2jym3tLBm/TV
r/McOt+1t6edf+cMnODh6bJ4TYe3K3cPhZ1G5wmGlkk64jPA0SepIxNLh0Pv
jvzMUEHnP9KXdunJzgAr35d/ohF02CtAiiTKo/PrXEs2McozcD7/6fzrEDoE
490v50qh88ux1orF6jPgPqPI6utPB01pHmn8HnSuc+JQ626dGSCF77Oa9KSD
e0eEzMNd6FzyD5fAJZMZ8E97Sne5Qwc2hV+/jHnRuX+vBcPSbgY2zOviLK7T
YUPWbSKCDZ2TOjmeF9yagXb3cyHd1nRw9G6Z096EzusnpEtHvGYgRDE5JtOE
DsbFVgo9CzhkHsptGt//YAbsHa8Ppl6iQ+HvLaJ2JHRubj2tuvPZDISt3Lfb
f54O1NE7lss96DyzDnNWiJ+BxCO221hP02Fsca7FuAGdb9bWs49Mn4HZlufz
7irMd+UeCa8sRuca0/WcpXkzcKv/CC/rYWZcBgyorrno/HdW1tnq/2agJzzP
4KckHUpVI9ynEtF5Q9AMsNXMwKPXtwjue+iwrBaq7xqOzre5p7QptM2AuPE/
L11BOvx0TbL56ovObR592f2qdwbWbw6YF3LTAadxu2rHbXQe+2lUDDfOfNuy
jKfqNjoERImUf7FG55q/7n4gT83AmpTex33rNJjioVNE9dD5Fptbm9V+zMDx
0nLZuF80UFBwt48+g87VRzqoLuszYMdYab4+R4MTwYK8HYfRubm3pr/L9lko
TP742opOA/7LyRaG4uj8seKegcKds6CZVfBpdIIGTeXDPyZ50fmhzddrusVn
ocEkkPZ1gAYnzY9/O7EJndN+8LgelZ2FcIcEG0kcDZ7FG429WuxG5kGbu7qv
Ks+CNybJUdxCgwI93YQLFHQeLfuz6o76LBjwPx16+40GL07YPajoRef/uYV6
fL04C3dTjk7tLqeBbt2RihNN6NyoO+AL3WQW/NsLhRc+0aA5SFzyQQk679Z5
kjthx8xbt8yHjHc0ECyZluPJRed21F/XdjvPgozXhIzXGxrAc6/QvCR07pRE
eHf03ixEin1fME+mgWy8MBdnODoPdeYviXwwC8clz/9rfkmD76cC6T5+6Fzo
SrV+07NZ6Ca4SseH08Br17+FD87oPNLaP6UtfhaifnKHPw2mQfsd86RDVuh8
Z0haIV/GLMT4/JLb6keDf1c9o4svofMWF1Oic+4sJFfkq1u60OBIn0jjDnV0
/nHLx5P8H2YhaP+HbwJXaRDM41m6ehSdB6oekEz/PAtp+bQlfmMaOMYl35CU
RudDMdNPM8tmoeNxTPqvczSYuTfXrrsbnXdeUNmqUT0Lrc4WrzqO02At6fqC
Hjc61xMnrJo2zEJ/RgzXk4M0+E+IvfPyJnReEv881KBtFvasbFYKFWF+lxTg
+PxHFzq/0SZB7p4FZfPoXA9uGvR+56nOxtD5OWtL9e99s2CxPSruwgYVLpkR
OqpG0PnNAhfPmJFZuNz4DsexRAXDTf+9LupG5/depR3bTZyFwDd/qvlpVJha
vi5NqkfnvB/2ee2mz0JFd7XkpkEqSGqdv8VXis5ht0z7l1lm3m5NG5loowJj
6Nxt0Xx0vpH/MKVxcRYoUXPsWZVUMGv1PCCVhs6vJFk/cVuZBdw+6ycWhVS4
/Kf2NUcMOo/db7ppfXUWfvZulBi+pcLgvQmc/GN0bot/s8y6hQHyw7vsFOKo
sO3yocrLvuj827Db5hx2BhzBLpquPaZCrVOSk64LOv/EFhNRzcOAc9rfGz/7
UEFsXKn1wlV0/rQX97ZCgAEvW9voec5U4EpPowcZo/Nff2J69EUY8NG4zjzG
hgrP3sg0xWih8x/nc4Ns9jFgROGQ5lV9KrzfIFpmq6HzxzNnzm6RZsDgziI/
cU1mXbypKIw9jM5ZFH4kvDjEAG4RV8d9KlRIeG5fW70fnXMm/r3+8igDjD1T
W9ikqeDbqxqOCaDzAovHl+RPMMCpl+5HFKYCZqPI950dnQ+Bw0eNMwyIeJKV
nc5BhT9nTfUX/3Ui8/lGm3TVcwzArJIfZaxSIMNLV0dpHp2nZI/ktV1kgKBq
3seYeQoQaHasBhR0PpCXf7hXnwGGN+WMnUkUyCnO9L49gM7fsa13eF9hgE1G
ywWlPgpsa9r6zr4dnW99nkV9acUAH9nBz8QmCnAqJUeZV6Pzyx+cIqOvMaC9
TxxPKKPA2+k/ShFF6PzQwY+XZZwYMB/+6ExxPgWayf5JydnoPKn1wrMTLgzY
H20mEZhKgUjVQ19yktB5coP9BNGDAZLpWhbHoikwifsbGfUcnYfapNS7+jDA
vvsuHA1hvuvzK8nih+h8dbfMfq8gBnww3J7Bf48CBgs3PYc80Tmn0vFXO0IZ
0DJac5nmRAFHd9PgISd0nnc36fnBZwxYKqffS7OggPhlz/ODluj8sM4ubolo
BpiVaekn61Lgzj27Jv7L6FzngXBeaTyzr9bU3Q87Q4Hz487b5DTR+Y9Bl+r6
1wzoFPokZKZIgW+Z2Wuggs6VIs8zbr5hwKRfGdvuAxRoeb9efPQgOreeUMtf
yGHAobWV9+KCFHD4JyN7TQyd85s+Ii8WMOBpT37jdjZmX3ofbPKCF53bSeup
RH5mwJciXwX6HzK4vPp9JnELOlcTc96UUcaAWWI5X94sGUZoGRNpvzqQeb7L
drpuNQN+7RY4az1Bhj4vJ3g0g85ZrVusRuoZoHbvnZQRgQwOeqs2byfQ+azr
oA65lQGR+z4+km8gQ9yjuiO1BHTuPHrbOLSbAYX9XfJ/Sshg8Dun8WsTOvd2
NexP7WPAxNg1w4J3ZCjsqOApLkfnXZ65Otf6GfA895nv2zgyBBS68Gi9R+eL
36/fyWV6hTnHcbdgMmxwH/PLe43Oa/OivJf6/983xP6k3yEDR8L0F1wEOg/d
+9NLbYC5N36OMTxiQYZfYLSfNRCd739gzP2Q6euikg4SF8hgdKNvJcQVnd8W
2xPdznTiiraf7xEyKH85l9Zsi87f3ZfYumOQAT1T3ZKKe8iwcsDJR8gAnUfz
JV23ZXqNLtavzU6Gs5X39h0GdG4cy2Kbx3Q7ophm/Q8SrHWlH32hiM6349/p
zjGd+3mJRjqRBK9YA33+7kPndy5X7js5xICS3MkLYx0kqHK4ECm/A53XPeGY
DWb63UGXyYByEtRT6/rvbEbnP94ZGjYzffiUkHJQDgmOkSyf/vzRjsxx7Kzp
O4YZoLHDJJL4kgRHt06wnaei8wypH5PmTC/5t+iXE0QCnsuC1Rn96FwkxIAj
m+n7zQ+4dt4igUeVqmZtEzp/9ho7OMv0Ny0ly1dMSVBuwPv3eyk67319n3xk
hAF9d5yOw1kS3LVlEXXKQ+etI55hgUxfD84Len6YBPmxkxxZyej8y0C+SAPT
TxZctlQTIUHbrLvi92fo/AK/4SveUQa4aoWd1NlKAleXuQOrfui85BjjixXT
zQSH+r8uEOHRzacPTG+jc2HBxto3TNf/E7U1apwIPk96eaqs0bm0yvYyBtPV
9QdPNrQSYbmT8y52CZ0f5I14qzzGrOvyEFarEiJcObHCsu8MOt/WwyLjx/Ql
00vhxplE2Ce2vpapgM6j+ujxjUx/45iz4+MLIngfXGydEUfnHHFsKxzjDLgW
7qDo7E+EQoukVuBD50djEjTNmS6057Px0xtEcCmSTbLchM5VfERkMpkeTBM7
wmZEhOSQwa7qhTZkLrd7dNMU0//Vz76dOkOEd76qaopkdN7xl71BeYI5N3fo
7ZaXJcKZxMdeN3rQuX2yp58/03/c45UiCBKhdPAxOa8Bnb/x1hFuYbq7juPx
oU1EKNHw3Pf5P3RedVLImH+SAZpZH7aEDE2ChKR/85ZsdN5RuS/Ygun142YN
u75MgtehY2+vJ6Dzx4FJidlMP/5XIsotfBJ0rcZ0wx+jc+U/Om9nmd6pUfbo
uf0ksH48Lvv1Pjqvtv2hdZTIgOa5sOn/1V7n/1DtfxzAi0pRKLk32UObipsl
4npLRMglJREVoiIkScUwZEvIVq6sLUiWiEokRGPNGINBSFJzO0eiDC2j7/kj
3t9fn798zjmf8349Xu/TeiOw5VKRj/ZJPJ9eKNwTRHk57fwR0VUjMOgtGnHB
Hs/Xuhw59JLyOp0tc/7EMHhFKXU27cXziYUyDWKjJNSwF2dn1w9DOEOZy9HF
84wYFsOBckWO1LO4tGFYFrbrlPZmPDfoaKzPobxo8Te+gd8w+B9bKZ8rjeex
1sp3ScpVJKcsK8yGwc294w5TBM87El5c0nhHfTerikZScRi0rus7reA3o/mn
xzZkIOXVk2UPuT+HIECTQUv5jOdlsjZ7Gikv8mPlF7CG4O8FBj5vh/H8jOG1
FOEx6r+Vr2KoFg0Bd9IjRZeJ5923NdvsKG8qaZj2CxsCKSFa9KE6PN9av4aX
STnXI2lPsOMQqBqZloWV4bkr42v1GOX+0RmiFlpDUDyrajR3G89DxP8p4VMu
u5B97YTIEFxfxtKeT8JzY5MxDVMqlwK377q0cfANHL168PrKUDxPFPhPdxfV
G71TTke+y3sD/PnMigRPPH97zWyRFbXXfxtb4nH93Btwo8+HnjmE595LeBVZ
bOrckKmAh7vfQHSWgts9YzwPXyr5IZtJQrxF2j2G2BsIKRVaZaaO533f6fz3
7SQ8cI0TtBkZhB2OD3uNZfF8y1Ozfv0WEqxPzWi9Lh2EitVnd+cK4/my36Fa
Jk0kJGdLRRkFDYJgA+/SSR4DzVW0hAIT60noUbwmtMlyEFYJG7TEjOF589f5
nfHPqV7Bfpa3ZM0gfDExfyfZiedeIdYNmVUkSJ0/spbzfgBSE7zvLKzGc+sf
k2pTldRec9zyuXTlAPw8d+CyaQGeV/MXyM2UkRBJm6PZ0QdAw/K37Fwynp/4
cnRav4Tyj9M+gjYDsOmFZ58AHc9veKqbahWSsJl+PyRfZgC+qmQ6Bnrhecsj
h2OGeSQcWNrtCv/1Az39Q9Q+ezzXI1hHE26TEDxofmFvVT8w70+1BpngudaD
mpH4LBL2jNDum0f0w1RRPeePv/D8jMM3E1Y6CUvVForUHuiHLnNbvrAcnuf1
RvhuvEnlkhfPUEWlH87zfrU4i+C5x2C0tFoyCX8P5KeGT3FgItXzuOzsKzzv
7C+6mECCckq+1IF6Digxb4lpv8fzSYuMWv9YEkpprjXScRzYOn89uqoTzwNT
n6aERVG90S5Jo+8wB37pZt3PqMZzeL3Ohh1OQtslsYFFmzkQI35mtL8AzxMS
5uN6Q0i41GmWvYnXB58GFrynp+C5nOHGMpkgErb5MpPrmvpA1NCOH07H8+Ln
D9LOB5LgMt96xOJGH8yUv6wd98bzppc5C0L8SdB+TjfucOmDYimeebkDnktX
jVm1+1Jz3RzpWL+9D9ZLf5rgmOL5d+002VYv6l4EzRKL5nvBV/yO42kNPO+n
5z0cOEnl6pagW7FtvRAu4X/WUR7PZ6sFNqudoPaO3Hn2m1u9YFu2JCtvOZ5n
0phKmsdJEDb9e6vKyV74ZuScemSuCc3p6qRgsBMJ2TqtFSM7esHO58Idr3E8
nzh90S3gMAlsBwnHRMFeiEk4GPSRieeOfsdiwg6SkHa6s0eb2QORzy349TV4
vvRUagrLhoT9r/pDrHJ6wCBSMJV3H8/1uHoK3ftIyNufY+bk1QMMo9DZ1FQ8
L7FTT/rTnAT+5krDYb0eWJVe65sQhufrkmjN3ntIGPyiv8J2eQ+s+706ieuD
53J2BiEBRiQ4fwydq+WwYYm9Oq3IEc8PL7OUaTAgYWCThERmARsKLFbQW83w
XNqkTbd2JwkzGcct/fzZIKNRamWriecj++5Kd2iTkMFf56C3iw12G0816ing
+ahJ25i8Bgk7CrffDFjJBqun761pK/Dc65XrFiU1EuhR89MFQ90go69SoPq9
Ec01tc0dT6uS8OzhGtq+4m7Ic9jwh8YHPP/td9WqcQMJVxj3hsaDu2EucteW
9G48t9HRb3itRMJn0UnH8+bUe+UrrPB6geejpJ6MrAIJlrcjl11Y2w2/jtcv
SivC8x+binnSMlTuuQ/0+HxgQbn4Bsa2NDzXaLkbHLuGBKuIuAc1lSwwrnFf
XRKB554nhG4HSpLgPfjWtTKCBVVPBH699cfzzIh3ckqrSOh34Kdk2LAgnIyN
zXfBc/XVNTFLxKi5c7e35yuw4MKtKfN7Nnheu150X74ICV/Sg1IsyS5oCjcu
1wY8jz0c1X5oKQnVO5+WJj7tglkVZRm5rXj+7Me87q7FJNDctztZR3fBAaO3
lfoyeP5OfvL3x4UkXKs+H8637QKhtJjZz8vw/MyjoUeMeQLiMmb1lJW6YMxD
7BRn7iWa7/D4qvTkJwGF3Ovdhl+ZkD+lOPQnF89/ZNFJ1zkCVjl/HbN4wYQX
FYrfP/XguYKJ6J29MwQEHk2JZMYzYck033imEc/BR6KcnCJg09X53N0OTMg9
ydBJLsfzzCoIzv5MACkfmlG0ngny/8qqReXgubPfae1YggCr8ND9chOd0Lrb
+mB5Ap6vKV1hpsklwFcq2anuSid0bPBVOhuM51oOpaZ/jBMQwFgXd1CpE35E
eCl6eOG5RUxLduUoAXLNxiWMqtdAk7VjfDmM5zkc4Qq3YQI+ZaXGqex/DePe
7T5MUzw/dMP8seUgAXlxrokBUx0QuFPe7KM2ni/lCKyc7iNAtPNl5N3oDnCD
o82JynguHV11mMkmwGFjbk7T+g64WHs58JwEnnvb33Su7SKg9VBxIOtVO/jN
Kqs+EMDzqqKJ6lOvCWD1WxjVOLdD3anqiIAvDWju4WMkZNVGQPc5D/V/+W2g
b7dN/OIInos9FnswyaDm4pikuG1KG4gGxRuJdeA5T2aRSG4jAfuVpovntrRB
s+PlCz+f4TlM8+xj6wmY51v4Jra3QkGl8Ru5QjwPs3D5vb2WADtVHWUht1YY
NfvJ7bmJ5xsk2pMlqgnI8M395SPQCiZ28SqNkXgu/PPIe8GnBPBjdZMbb7dA
rGyJ29IAPOe6u8eVVRCw+oerNG9nC6jKVVu8dcXzjbu8ldPKCBAPFWleO9AM
vLS7LpP78fx49mcJ/RIC7tqbuMucbQbJfZcVkwzxnO95ZmrNAwLU9/7auFKs
GVwubxP3UsPzPnuJ2MUFBPSJvbs/VcKARFfvhRlyeF7U8ldw6V0CNDc5yJTu
YcDaiFvpR5fj+ViBlVNSLpUbDv88Ojr+CjoU7rk6/KxH81XL36duzyLAerhX
b+LyK+iZucXmcvE8LCHn6rt0Ao7rxIW5r34FjVfkzTp68dyW7nim7SbVuwrr
JliPmmAwLoTgNuG5/Gx8wdkUAr54R5rLWDTBPma7dtojPLccrOuyTiTA26Kl
zf6/Rvh4jVdGu43nVSNSTyCeAOX5nSL0mEY4KVisVp2I5/IniW/EVQLOCoJ+
pGIjGDyyPhgbgucfnasVuqIIuKNQl0irewkGQ8zCJG88v98veO/cFQKuXe/m
2B56CWmGBgVbj+B5of+5cRU6AfG9ksOrqb7CdtIpkDPHc1HaqMRKGgFXNXuE
WhIawGBGlLNHF889RZrTqy4RIDu+XslhQwP8amKVCmzA881CxWK3LhBwo3jG
ZZiat3Hxc09mJPHcmudyxcqfAE8DC+Em53rI76JbTgjiedvlaCfJ0SEoHNQp
v8ithm+1Z8GI/xbN/9/P/z/NlXmd
          "],
         VertexNormals->CompressedData["
1:eJw82mVUVO3/PX7Uj4m33YHd3YVuG7u7EwsVsbs7sLAbJQwMDAzciGIB0h0O
NTRjd/z4f+99/+fJPHmtOWdd5zrXe++1psa0hcNm5jUzM2v9j5lZvtzvr43X
FTVbHIUjTfqcOnsknCYH20V1KmVy06ZxlfN2SaHNr6NNPHNSaaaPPOUhD3nI
4z//qkSZuIel47DsevXAeS2SuatqoGXZasm8eLR5t2Uzs3jp7Odjf9ZE8l39
r3eclgZSnvKQhzzkIY+VV5q0fGTrhZkrSs1dVTebSTsK/g4tF8UNTsYdCSkp
tNjws9zWVq9x9ko55+EzjZSnPOQhD3nKo3MRp8QW3X34xSyx78hxOTSrfmJ1
nu5B3Bh16FqL1VG02xyTdrRWKILyhKzxPJhJechDHvKQpzxOlS/coNdoA5+u
e2x8UzyTQ5yazHeJfsobY+cUKfbBlwMbbniyfUQInKfdrhp1M5vykIc85CFP
eewoX6D/ZbMs3jto3/daYjyXed9KCvS5wPMVHyzYYn6Xf9u/WGk51x9+M4O6
r8lvojzkIQ95yFMe5SZ5n90aaWLf8z73DlvfwbPPJ7JXdr6M6falku2CHPmr
fem23Y9741mXhrViLpgoD3nKUx7ylEfZ7zfHzh2aweFnXr3+EpKA0a2WdTs5
zxNtPMaMXOXpyOeVTtrHBXgjdWDFb4nnTJSHPOUpD3nKo3r8oX+62xhY2m/b
wa4vMlAlYpGjtfVLlInI3nfV/xiyx539FdHhDaKK9m0ZVdZEechTniX+9ew4
/v88Q//1+PZ3UtGIDVdZ9Nu6T123ZqNC/kvF5iyKRNfhr451SArGkfF37VtN
iMSFYW9+W5pnUR7ylKc85SmPGUsWzFw9MxCv04sdfvo7FaYvbq/7bktC7Qbm
ttOmp2AHR7qkTA/FtNLhvyptSqE85SlPecpTHp19Hm41VQnDjDl2hydZJyHg
xQW3z/VS0eFR++Ur6mShqFnFpM0PbuPcplmVGuaJpzzlKU95ylMehs2rXOs0
D0GneoO2nhxpwKlNxhfDX6fD4tDMK+PtsjHnV96VQxtGco13aMy9OQ8oT3nK
U57ykMcEk1/Fpb2C4T+hwv2/pQ3wWGC1ybFqBtIOPchyHZiEE+bD3Nc0T+MZ
79Vdl1oF/ucpT3nKUx7yTC1Z88rSIVGoW+hlws4BBvTMM33o1yVp6Lb469nw
K4F4lu92yPFtmcwb3KjYhuKxkKc85SlPecjzVYuJlc8tTsGLA11nTc8TgbuO
+TbE+SSjh/F4c8unPpy1rFXpefFpvBa72vrC9CTIU57ylIc85Hn+4prgKa8y
0G70tmHpz86g+4Tw+0mrEhD7stO5u+Xi6VC+3o5BdePZYJVHaN3EVMhTnvKU
hzzkiTGhPqWeZaBXhcXNsTiY9V/nK2sKjcP+I17run8w8FHtY+1jJ79mu/v9
68aMyIA85SFPechDnsduFSjp6pqICZbzi/f9YWSfuWfrFR4ciXzj8w/Mnh/H
Xn5N3574eg85fhuSf3fLgjzlIU95yFOex45nhy678hil343reqR5DsM3F8Kc
VyG56//+963JQSzw67nVjSZBmB24Pc++Q9mQpzzkKQ95yrPwgldfCm0KZsOr
rY8ei85m4yJj545a4ovSA8c1ex/2mtMe3qnc6n0QOpRyPeH4PRvykIc85SFP
ecaciL3jPCmVA5Lr7doTlcKlZQ7XLdvNgS1TTFXv+ITwSeaRK8EzQjCzRo/k
1lFZkIc85CEPecpzZOuxD5eczWKBJkV7OpqHsO2YXbtDx4cx0SroqJVFLPuW
G1Xm7r5YnN3r2fn7hzTIQx7ykIc85WlndzU2bl0Gne/svFfylwvv7zlTsr0h
gblvjqfV2ljWdRu3Zna7FOwb0qPVke5JkIc85CEPecpzQ7JL7+dOSZzXu+zZ
Zc9v4vL+TW0s66dzcMKfhIg//uwYU+Scb1Y2Kjadsn2yWRDkIU95yEOe8ow7
cNJ61tMYtkuoePfZibNwKDHj1YPALG7Y1Hp7wzvPYRHx7H6ynQkHbSPre2+6
/J+HPOUhT3nKIzV78Mg1uXns+/jdBZ/dmIvxH970Gjkhm83yHW5kfGhAf5um
231z56HPnrNplo5+lIc85SFPecoj49kGm0Y+0SyzYuyiDTev48XCtWvO/c1i
auf19nf7ZALLlpzLuB+BcpfnfC17IILykKc85ClPebwYueplz1ORfHwmpd/U
b6/weF+Vsi2Cslg7eMf5KiOzsOqJz/86fHrJ5NSDH9/liaE85CkPecpDHv7T
cS1raCDnV1i1MColAt+fl/txd1cWjU8c6jsPS8XGvR2/P8yfwNNDXn65fCSG
8pCnPOQpD3lMLN6yyqT+D3L3WdGtQV8NuO+26OS4nAzWzil2993AaAT/fnY+
39R0xvtVblzJJ5bylKc85CkPeawcNcDJ39yA9c3ezTZbGo8C3j3LN6yWygef
m950vHYJ4X96zQuulsl85edsc84yUJ7ylIc85SGPKfstbvutTcPMkZ3Pb3oX
jG1ND/Qt3C+R3V6bJ0+Z7cMzn41bLmxO4/c+945Uik2iPOUpD3nIQx61Sxx9
MCf33LoyvcGOn9MDeD7UvHP/3wGcU6ZASM/24exQNTRiUnQCn7kvcS1ZLY3y
lIc85CEPeVSY9a5C/7upOND/nd8g29z8UqZGHZd+zvSs5fzoVs9QDh7lERS0
NpgpBTp9Kp2eRXnKQx7ykIc8fI6PuPLMKQ0DD+/sVWhoMgOOu/azqO7G78+2
Lsoa6kfzNSvrfv/9nH2yXS73u5pDecpDHvKQhzzmXej9uN1xE7a/6/Tnww8X
9B48+Fi3Dk9ZPvZNtcRL3rm5puTL8/F3uK16+MDhu0yUpzzlIQ95yKNUxLcL
7/KmYnrApfCD9Y34PDRpYuOgaxzwrV+hHNenHBD5EA7n3fFl4Z0yY7aZKE95
ykMe8pTH9rUlXhy4bsT2wlOmmm80Yr7H1FsDRl/hhU8dC3kMDmSl8Yl/Orm+
wKVqBX9MnZxDecpTHvKQpzyqXbq64n5GJsx2eM9dfSYEZRb8b7jDxEhOO+bV
aPnneK7//bFHxoYY3PRy7PZ5ZhrlKU95yEOe8mj16599r0OSUcxsctjed4+Y
Z2X52OIF0uj5eIvl0eXx/N4+bNL220Z8K/SjQqNzBspTHvKQhzzlUSnWMWnu
snjcdygwOa5iKO+WffBsbt8Mes5q0qS1l4EzDBUuG18ko2lYYEMPpwTKUx7y
kIc85eE++6Dxn7aR6DawyoL/Vc/tO99n3N7UKI3J1Tp/8S+awVuNv98Kq/gK
z3qsvDRwXQLlKQ95yEOe8ihmuLoypVEU3vjvaXewaDIneaxy7bAjhdbfP1sY
u2Xz25I+Xbx+hzHf4oe1Ly/2pTzlIQ95yEMeDwZ8cli7PBIFnhfcYO6WRJd1
qVHuJY0cujDQ1rxnOm90GdRu8sQk3lvqsmFmpQf/ecpDHvKQhzzr59/b/3+F
A9Hgs3Hf6J+JNFVq7XdidRo7hyR/qXQ3imau+Uydiqbz2/v96Xbz4iFPechD
HvKQZ9rQciu2NnVGfL8Xh2q3T+byw8O2XvNOY0kz5ymB5R+jQr3dFddvTON1
g+lhj07JkKc85CFPecjTflL++in9fLhg55FIryVG+taf3Tq0oZFOzR3eJZyO
xSSrhgfLPUnh9kYryxU+kQh5yEMe8pSHPAOe9Cw21zuajRK23w9eksHisWGW
3ctFcs+qkffqG1LRq+Trwlv2JzCtRdLGWxaRkIc85CFPecjTzBvDf+eN55a9
80Nf1czi+s5nV35fegdbbCt+WtwjC6ErXBc7GeJYu8j9a0+vOkEe8pCnPOUh
z3yru89IqxzBBfebDXreMYOJFm9vZy2NRejveY5l92aizI1pnVesimf7Uy7u
aW+f/+chD3nKUx7ymOtd9fDRGS48mVOmT17LJCZta9ps9PZ0TFvYos76c2lY
/6mFZfhfAze0nlT0/tVwykMe8pSnPORh/OxeeMiIMMSnpLUeMyyQnZz3HHpi
np3bUz8kHNyfggS7wc9DVycx4mnBc/dfRlOe8pCnPOUhj13VBk3I6pmIjQmb
raqcuIt3Xx0f37XI7Xsz27RvXMGIRV/9a96NS6R387GP7EKiKU95ylOe8pBH
9ad96577lISHNvP7LL2ciNipjvOWOxsw6ExSnndhaRj9Ob7Bvtz39XL/z/+0
L2qgPOUpT3nKQx5NP15bevlhBEbZ75jy4lkWRgX8KJ8n0B+xo21bt6qUu687
+6y/N/8+Q21H1w7PNFKe8pSnPOUhj7CO43bcy+eDcrf3jffobILVt/cL+5bw
Rt2mfQ5urBqDmR4pPjvnuqFqu6B9i7OyKE95ylOe8pTHhsy4Co3d16H2iA9H
DQ4mHDluVWn/5mfwtT0653n8Q6ZftfuWuO4ZGjdfl/h1honylKc85SFPecQN
HXiot+sxXmq6Zv20RSbcvhMfNPbwC1ytnvil++4k/prd7pBNsBcapOzLcPqV
RnnIU57ykKc8Xg6t1WPl8uMY22N1kQsRJoS49A3ofNAD+x7VnvPBPIsnve2e
vZ5yE11+uW54uDGe8pSnPOUhT3nUMXu3uHzNHThypPtr65UmdM+fGPOz2Ate
fzpj1fzPJna3d/mn4rfDuO4Xceytr/N/nvKUhzzkKc/Xd153e3n+Kc33Pw6N
Xp+FrEq/h6+0jqFXpd/tuhXL5MdrHg2zajxEQp9S72xogDzkKQ95yFOewzOW
HbzWMZL2I1b3nD0vFTbVet5/UCORXya32jurfDJfOI43Nx0OQKk2qUPan01F
3X897v7r2f9fD3nIU57FGvy2SXiRylcFS8+dtzcae2bMrHbWz8Ad5WMNv/qG
8sfB4OTViEf1+o9uFBySAXnIUx7ykKc8jzuuedk/I4cFXFc27J//PrytbPtk
OLzh5t8PyvRv9oDLj4xc4rbPiNR8rtOeLTVCHvKUhzzkKc9vA1p8OrTfxN72
D67GNvPmvHkZQYZ6d5DgsmrLqLAbLB0S6Wbumo4qjv0XvDFLwud/PRb/63Hu
X095yFOe9QyDbxwum8YXfQ7fblsumtuGVHSquceAdcV7R/R5d4tjJ2T73b6U
gcic/A0r2idAHvKQpzzkKc/lpao979o/mFfq5J3g+T6Bd2uNuv4yLg1lR4es
qnjFlQ1mvjy5q0UGQgd0CIgcnAh5yEOe8pCnPBNrRdW69eAxmk/wGLppfhJX
/XPJ0rtmOtIerB/+otBtXPXq4hRjk464HsudAnomQZ7ykKc85SnPtLOf78Xv
NMD+nkX5yPhkto881iP4cQLmJZgtHF8kCt18WpUo2DINpuGnzC++MkCe8pCn
POUpz/M/7Hr3vJ2CuhYVuvWfYuSpK132/0rzg3G6TcPw1ilY/vzgmfYGI4rM
iRniYu8HecpDnvKUpzy7PLo25KdTCro2NoSO3pjKM5krPO1bX0bRIQ0s3i5J
RZ4Oldsk9UvB55KRfSxLe//nKQ95ylOe8kjo0q9soc1JsGv417zI6HSWGDah
w4Th52l+6OaQRtUSYPPiQ+3okbG4uqt1ky4FUilPechDnvKUx98+X5sknk+C
00q3rSuQntuvJvesbjjHCyt6zfjmTyxJcJjsfOYJCtk3zGfKPY/lKQ95yFOe
8vgztExWX5dUxPvtbR6Zm8u3dJ7iNPz0Ma6137mvcJ9D+Pj5fLQh8ioeVp4+
dMd7E+UpD3nIU57ysLs27XZE+xzs9767YmTjUCb++Gr6GnUPPFN3YZnVPuj9
updN7z++MFvp73fEO4fylIc85SlPeRyqbVd275EcpDj+mV/H+SZiGvepbd87
GDVevTtRerY/IpyzgtfsioH/jSzP5qZMylOe8pSnPOVR/pbZ49AnWRj8fHDX
/heC4DTyaLU/EWHImxhbZlWhQIRNKtb1bpdQTOhRouQKq2zKU57ylKc85eHY
dP+iCY8zYZdpXfTDt0j0aH+7367wEPQ/4tlqmjESWytalM4u58295eO8OtXI
pjzlKU95ykMeXa9+a3zyfiaGZM64eKpVFKw677K+5xQC06HFdhvS4/EtT+F1
heob2KtH3037k42UpzzlKU95yKPZl7jZ939m4tOPyP49Loeg36EX/yzLH4lR
hzZO/2D2FvUeXzCztTXQtaXdmVcuRspTnvKUpzzkMX6p+dRjF7LgbNGr+/96
jsLM2xU3DToQi/7jjrc+WisWXdxD8i5a+JwpH4fvR/MsylOe8pSnPOSxYsqd
66d3ZeHi4SY5FVoFMNvmaIFOUyJxddqQ6Tf9YjChSK28XrX98an0ojwtkzIp
T3nIU57ylIfl8Zaltm3Pwp/wAu77cudyZMeY24MHR+LWiUrdXN/HoOq3j/2G
TwnAj923Dxdyz6Q85SFPecpTHivmT6oQMz0bNtZfhjlvd+HueU1sG9WIwt8D
m4N9G0fhidV5c4eLK7D92t0jtvOyKU95yFOe8pRHw2fvF7SPysZ9i4yUWafv
oG+3WQcj54djlvfwqN/vw9H02IGzx6eHEqebrhpSJovylKc85SkPeUy36nO8
Ym7OnWfdq7dFfUf+cvFcYd4nBjj3MKLctjDMqvXGKu/9BE4YdLP8/clplKc8
5ClPechj5Ce7Ds4VU1DarvpC9x/BdD8Zfc22shGzlnr1/Uh/PJ9Yu+GQGenc
uO/nC/u/CZSnPOQpT3nIY+ZQ9/Ymqwgg/5ytbRZEMeZMSW/XzxlYHHA0T/8V
txD7JrLc3hVZXPbtR/HdUbGUpzzkKU95yGP04JqlPzyNgk3VmAo9zkdy3vzv
g9MOZWDwqeIuDZY/wb5C3w7VTM2kadav913Lx7PWv56bLP7Po+2/nmb/et75
12P2vx6FLvbvXjM3l93MPP2+ep/D+FR2TtFtr4ywjfUZEnUqEebLqjSc/yOR
IZs2938VmEB5ylOe8pSHPMb3O3nTLjcHjFk8/+rg0VEYmq/htNDryZh5vVaL
vb5GoFWPEhEFT3Nf/y9tr9oaKU95ylOe8pBHGeebQW9+p6BQ17+uXbcHwyqj
a9MfQ1MQcv589+ZHUlBg69ClGXnuovjVnmWaLEulPOUpT3nKUx6WcZb7gj+l
oGNm921uFQNYOqjgmy7vU3DwUWz1C0uMyGg5/WhWhVOcc25Xn/cvjJSnPOQp
T3nIw6HFykZd24ajXNUm0xd1TuWFAzcbFfqdiGo1TgS9jM6d+37d7o3/FczT
p3rXrdkplfKUhzzlKQ95zD/e/0Bkx5s4kC86bqt5JtOq/umf/dWAMk3Duzbq
F4k+58vccC8Zz6efRyeU2phOecpDnvKUhzz+5LVq0bSRL0+FlDPlv5XOWTPt
544LToDL8aod3i56xkv3LzeeWyaBf7q574w6mEF5yEOe8pCHPFwSd9ptax3K
cQ33W+XNk8ombnsN84OS4P+43+45NVJ4dewImw5jQthlwNOfN/+mUB7ykKc8
5CGPLZtKNLSyDOEYp5C0cZmpHDq45KMvnxLR89GJCFOTLN63vb/3zxEHGspG
jg7oH095yEOe8pCHPMw2PvlZMTuUK582tu+DTGZX7/ymcOdoBBo+jv9cMYdl
XU1XwxeEoewwj/29zK5SHvKQpzzkKY/uXZxqF64cx/F75vf8FJbJfi+WNmyx
9CWOvIx7XOlMGqdGWHhMXPkW5kfsn+VUjP7PQx7ylIc85Vlt8aBWIQ5JHNA7
6d24QelMqv+pS0ErOwwP8urouiWRvT5WXuSeFouujs7vjjxIgTzkIU95yFOe
T3/uqr3BNosLFy8q+nN1DB/lLV513Y5nbJ7SYmbhPUGcNnVM3f7hvhgXveHp
3+/ZkIc85CEPecrTqlp0l0t3TWydEJ1mMXANF4buKrW45BMGBjUPGpPmxeuO
xi0BkzzYqm6xBtcPmiAPechDHvKQJ0P/aeKZ30SvzBLLXp5+jUoNCr5r4uzF
p6v6ZbXMvc7P8YOvTtg2lqOmRY6JyP1dechTHvKQhzzLjNv44IJzNieN6Dh3
x+hQFF/svqG1yyuWtL/wcK/rdGxcOuTCs44JcDt98HL9rxmQhzzlIU95ynN3
n7Gl7i3LYsVSXXY/jgpHs4j/PZzcNZgrK1puejPsJeZdWJbVbE4mTnz+1D3H
PR7ykKc85ClPeR5zrZVvgkM6P9V/6hOZHY1Sf9Y3C1gYw+k1Vqyav/oF7q8s
uKt9+0zcnubxtc3Ot5CHPOUhT3nKc/yaiQc31Urk6JSqkRv6JeNxqWElDoUa
+PPkqMgeMU950eZG+ISFCXj6defW+5MyIA95ykMe8pRnp1arIi5Ui6Ah33TX
2YUzEbbnVJ5PXaLYsXNALZsdSTyy6vW+mXke4mRinVN5qqVDHvKUhzzkKc++
Xp3T0iv70OHUrM3Pq5rQaHzBk4Nr+fDN8u/ervXS2MjNfWfREgdYJTDr5ZKf
yZCHPOUhD3nIs+qXlBODejyD/dE/JytmZKP0+pMHMnP30ZH3t4ZsO5PBoC0T
x1Wq68L80YnNK91KgDzlKU95yEOeDu0r19qyLhpTFjedczkpAYPiDw2r/duI
neU2vjk3OZOrPKa5VXE7y8QJtq0G7jZAnvKUpzzkIc+/CadmRXwxYL113q2b
V/qgy52GvX2PZaDSDfMhn05mcI317I5HeZfLR1UL8N2dAHnKU57ykIc8Ax9H
rwlzScbywX2tvpeKoMuFrPSkXSmw+zAuPsomjY+TEmO/9g6j1fVOs3/n5kp5
ykOe8pCHPIulmL8d4GDEY5vw7F/OSXRed3DZgGPhWOUb3D3jipHDAzwW81AS
HetN3fhlczjkKQ95ykMe8uzq4XVhw3ojRhvv9b2+J4ltbk7p36N/BOpYPny2
cWsKOzSM2fDkeCq7TZ20sPKo65CnPOQpD3nI07lRg5GPfsehdf4STVZ1TuKc
9qeGFbmbjNzR3A3d3jK0e5fBD5ukc9SZ8Lw360b+5ykPecpDHvK4uWq40WfX
ddh2L7+iQW7OS3Fr96HVqDQMmDC+g+ufe4yxaOTTcGYaSxfOeeC2NpnylIc8
5SEPedSPKO3UOjyQoakfyjkfS2GnnJZv4oob8fLwSkOFoa+x4lCjsLhjqdw3
5X3g1SPJlIc85ClPecjDt+yeZNukJLoNaW0cbG/k50VDQsvHhSFu6JFhMw0G
mPuUWl9mkpE1d83+0y+3P8tDHvKUpzzk0c2xjssJ51T+Y/Bt+aZtCocUubhl
8pTHXO1vVvaHTQoufp8ZeHyXkWfyOvtUr/eG8pCHPOQpD3m0ytgyodtcI9tk
WCzuki+BcUEeld+siOf89rOTYzfl5qVpfxziUoz0tu07LXvIS8pDHvKQpzzk
Uf7HjxYP+hs46PiiGnliyU1lvwyp2jWTjw+47zy70ogGkYcaJLdP5rjMd6c6
fQulPOQhD3nKQx47Mit2tdgSyn4JKcGrctd95LGf1tN6ZTF9aFiXRoMz8Mml
Wz339hG8a2ETublULOUhT3nIUx7ymBhQqOz1ycGcaF+o7JDqb7E/8eyvNbMz
6PL34Ia1D7IRYxX7MGf/Ta5sGNPnXK8IykOe8pCnPOTxT7u1fpZ7g3im4rtx
3k1jUXHdoyVLxmeyQ69CHWeE5p7XXtZ1p/qEYUVxw8imt0h5yFMe8pSnPLof
fVLpmsGPyxIyi9cYH4mlD9Yab97K4vqUzwkTrdMB19So81OS0Ptiu/EzR1z7
z0Oe8mjxr6fLv55Zjv/n6RLVzfF8yTdM6mEXPaZVFCoEVH5RJzfPJWVsdn5j
k4HqS4u0qJo/EQe9b7+o+v0s5CFPechTnvLsVuN/B7dt8edDB6Pv5ry578PU
chNP9cnkm59lG00rbcK0raeHNt15FVW3uAfNvOX/n4c85SFPecqjqOvtIWWq
enPE3JTxfiEJmP3E7+/qZhkssHnRqdStRsz4WfV68isDzX709R7nFE95yFMe
8pSHPOgYafM/h/3Awm1/gt4lwdg2LPFc/nSW6bds6vNBMWjW533rGj5G/m9k
xNg8cQmUpzzlIU95yKNvQucKHx+EYk1olcyzUUnYX6mfX1aMkaFWywt7zvVC
iWc1M+vEprHbG8saeR4kUZ7ylIc85SGPEMu1a6asNuB2auNXFocT0GKAYZhl
sdw+O29M6+QG7rw8p6HX6D2pHPD6Ws/EHbk9+l9PecpDHvKQx6cmVnENG0Wh
8vAtg/2rJaFGzdJHn4w38rbVyI3jTt2kb68Nj9o7prJUqmeNcktTKE95ykMe
8pBHoQXhVXvl8+Jy38xiQ3ckwOrv/nOfl2fwZ8ljoRXP+WJK/Zwtn/alM+Jq
Qv6p3xMoD3nKQ57ykMft/YUb/3mYQH+LQRMaD3iOQ1l7qhvNM+g6ZeKvDrcT
0CEpaN2J9GQOyOOe58L23HX510Oe8pCnPOThPinr+tumub1/7BjLxsnenNrU
MyBkdwqXnhwysWnu8949ttv52pUSWXJtOzeb6QmUhzzkIU95yKN22OJdBzem
0dSteSFL60Teunf858/5wazfbExIwJckuI/r8TLsZQJ7OLw3VXdIoDzkIQ95
ykMeHvP8BrWwz31OP40D+lxIY8L+k493bn+BBrNKTZ01NRlWlguy73gkcX2h
bWZfLsZRHvKQpzzlIY9vh7p8fT/TwLrf6+wtnZTKWsNWl3RvGIPhU/sV22CT
Co/lM3dlzktm98WWbc7ufEN5yEOe8pSHPJrcezW2UV0DR1cZ2SUhd/4Ozqrp
b5mbk61v3VqSb1Umjrbx3eiQHctHQWntlrz7/z3kIU95ykOeC093z2sz28Cr
7QqVS9ubzDB311nOHROxN/1J01qZ6ciendF1fn1vrqm83sPYJhHykIc85SkP
eQ678v7a4U/xdLEMrz/I0chHm9sf8V1rQMs6208+9UjHYqdn84JrePH5oFnh
PJEIechDnvKUhzzr1RixyaZXHCNnd41v3DaDYyYeG32kfjj8Om6/3yw5Ey96
HDasXR3GCo9G/pocFw55yEOe8pSHPGc0P+gYPS2Oa94seTilThaTx08aNj+D
sHbodObb9Cw8DV3q8OR4LGvU3nHCarIn5CEPecpTHvL0b/v97o6p0XSPjKha
JyuLc18cb3p/pieP35xw3Lp8Fhb0+nPuw+QYtlhtd2rDIV/IQx7ykKc85GnT
vlyXPNm+jGuzZnWX2tk80f/4haDF4XxxNrjp0C1GvO158EGxUVE8/etjfdeE
RMhDHvKQpzzkmfI376SRgx/QfM/BqHo1svluVODgZNcohjaP/7tmXARSrDpc
c2sTzak2Nb7dfJIBechDHvKUhzyLl3cqOettMAfd/PrcdkIWe7zudqZzTDj/
OfVrddsLT3H685exa+ZFs9XbRcsiH2RBHvKQhzzlIc8JxbvP+ic0jV/qfy7W
bVIiF3Uu8O2uVyBtrf/maxftwvEVxk38/Tecee+/Gjk5OBvykIc85CEPee5y
mtvogp2JtTd8HtnxKdmy18sya+2fsHGrLR4Vc/vFqGabvSfvCWFkv0nvzw/L
gTzkIQ95yEOe099+sB3qb2Kwn4chseZV7ppns6DnHQ8WLuL1emrpq7z42eFW
4hwDLQqZSmTNyYQ85CEPechDng2c8lsM3JzDFce35Znz2YvTfO0j7gwN4tXM
pfmn5duGRXMfrZrcKpvt2zUx79goGvKQhzzkKQ95eu06OqHLuGy+Gdq7SP17
D3io4IEe445H8pBx57vu916grt0Ey4YZOcxpk1o6Ov+L/zzkIQ95ykMeP/nk
xubcdeqZUMInp9RLvrZxar1wRyAPNn5/xy4mGK36Z5QNyp3HTD41r9X5eMpD
HvKQpzzk0WH5xzmFimXxeutBxZq/iGeQVVifD/e2cJ716Pgii0NxOPhNnQ/V
E7nbd83PZYPSKA95yEOe8pBHWoUBvzsdSeKU+eVGx/5No4X73jujphCnbMc9
ufPkGfJFNN3292IQS4/cMMhlaA7lIQ95ylMe8jhtsaP7kJahjBi8oVGlmjls
VfzG28QPnrCYcOiC1YZbHG3dsX6Tifc5/MjqIQ29TZSHPOQpD3nIw902e0nM
uocInZnx7McNE3N+zPb9Z85dfqqVtHSgUwwLNhgX6+13DsdDz86pH5FFecpD
HvKQpzz8sXLugf6RWGLV5ajhZSYNbT37nLUNpWPOnja295N526/or7YXZ3FD
4TvDI6emUZ7ykIc85CGPE+bbGn3eGo/4rHK3dkxOJ2cdqXKlVyQXXcs3PTo4
gZGOEXWjB17H9YJhi+tvzKA85SEPechTHlOPrRjc9X0c8u1cmrfA7nTmRN9b
uLBPJANKdp8x2fCc866UvLDANgwusWOm25/IpjzlIQ95yFMe40ybG2UdeYsL
zWff2NIhnUPG2O9P2BzBm4Odnix0e4ldxz5UHjHegLIc3mqNfwblKQ95yFOe
8thy8G/xHwuMyHy5rHjV3P5d3Kf1oVXr37CST/MvNyz9UKrp1pMj7xiwfMkl
p4QJGZSnPOQhT3nKI8awNq2rdw7s195+OTxvEJ3nDWiSbrjFttZz7V4dOoWo
9T9/XssfgeyLfde0jsztt/96ykMe8pSnPM7VSJvzOs2EdRZHK1n6umCOVcHf
F1dc4ymLkXXKG934/VrctOOB1zD8dJGxtZNMlKc85SEPecqj6uSchqNemzDW
+/PYg1UfsqN1E8vdny/xtm2go1nJK3y3quPqrfH3WN9tpFlAoInylIc85CEP
eXheeeVlLJGBhXlmzJ49L5Glg/3rfZ12CzfejXQudPwG3Srem19viC8D/1R+
4tbCRHnKQ57ykIc8Hlc+a5O06i1Ke+598HRhJseM9a24a9pTLMoMbfInwI3/
a7puTf31r5l1dtGbqTBRnvKQpzzkIY8Ru4vuPXUmFtGjOpjCLLNYP6Gk5cDb
3phQ12vIIu9nWJX5PuGB0202WXWzwpoVJspTHvKUpzzkUeJuq7VRUxJxP7J5
5WJOaZzjkzXkgGcQ2q6tZfZPWBJal9nm5lP0JY7/aN+k+LQ0ylMe8pSnPOXx
t9vFGdZrk+B3ZnpYzU9JfDokLnXipLco6XbPseawdHyoHxqa8jb33Ip4XWrT
8hjKUx7ylKc85bHodFb5BreTUKapVaESJWL4NL/ZjfO9U2AWk92RddLR51T8
hzf5o3Bnk49nvsvxlKc85ClPecojeUk+6y/lUlEo4YzNnrvH4DpuUMEJtY1o
n+egXetiRqz0npqdfOMxRzlNjz8RZ6Q85SlPecpDHjtaDV1f6Wc6nq1fP23e
kRDsPjD/VpmgtxjRi9GtRyRicb+mg56dT2SNYTcyLi9LpDzlKU95ykMedlUr
rvqSkw7ziA/ThxaOw6USUbM8PCJwIu+kwv12JcIt0On0wVgDZwdUbPg3JYny
lKc85SkPedQJ/7v+8rZU9Dy8du7i7Um44NjN72dCMOKuHfCdO/ItYGyXeMnl
OXc8jj3Yb1gm5SlPecpTHvKYMvPOiRMByTA729npxHkjfjrUaPP9cRDm181b
7eLiEHhZ1Ju64ew9WKybufvZ6BzKU57ylKc85eFypZDNssQkZJUdXX7kmVRY
9hpm1zAkELMu7HpaMjwahz+3Ppptf4YlH5Trk7dwNuUpT3nKUx7yGJP10vdR
sWR0i4gcM7ZzKhpVd7W2LhmMAbUyGn1NSIWtR9K6l3XjODuPff1Kxd9SnvKU
pzzlIY+rl67FtJ6TjMMFF9e4NT0VqeXW+i8qGYDKFRtX8eqZinZNr9x4eCqF
trtqLGq+mv95ylOe8pSHPKtadIxZ7GNEqXbFCrydZ4Tj8SoNVu24DIeI6MAb
+3KvW69Q0gyPFObLn+rXwScc8pSnPOUpD3laXZ5ZrIp/Ohw2XazUY7ABlfdd
nOvTNoRLS5W0SA9IxD+WFQ2j+yfz6tJbjuklDZCnPOUhT3nI84bXxc1ut9MR
4bdwySa3Z/i0yLFK6uhEjn/9KmZyqUQ025dZyHmGgf1/1XQffTsZ8pSnPOQp
D3n+U+XX6si6aXB4sWVin1QfDv6y7UaZnsn0y79r8e1iSZhX/KP3j/d+XJv9
+enNy2mQpzzkIU95yPPpnYUvEhumomGVDgOGesZx28/B05YOMfBozX4D8SMZ
T8/EnQ4z+KOFZcqn7j+NkKc85CFPecqzeOfBHa7EGpHdxcarRM9E1uy542gF
YxTLTbh1d14pI4rFupql7YnHQNOZ8kHzEiBPechDnvKU5536dz/3nZWKF1vc
Sjm5v2VhU1LEMrN4Zv3433W7OSloU2WxRfuoSLQq2iLlZ+9kyFMe8pCnPOW5
olHsZHtmIk9EjuccgzfPOhd9v88unh4tbGyumMch2OVDyTHznzGq7ezxj//J
gjzlIQ95ykOew6IX5Qndm4Pl1s872pvuYUTChNutiwUz8EXqiH6Tg3B/Wu9r
4+qmcE6/hVNnTzdCnvKUhzzlIU+T9Z3sbTdzctf5d5pznQB4+rWMXbTYm2Uf
nc6sbhOE6aFl6i77k5vT9+S/Om6bEfKUpzzkKQ95ZrSZFvK9SBZGVBl74Lxn
PFL9zAcWdLjA2J7FbZL3+6Hs1LJTujmGscm1Nvvcu2VDnvKUhzzlIc8H86u2
it6YDqNzHie3AUnYOKHs7vwbz7B6kfhHZ05cxqfwiPtbgw/Rs1/ljTM/miBP
ecpDnvKQZ/Vk08Kc95kYET+ywf1yufshoUCrU10cecbjVCdTQTdEeh93Kpl+
igsdahY8l2OCPOUpD3nKQ55Jr3uvPNjBhOsvSjmfP+aNS7YxHWaYnvF0QvFV
W/a/QucNDTuHjApmqP/PaUV+ZUOe8pSHPOUhz6Ih/h3W/cxGfH03b+tW3mz3
zcmt3YJQJvktKBhs54tRRfxH72z+lsN3/WoyuFwm5CkPechTHvLc5xlTz8Yl
C0+snGKm5M65dU49uz/uFc73A9+1mzMpCBVfb6g/OzGIE1e+uZGxIhvylIc8
5CkPedbvMXpW45VZiHqQUXPS3lDesDiX9tgrlEvKdEqsFBODnRcijtTfHYn1
493gm5uz5SkPechTnvLsF/ioV+GLWdgTOX5P3rHhXDZ1deIq7yDembby7Pim
sVjcfvH0qYPS0b7Y7DzfW8dAnvKQhzzlKc/EobX3dT6XhUnPs7/ZrY3hrM5F
L/EcaejRp45DzVj8GdP83eZl6Sj91WXNL9doyFMe8pCnPOXp8MljfJWt6bCw
Ktxo+z9JTB0weEyH9x7I17Xv9r/ropD3XKmaXpuSMeLYoXDv3PdSnvKQpzzl
Kc9xMeUHp3VPgUsry+zukUbOvdHAO3OgH7radz58ekEwaq9anNhsvwHPniCu
68t0yFMe8pSnPOV5IsM+zd48Bd3yOs6+9d3I74NKf23VzB/WAW173l4biRkB
zq51diTC1ilor1nhVMhTHvKUpzzlWda30a6HHkZ8nnnOsWUvI8397c57LXyI
kQNt/UacT0K1uRa/dn9KwUbb1eknC0ZBnvKQpzzlKc+IHQ47FnZNhd2FOV+r
JaXQ0uNZK/OTN9jm96ctUZ9T4L1+Xf3GP4z4OiW2Y7U7npCnPOQhT3nKc1X9
C/t6BKQioHye7j4rk2j77XuBkheDGNDL4m3RqSkoatuleZE3KbhYsfSpyjVC
IE95yEOe8pTnmU+H4jtUyUDen3mHfa8TyY9XZ1w5UCi3v00e63SnUCJi7vZ6
3m12OPp86ug24n0q5CkPechTnvJ8+SDeuUK9TLhMan08+VgQDxX06b3UFMtZ
kTMCn16Jw0rrZQ+GdTzBViN/15g9OgvylIc85CkPeTZPMHx2X5qOH/84l1jt
GMv5jRpxS81oVlk8659jDd/iyLsvjlX634KHX599hWMyIU95yEOe8pTntvqP
u0XlpGDnjhcHmzRO5bKEfiu67nPn5zpDh5l1ze2n7czTA6obYN7Tf3yJ3L4q
T3nIQ57ylGdq1635fNrn5sWzSzzjG6cxaezey4m1nqMJdvYskbtvrtbyutD1
YzI8Znex2tX5DeQpD3nKU57ytHsYYNVgfQomxC0Lzr6SypHWKx8vTnGE5WSX
wl2XGzE8e2lJ+4RkeG7+kFi4azDkKQ95ylOe8rR9kXCmzOgMHPVJS/VJiGfb
g+fsY+uHcMg/CVUD1yagpceAEd2+GxB1tsGvpo+SIU95yEOe8pTnqUD+qT49
9/zvaL4wI9SXjRfP7h5QLJqexutPJ/6KxZexkwwd3N/gYoVm3eesyoQ85SEP
ecpTnjm3zPNlXMxEjYVD5/TcEcEeoVte9ikUzmKtLzwo1C4Oh/MFW0wpFwyf
yj9/tf6bAXnKQx7ylKc8rXya3PhTIRVe99v59PNNoWdmuV+1NhNNKsVt+1bV
AOsZHcd6LkpG9tsRSY9OJkKe8pCnPOUpz8Rf6aXtWiai/6GqbtXT/r//xX+4
Yv3rLR64+3WqHJWMcaFZtUoPTcXNWpsLnSvsC3nKQ57ylKd8bt41t057k4RG
Mw+GfW2Xe+799pltMkXDf2mf0Oetk9D/dU/rfhGpWP37+e9O54IhT3nIU57y
lGfG22k9KthlolJIwR5fIt8yPqiJ97uDXkh7XM+s6aUQ5Jv/6GOnYUZ47K58
obRHMuQpD3nKU57ynOWz/+N6TxOibs19YrGE7F/m8ImDz8/x/ZkbpSMuuuN8
s7pPasVFoNjkoUeaHM2GPOUhD3nKU57hw4ab1YrMQZ0Nj1f6NQhEC7MB3XMc
77DqhHnuxU65YpJ1sXkrcp4g9oBHr9iLJshTnvKQpzzlOSm8aPHGl4yYdMSz
4/bjRjRqtXv/uVkONGT+ymez8SEGRjTyq/jPba57M8u5xz0T5ClPechTHvLM
zvcwYmK73P7aJ8LRdVgObniHOWV/eIjX5a45Gou9Rokatl/qLXtOh1Wb/u4P
zoE85SlPecpDno9LplZ9mMeHTbOfuFT4mIPztUZbdwl7iWntF9qbB/nAmDR/
kLOlD0fMfVcnsYwJ8pCnPOUpD3muumiwca6Yxs/HRrwo/jYZ9yz6H/LOcxd7
2qd77LW7yQ4Ph03ZuvM1Z5+LSN7Z0QR5yFOe8pCHPNdUy7/x+ekcjsvzwKz7
syA0dnvddFrnu9zk5FChef4XXDr4SaPblcO4oXj0+l/O2ZCHPOUhD3nI89be
//W0m5bDPDOWLkmYFAL3zDqr21a/Q8utVt5rpnnxeJkx2+IqPeGorWH+W+xM
kIc85SEPecizW6WssmenpnFdz+gdp4yJ+JZWfdGrPEF84dLc06/THQRcGxx0
/1Funt/kVL2XaybkIU95yFOe8lx8t/iW+tOTmbevcUSdGskoOMe4/enGWG6P
f7/rVUAMxpnHjBzvnIZrq46d94iOgzzkKQ95ylOeV/Ynj148LZVjIg+dDtuR
hFdtVrZptDeE0ZMqzvDvFI/fHR2dugakwf53PpuDodGQhzzlIU95yrNmo7Id
d5XI5sLFy6Y9uhyNthF933Wd6ojKGZ/alvIPh013vrSskYrsL5eNzz4kQh7y
lKc85SnPFofr3XFYmsPm1vtSWy1+jknzgmz7lQ/EiWY1rjw/GIKW9/etjG2a
hIMbJy4Zmjtv5SFPecpTnvL0j5sQcnxNDpPzWq2ulTvvGtbO3+NPY1/sm9f7
5KkFITBzbXw/xZAMs1dB/cq0N0Ie8pSnPOUpz4p9J24cOTmbK03/S6s7JBK1
zCZmzZ3syYDp+Qp7eQZjvNObo1X/ZGBzXjP7t4GxkIc85SFPecqz/a+HL3sN
zeC84p791/WORszVyY+iWkVx48ot7taTwuEx/PKcJXWycT+p1sopVf0gD3nK
Q57ylKdH2Qsn8ntksNXlNnmyikZj26Y77g/cI5i3cmiryldCMK7xpTPOxizY
eTR7v65ZCOQhT3nIU57yrJ92+cjYMjnc9e7gmbW5vXuz7SinpfdesJ/npF8j
m3vB/+6Hs102pCPkutmeeqmJkIc85SFPecqzV/W9BUY8N9F84P1Kt049gs/x
OUFXy17kxc6nbUoZLuK404YXtXolY9HHGe8rPEiDPOQpD3nKU559zjar0+Sd
iWesPuYZU9YVvo7FX9Wyd0S+VvVn+ftdx/eezXpffpyGrWY/uo1skQx5yFOe
8pSnPK/+KVP+ZKKJE63b/Imd4IJ1mSvaNcq8iQKr6+yckuwKl+S4lrY5Jmyx
XhV/p+clyEOe8pSnPOXZ3yv2070PJjqVqdXEttUF/HOxXKmH3k5olPBhxsdf
uzD0nxqul3KygIBsX98RMf95yFOe8pSnPE4P/1Go1E8TrTNbtLedsxH2VleT
PNqdp9vxwkNabT6ERSvab3nYMQfD++3z7vE5lPKQpzzkKU953On9yXnYABPv
l2n7MuO2C2IqTn96yvSKc4+PPZ3frzvyHUtNalPXhAtDM75uG+r/n4c85SFP
ecqzRofxt6pPzGHjnL2Wpcy9cLtiz2Ghu4J5OXP/hNJzPRjX9GOe6HFpKFvx
54fP25MhD3nKQx7ylGeIx6KoxEE5zOa9l6fWeeFT2/9ltH4TzK5mA6rZPL/L
KjPue/zvZRqK9yzVa7p5MuQhT3nIQ57yfDjwaMMbphw+GlXAOL3KQ/Qce219
/tf+7La1c8FXH/bjiXmD63lSstH+Xu2Tq9+EQx7ylIc85SnPKY2PDi35Moev
jzuHhld9iCfNG/xpWD2QOwb0HNWu4wO02D0pMT3IBMvMQzeH7jkJechTHvKU
pzxfVT1n3cuY2xeGNe/Q+ccNVJo8+WiPYm9p/W3+8ApuT/Auy806ZLUJJ8v0
mV+niud/HvKUhzzlKY/y6R+L/4hLZPUGWxqkRByl+7zK2Wlh6cyyqPhqlu1T
TLzXud7EISbEFTQ0z3rzhPKQhzzkKU95FGhw9+XMyABu6LzkQGDTa9y491GH
K+9yGPejX3rx9jcQfWLc8kWRJvRIiGaFFu6UhzzkIU95yuOkd1g1u92X+Mjq
e/8HJ1Zz0Gu3gH3fTLw+L2JgzSZvGNC87jnziia0iAhxSHWc95+HPOQhD3nK
s4DbwlWV97jgw1+3ypd73cP2OQ2jzoSa2P7cIc+rO1OZ55rr7v2uKZg7Yei3
xkVPQp7ylIc85CnPS593NXK7fRF7LNqc2fTNDS93rPnaJ8PEY+uyrpU0N3Fl
xS3v96S+wajOZW7m7Xv8P095ykMe8pTH7/DEZL+i53Dzs/eh+lOeMy5tY6jP
WhM7j8qsufeTiXSs7RTqfAHNElKaXz/uSHnKQx7ykKc88g+renre68u4Wrhf
A9cWSTy0ZF/N+3vSucQ/sI957lwI9DPbtTCPG9eVmW1dLcWB8pSHPOQhD3ms
Ol76zZzzTthRPvt/WdsyuXnnjMkHuhn493DCn/65978g8/fXJoOOclqZOydO
ebkw/l/PSf96+P7rIQ95yOPS+PUPe/45itpLpwb5P87iwrYfqiWViaXzar7+
kp3Dd45WZgfX3UNbt7WZBV3eUJ7ykIc85CmPiKHvmhXd7YHNHXZNOFIzk4Oq
PY1c6Wbg2EhLY86OdD6xKJRZ5mYAPAdlHFrvkEB5ykMe8pCnPPIdrXas28dA
fPlrKLskLpVz9va3OGWfxDObPkUuaJ/EdMdO98IORmDTWhebNneMlKc85CEP
ecrDfIN/1zbNDNi/e/SxJ3kMrP34s+uttUZOKLLn3pCPSTQNeNvWYWU4KsyZ
2fDUOCPlKQ95yEOe8vgZNH+HTWISKkQcrxW17iYyDu1Z+vN7Gsfcmz3SvGQ6
q66elHi9lTv8S4Ut+Pk4ifKUpzzkIU95hC81mBX7E41vQ+2+XemfgOXbWt4P
75/Ki+43O1hlpPLxhJ/NJl4JoPm3sq0cHiZRnvKUhzzkIY+7A85Yd/j0FNuH
FNro/jodHgPWZEb3SmTwut3vSw83cmSRpcv6LQpldBjT7LcmU57ylIc85CGP
aosa3vZq9JrerSa1bDQkB+8H71ntdzAg976OFto1y8ip36o6FRkRyql9eizd
uCyZ8pCnPOQhD3kcbF5g4poucRxlXPKhbq0sWHt2PWRs+QR5e4cHJq5LY2LB
UX+Gfwqhw5HE0O95EykPecpTHvKQx7cRYU7jnAz0PTujdozBiBFRW1OLJMdh
XK+5Eyt1ymT5ny1K20REctypZr64FE55yFOe8pCHPAyO1l43XCNo07v+8g93
DDA8Xblo/9E0tPzddMfLq+ns5tqk34dySax78U25A0GH/vOQpzzlIQ95/r2X
r1BC+zdctPTKstm74tDz1trxeSdmotGpSrPeD0rgnLpt6nWZkc6cFg7LdkYH
QR7ylKc85CHP8q6WnsmZUdw8+I/NmAXxSKpzf8Sq32l46T14lGeBQNY9Uma3
Rc0sWtnZ1x7/IQrykKc85SEPeQ6vaZZSu0o6bce2+HZkehAsy2WWmhGagCn2
Iw/EXH6EdYcNY0sOzOD2hzfZ620C5CFPecpTHvLc2CDd4Wu3HO6PmJEBM0++
bfT9hfn2EKywv3N/7rMQLB/s5dtvSRK/PT1R8susVMhDHvKUpzzkOfDZm14x
zXLzdNuy77s+jOOvis33Nx15D0Gret2r4RyKQj4tX1jfjOW1revWeV7NgDzk
IU95ykOee/0+VnFZYWAV38rVRhTM5L5asX07hXgzbX6dR2deBMKr/rvGZ6aE
svbA1U6edbMhD3nIQ57ykOdw2zrXH3TYgv3hP6/Encrh7ymVO+Q5H8zH79bb
NO/4CiudErs3rhPMPL7pVeoVyu0B/3rKQx7ylIc8nbb77g/4E4PyWwcVq1s5
g/+PhruOCirtugCOnaNjN3Y36pi4HbsVO1DH7gK7W0xsRRFRFLsLcyMh0t3d
HQa28vF+s+f/33rWus8695yz17rr+vWzi8/pEsZhH61dGOqP84uLVP/i4M+d
ufctyi3NhjzlIQ95ykOe1vcS+iy0SEP5dkZvGiKcTere7vutSxzHl7Nw/PQ5
Ftusbrd5e8SRgzbn9Vy1MBPylIc85CkPeTp1vPhgUEoaxmR2775122F0sLh9
p03NJJotXt6n3fFERLVInGTp5IFmPa4cqr0oDfKUpzzkKU95zmxR/rGpUQpK
tLzR1bXIWyy+YD+236wUPu70ud32MXGY0bp94o0OCfjdus22xteSIE95ykOe
8pRnsacnukT2S0LvmRlPk//wgE+xHfVeJ6XyXsrRyRvsXXGjyIm9Iz9nodEf
1p28v4ZBnvKUhzzlKc9feF/7/Lwk3HDL+f24hQd6PK96o49rKt/HmSyrEOrD
dsPKdrcqyEEpy5rnNp24A3nKUx7ykKc8b3wzXWCZkgxXmwUnuw/wQ6U+ex+V
jUkmBsxYOXRmPOsYXdln9SAda4fO6Wg7y/c/T3nKQx7ylMe3d31irnVOgb+X
QWmrAxE4dmyFw43gBLru2rdxT5lU9gj/u0rxE2GoWr/Yh9rbEihPecpDHvKU
R1Ki48U39RJx9VnDx8UOJ2KPSwWn2TZxrHLRKeZSnyR2mndrwveHdhxw885y
vk6jPOUpD3nIQx525WvNrl4QjMS2k1rZDc4AW5i3WdIommsKA/q0B1H0zl+S
5Vw5gO2arrUe2jiT8pSnPOQhD3ksLDvpXaWzbtx7ZmyVBNss3Bxn2OdluQg+
KW9edlQ9Jz5OzDU2cY1k99jjAd/XZVEe8pSHPOQhj1kJn1Yd3JPE4SeWeRxe
nAyjgcWPzvkVyj9LWFw4YuKIEH9DlE8I4+KeJ6xjjbIpD3nKQ57ykIdL6Qod
LydlsZdvPZ96HwIQWDrANO99IIvuLjnnWponQo+6fCrpHciWlSYW3WuTTXnI
Ux7ylIc8Ts+caN53aw7D3Zp/WTfFjzVe3LQ/6OvCid2Wnl3j7I2FKbY2Fbb6
82GNaNOeMdmUhzzkIU95yKN/0eeZS11SOWH9rfiqM5PpFFL5ZL04e1g1fGtZ
fJQvVu93zfg5PJgP5vkYHW2STXnIQ57ylIc8Zp555/QkMIqRWa8cnpXIpMmb
v+cMOBSAEQ4lFw0fEobV4wZ/fzo3hmuKzwgevyCd8pCHPOUpD3k4Zw+qOyzX
hSVLOrYb7J7GQJeEaXUPJcK/T0zT86nJKNHTLm1k/Xiu/hhQ783dWMpDHvKU
pzzk0aTquhIfN97lbhvPXYbOCVyZ8yC5dHg6DOo8fNLydTbMfFc/nVgqmNUN
Slc6t86V8pCHPOUpD3k8XeHlsubBfSZ1ORn26U4MTYqVf+79OxN/PipzyTw2
F2sGtQ26e/QI+vctPafa4if/echDnvKUpzzPVvXqUGr/U9a97t7zq0sUS2X6
NfVYVpjbiq38fKllBsxNckcWXxyDQc+CE4O8gyAPechTnvKU5+UVp58U/36F
d0rNOv+1QwxX1tsSdqldFnpWOLemxsxIuK3ILnHvr3SUedGlw6pJUZCHPOQp
T3nK8/3zgLPGxxxxKmjUz0tR0Ty5K6zekYJMTKvaKrnpk92837ihxZW/srAy
vOHU6h1jIE95yFMe8pTnnfE8ldgtFDN+3TAckBPIWeO2+nnVzsLY1Lola92M
5dbx3SNLb03Fz6dFAr69joY85SFPechTnq/n3zDfYRgHP8OGDc0bXeOOt/WL
9DqbiYDSO6aF7U7j/L7tH1jmRsLD4nFa6dYxkKc85CkPecozqiCk4vAG8Whr
2bOmmX0IHC4mTVl0IA05j24V/1kkk+tXWAy47O+GIZ+Pnk+tGYcGBqH/89zz
r+fqfz07Pf5/jyf/evrm/7/noqKHbu1s4o+cF3kXfnlk4FVBwtrA7THIMf5Q
7NLhdPrN81vMlY853aDSAc9KiZCnPOUpD3nIM8iukV+89Uk2sa51cHFwDnp6
7Bw1u5I/flzb59djRBInO7xsOKusF9vXLf/E3iEV8pCnPOUhD3nmLW14NGaq
KzYOMru20jwb5lb3BlnYheBanSuBUcWiuarA0MTe2pd3p97+HT0/E/KUpzzl
IQ95Dh3pnfepWDoqfVgYsvxaPJZfTC/jejoALpFDDavufsGi3c573HwZzM1H
D7zbl5INecpTnvKQhzx3VLCr4XkkF6khFzJ+nHTBkHl/Gv34YYvWxsZNaqy+
jWnlTE57J8SxY/SyohcNMyFPecpTnvKQp0mPFf4/nXMw7ev6j/Mi/ZBk99Xq
x/BHWGtlveRT3EV8jvzlm+gWzuTi6wZv7p8NecpTnvKUhzxnbamxot2lNLzY
NeJMvTFJCFsx16Hh9nt4Y9Ju/aCER/y6q07YPc9Z7PBr8PlbSbmw/9dz8b+e
p//1lIc85Nlm7NJWtacnYNCZKyej2mYgYkNc0JSGl/imqmfLJUX8OeCPnAMv
/vDG3bHpBtt+ZEOe8pSHPOQpT64y7NnhRhIuWfxR7+aSNERbvbrcZfsJ2uTb
VMxxfcXn3yc0yPIhWjsYbt1skQt5ylMe8pCnPKcvabooZmcGNpaICvMeFY8U
Iyx7uMKJJzbb2VTdGgS/8Hb5hwvr06pknch2hfcvT3nKQ57ykGfTsuMbNpyc
if53x9YpMTUS593cU2vHBDDTq19D491x2H5hV60+K5M49OfzO2F9EiBPecpD
nvKQZ8G7dlHb12di0P6spR2nRKFd3e7mN3f68USt1bOfGMXB7NGE4ft+F/aJ
xLvFIvcFQJ7ylIc85SHPab2b9T7fKgvpDfIXbvg7GuvdnlQ+NN6RtmlNf1+7
GI2Wj1r1nDU1i92M938YY3sc8pSnPOQpD3ne3huVsGNmFjKOzv7StF40rKz2
pCw8+YhpGxbGVj0ShVGVdr9tsyKLddqFNgxMff6fpzzlIU95yGNBqZEB2dcz
EeHS8f7vnpEYYPxua6P6/rR5fK5nv83ReFTlrwEmA7OYFzJ20rEZj//zlKc8
5CkPebYat8mv7+QMLMuffKLsXk+Y9Hx7LtM7jvfHpYVsrRSHV5vT7666mMKJ
AZ/LrI+IhTzlKQ95ykOe5Xq9qBFtn44tVhE5gyo4IC6savyppATGzDYOKhYf
D5fpF7MKSsRw16eSQW4JyZCnPOUhT3nI0/jr6/fbUjLgXiy0RJt1AXi65PqO
3HHRNI5rNd+jSzw6pxdLP7g0ntW9S+2NOJ0EecpTHvKUhzy3f1oUdfd4Jtpa
W+4MbB2HA5mjvI/dsGfN+k8cVnnEYK1p1LPGrdM5a1nzyT/dwiBPecpDnvKQ
597Rf/gZrs2A/e8p9+cGx2GY/YZLedPcEZp29e/ZHeMw5ubsWuW7ZNK2y8Fy
U445QZ7ylKc85SFP84Wrpxr6ZWL39cZ1m9nH4lCnc1tj/M1xuVnByqjLMbgf
lPpiQeGc37i/oUHEFx/IU57ylKc85Pk7b7bFBc8sPG9m9DonxgMpz3qPN10X
xgau1Uf0Lh2Bc+nbz+/5I5Wdi/n75H6LhzzlKQ95ykOe7b19w80LMvBwnvdb
j5JX2Hv0xBKZhftHz8z0k4aPIlFxv3dyUOd4FnTP+dm5eSrkKQ95yFMe8lz/
bFYNmyFZGDSvea8Wq25i+72tVdo+i+Z7l8+p83eH4XlE68GfY5N4xav/ug7Z
SZCnPOUhT3nI88jZ6u9eGefiuN3HxJm9PGDjNexCi+D7/Dhokv2Yx54Yuu1n
6Knb2RxweNFxk12BkKc85SFPechzZNzXp3WzszEo57p/kxHOWHj84pnY7UHY
Z1Mw+UJ9dxwzTZ99sWUul64Y1OHYuFf/ecpTnvKUhzxMLq5L6PMsA6edPEtt
zn4E2/CmgR0WxGP6zPSfpqO90Pj0yEFFj+XQ2NTsr6U13ClPecpTnvKQx59h
3Y8sXpmMgjKh8106ncDAMUfCj75OheOKlksHm7zDOwP8ulMpl2ajzpUpcc2J
8pSnPOUpD3lMvzvQoWxhf3ph+PFA1AAbDt2etzC2ayZGx0+ps3qHB+z24feZ
uBz2eLi+c8lrLpSnPOQpT3nI496nTTvnzo7DcYcGp71LXubHb9cPRa7KxN0T
Wc4mZ6KQMdIhxCE9gyld2h3ZuzuQ8pSHPOUpD3nM2VF3wfiv8Rji1HV7j+Rb
mNy9Y4uDizKw68DSpbeLp6Lq6zsxH0LjaOLQNMWqcB+VpzzlKU95yCP/+pNe
fd8noPEO41iPtV5oXu55n/YeaRgd6vd3iW3pmG49x37BoUDubz9l3/3bcZSn
POUpT3nIY82vi39ljEvCOuO+3y73isXMCx7dWjRLRIWP4VMb3kvD3ITHVfr6
RHLWpYsDajKa8pSnPOUpD3lUM17ex9IjFQsP+7zY45aEVV0GPHi9zgW1Dw0s
VmxSMv5Yfs306JlUjgyY/Lb8+BeUpzzlKU95yKNy8s4Tg7+kI7v0kRe118Xj
119zaq584sFxhS/ppfsJcLtvtu1gaiq935fdV3tU0H+e8pSHPOUhz2Lx9saf
P6bjXLFil4teCMGwlh89VwVHs+tA16pGPRKwtnllx/VVk2kw2Dui8+pYyFOe
8pCnPOT5anzTR/3bpyLJJG6Vx80LGNFgzLvbpVNo6FjRNdYuAcGHj15P+BLP
qs+OPlrnkwB5ylMe8pSHPO9GzDlycEciqjh8H/jL8R1D2tYZU9sqjSmvm7i6
tEjErgv9Tl9/Fcc1f4e+WrwgEfKUhzzkKQ95VvYY2HjYoyQMM45Z26SmExMf
5336+i2Vzd/4FsmZEI/vJx4kt5qbyO6n+x9PupgAecpDHvKUhzxd3jaZ+nBD
Oubs9sic5n8JLV4MGPp9TCLLnK73otL5CMQNrXLXol8aNwwfnri/cB+Spzzl
IU95yNO90oiiFtuzkRsys9nFVW4IaLjBfJ9/MBdbtZj2fEcgJqwvfuXo9Cx+
OrfB+8KAEMhTnvKQpzzk2XFo+667snPwe4JdfJN3PrgyqPv4hO9PUK3sp+bV
jngjP2lWYJdPOTxheGPPcN/nkKc85SlPecjzcO0tXm4/0+F42+6m59gbWHCk
0tLtVglIbhsZc2qOH/7cU9ug35VsGlSxGX77mv9/nvKUpzzlIY/pNf3uVfNK
wrHWKU0Me7ny5d39dSJfpKLJ/vBP929HwnDs9CZnaqZyf/ejYQVDC+fIv57y
kKc85SGPCfE2ZSu0TkZ5R1vDEw/fMDrKeXWzU6lYa57+/GNAEtLDuwaO2hzG
n+3snbf+TKI85SFPecpDHtZBhg+/DE/CrE4RJ4c9vQXjmCdlvW6mweGviTt7
JKXit4/lx/azPdGw+uKp/VokUZ7ylKc85SmPgCzP5xtqJaLyxJn5b469xKna
nf9JXZIOoysjGjx8kIDBH+3eV3mXiHVvWz5vEhhHecpTnvKUpzyuBqc32P9X
CobMMyr116LTbNjq+Ey/EqlouqzMuSnT4zEm4smicfuTEXXioeezynGUpzzk
KU95yuOuZdHdziPSccneOC64bAD/3PSXzbDZhfPs1bVBL0MTYFbm+Ia+3xLQ
rcalX0+Px1Oe8pCnPOUpj4Ft3Fv1TkxHwvGM6JLLozmk6StLw2WhiDI02TnS
PQE/AxfMj++WiKTsmlefTIunPOUhT3nKUx6+QS/TXtTLwIGotn8eGRzDUWs/
9PDuEYwviTOqxF6Ix4j8+5sK8tJRokm3jHHL3ClPechTnvKUx6W+TRdcuZqG
Lc3crBf2jqVx3ZhzV3pFYMdBr48LpoYg0zblm6llJiwS29jm2oT+5ykPecpT
nvJ0j7ls3vlSKrosST1Tq2ccja3/nl1zaRR6OCz+O/7wWzQaOrd/iYI0rDhX
LDakVSLkKQ95ylOe8oz5w+b786Q05Jh5X21nG8ubQ893GxIahr9nPl1V5m0Q
vljG1TpbJhN7Z/V/drZLJOQpD3nKU57y7O6z9Wybe+m49sHV5W2jeK4qeBQ5
zaOw74xs1WORTQImbJ02f9bpdNwY9Lnn+zyn/zzlIU95ylMednYbl99slY4X
N0IWJxxOYIn9dVwdjDxRzGPKvMXR8ejw9nPmXPs4NK7uXiH4dhLlKQ95ylOe
8vj19P3ANsfTYZ8xbdUJ73guGd7oUqt63sjMPhvzwyIKFUxX+HeLDwBCRvcq
Xi6T8pSHPOUpT3nsPHmj98GTGfD9OqF9hxJxLLWuT5MzTX2xxnfMrx7xQYhe
/YdV6rLHiDFM2zehYQ7lKQ95ylOe8kDLgketC+93kE/1lZVs4nnj673pCdd8
cG7ejiFmBwrzokOF3O+1H/JrF8e+vj9yKE95yFOe8pDH6Ct3zh8dloAOTvbp
d/qms2nS/Z7PbLwwv4TRs6RUd5xotqSRw3JHtpvTMbZTYQ6QpzzkKU95yCPV
ZEiK84s3GDrY7tu4ObncvtjUKHbWG0yznP5PrQc+uOt24m5jy2e8cmTbafeU
HMpTHvKUpzzkMafTxc99Br9hqdLuW1Y+zOX3/OcXl3gcx5qGe5KNmoXj2KuE
XaWGPmCE35cKvSdkUx7ykKc85SGPIbsnnu253IFXvf8+FuueSw83g13tRt9D
r0cLl5tcSMWEFftPscortrVfGjRsUDLlIQ95ylMe8thveXTbsaVPWflR2V8T
v2TT7O/5t71vBWP2Er8yVhG5OGeS+uXjHAeWcljTcvf+Nf95yEOe8pSHPP/e
n3729Q4nvvevl/ChRRZ/Xru4ev+nKODbyaRlg7KRUub6upu9bmHG3s3sfzIc
8pCHPOUpT3k+yDdvM/jFK1YIHuCcmJvN4Npf8x9ODsYmR9Mg6185SFkxyWPC
Slsm238tFmnrC3nIQ57ylIc836wevrJjdU/mpx0LbtYml8Zl63eOHPAIK2tt
DQndm40uvnG+PdK8eLXayRIPvwb+5yEPecpTHvIwGTrO4Fm5QM7vOLPNs4M5
bHPHd/amfmvQvZel75RziWiR8yXBtIg747ImePXbnkZ5yEOe8pSHPKZbxTVf
sMOVJeob9j+5PpcV91uMqu5zD5vKrvsnolc45nkM93o415FFLBf1uWaYTXnI
Q57ylIc8XucbO9v98xIBs4Oq1D6Sy4kVQz76dyCWLL69aGBZd1xffaH31+7P
aHpidrWK3XMpT3nIU57ykMeYEt9Xnqrsi/hS6TVs/XJYusmf5imlX2Nnpvv0
26ct+MQmYmKUA3nR0flaf8dcylMe8pSHPOQxcffihOOfjtH7j0aT6kzP5V9j
yn0N6eIO083tJkRd8C+cd1PObrRy44Evtn//2TGH8pCHPOUhD3lMM57yqdHQ
CG7q67+7xqPCvrh8ZsND5yKRWmx5k5KB8TwYZL+r+RVnvrg3dckYwwzKQx7y
lIc85BHS/NYVJ5ME7i24HdPVNpFPGuWMDVoYj8Dn50rlTk1i407mL17VecKI
lXPar7JIozzkIU95yEMeO21GNvJzjimcN3b1e9qksE97t8i15+JgOu9zR7fE
WG47kJvgVsWfras4lIqfm0F5yEOe8pCHPCxXFHQs25Vc2Hl50XcB6WxebNp9
t80JKG1QPsD8pjVPPthpbWmRQI8BbTN6Vs6gPOQhT3nIQx6HDTMHjVl5HdU2
TD95uHwaJ30aZRFbPhltZoZUqLAxFiWWvfn82TGe2XdH+wasS6Y85SFPecpD
Hh8H7T6dVsmavkZZaxakpnOm3ekda1wS8K1JvzDrnWkYen6A2e8u4Vwy1anx
2z5xlIc85ClPecjjZf6r998fvuDVrmsv+zbKZt8iA4eE7Q+Hw7CGZ6eEZCN+
7+6ebxy8OejltewCB3/KQx7ylKc85JFl5TJ51qDXrDrwUJMw12waDZlRonPn
EDxPb2O/Z3AuvCMHuPf2caXB4odhey+R8pCHPOUpD3lcs+rervusA6zRvJ+V
Rc10mq6LST8cnojAS7XKLemVg/gOnzc4w5NWDv0a5If6Uh7ykKc85SGPe3Zf
71mvD0Zby5uNtq2OoGvNv6u0q56JRn16jf1gmoY6+3on+SGCDZ8amK743/+g
/vWUhzzlKQ95jKxRfnmTZknoafDj08Ll9/mlz86m9s5pyBo+x7ry2wSE9e5g
EGaZyMcLV82pWRBHecpDnvKUhzzcp05alxOcjq35BXt+GQZgxfx3XiFH4mAz
bvSKJUHx2O3Lu9M+JHFB/NdDdybHUZ7ylKc85SGPzCkvHn3IT0VwVnJ23abJ
OOvkeLTjlRtw/rTXfFqvBHwv9dwgt08inZrc2BieFk95ylOe8pSHPHK8Lk2/
YBGDev9UTWwYkoGepk0Ssvz9ePhg2alpR2IRkla3xOmacaxdacfwZk9SKE95
ykOe8pBH3tGTL4w/+8Gzy4vcYeWyUdJ2Tqu1wUG8uaLPH93bOONSrcpx5QJD
ecc29saxUdmUpzzlIU95yCPrtm3fEpVccCRr98qTg3LwakPtYS/qBNAtz6zC
bM+Iwn3saNkSf7pzx930kF3/ZFGe8pSHPOQhj9KmmS9v1HuDP7Z3eL/+eA6W
z9rdIDPQj36J7Sd/v5DM8neKWF9s84KubUz3LZ6YSnnKUx7ykIc80ms1tp6b
4IJw+5ltTw/JwcjQ7VUPBPjTbF4/8435sWxWwiU4uLgr7a5XrxbTLZPylKc8
5CEPeUyz9rO4vcsPPsYPSrvcysbVV6sNLk305y2n67dX3DoGxxVT39RHAH+0
2ZB/8kYO5SlPechTHvIoGnosf8K8MJxb4eJf2icLQ74eDq3+xYPOR1s7Nx8S
AtNM+9OLVofw8s6t83L9MilPecpDnvKQh1XGkHIWhbl251ObtM0T03F0W8VK
Rote81FesXd76A0z+8VVzlYPYp1S69/PWp1NecpTHvKUhzwu7znmXux7Ohq6
e2yuPiYBA7ctuPBt7SuW6lQq9cO5h2xhGWa3YcRTdm4SfyLANZfylKc85CEP
ecTM+WvCoWmZ+Dvlj9VmpeMwrXVu43NF3tDe0KjWFEtPHl1xbX9El5eouimh
tHP5XMpTnvKQhzzl0axuxuZKJ5MxefmObwtWpKLubpNRPnzKjXn/mO3u9JYd
HabUN/lwEW99R/V4tiWX8pSnPOQhT3mM3Ju0e2Mpf0x/0s1v/c4cdK7Vd+Kl
Kk6sOObSuMnJtqg+5vCepsnOXFK+1cOs07mUpzzlIU95yGO+15HKP08/Q2aJ
zQ/7Fc6rufnhHz8+c+OxfJfYevZeeLwhanqdPz3osHLWjV9bcyhPecpDnvKQ
R92WJ37tPR6LYuciL519nYlN83pNdg+9z0pRi5cdO+QFk5Q+Rq8reLDipvB9
27bnUJ7ylIc85SGPh9daTj2eV5gj5tUbd7FrCLbmmdTyXHgPM+cFO7UdQ3h4
VRlvWtSZ/ba3HJs5L5fylKc85SkPeRzrcHxOl4BcXBhUw/fMjBto1il85bgz
T/Ha8Natigcd0Hj35Y+ZPR4y1vlZLQPnXMpTnvKUpzzkkX71fMctsdkY5jrc
p/3TEBR41RuW6XcdAw3G1s747YCjZRdV6Ob1ipNtm9ik2uZSnvKUpzzlIQ/7
s71e1/0YB6O+9a/v/5iBnLigpkFPn7FDyqVRSX0cEfdg+rc5lQrzUZ57xRf1
cilPecpDnvKQx+hB+6Z3ansGY2/VSzq2LRevs3fFxA9+y7crYjafjHsK7M7x
vbbuLRvX6hKwxTSX8pSnPOQpD3mcsH9Sc2zDYL484fHyZIUcDL5z4c2S90/p
Z5VV7fpKd/qvmPmx/N+uHD7ff7pZWg7lIU95yEMe8qj3Kuf91H/iWTv8Yu73
Qxn4Zrvh6CBzR8yruzCt1KNEjlz20MpmdwCdd7VZEGCeSnnIU57ykIc8tlm9
f1NrQQLXrje/VmdmGvKqL8n7VjEQR94V2bUwMZ3HQ1o6TloTwz/nvXN6VTmE
8pCnPOUhD3k0mNup5+GIeJbvWqlWteZpOGc1acrrqiEo87DDiT1F0vjj8pFd
X6cl0XvBxrA279/+5yFPecpDHvJ8mxVrEGAXz3KHgy4v7V54fp5Rib3mhef7
+rRp1SOcdUeNnLFscSLzW45YnlEtBfKQpzzlIQ95XmxotLDHkxje23M9oviA
dBinfw/uvjYMRWemrL710om+ayqkvP0jjs43S20YNTgT8pCnPOUhD3lefNjN
+lfOW37/1H5Vi10ZyDcYnnL6axxK9Mwd2PlSILvcGb1ySnI8G31rYVL5Shrk
IU95ykMe8vx73oF6k685Y2nRY9vnVkmAdd1V6969T8eIXwWzQzuncc4Op+t1
NkWzg2WF8aueREOe8pSnPOQhTwMD1Olj64uyodOqt7YOgvGUWa0Ce2fDtGjn
nesK5635ipqVnt33pJtJXUtHnyDIU57ylIc85Dkqvssp2vmiXVSLToZWQfgY
v6NVA2TjVVZWjMfrDOZtbfXmWdEI9ri4u+YU21DIU57ylIc85HnWaniJyCqu
GNzQ2vXwiDCc3Wdf17RhNkaFFRt7r208b6Que17+Vir/9LkyzftzOOQpT3nK
Qx7yjPZK7fTusjNCHi9ad/dYGP4Ij7BKLsxtba2/rshrFsTreR0Pt52Yyf2t
vddtXxUBecpTnvKQhzyzvj9ZXdwiCPlHjXNXbveH2+8j25YVz8bF+ILkA56x
vDnvVt25e9N4ND7yS3C5CMhTnvKUhzzkueFXlwpnr0Wh3p0Zduc/7IfVsbSW
v85lId+m4ZWQwrp4VtV64F6rCJYdcTZvy8wIyFOe8pSHPOR5cH/Cc6dF0egX
+tjHauhjujW5dnLmsCyUnNJ1bZhxFit8rvlP9iNnzl7ocn/x8ijIUx7ylIc8
5Dktz/n8mOHhKNFp4P3X5x2RUHnWjNG1shF6aGmPdbMy+Wuqx+1y9wNp3+P6
xBU2EZCnPOUpD3nIc01m4Hm7qDcwaVb3VYN64Ti19+qnZzWyYfyjjEPjLsmF
/aOBa/srSbSYW1DSYHwY5ClPecpDHvJ0axF1Of/qerDFh/lmttEwCrE41HVa
4f20TOy3/3UMcyI69OscnMbzlyzMfJtHQJ7ylKc85CHP7g6uuyrUfItAk3NT
ckeEIH2N49waG7PRbbHlup2rE8g5Hi0f10vls10tmmXOD4M85SlPechDnsuC
FlvX2hKKxVW9XB8Y3sKD4E99w55k45xz4DEro3Q+/x72rOXiOA7sHHG8RXQw
5ClPecpDHvKscD1r57Jt4YjKX7B8s9sNrqu/bMCkEdlonpdzbECbLPa32h9W
cVQgfzf9NWrHolDIUx7ylIc85GlTtEzCj9wA9H9oP3Z3fDDgtfity/4suK51
67bHP4thPi1bLv3Tk9977V7jNTIM8pSnPOUhD3kGW/VbZHr7CuxjOzuP6p+J
re8MN9jcj8ODgy5X6zfIZq9uN646T3GjZ+3QtDyvUMhTnvKUhzzkuT5zw4S8
W0/ZuNiMnT7xOWg71Kl/6Zm+uLPiVeuw5tms185rY2IXN04Ji2pb9V4o5CFP
ecpDHvI8k9/g+9A61qjXsN358wZZWN1hy+v4rBh8H/Bsw97sLG6xex7yyNaN
IQG2y8fdCYM85SlPechDnk1Dmyf3PBCISVXqbjv7NgIxhrcums/IRNKoOX9O
np1Fs5YGo7a4uzPKsvLH1scjIE95ylMe8pCns9vq2vWPR6FTiZTUoD0vmTm2
xJHqC7MQ9Slr0rDBWUy4OXRRWIQHNyZPKfLIKQLylIc85SEPeRr49trwpXw0
Xi1t8633uUha9PvhVO9jGirEDTYZujqLBtebFZjWdmWxMvHnpg2PhDzlIU95
yEOepU2drzIrHHkpo/LNmMTVRevsfWCbhIGHH2652aWw73oNO1mr3FOa3fj7
pfu1aMhTHvKUhzzkGZv4vkyjF2Eo1efNge01UnigXOVok2OJcHcO7Fl7aeH+
MmjfP2ennmF5mxOBZdfFQZ7ykKc85CHPEQ3jT/Z6HQubb2dCNo+MYnLG0EMr
0lNheTP8n2VGGTQy3X0AeddQadCUNidHJUCe8pCnPOQpT7v1r74mt01E306P
PTs2t2GOx4tVjazSse9nmegRk9O51qBjpXs9ifn5j0dFN0qEPOUhT3nIU56h
5U3OBC9KRPBBlzq2Qxyxpd7SknvqpKPP3Bldty1P59fGBquzbjjApo7Fe6fW
iZCnPOUpD3nK03RHhcxXY5Jw7HH/e1krnbm7i2uNlr3ScG2Q5c9aT9Noe8+E
3d++4USWOXEtOBHylIc85SEPec5cFVR61V8p+Dyvg3t543heeHw54vDhGCwO
uliq/K8UVrVueKz9lhg69RqW361bHOQpD3nKQx7yXNcselerL8m4ef3nyZgl
yWw7oMxY55YBWOU5KHLrjxR2GFpu5I1iCay2acK0gjYRkKc85CkPecizfNip
eo/qpiLqD8PZTW4kcFDfsIXW7qH4eqtM9VLBSWxgtGVHq6rhbDjEfPYD7yTI
Ux7ylIc85Gnytu72AVEZyEXPu4GOwWzh8eV4+6aRKPqi6JiopVF8uSL/So0u
J3Fs2r6gVdezIE95yFMe8pRn60fTUi+vzEKa2fsinUt6ssBxillCiQgEDLI3
P2UWwuhqBzKGrffDTLvI6tX9siBPechTHvKUZz8jg0HphfvU4YdD/NI2e/PM
m03ncn+HwzLxQ/7EM+GcY7VlaRuThxhc5s71uB7ZkKc85CkPecqzbMsdxw6G
ZGLi322nXJ4TzB5R7iNsO4fiR/jWot6FuSI0vMfzGxsCuK7aVIvWkRmQpzzk
KQ95yLNKfJHRVTwyYNBqbJkn+2O5efqnHe1MfdC703z7rz1i+cU/e/mmfTFc
bv/64oHZqZCnPOQpD3nI06e70ejwoCSEXkxfGDYkjWvKdg3uO3EP3+bf/tyo
sP+1yTI4d7tFBMdPmjm9Ust0yFMe8pCHPOSZW7Dwk/Usd8Tbni937GkO39p1
/vzPVHf2exixqfs+f2Z4zapdw8OXlSafjuv7IhvylIc85CEPeV5/1eFokI0n
e3cYfHvckhx+mJ7jlLrFi+4bDmPZz7u0m/7zfYP5nuy/9Wr03Y65kIc85CEP
ecizx6ik7oNME1jDKmRA5Wvp3HSv3cx7811pZty7WnuDG2hlmlkjcr8Pfbxs
Pm8qnQt5yEMe8pSHPE+O+DlgaOGeX9fvU/9TlWIYWqblmmNPTjEi3yndIsgR
F24WlOh7M4AuC8c7jjfJgTzkIQ95ykOelS/fejtrXy6Xla0Xl1fmOc2/xg/p
Pe0NvlxbU6RHnAsSv5dacWVOCK2vO2f92JUNechDnvKUhzzj+jzI3rUth+aP
bWPsV7th2ewHX53+952m15z5uzJdUG973PS5oSHsvvmq7bpl2ZCHPOUpT3nI
s+9HP8saXzPZ57jVhOoLwmDYbuamNf0D4fDKsoxpd1e8PN+4wYmhIUz7Mf7q
+93ZkIc85SlPecizdAs3t+pVMrn8MMwbTotEoJPvwcczgmDkEBK2eo8jnFuc
eDPhSATbl1z33Lpwf5WHPOUpT3nI89S3DssyvmdziqXPkfLtAnDxXs2zj2p6
oFXZj8Hb/znCKdFxc2McE2k2a8jhk63TIQ95ylMe8pBnmG3eR5OXufwxN2NI
nRmvsW9Djdmzv1+jocFfLyZWcOQAn/qtjzbPoH3rc9ddfsdDHvKUhzzkIU+j
G/f+nLgkl1syLfeF1bPDubwuGSufurHhftuRC/s58liJcP9LczM5tOSVVd9K
xkEe8pSHPOQhz1Ofr3UftTGXzZ2+Vpy74RbMVi9p+MHXlSPnZRtYTXZl+tZ+
V070TOJCz9dGCV3SIA95ykMe8pBnuatXLJ/UyGWm8YdRZq3c8HmHp3/iemca
z9zXatuht1z4amHfMkUdGX0//PiW3rmQhzzlIQ95yPPx/oBmLsY53D3Ucu2t
DgHYGGU/6u5dFx5ImWp91NmRdS/bdO74kFh60MI+ZH0u5CFPechDnvI8+rHG
3Dl/Z7N/mVzP3YX56oZxg26vKzvxnGHnYVePe3CMfclrY1PfsORwu8kNf+RA
HvKUhzzkIc9+DpfL73uQRfdiEb98rkWi8u4zZib9HPjtwbKspt1C2G1geYMf
r+PZ69PQ1QM7pUEe8pSHPOQhz8xqPmk237JY4ofFxZWPwtH49HWDzENveL2Z
Zfr0y+H8Vc3kssP6FHbsYJ4aHJgAechTHvKQhzyfpj/uXDascA7PK0i0NnfB
3JN/ONZ+HMSxZQ2m/BkYwsdHBk+0Xh5P1+ZrhiYOToM85CkPechDnrdWXezr
Uiqb5S/3e1F9ti8P7Km+Li0umDv62ob/fTiYYyoe9Zs36B7vzx03zaliDuQh
D3nIQx7y/FTuSO86nzNZsuOzuROdwnh+El4/iwzgj+I/Mq60DufL72dcW030
wNhHf9k738qCPOQhD3nIU55zRx4tG7Uqm1crTsqev8qTr2+esV6fEsR1HRqY
D5oWwqJRrolJvx/i/va3r0PisiEPechDHvKUZ9bHIQWbfHO40GvujeJLHiOg
+MVyocv9uLlon5gGA/zZp+YnGE32Y4tKfps3PM6GPOQpD3nIQ56RYQaz/ANz
eOdrZkLUWxeU6bek9J/jPelpWD3qRoFfYW5I8W8aFs3MrG4mSw0yIQ95ykMe
8pDndMNnG1stzeZxL88412gnGg/7+dF0VCg31rJO/vTJjyvu5S73yYxi64JT
zWr2zYQ85CEPechDnlFFa65acjeJbab26121fRJ3zz30l//6SL6vNH5jvfBA
tjN1X97FIJDBbaakWqUU5u5/PeQhD3nIQ57+XQ70/isqmnsfZY96vjGdrV3f
xH+/GMZDm0+ZTHsezlt9O/wuaOPORNdJ7wLOZ0Ee8pCHPOQhz8Yu83vcLcy9
d3+1HtmmQgIdfatP6PM9ir3m5E336hXFbmMWbIk2d+WbgnLt2/+VBXnIQx7y
kIc8b/zcYHxjZxY3mFac8cbAjGcOn7n4pFw0jecZp4yzi+JRt/AyzUxcaNAr
pZV7yyzIQx7ykIc85GnTuvutEd2zGFV+RqTpbH8sqDlihvvlMNZp92FrrTlR
tLX63n/nV3e6Vwsv0zU3E/KQpzzkIQ955h8pedOvVBYTBo0qGJBwETusU5x9
PGK43Tek+5lz0SxVOfVDvR/BHDfbKt+icK7KQ57ykIc85OlbzXJSlXfJ9O3y
58sij0PoExwSc3RHEtOqrnQcXLh/jAjNdLhxPI4LB527kvYoFfKQhzzkIQ95
Xphf3Tl4ZxwnzvMuOrlsPOubh9gHr01m/bpd7GyGRLKCz7OZO23jaBb0qdiJ
+6mQhzzkIQ95yPOmf9SLuWsS+Kb/oB/BFhEc2r1z6+xdKfxmF7520Y3/fS+z
M+zHgrdEl6b96ycU5uR/PeQhD3nIQ54xzmGLvDvFcXR8Q7cxw1zobGM0M6l+
JmPPvTns+DCdoedu3Z1jFoXR6x93WD4rHPKQhzzkIU95rp65YkKV0AgemTcl
KW/9NfY8HTJnQ9Fs/kJ64x8Pk1m5Quk/f7okY/2q6ocfvfOHPOQhD3nIU57T
6344bFgnki3GtMjemXeH15fWurQqK4sVq5ovxuhMfu4Ky3Y1Q9Gh0YyJh/4I
gzzkIQ95yFOeDjuGPto1OIJNDTaPsy3iwIo9M38+LJHNmm0Xv37/LINXU67P
SawYyj4tLy+9eSoC8pCHPOQhD3muu2n6efiaGA5xSGg3dqsdKw9oUtujXhYb
1YgNvvY5jsV7Trp6uW46Y7vEjP7rcOEc+ddDHvKQhzzkebr7pt39olO4M7NJ
w+S4e6g7t9yMwCEpTN8xLXJIL3/+vdLu/eqeOewSa765SYYb5CFPechDHvLM
mzXgXf8bOXSuarTMNN8erxc/uO7zZwDjCubv+eP2OSaHRJ50zshl/U7Llm6v
fP8/D3nKQx7ykEe9vF3mX47ncp3JohuVi75gi0HudzYtJUK8PrSrP/82TL92
S671u7CeWrS9faJICOUhD3nKUx7y6HC34fyv39L4xv/lm6C8UL5wdj1Ro1Qc
xnsd3Pkj8iCujTDoW/lrOiuM2hD09/0EykMe8pSnPORR7PIpn5DjYTxV7933
mkWT2aNd6Jxrb5OwzGr/K48pbznt5qsz/VYmsfGZjSN+fUulPOQhT3nIQx4f
FpdFz1U+zK61+lyz3ams9kf/WbtMktBq3BVDq8GhNCvV7vnvXvH8GFd0c32T
NMpDHvKUhzzk4e7et3nrtQlsWL66+ZuZkdy3dO60gr4pmLK8b4WnVeLJ/E3j
TG2j+KvgnO29LymUhzzkKQ95yMPy7PAi9u9TmGrm7F29bTDCknLmNb5UmM/m
ljqeXS6FP6zMWDndnUOuO3LMgBTKQ57ylIc85NFtWY9Gnf9MZHTvLraDKiTh
zLhR2T6V49ChzBnjxXlJDFgRvm2U2REurTui8sSOaZSHPOUpD3nIo8qx5qYp
VVNZumdaCveGoMbCjlxYPRH1atSwNmqXxMGdLK/nBZyCq9uigl8BaZSHPOUp
D3nKo5P1iM0NFqUxe8PUlN7/ePGQZ8jXs8sSUfCjx55GNZPYZN7bY2VfX0BZ
j9LnFyekUR7ykKc85CmP1bcebkLrFL5xz5m3c3Iso1weX72XGwfLFgtbb+pR
uG/t6td94+Q7SHcdMaHoszTKQx7ylIc85dG7ZaNdXy+kcs3+f6qnnwvgoa/1
Wjxcn4ivHfLtX3VM5udBVwKbtHBCdZSMPrM/lfKQhzzlIU95+BcUlDNtk8IN
hn8PmDX3FXJ23e7Z2S0FZcyS4srsTSbqDq1/u4kf4k/erVm6sA7lIU95ykOe
8vAy8Orbt2oSK7Yem/egXiB8coavv1g0FZbRjrPLL0ymTWbU2x2//fC8lt+q
BX+lUB7ylKc85CmPnk5rXOKGJfP7vj4b9n11xNPsw49bbE9FG9+HVwYMSWX7
eQlhd3Y/x6Mpj8eueJBMechTnvKQpzw2Tpyyd+vPRA674DBkSjUPHls7wfSP
Bmk4NC07/8+EVLZoN3OYjZkjS3xYc+9mchLlIQ95ykMe8jD7PbxiLat4Nu57
akWnNpEc7LdzTtHiqXjb+s2IWi9SudvBvGRujhP7TXwQPavwfZOHPOQpD3nI
Y+aJvw5YDo5n6t0KA35uiePAZrctLg1JRutpq1b3sM/g4KIfa6we6YlgLG/y
bFIc5SEPecpDnvKoavbg1OzF8fzktf1d3KM4Llu0x/dNYd+NCb4w8kiPNG4+
Nf/RuKNJMHfIr3My+hXlIQ95ykOe8ojsdzncb24cIxtP+rLAII4Pr9rYfJ2Q
gr33Lu+3NU1i4GCHElsOpOG5XYn9OVUf/+chD3nKQ57yzN96eoRRYCRDNwSW
KBoXxt1m74Ncf6fj1+snV/cuTqN7I++9zRclwd7y8YH1i57/5yEPecpDnvIo
uzl+s/frCPoaZZe8X8GDW/0P12wyPgtd5/hV3u6exXYjjv70HuyNUrGn53r5
hFIe8pCnPOQpj7VRNbtPeRbB675edl7/eLD+0t+mt02yMP1qsfM332ZxjeHW
rK37r9K/yYAebUMjKQ95yFMe8pCHzWTbzS6WYbya925iyPN4DovfnuxkV1if
O88MbFMlmwO63c4PWf4YP0JmvFrbIYLykIc85SFPeWz/WLfFveMRPP3+qfPb
qpk0+7ix8/ipwVjZ+np7o6rZ7HtmS17M2VD8ve755pvF3SkPechTHvKUx5ag
gmJvPCJZ7MiIb5s7ZfHqvTIWm6Pd0OJjhk2p21mMM9laa8Pcwtxm5e/U0n7X
fx7ykKc85CnP1fn97x6aHcouPWdHZRVP419/JD68fD4e1hY/npUuPD/SqHib
NYXnV3ZoFGVktwvykIc85SFPeVazfHih7HoPtmlf4eLdEH8WucYnjkVzcMZt
Wnz9ZdlsGGj2Mn5dGI6tiN5eLejJfx7ykKc85CmPuYs9nl0a8IbX7MY5Wt+2
4vgPcdU3PMjFhhKJ66dMyOG27WlzyvoFwOfV3rIdW5DykIc85SFPeXxqMebl
t12enNNsomf+g3DWHe/SJHFTFm6dSYzJ9s/hugGmZb9v9MGj1htOPinhSHnI
Q57ykKc8MiMtXjoN8+GJ8gb1DapmsY5Do1OeDyOw7XzXKjfL53LTq+plumx5
ByNr63n9PzhRHvKQpzzkKY8e265eLtHbk3lPJwytlJHDkFKHGo167gTPhaO7
XCs8H1bb+/ltfgffbO+ASh+dKA95yFMe8pRHZYOns7q08uDOP2zH/7LOZKZd
qwHVT0Rjmffl5vH9cpnQq1S5yBceGJ0/eUOXM1coD3nIUx7ylMcbqwIjb+e7
LPvtwZ66beJ4fk4Ff4v9mRgxquyR92dzuDeh5up1j/wx0MHq8ePcp/95yEOe
8pCnPMebbq3Q0nUdZmSsdB/SKZBJa587bt1T+NwXjKKqXsih7fSrpe5Z+2O9
lVXnNY+fQp7ykKc85CnPCvMMq888ZoOTSwICojcl8k3KldAa09Jh0SjW6nRm
Lts/HH7VwvY+/yqLvQVzLf/zlIc85SEPeXReF2BntTwQlr8n9Nn+LYOeFnds
Li2OwuLjK9uf7pHBe79K+7c3iGHNB9Ze9aoEU57ykKc85CEPfG2dGxAWhk6V
Zpl+Mstkcul7z8dZBuPkvZpLnl9O4Z2Y8e83zIhj/UD3SZYdYilPechTHvKQ
x7B1qZMPRPkhpPbcxpvS0jhuRnm/Wr0SkF/vTuaWvRnM7tZzxr0SsTx9w+R7
1TB/ylMe8pSHPORxw3DPybjL3jgw+aCbv0cMD5V56fJPhUycOnjSIiIyh2WH
Dq58rb03z06vedCl05v/POUhT3nIQ54Rq4sfOHzNHzvf7pncMSiYkzv1MT/9
JgtLsyLqnjmZzRIX23teuuuCjau3l35WIwTylIc85SFPecaGXHhW0sANt6a0
abulZhR7RVcf/KJ1Fu5lhW02DExmv4pfrK9EJqBtzTUPjz2NhDzlIU95yFOe
Ve4kdCqe+Yijvtq3PhATy9jndXZut83Eua1ZRRZaerG/QcS2XyMzMXL6kV67
msVAHvKQpzzkKU/nvMjNbXwCWO3FwVr1EmN4Prv/1yLzM+C14rrN0jvnWOXB
ghoPXmfi1SynReahsZCHPOQpD3nKs9GYWZ9jK8dw7srj/8RMiOMYr45rb5ZN
xQJjz47X34dw/u1XXT1nZaL63ORN8dGhkIc85CkPecrzer5Ng9xiCTQ3ujdh
2t1EnnS7s3n99Xj8mvEr8NfjVJ5eX27Fh03JGOlwOCK305b/POQhT3nIUx4T
LVsn5r5K4Hlbw7nGLVJ5zW36tF3TQtH2Z/sj/6QWvvcvdqz7Z2U83PLTxwZl
eVIe8pCnPOQpjxRM/zVwbSIrlYu0eDsznUVMn9UONz6P+qMmVI8t7CsVP/QO
rTcjEaUe7k5cNuMB5SEPeQ761yPy/f97NvnXA133ZnT5nsRufl+qNy/MYU/K
GXg4dg3k4z2Dfc2bp/HOtKx0o8L6LJNtkfRzRcB/HvKQhzzkKc8HBzqWW2ia
zL/WWnnurpjMdvdWtS41JITnnkVnf2uYSrPNI9I+bY5GuVGjcXV9HOQhD3nI
Q57ybHi52+UNX2P4usnyd5UNsvi66gKf10EHOGiayRPHmilc+izfoHRgKLoW
3Fg1LywR8pCHPOQhT3m654fsP1/bDvMt+y/8/C6LBuuvDR4aGYnD1bq6v12T
yOtnJ/jX9Q3C1I5buni3ToU85SFPechTnt47bvT23BqB8LynveJfpXDsrVXH
pnZKwJBfVR6+LBXD/Nsm2/sW7p+lglpfbHY7HfKUhzzlIU95WqzPdV5/OwF/
eFvfNvNPYJuy5a+6ZcTD9huDWm8O5J3RV4e7OMcgePjdJXNGZ2DJv579/vWo
/K+nPOQpz07P/a6OOpeCH5/P9ZsVEsuGUaE9WtaNQ/sSdYt0u/6C9yy2VPWs
lIQTibWWJ99JgzzlIU95yFOea7iq+u/FGfgxtPKdDZMiOCP+fofku2GYZflj
eM7Xwj4WXn65u1ka+vWtF/9kQxLkKQ95ylOe8mxdrNbKo+OysfpEslfF+iEc
Pyr1Xd2X7lhwc3OPAYY+2Lre8MjR7EzMbNIt58mMSMhTHvKUpzzl+XTBVoMO
C3IQ//b5laC4QC5fEVln/iwrrhp2Y+Jxn0CUbJpneMY3G50aXj/ZaME7yFMe
8pCnPOXZuuvAxPpzsnG5kWv/zjcDaDSg6MeNNfyZFHzJbGlWIC5Hd6jdck4O
6hmYPNha7iLkKQ95yFOe8pw79NqDb+UyEFXtTv6biv48Mce4ndGuOOL4nUv+
yQFwHGXpu8YyB2l2k/wGDLD+z1Me8pCnPOVhMevelZkhSVi5qtgLqzqenN7s
JDuP+d//wM51M68WhJLja5nXnpWD7U7TfnedaPafpzzkIU95ypPfa9oY5xXO
i8xqufm1XjEe9smb32Zy+++th171iESb148j7j7KQosU4y82J19DnvKQhzzl
Kc9jjx2KF/cJhvHiUoMDf9zF6ulGo2KL57Bx/e+HXoclo6TRq3ltlibD/N6c
q4kOAZCnPOXhZfj/nqP/9Xz0r6dZ649LB5cOxMEj/dba/fUOg0uOfjfuQzbH
W/Yad2prFgISPZr0qxmIvg1bPHP+Ggx5ylMe8pSnPD33Oo1p7xYIgzmH8rdO
eIFkw9HHXxvnsOPkGY2zW+bgVfbWoRMKHPB/PN11VFXb+zVwbMXOa3diXBW7
pt3dgd1id6Gics1roNgdiKKIGGDAlBJUkEYaDt3YHS/f352+/3/GPnuvs9az
njnGjsp5tYwKLAuFPOUpD3nKU56DawbujOz1Gh4zdg4x/xRKw5auWY/Ss3im
eQGv1z45iL357nSfGG8Ej1swvc+DUMhTHvKQpzzlaW1R+veqf2Jw03gptwbk
518H8+2/LsXwZdvHTf+6mo3pBw603rwmAjZbVz88O80f8pSHPOQpT3mOdr3a
MfN7DOY39y9QY1c2Z1aqf+CN3W7+nHPmiefsbKSHv3ZyfhqDZR6rPPj2EeQp
D3nIU57yrH5md97rjxHYWuF3Q99Xmdz39WShemsjYFHK8sypVdmYmrYqaFR4
DOy+PXzX0Poe5CkPecpTnvIM+haWZdIqGBEbMg83uJjCFZt2efl6pCDawjNr
6PZsuO62eHv/dgwulfXuc8vHCfKUhzy//+fZ+T/Pof959phboeqA3YGo4e5Y
Msw2iU4vN2bVj03DNqcK49J25uDfziWPNbkfgUnzbCMd9kz+4ykPecpTnvJY
nWr6wfHCCwzNdNncYUM2Fx3c9Sv3VyTmv+z1flB+P5+09ZzJiFxXeD36x+/7
kleUpzzkKU95ysMkt9MswyYv7qpdql2RY3k8ldX5267GO7Hsw8HQT0yDRUmn
3wndn3L5FaNLH8qkUB7ykKc85SEPh5PHHS8aBfLW6TXzN33Ir3t+Y0un9LtK
82+WdX3vxCG9RKjJiPoPWO7Kl1Zz3mZRHvKQhzzlIY9yVncKBJraAUapn9q+
z6P35b6pxlbnUGzT7h29LvujqlGtcicsrbmz7KdBRnXzKE95yFOe8pBHco+7
U882MaDvjBdDqxfKYpzHsAIxM7ZySaW1VZzTHRk3an37yNcXeH3uiuc3MvIo
T3nIQx7ykId57pBXp4MyUcYrYfey5AQuvnu36rZz7jR6mtvf0DSQr3dc6Tdg
kScNj2oGHTqaS3nKQx7ykIc8QqMMnytXysUXXNjRYLETTe62vttnchgPxR1M
un8vjGXvZj0Zfy6ETUeEF4lak015ykMe8pCHPJqGfKrVp2Y6jid0i2laLgrT
wkc/8c3fH1dUmln+1V9h+ePj++6TZQwvOseMWnA5k/KUpzzkIQ95zJzm7xJn
HQ3jwKbJ391SMexlzxtXXxi4evCQxblPQlm2w6/0s0axDPf4lVHySCblKU95
yEMe8vjatGE7o3GncdZw0r/wgBwE3lxf+sGzSD6onTjp7o04Ts5rk7DUEMYH
cXsqL47LoDzlKQ95yEMefzmcepCVGcQi5druKnMnN//3riyog6sscMH84rf8
cTA5U2ql3a4Abk4elVzLMonykKc85CEPebgUrF6z+/JwvnJ379QlMxvnU8d+
2rc9ALfNn00oMzuHE6rnhtTMDaLN0XdZm5KDKA95ylMe8pDH5u1WpzpEBvOv
2T8tf1tmob5Jm4yTLlE4lRlVq5RjNiNOl2hT8ngk+12/1WbsUt8/HvKUpzzk
Ic++Buy3SfPjiOVN4r36ZmF//eVjtnaIw4XAe4vS2yZy0vlmPz0GJLCRX4GL
lx2SIQ95ylMe8pBnU6vEYm3fBbLX3YpPJ1TJgu+5G/bFDsXi7oBLEzLDPHjk
Xa8s+4EJnB0wuFWXhlmQhzzlKQ95yOf3Ew1jDuyOYQ0b66iM7DQU+Wy+bM/W
eLgsT3z29GcYPj8a6lty4msGL92xr9OdLMhDnvKUpzzk+WpNQau9GxJpbNTw
bVsm4HBzZ8dOZZKRUNs0Ze/ItPy+tuuYy46H+KLnP7HHM1IgD3nKU57ykOfj
BkczSo9NZHT68RtFkoKw5c3cA4F26bj1xCPE0zgT752c3Obmr/f1c5aNcT8R
D3nIU57ylKc8g5d7eO+8Gc4a11OXfirrxOWrPjmEhOcg/fxm8w+j0rDisaNP
j7FJCD+8J7vD1VDIQx7ylKc85bl5+XjLyCwXlB+z99CpRmHslbP5oq1xLv61
XzA0wisOXS5PHR2fk4l/m89wTf7fuvnPUx7ylKc85elg3mtTuE8cAouVGuQY
H0nHtllL26SkY7XhTuXr34MxKW75vpp18utGYIylYVcw5CkPecpTnvIs6uL0
YWVKJpbMr30o1zec6226mM1pEIV2LkXrPjrvhzov5hUr3zcHxVM6dNl9OAzy
lIc85SlPef7bZsdvG5M8THTcdvlluees2v1m+TH9Xdlh2JXrj075oU9fu31H
++Qg4+EvrxCbMMhTHvKQpzzlmXlzzNrD07OwYV43x3Wr7zB+c6vipZcm0LVa
+l8fcl/i5ukXydMH5aJChRE1F696BXnKQx7ylKc8S6VMvGVX3YCophUCPD/a
ccWla9UrGGXxmEfRQqf2OwGF+jRMy99HSxh1mlSywO4/nvKQhzzlKY8LB/Na
1izwDEWmd1zRzd+Xhe4cHDkvPZc9bS+lvzoZTKPJj8Y8tstBfGG7RC/zV5Sn
POQhD3nKIzqrzfOKN0/ALNcnKftUKLe82j1nWP71FfJ/5zA9Npk3u+f02e2f
immr3CpuORJIecpDHvKQpzzOZpWfm9j4IOL2D5u/fXY4HSf1dJn5NYcXIgYP
LHQ5l7lr7pQu+TkQT7qPOxE62pXylIc85CFPebwPbxD/1G8bY4sX9htQK5jz
3u27/dgxlzOHtDV/MDWXjV9sa721YwjnmyeU+dvTBf1e/59HhxL/5zHxPw95
yEOe206a9b5i84hLzf2Sx1z1YYHKC4fk9ctj80Obfp4uncYCLav/GtI1hTuO
ze5UNuo55CEPechDHvK8dy6kU6fUcDYyK7/ft/F9fgvwzLvhmUPe3+sytE0Y
3T6aRV5YkcN9269P7Oj1AvKQhzzkIQ95bhths9A4M5kjrU41W/TwCU/VWt7T
9X0a1/udufb1MRFnXdes0qM8du5ud23RrSuQhzzkIU95yPNcdJ+rPVZl8oPl
3Q2VXP255D5sTs1PYOib4C8fol5jUmXndUHlc7jesLLR/i6+fzzkIQ95ykMe
k0b4f3aOymL5pUV98SuWxV+/aF1/oCd/HS1TZNyXOLT7t03HK/3S6WZontY2
L5rykIc85CkPeRRua9KuuGsyQ4dv8No6LI1OvZOLuO7xw8atpovOf49Guwoj
F5cvk8SKlTILdTmcQnnIQ57ylIc8GhTZM/XNwhAWqft5xOSYTDbs59GgXGwM
nvbeNy/kfBj63Te/t7mNgd/uP0xc9iid8pCHPOUpD3k0OFi+9LpAf3y3r9Dw
eot0bim3yynwRBJWzMy2nLIkFC07Viy4ob6BlR6fyjhQJIPylIc85SkPeaRV
m9i4yv5UtKnh8K5rvde8d3bb5ut7k1DU6mPcrD5RSMTg4Xm28Qw9vHvz4p3p
lKc85ClPecjjTGTiQqs9mahrZT/gYuudNHnydWMzgwHxLad//N97hzbV7jem
9vYQ2qYn1+0zNoPylIc85SkPeWDupMzvz9Ph2PtEfln1xfmXyVO390zCo+zs
Q+WqGtB/RLW9U2+HoGdA2S7H22ZQnvKUpzzlKY/fwTvCHw5KxcLED6V7rQxE
jlfpsEnLU9BhpseJWTufo3nm3rVxmzJR+8n7VQNfJFCe8pSnPOUpjwE+QR3b
RCfip9X9EaW6hqD9uRcd3vxOw+eNcZWmD7+N8CJ3yz+skoOax49dLTkrivKU
pzzlKU95BPms2NkyMxShv5q9G26dgF23Fx/ePDQDFuvrla/8bwxeXVu563Vy
MjbennRv0LEkylOe8pSnPOXh/K2H0/LFz2Ea/3O5V37f5j65xA3DjCR4DHpX
aLdZNspXc1nXZRqxA9MjptnEUJ7ylKc85SmPnSfnNJ490wP2Q8vMXLY1Gw8u
T5qz/3w0zNr1atR+Qy7mVOoRHdZ1HSMOtx/XaFcI5SlPecpTHvKY6BJ84OFk
R942Glqt0/o8dDW9UGy4ize+j8pLyTmdgcNZh/e8X+uJAhlvKlkeTKQ85ClP
ecpTHqnHEm8Nnh7B4jssjnzdmYPtJ48tumfqiKwZVab2KRKMIR8THkxq4oMN
pYs9ONskl/KQpzzlKU95tBrReF/xAvFslh44fHt8Flwuu/VsHnoPLeb0vbwq
2JvHjF+XdHabR4dVruWNd+dRHvKUpzzkIY+oU0Fd4/+NZcfqX7rPG5ONLVkL
jfIK3sLPktUe8E0Sp+0zvrw3IIhGdycHu85OozzkKU95yEMeY+sFPu72K5o9
x9S7ePVWNn41fb96Q+G7dDzawe7FpywadX9WcvmUGNY1XzCl5+nnlIc85SEP
ecgj/VK6ffDLaC755f+20dEslE6OanTcM5C+CYWbB3pm84ir1fzaT6LpOaCa
yd29jn885CkPechDnh6FlhV9aRzOpacT692MSsOzBoUWN+uTyNn/bq25xiSb
aU0vL5r0Npb/eDi6r15774+HPOUhD3nIo3sRhye+sWTXUhZuW7fk5x6bDUMq
B2Sw1LNfzUOHpbPh9sQp1jsSeT90WlCx4iGUhzzlIQ95yCPC74uPUepO3h35
81n9nFhsteiQ6TEwmxeSh88xG5HOpRPdHVtvT+TN3mGJR4qEUB7ylIc85CGP
tN9Jznm1ztBtcRvnYY0NuHjuiv3B/P55bcfJhQN653FSVtmJ79x8eaD2pksn
hzhTHvKUhzzkIY8W3e/kNva8gA8JHexu9UpGu6/hD8s+TWfHm8GPup/M5krb
3u+rmL1GcSP7mXudAv94ylMe8pCnPFfMazXzavYReuS+P168ThKeuSUVdLPN
4NbBLezTvyTTveTdX2frJcHQ/H2ngXtjIQ95ykMe8pTn9yavq615HMHx23ZX
uL4gGvNeccjtBpl8aDeg9u+5r/nx3XWrgW5pcB1VJeLcdwPkIU95yEOe8iwQ
53nifP54byjofKxO3YD8eloAS87GsYTDmCUpE//hjS2tVy/ul403v+e93Pg1
FvKQpzzkIU95+i64tD/uaB5DRi35bd7THcXNHjbJuPSAfkFWE150ewRXE5vA
DeNzUXNVQDlDvxDIQ57ykKc85elwtlGkvVke55nmrdxf8hTmmlZ2qN75Oc73
DjxqP98F/ft8P7PGOwdlt02t7m8XDnnIU57ylKc87ef3TQ28nc3GZl8rFzvw
mHHfBnW9tj0am9/8qGh83BXJzzYd79Y4GwXOOPwy/ycW8pCHPOUpT3kO2rwx
6lrzDHq+edL69hBfrl62v/Qh/0T06dTG45HNA1ReHFZsUfEc9Ox0M/3OyCjI
Qx7ylKc85dl9gWfq2n9SOWfs2KPpFr58Xf7czf1JKXgbfnSgtbU73x5defny
gjzE2j2vuqqsO+QhD3nKQ57ybBHV3+hc91RGlu+yfsVRH+b+3tN2YvdUGJI9
T7BjDFc4u1/ekpOF5J3dYl+HvPjjIQ95ykOe8viYfqL0nXlpPFjfxKn9jkCO
+rJrxMR2yUhmk0Qn8yR2P1/oVIe5KfnjfzW9y7ZoykMe8pSHPOVhunT5h1mT
0+jwckqDlp/jWMl6c50vGXEwnTt8TtVzKaxqVPXuxPuRaHN17uKfvkmUhzzk
KQ95ymNMg+YN+95IpP+24j/uVU7n1wbh25ftD8HC99+/jg1OYnzrX8k257xR
7tbcQ4d3p1Me8pCnPOQpj+WBpVq//RLBqYMGpNo1yWHRM75tHxR0R3bmiqDg
gkkcbTDO6/PMHb367Bl4c3IG5SEPecpDnvIokjFt/Pe6L1l+RtSVyZ9zabj8
ZvHxje5c+u3D6TJFM3h135w+s2sGwvxO+6ElkUh5yEMe8pCnPLZ1Cj4aXd2b
41p5dz6+Poe1VtoW/3o8nGuL2nYqcT+Xbzd6nVnr6Y86Szss3jDAi/KQhzzk
IU95BFQ7Pr1gIW8OvdD9YGx8Dh+W7H9t5exQduzdY/G9A3nc2sn6xpBsDwyz
qhxWtNXdPx7ykIc85CnPyb0tm520c6XrRPvaZlvz6JK040OdUu6Yftmh5vbN
edz9M2pMvbSn8K4W1aXxIzfIQx7ylIc85WllmLHzxGF7tlg4dPyboum0bOrd
60y5FGR6Xr0z2DGP7j7Vn0z/TDRxiEwaseo25CEPecpDnvJMq105pVzSJVY4
Pb3uzCtJHPNq59Xq3TJQfvniZc7hebStFvDe4rwLJhhGHqha4CzkIQ95ykOe
8mx4ZdH59wtvs3AHnxEnHTM52Or1wOH7DAjb2Ht1WFweTe62PDhw8gOUcrhm
PTnJBvKQhzzlIU95zq5k/aFxghO96lWpYf0ij3eGdn7atu8DPJrWruG6jDxu
Pjp8bvmvTihg9LSwrddoyEMe8pSHPOU52erd3nPvb3O22bHy//v+i1PWiO3t
7FxYs07/wu1i81jOtLDd2L13MOXk6irzLG7/8ZCHPOQhT3k4rAnZ8m3EQxb5
+HJ5uWt5vLnm4aEjoY9xsdDbgJLz8rjE48a/5ZrcQ9L4wtle+59RHvKQpzzk
KY+X5TsUc8h4xuWD1jna+Obvy8PWjbm1PRKu7jkurc/kspxZf7ebGx0xffW3
1wPbBlMe8pCnPOQpjyutLS9V2+rLZjVPRxjn9+Pd9zaKiToTgweGLamGq7lc
0XvC6KjSd7Bz+f1tH9OCKA95yFMe8pSHQ/PppWu/8qJheVJRp/x+sMHTn8+/
e7qjdpsavw9PzmOXTn7JI8d6oOb7o+uDY9wpD3nIUx7ylMdnuxHVty5+SWz8
1aL/xxzeLra759SwIHq7WaRfbZLH5bY9JhTp6YNQvzPGVe/9fw95yEMe8pTn
8dg3w8f8CuLsbuUsK8zO4oOxh9fUfx7Nlccmn30QkM1araqUbN3gHtrFzN9a
Z0405CEPechDnvK0mfrdkHEpkAcifNediMpi3PJHKRbuUbzWcVDsg7YpPOd4
rM1uN08GNih0rNuaNMhDHvKQhzzkeeHj57Ruq5/xwYuTXkWcs7krzexpraxI
Xh3iXj6tRSD33J5Su1NQOGfGHAwflT9f5CEPechDHvLcYO/xdne8D4Mz763Y
kZ/XZlt0n/bWM5ImCyu9XxTggd57ilg3PRjNESM/tc/ckg15yEMe8pSHPJvX
HDPk89IQzqjzZMucxjncZX6rg018EFffcxw+Kz0FFvusra/NjaJP9sUnPbsm
QR7ykIc85SFPmL48G3QwlJa3apyKNMpleKkN834WdueD3q1vrcjP38PvxjRr
0jiMQQO2GM4NtYc85CEPecpDnslJVc/5vA/lHJfYJMsTOWzQqnqXAC9flqyw
a15m9VyYNgr282gbwk2N3yfd7eD1x0Me8pCnPOQxZN7p9XNMXvG+3/raWZkZ
TF2QEPD2bwNjTiaNPnspB37VnhrtuRvORkZdAh6sevrHQx7ykKc85Ok5u0uh
n/+444DRiyM1RiVx+pxXBQvWz6BVFduvQUnJsLkS8q/zaAODlt4cGPkhAfKU
hzzkKQ95em0ISnBJiMZc4+MPrtWKYrdfMxZ73Mzgpd7z7x4LisU4953zzeqn
sNSblh+fv06EPOUhD3nKQ56rgqzGFjBPQYvRzweXtiOXZK5dcWZFGtf45/p+
nmrA3iyj5rXeJfJNPbuUpeWSIE95yEOe8pBn6lpeeeuchoYmdUyb7AlEgft/
l90Ykp8L68w2HbI2BZ2mFh1wxTmUq/+a5FNnSgrkKU95yFMe8iwyIPLypoop
OPbVut+TGQnoM8r7/h1bA4903VaxoGUy9lXa0jTr8HxY+kc5TD+cDnnKUx7y
lKc8Z8ZPrmPydyLMwxE8+F4SqvUYsnveOgP7v2g390iZGNR4ZVRz4pIwnCg4
deSH/P1cnvKUhzzlKc+82fXSLixJgNlk14Qpj5KxpOpds2GFEjk/K8/uc8nH
mBJr19dnWBIsvm4/azQ0A/KUpzzkKU953qho57H/VBzmuf3+/PJjMm6v9TmU
6ZLINbZlDxVtGsCcFzVrtb2aho0W3mZGNZIhT3nKQx7ylGfHiInX5+/NzzVD
bCbU2pmMQbf/nrX+f8+L1qo4nMeTOWVI0ut1camo9aLs3A77giBPecpDHvKU
Z82aQcF2y2OQc6LivC/jkuFVc+WOrfl5p0Ddnnftq2ezrlWKQ5ubMWhneuDk
pXnefzzlKQ95yFMewZMtmy4NjMJF5+RzK76lwsrar9leXwNNok5vz/uSxREH
i35beskTdULe5pTcEkt5ylMe8pCnPOq+vxnax8YXGQEXvhQNyc/RDst2jsqN
oKXt3qUVZ+TPw0pNpg6K9Wb8x5bXD7ZMozzlKQ95yEMetZY+eNmq7UueTPxR
u1J0DtzOnbQbfDyYBh/Hh3eSA/jk5P0KBe+H0cbWYUDLYvn54z8PecpDHvKQ
h9uqgGLbmxq4cKVh8rMLGUjbusVne7kgnjw5/eDynGuo5OAT9WlmMEed8LVd
czaX8pCnPOQpD3kUjE2MMZmQn4cHzPDefD8a1Z/bnsyaHcz7YyfHbqoSgPSP
T84u+OHJ/XbFQ6pezqU85CkPecpDHuMuulQ9XCiXvUxfNS+y1Y0fVxz6tjAi
lPs2fJlkFx+KW7WDMh7fPwSjHk5bknrkUh7ykIc85SmPOoevfJqZmE6LSNP+
088Y2PbLpeEXV4fQtXUNfF4cikdvti9b1toJjcqVfezaPZfykIc85ClPefQa
3tPnbn7dT/hr5eavMdlc0anqvtPlPbjaYvuLvjMiMM6ladVl485wxtbigxod
yaE85CEPecpDHo+WD/PbU3AVfHv6zn64O48z611s38fdG4UuJFR23ZmIrwt+
H+0+353nqvXcOPtxBuUpD3nKUx7yaBWzPbrd7ef4XnyPa5UZ2dx2dNSNJdei
8GLB4nYzd2XgZoOzga+HPmR82UZtThZPojzlIU95ykMerYqsfJ7eyB9nrBvv
P9Q7naNHXVvs/W8SVvv8s31QsTyk7GxrOX2LG7IKLxnQcPxLylMe8pSnPOWx
I/Sbxej63rj0fH1Vh8QUur/aWWWNaypCyh2PCInLwoXu09rG1YhBo4WjvN6Y
+v3xlIc85SlPeS6q1yhi/wIPNDOa02PViRT23PJ4+4RmafB51aP5/kOJGG4c
WL2UfzJa5YaMmbcwHvKUhzzlKU95fph9v0PZVS/h1eS41+kdKTwbvfpQh5up
uPdtwbxNv1zxtvtPp9Nn0jBl7AjzDv1SIE95yFOe8pSn8avmjYdWCMcg38xd
9/snMX8KNKtTIg3Xtz99+c0lglcSjwx6vCoJX26svFPGNBXylIc85SFPeT66
t+xU8TpxOJ4XGDO1Qwz9vjasjzXpMPH7Ur711xR+tut4vFr116g7zub+2DbJ
kKc85CkPecoz6cXz/aeeJ8B7TdeJ1r3u8Vm/ziaF6mbh2GhDRJxpFluZjfia
t3YtCgeuXFslKgHylIc85SFPeTYxa50ccTAcv/jyaLeZoSherF3kiab5uWFK
7bEh5zO4qtYZa1vrCNaz6jNqzeJYyFOe8pSHPOTZ5uj+PfcjnPE8b2ixJ18N
KInfpQcNz0TA3V+FXX4lc8vL1isCPBP54GNmVpf5cZCnPOUpD3nIs7SVZdEl
rUN5qFzZ5DqPU3Fnbu2Ha+snI7tK+v3GufFsWiE5c0+RVDaoGFHKPDoB8pCn
PBv+9X8eP8v/n0ev/zzLOIdmrG+Sxl5daq17XjcZHVZ5lpnUJhi7qt38WuD1
a0a5F1zRYlP+/PtYv8TC+UmQhzzlKQ95yHPQ1YxVjcrmcMSZ2HUN9kRhrJnH
1/tlHBhWffmj5Khw3oobnmHTJpUOS12tVhbJ71/+85CnPOQhD3k+KJV0OqRi
No+3btl57eWnsL9vMf7xv7F8vdyuaZeDETzVP31yFet0Ojk9ddu7KAHykKc8
5CEPeZYK7P+rbn4/V7dV4DL39ncZ8yTR6a+FGdzn+vBFjHEIP+zPnXnIkE0e
Kn+lbXYI5CEPechDHvLs/WzolrBtoazt0mrvwSuuTCj93b9klVwu697xgdGQ
O7T8frrE72N53GEeurrJ9vy8+p+HPOQhD3nI08jUuaiPqRPNl59fWGfEUU7v
McLGNiOPe7+ODFmdFo5PthcCOxlyeLV2e+8xqzb/8ZCHPOQpD3lk1E5dfCDp
MqwN0yO6jHDD312LzmnyNI9D8o54/FMyA6E3Dk13iktiEQdnzIUt5SlPechT
HvKIGFCh2q+hV+FY8MzEPY+fIvFQV+53yh+PIpv/KdQxD29ONxwwpIEf/6ld
2pBmsfuPpzzlIU95yPOd36jG34c6o7/Zk7Ujy1tzU4FBE5xj8rh4aNt7//ve
3vSkgc1e/QpBkSv+ARMf38Pm/zwzp/yfh8V/HvKUpzxb1nRzuxEWiO92r9o/
aOrNp2VG+VxelMthjf8ekXgyGSXb2dtYr0jH4QH7zCabXkN0jf/zPPqfR8B/
HvKUpzwf+M1xn2cUh8kW/+at6+DP7ieqOi0fnsXtkYaqXg9C0Thyavkif+fi
Y3iZrpfL3f3jKQ95yFOe8rD3Doj5MTAdXjtWvShTwItXp71qcKdLMmd51Bje
9sQ5fv9+aoO7Zy6CD9c/dt8yiPKUhzzkIU95nCpXp8XBhBy8SloY1j7gEeqb
lW5zKCuMHY9nL/53SjArjw3bPXZ0Buo+Xzd2+QAD5SlPechDnvJYVXtKq+oT
cpA8Z6rJDfcIDM5yvTyq/UM2DH6WVmhUGD2jijQrMyMJVgU+Lx5ZL43ylKc8
5CFPeTyoMN60fX7d9p7U0PDhnzSED9hxxSvYG19r7N/9IjWINqf+sqt0LAY7
/R4uK9o2i/KUpzzlIU95TDO1L7Elyh0efUtx7LMcPLT/6/c3hzAcs7gUF/bO
iz2WBt+0+R6OBWPyZlabn0N5ylOe8pCnPOwGuAaEfQ9hwePh9/2CsvBkzYGP
F3dE4GSxieeWerhzxtidiZOiwzG81pGAmAM5lIc85SkPecrjTMFTvWr3S6Px
DJzZ6WSAk+Mr7/pFo5Ae/3RM6Pcgus2+tP1k9xCMvTe7ezeTHMpDnvKUhzzl
4WBV8Gyvldlcb75rYIUMJ3yssnrN85wYfGqd16/39RiesG1Z71alO7gy8dfn
NruzKQ95ylMe8pSHvc+FLlcuZfLCmwfTV63xo7vNrifGSMCRvMiLfRvFsuKc
RcvOPwhg9pbUlnWmZlEe8pCnPOQhj9BtDUb3b5zKz1efTLhcPYJXK02cduRu
Eqabzyy8I8Sf3qNbjjpRPZWFGvW0PpuWQnnIQ57ykIc8StgfffG0bBLNuk39
Pdsxgm6zDpps3peKAxdd01s0fYm3dqe2dbTI4Vnbuc/+DgylPOQhT3nKQx5T
R/XIGrYjiet++x0s2z2SeYVKVi5glIrG7XsmlihqQPMixard+iuLCw8W9JnU
fT/lIQ95ylMe8rhT8vyBtZnJHNrwYviTQgY2TJi2vGQ3A1ILz/z81DsNP0pW
jf3incix9ha5lS6F/vGQhzzlKQ95uoVVnDTsjYFffWrefPIojU8+Dh/75thr
DKr04GeBommoEhFmznMvaWMTUT6yTgrkIQ95ylMe8nw+efzcZ2ER7PX31KRE
02y2HOzld7tnEHZ+qhY973ACelhdsDBtdhFt6t6t0nBKFuQhD3nKU57yvOFn
3OLSjCe0Df37yfvcXM7IOnHMYq8/vpd6VWXDoOd4f9/vYffZL7DY1GbE5xu5
kIc85ClPecozMzylQucOfliXsexz/585rGPqfitjeBBqdc3ucXarO/v0DWle
YkIAthyoGjzcORfylIc85SFPef6776tFr6n5/b+D6+d9JzK4PNXtYZUaofBq
0G8vTANYeOkyhzfHXmLXyblFO/TOhTzlIU95yFOe1WNtWvy4mIFX5W8cb3HQ
QCuzXs9KXnyFaYaDUw8uuk7nwBVNC5wMw76zF5s5V8qFPOUhT3nIU56NjEfV
tx+bi3PXxrUYXCiUrQwLVm2yv43Dvfs2/1zlKRzXXTpwZLkBq88GjDf8kwl5
ykOe8pSnPK/lNvKtZJ6HJWPrJPyu78sNWS2bHmh+jLMNfQv5RrohZqyX6ezf
Cbgz6WOYaXgm5CkPechTnvLs4jK2br2SeTh+7YjF2G+v+CM85MfkftasaDr3
S872i6hsGl7Cq58j7tzJ2HsxMw/ylIc85ClPeRYPNU5oOyIX7ZZ+PVE8f3zm
Gko2eDjQiavNui97Mf0pbUcGHfAflcj0s4tubs7MgDzlIQ95yEOeb9f8mHT6
US7WbW22KCcqiNey7oRGrVrL2yfj9ucVDmDX7NIdJ//K5NSZWxaOvhkHecpD
HvKQhzxH/th9rv6eHCRuXjC4t3kg9/ys/Gtdfp+RHOSTNDM0iO4xNcptup/L
VZVOJfb+5zLkKQ95ykMe8qyJtqELbqaDJ65OS60axs7PDrjUWmbApYLtlt0r
4MmlEw+nNjmVw5VlC9+ZOT38j6c85CkPecijYe8G1yybpyH5r5VFA9uFc61l
bs3RFZOwxFAu7NbtR1x+3W3W+Wo5rN7M6pafdyTlKQ95ykMe8uhw9861Vqsz
8WyNe4s+IyLZwXRbmVdnI2GSEr2q0KFojinR59vk/Hy0vdLSXb51Z1Ge8pCn
POQhj3geczj9Ox3l/JpOP4sk1jP+/uHgTG/0+lmi74vf+etk29kyST/y+8Kh
D6fUyM+n8pSHPOUhD3nWOBXa7leHZBha7SjayC+d5z+mP2+x2AaxLYwd+r6M
5qrx+4rFtQ/jj7c37x3xz4Q85SFPechDnpbm8bumd/JE1N43OzyQx23m8198
9fDkwi+jo+/nBtKi7J1NOeN9OX+Ra8lfPXMhT3nIQx7ykGf/erGPL5yJY7dv
89oUXZdFjzXbLtfy92G5GONXvR7c44RaT37u3eDN0mOWWl5Zngd5yEMe8pCH
PN9W2FbT5k4GnTKzbZvlr9PQ8ZNqrxjkzVZX5s7u9/0+c05OWjmsjjcXrGyY
VWhFHuQhD3nIQx7y/FS1QZOdUbl08MnNGd/oOiu12veo+O1AXrbsNndtRiCj
ywb2frjJGYNHxRr9csmFPOQhD3nIU569n6++/2pxJq09Z5Wd6hKKsj/tDgw6
EMv99dz6eO4LYOfhNz4feZOA62fbLBrzLQPykKc85CFPeU771eCh8ZUM9nLK
8HAdGo5nbTsdv1Q3nrvOmdvcyc9/Q4+MnWv/NA11OhW+3nVQCuQhT3nIQ57y
nO+65F7v/NxacMJhM8uBz2E7oHunHgEuLHTFnH3+8sCGiiaLfvtno0NG+0/7
p0VBHvKUhzzlKc8y3Wev7BSQzeByFQ6Pn+yFsJO/nz7NjcSHBdUXhQT4In77
wssPp+RhpEurKeUvXIM85ClPecpTnmUzR7Q4nZHfF5e60mdQTS88Chp23+py
LGZbnNlbLdITzg2X+Yy2ycP38JAJddKu/vGQpzzlKU95jBl2bF3E3lzm3q5S
eF/VEJypbXW7xOFh9J/WtcPtQ8HokPose4BzDgbXDDhc+4z/Hw95ykOe8pRn
yI9jJ1aeTaPr0vou+x4YcH9+WOcJ9yJYZttU73Xu/qg7vNMdRKfh8qRurwv8
TII85CkPecpTnlOsDs05kpbK93PtChZtnojZVh98c4pEsfzS9BejLj9D3MbS
7a+5pqJRqd5zzV6kQB7ylIc85SlP30YjM4ZfzKbllZEWNtti/vc+zJvrb1+k
67nn69sdicD3nh83DfLPQJ/MDQFTXsZAHvKUhzzlKc9oT7tVf+1N55pb3Fim
WySmL/OzutAuAcafZ8/88m8MNv0YN8E8/3ijXQaWCbSw+eMhT3nKU57ycOi8
9cqjSgm8+PLTx4U+4SgQ/TFqTYcMxK1J2G+SE4bF1SpHFJyXg/kzI557N35O
echTnvKUpzwsT/Y6dd/WCr+8Yup3KuSPzsusH4w2ycPMG1/R41sIbreIrZRt
kwP3giXn+359SXnKU57ylKc8Hm7pZJ5YIREmZuWsO7+/xkPbHcpNm5qJCt4n
3cbYReB8x3IhrR9nI73pX3ebD3xJecpDnvKUpzzmHs079WFKBoK65Pbw7hpM
3/dvlz3uZcDEgGHn3P+Nx/sTNx5M65qJJt3q7v1pG0x5ykOe8pSnPL7uf3gu
41gGsj4E3bH3NLD26G6jhg/yR4FfP/+tfioR/o9OjGoUlYRnhcbPrBOZQHnK
Q57ylKc8+uy0nLdjdxKsfnROTR+dQYsB63af+/siLtqnGHeaEIsSGS8aVpkZ
CtfW3Vca/5tJecpDnvKUpzz6Rh613PAyFq+be1YpOTqbj0cVP2CTvhw3Lx9t
8G2hJ142xfVluIuIObNbee3JozzlIU95ylMe7m+afjrjFo3fN+78OBCazU3z
PuT67j2ClZPODrJ3DeNHryabzRf78NfoQXanrPLnxX+e8pCnPOQhD8exeRtq
3YzFlbN9m5wfl80pxpOrWk67wIflVl0yN+TvE84ta5d6/Jo2my7FnXM0UJ7y
kIc85CEP7x0b6q05HocnpZaZRe/L4rE33X4NmPKMDbZZ3Z1SPJu+jjfNAr7E
8ELzuQtrDPamPOUhD3nIQx59zlYZWrZ/OEZOaXQ21ySTzW1rn+uX/z9ZBjef
5piSwQjj0bfeDkyg4e3zKLtnwX885SEPechDnh/DZ2WkOl7FCNtSBZ70TqfR
0mONjgcn5+e/9OZ7FyZwSmzTs9kLE/lisuWJu7OSIU95yEMe8pBneJ01D1N6
BPHSqgITf95M4dMTZf0PpqVw7eD6hd+NDOCStw0/L1mTzEFzk+PvjkmDPOQh
D3nIQ57DIwYNrz09lTtqeHQbNSWBw6pa7973O553Byx7NDn9OI4m/vXIkJhK
8yrzOGdyKuQhD3nIUx7yHDXiwq0bV3LpNM2r9qxPQTTvnnnr4VVHrnVJrdr1
xnMsvrjghNWnDHZMwYjB1gbIQx7ykKc85Lm0+vlXI1vlcrFL76Uvpjpy1Zfb
vy/Hh6Ltl6nf11Xxg+e3Hld/LMpi8R++6/NiYiEPechTnvKQ54+goN49j6Rw
19h1k/qXCMTs9EenmnRNRf1+fmZ3Rr/CkKCt232aZdL2UPXIWi8TIA95ylOe
8pDn/dYTc1e09We7mptiUpCImRH/NjvYMwPvhk1e2Iiv86+j/YzVk1I5NrbU
zbU2SZCHPOUpT3nIs7zx9eihDndR4aK1ZXOjdPjY7T5ytEgKnpT/abX8cSJs
GvWvvrFJIhukfy0TuTsR8pSnPOUpD3lOMv44rPiPV/ie6WvUKC4bfnEt7QbG
hGNoixjnVz2ycfOS7/LiSeFsufRW1aSdIZCnPOUpT3nI805vx+xGwc9xKPxK
eJdGeehr1bzEzFJP4FzYcrbRy1wkx7Xwnr33GetaN6o0bd+LP57ylKc85SGP
lAb7ivg18EWxDQeefhyUh0LNmt5tu9wZXt62t96YZeAf8wrNWt9z4e11EQVr
9E2iPOUpT3nKQx7lQ7o2aFY1Ald+FP0a1jEHHTolFalZ3gtVrS56O64Ig/XJ
Qdcu1j+BAml715dqmEt5ylOe8pSnPH62t/nxKygJke+uJHUrnIFrrjGDO61z
wlTbYKvmc5/z97G6zzqPDUB3Q/Ncr2m5lKc85SkPecpjWgt7i8cx6fi8eUr8
nfdJ2HcwfPKbMQ+4uNwW//62UYxvOWq3c1YkJiXaPm5TKpPylKc85CFPeaR/
OmJ1blIWVpR0TjetGogi3S4/LlQ+lp2KVDctuyCBi+08517daICJc9e9C9qm
UJ7ylIc85CmPQoOj/fufSUTz0CSndjuec/W47kt+d8vgvXm9E0Obx3O8VevV
x2unYtC4zalNKhsoT3nIQx7ylMfVrN0Fn0b445+iFycOLxLLhLlpVyrvyuLe
xlnOL3OjeTJ5T/lmT9Lwj//A4wWHJlCe8pCHPOQpj79nFvpdvLQ377co9nr+
nmRO71t7S/cvaYy2njR2s0ccz+/dtvpsUiqOXjWa+65rAuUhD3nIQ57ycGu9
+lG33glccudmy6MX0zi+5neTyGkxfFV1XuGNQYlcPKnhxtL/pqBO3uFx027E
UB7ykIc85CmPFekrykdOT2Fpj6HdM7am8evQF3/dMrjRNnGOYZBZCq+Ojrzc
rEMKHo3sHPv9XhjlIQ95yEOe8uCPvVPsB6Vy6ZzrjGydynXmg/2cTvngfP0D
HzI+pHLml49jWzxIwdfyNXrYd/OiPOQhT3nIUx5bd1t6tPFN5riaJY51mJLM
2Wbnej2+HoXOzj+e1HRK5d3Tg1b47knFStM2+w4knaM85CFPechTHq2stnm8
2ZXEXp4t/nG3TOSWWtcKjRxtwNhPKc16dfzf87H3SnmEpyD3dw1bk6cPKA95
yFMe8pRHqlnIyV7rkpjXYG9YdoNEPr5gZx78zIC6x+41t6uTwaqW9e4FlDDA
/NCQk7sRSnnIQ57ykKc8it7Hu4qjkth6lO+l056JPPFXqvG3gQbcvnbl+TqP
dM5/9nitbZ2g/BxRdnf1GYmUhzzkKQ95ysO90JaSZzKSOCb8VEj4HQMTI3wL
NnxswPOlK9cOOpvM4caF9/10vMKspG3RH5anUx7ykKc85CEP56T6bSeEpXKK
veNu6+hYdh046GjmwwScnhToUa/zK7ZbZTJgymQDe0wuGb8zP3fKQx7ylIc8
5BH7T+L1+k0ymFM4pLPrzGga7w04mHwgBk8/mu1of80d1VP65Qydl8nt388U
dNtjoDzkIU95ykMeKWuO7i6SlMEZgycOG789ij5vFo474hQFv/RJI7qc9cKS
C3VepYdl8kWbymXf2CZQHvKQpzzlIY/OlZeuXzE3k536HS9dOD8v+/qED6iX
Ewl/n5PvatV048Yq72PHnEwky4XW7eqVQXnIQ57ykIc8qpQ6mN63UyZfRXXd
UqxmFMf2f1Lu4LNIRBXfXLDdw2g+9HMY0bPoUTa3HBP1LCyb8pCHPOUhD3kk
h3zKtHDOYOzQaemzt8ZxbL3yrksDw2HSZf6wibcN3Dapu3OjYhEosgaWIwPS
KA95yFMe8pTHV6/tI68EZtBp8fv7ZXsm8vbQWf0LvPJEubnFIgY+TaTX3W4D
65xPwx2bB+Z2c8IoD3nIUx7ylEfV+LpnZ1hk8nvJGp6JbwwsYdz+xF9njnJx
1Wv+CUkGbt963PjXwExsdpl0vHDikz8e8pCHPOQpT09vhyfnlmTSf2iPIr+N
E1nHyrytUefxmIsTnoHeBtpWs8i8WjITV04W9V8S7A15yEOe8pCnPPt1L2i8
6nUmS5h0WFjuQzwbrt867e6L/91XWW/HgpkGjqnXwClpWQZqOvQtMWp40B8P
echTHvKUx96S/y4ulJ9Lv/g+uLn6TSA7HrlqtHpNBHJ7PKy4xCGW2Vt+Lg47
FIPAGXVqLrBIpzzkIU95yFMemwtZfM8Lz6b9vHOFe5S3Z/zX9yOt/4nGeFfb
6tNuR9PhY+S6VZbeODKgRMltE7MpD3nIUx7ylMeasTEtx8Rk0encqeo16r9C
TPUz409ficaYTj7ei/KP/09Ws+tNlt1ARFLfc27+2ZSHPOUpD3nKo0jbLWdm
5mZwycDt4/vuiMbbQs8urtoUCZfJVWz65O/nfQ82b5TqfIgDluwv0Oh0NuUh
T3nKQx7yiEqt9cPYkMnVD5NTT5UKw6PDWZeGn49G79Zfyr1ziKf9xgIvrni6
s6vT/afjV2ZRHvKUpzzkIY9FR5ISel1N45N27bcWNPGjZdN62yrNTMavu86D
6zY1cOvhuuVGTorgnvVzhiXVTKc85CFPechDHjFt5j1unBHE8f2fHX92IpFt
La3ti61Ox7IsUy9Lu3Cajds9vvutFI7pnzrK7FIy5SEPecpDHvKIqh0SZPnB
ma0ftPAavyeJZS9Z3LQzycDLj3eXVna8zpe1qhxvmL8/XHhYvNwO5yTKQx7y
lIc85NHQqH3dWLfLtJ57y7+bXyI7+9QwN47LgGPUCpdpnvGYZb/pUpnQVKK7
RdGg6/nr7z8PechTnvKQR9tKD+qWybBnpUlhtxY6JTG9eZOK3k0z0Mh6ZE7H
1jlY2OVUtXPrwjnYoWy/FZVfUh7ykKc85SGPCkZepk7xN+g6fX+O0fFU9tlR
bn+fU6n4fGXx2/Lv81DFtIWJ25bjnJuVa/+rx40/HvKQpzzlIc/Vle44bMy6
B0e3Sh3TG2Rxm/2sWOOnCVg01W7s0ttZ2PY4pH7C/lCYn93TqNe1CMhTHvKU
pzzl2fnqnDtds8LQ4trLc2e/ZvGCeeLFG0XDMWLRx7hemQlY8PZSmzbRcShU
33Tx1impkKc85ClPecpzY/IMu1oFkuBntvLgM+90fmw6O2NIST+sP9rh0Kne
gYh9VKB5buUYLLbYP/H20SzIUx7ylKc85fmjyI3Yn/uysWf3yqrOvtE8fdSh
5oqSTzFs3rPujXav4D6jmGlBXYPwbqyR3bigXMhTHvKUhzzl6X3O/Wzv83ko
1nN3lw1md9DFNNxiwTF3zA6Yu/2ArTszN35Iar9iLqxPN+3y4E4e5ClPecpD
nvJ8XvFNs75XslAk7vSDesZxmGxbv1LpFT7w21/Ze0/dp+w22NF39GBPxn/L
NZk7Iw/ylKc85SEPefaISTzayiQGD5cfTlrtnwXEhMz6UsIf7pfjv5yt48KJ
U7ODgpe/YKnsNsfKmORBnvKUpzzkIc+eX+69HPbJgz3WHes3olEeEhZU671u
+TM0ndD1r+HX3Pi1+pW3vXx9+fvFxcvpTfMgD3nKUx7ykGdnz4Rr5TclsHu0
Rcl6s7IwxSV17ect1zE7dvf6SjMD88+rQWMjvuDd/Qt6fjbNhTzkKU95yEOe
FivqufbqlM5pXfMsylglYduLr+/LlnjFfYlvXwR/S+CadtMfNRv8mj5mLVl/
azrkIU95yEMe8qz7NbO3iX0aO6c9zm7aJAqmw7tX3lPTwFmzth+p8SCZi1f8
ZVPtRX5dLh3+ZbdVJOQhT3nIQx7y9DnkZZnrksL4X/8cqJ//u6Wtr9X0XJDM
w5Ht3BsdSWBfxw05y4dk8fPvrx5v9jpCHvKUhzzkIc9vS1o17LsllXZFXl96
nxaOfnnnb0yyT+L7pnUHtxjrzlnD2/dfMCyH6W+/9B3YMeKPhzzlIQ95yOP0
/YaLDuSkc3X9aRMi8/uhXUbD2vavnsirbj8Lu68LxpQiZ99XuJ3MuN1vu6zN
r5PykKc85CkPeQzf2CdrtU8m3218f+gfm8eoM/ydf2wLA+vnDt1llhIH5yYt
kgoOCWVOZsDjDXUyKQ95ykOe8pBH8Rg33xZmGbyWPaP2S3d/jli71BCa34eW
LrHeKHi7AR0a7a6Rs88dThUszxZbnEl5yEMe8pSnPD5OXWbWzsbAOlFZ7gWd
E/iszdu31eOS+XZBTstbRhHoUiFs8vBZBryNsJgyv0R+ff3PQx7ykKc85dGu
7MhvR8e94m6XuEjHtGRaLfdbdrpgGptsC3Zc+8UDMcu6Z7e/mIqWda18J9ZJ
pTzkIQ95ylMeOxN/jqh4Kwg3z41M6PAtkb6FJh33Mk1nfJzXkPnD3Tk9+5B7
QZN0TKg5y7j4rmTKUx7ykIc85WFte8Hyc9dUdMz94vr5ZRArz9p6bXznFO4P
LFVmaHg4wzJ+/zKfkoJb7WeeOpSZTHnKQx7ykKc8GmdP37alXDb6GRr+7Rlk
i7iod/cKnotjlzNVrl27HcnAj1eGxzomYe/O/oc976dQnvKUhzzkKY+9f7e8
fD6/3x67f3rtiIrRiK8dtbNueReWiJ5TzWtuBGe+eFJkz5oULJx5v0P7qcmU
pzzlIQ95ymOIsfnActapMPnXdt66jUkYYlJjyMaerzHq4uYyD6dF8feCoOAh
Z9JR4ProgB394ilPecpTHvKUh/3ZTvtsGsSj8F2D/32zRFy+8t4qqFIK/trV
0HfJ1wSGty8/MWhmfl4sF7HrVcMQylOe8pSHPOVxwnXe1oqTgnGhdLc773qG
4/c4432fDmVj48D9l3e1zK8by79sXvMxGZVH33t3ec8eylOe8pSHPOXhOf73
5OjTflhYzc2n8Pq7SH3Xwtu8ah5el85eVK5OLtcO6nw87nIQTpUaV+DEe98/
nvKUpzzkKU8j49Zp6RtfwWXUGNdzB05ySrNBox6Wz0PiweUXprzMZeCj54ft
ynuwvctq7y9u/pCnPOQpD3nI02vrmSfZnf2QsHPTo6dmSxjsGrBrYIc8bB+1
9aGPfxp/Dz03zss5mRFvdhdO7OQNecpDnvKQhzzXm6/qHOtCOH/su2RawGm0
efF6fZBrHqxCZ3046xbMY/ZbC6TuyuUoQ60P/qUdIU95ylMe8pDnALOP5S8P
sOaug+npfRP34FH0kCHGv/LQsNX78Z0HPkLmX7ezokPyz697lF83y38hD3nK
s9B/nvKY+p9n/X55EXV7vKJ35SP2X3t4sMyu8IJv3XMx7MgYk6hViXAbVJL3
6mfylkd8s0e1bCAPechTnvKQ51HziNS9E8KZ0eDNuP/dx3PCvPK4+BJZyI6w
OTqpWzZMq6cdr7Urhtd8ng9pPswT8pCHPOUpD3l2ebK6Vb2QMD5f+9Oar5PZ
OiWzb4pjCn5GbbFI+JqDTf33PSs0/xmPm+cuDJwbAnnIQ57ylIc8S0woW+bT
BDduvJeXvdArh85uj6qu6RKO7Z0uuo5fkoV98+wT+t28hwpfn/X/NiAB8pCH
POUpT3le6mxzZVfPQFjm9Og84X0u6zp0tJu+fy3q3ylS49GxFDgkDe14so0P
PEdFl/JPSYU85SFPecpTnpNNLLZFFzHgzuUcs30lMznX9PzeMan+PPv3soue
OYlwrlXHc85qL2yr+aFhpcEZkP9/tdzrTxUEGAbwBJNxyKDJLU5hc4uKRFAw
cgWPIKAISliDrGiyJGKzGGYTEJSgsg0qIJg7EmHjIiEgxCUGyLNZQIAkt4Rj
EOccLqcDh4sXJCIxam//gX199tv74fnwvt9eiod4iKd4iufKfM5fvVd/R7Rd
sdfHM4Osdmhc8Q3UMDYyO+mMxRjU0eU/5Ot+RObFwq0rLgaIp3iIh3iKp3j6
N9pfuuGkR7xXaALTW3FObRL5zpEJRhfYJEy3jMH9ofjP1zX3os2xdENGlh7i
KZ7iIZ7iKZ5Xy3KKkqs0sL5wqvGNsBHUGvOObDXTM07tcdrFqMG7W5RNOu9R
vGbi3fyS5yTEUzzFQzzFUzwdUiZV5uPd2PH8sNPJJ3R4djay2HW1t20xdduX
vrmMBY/CD6OsDECKa9574WMQT/EUD/EUT/EMvHy2vsu1BA/YKQqTwzT4dmNW
uy5xmlZl1607jqk5rKjxz0szYMpvYKVm/QjEUzzFQzzEUzzjHOMsy50y+EuS
V9lOpxEoho5FPpZkZOwtrW1Vu57HI3ZeCTbooCi65+BvOwDxEE/xEA/xFE+9
ZshiOSCHzmZn6m3rf0X/fudNJ1bvtzdNPOwfnaPDhrDmOkUnihdSvm5OboF4
iKd4iId4iue816GOr5oKmKZvcwvY9RsqndNLB1yMDK5R+s+bz7HJLfBgl6Kb
hxuqsjLfr//PQzzFQzzEQzxava5sPp/RwmnH/Ko3Q3TYePiFi3N3DPSw39ed
2GxgUqrx6MLjWkZcWhrdnd1D8RBP8RAP8RCPwoXc22d9r/EVmzXLytxxHMjP
arMfmOBi9Nrc0z6jnN+SF7ys1nNENbf4p2KE4iGe4iEe4iEeyenK8PUHJ1jK
A7cdrbQ4NHkBRcUa7q0psb2+q5bpEXapK4N6bjrepdK7/fM/6F8P8RQP8RAP
8XjyTsVRVZCRMX0/DZ/8rAeeXl/s6R8bYnZ8dcKeyA58GvvU4DMJWoY9HBM1
s7qfxEM8xUM8xUM8/jC+tV1/fpbhex9pUvp+x17HqI417b2sfNW67KNtfbDs
pFmQ+yAXS7p9fn7bSPEQD/EQT/EQj56AWmX8tSkGmRcWJ3pqOVlhGEorqqPN
izfVmpA+VD64efCD6H66N3zp4247Q/EQD/EQT/EQjx2dz+X0n+hmwdpbM6Eh
Rt58en9i2bwaK+fWfZ/qOwS1s+aTgtYRniq3cHVWGSge4iGe4ike4v/3+VN+
lqq7fuPc3dRpWnFXC9Pu8tksUy3vV954r2HGotLIfS9POGa+XoClheob+tDh
+5b/DffM+pU=
          "]]}, {}}, 
      {EdgeForm[None], Specularity[
        GrayLevel[1], 100]}}},
    Boxed->False,
    ImageSize->400,
    ImageCache->GraphicsData["CompressedBitmap", "\<\
eJzsvGd4W+l5JnwyFHsBSBAECZAEWMBO4oAACXaAFewAeyfBJlaRYCclFqhQ
FNWg3iVoNJLGUzH22JmxPQ7suCZxAjvrJJvECeJN2WzKnuxmvySb/ZJ734Nz
QGliX9+v76eh66XIg9Oedj/387zvOS2jq9OTJ0ZXZ8ZHFcblUev0zPiKom5x
mWzy+xWKeqOXHQrqGPkdFPWLf/RT1C83/HLDLzf8csMvN/xywy83/HLDLzf8
csMvN/z/u6HJ+2ugOSVeY01LK7IkywsMcpmGlotVCrkgXSgXqLgdg147qN77
a4Q5RV7oyKQrkV/VgtKuPtRMT8IwOoqKoSGU9fajpKMHRaZOpqDB7NHUNtvz
yoxCASXwnuPYa+er9f4aRc5X7MhW15DzmVDc2Y/K45NoPLmMjit7GH3/NsbI
GHn7OgafXUX/o0P03DqLjkvbaDu/hVbbqiuvvI6cX+49p99r56/2/io2p6UU
QlvXQc49CMPxKRg3l2G+tIuhd+9g+PklmNf63Q0DBk/zRCNjnmtFx3IXujcH
0bM3hoHDExi4bMXY25fQeXXXralpUkgC5dwF3njtYlXeX4MV6RIK2QUmGKZn
YbpyGv3v3MbAs4uu5oVeu6E6x6AS+ZQQItTLKYVOTtF6pT+tzwpxNrXkoWul
F2NvHaD7ls1d2GxWSAScYL/yc9cKcGRkaJFb2Y6azTWnccli02QnKNIpKpQz
Lnt6R0NdNjpPdGDk4Q4GHu8zxR0dBpkonTsPRa1wZxLKKWL3QB07aLl/iUHu
pyf/6x94v/YTqihKoQqk6AJ/isrybjtG3ISCWt8NtXnQ3XB4Wujd7G+t16eh
Y7oVI3c3MfTWgSG7Wu+72AnOHuRicmtqQJorMyCDyQnMQV6QGqqgAjKKQQeX
QR1sgCakDoWhzdCEtjC5wU3OjKBGW0pggzneL8cif4M9XmvNCB+lswQnibPu
URd4X9LHBDvMtMjVWxLr7iuL9QwapJ7h6nhmzJiAySY5pkxJmO1IwXxPKhb6
lMx4QyLZN87emiOyViWE0yUCf1baYE5wK5VL0ZSSu/1YTnBnVpYWmqZ+FFqm
zKb7lyO5zda6Qjnax+oxfHuNVuoLeJnnvT/jnRn+qcgNTEN+UCbKQ9WoCC0g
owj6sDJUhVehNqIB9QITmiK70Bo1gIbIftQI+6CP6EFJeDcKwrqgDuuGKmwI
+YIpFEYuozDKxpTGXXDlRe7YsyIWrKnBpcRoWSQWqD3vZaWcOvJEsBgTYR3J
wN6GBjduV+LOoxrcf1KDh09r8fhZHRzP6/Dmizq89dKI52/X4QUZb75Vh3t3
K3F5vxh7q/lYm8zBbE8aY6lXuLpKpPbGHLFVnyCgCwQhXNT52SkNsfUnFEP9
yZG6vH6iaxxAYe+Yp3R5JYrbbK7TEHVNNGD4zjrt82uKmvP+TCQmkEMblIaS
4CzUh+XDFFEMs7AC7cIadEY2oCuqBT3RXeiN7kEX+b9D1I6BmDEMS06gX7IA
c/QkmqImUBc5jkrhGMoEo9BFWKBlh2ACJVGLKI9eR7FoHQWiXUYtOufIi9w8
5b18ildtbXnRsNQlYnE4E7vrGly/W41HL+vheFaFx7eL8ORmIZ5c0+LJ1Xw8
uayG45IKjsM8OC7k4un5HDzdz8bTizSeXtXi6Y0iPLtXhheOKjxzVOPx/Src
uFiK85tanJzOxWyn0tVbkWAzpovpAnGIleokCvkbykP9+yu3y1PrUNw9hqLJ
OYv+zN6RHovT0DnTjImnZ4Q/p0dzWXAaqkOyUR+uRTPRX72wBAZhLSoi22GI
7EZVFIHvqF7URw+jSTzCtIgnPI3R/U5DeIm7KqyQaYtqxZBkDmPSUxiO20aP
ZBNm8QqaopfI8bPQCcbJGEOdeAFNklUYY1bdxaLlLT4a6+LDMFSTiHmiw5Nr
Gly5XY17L+rxgOjh/s0iPLiowsMz6c6HJxMdjzfJWIu3PVyR2R4uxdkeLkos
j+bFlkezUW+YHx0XUZG2x3MS1+MlqefRaiIeb6Xi8U4GHp/OwZN9VvUavHmt
GM/vluPpXQOuny/BnjUfJwYy3YN1Sc4CXRRdIhVQEg6nFHKJANryapT1T6Jk
YVmoWlykOJ362Yz6bHSdaMPyF29Qr4Mvp9VQAmACZ2WolniYEcboVhjFs2iK
IXgvmXd2xC7Ye2Kt1gHZomFEtkL5e4+JIMdQhmw/gU0XmEQ0W8SYo7oxHLuC
yfjz6IvbRXP0Mioj51DMeqfAgg7JglMbObfJpQp7c2Ykxk0pOLlegBtv1uPO
4yrcul6E24c07pzOcN7dVFjuLkoivLtHCh0jAsPDEYH13kS0/eFMrPv+fDzz
wKrAw7VUPNzOxsNz+XhwXofbp3U4WNFgYyQb02Yl02dQ2BpUMpI6BFQ0pymh
XC6AWluI8q5RlM8tmjUzR5qyN1ar0b3Szcx/dutzmpr3HUsJaFWIytweM2jo
kYwLR+SLVMSRFlmNBDoriCa7xeNEEwfoj9tDi3gVlVHzKBJOerLDhmh5SCe1
5j0mWKgXUO52TSzmBjKxd7oE56/qce0wH9dtWc7rm0mWG4tS3sLhhrs9Atvt
EbH7znEZ7iwm485qBm4sZ+P6sgqXTqiwY8nGQkcGM1CVYmtQJ5BMLKFEXFS5
8nKzUN7SBf30grNoYYkX19XYWIiezUHP8S9d+py4Zzgr8eJo0CUeI+JcwEDc
GbSK10iYnWB0EZOuHE6cZe/ugXStNIRoPB6jpgwMNirRWSLDsDHevjwYTwl8
GSiVwOkZyk5d8iX2UNpuCrFd7xG5r1tkzLXxRFy2JOFwLB3LxEGOG5MxWpfC
9BpSrC1aOW8pf2tumhwl1UZUTS0wJfNWoco0QnGpy8/T3FqG3t0x5/THVz4n
1jlO66xYTEmIlog1iuPxhxiUnoUpZgPVokWmSHjcnBLcTlm5fW0NykgM1Sej
u0KODr0Sx0dzMD2WgZU1lfv0tTLhnsPEe4Cfk5oml/tvBOb+lWiD2yakVJSD
KqJs1IyPJwUL7SaBs78rFIvLIhz0ybFEknlbphgtufFoKEj1Wo7P2DThJ06q
kbJQRoqPPX86Sy5GUWkJaibnUTG/aM7pHqE4vnJMqFfJ0dpXi/7zs9bjH9t/
XvwQlq+QHGxAc1QbyckNaIu24HjCRYzILhDQXGMKIyaJVRsXuN1Zq6K/LgmD
9Qq06xToqk3DwlI+TpJ4O9jJw72r+Y5LTyojfDfcSW74Z5SB+rZPCcdY2gHq
UzL+J9k+xeshSEicwiI594Z5vjvMvd8qQVuOiMifjLaaDFtXk5xXgYtqI0f+
iKj17wi1487oKdDkoWZ4DJVzVjvdNcxLT7JwGszjBOOvrdC1exM/L32oJd1f
Cb2gEcPSNdREH7cp/dOJj9PojZnBRPwVNESveLQRo4Q6GnmGF+pszZNgoi8b
PWUy9FSmo681g7FuamyPJ8Xul2syPDybiRvXC62jSyo+XP0UVDq5459QLjbn
cVWHv6MhLRItxInamnJhGciynljMeEXNeklg/Hfid/94JKVDm52Eys5O1J5Y
cud381ISPC9XoWO+BzNPz36OuHMihjlZAmqM6oFFdoopjhpmN7Ik0IvxA7FW
WEgoG6OX3erwQeIMei4NhCuMJIX0VRM+Oa1GT2kCBpqyMdid6VixadkdaOei
mHlrS4H753OZq7eKDeMbGl9YG4i03N2RD+cJAdb6VAFaKlLQ0anB8EAOs7Cc
o9izq/gINmtSYqBvrkfDwjJKBiesGXWdvtM5GuoL0bU+wux+9uJzEp7ljmVx
GIVhepjEE+iJW3XkRXTzuwSykrqrwotJfl/HkHQftaJFZ154DyspNcvt42jN
icFYTxYsPZkYqE3BSCcxyEiOZfVAx5/H3+pcl+G5TYm7F2nPrScN3kjnjBVo
oOSvxCUfB6Umt/keMfavUbwM/kwTHQtTVQa6e9WYO5FDnzyn4vE4QKiSC5jS
Mg1q+wlXWVpjdAPjtFyl52PI09xuQI9t2mH5wuEvEt+i9E9GhaAZvSTh1otn
LMnhLXylGKBQUYGemvAKjBKKMyA9Q0Bt1p4T1jHDx5xeICAunISxMTX6m1Nh
ac3C+JAKE1N5wj27njvLMfuXthV4fpCFe9cL7JceGjgH9nOTmpkNZBuRlb8n
PwdBNlD/QJz33z6HejYqkzhznQ/1/IUmkndbtfHobM1DZ3u2ZWMvlxJzN20u
zIyDoa4CjVPHUTNvded3DJE8rQrj7oYDtYF69F9cspZOd/8ClThygvJQF9VP
QGyPKY2yCAUCPX/lAFrlH8IYw2swJtsj3MQGQ9Rxe1ZI6zRnTHtzlgQ9zekY
WyhGd6kME115mJpUM1NW+ujmXXty5rOLSry4osKtuyWKPYfRJ6ybYrPM/yFO
8I9HSmEVYKHephTEUXwoaKOyyX4fk/HXZLuJN5i/pUUpgLlIgaGRQnR3ZSr2
DtKpGO47e4k6BTXmerSsrqJqdtGeVdFM8Uox1xVmom2yDYO3to4KNF4pZ16F
CVMQUkYoyBR6pdtOOqKLxxZ/ohQBUx9RT/L6ORJCO0QpExSvEUdzdgx6WzIw
umJAV5EMswNqzM/lO05sqfkkdMx2dzwO7x9m4eGNAtvhQz2vDJqSEsE/4W6D
u1M/M5VDvOOPyfh3nzccs7dmidBZpcTEfCnT05UmeRUYroqyPNQPdKL11CmU
jU2ZU3L0HFMgRSlBvvaFPow/Pzyqsj4vsznFT46yiEYi0zoaYkgVGdpylIe0
ATJSNrSQpH+OqYgc84nbSsTtI+IODuahqyQByxMaLC1pbHNH4vp7r/a9+5l4
dpVmrt8tIWig561EjC2njj58AHnMubEYbM/B1Eq5s7crNZZ3xZIsMVNdW4Tm
mQm07O56tM3drKOHcEdZjCW5aJvtwdTb1wy/WD57VmAOaiJ7MRK/jwrRpEIS
6PPEY/aSoHSYojoxlXDeqY3oel2+gdYM9JDRXZqIzfkCrG9ordPrKl+qcX20
lYR3DrNx72ah5eCRPvyVH9MUd3c8XeMCubs4ERNjGhxfKrF2tsmpOO47W0Gu
DEZzLcwbpHhaXnVmlzZSr4TLgplE7+iTC79YuGOOnGANScDjGCAGKoi0BPE3
Vx5Co13UT+S6YMsONfrkMhO5+kngdpHRTzBtZ7kQJ7cLLBOrR3KZ6+Rh+MqV
DFLWql1X75X5EIViW14TxCU/IYxkxCeaghWtXy/H1Gg+ZlZLFCaTT7QANqEz
asJOG4c60LF/GuWDY7aUzNJg34WKM2Ga7Eb/7T2z3y+UzkWTUGwWz6FbesZJ
Cwd46ZjKEJ2Xio7Hn7cmBxT6YKk9h8BSnRLtBgVGG1NxZlOHrW2tYXzFJ50/
m4M837mixMtLubh1U2c4+7Cal+WYwSvit8kAZSaUjJfcM1gaj+lhGta9SoVR
J5ByV2MrJKautgCts6No3z8L/fCEK6e4nuCo3OdeXhFbJzrRd3PXHPALRfRo
QitJ2bgCU9yuLTO8K5C/T7b/UROuR1/MFKmJtg0Sv3Qf2Ng7iJydVakwE8+c
78rA+W0d1k9q6RFiRR907rSI8cGFTDy8pnEc+qxIWMclAjZu7g6O5GPxqj8X
q2eqzFUakYy7irlKFcfUt1XBNDeCrgunWed0a+o7zPExmT5fMRh16Wgda0fv
tR1Lglz6C+RDUbgRHaS8NUpOWZOD63n5zJqAFBgjjBiMPUHAdp5t3/rks3Uo
RWjLT4BJK8W6JQcX9nRY2dIIRxaP5DOkCwLxTXsG3rqiYm7cLuJu+phzWEtK
w+5srJ+usrRUJcRzZzRUa2SehuYimI53o+vsFtrO7zMlvUPW1DStD56JLClo
HW1D95Udi1ye8Losp3mjsCSqNKIFPdILqBJv0NIQ/ZHCCwIz0Sg0ERaxwVRF
9nHsIcA6kC0glUos2mgJ9mZonN/TMUubGp7fGjSCUHy4mYS3D3NYPuwFSc7B
jllHVDE40ZGB9R29vac9JcG7mfARlcBZb8yDabQFnTtWdF+7iJq5BVdOYQXb
ZOfhlK4tUKLVYkL3pVNWVVHRLxCHzvIXEFLUgb74aygVWcnRR+K4ioO1aInq
wnTCWXdZRAsvjmJEJWD6sqLRp4vD4ZoGZ3cKmYWNfJ84KiLOO6sKvNjPxLXL
GpYf+cSxjOVGYcGUhrW1EtfYJM1Tc7Zcs1MVJL+rfB4ZbmuoVDItAzXoWJtA
7w1SY22fYvvu1uSEDFZEdiciH2E4I63ovnjSnqfTUT8v4DFzTkAcqiL7iYB3
GK3wOO97JKllo5Yk8m7xJGYSDugQArgcz/V3TOYJMVwmxZWtApzbK3RbN/N9
xQitCgnBy2U53rKl4+oFWrFh1/mkM4ynC7BI2OH6ks49t1TIS+emusmNucm/
PyFycVFnMJbKPK29pWi3DqDn0i46rxyicnzCpa6ssybL0ugCEkitQ83oOr/u
bibO+vOWs6gC5aiNsqCLCKYRTpLAavLlXYUqMB2GMAPaREOYkO3ac4I0fN8q
gJ5QhWDUIMP1HR3O2wpd1q18oUmvCvQ5BBHw2YlEvLWXhstn8xQbB0cCKqaI
gNb6JGwsFGDNVsGzF9ZsTqqagIrJV4QRfssWWf9C+Oz/8JU2YeQqAmdrhxrt
cx3o2j2B/juXiOAXUDlBBDfUoViXj9aFYQy/98AQSH2uCcEJHWjJD0xmaiL7
0C27iua4y9BFLtiVIc1e6OC93l0cRJhCZCeBlSVPh/g414UKZLtGmKhJwJ2z
RTg4U4jJsWx3iyaBbiyRH9E7Vvgnswl4vqfE4V62V3geVjxLNSwH0GDnco1C
fiSonaokN/pb3iqUOlLIax+usAmxtDQqPebBMnQsdKF7jwh/9wo6Lh+wwqO4
oR51M2N2ndn88w2lcIMmUMLUEALWFbcPk/QmSqJWXJkhrex8DbuDXRNIoy6i
GT3iad6Xfb03b68Mx42JeHShGIfnCjHen4H2nFimJTfW2pQvY4sEXxFE66UC
T586CjcsUjzfTcXhdpZicU/FK8C1QEJidTgHtiu15sKwYF4BFqqRCP83JID/
91E6EXo9QkcqOxup+Ew8lwlRpOsCPWlFItR1FqJjsRvdpxcxcP8qOlgnGB9n
dK3ttFQs59vXXJESShf4iz1sx6UjdgfmuFsoE224c8LazCkBmdCH1RCOM4Kp
+HPWjIBUvvcQpdCT1DDVqMDTKyW4dFBIclsqujJjCAzHwJQRg9Z0MdOaHu1p
zRC5m9OjMFkqxq45Fg+nZPjAluq+tJ0hfCW6eVEjwkKzEquLOufElJavOLl6
JYGrV3iKbqBSvEUtqP9FvvsqL3qYkyonm75Kefx/8CvWlpY0T9twBTqXetB9
dgkDD+1oJyooHxh0ZOYVsfD2b5wK+N4bUYHAUxtRDbPESlRwHQbxLgoJaWiK
7MFQ7IrHHD1McZ0nIa0X+2OuNQnPr5eyojOrwylYrYjGbJEY86UxmC6KwWiB
GANqMRYqY3DQHYcX8/F4e11unZhI41KMv3CPoPyJygQsDKuwfq5aoaN86EWC
u9grjJv6vSO5WbBzkm1O6v+lWJ7IyR3uILfFNrAcFCcRiwG2lpZ0T5vFgM6V
PvScX0X/45toPLnBFDa2WpPlueQM3s8+78IqSuA0CivQEj2JsvAO1AjM6ImZ
I/XIvl3il+TNBpzdBeaquGBYO1Lw9q0yXDwotE4sqaxXWqIYW50I+03RODDF
4LBdgn32/y4J3l+UumyWBIXeKOfrkWOOtYo4zJnSsbxeZqvNjeOLU6uXGe4T
SR4fFax2krjYvqyZ7VMeTX/NeCV2sRJH+RyFJCvemPx+wawmXK2kqm+bqEfn
+ih6r5xG7/0bpJKfd+WV1dBSwiH/lTvkPB8/KgIERcHFqCT8wywaw1wiQUBB
D0oiZxk6rMORGlRES/2lVfxVVQIOfNhPGmcPc118MNb7lHj3bhkO9gu8zTfW
Lo4RgcLRI6AdI2Lzs7EYy/MpsfWt6RhFj1FCJfGufapUhKWmZMyMqD1jxwt4
JThJRQDqrygPazd+G0MUxZn9r48UwynhJHc7XHkQYm4oy0QLyXOmyVa0HW9F
58k5DNy7irbD80xJz4A1LdcbDv/CHcXNKEkV8kCJOS0gzqb0E7lyAhQeTTAN
XUgxowlSu+mgHGduoNKe5a+wph2LM6T4iUh1G0f2KUe1oAtt0TM4nnCIhqge
NIqtaIm9hMbY69BHb0IbMUiAtcIqP5bKXpXL+UHsr+Z4vxib3F/uVAbmetIC
MpzJgVkWuX8uuRUVNxceaK4LC7O0C8Ltw6JI10xcNDYSxK7jcdF0o0BMqiBv
VFmM8hDsWNLx/v0ynDtXYGbpLHd8kHvDmIATPTmY3zSYy8K8WqMJwtipP6RY
zs6r1kJtkyD7H+QrQldCfKplC04uS/M+F8IiO9PYXo3W1Vm07i67W7pLSZXc
i56DTfQ/vImGzU1nXmktr1pubkVlSA+UOYhK3bnHEpEfqERxcBEMoSQ9RXSh
STiEZmEf+X+Q0NxRgj5TaCCjTjiGavKdPqIDpWENKAqrIqMSraIRa+qxaFtt
eLbbKDQQlXcSlc+gWXKaJO9bqIk5jyLhBJMTYrSnBOYQHctpKSVgp64NMj+B
Lck/yZUWlMVkBhWCJkCvCauHNrQCBSGF0IQUIS+4EMpAlUcZXEXsoKdSvTJE
0I0h/tbO8GD7cGSYe0YSgXVZJE7Lo3E5JQb3MyR4OycWH6vicDsjltlMklgH
4mLYDh+PbiwbtRG49k75c602f2t9cjjOTWXgvQdlOHOmwPDKbqTMqpZgpTMN
0xMFzo7aVH5Olu3TM1QLCYOvk9Md8E3MEGdjLSHV00PovHvdHBfsZ280ZjIt
/SSLLRMIuHYetdYla3Jy/j9zZuGWZqjZ2HEUBuWgLLgAhpAK1IbVooGUTi2C
FrRFtqMj0ozOyBZ0RzaiK7KB/N6IdnaWQthMvu9Ee9QQyZOT6Ii2oitmG52S
c6iJHHPSQXmsulnxDcbQFHe9sIiYqQWN0WPETKfQQpJNveQKKkTLxFTj0ET0
II+YODvUgNxQPdRhRugiWkkJYUaloBml4RXQhqiRE6RCWqAaymADciL63Bnh
PSQxepHGPhgZgrMJAlxNjsL9tGg8z5Lgo7xYfEsjw4+K4vGfy+Lxu8VSfFcT
ix+WJOAdtQyXMqTuhaRY2iSV8mWsm+rjafUfHZnJ1kII6sUTWV4z2U5r6f4j
M/krDvQCbJmTsDimZsZnS0glqefnvryNDYZ6Ts73b5SV+hlvq1BSCaeheciM
1r0Nu6ahkd1Iqn+Jq7G1EG1L4+i7d4Mpau8jUK2k/okzGDerF0qgJwGGYA3q
wgrRHF4Ks4Dku8g69EY1oT+qAYOiOmZQVO0cjjJQb9jHRGUkVw5HlrmGosqY
zohS9AjL0SssQ29kJTmmAb2idvQQo3TF2NAUveYuDK1QsO0/DhViiPHk9gah
mmmIMhLjDaIpZokY8KzXgM3Se2iMu4tayWVUiLdRHDUHrXAYdHg7ckLroApv
Q75gkGw7jnzhBGhi6PyoBbNKNM9BfzQbUh5rTBjupkbBlU/sopPhJ8Uyr52+
XxiLXy+IwZfyRM4nqRG2K7Jgw4rAz/E0RYg/KE3AN4oS4VAnMKcz4+2TSVKh
SS7ncctBsZ36fyVp4p9e2bAtk7jGUja+cK8Ue6wNZ1V8ZPu9PnvgazI7bM3x
WOtUYrY31z3Ul68w6eU86Q4w6+VxtobsOLe6OMqVMSO06NMTDPp0+Rt0iVL+
hlAll0fwDqCXCzz1rVVoWZl1t1w55GczSIEpZRp7a9G2tYSOq5ecuaVGn6G5
qc5QWuwf4s4ndb8hRIWm8AJ0CEowEKV3DkfXOEajK23jIr1hXFQqHBHo+Uwo
IMy10J4VVOnJC2lGYVgX9EILzOJFtsPqNEcU2YYEuUx/VC16SPnWFbOJdslZ
pjS8xSz3C+YNHk2MH2hT+icQGqgmAFzNRa2oCw3Rw2gQT6ExZgVNcefRIr2L
ZpkDjWTUxt0ggwCv9AGq4m5DH2tHmeS8RSfe5gwdYh8UBnmD893saPy4SIrv
FcTiU3W058tqkeO9PKH1TmoofU4awhWagZbFKH/mm2oJflSaiPc0CbipSnRv
ZCaYB1PifcmJ7dofffjlBDYTa2RrNt65X+oN1E5i5GTOFlwLbpYE9kPvdBF3
qQCh3SR37tTEEs6agPF6pae3KcegSwk95nMN1aurcHqOJOYX2RoyJa72fCmG
yhIw05CEtR4lVnrSYO1Ow4nOdMx2ZGCqPRMT5iyMmrIx0prDDLZku7obc+gS
ktv5ksZZWa5BM8Htjrs3FIG+uAu11pWnocnSgY7zNtQsrlhTM4rYL8wqeZqt
WJXrKFbnWbXJ0ez8GoEY72fR+zNYkU4K+MKgDFSF5sEUoUVPZDFTH5ZvVQVk
EHaTRkYm9QbhL9kEiVL8ckh9U+TKDa5BfmgriiL6UE5CtTZqHi3iNXTF7mJa
/oAcK+NvTUCPCLI8g5EGAh2kzCDe1RV7iamJGrOl+EkIU8yDimB3EfG8mpg9
woAuoSFmDfViC+pFzdQbbmNkGRXC1BEvNIrM3qVBDYRzN5CcUC9ZQR3xsBpR
n8cQ2WAoFegU3ksG0bUEJhYITNxOiYSLjiFwLsW3dbHMx/nR5mc5As4jAoXE
IZw3k4T4PYLunxUmwEEn4CA30TaZnuCrq9mJMIawRTu1S/mW63i95grxmneJ
15w+8zmvcXgn2f6TF8IVpPQM4L3GMSJ3nG+Nw3J1PEZKEpm24jRzQ46I05GU
JfCgrlJ26WCIpUouthmVIlc7ufGhEimmyCFLLXLs9Kfg4nQ67qxn4+UFNV4c
avD0fD6eHGhwz5aPOzYNbpJxfU8L+14BrtoKsbukZcZ7aWu9PluoUvF4d8xc
lpmCuu5WmGybNnV1LXcXESz6uOrqCtA8Y0GTdYEpLS1mjBWkNGjSoL9Njb72
fLS1FDD1jeUuQ02xQVeqYtd1/t3rSBRtrw3LQbtAQzhAKcoiu1EY0Y7C8GYU
hJvIMEMbzv7dSfJ1F0oJ3BtY6kbyekvMKfRIDzGWcBdDsgNXQ2SfQebD1wgC
XHLnQGQJyUJsBppFb+xFkoFWCBurIxnlAsksV4hLnIKRuEedeMheK2o1VIv0
vplVo0BCmHGKrVaQbasWqC1V4ckGfaiIM1ug2RQWAJssHC9JEf7bWgl+oIvF
N4ti7R9pRL4pcctIeCDztTziTcUJeE4SycnMBMVIupwDBj8P4a7cOrl//HlP
ee/Bf/QU72Sbk/oJIWV/6xPSu+7ATpWRir3WF9pJtksdMmw1JuC4Qc60aZMc
DbTC1ZafiKaKWAySWx0rjsFMlZSURPE41SnH+eFkXJ9T4sVeNj44zMP7l/Lw
4GQGLkzKXbt9UvfZwQT3heFE5vpsCnN/LQNvnsnDy8tqOB/o8EVHCT56qceV
szosz2lcve15tL4ki8dQscdQY0DT0qy76dBbC5LSTk5gJcFjoJPRqM9CZwuN
4YFCloPCOleArRUtNlcLYV0owtRMCUYmy9FjMTAtg/V2Y1ctrTc1EpW95j5R
QpNAxbIPdIlIKSYeIQnEiroY1q47BB5Oo4mw9pbYszCRYY7dR7fsJnpkl9nO
vbMktNym8pew6465HlgI6zYkmRSgL7IZvaRy75WcIXlsH8XhDTCI+l214l5L
rdiYx9nYc1oahq/nivDDAokXMT4rjjW/rxEJecQg8Ol6kRaFXyNocSMvwWnN
SmQnSGm2aOfs5e1AWKh+Ytu/IwX5d/8/XYFf82SlEogbdHCrEvh0ZSF+YuDr
Nb7re4x1DVDfIoD0X737cleMtF7vlTE2czzm6+Sw1iVgzRiH7RYpznYl4OKw
HNePJ+HNtTR8YScTL/cycH9DiauLyejZjWJKrgfTIyUhPFCFEvUTbimgSLVI
2cfyIpjbG1n46ocGvPmgHGe2dczUhMba0pRL0ETF35bEXqJRo3ZkAF2P79k1
SbForUxDT2s2RgfVmJ8vwtpGKXZ3i3HzRhmzc1JrbyyTGlbGU2wHO2q3bbsQ
m1vFWF4vx+xKJcatNRiYr3d3TDVYyqtUbOHOfpa8P8O95uwT5jEdUQZS13Wg
WURqOVLPGaM6UB/VjSbRIFqjR2GKHnHWRBRZSgIl/JxaEKnpQtzpQUWoFZqI
OzShL9qCPpKweuKuuUityCVuf0t7eCA+zRbh29oYfEMncXxaHOurmgzVfn6E
jshILRCPszmJkJ0KYtHeQPUQ/00mxrlCSOS9owlVH714/+EreuFb7eSlF7fJ
+DNy6AN+ccoxK5VBNj0jJv4JyR89vIpj2EW4DPXfCBn5d+8Gobcg15EjWyjD
wxEZc2s4Hg8mEvF4RoHHcwrcn03CzWkFLo0neC6MyZih2SiUvgh1JX31mI1U
c2xThG2R+fscMJn8OeA9Lc9agogH+Lu32hPw4eMifOndSly7VIL1tUL34FA+
ra/lG/VhVm1qMgztZlQ1GtDVmIGFOQ22Thbj7AU97j2u9qyualHTXALjyqo7
v7mHXz5GX1zNsp1eynZvnaBZpMHstA6W6Qqma7ndnBMj+q+c2Vd4XDQJ5AZT
qIwd1BuGJvLTz9wQHGeuC44zVAeK+I5giDXhmBy5pC4sFq2iJu4R6mOWSeli
RH/0APolq+iOu8zmlFzOPgS+KI8tJgQ/JDD67aJY59dLY3lqGMI2UxlzbhB+
WJyIe3kJOFElQ8D/fENBvU1UNeuFeob6P69Mnc6VCx884sqF10ztnXwmSMBO
5hqoUz5TW7y92A+9JNNJHCeYd3Hq1cdGqbxr2EFyBHsW4aJeYJssjrSNFkda
BnUCZ9JLf+9aPT6D04Tj2qg/JPsaj9yE/TipPHIHlwkuLfPbWec7R8ZfkP2/
dbSmj+xtH1cLmVubWfjaRwa89USP/bPFzMxcgd3co+YwItyhzctDVXE2+s2Z
WLZqcf1uFXbOFFkK8iVsFU+qGjFqzA2kXt1BxeQCLc8q8BEh+tys0nHqeAZO
zOowulDj6VzrYhff/hUn8AGHQoQXakBHDKA85gqq4+7DEHPKXS6yGKoFpe7B
yAoMiEcxIL3gKo9o9RnT1kPi9lfThaRWlzLfKYtTfKKX+IxpJ3rHG1+n8GFp
DD7Kj8eVvET7VFki+yVNFZBQ+mOyxydHxmTrdzsx5oesMW2vY3WgkNJTQupV
Q5Ntz7ApwGs2fi6aXfMJ6sfempLd/2ixVR7loja5bMHzS/bqDPVTLrD5BXS+
rqWTncs56m6+JNv+nRz73HdsoDdCN0mEvvegCJ9+uRq3rpdhwVpoqDapeJMG
0ioxsYUuFcPsTPR6AW49qmGmlzS0qkB6tNzFUFWChoU5NJ3et6XrqrnIDhDu
jchdW/O5WFguw+hao6tztY2V8i85wblmcIBF7p8MVcQIKeIeQi+5iDKx1V4i
6uJLV/OgQIVBksoHJFb0S6+R6POjsl+FHw5iQ/CZKhq/Y4i3frsqgS+/A9mO
o4dAo1t9yg+/RwjXU1U8c0Ar6FmVkor/nJmy4CRm2iVmMk2oeIt7214g+Anq
G8TD336lbj1R9Z8Rg//TUcI2kBQN6hEZDNn1u/wzDn4WasKbw9k1sXz15c3/
9jFNJK6vkwD5uAqXL5Z6LONaoZ5onF/CaNDIJGgqS8L4YA5Okax3+80699BM
vlCukh8toCrTZJGMOQjz4WV3nrGLn9VVEI0zGyfUWNyqwtjpLntDT8nn1e1P
IqMQBZFLRN2PGJ1o3FIgaPSd1TUoLMdg9BCG4s65aiKHODUHKkYEgfgoNQLf
JDX09yoTPfOKaGt3TDTbbPN1O9iwdd1OisTXtPG4r0507qqTjtTMQts1omY2
Gnb2/oOa2Y7Vu95yx0EQMfSV9p0E2tjJB5pa5eOKqDSLQBAXr74paPt4sQiP
DtT40odV2D5VZO8Y1rBfWHTJEpiqUwiVpGE7X4brDqOrdYjmp0jNhWnxqGxr
RtP2Dor6JhVylc43OW45OaLE6lIBFnaNmLo6atbkxBGg8372eXnZ5RPZoQ0o
iT6LkphDS77A6Ju1NgwIsjEY1YRBUkkMyW5a2DU0XPcuxHBXFsp8JUeE39An
4Ht1yXimS8Bl4prr6XF2S2KsoUMmYfUq4k9VSvjCDzRSvJdP+GK+wrylSfHl
XDOVQnCaizWeX/hbW9LCYbdm4aPHRNW7WnP3jIo3kZ+BEEQL9Rm3fxovBr9A
HdQ6Gb/vXQ3lU6xQT1Hu5dZ4vP+0FI4HeiwuFVqqGnPR0ZCGE/NaHN6oxOH9
OjQu9SlUKoFvVZJKIGDKqspQNzeP2rU9a0Z5HZ+a/O1b4wTwl4tx4kwTM3X/
OC0lwfjnn1OsWR4g9yJ3sdiOAtGKQiU4WvDkGBCWEv/sx2DsSU9T9LwXMjnF
hisOCN98pAhjvkyI9+83JuM3jSl4r1SOu5pEXCTpdycr3m1NldnHFFJLp1Si
MEokvvxqt0rC8ENiiOfaRM9FTRJfTDmoQqKUj7h1vXzDx1AtCcT+uBJfYiFj
W2thu3r53u+CWMZN89pmP9zscTkZp71X4ht93Hr4L5Px92SwudbhW1oQYmiS
BTK7k0p89YtVuHhQgnZTJmHBubj6oA6nrlShYc3iqZnv4/m8s0hLEunQEJpP
Hzrpli5OzQR4TXLX+vEcWNcIJz5nco9d9a4e/y+va/qYXUlypFZ4ArqY+y46
cohfOKHoEaQz3s5uzDQs8TdsKb8iIOmJ/UQoNgIp++X4MOaTwlj8uUmJP2hN
w7eqkvHliiS8LCasUZtIvDkBe9nx7qVUmW1IHkc3SqXhR0FD4eMcCT7SJuCa
Nkmxp0v3zao5vKTyH7mFxLyyFToCPNs9CjjvlsB2UmMfnqUpNbc/1/F4n+z/
+0dAzGn2q945awNV7YM1NhUw1B94U6TiaO12sK1PHYlbp1X44ntV6DCmYtFa
gDtvN2H0ZBVazq1aqybqfYhg1qTJUWFqReMpG6PrnyRYrPI5tWKjR86sTtNY
2KjE9EGHzWjS/AdVe3JC65EfuQ6t2G7NDq/ylWP9ESUYiO4l/rzubo1Z4WpI
AdtWMs8H+9kvJ4a5P9ZI8IcNyfibjnR8WiHHNwxJ+BJx63dLFF7XPpeT4F5K
k9lGvJoW+wDU8yBVhC+xatYk0edKlEdzl3KCAc+8XJD31GOe5SYZ3rPrYNvQ
uMZmaV7BNu+DF3/FrdvlSYSCwLKb+hE3C85hspfzuabrpHh2U0egQYndc2U4
/6gRrdYme+V4bfBrsFBUWYHqqTlULW2b0/R1fKnqb94aTMHyiQLM79Yz1hez
CpVJR/2M0yA32exPy/3lUIV1Qx11FqqoVUV6YLqvqiU1nYrpj6wnHjvpmVFc
5wQQ0LUhIY4+YQSWJFHYkYmwJYvGmjwVe8kynE2Jxdn0RJwmWWBbKcNKcqx7
ThFr6xGF07UkrfnWnu7ER+Bjth+sUZgPi1NifHqQHEW5z/mc0xViPN/X4vR6
vmdiluZAgRCGxVe7cmsSAq0ZCTIUFWu9jxaNDuXghsMI68Vaa9VQoc+ATq2G
hr5vCHWn9h155m5+s2N9MhNLJKznzpudw+e6PqelY/bMQA1ywkegjr7BZIb3
8a0AV7+wAoNii2c68SJP6EXWtvBw97RI6NXMjaRovEgT4ytZhN1mSfBhVize
z4nDu9lxeDtbireypHiSIcW99DjcTovDgTIBmwRL+4TspPIr2jorDvV2Nu5o
FJbLumSxz5OU3uakg7rjKw79HcMk+B5s5uHsWj5mZmiFaUTFT6wd45ISS3Vn
X1uC8dpinCXvZm6aOFgoFwiceXnZKG1vQcP6Ahpai2Fd0uLOOy0Y2a5SmKZ0
PqXa1TmZKOvqQ/XaGVduS7dv4S8bwWtzhDbt1MB6Z8yQki4jHO91zTrTA4uQ
HT4MlcjuSAku5TXrHGAZk3jIMxi3w4NkLKkuAx3DwjCsSgS4mBgFB6lmPiaa
/Z5Kgr8qlbp+Rx1j+7FabP/TgljHH2ljXb+fH+v+cb7E80M6hvlBHikkyfi1
XGIFov0nWTLYMxM92ykyqyk4gNU2j2q2AUEwvleYiAcauf1WcQqvbKd3oQpb
Wv7rkbKt3YQVXJnOwP5KPuZnaEPHK2WzpQe8BOzvvcjg6/B6C8f3vc92WKgH
vnUOFqVUAm1FCSrHBtF2iXtzQUdDCnbPV+D842b0LZUrehZ1vhX7qoxUlLR1
Qb+w68pp7uVYsL9tiyTQ1dViLOy3eBaez3gB2fM5fVszAlTICDUjR7hpSwnW
+/TdLzQQBtDHTCnO8VVAsH08MgSnpQLcSYrCexlifJPoz1MsZX5WFGffio9Q
sB7KxXOIkFEJLC6lwEP0j++r4/AJHY8XuQm4p0p2EyywtnA69iWUzvAAfJOg
6BON3HGvOEnsi2kTcdA/81Z8Ph2zmRvnCI5dWtdgcYY2dw+qfI8IsCXe0bIG
XsEsc3NT3/M+Fa2gNl5tFng3u7yb0189UaKnjj5clSegvWRYefQokiMnMwMl
rY0oHDYjdDQKqj09jD2lGBvOxc03G2C9XI9hazHdv1jgCwhrbqocRaZ2lE2f
cue2DvAGYis39+ZcLpa3K3HC3mVraCv4DwaiVSFZSA+uRWbEnDNDuPHKQDXE
QD3EQGd4AwV4VsVh+Cw3Br+dH4u/LZE6P8oTG/SiUI4VRNCzIZTno8wo8rUE
36Hj8DVSX3+YL8czrdJ9Nk1mrTv2hncphTHQD5/SMjzTyF2PipO5NW0BCnZl
4ElzIq4Rxa9O0c6BoVy2nOILDNrbqdgk4zdImb3lW9poJUnNRYaCbYe99rQl
2z57vRLnVj90kPGBt0n32kIVtrdioDQ+ZxFyD6yzz7p/l3IEXT/myS8pgmG4
D6YLpyGbyWH5NeP/98ecNVopltd1uPOeCUO7dZheIzZZLeBNYsmSJ6CgoQVF
llVPbtsQz53M22MpWF8pwNJ+A7P2/oKC3fqnnEk4luHnyQ42IC1siMmKuu67
UZIAWXt0M4Ri+FYQsBkblxIE+MviOLzMEVtXk6N4Lwr3GuPNjEj8nj4ev6WJ
xdcIXftirgzvqOR4WZhm6woPpEv8KXyYG4cvELr8ZslRnec5URmHqzNZ2B3O
xom+LHtHc7qvzuMmQ7/PP4/g8DF6Vv0ANxjyO/3vR7Hq56GavdW3k/rakTlo
byr51NvJsFDPfVLaqQL+VQ0/8wWk2E098VaVSDnIQe3iDDpuX0HbwTJTvlDt
JrzGQio6syZewJY1uPVBG47vGzGxXuYsamp15VT0ufJqBj15dUOu3KpBS3Ku
SSiX64/W16eTEl1daYS2d4Ghu0f52XfHqZlMrG1XwGpvd45e7PmceY458oKL
CaR1ISvy0CA58jpHr5AwF0ICpxXbPguZG4KD8Sw1kqQLGZ7nSRRTcgnfPwrj
LJQWiT8hRc6Pq+T4cmY0vpgRgyc5iR5Ca2glUefj9Bh8QLj4y5IkzjgBhpH0
UGa7WYbdbiVONKVgvD7V3KxP4cGEXV+r0Esog17iZy4OJoMASnZlsCOx+5ih
VBRKkztjz8yuGLb7JRHN7lF26pByswZ7gzUf5efmWsvc5+jxuBv8yoh/PNpm
ptZInH2b24+3IPeSiL/l2licBSUGWYoIWQMFaLKdRPuNc2jZnrA3zHo7kwq5
3GhLV7dBXd2Lod5s3HvfDOuVBgxv6tG0PI7apRXUra6hfmMDxvV1lFlmmfym
YVu6roOWKxt9rStaKRUjp8gAVfME8vsmI3i/ZBspm8v5WN2vw9qTSXM8oX5/
8jlzmjXBhGuRDJUWPmdLCi5/Zc4Gb406HLvoW1llHyMZ6tPsaPynIilzLzdW
9B8s+VPC739CkqgzLRpPM4nFC5TuttAAfKyS4YsFiYTrJwkdernIpyo5iYl+
yktCubgIti5qBbgyqMCIRoa+gnimTRtva9HILI35UrpRJfUuj+ZwKl5hTBeY
q+KDrTWyAFuLMtLVnRfn6dfGe4ZLkzBWmYqphnTMdWRjZUyL1fF8rI/l4eQU
jZ0Tapyaz8cmGetzGqytlmJlpQRL6+VY3K7CmrUUp6Z0ODOcj5t1SvtMRx7d
2FnAhzO7ftpM3eZ0eJRIs155DHd7cgedl4NKywDarl9m6q3t5rqRYlour3Vk
as3QNg6iYmSalMGrMHUW48rDepy604TBUzU4/t55THz5ISY+vo+RF5cx9sEN
9D28iOa9LVTNLaCoZ5zEcq81VeWNZYtSIkZ2aT3o9nlohqeE+kXfs/z+tp0Z
JTZPEfGumpiVd2fMmcT8P/2c+Uk9owId1ojM8EmnUniKN7+nJbySlHRDxPwn
fOb3bMWGwZ0fg28XSp1X8qR8T5kJ76ZwuUyAP6xPwvd1UryplOCt/BRsx0fh
U1JzfLFYbn+vIol/iwPXcmff1PDnJPK+yQdTlvN0bTSspbEYV0swRFhjT2YM
OgiXN5MCsC09Gp3k7wFVHCaKEzFLCsjFqkSsN8ix05aE0z3J2B9MxeGoEleO
p+P6fCZuL2Xh3kYOHu3k4ekZFd66oMabZDw5yMcjMu6f1+DOvga3yLhJyp3r
57SwnyvAFTIuni3A7pYWK1aNZ/p4vnNoWG0xdarYdMxl61Q3IfAMqQMM/MwM
+8yFi22uK9qUaFxbRP3OmiUrv8SRXWhGQfMgDGPTaNxcRdcVm3v60zed5epE
bOyW4dILM0Zs9dbyqlRayuGSpUApcVe1lKHj1ASGn+5j8AVB/Kt7BAeWUDY6
zWhaLUxmiRnphR0om1lmimen+AVWXsKzvZyHzTOVWLnZzlhfHjcTxf8xZ3Ou
d3rMpQ2rQW74CJMuPEPKDrvv+aKCoAz0RZqI3YfZsM/knIjtn+FqYgT+vCgW
nxTIrKdzZXw6DHazK+sjPBTuFAjhrkjAm8ki3MtMwFOapFla6vmoLInfN4Cl
IC7qK96cZyZwSvMtDC4XSYWLKsq9XxeNzfJo7NTEYLtWglV9DE6UxGCpQoKN
mljsNEhx1iTDxe4E3BiW4/5xBZ4uJOPFagre2VLig700fPFcBvOVCxmer17J
dn3jRo7zW/dzHd99kmf/jedq+/efq99wfPctNSV0futNteubz/I9v34nD79x
NgvfuZKHXyfjs7v5+OR5Od6+pcWjSxpcO5OP/ZNqnFyisTitco8P5xqM1dlc
5MeZvY8cvIp+xjuT+b+9k0/sh32Myvv8YtwnCtStb0JVbobONITKyVk0n1pH
9/WzxB8eW7L0Bez+zmqlEFNT+bjzQTtmLzTaqmeMfKUUalAJAu0VJVlMo6UJ
XQeLGH77EnofXUDj3gYq50+goHMUtTtrBv3GFM+DAhR7U3LP9iqNzf0qrN7u
YE48HWefR/mj1x3C36YLLYc6vA3ZEZOOtIhN1il8XWBXflAaeoVtGBD1YShm
2jUct0b5XIOV+J20KPxFCcuiZOZtVbzPNVhzG6gByroXHYwvEwb2HgniW6lx
+LgoDYdpYoNTn+J7zYSbKiVaekmy60tfKoikz+kF9svGSNfVlijPjfZo3O2T
4GaPBDe6Jbg3GAfHuNTzYi7e+eFKouMrpxJtXz+bZPnOxWTD92+m0L9xS6lw
O9L58kBge42e+SiaYo9QcZ0q1P50Px0ffqjGV94vwgf3NXh2LR93D9S4cpq2
97Vm8i3pIK5nn0Du8wwZv0tceNv7hZlaJtb+Sx72g1kmjaT9JEJ9e1HYMojq
mXm07G6i99a+c/yDW5ZXKSLAUCoJxLQpGcNdmbj1tgmr15qdLUv1nAa8HSmD
LkXirjQWMs1z3cRX1tD98DRaDzedTef5l3YF0HsTcmZ7U43NC9VYvdvlmbk3
xK6I+8PPmZitPJjScCNUYa3ICh+3p0Rs+Dq5Tk1gMrqEHcTEncTEE8TEy3zR
c8y2JQnFT8vYBC5zXlEn8o+4uzZjQ3BPHonrcjHez0/G9Qwp2xblDeqhLhMl
/T8kv//zUaUodI4IaOes2PDxokTxyYaEpwH212zDM7BQx2sMzOqt4L9Dxt9R
ltqCQPez7VR844UGX3updZ8YyvCVlgZKRqJvjETclq/1H8C90eKQnwB74GXt
CgJCvtWS6QkqqPVtKOsbJ+C8hpHHV51DTw4U3vvl9nH3FMfiAskFI53pOGuv
wd79VqZnq4EuGKk9atypBJRNlyu36RuKDU0bA9E+w8wSw2xpsHWxBqv3e9yT
V3vYiPnPnGDcFK8/rfRXMhURbcQwZpKER4lh1nxv73CoA5LQIexEv6gHQ+IR
N5uNc3zHEZ39Fbm5bxbG45EmUbFBqBE/aWgIJDl2Kjkc79OJuEnS8FvZ8fjV
YqXFGBjoY6+cvmaJvlaOHiRip/is1I+9L3agFNw252txQ/l5fwoVr9mHjXMb
KW/s1D9w9ppThePSaCI+e6bGubkMdhqQ3e6keon2/4CMf+Yv5++gjpM/2QcT
f9sLmjT7Nkx+eak1NaMOGmOfFyjN57bd41+4w74ggvs62FIlD8fKcAauXqzA
xFgO1raKceP9ToKZza6WpQahyqTnJQg0nJ1LYba3tdi6XIfNZxZm8GSjTacU
s7mW7bqzH+5NhaEWZWAyUx01QMCwB+lhw5bk8GUHHaCAWdiNPtEQMUI/Mxw7
IxyR7/Hzd8dczwlk/25JPN4rSLQdqOW+90U0BwfYukID6Vp/f16oIDaVunrF
wXhA7MEy4ifJUXiijMVnJUrXcnwUbxonARp2OYyHnZzlmul+QqJyNx8q1DHO
GMzrhQqvGHpRGYL9tji82M/A88u55maVt+dlJiZ1U39NzPs3PnN7qZiZGiHb
f+qdCOZdnqC/3pmtbUVxxwiMS0votJ9Dx8VTzpqTm/xlQlhs8gzXxOPCbgl2
z5Yym2cL3d2E/9ufNrEhgrHTzbbqKSO3jDnIcmYxmdnZLcDWVSM2no/ixNMx
pnPa4CzNk7KO/BNOhkNOBmt2cC5qRJPQCCzIDtKhhWi/VzRGtD/AWCTH6RHp
Kq+XY1YTKTD+ukyKr+kS3Hc0Co6/RrOatvaGBnuWosNwWRaFC2Rsxgjd01Hh
tr7wULoxJMS7D1ufnEqIwjMVu2Bajk8JvXTmxeC+glSjajne0SQZdH6BR9Pm
/QQ+/obY5w98i2f82Frf47OMP2cZ689bxt/elSPE+RoxHi4n48PHeWZRToBv
Ot7srYV6iDXKfH2xYGt0dhpDV3ahfGQKTTsnmfkvPHRVmGvQMN4H0+VDA7sf
Tw0cTdmRWJvIw7lzFbBdLLWcuVWiSA8MZCaGcnDvw3as32hlercaDaUDRv7x
sWDr6aVU7J4pwskrtVi/Y8bqWyNYfD6J3sUal6FIQWeRG/9dToSLnGfY1WE6
FIaWoUHQib7oaQyKRxlLzKjBJJrjG/IcJ/idfDF+oCMVYKHCvKdJ4cWMMTcE
BzjGI4KxLRHgrjwaX06Pw/dy4/HNnAR8mC7F42QJriSKsRMnwoI4Eta4KJxX
xuFtTSI+KZEzv1aeaL9MqOideCHez03AN0rTzFXBwXzIOQg2OqkprqLkZob9
DK+nFz5uYBd6Z4od1BUf3Qgw6Eies5WKcL1LiucbqVh6P4GNC95AHu9DdX9K
jP8XR5OczuhcJTSkkquatcJ04Yxr8msvvQ/VsS/6aehpQOvmgrPEMsx3Vr2z
gGONSTi3V44zB6XMuRvFPiZgLZULSKFWgpsEwhYutXharV4I458CMJxdlLtt
WznYOVtEUKwa67cJWXg2hKUvHCc1Y5OrqkJpyA71+9HrYRRqzTgmQ3loBdqi
jqM3+gQGxMdhkVhQHjXHZIZNu1LDjlvlwRMk3kd8CzvM8QE5tgT/THuif4pV
HpBBvs838O+g5Tu//o5NUgf+KQm5L+kS3Ve0yeay4AC+DxFr7QwN8CyIwnAg
jcTTJDG+ninFD4iFv5UTh88IA/xamgifZUjw3Zx4/IAUCV8nln8nXYY7SbE4
nxCDLakYu3KxwRgaKlwUUCR7ReLdvER8rVhpN4uFfHOR7ULD2xj7O5J8vsK/
DNbP8rqx+VCEudoLpgz7PDSn7hC2O2qmCr1/sKzFs1IiwtXWWDw5kYSX9gwm
7B/8bIS+HK193yJY/C/kELcPO/1tymwjNE3DqF5cwdD969b6vUVfM8ZV31gC
06KFaTq8oDjqwvs7zWoxVmfySZCWYd9eat6/X+xru3vKSsW4eNeIgzfbMHmm
2V472cBPbYSy1nfaNrOYU2cKsXWpEuu3WrD+bBDL70zBst/uqq3NtKoEwawk
JJN6Pxy5EFqU/lGe4hAtmiKH0CVeQY94HgMxMxiRTKIjdgU1ZFtp1CwKhVOg
BZNMVti4SxliscmDh2ipfz8HL2EGiZ/KmhBQ6EgKKvWkhVQhK9SA7BAdMsmp
04M1SA1SIz6AhiKo1qEIbuUcRaFgk8SfF8fApYvHu4Vy5i1Dhn1eISYhG4B1
AsxXZUK8TIrGtzJiiUPE4Vu5cfhGltjzqTLS9nFSqMEpD/RcjAnGCxIdX0yK
wq+mxuBb2TL8Jq3A9+gkfJydiMepUmYtNtraGR6O6wTIv0CC76OCZM+oQszR
s0DFa691E3qB9hNvf847pck/yfR6hUAFeH+Gwx1JucQ/ImbnGBu3CNFJPOm/
eM/n7MkV4lpjLO6Pk9yxn2H+7Aua11+ddfQ5mrR+bfKDu7dgX69ewaO+U5FX
DlLfo3ppnWm/dZEe+bLD92Zq78O55ok2NG0u29S13hd1m/XxwZhsT8P5sxU4
uFzqOrxTwr8wzPXGFoWW1STcedeMk7dbMbDVZC4brEs98iqZfXcjkzllI8zo
0ICNG01Ydwxg5Z3jGL/Y5WlozrWqYrxvBKV+i7tp7nnfPPZJGVu2fzpTGJjH
FAZpPAXBhW5tUCkZFW5NUJVLG1Ln1IQ0kWF2qEM77OqQLjcdZIAhvAvt0WvE
E63ojTmBQcmc2xJ73FIVrrPnBWW5y4WtaI5dR6t0H0bJHvTsy4CjlqERLiBX
MMdkhE2508OPu9PCxpEW2o+0sH5kkJEb0Q9VRCfhC03QRNSCDq9DTlgjMkJb
kBraDmXYoDs1fJTr3SiEjF7g/GlRLH5QJMOXdQmw58pwPjYCH6VE4zvEFX89
i7DqnFi4ciTMM0WE63RMELuo0jEeHeaZj4vEYWY8nmhTvA9COrPE+CBZyLyv
iMSvKsX4Juue+Ul4K02GHZkYG7FReE+twNvEZTcyZYYeuYhHFfYlouwD7C7q
naNsZSa/sNjmLYCCvW4Y+TmWx5rc+yKyn3ld2NaSEo6rxAUfEML94qTS+dUn
eT43Bym+GepD4lr619bks9vbyfb3SHHuexNgEDdF8WvEt79HOTPUTShoG0PV
yibT+/ySYuQTB0/6FHKVgGnsKUfzwjhjPHOWJuWGp5vUhnsbxTi4UIaLN0vp
cw9KfDySXaShrArE4gkt7nzYgaVLLUz7Qr2Xmyv5U+4tSuy7a0pme4d9F2cF
NuwNWLvfjbV3pzB1Y8Dd1OZ92PY3Odk3vD9jDOl+ckdeQCoKAzNRFaKGKbwU
reF6tERUk2FEc0QTGSY0C9rI6CSjG83CXjQJ+1ErGIAhYhAGwSgMwgk0Ro3b
20VjbBbknwc0yP0CbdmBSs4f406iPeEWGqWXUCU5g4qYPZSLd1AavY3i6JMo
Em3i/7L1HuBtnem54BlL7AUgQXSAAAiCnQTYC1jA3kmwdxLsnYTEXiSB6h2y
imXZkmDLli25CJJtuduwZzyemkGSmUlmMslFsslNsin3bPbZvZu7z7N59z8H
59By7uXz/AQJEu387/993/vVvOgN5ESvIStqlVBYY9RhKgiZ0avIZhtZb5K1
Tn4+jCzRktYomOYCTbGWfzBLfT/NleG4PBKeBCLbkomsTJWwUfOXDDE4TuTd
mVQNnKY43MyJx53ceNzL0eFBrhZPCzT4oTnW+atS9tmELgFlvyMJ8d1XRuDD
BCl+QUD4KFmNU0SpHtfJcTVJAWe21jmul3IA5BsFsKlK/v3g2mVcIeuXFDwR
HAZZkr7/xdksLPErTwzD8SoJXhpR4/5mPP3kaup+NqmRDSEynJtpM7B/t4Yt
wfZHvlz+u59jfIEcKfewjQj/BwXtlBl5nROoWN32tr94RWt8s5UPE7Dhs6Rt
BVrGO9C0vkTX1BRgeSQd586U4rzT7Dxzs4jjuYGO2kwpTl4sx7lXrZjea/K1
zNdbC7tr/CcuRHhsWeM4dsjg290xYftEMTYv1WH9Zie2Hs95Gtpz2LyQn/k/
+Dr7XWnNDtSgMCgelpBkNIVloV9QgjlRHeZFzVgWd2JR3EWs115y24s5cR9Z
A5iK6ceUeAgT4hEMM/UWolF0Ro+hNXoc9VETqBJO0qWRU56iyClHdsS0yRg6
JzQKlrnLJjaR60MgqfMVCa1oVhwnkLyKjthb6NDcRbvGBStZLbF3Ua+6jlrl
dVTKL6JCfgFVikuoVV1FreYOWXd9lcpLLov8qDZfusyl8Qi9i9FheEpk39cp
UiLzJPjIKMONPANeyo/H3fw4vE7WWwU6uAu0+LBQQ9hqLL4uUnv/qERl+n2Z
Yr8hsIByvyILg1svxs+IyHuaFotLWhmWFTG4XRDnPZQk5y0qRhU6yGW1UK89
0zRBsJ+nz/dXt6Wks/mcDIjgi+HhqP2f4RjkiU0PgKNSgts2IgrX4/Hkcoo7
pzOCTVjgtDITt7HxZJMr77AS6stE99xEsDL0yy8iJ8nykN+P8T4yrUCjoQ3l
NcjvmULlxq6n/aWrfLXa98qguUJUR8ilA96qpSw0DzdjuE6HM3vFuHDRTJ+5
XsT8g/8c2MjL3qS+I94U5elriMP1N1pw8k4b5k820V2H6u1lAzVcBVSw8NiI
wHZsOc57ZDMdO8fNWLvchPWHM65KSzKD1Z8+C9UMR3mIAfWhKeiLyMa4sAQT
olp0CgqcpaF6q/zAAVf8QRGdGZzCtocoEQyhSDBMhOIAaqMG0RkzhGnpqMeh
stMO9SamJRMYE08SFj6FnphptItm0Bw9i7roOboias6RL1hkIEvehZEYiuVI
j7AiL6oPZeJxNCjXXQnBCYw9ak8NVDPa3pkdXujJi6xzl0QPkcc22xKfC2Vq
UhiLWcu+fYFrVBiCN4hm/SZZymrkr0xS/KhQhY8LYvFloRo/KlLjp2aV75fF
KveflCgdvy2R235forD8oUzKnX8Wls5b4lA80IrwLWH5Xxm1uB4nx5ZGho0U
palTI+brz6ys9NsleHi0D0GG3jMqGB4tgaCEhyDji7FQqX7D0r/nwZZKTRiO
Vkpxe5zQiE0DnjhT6dLRKEbeealfU3z/EnbrR8n6Dbn7bygTmwL6OQtyG/UT
nhIQhUR5k7LbUNA/i6rto57ee3d4hiFkqwIqiei+Td6FmXcDCFtbNbS1WIft
xWycJwr53PNm67EbhcwfnVQtxTSgZnIJ2DfN17oQ0Ll7CUCddxpw+Y0OHD7f
jMGNBne1rZbR1IkcNgnuXEeWErBOWKr9TDNWXpt0WkpZzJH3/Azo9M4uBnCR
2egXFqM7utZdElHClMZ7s4JzCNBaUSRchCV6Gw2iFXSIDxFSsoR+yRyGJFPe
MemodUo+yAomskwpoRp7b3SNc0027l2SjtOzhLhMSqYwIp5mPRBNojnaEjVP
pxMzMDtqGKVM20bNNW+FfNcqIuKGy1e3d4cF4qZSgG+TxAzNoL/IkJm8uWKb
r0jq+Cuz1PZ5SbTl7UauQU+Q80JUMF5VR+HLVBV+lhWH2wYlNlRSe6ck+rvw
f9p3XUX5dByqjCOb/7HvC/+eByKMoxY2HVvyxHRoYqVBpTIMu9VyvDwZjze2
EvDk+XT7q9dSHdQ0+b9/8zcv4jeZzR80U0yGHHOJtGxa8B1Wadq5GmQLsZSs
1A/3k+w8CSl1yGq2oWJt1935xt3vNcd6xGY22MmL8ESDIRXTXYm4RNTpuUtm
rFztdGZks+UITOKxkwDXSv1Xio9TkIvmrDeJ6SNEfd583InNK80Y3230Nk3W
mnJbq/0ICmQRtD6VhEOrZiydasHhe1NOS3na98AjcFpDk9HHNNuIrkZxZDvK
hIMoiZpFUdQqKqKX0RizRPjDAgYJYIalU/SodMw5Lhu2TEsH9rPjjmlGLDvK
ceeKbIzeUCxhTDKN7pg5ArgFwilWUR/7gtMQms/ldVkag4JwQRaBHxtE+Jqx
+01yy2dGqd+NH+xcigrHDcJS76qErDvjV9lEJSaq6CMqqa0nOprPpWFP9Vmy
FT9l06n2m0gzIYwXyXVzU3weneN/RkQoI2Jc1CE2auIi22EpkwZhu1aJWzMJ
uL+bjPeuZtg+f8g3eTJRRdT+l18oBP3ntHHmi6nzMRE7b795cHxcKjIq+mCe
PuxtvHKJU55MaivT3J/XZE7qOhFN7/t/5xQl6/LtLSFUabcQ588Xw3GpGL07
w2i9fN5mkCq4AUcWszSMti9ksW7HYy+0YHavke6Yq7OXdFZR+1BoFbgPjSZh
YcmMxZOtWHp53FmYofv2WSiE26qDNN72yAJ6KKaF0MZ+ssZgjZlAMzn3XeT8
D0snGXnhnPRvv98tF+yOC8rHmHQCq8pDGJHMoiNmHrWiRbc5irG+l7ncJO8F
aTg8+mhi9UiIXlHYPs9ScPGTEO+h6AjcJgbzV8TQvkKY4XsGKf44W4cnabH0
plKirSWCgjtDfp3xZ1xsycnvO5PR6A+vbOyniXwv1BXOfg9hmJ4/VHqBYuYc
YbMxFi/OJ+P1Y6l477qR2XM+xYrxa3qpPyVI+v94qymSTfxJLepHbt8cXbV3
UtvzpssvARg43mEB4aO6CaYc5Lae8jc+5xVJiKM+OQob00ZcOleKExfNbvuR
fPQuNqF9c4puvnDWqlFp+LphpprcPWSNx/P3mnCeWNP2M43os9e5KvuqhMay
sgRuc5fJ5s73MptbjIUTVsxeHTFpAgJ+7N9c/+yUIGGroNU0Ie60jYhbyQba
3DapzTEpHdJOS3s4GIbZNYElhPcPwyw9ikb1895LsbuYkU6zZ98as0BXiRbt
BcTiYAzlJP920J/HCfF1Ugy+ypC5v8xW+i99qKVSFISTahHeIRbAz0sTsCAX
4IxCiHf1EvyKcPlreoVjSCziok9M/ZCWsczYI5RCWblcBc7g+16Ahis/YOwE
xu3v4gI1/nMdzJuqzKQueqVaiRcWU/Ha8Qw8eSHT9vk7uVyPdEbZ+5Kz2pDV
NoGSwzvWpls3eNvfzSYLnuasUiZU9u8EWrcof3ekf6IYKe6jesnPy5SrxRSD
o/ZsnD1npncvsULCPjCSg167FW3bs3TjhfNMQgi3p6zP0NmSr8BpZwWuvdOB
9YtNGF2vp1smauwlbRXMvnLcMIApuvXO9iRjfrUS9lujzkKTnuJ29TL7PcKu
DjQjTTBIduwIGnRvESmbwfYB6BdU0ydUG5iUzqBPPEeO8KK3PJo9j5zvg+0X
gF8mioihJ6W/zFL4r0yYd4mcxZsJMvzYbKDPJ8h8c4pITMVKcV0phCddjSep
GnrNX23GHz4fG2v8mgD93f09M7GtCP6B7Nyf8DUfbFDNxtl3hLKzG8a7W9gJ
DPOlMlyZT8Mre0a4X8wmG5bPbRiDCm9wfgR0VeUonFl11164xGfQ+tXqebaq
2E29whZaMo1XGU8Mk/niIIKaJj+B+i3bJcPTnkN4/lYeww/cjitFnL/YOTxZ
iJ5DHbDuLtBNF87ZE9Ryzk8fbC3ThNOrK7m49aQTjuuEd55owNDhOm+TrcpW
1FrBbZljul6DuakCzJ1oo/vWWlhn3jf+D3jJ/y8WTRCzZQMolOyilmxZcng2
34GUUaTOJWkfvaG0EyU6Q0TpgsMctczvGFMH9atkctbSZZ4vc1T+kxBuGQgL
wnFy1h6Ss/aN2WAbjA71DYkjMEYs7hVlNF6LI2cuWw9nnMIxIhVz6ouRbqZn
mtB7yZVjvAQu6l8pLmb1/WC0300bysfavFOFEpybzsBthwlvv5Bj//hdtvUP
7/7l0iWYX73sxR/w+yeCvJF0+dGTz1jWHuo99pUt5LV5Ocl6MxhL6Sl5NBMA
/BfK01lA0LFXgEuXi1ybl8z7sztGWjXuoRliwhzuQMfuDJMB6Mxvt7JSjTt3
JmMA5eqr0eHCzRpcf7sdu1eaMH+sHv2LtZ66wSpTbkMZ5/8PEI6UCeiZ3jTM
rtVg8ea4w6hX8pt4kdtEJdF5qZH9yJNso1r7jictsnq/2rA8LAPb8hkMS+bo
Ws4Dxbt7Ug8cwC+SyZkzKtxf5sT6d1DsXSBn7nqCHN+aDb7T8Szk6WFJBMZ1
CkyT+y8SyflFeiwepcTS62r/2WMvNVNBfIiA+xPWvcieBnJroV7+T1M1DOQK
FvGh0QPMgdkn0dzkkWfNZmaxLlF/TCeUEaoeW04M9sbScfOICQ9u5Do/epvl
OX636gWyiY/5LbezBZA/oSBYECP6XgK0Dytstdevc44HK9va6K/9Obucm8rb
bSbG+MUiXL1a5Fg8U8L51B0js4V0/0ozuncn0HbB4a04fIjhq/5TGWLJFwR5
x7qTcMXVgKsP2rF1sRHT23Xonq3xVPdWmHKry/YbJI3X6zEzY8b8+V5f86CF
29AL/k9vUgTkIimCcBrxFspj3/SkC5sovrKRcFt6QmTFomye8KdFciL3N9Ra
FhiIbxj1Z1I5v8zX+qNVCibUbWoIoIipS1mbAilrTeABa8WBA7bagABHGzF/
F2IicUojwb00lXVEFCIcEVCwyYSYjFNiJknpW1ELcZsc218QLnSJObZyFir+
kvFfck4+Po/9INMsijE8aOrv2X3lAiBetjfzI3KqHvLbHCTk6TW3zW6u2TDr
cfSnmwQyW+/qy4jC9nA6nJsm3L+W537/raL9dgJM58F/8Psx9x3dzDEuJWuL
Na/8G8T6LJ0HHv0AqZk1SKnoR8HCprb25s1nyiH2ccg9E91bqsS9q0W4fKXI
PrFXwlsI49PZ9OBKPXqP2JCxWE7LL6YxxpL/ggdbyjRhPvtcJl540IJzd1qw
dqYB4+u1dPtENaNXddw2jxQpMNFnwsxGPSYvDlvTVHI+o9yPhINOfXAtjNGH
UKJ2edKj2rk6RFdhSBJ2FIQDSRbIqZ4hp3qEC2YddNSGBOAbIpc9mSrne9mx
fpmjNI2EClxroihsxRAbQSrBcZkUZ1UKYgdJcUElw+VYOZ7XKHCNrOvk52Nq
lWMoIowxXTAqj8JUvAqzyUrrQoKEPkmsYg+RAG8kqX3rsTJeAlioE0S2vsPL
Oa6tw9/5B0g9I2Jpao8lrC5Cd/jwWKtGYOnQCNgxd1xrkGflPb1/OkOeTYZh
/3RBHoKVvnScXTXh7pU8z+MHRft9fcmr2akPKaYvtt/HV0F+ZqT5h2yhrpXJ
hN5vOyVlIe3fYu5EJWjkyK7oRWrdMF1g3w7lsZzPJnvamT7u3Aejh6vVeHDT
jBMXzNbB3TK+PcXEnNFjnSoC9SnLtNF447TdWODvR89JDkaVOmpTRfT6Wh5e
fMuK0y8RnX68HgPLtZ6aoWqtsZbPZzrosdUlYGKmFHOXB91VLfnfw8sBX3J4
L3Ile95i9R2+MJXpTEmPE4mxJFsgOnyGSIxRDiyB9kOCEHxFzC4CFrySrnIP
R4Uxto9f2CgsHWFh7j1FLM7LYuBSxeDNWDHe0krwSCfFe/FyPDUo8CG5/She
ho/1UnxC1gfkby/HMgF9le+QTIx+qRAzBjXmUpSmZaPCsRgRgrtEmvw0Uwdn
vNI2ohbvO4afmULjx1C4v7SPMQZ8lCNTH+Do0US4bfGR9ExSFA6nR2PVKKKn
08SOgVSpqTVFwXdGwPcViIWVKP4t2f/btyEHMNuaAseSCTcv5nneeVDMdxXx
UoNswpqXnXTEyLkfstWFTPXV9/1wLWzwzEGgz72006DTo6hjEuktE97U4VE2
usslC/qf6gUWe04itThvH+bbdGz3xa1Txd7M8Tgb022DSxtjuhI5qGzKFXIn
EMZP0tB9fBZtF497LHOzVhWfkuDvWmMtVNAnzpbiBrEpNi83YWK7nrZO11qL
u2v8VzbA1k/MfVtvDiY3mzB0pMtkIEf3h/4rfp7DvD6kDMaoWZgVV23iUK4M
0i9zdhXzDKuma6PHiMzhu8gGmbYJd/2KkTlZKnxVpMftVKXvkFxINE0gd7xU
TPqP95ScwZIILrUY7+sk+NYg9f0mWeL982SZ+/cpMvdfJEldf0iW+B6qolgP
3IeJUvw2T0t/GS/Cp+T/7xHT/7KaCK04DcZUEsynKoXLRo1whEB8j+Ds64xY
vJmi9m7oZPt180yyyBhb+8ZsmP/ICdgevtTPKQy0h2EjQwhHVjTO5YlwzUze
nSUG18qkOFMsw45ZQdsLlJ6JPLW1L08jbN2vQfle3RezWK3FBbJc//wDCvOl
WqyMZuDi8Vzf/Xtmf2sFzf7/MJTNx3am/0s27ksT0uIvLdv6DqtN8nC6oDsE
QzWRdK+OLEOUfSBLTsxCzX76SHJKFsx9s8jomoXsRoGH+nYfcHauxxEzvEpI
IMc9xD1vjcXju8W4dNGM1dMlvoTPlPuZ5ixGmbZIvyNv5TZln1gtoYd329G7
N4H2U6tovXLeUzzItiXk0cf4fXzz4+m4dq8JJ2+1YPF0E/pW6l1VthrGj8z3
sW81CnyDdcmwzVRg9nmbs6go7fvoO+BKCm9DrniHzpe/wG0WsYfIERmJbsIy
K8HGiAQb4CSY0O7RhNFfJonwpVGOr/K1eJofhxNasbMvks1TtHaHhPgcUdE4
L41mYfdBnBQ/TZB6/iJFZqWNXEN5sbU+MNA1HBmOw8TuOaUV48UkBd7N1OLD
XB3TOsb+u/ho+uu4GDwgdtKLRD1ejdfBrpPt+8zGw4NxhyD0x0SqXTIotT0a
6X7lMpVDMc2RGVbBlASwjZP8Hy3KNRkfjjvFItwri8FbNWI8bpLgSacUD5vJ
a9VG4+0aCe5WE6pRpcTJCjU2K7T0giXO2prA0thnStcEvmcCY1ZKRV5vhWD8
efZ3T3+uDLOdaXCsZdEv3ihwJlZHguoiuLhM8LfM4yXCwhrsTvYXe7dG4JlK
icJajggduRE4VCTE8yVRGNNHoD8pGkN5SvtETdx+TJgZS5tdWo+ioQWYBpcQ
9DdRTJMFrnbK7zf5G7+lxpnUjPfYbe/Qwu0iWLxspldPFdt6Vsv2O3kZyXVj
2v19up++zXxZplfyvWM7jRg61ofeEzNoP7OO5ktnPYVd7UwhDceTWf9Ge7EK
p85bcOl2M1bPNWBst9HbslDPJENyqHT05Ksx2JuPsW0r3THfwEY1vvZfR382
HUN2iUwUjiNXetJlkl3mgGlLD1CgNbIUW/JZJh3Slktkot8Yl5k8mlDvF/GE
KqVJ8EW2Gj8qNuAGQdVulBDnJUK8ohLhKdGXP0uS+T7Xx9g/j2N9zkzKsKMv
IsS3KImEIzaGpWJvELn2VaEBvyhNxBf5ca4r+igu1GjyGQS+r3TRcGvEcBGO
fSMu1nsuTmvKDQ11zglD8YaBqOcMLb0dJ98fBUgx+UxPyE4w2fE/JyD5Ia9v
o2ydavKYihg86SYq3SbHF9MK96fTCud7w2Lrgz6R9s0egeVabZjzzYYo+oMm
AthmGV6qVeB0rYY+3JLi+kPwQT5T3OIJ2wekm2Xcf812i7O3xodhtD4ZqzNG
XDybZ73/oNhKVBxNwArqKyIUx9nmkX7giOy9BFeHs0S4WCXByy0yzNcIwbjA
wn7yA9xuFuKIKRL9RPsMFajsE61JDKWzEdPTG5EUCLO1D+XTq8idXLVFT/Pe
1ABG3jqoPyIW3Cq5LfT3l/ef11Bm/72HurT44H4JLjnN9OETxbbOw2z+lodq
J2/xp+w8dT70vbxstExvlHnHjjRj6Pggek/NofPSUTRfOOPJq6tmAMlnWFrM
SiInp0y48lI9jl5qwPRuPd21VGerGGvgK5BNnSliDDRnYNReh6nLI1ajXvWf
4GhLDG1AtugQTNIzWqPUxcHRVxCchEEiJzcIHFtE/UKjoJVzsEmEHg3l/EIX
Tn9GZOWH6XKclUXjVWU0nsaJ8fMkGb5JleN6vBQOgqNtlYhekUVhUyHCBQLR
u6kqPM7W4WcEfj8yx+MNo9J7LT7aflLJdXwOdSyLQ/AwPgYfaojc0kpxJ05J
30zQ09PCMDwlD7+XHOte18m4hFsXETuMB9PKdbbkp5FyJJdtUHSrKBof9Cnx
xYza/e1G7LOlHv+JpoUQ9kBZl5NDvK9WEO3dqsKZljhcqTPg//RrZvsz1h/T
3MhJLDaXcJJCf2k85gfScGwnx33rZd6Jc9BCAOglRoN/Zu8/c5ad2J4VH4LC
7FDMlkbhjS4FfjwXi1/bY7HZQQD5F2zgz1JWFqbdSAxCf6oYo5U6+7EpDRNV
ZpslBZ09iMy6IlRPLKJkft2dOb3OcyUPVcN6pNjBVDyyiPzyrvXF4cnrRDo+
b6btjmJb+3LZ/2LQbhiDQtv0bplvzGHF0Mlh9JyaR/vFo2g8c5I29/e60pL1
xLI7wAo3bgYs8/yutvJYnDxdhlNX6rGwW+trW2wQGkdaOTQe9PZVJmB02oI5
57C7siHne0A84MqIHEKGaNWXFfsyr63ZrmJVYbmYlwxgSjLkLo/q5GrGoi2f
acJwVhKBFwmj/Dpegr/LUOLDbC2+KUnAj0oS8VVxIpPtiw/y9Hg7S4evye/f
kPvdWbF4NVnivKGLNJ1XBPg/dKhzXBSK4yly3DHF4kOinZ8Q7nE/TglXog6P
UjW4mqBybOikXAjF327pNSKLnnyXdsEhiW3tcz5LiMcdxI5Y0np+tssrNm5m
7OdsC719x9p7RBC92qPDue4EuNMlnu+MvwAP8/9VLVKMtSZjbTmTPnElh2eZ
dqqN7N3/Qfbu3/j3ICOKNgKHM6OhqDnIyD/IfnIQPz+kwaNxhfNCO+tsYbKo
+Obt1lZ5OIZzFZhsMVhaO/RetjkmCKxvUt64PjVKW9pRu3oE5pUjFn3twH55
+jx56f/LDxuOXTBlML69SQPcrxXj/CUzvXik2JHZmkhTwxQzEMAvgiOZ8UuO
6SOV9PjxdgydGGHR1XF6FW2XT6HxhINmpoblWIodiWoxI+8YZDFI81+sSDbD
fWslHztn62DbanBUzzcTai2wpRgUjmS93J5EeGCiQW1JTNSYUgwaYklomE6B
XEM4R0+uGrbhAkw72un+tWYWw1/5981fu3OQKVtBumAMyaItR6LY+Z2CVqNN
UMFKxP6YHqKgmzksCqxTISG4TEjDh0QC/q1JSV9WRdIfE+n4ETm5H6ZL8SGx
KD/JVOJzorw9uRq8ny5zvxEvtN1UB3EnKNQ5Kw7FuXQFrhXosZGlwNm2cJao
3NcrcScpDo44uWVDL90PQxjIVbWwPdG/64c5zwZtXUQx8tFWD+s4eZ5osTHK
tZUWCXezFJ4FHf2LPYPQ69Q8x8uMF7k40P5Y8SD3/wj4Ab6oFOPesB7PT2c7
+3PFPmLosaFIziD1lhZHorc8EQtjGXAcz6Nj/zmMzwa1NErD6LUCCa40K/HO
qAYDG1HM22P7H3RMhvP8epDs6HiRCnOdSdr8fOkzmTAB2kSpgM4vNqNh6TCq
d/bcpt45rpAyiAGH78pqCt56xYyzF8yEhxYh/k0Vzcwr8uM0joCtzDntqPWO
HW+D7UQfBk/aiFKdQeeJRbQdJ5be0R1ULx9ippShdGCANnd20oXNzb68mmpv
TkmxNysvx5OZafLkFBShgQiWC8/XwH6qAW1LjSjIK0BBVjYKTNnIM+YgNyMX
ORl5yE7PR7axgM7MLPCk55QwoS9/XpBfHw+3GzG13oCFF0ataSrV99HH9PtL
RkZkN5IFo74E0TZbQsvxZl9hMNNIsRWb8gW0RLexStkfr4zUjgQF4WRMJN7R
xuDP0hWeO1rWBhS6NZTWLQ0yuRUB1nc0IfZ3NWHOd3Thzrd14VoX38s51LUo
CcdloxK3S+IxUiEBuYi42hOJRzoZbuljsa2RCY9pBAd5MdbHph25mfql/VR1
AdvKxP+bf49o6hpbqOek/o7yPSSc5NNJDX51Ksn0++sp36WzC/x9Fql9sRe8
71f5t4gDeNyqwKvjibiwbELQkwNM2NL/knJTqyYU7SY1eqoTsL6ahaqtJDq6
VkdLFCl0YHU4LUkz0WpxlU8dU0NWg1cV0+SVSSt8zzUGoGAoDG9NxOG3Z9Lw
Xy6m4taw3Mu22PwPtk+4h2oih6adl6xRzjFDFGbKYjHTk+SiWijew+SPOZRR
jsxUAyo6OtBy/DRKljYt+rIe5u9a9rmqySWw8xw3hHl+xmxkIfzy8XQ8vGvG
ufNm2HdL3LUnsoVly2WcDtSY5o6V2Wf2qryTx5vpsZNdGD45iH6HDV27E+jc
mULH9jTaNiaZQhE0TfehYaQTtb0tqOtuZKuHKmvysTqfg51ztSDPgabxKrS0
56DFmo2m1hw0teShvj4XVZZMlOWnI7/IgmxLjcNYWc8FPg56BqsSMLlYgeWb
Nnd1c+73IcsO1k4Kq4KRaPCEyFGHIWqH9xiyGrw6vABzkmHMSkfdlcIGvurb
uyUMxz21iKEt9B+lKtiDzzWDcNtlEbhqUuHV0njvbJrMQvSl77w4Ah8TQn1P
p4ArJf6ZQLqdqDSmw5eN6crkVzSBTO6Sk+nzXFsbhMfdSvx0x+B6upXgR3z8
fw4Y+H4XH4qHvRq8MpOC7csZPmqPPOU6saJKKDqzNgTWLC166xJw6FAW4uXF
SImtg7QgGdQCoQ+DEqTou5BuGEF6wgSMhnHE5miYJksM/PEbZzqerugxUFjg
UcvGHHLRkEks6Pf8oCqQofM+6p+4TxLtmkmNwWKVDlOjiUwLHzf1BWVjO6Gf
Iv/2KYGMIJQuKi1kh6A3njjjM7WNMe07vitv/u+sc8r/KcP87Z6YZqa/IEit
pZiCbs/17RQ8ec2MS+eLsLJb7Bk8XMoizp/4omaEpmX+RKVz+kSDd2yvhSZ2
IFltGD1GhOixDowc7cTQlhUDhxoxsFSDwaUqDC2V0+01Bpw4VYHDZ8n9R1uc
NnuhfXQxyzk4luHs60tzdViTPS01Cd760jhYzPkorGuic1s6TMbWTi5zktDV
fCXGbQVYONNJD++0MTEqjqlzhmKAQxekh0k4hOSIXjo+YtSkEWzzXMyeflAD
q6CaKOlFDMT02PMiqjgJGeC0h4fiRUUUPAlS/EuW2qQJCOWSLkLdq4oI3MhU
4bUyg3spRcb2qtglCv0LQlneYTiIXu04p1Nyc6VMLxkFeG9QjZ87khzHGpV8
CiTbvLeLbOhxslcdFJOCzosJxqjzO1fi+MwA5+MmKd4Y1OHufBqsCyoQe53N
mW+uFcGaR9DWlIjB/hLkJHUjL20YCQnFIAKWbZQa11uOguxlFKfbMJsdh13C
neN/EYy5H8lweyYJFfmryMw4jvSUo0hO2IYhbh2iPAue+9sgT+gLaUIBX6UQ
5R1OF2GoXIWuVR0DVhc73rWRvMxfsqYg8wkcuak61Az2oMt5GSUTyw5DYas/
AP5fyP/+PzwpDff7Hn/MeVjc7J1sidNGvxafvVWMKxcKsXHU7LWtlWhrp8tY
Vf4cAzgqTEu+m+ZO+tfyyTL2XkbAporCcGgiC6tHqzBzpsXRutO2PzyotUzj
a6xOh6WyHOaubk/e8CihHCN+U9yvb21E387tNuLQ3QlW3/rDMhFsvmpORpwn
Kz3OnZkeT5bBbUpPdJnSkl0ZaanOjLQ0Z0ZKhjMtzWRPTUhnDEkm/PwMEllS
lRxeipzoeSRG9Ll1EaO89NEmUlK6KDgDA9FthPza0RrVrE0M4tJgAyzTYUG4
LBHgqZ5YjFkqW2u0gEvrC3OtEF38PLEE361I8O5mKK2tIYE4o4rBZ4SGPCWc
+jWdgn4tWa+tlQr4KDfj2nd2pQXj6agWf3Qm1W6Wh/GUlpmGwVTN+8XIT8m6
z4mK/5f1pTh/EsyHSHNMfNaKu0zgeWSV4/XheLy6VQCdJQGKNh26jQp0mHXo
a01EU2MDnZXe6TIl19gMmiymMRmjPU0Kg8BZKBNipViCV0b1+OXFLHx7OdNz
ZVjtSo0t9WbEtyM/cw3FhQRMJbdRZH4Z2VkXYcw4i+SkPa9WvWKVSNhJt/4G
Z0TCBr/3nKdpUM3oAT+oNESfvk9ZuQGHWinhyebqfLQd3UTLidMoGp4jIG0T
8LhsJXg8Rvn7vaaztwxGnOPVMnx8vwjXLxRgx2GmJ9ZLrE0LZf4KrwB3Q64S
R3ZKMXeklh461c72ROKYmbUwTY6GhgJUtDShZGzUkT+/yM+d8wxVGzC9VI41
17i7qiHHv7FCFi95WfFo7bGgubMMTZ3laOysQGNXJRq7q8iqRmNPDRp7a9HQ
X4fKliq6oLTYkW7MNRk0xlv+vTnPvYGEQDmyooaQGTULQ3ifTRMxxlchs+gr
DDYRwlKHGbENC7JpV5WwhhOFjg1BGNw6YigSznxbL7W0ivbRZ1+ODsGlZCne
J2z9TJaSno0Oh0svx9N0LR7HS/F2rASv6VXOlxN1nMaI8sfpH1BoPRWCj6d0
+PX1TMsBJgU/qNUUKjAyfJJpwmmnXqCcP7gd7PjB/RDXD54G4gfvHYSQ6Eha
wEvHCMbBQh6XaJcLcjyxkgqUGSrxzoAG9xbTMFyRj+qUZLSmKtHdYKB7OxJN
xpQGPgzi0OsDwIwNEr8ZgB9ezsG7u6mOvWax9rtxMpFMf1SrXqRxJspyvelx
VuQaV1BsvgZzyaswGi/AEH/UqVBt2J5Lj0bO2XAk/TLCsXEinSNFHqY7uHwr
EtXdzeg65SAf+QyKbPNOQ6H12U7koGaIJL2x373PS1WxxJ8pjduv1q6Ii6Cf
3MrD3auFcOwV0TObrFOGq482pQhCsThiwtKqBaM7jbbO4518NNmZm6FDbWM5
qoZ66JLFeU592gfylJgg6nPpXCdG9zpY9ek3qWLYOoB8gr6ukWqMHG7EyEoj
bGstGN1ow9h2B8Z2uzCx14/JE4PEUBzExLEBDG8PoX26A7U9BOR1VZ6swlJL
Ymo+EYbGF/xo5BJNPOnheSiIWUFG1LQvLnxAKw1q5R0jWg2LxkwWjdMEjWsK
u7c+qlnIzOblIGnqDwjAa+po/GOWGvfjZc5xqYiDZLhpThCAc4YYPCmLx4oq
Ctc0EnxK4Ph2qtr3arLc975KhIc6OX0vIda0zLfX1tqpCnLJ/yuF/qth+HRO
j9+/mgOprAd6og/j4jcRdjEBIT+NhTpthvy+AUV8P3S6JQhsmXiODkJbbQ7+
7mAEWeHQawYQr+lFSuIk0tKnIDGm4HaPHA/nknB5pYTuTlOiK02CNkK9upvi
ha7/OMa73soEAlRWCvxNS0DRZ6ZiLctlAhcbjn6B6M9zPO+RMRLCqhGofJnJ
hI+WvYoYYwGCpxS0KqkauxVqnBpLsV/aK/CLQL9wcxIR6SWgZ1K1XdQO6wHw
qW4IUUMQ2nnyKKxnzsJsW3Aa8ls4c9nJ1mn+gWKpMgdQF3WUy6T4d56+BVpS
gw7Qr57JwKsEoCdPFGFpu8TWygP0oLuOiMf1tVJM7NQ5e0508T1CyQmjK6qK
UDPWR1tWlzhsansSBRjryMDCTgM235x25BsNHJeX+rGZnYiuPgtsO90YO9ro
GndYnOOOctf4kXK3bb3EPbRU4OmfzfP2jed4e4ezvN19JvRPlsO2TrC+O4Se
5V40jnSgvL3Zl1tRY0/NKmObVF5/FqiBlsQgEXKjulAg3iJgnaIN4f02dWgr
n3RHMPk9rG4oVryNUVYWq/x8cMEz2QX+FNCDvouEnPwVEaefJiu8G6oYv5UR
Rp/WReNcogRnlCK8l6rFB2mx9P0UhfZmotT+uVKARwTKD+JV7tdS4jgjKs4k
UBDmUEThuekgLOeY8MWyAX/3uAgJGceQWXofWex6Hdll92EqvY3QEg1TT46Y
46XIK7mHvOI7yCu6hcrcC6jKu4j8wisoKHSiuOQKFIVmJskAy2ci8WTGgHeO
53nb48PRnxKN7pQYtKdIPc0GiXbamc81OWDsPGgtgXC0a2F7Q+XtOhstHDGy
4POyoPm/2XaWQfxWEkhqpRlg6y//G3nojhonq2JxbiLFNTmeAGqKPOxVVv36
B7P8N3IE/sCqZAt1jX0Se0G6BjU9jIA9Buu5cwS+RMDmtnznMjByZX+f7cf/
LGxFfgexCGoo//FgrAdeNQSayPv1XTqchAcvFODEiSLfxCZLerjts5ckSbCz
XorpnVpP/6l2LsmQZkRs/cygr3LrMEeGA9y2qjjMLZZi/eUhum+xmp1T7sd4
IIfjeHR2FGF4zYrJi/2OyQuNfnoSZmmslLrbWpLozt5C9M80YHSzFwOHe9Ey
2o6qzha6qK7RZTLXaBONtdRVP778mZkRLlOYCQWiIZilW8iKnkFyZL9LG9bC
DKr2Mni1CuoJXkexrlj1NnF45SL3FukBpUMdlO7VM4OVw3KfQ0JYHnUQiWEF
MIQYvdqwUoc6pIQb1uNaF4bgywQJfmtU4ZJWamoVizlJHOhdk4Zjh/CiB0mx
+CQ9Fu+kqayuZC70fdDzgSoaj3RyvJmg0boSE/0kNMcWYCBq+X2KmcGD0/3R
8Kwm4M/v5iExs8KbkT7jzTAtkLXoyzAt0aKcNLDBu3+n6KinSb7s3G1fTsEu
WTtkbfly8tZ8OTmLvrSSPnfcqNklyVTR1D9S3ooPg/B0XId3NzKcWx0650p+
FD2XI8JElhgDGRK6I1Xm6kiTOdtTZJ6itGi0WmJwxKrHy+smV11apKnaoNCW
aaRWuSbEJboWbM2TiyyVeqm1Ri+31iTIbbWJClttitremKQ8YG9MVVLhPoMt
AonXImEpIny1SI2lhng01SqhOx2G8N8c1EqNQf6p3gwl59svBHLgbkLXGQfa
LpyHeXiOATeXquZ3rR1j8yac1GV+4gLjXadvbqXilrMQW3sljoG1cl722HLV
AmweKiI0p8ZLzFReDhPIo7G9Bk2LNm/VkTUOv5YeowizI9mEprdg68GEIzNR
z9Nva16aBh0tuRiyN2L6+oRj9mYfJ5ZCtbX5AkdjuY5uacpE14AFw4faMLTa
g/bJDtR0EZlb1cAA9/lncRsuNFICV2Z4GvKjWlAi3UC+eBOpkV3IDc1nMTsl
HsOGcoNglskq56amRFrlgSpnbHAanRBmRpqwgRi5DciNbiBHoAl55DZLUAYj
MTmSQtKgDa+BNrKHqbyXcZ9jjFCmBxoR/iknFvcMcse4XMpx/UCG2/vsonC8
rFfg/VSmvljleiNVzqVi2d+QROA9QvnfSoi13ktLeGYOLTMAxUENfVfySL55
nvs4AMEfyLCenY7PlwzwvV6AnLFwJkLCPyMbYyN2CPUOxcRs/K6xFIZi0U96
VXi6luJ59zyr0y1nKkW+owSZG6USHC6Wsp1Ml4pkWCiUYSZPiuk8Gabz5Zgu
UmKmVIXZcjXmK2KxSATsEjOtsFaLQ3VarDTqsN6qx1a3AbuDSTg6koyjtmQc
Y9ZoMhyjSXCMkTVO7p9MwZGpVOxMpsLek0BPNei8QyUqZ0em1NRgEHMC1B0/
F4Pa3mZ0n91D+8ULMA8R2GY37WcHzVA+6izFNC12EzOCc8g4qnUCPLicC+el
YnrpaKmpdbWar4hlif3qbB6WdqphO9XGwZZYjkFo7mlA8+Exd+3JTS5y4xlr
MODQdgWOPhzztduKWbHLD6xprzUxQw4xeXnIMX9/lut8JSwzCiy12VJvfUUS
2toL0DdZi96lbtT0Wb15dYSP59dSV/xw9ReehNiyQjV0vrAC5pgJFIWVo1XQ
gEnxOIHotq+JNVn5iq0okzhA4dKFmAj1LyOWRAtyYoZRKLGhTGpDlcyGSlkv
SsVNKIouR64gD9mRJsQFpxO8VkMvWiR4XeauRQAz44S+JovE/2ZS4UPGhFDL
eMC6JyJDcVnDDEDQErNXjTeNSm2+QMDBy7ZBaMKHWgneTVDbXk8xHOQ3xMhV
8f3rM6W9QTZNdBbUMYRbaqrx/qgOf3o9G/OHlYyH/rtSNA2X1vqvrPvaD9hU
96NmGZ4uJuCr2+Va/1WjhK5WgftasxQvtMhwvVWOq20KPN+hxFWms2pfLK4N
aXHdpsONcT1emIzHzel43CJ2x8vzCbh7OBn3NlNx/2g6Hpw04Z3zWXBfycGT
a7l4cp2sG3l4/EIe3C/m48ndIjx2meF+tRiP3yiB+0EpXnuxEC+czsL5zQwc
nUv2rE8k7A8P5YWtmQjb2r4WdF84jnYibAv7Z+zxWY2c0cuUNdqpP/PXaPGT
WRiWfqg5Fi+eycXJ86XuiSPl/DYRbRtEKFkmljYrMH6qVdvjHNlvgq4kpNo6
1ILWjUl33dkdDrfWwTw5FqZzsX2jHRv3hm3pmjgOtwc8E0MlGN5s9c7fm+fD
WpayVIG7tiAO3SNV6LX3oGa4y5vX1CbUlLVy2VTcTbAtJUBKFwRnEZA2EpBO
EJDuoEHY5NGFlBJwajgHH5GjKUgV1CKPmLPF8mVUqbZQo1pFlXIBpfIhulDa
4swXl1uzRXlCo6DMog/S++LCSmEQ9sMgWqQNktNcz65A99GoMHyTJMWfGtW4
pFc451QyYatA49ctQY4epmRHGYMHyVq8n6bGJwTOb5g11nqJgBeH1l1BCD7R
ivHYoLI/SI3bz5nWELvwd/4Mb47PkxNCrJOYCsTL2vB2pwrf7hEhezbToifW
5jO51szjXMzjuKgDE5OxXcwX4MlYHD7eM1m3+vTcyxssO5UC16kmkedSlwSX
exS4PaXBg0NxeG8rHh8dS8AXp5Lx5WmyzqTgc7I+PU0Wuf3kXCo+JD+/dzIF
T06nEss5FW8dS8a7e8lwH0/G4xPklqxH5Oe39/yDYe/tEoPzbDqe3s3FBw8I
gt8pwYMHJbj9UiFEG+yoUxMzmphTKCxa6wZa0XPxJFpPn0Fe56QrJi2N8YAx
6XecBrfmSUJweT4FZ4/lYfusxdq3VcELVXqsIwVLaxZMn26x9jn7OHBa9RIR
2kassO5MOxsuH/WDLZDJlfdNtidh7Xg1Tn8842vqLmJEHDc40Tc0VArbsS73
/EM750YIYtLq3VX5OnT2V6Brvgt1E73efGsHi8/LzwrTGHv6wXiUhBagRdCE
CYLPTeUumqOaUaI4i6yYRaQKh7zxEVYC0HxfXGg2TKJ2lKt2UKc9iwoC0FLF
mKdI1s6A05ItMnKs1EXsAhgim5ESs4RU6WmkyI7bjOJ2P0SDTHOhAfQHcTH4
+xwNnqaocDVe4bGr5eSz8rOugm2tQQFYk0bBlajBuymx+CxdhS9KNfiyzuDo
U4s4qLJe2o80YrxvUDnfTtFzqVdMzZ4nPD0Cscp6bBdk4IvVZPzWVeBo0/OT
U0NcVCpR+mts+ZJ/otz7lCfi8Q/od4nG/3Ajzf3+BX6YuYAezZRipSOBnrEZ
vIG/phwhf06Z+lMCaEX3c5A/OOCOv/ScaSQllKwA7UhikLZHEyQcIR+mdV/Q
CUwaBeUO/iVlF9yhcJtIrxemErFtq7bPF6Q6bnSIvPemlfQbq1rc29DDdSIF
W++m0exQleXvsojNRgK/oXb0XD6DxqPHkdk2iNDXpUyiHT9Rz92fK4VzxYid
7QLf0qkKYeuxMs6lftDXXa3H8uFSzJ5qsg06ezjs2RLVUrSNd8B6dM7RfG2P
a2vrGCmRY3mpAEfvdmH15X53aamJYS37TUWJ9To6WYWxMwP2Rfe6+Fn45erQ
0WNBx1Q7aib6vPk9vSz8/KWInOkZazIEKLw5wSbURFSiJ6ob05JZbKqO+KzC
Kl9RVAnR0/OoVF0jkLuJYsVl5Ei2kSFaQgqRe6nE5jRGV7myRaVaozSfeUKT
mAq1KQIUTm1wmic+tBgJkfVIihpAhvQYTKo7MEqmXDkx/j5KBCXkXPsexYnw
j7kafJaqwk2DwrsWK9f2SKX8fF1TdQDlGheG4YRSjLsJGryZHIsP0lT0awkx
+Lw0Fr9uS3IfMkj56QxMoeSnyQp8aFC6HqXqODx62DLEX1EQnpKjNykfH07r
8bu7BZ7DFWq+XM5J9DhjfLJfHLP3T2jx03QX9Vdc34B/J7f/nXK/RZT9k/lE
3xdXC/nelaMmCQNT16YtlWfibpaqMdl3f0rt51gHKCi83qUlOj4FDnuzRarf
2G9peGcoBi8saHDjZJp1bSuNb65kzjagztaN7ktnUb/pgKlv0CHY0HOg0yYK
gujNNh12pjOwvFZkmzhZzTtjtFJBopCPg/CDtxoKYrFKgDiz1+C0XeWFoCPd
oIZ1ogNtewv21pdO8g3lR4wCerY/BZvn63DusylMnWh2FhZmcEBkIq7oHavE
xOVRy/JHOxIOiEYCxPLcOLR1lMI6ZkXVSLe3YHBAaCRA9COQcznFEjmYhNJQ
M9HTLRiJGcWqYgcLsmVXTWQhI22ZhDGXOSqPGIvtsEgnUK7YQJX6eVTEvoJS
9R0UKp3IFK/RycIub1wY4c2RtUiN6oEpZgaZknVky08iV32XrNfJukVni9ts
RdHpsfw7pSj3XbUQ/0qA+FWaCncSlPS2VmHtk8v5OLGzPzwY69JoXIpT4UGK
lqnIxHtpKs+n6QrHGXkY3s9X4K+7kukzGXJ+L5mCRbhVYnxqUHgep+j8F1/I
FE4yBqe1XR7u6o4Nd/fERri7YiN8ueYQxN8M9CZcDPQ1xKbgITERf3ImE68s
p2o1fpwyPk3eTGCd6Mwgrv+dPB1PpsIc1DWWX5ioh5yLxz9PzvVukwzvLyTQ
b5w2u6lxf9z14DPAPdyR4NwZT9v31LA27gyFN7s1uEOAuneIBSqXeGSqVoRi
vTwary8SBbIS57l0zsSH9lzmnCTUjfWh68JZ1KwcoTNbRrUaYy03mMJRrovA
kYk0HFortE+drvFflnC7Wpnj0OjMLl1CuScurc5jyGrxJeR1Irl4AKnlo0iv
naGTS4btanUBg2cOs67yDBnW7MWYPVLnHr3Sxd3tzEzTo32mC+0nl2zt985w
VME2mC+mFyZM2L7SiLOfT2HwUJUzNzMtnLumTcUJ6JslPOnGjHbZc4xrws5A
2VOeF49WawmaB5pQ3t/hyevr51Dsj3YGE3Gq8eYRa7MmogY90X1EnC4Qi9NB
d0d32PKD1P4NEnniQvMIMIdRIptEqaQNZRIrygkbqlCsoFJ9HpXaV1ChexfF
6ltk3UGp9iFZb6FUcxdm1VkUKbdQKF9wFopKuXJtNZtd6iCUnaHzPyaq+rVE
Jb0Xp7R3y+VENrBnn2FQRK0HObpCQhx9ISGuobAwz2h4hHcyIgJzkQIsRQqx
IozCenQ0tiQxOK+WeF41sBWH1l1RCN4mIPnLtkS4CtUMu+IlHB7HSvBhvML7
XrKOU5TRDrZDynsUTI5g7GaT58uKwVa2BFs5MmznyrFDTstugRKHsghtT4/B
1U4tfnw1z9muF3moPK7gb+i7zCmKHSP5jOnL5vcxowKezYbzPCIk68PlRJy4
bmBkNjPxaX9wD9MnpJO8VEGxyNnfsT/HiK1E1bCciGba5TFwd80n4/x6LYE7
O3SEET++0awoXGyX4PN1JR4cibfvHUvl8B7EtKV3mQvSUDs+iE7CoaoO7XhN
LTahxljGZwjZcqWhODqVjsPrLOg56mGVS5JduqRypJh7kNmyiLzBoyiwnUDR
5DkUzzlRunwDlrWXUOV4iNpzT1F94hHyhhx0cumgXa1hD8K+G6UgLhprC4WY
3anxjl3q4E6Cp4gYYNbZHrSfOWTpeO0C56m0D5klWJrLwu4LzTj10Th6Zsvt
WampXI60s6U8DQP2ZkzfXuTcaOwx8JaSY9DSWoK63iYU9/VYjAMjfinOZTsF
29MDGWFeQoR5G4ZjJnBYcRRz8lVXFRHmRn4/RIwDC+miEZTrXkOJ5jyKVCvO
fFmHxSzQO8pEuV6LpI4ci0Ei65dRoT5FjJAjsCiXUSYf9ZXIOlzFkhqHWZxv
KhKncAVKSudCZDD+JlOFX5nUeJiswlm9CqcMWtqRZKCXoiLgEEbgZFQkzkYL
cFEkxJWYKNwQR+NlYvy/IovBG/IYuGRiXCPwPx0Tg21RDL0QJfIORAlxUiPC
5xYNPqnS2Vql0Tz8ffdkIjyOk/s+TtHy8GcLLA7+7gfYZZKcrTF4p1UCd7sM
77bJ8WazHHdrZbhRLsOZUhV2zSrMm2Q4Wq/B6S499OMhTOKBk/p7/iUYc9pF
lfsbjO4XRDKmyQibt+Sg7vMnwPt+lxKfriTRV19Ld7MNyPYDuwF+iU4smPCW
A4zjw8v0MPYbCQJ/J40pthcE20kppCwMd6xx7FF4frtMKNCwasTdmSTEsXox
Hi2o8HhT4zm/lcCRykDmGLjNRcScHB1Ex7kLzDHwZFht/hOgYU/AzlgaVjaK
7DNna6xygd6l0xciKc8KY90U8gZ2Ubp0FXUXP0GD8yM0nHej/swD1B29haqV
M6hcPIKKmRWUj06h+vBpNF5+H7UXPkLB1Dk6pWKI6I5C3s6xGuXhWJvPx9xm
FT1+vp13QXgrqwrQutCP9vOrwlaX0y/fg5zD5QosL+fC8WoHjj0aRudkubMw
n7W2+Z5AbltPPoY22umZ11f4Bt3MgfCVFibDOtCIioFOd+7AMGfTcONAeKWQ
Q5RCHbqiBzEhXcaq8gTdFd1FlIL4meIsnyGimpyCc+Q0PO8rUM1r86WtXBWR
qUygsZfFGF0WSTk5HJmWMpGe67imtfeGBNK/TpPj15lqfJKmxvupahwh1O22
OBKPZFF4Tx6NTxQifK2Owc+IrP6VRoo/1Urx+zgZfscsvRzfauV4SljIQ6UU
t+VSXJFKcEIiwUaMBMe1Cs+oRGxqFYj56nPfQ7kIb+nk+DRFw1k17ilDJO5U
R+PPJiV41C9zfNEndv64T+T5sj3a+1FLNP24XoSXy8U4b5bjSoMOW2Y1FvOU
WKuM9cbvBe8nzjIdZX5NRP1f7psnXuoxV6zp3U+m9b3fTQjperLjRzfy91tH
EhOepr6gIFsJZIeihP7LczzA7VQJeYY/YQsDtVQt5TmYEIyLHQq8Mpfku3si
h0VNvUaAlTIiAiZU+PqUnr5yWK9d3uCn2/gBXmTORvXIINrOXkJu36w2sazV
bzFpbVnRQVgfTMH6VhFhiXVIrxxBTvcGzLOXUXnyPdRd/gxV2ze8xQNDroK6
Ykd+ZbYttyTRmleosmRni7RGo9/GMxoFzuLqXLq8fxDV9j3UkUNQ4/wERUtX
rWn1s8z/mAyhAVidycHcWgUmzrZpR26OcFcL9c0WtC4P0W0XNjjJHeS2Vath
Xy3A3v0u7Lw5gP7lak+JJUuoEWj2xycODxRj5GiPe/7tTYrL73HkJsvR0mZB
7VAbXTTYrzWOTHPpNdxcsyAi7tNREmZBs6ADgzHTsCv3MCNfd1aHZ+4XcMSG
pCFbsoQS7T0UqHct2dIeKtd/1Zhog+VvjUr7P+WoPY/ixThF2N7P1SJ8yUw1
I+uzWBE+0cTgPcYjpo2h346NdlyKCnPsCYLs62GB7rsxkfQPVTH4SwLj3+gV
+DKW8DK1DPeVMrwol+GiTIpjEil9OEZq6xFIvZeI3L+vIXZCskb7kTGRw461
VR6CMwUCfN0vxtdzKtfpgdj92iBvq8D5Qb0QL5RF40K+GLeadXi+WY+1IjU9
YZLbOg1iPiOAaWHPdMBnpkWyG8X1HX+OtVOChFxZCf9Fv9NFoLaVbP/2xQJe
SDEVC3RXkgjWJpVzbjDDj+BINs2QTXb9O8pfaX2HwrkxGV6ZTaLvHs9mziY9
nS/C9dFY/ORyEm4uaqyHFxI4cmpTq7Psyhg1WUrqOZsiWkrk3oHESJpaodyR
tc+htLkeLcfPIn9o0ZpQ383xgFCrURSIw73J2NguQtvmLMq230TNpS9RefRV
mEdmnbm1xSaCWL8SCGdCCo6SykxvRW8vquY3UXP0lq32KpuhynRHgH3chIXV
ckyebmVAy6szjYBCc2ctWg6N+qyXt/lZ4a0aymWrU2H5cD6O3evA3vs2jGzW
eyvq8rSJUg3H3WEbr8DoqUHH4pMjPHQZ2UxXW0ysvW4Z6XXkjozy0D3hf3YW
ujnB+aiMaERH9AjGpIdxWHWO7oy2WvMC+foLkyJATNhkN4piX0Jh7AV3jmKa
KvBfHbZX3+HwEHwsF+InGjE+Ukc7n+qiHH+VqXT/JlPp/YVJ5fxDJte6V2gf
iQ5xdgmDmS6ZzrXIYO89iZD+EyKL/9agxM91CnxKwPuuSoZbChkBrQybYinu
ahX048RYoceo4edIbZgi8bAlBn82r6DfWozTLo8k8gNj2FQz/cnncGgyDM5c
EW7WEjrQZ8BlBrAlsZ7hDIW2ViPlzGgfW2TpIfbFp/vhDda2eG9Yh2+OpNh/
fqeAw6WwVSDAkFGC8Vq9c63P4NfrIXTkWiyOjRCreSYRp5ZTvLbsGJwb1ODT
s4wfOMm9OaXjToeQ6VJiDZFTLn3GANKqjiCz4TBMTZvIbCU/tx+HprITB7pD
2OCK/I0GFFTXoX59B0VjK86UlkHOO8moeW+SLhVLHUmstO09u43iyTV3fnOd
NTtPLuDeMMGip66zCpXLR521Vz/jgvC+ucFU2NctmDzZbB25Mcj7MjWiMKLI
m9G8OuFuef6oH0dBzsFSGRaInXzk5Vac+WQCU8dbfDVtRSaDwkDtXxmjBr02
C8YvjdqXP97jqkvdBRlatHZVE33R6SsaHRYaR5Y5skjtfQdBX3ZwHgrDylEv
7EJvzCwWFCcxIztMJGgKF9z26sNLkCPfQ6HmFp2jWNcapa0cBAPco6HBeC0m
At8SoflDrdjzJDaak+lCpiIFO7IwrErDMScO9/RHh9uHlNGmCaI+LmsJiBJj
8FW8FH8dr8A3cQq8oZLjolyOXbnCcUSp5D6ffSguDL+dJep+Sed64VASVwfp
oLrY/DG2FvPtsjDftRwhXiRm7evderxpS8LZBp13OkclLNNoeF3O99NzM83G
eLw5jQK826/BTxyp1vvH0ng52CMNwnCWFIvtCY6NVi63PMQRFiFAcvwwjlUX
40WbAU3ZQpzq0+BdRwp+6cr0nVviYxlRNoUiBbKiYmRU2pHbvoXioW1Uzu6i
Yv44KpbPosJ+AWyt/G8pBP9xFEpXjiG/phnlk/OwzB9xp3eOci7xAE8coWmZ
JS2YbUnA4dUC1/jRcs7pe8Bd2WJB5dyqq+bSY76w1TfYHI/VjVJM7TXaRq73
826bBJUILUOtaN6YdrRe47ASZO/Ni6ZniHW85azHuc8nsPR8F93QXWxN1ifv
hx3rCxPQN12NyetTpmXPSQ5mFiNhJnU1+ajra0bZ+KA1e2yKh9kx/zWzpQf4
YVZAYFZKpF0LkXbj8iOYlu94W4QVptyAUD6Rwq4OjEd6zCTyY13IUZ20GaUj
HNYCre0hgbhMFPSPlFH4RiuhP9VJtG6NwP/QaOsNYnbf0UdiTxEGZp4dgRwG
ROHOYZWIftEQhV9UxcLbrPfUC0PxGdHZv45X4n2NAreUCvqoTOacFLPBsn3K
zkxeW1Pji0Nx3nsrHOzC/Z1eXd/lzzN5AgtpabhjkeCNTi0ejiXjRJ3ONZqt
1JYJgjgW5SAXg5koYqV+uY88k1EQgHeHdPjpiTTLyzupfDCoTxWO0Xw5NsaN
1t3CEL880fmb0NRQeO6VA9CXdOBIVRkWS+Q42aPB28eS8cf3c+grW0na1lqW
WNg1mjI6OXcapuoF5PcQdjO+h+rlE+7GnZP/P1nvGd3mlWULosuSaJEiAUYQ
GSAIIifmTDBnEsxJJMGcSTBnEqJEkQoUJConw7IsW45wkGzLrjJcVXaVK6Ir
dHV3VffDet293sysN6u/mb/z3qw99wM+0PY8rgUFEAQBfPues/e55+5jadrb
MzWf2zY1b29bmra33X6nmv/Bssd9m0j+v+4ura4i+roHxfYd6PsGndL+DY6k
3h2cuOdJUBdCXzmJ9JY5jNUkYWo6wzl/tZIBpCu3JB9FQ+Oe0v03goB0NxWK
sblZgLFA0Zf5lB1auQi1PQ2oWR231946F3BqCLG0aQmd6CDxdb8UF74YxOzN
Nqq2K9+qS1IHhamjnGifrukqjD6YYAWKqce8ualK1LWWo7in1Z05PMgAcTMA
RKvxRJYv9eUUtEQPwhJRhxIS85pIzOuLX/VWRpTYCkLCj/aZSZSHkl2LFMF1
pAgv+Uz8WVZW4HvOLaL0v4hnw0PY4deJ8dbn8jjm56Jtt0Wh+MAcg29L+L75
GBqJpxgkhmNbFIGvcvnwNSViOoaNs0ToXCUK/j9IAvZISQAU83FZwPfOcXmm
zlh+UG77vu6Owy8XEvDuslrqXDYeHatKYNEEykEXWRlLA3uSKBMdRem4b4nF
a21yPO5RwlEupaaKxJ6h1Hh7vcQ/PZsxCnaPEkX9bk8Cvt3Vm/78OuO19jJd
3XWzmv3deq5WQRgmikRYmzS7uQYSr/IYWRMVOFHzhl/WQDZZj+5UDXZaxXhr
k8DxaQZ1uKkxNRfE2kUCLXTpPUguH0NW+wosY3soX7zgrNu5JG1zOo8c040s
T4wmHOk1DSRrnkFqzxRS+y95DLaHJkXn64z1sEsqy4G6ZAzm/mvI7D+LoTIF
xsbTnXNXKoMh0ZllyUbR4Ki3ZOdhEIGushQezp4hi+Zspct2pZX5cJ1pZjWq
eptQvTFlqb6/x5TlTc2KUN9gswILO0XYe9aH+TvtVENfoc2o1wdloLOu1Izu
RSs19tjOIPC43ZjIQ01NLso66pE31GtKGx9nilPMKNGXnYbjcuScNBKhsuO/
9XCX0cZd9lZElNGzG4M+TNKwdOhilwj6bsPEXzdpYjsZBB5zvR9zCl+QMPiV
LM79UwU/wH/5jvuiMDxLj8cf6yW2vOOhrvMk+64QAI4RAK6Sf3+UEovPCQB3
uFwcSgRwKyX27Ti27xtRLP6YKMRHdDgUCSgHj28fjBPQ4ZB+YsdmSjj+sCzD
p+sax/3NIADdrCn/wQEvkbsMAMPp2TaUKrEBvZkduEFi4jt9SjzqToKjOgFO
kpavdimolVKhp98QY6vlhtMc9shXhjZj3UyJxluNYjyfSMIv9wwcr5sxiTnp
DWtiQXnhBEYyubBauBjvVKCgId5f62X918B0JUav0DNpKW6TCVZTMhzNYryx
qcXv386kbpzRmToLYp0KZRXMJUPI7Vok+XjXW7FxzVa/d8gcuHUSqoiQOy/B
XFBKAucSMoYWkDO6RtS0k0oZuuvU9L/OkfS6g8glShYJxjroms9QafZHdqPo
GIYqFXRcdMw6mb2HlxzGFDOK+kd9JZvXg6i05yTF4PxOHmbPVXj6D1qCO3H5
eamo7GtF9fasqerexUBHc5i0XhLi7a9LwNxGAXbf68XyK6fRNFhsTzb65xT6
2unO1o0W98TbC0FE+hu+87N1qG6t9GuRjLGRICLXA2C3J5/gISdEgpJQFfpi
J2hUekfjd2zN4cbgGElKfqoEJt4ejPw9lzZ+LJtB4idxEfiCkL+vSBxUnzwR
QKLA+YosAp9l8/G39kQLCTccp4TtR+NqHEFkXCgeKCOwGhOHy4Tzva0QOb8x
+HcT/HsJlyJPkZAoxE9ISHxdLMAlgcAzxxPSaLQmsU7gv66L8eWq0v3mGZPf
6pbpHaHnmjr9+tR1ZBxCq1+/D9tL7x+HKe0S2rLmcMkSjxeTGtxrV2DTmohn
22Z8tZ+GJ9NaXG5JoJby492Dpih3u4JD7edy8VaLGC+mFPj1nt59vpZvJ2rd
Vhsb4upWRWDawseZ9kTcXjIj9PIx2rmZSrGeoj0x/U6jjMk1SpM02GyS4PGm
Dr99Oxu3dvSWiTaBW2NoQ3LlFPL7t7yVG1dsjZfvMZ94GD2nhPrRP/wdjNmF
KBjdpEHoMbR2Us0bF2CZuYzMidsew+AjGohMQH/ZJZZlQZE3AOPgHYtRG2JN
4Z3wc0b7XOZ3SAz16s2pKO4bQcnGVWn5bb9AJlQrHPtncrB4vowaPmji1Dt7
g8k7M0WL0qZalM2PWsqdZ6WBZ6EFsttWISV6Jg/n3urGqqsHjb1F3mRdEk53
F8G200FU8SpjSedK0UpR11iE4g4rlT1g4xhnZpgRdgwQ6SnkEk/ZSSmaTsnR
y8l0jsXvBMfc+w8rJ7GtMPNvwMDbtigJNWRQ6HxGAtyXJBv/jKCwlX2KcSh1
vkbo4Be5Avxbt9L0XZxx7HFPUqsxJ7EYE4l9InZflwt9X2mlwTl4BS+9RNE1
yt/KBfiAdskUChxjXIF/I+ivE/H4eikR7rNm73qdWHq0pyAPELQqkhFvsGip
afcbvdgCpRJV6jhSq37tnkgMxVWiib+063CznUTFRjk+n0/CL84a8KuDNLxw
JONGlxzOEiHe7pDiJ5Ny/Pq8Dk/ntbgzrMLNgSQc9iTiRp+CkL4UfHI5E0/W
dHTRki5SWurnw/wD6AIQCqcr6x5Wg/+ovKtZHY21Jilcm3r86h0iX87ocXVW
68st6kRq7TyB2HlP1c6tIGStcl4ckkvrkU/kSmq/3WQcHDTxNRpf07l9FM9d
QNbEda9h6BWpksCPmUvLBMJaKKtXHMYx/4FMPwQnG1WYX8pyzF47Orbub4DO
LSNcbWiKKnHcDm4U0COsHUsp2NgtwsxBraP3WttRCjckSVFYVY6iYZu1aGeV
mXFKAgPL3VMiwvRMNs487sLinS7UtOSjprMIQ4eD1pnPtpkzIcdNGj4b5RVE
rzRXIr+73ZY2MhIEYSA/vyStD5HY2sIDDr7MCU6r8IQQ6sgumAS3oYtfJm+0
Pgg+hzs2jFDBGEIFebZedjgDPteTJA48BUICPjVdfAqOA+8KeYlaiY3DPi8e
r0gF1OcqsfQfjZLAJ+jXF57DmAj8KwmAb4oFFBHDnF6JxOrpiMav52X48ZoK
H+yaqWsTGmtu8FllgS0UeuDW/ySsze33SAj+H/LOJqSUPrNJQn7kXtdH4HFb
Aj6f0ZJUrKQuWIXeL/rj4ZmS4nJVPK7XSP2E8KupBHj3tPjNZRO+2Tfjm0sp
+MWVVHxzNQ3fXMvAF2d0eL4gd74/xrdoB16ij28ylWpOwJU3j/DSIf8dXr8j
2B9ZlHkhFMuNUjzYNOCX7+Xh/jk9LnbIcG/djByiJCxTTnf13ivMMU2nQi5H
uvU0ybubMPdNHQ0kY7Hc1vVNlMyfR/bkVZ9p6AGB4JtBTiKWZSAxr59St18O
woa2UYe9VY3F1Wz7jLMiuCvK55KM19KM4qlVV8n+4yCFzkxg48rlAqxeLqcm
DhtNzc5O+ht2rYSHwrJi5LW32wqW5wL4CGHAJ8bMfB523uzB1KVWVLUUOGqn
Gpgd8mOe3CwNmrqrYGmxejL7bAzerjD4kYQooYsegYF/m1Jzp3MCd9vfJurh
xySzfqPgORajIwOwCnM9SQzA6j96tFZjgDS5hjjRcBBOd1PEw5sJQrxQia1e
I9O2wTplLXvpJfxJGo8vSEa9SqLZDM9fYLL98ziX+t2cFF+tKvHxtoF6fCbV
3p4QHvjchA7WI5JQ/5MV/KK3+lzH/noMZiMh5oVvOGWKfs6MhOVdT47C8+Ek
fDxFEmiPytWXK6AWzRG4Q/jz+wOJ+Lk90ffHXTWuXozBvXMx3p9MCHxfTgmp
L+1C6iezRGLPSZyfDsUym130iWg7q/r7Y0nYAWtFj/+QCofoHTurj0UlXg3B
fJ0Ed1f1+Oa9fDwkeBrLEOBWrwJ3CKbKF645ai+9eeSToTGYkNUxjozBJV/y
4GTQ/p4GVPX8LGo2LiJn8gplHrlrTep9ErQIk3DlSDBb/SFN230QxFSZ/BTm
OzVYoDF1LYgpl0qXg9JuG0oWd22lTjdTxPcsjeuw5yzC0mG1u++q33rEqpNH
w2IpQFZtgzObqATGY9WqizuF9goN7MsWnHmjF6M7jVRpbY5Jo9Aw5sDHbcYE
Lpq6SlDZUYecznZLColijKaz6RO4Fq2Ea9JI+PSx+PUfgM0pD02BNsYOPd/p
VsaMBMB23P406iReCKPwrYLvdXCj6YMhQe8juyshHC9yBPhbp8bTfCoU87Hx
uETS5iOCpmdJIu8vtGLTPxslgYfLPReiIvA3IiaeECFxhu+PXvQ3TL7xWO8f
ydX+ZkWBTwkNen8/k5q38L1T6XHuYW2ks0d2yt4qINQq6ripNJQlJWmMMqm6
kFrwwJtqWrI3xJ3w9MtOYT+fqOElHe4PEbXZpsTr/Wq4R5LwzVKS558u+E+s
0u4i/pAU4A6MOexNFj0IkbaCDlz6CPpur7+17n/477BUS9iwV4lxkzy95808
PNgzIuFZKMazzbjercDtNbOt8/DB0UFNevrLAnnG1mBR57gpNlRDz0aju0Pc
BMT+w80MqYc+Mw85fctI6593poxNMpZ6fotaSw9JWRt7yJ26RCWP3rGr+h7T
9/ukimwoLKOU2nY7eKKgVBGO5V4tQV4OjTwmXPrTaUYpUc6DE1TJ5jUmI1vo
nvg7N/Owfa0UU9esli5nl8moYCMnPRMZ5dXOtM5+xqyePDY6BCWl+WjpK0Vf
mx6z60UEgX0YWKv3ldTk0OeKg3mU3jOhSitS0DbSgMKOJmdaj41hAWH0tBpf
ll4GS4YGeWka5KRqkZWio9KTteRK6txmg9Zp0ulMGo2GGQMUhKc36ZQF2th1
aLhnHIro3gA8T9heZ4fgOdG7v1DwaPNLT38Eh4Yoo79sDyTheE0fgxVRPDZI
HLxF4uD7ciG+UosdfzLKGEVtrTlxAv8gI+Sftj8nYXCWhEHGrIjjm2G7/mIX
4lfLcnyxrsV7Z1Lx7m4mnjoy8Hg1DQ/nknFzRI8rp9U435iIzXIxlgpoIzBC
/m1aPBoz4EIJHz8nTO3RiAaXiNb96aoa326oqPcXpTZ62z5o4eyf7ZVBwtkc
KzgP0cP62t9hROOFMb2zlAvYmCoT4vqcFs9fzcHDg1QoD08idlqBiSwVDroU
uLWWHMBFbHC8AuU/9fl/EFD/O8sadzLJyY9I8YpjipEQV0ZupZQw2gK/F9mf
yWN+x+Kw2X4nD5Mklg2TpRI5Q1tIH563p05MBId/OdKqK6majXPIm76AtLFD
Sjd4CGlGG5RWhy2js/f70Fzt12FhLcc2c1jFQNPKiyaZs7UfxZPL7pLzD5n5
nq6BZhmu3LBg5VqVt3+/gSyd48gwJCOtsMJjbu7271gERGy4NYnHdhrUUioz
PQWFJYVoGKhB/06LZ+xKh6/PSvTNRgm2XrOhe7bKW1iZ+X2oOjL0EnSN16F6
oJnK7Gj3P2/gsrMJVNmuVLUYpTl6NNRloKEmGTVFJlRk61GSpkOhWYN8owa5
RjUyDVoqRaez6/VGjtFoJCv/+9CllOGV0MTtQBW3ak+Iag1AN8T6GvskPibQ
/XkiDz8nv+makOvp50T5Iyzz8VrrT0W7+ziRmIjlYU/Aw2syAT5Xiry/1Uml
PiPTdH3cexAVjr8QUfI6iaznmMgaHMn+1xke9btFGb5eScLPCUf86YYGX27r
8WOHAZ8RwvWcJMkPl/R4f06Pt2f0+GBeh0+XtPhyTYtrlTz8eEqNN8c1ODOW
RC3/LNZ2b5AP/1y6b1n0QM1gj6L/WLybRY+ro+9mjs6aSmNJkCwS4IA8yzt3
s/DoVhZl6ZQjvFUMXVk7JvN0uNChwM21ZOajjwucsL/L8v7d0x/5OIUihL4f
A1GaBWpJD3QyG4wJvUhNGoBZPgC9rA/hCxJ68wbxrUWUOK7HI4zqcMtEeiSX
tyCbYDZjbF6aMTPCNC2b6tdmvBWLyyiadRCeuI+UkWse3egbwQNYFUlsrNBQ
Xc/9HlRdiSozinumULJw1lZ6+S1mKUrpdXXzMBNnrxfDfrWeGr7fjfxMLUwK
FZKNyV5TbqFVV1kf2DmOooOjXcUL9yRrEpFbkIfi+hpUdllhHWpAq70ZPVvt
nulXB/3Lrl4RSvW3qGFfL8X6w150zVS580tpBEsC4CeZnHy69W35aLe3onig
w2Hu8huyOU2KeBRlaGGty0b7QBF6x/MwNJdF9U+ko3sgFe0dZjTV61FbrEZZ
mgJ5ejVyTQZkmMw+syHFpjemseYDID4IhnWWBEp2E4m/e0iKsZtonZMbeFeO
x5En8ZkoCr9SCvCtRoJDEc8zGBkjLQhh0wh2dLCjPYNRsdRkTByWufFw8Hi4
QNB8KObj/UQh9Qu12EaUDiOp/Kc8/pFE409JNL4lEjgWBUFrcq7UN8O1/m2G
Z//rrMD5t0Wh6y9LYu8/rMh8f1qXU3+/qcDvt5Pw6/Uk/HI5Cb9bV/j+vJno
+uuZRPf18hg8I1zgvUkNtT6ioH2k6Sq1jzZl9Tfx3A02wvud7fyjsGmbaoa7
SOk2huE8HnZHVHh8PQuv3sl2Lnbw7YLwBKjMzUSPzGEmR4XdNgV1uJJsY6zi
XH6d/7+x8NL/dQIGxTiS1SvI1DuQpV9DpnYCqcoOJCvqfGZ5MWUQl0IvLIOW
Vw4licny6CKIo5uRkFCI1Hob0TvrVObkXHDMiqV6otdbNDqMnPEVqbF3OQjg
IsLKtno1WJzPcM9eKmU2CqVcNptw83oUDi6jZMMpLb/9KcMMwy1txQLq9kPC
Kq+VYOlaNWZud6LvoJ28UgWMSSoY1VqPXm8yaYxGqdIYCHKBVxFDe35LyaUz
KdjHrUlxJ0lAPmVTiqIcalG0QyvjuQwqmcdsUHnTc3NRUFePstMdqBlqR6O9
E+3r3eg5b8Pg1X7f+P0hp/31kZeCq1TDpvpbtZjZKMfK3R60jpU7M3JTAqE7
3pOfrULfcivdNkcVjfYgy5KDuupstPWVwLZci5HtCtfU+RLpsrOAM+M0msbX
0qzDM0Z777DW2dmp9LZa5VR1nhzZGjnSNEqk6vVIMaV6DPp0+t3N/i/gpxJP
FUMVbSdR/JxVwi5jqiF0jYFta+OGkFuovZ0X5uggty5BuKNbEG4nf9NntY6s
6u+QkP8pIdO/JQvlN1qJX5bNEcm/Hc/1L4jrIj4eSAV4QqTae4kifJJENJBK
jF9lSPGlVRX4lYG2vLsxHPyZhPynYoHvvFBAh3xGCDpoiR+x8yMqt12I3opR
VHR+KQ28H5btND8ET7oS8DGR+QeD6u96memGY8bNMdB/mEi37vj6snjY7FPh
zoV0vPogz7Pa49+Jk3JDuJQ+swu5A+cxl5GAMy0K7NqNYD0gPOMPLEoaXwhR
RxFScxzgmtIRWS+HKanNbVZaSXQqJRoni2OU+Mc9038TXWK0qwRGjyreTCmi
0yCNbYXamI+MjmnkTKy6M2fnmR5gTn1vgamgtyqA9uAFIqRztzsJi2PJ1NyO
RTpzu56p0NDDT9NQ2DWDoplzLkIyAitaxXE5jc4bN7Ko/cN8bB2WYoHgfvJ2
O7ocDUiWiqFPVMKooG9kDSjklEEh8+kVUq8+UewxJIg9eqnQa5An+ExJSVSy
VotUczLS07OQlW9BTnEp8sorUVBTi0JrA0pamlDW0Yry062o7G5CdV8z6oZa
0GxvQ+daJ2y7pzHs7HFP3LU5Zh/3mdbcg4wllK3RGIX+dgPmd+uwcOM0rLZi
qzHdGMgAJ60p8jg0nbZg0HEaLcu9qFwcQllPA8Yut3unrzdJl131Rw3hvb0S
p7VUSqiLDIZECQyqJOj1mc6U8kIWA3iGsriVYWlI4tig5l5yyjhtgY8yjGh6
tndRGI4lERvLIg6WhGwsCul/szEv5mBMHOm1iaJMzd/D/EH4CepdfiR+RzD/
e52UiEMB3EQFfpYkxk8J7flrocH9F5PM+fc6sf2WIMp7OSECLwol+G27jq6O
MRNy6EP8HtZKQDaRL0cLkS9/JUnic6I174oFjlWSJJhuL59/dsV/kkXwXixS
0raQ0/TT4AKwNBEpc79Zgq8I5bkxopYu9yqDtmHt5lgsnlbi6tk0PHqlwLPR
Lw3aT9mUinKk1c2iYO4BFnKTsN2WhNkZNb29hJf+7+NI1ZFfk3Ybibp6sF4j
v/5/97uqBsB2ggQMHWRxDTBkFyNveBO5M6v29Jkp5uyJe6lBhLVhA+ZWchwz
zkqmsG3lxQmRVd2LwuE1ErKvS8udbqaWlmC6dyPNfe16JvYOC7BxWIb5a7UY
v0ngu21FvkmGvEwNCrL0yM8wEqllIv9OgSUvBUWF6Sgpy0JZVS4q6gtQ1VSE
mvYS1J0uJ9iqRONgNZrHatE6VY/2WSs6FxtxeqUJPRvN9JlS9J9txehBh3v6
dpdt4bXTTBOqoyWDi6G+NCw5WzC+20JVtOXTKo7ZNLWnq3iob8jE6PledJ8f
Rt3aiKe0v8Vv9MM8haWpXuLLNYhg0BqQnF2IvO5a2ofc/gNkWnWndEiKaIAq
9gwljxpmnOI8l1VReJIRg9fSYvE4PRavZ8Ti1ZQY3NZysEoQuiCNwrQshhqU
xdq7JDEBcIbYdkKPU6/Fc3y/N8nc/2JKcPxSKbA6hdHS72LLMfdjBQef5Ivx
xy6DNYX1ErMTGLDofNfvo2Oj7cRZgU0q3Inl4A8JArwrEbjPiwQMJi3+URz/
yXKKiexNTl1DbtOXJgaTpiqib27UCPH1sg4PJjTW1WF10Eysis/GSLkEu4sm
PHq10Ls1EjQl90+w8emzupDZs4fMznNYzBFhs0uF/l6V33BeVt+BjORLlFk7
bpdIMr2E03j9SvI772n6/ImFmct7NJKDrtXL4rJhLrbCYt9F/uIaXeNnwGpN
553ErUUDFu3pXvteMaNB/ElJR1h6QfcyiucvOEovPApak1ruX0/xXjnMwu51
C9YPyzFHwDpJwNp7oQUVBTLUNejQ2GxEU4sZLR0paOtOR0dfJjqHc3CacNee
aQtsc0XoXy6lBtfKfUNblZ7RnSr3+F6ta+pSnWPKWe+Yvd5gm7vdaJm/32RZ
drUxvztQhm23iDE6not1ws77V+u9RbW5fiEY6Cp52ZlC4lBVRTqsDekY2+/B
wOEkrKuDnvTKOhqigUt+zKVLlEGvS0eutZqqWGhnYmbgWP8xny6iFIqoCSTF
blqFJ9WBz4XtOivj4ElOPH5Zx8e/dIm8f2wSeL+t5nq/Ko7yfZLL8b1hDseK
MALTQg4mpDEYkXM9NgWP02uUsPSBp7Y/IpTuWbYQ3nad8zQ3Iuhl2Co55egi
IXkkKcrVnRjtpxrBFgS/Ce3/8/2DSMdwMSoCPjkfbgnfc17ENAec8Fsas46z
rDphLpKTl5Fe/pH1ez91uZwPLxGKj2c01p0xdbBzl/wUbdzkRxPjQ+NtT+Zi
maDPeTGburysJu/h6NQqiaClMFfNImfqoaM4LQMz+SJsEJqatx0P1v/JAvuZ
ymnQDDAW1E6///Kgv1M5cESk11/npQeoBhscfXKxHmm13SicP0flzC7GMEik
18WtORV2llJg3yywTNyuDspUh0SiQFbDDArHt6mSM7cDL5xtuU0AekAD9NCC
javlmHcGANp/0Oapq1HY2/tU1rHFFMvEeoZlYjvDNLOdLZ3Zo6llAdPaSx/K
Z/lOVyZiYqEIGy4b7bPrzC7NCvTDxROOHILqyhx0zFhhczRSdVVmjF3owYRr
Hg0LvShobqCyrVZvRkWNOyW/3GnIKLRr9XkWpTLDpOCnWZPk6eT/OW5zZiGV
WVqG/IYaWNqtKBlssTdcHPwhGB1mdg40UTYCxvNOcWg2c8bXsi5g42EmD55a
EfXfJhOk3y37EI6vnu18YjqFdZLgx8njhomiG0jgOnrVgiAQTff4oXgnOR4/
rlR4r2SIg9M3egkIhwhGJxUk0iojcY6Qlr2UaCwbY6lRXZy9XcsLHvIFXQX+
LwSEHxIQXhDxmUkUgX2qLf9JCZuIr4TZvID0svetL32HRGonLw5/2jLg7Xmt
48JUEIl+60ii5Fys3we31SOtlcJTGK+SwjFrwmVnnm2y3J8p6OqrlMgeny61
B6nt5z15m88cvYpwTBPGsTGgRX5zDyJeS7FxCwqOJp+zWP6XRteI6YkxtHUF
RSJ+QDd+c3SKR21IRm73FIqWdtypo9PMYGjHSDkXNzbNWN/OcU5eKGdKjhw2
kWOm/Cbk9m6geOWytezyE2Y/4iRNTf2IpEPm+asWbDrLsHClBtM3Orz9V7vo
DXhmBymgk7obNZjZrsTK/R40j5bbU/NSA6CM9+ana9HUV4H+/W7X4vvTpjR+
qK+2Qo/h3Q7MPl2G7eIIus4No21rEI1rA6ib60XVeCfK+lpQ1NGAojYrKgaJ
zrJ3oXHVhuYzA2jdH0HHjWlp75vLP0DdcVM22whTVAtJztuULOK0iX3ceDSE
cIbLxk1zHD6rkeBvw4nW9LgTR9NeHhvDqE1RGKYVMZjQ8n3jBgHL4P8ex/dI
E4OPC2V4VqeWZgR+nWNCHoYdktmvGSPxamYU3rbE4FFOLK5mc7GTEY/5NL5n
KJlvajYyPe7HqP3IcD/sPiawuxiEXbjVb4H6z4FryYuWwGyaRXrpOzauqJZ+
gKWa0MVbtUL8w7Ye7y9q7QczKgbJL7lYj/xWjBba6TqAuyhfV2ocZruUWFpM
8x2sqAMfDj10xMXy/ejZS9Dl9CG975q94LzH2a+IxhTh4xsjelRWP4LedMMr
k5+VcrkzjAp2sm6SIPs//cNV6S/a+IaepsskALqDB4bMAhRNbaFwadth7Bth
7IeO0855ePuiCRd2M6nFCyWmwYtVwcqBW6FKQWbLBgqm9j2luw+Ys/GW284U
79WrhFM6C7B1hUiig2pv/34Tp/c7vNkbkmPQfzoZS5cbMXfYRdX0FFu0Kcag
p5k+gQsroZSnV1upiVdHAys3yn9Gqa7aQPWt1GHsYhfsD8ex8M4CFj5cx/zH
W5h6dx3DjxZhuzGN7oNxDN6zY+rFLiY+3qIG7487m8YKpQVG7lzg+gfMn172
pkfXwBwzBEPsFHTcbUodf8spj1y0cEPkNB0JfkozbLb3QB2ND8oJietNdNzP
iw12c0pdyhBqMikG86kighoRHcmYYBflfpTIwVuZhJa16h214Sf9ceCNjCi8
WRSDD2rj8Hl7PH2O0v1GOYc6XxqOVwvicSWfj608EWXPFtv7Mv3TAoPR63zk
KfxLAh+fSHieg2D2PRWYNb/Nkiq5ZO0YppFW/NTGF/nlrWtUHYFPhhX4elVL
PZ5Xc7ZnjMwoFzovOlg5/mDEMOgYa72cDVuxGCPdWsyvZljHivxBz8Xq8xt8
4di/vQx98SQyxh6YNL3nvDZVHKYqE7AybCREcQcFhR/BlHyHSlTuW+N4cwyz
syVwuUgpqUX5ygWSvZct2q5exlnwuPvWvAK3L6Zj/3IutXZQbJ+4WBFs2bYI
oqNhKh1Ddv85FK/T8uVNxu/mhOW+M8V97UoGzlyywH6+0tu35+8rYlDmas4R
YHgkC+t3OzG62+wpacyj657cI9yzUFGcgdbxOgwdDlkXP1tkrvYpaUYIy5Ij
CLEX6eOcVRa5p6HR7G0byKO6FqowdK3PPXy9z1lTqbZmRfuHvC9+H1KRlpzo
HHd2TCmVEUMbg7UTePXBEDMObdwGpYrb9yRGLdl5x2Lo1cUJaA+W+3xiJJ4W
CvDrboXnnwYTgwOdfKPyKKznyrCeJ2Gi2UmrS3IKj808fFql9Cyq4h1nlOF4
rzoeX9r4rt/YhVbPMI9Jd+H+6QiWD49TH5bF4mERD5cLhdi0SHxT+QmWroAl
ObVLg0ouwKcEVFdE/KBc9qPJqJ9EatGbdklSn98Z/7yFiz+u6/D5ssZ1d1Yd
fJ1e/4GJ35FA8/dBKB1zNxE91V4qQ2+f0bczqQi8pMjAsJDXWC6ZzAJjzTLS
Fh46/+7q36FPG4/pukRqqr/EIYlUUCnaOViKPiLq+wGlVF+y8wRLgfilOXJ7
cieIlMhqOo2y9YtIG5rhSOp7mdLTCfvb+3rqwaVUOK9k44yz0DN7UCY1liuZ
Fe339tDmdiKj8yzy7VddZRdeDVpd0cnTfWU/DZvnCjB5psLTd76ZRpaU+TZh
aZ4O8sYm5gux+VofOmer7ekFqYwXjjvTpEDD6TL0nj3tmXp7NlgSNrK++1oJ
/BUw+uRwCiQF1iJevTc/vo3Kie9BZvwI0uJnYI5fhiHeAR3vGglMN3zV8U0k
R/Hw8zY59d9X9ZawAIKY9Uz1izlYzpZQ58oSGbCEcFwSNvVYG4unRCK9Uqyg
bqRF4ovTQurXdvHR1C/yfpxvFkbiGQHRvVIB9kskvtmSRE5vgZE6R8DxNyJF
P5PwvNdEvB+Aw6CbQErhGzQ4bG2iUDxuk+APmzp8sKg2OWc0TGoOoWcl25iI
SH85/RMD/0dgbhsDFm9LUiTaLRL0dOltk43BY2U+laED5uYdKF9do8LeeBmD
Rj7mG5Pcjnkz/QCLJCzap5d3wVL4LjKy34Bae4U6lsIBSXC0Xwjj2+FPcgni
HGQ3d6Fy6wBpI3bawyAYSc6OSHyPD5JxkySu89cKqI0bdbbmuTxm0hHhWSxK
nU4Wc8tZ5E5d8RbtPGQmmxGobBu9969lYXUrHxOOSpftB1CxVCvDqJ5WPRYu
WLF4p5uq7Ssmv9jIJFiLkhCa2tp8dC40Y/TBuHTZsx1sGLvJYKNeUm8rF/V6
i0UjlEU4jTzRMnKEq8gUbmBAWujPSP9lRofUuDboBK9Qat4djyLugkMUVmD6
LoFZ2tghvkESTGbThXBUqahLtUmsACJPuB8Ruv1GlggP8iR4q5KLb6cS3B+P
ygIf3knLvDbE96wqDq9UCbFXKXPPViiprZgI/DXBHzO810XxwWGZfljoteNI
tjxxSOS9voXUaHxjV+GbVTX1xryK6SSlx+/BP7/7DwQFGwwq1IQEjfuzEQMK
X2cSB235YnTWKS1dbVqGTPsnA8iSSd7uPHCp9s86lbqXMJEmxEqb0rW1mML4
OUu5ISyPRlyD/LxXkZ37Fk5sR9Ejk+mB4UFo+kdB8CMzIRUPIbOyFlXre8i1
r1kluTXMEeNwjttpdL111YD7h+m4fC0PuzfrXaNbhYTS1PunPCaZymCocyBn
4oAq3LpHLr+bqQqc4DgJPO4QVC2u5GF8u9LVs/s9eBx3NmXxMTyaja1HPRh0
NLjza7MZ8nXMZ8kyoGWwEgOXbY7Zj5eZruo7/j+5BBa91hr5pKNSNuMpk81h
XyvFj60y/PcVkofjh5EjdiBTdBbpovMwC/agF73iVfGuOyThTTQsTM2hx119
4ghMk0SyU6bArTY9bjQk+W7UyhhchPh7c56k8PFKLh+fdgrxl20lrrclWAoE
0ayjcxXkA/ywNh6vWCXYq0vEZnwk/skPDL73pig+OETVSFi9XjMGc/7rbnp8
zvUqAf6ypcdPllX2ezNJDC6k/rnu3zJDRN5kVPsNf8sBPWs0mFn6VBFoJayq
tTDB1lalDEpI/6PpgYtfspAwMeoKs6h8SVIeZrJFWO9SOzYXU45mupPPwJUU
n4PczEMYS/bAPV9FiROX3SLBijUuboas+ZmgeDPxQ0N9/NhuSOWHJMAcIDWv
FOXT9BbYeaeusSegk0Lt7mt66rUbqTg8zMZZp4Vaf9zsTUk3QVO+iczBi5Rl
/Y6p1PkW0zkgLS/g+h4c5mKBQGNsq9J5ereFacHyZxiqsyoJ0+vl2HqzH20z
lRZjhpEpn9n0EsKQmwvRs04Y8uNJ5iRSYERJDM1V8TCdLOPOROrbYbWtNmHB
WSVf9lQkrFElsnUUSLaQLd5GmvAMgcY+qkUNmNTH4VyRDA87dHC1qfFqk5x6
VCeyuip5DBpMLqLbXzfE4VG2GO/W8/HPZ1R4saByj2SKjmZBegrYvmddCjxs
ScBmdAT+Ucb3I+HWdyHCDwWdegSmvMeo1WTh2YAcv1rV4ONFpdQ5owzuNBBO
ezShkwYZM2JEyhoJJg22c1wXgQZNHJpSha6mXBk9E4b+RgBGgXGGkK4PgVba
IudLmCsQY/W02r62lHpk6COPVFPpZqJ9ip8hNe0hjMabUKsPKLl81y0Sbdq4
3AUHN1wNgWANCqUTxpSHVHLGPW9KahGK+4ZRe/HQm9w9KmSw8uyGxvv0VjLu
XM/ERWcedq7XoWerDXnzFy3FzjcD5PQ43SVFXT2bibmVfAydqTU1X+wMXnx7
vT4K/d0pWL/TjtnrHb6yDgtdaWQKZH7iWl6Yjo6JGoxc7yfEdZX1AwQcs23w
w0nCF8Dbr3Lv5fAZAy2CqhlLvXzeWSlbRK2gHNOaaJwn4dXVqsG7vXq806HE
281S191KNSs5cBk8rxES93oGyQ25XPxsXA6f00BdaZX7fZKYnQnLpQw2dbso
HruREfgTueKfkSt+J7j2/Vae0CqHYcq6g7N5cfjDqhY/XVG7315QMIUvtn3J
GI4+8r6biJ5tUEZ7G/Rx1sZA3cvHNxRCOthDKUY2/RJE6zyBxWIJVno01tXV
dIbGRBEuwPXq5W1UNlnSRaXPUVD8KdLSXTCa7kCtuYoE+R40uutIzXzsSs99
TP+Q3ahKRGFrB6yXryN3eknKlWQIg1h2GX3r41rcuZyJa06ypC8TYnC30d7Q
l8o0tR2zzrRKsLaYjsnNUnfPuWbm6npaLWJMzFlw9p0B9G3WOTKKM4IDYlyp
JFA3dhaj/2y7x/729MUfXDnXBaIDnleI8Q+TOntDTHAwrq05KsQ3qYjEeaJp
XFYFPhk04VmPGh+2J+BuhRG1ymWHVvKEuWjW14hCeKiNw50UHj5oFuJfL+jw
yYLW0WUUHFHnqchQPOFG+4O1W8xzHAi4rO9fMU3SENq0yXilUeQndS+WlTbX
3NEVs6wbw4ji5WAuOxq9JHq0qmLRpIzyNKijoEm2Qt+8b09d+ozebEOp1IyF
UindWWhZXk5h1l40rSikBURrFYe9ZMtjH3enRYYjW5iIEn0dKlJ7UWZqQImh
DpXmSqompcTVaoh0t5mivA2GGJSUF6L+7D5K1nesEmMZQ8hO2iUCERLSJlHX
N4Hrl4px90o6Ll7OxcaFQs/U+TJp7159sHXae20jGQur9EHmWkvbpS5mAUrL
CWc+3ajF4sU6bL7RT1mHS+m2Baa3xF+Fra3Kxem5ekzcG/STth9eRt9NfTQ+
J9n4n+dNlpRg8THcUk9I2Jicg51MPu7XJOL5gBFfDOrx2elE6nmryP64IsFT
lWBHnvQslSK9wzFK3MxCfNn1Kvm5u0YeHuZx8Qu7Av9GgsyuVe4ZTBdKC7hc
pjOJfJwhOEvW4c9F8fg5yX2vynjOs02awJU94b+y7cpE3KkT4jcLavyC8LKP
FpP8ZW+/k0dgMSk520a2YzcrnDqbH4kzpTGYSo9DN1FoHSTcttIzeHRCqk0V
42tNigqMcSeXxJYZ7z2dEuPpTI7x9GTG+Qby+RgpFWGiWoKZxgTMtyuw2qfx
F6vOzJixu5iK/bV07K1nYG8zA7tbmTi3nYWzjizsnCGq7Sy5ncvBxpkcDCxY
YT244lLlWhkIhlkkAgFk5kGoq9eROnrFWbd7w+Y+1FOPDlJwSFbt2Qv51OJe
san3XBUTXI9Z05PYOLuRjemtUjfh6syKdTSkcDEyThb5Uxsmr7S5Cxvygpv/
3txkFVr6yjB8scsx/+EsY4N0z/9nhD/bvprBxU/aFNTnfX7rInozzjUkjcBW
ajxuVybgoz4DPifX+UV3Ej5vlzi/aIoPdoBHh3BRo3AgS3bFoZc8CRppVrFD
XQO8MHdPfJitOTac7hBhUBsqfVMSQt1XRuMaScYftwvx74dmfLVlwMM+JbVa
JrO3qni0sRtj7eqynTyJV+Oi8ecEIZ6J40lQEOJGn9Y62RiU7yc8Y+oI3KsX
4vfLWgIJDT5ZVloez8uPphrpCD3PD3huMYo/cPhtjbDpu8FBMjzTjVK2+3p1
JK7WxWK9gIuVAh5WivhYKxNig4CAPpG0056E3W419gd1uDhqwOVJI65Mm3B1
1oTDeTNuLppwa9mEO2sm3Ns046HDDNfZZDw6n4zHF1JYP8LrF5JZx/HkQjL9
L//tNXJ7dDGZfM9F/jyGw/Mp2LzYQNu4WSW6Ima8BcELF1JdN1Rl8zD3X3Tm
bj04Oh5Kk/ynVwy4dykNu/u53umzxZze7XoGNp7zswYSKfIwerbG0nUUKYhw
Z3k7KhMxd6Ycux+SgGmvpCPFqe8ihTfHnASrNR+9q43U9KPhoEFoAD7hth1R
OF7PF+CrHrVnMy3e1Sc8hTUzF4dlMrzXTSAzZMBnPUq86JC6XzTzpZ/Wc4O7
yh6rYgUFsrNUmuwuHSoC6fiktZ590jNKnmY7kY2DpAiclbOxIuNQ09Ioz5A4
xt4uiGGWQ6jjkSwcd3RcXE+Nw/MuMf79mgn/cpiCj2a1uNqq8Exmi0xV/Njg
NgZdAtrmhOMLYbzfWesNEZd6Sqj8K91K95VRU5AGkod5xjUc3LeK4F0hkFrT
UM+XlKbXxyVHziIsekfE7rfEcrJeBGHlZnWTu/6D0Lf/N1jXEFqfdET7HrbG
4nYzF3faeLjbyce9bgHu2QgvGZTglbEEPJpJxOMFJZ4sq/DmqgpvranwzoYK
726p8P62Ch8QtvrRWRWe7arwyb4aLy6r8fkVDb7w39T48RU19cWBivrxgepH
vp8cqFghvp9cUfm+uKLCG7tqXNvUYnNBR7UOFpILnMYUmdgEUkpIFdVQWiZh
6j7nzl67K5VIJCY+X2EVCpOsQonazhMkUhcXCKovpmF7N88zfqaUU79dz3Sh
HLOmyMm1WsrEzFaJu28vGJKsNWo2hgZSse3qwMxhmyu/Jueoz0EpYFNFRB82
NeWge64WY4c91tXP5n6ArTDnJcIY3iyT4GqBEEuGWFwhpOmtTi0+HzHhs14V
PuuUeT9rEZhe1McGt9YscpIgqkk8ykm44jDKnjDdffb2mJM+u+gULqg5eGCM
wnumSHxojoSLXOXLiRxsyTj+3eceaZynPynOv/McaNyIo0tQ3ockTdwwCXA5
TYxLaZH41Wwi/tutVPx+LxlPhtXYqZK5enQ8U0GsX/46T7/8Mu7GRuEPCSK8
EHNdd4Rx7hcNfLzVnQjXXI60PIMblPAEbN4JHQcPG8X4w5oO39AN9nadr6zq
QdAC2e03EghstQWRxvEPAPgFi27jZO6Ls2aR7NBYXIT27mHXtdlK+2ezPOcX
i3zPnR4p3p+Q4O05Kd7dUHi+2k1w/3QvwfXNBbnzm0tyxy8vye3fHiTYfuVM
sP7WKXeM3Ix0lv7xlNR7W0KP2g5qGp9L4v5gkzzVuSQ8cKhxsK716staiNg0
MtVwjk8qVhNE5SDBVA4l0RiJCToo5EZyM0GZlEaYbBb0Jgu0ZgsOSLy8ej4d
62fznUNbpXSfAQMqz7lxHWbncjAeCFiBa/GyI03BdaeqpLaMomRfe3US5s+W
4/xHQ1TzZJlUojQyjN6hl/NQaUlBS3sO+paqMXXrtHX1+eTB9/F10nVAyOo2
wdV2OuEZjUp8NmzCJ71qfNKZ4P2kRWh7Vh/cJDnmaUzaILFqh8pI8MeqQBSI
cA3xwuDUEpimx+LzrFj8ODsGz3Oj8VFelPvjwkjn6xkc757sFGbEkehL5GJU
F28aN/ID7zLWT3TvamJxNVVM7WTIncvCEOp5Ox9/3tYQgpQGz7oRtzsV2C6T
eidSeVhlh+MZiV2/lgnxrihOusflWp9XktDXI8PjUa1jolx21DdfduqEd0of
iVeaxPjTOsHVmgbvTypgybJDX/LrkCCMvvfF7GC5xYJUJOUMwNh7l1Ow7Q0e
x08KI2y9QYztJgUW+vWMc69rwMTBo0kRfnY1iVCTVJQsO5zqrJrAt6NtEgkJ
MRINEshNLU+GXpkBky4HySkWImVKkJFfgezSWmQXVyCzsAbZBdVw7abh/EYa
ls7kU5bGGqdUbTXxFfVMWeqYJUfLxoY9FZMrRZ7B/ebA3f6pKSgkJC9TKURG
chKKCrQYHSfE7O0ejF9qdGSVZrB+JDVKuD+SKskfJo0klvWyRSvn0t4/7gyt
DLVlaWjvycXQWqV39m6HdPvTmSvfB02IZ1gcgZ0sAV5rUeN9G9ElXXLCfWmw
HNX9/EGoTrntD0Jm+RNmRoKrJ+4kXOZo/JJoza+LCeUq4eJFWZzzeXms1F3O
ZQ75Wpa5IbDLojGQxMOUmW+aSeMz+U7ueoXEqpsGHq7kJLpHZLGcbTbL+bqF
A8+QFP9ywYR/vpKGr1YNWNPHwBkThd/K6PjDg1Me5zytiLb2Stj4sEmI90dU
3jfWU62VcSdtzaJwZ4+c4xnVRPnmkmOwkR2H84XxAeBs6mmO7ftkSuYu16ZB
qV2Hvvgbehhz8LwdXZz2SBPykZQ7BH3LBXeK/WOm9HTcIg9T4ny5Apc7FFjs
1UqXlzOC4xh8c2SdPBwX4Xe3legYq0bb/YfIHbLbJaqC4ORHe2KiFlqdEabk
ZKRlpiOrKAe5lQUosBajsKkUlsYiymLN81lqsz35NelUVn4W0vU6OOeMWJ9L
wfhyIQo6emEoGnPKTKcZ/HjODKoxPZmJ4c0qa6+zI6C9wqxlumhUE81ZoBUi
XSlDVqYGHVYNli5W4twH/agfKEKqUooMtZRwtUyVlPUysjQyZGsTkGtMREGy
Eg3VaTg9mIvRrTLn/IMOZkjPne+CvWdYFom9XBHuNGnwGklnbzVJnR81xgfP
43msiavIl50hocavoIIjN1tjTuKWIQq/K+fj6yo+9VUtz/ainhtshJrjnYRd
HoNBNR8LGULODAmlDGqkLsK476picDVZiN3sREt1mH/1W5zKEO97dXH4rE+K
FSkH+9GReFcQj18R1Lwn4uJJqxz3WhNwsVKMR+U8vBhR4L31XKwUCnBYK8GD
ZhneOC3HBwMKfD6uxG9W9AQxBvxiMcn32YSY4+5l2yUxmVAo56EpeG6hFUkg
9J0w8dkSn0xdClXxNIxdh0g82LCJqphJGcdNilAJBtP0uNergGNAa52ZSWEM
bPytNnBUcfH2sgw/u6tHcWUWrFtraLp9j0prHrAIuClBkLkyC82+3MpUV2FD
lqO0K89SPlAsLe/N4BT0Go9cJAvqjdbcIp3XmpOA3SE1ZkeT0T1bjfw+Bwxl
U3aRvouR58csgugQrE4QYC0VuQcuNgfujjGVkpd0mqSQilQxckkcSdMloTRH
gQl7FvY/tGFkz4q8bCPKM9SozNaiOl+HmkI96or1sFaa0NSQht6xPEyeKbUt
u5qZSWS3GdTUs1neycQobOeKcdCgwa0mJR7WiDz7WbGMyguz66NyUChZRFbC
VcLInvqvL9Hr/uz0uwohflYtpL6sI2SpmR90/7RNkkgzlRiHEZ0Qa7kizjbB
TKDO85K968RJe/OJk9LykBDmbF6C4z5h2ze0XBxkyLxTRKUVBF6mqer4cWo6
PAzXYqPxmYiPXyWIiVTj4b1UPv62b8ZfL6bgt9tGfNqfiE9Jqno2r8PTUTX+
fMaEfzpnwl92DPBuaPCrZSW+mU/ET+0JnhejIho//vchYadAnjgBZdoja/SJ
E0ypxORvKmlheU72h0NuqoOmcgnmoUcwbhwGKvAjRx2snk5VPN4ZScLBmNa5
OG1mvD5sg0o2rrQJ8Mmugnq8q3Fk6eWo6GlF0+WLqNk78BqK22h2I2PQtFoj
xOKAASOzuSgZXkBur4PSlU5ZBNojhHg2+klsmc3B6G4d7aMZuDvK10pkVl+P
AUUGMTI1CpKftOhu1mL1ag123u9DbW8+2hpVON2uQs9pLfoGTRicSMPwfDY1
uprvmd4tMa293szMVgyMsH2Z08tm+4YVMZjPlmCnXoOLNYm4XiqAuynRO62P
D4Aj1O/XVpmwiBzZvjNF/hqR58exr+Lg1zQwasX4SYPY8mmTgDkl7RjinsSI
PA7jJhG2CplDSSelbSEhrroTJzAfFoaVMEJqQsOo4ZdPenpePkn3otMwYDQP
379ve5NA1mkUYC9HYW+ICrPVHz+OxYhw3IuLwZcSQhhkYrwv5rkeCmLsjwrC
PR81x1I/GRDiF1MJ+PVcEp63ifGFneicsynwTEh9XwwJ3Z/Y4h0fdsXa3m2L
srzZxA7axdF1oQTZEJJSHzp4sTlMNdt1isjHGBKcFBlt0NVvIHX6I2SM33DF
6SLohhMmdtqrBWw8H1Pg3oSGOmc3SXtHjMw6OEUHG2q9MI4INTF+cVNj7a/x
P7nbkm9G9Vg/2u7dRenStledZaWREgi5L1srifpZs2kwMZWJ4sZylE5fQFbX
lk9dMsWRGHsDJaBj9r4SAeYnCJFxlDuGrncE7o4wGfmxqCLRaHQmC211KhTo
ZUjXqFGWo8T0Ui4ufdKHfketo7zeaJrZNkqX9zLoPszbPwCHtJ4s7wFJFOYy
CWerVvp2SWJ/msfDhy1K31aOmPHspCpkk8iTOXyZ4nPUGQUH35SL8HWdBF80
SqzPWxnyf8zZww2FLTEeUykSylEiC2SrcGsZAcTAyZNwRkTgFQ4bN8jfF8PD
ceZUOFYJSOyhYRg5GfoDkASeMtR+SxSOq6o4XEgRU0PcSGyRn38lPg4/lUnw
QirCUxHP/pAXxfTDcpwSlsWVEeJ4q5Ltea8iFp8MJuLL3QxC4IK1/GNWIQGC
XD4OVcZTB4+bF/St4IWpbPzwDNqaJDCeY4TlYoye6OqQg5Xlrw4FAt0pqzBO
7pMlEUqTfRramhWYem8ibfFzpHctw6zfhzrB4ZHGtdrjwoxSNiskuNFuZLGo
CxUkd06rcX1W71icMQfr5l5HoRA3ekhcPJPk+vlNdbBuU0DEZVFFHmrnJtH2
4CEKRhedypSqAIz8/VbUlk0F+3gqGk6nUxnlrShfPERm17ZbUTjFYRt7ma4P
f0WCOr+YjNk1i2/8oImpMlKlhSq0tiejz2bGwoUyVGVKSYpKQIZWib5OPTZu
1WP7rW53aVseQ3KDecc3yAvHjJGP9eJE63Y6kRy5PLzbkIRzFhmzuRXizue3
oEC6CnuSCp4yEX5pleKLJpntWVvQof2YzybiYMokwVqe1LtbkRD4lCPt7QQ6
K2GhuMY+hbejIvBW1Cm8EXkKr3LCcZ8dgRvkdonAaYeB0iyB0uj3oETiSVDt
eC4QWj5FnmMnKhKP+PH4eYIMH0lF1JuCOIuLy2Yim/Up4Zwftkvx+ZLeedij
DLzASIKaFCQqZqDKetfOiwkcyZKwJV5emAGC8GwIIoqd/Airm9VGoPNXv490
YLeWNnn7ewKfd44cXghDkPsSNCVQ5tr8Mcfcdxfpiy+QMXnXl97cR6WrhpGu
3Ue6wYVUw1Oih65TCuGURxxTZ+OGJjMqwF0rFeDHdiVem9NS5+dMnN4ZY7Ci
65w2ROOgVYR315O8f//EwBxaMGUrYqmS2mLULc+h5c4DZHdPO+WGUiYkue3l
YswOGKmh+TyHUa1Ebts4KlZvI61jyym3TDIhyb3SQ6j6YhZmLtRYxx70BrsI
jGw2qmtMsF+qRleLDouXKjG5YUGRXogslQzVJFzZ1wtw8PkA1TxR7D9bcPf7
cHrZMUIo6nhiLFZypK7ZfDneyebiaW0inFVK2tCCGYTkUJOLUSidx2tZXPym
MQFftiQ4n3XImXZFW2dsCIbVAmzlSLFflmA9bJQz61YsXWaHUDc4ofgoJhyf
xpzCk1iCiMgI3OWcxOuRoUfoesCg6zJB11kSrNZOBdA1djLUa3v5ZUdbAF20
KYKjI4SIvtBQzJLHn4uJxhMBH18RdH0gEXifCqKlBF2MOYvv3RoBno+rfL+5
kxvEvk3ETkMi4b/q3E9sXHZC4PKGuZUxZojDjRBGlELAaXRFxxQ6Wf8acNIn
X54jZ/2PgnXEeIdIRFCa2gxt7RqSR15D+tJnSB++RKVbB2wZ5X7bdvogoSNN
XuxNTzyNNOUCUlRnkaK7D5P6PpJEsx4+p4hOU1b5KTku1yXh2ZIGd5cMjvkZ
M3PkyjIiZ+M8eSevLyior2/rpDO93KNZ1NkaPlXaWIH69RU0XL2D9JZRm0TJ
VG1O2vtSCWlo0WDcnm3pWi93G8wZKBpeIwnyJsztW1ZJ7lgwXFmF0Sews5qB
+XOl7qm7bd/HWW1DCuau1qO50YCpVQv2PuxGRbaM6DIB8lRCDA2YsfO4GWP7
NVZjVvr/D2emQX4oxoUcLCYLqKl0MR5kxONxpRw3rWprwUsvBW2rTrJOolw6
gedFAnxDcPZZW+KRwylh3L6hhCgspMlwqSTBe9MqZ/ApsHwcHUb9nBuOD+Ij
4eLF4jqfh10eH3YCkK2IUNwmAHwzMswPtkcM2G6Rd3XAgG2dgG0uzA82DBPQ
zUWwcSk2Fk+EBD1SKb6kQ5co3vuAFxks9nneLo3Hx4MK6qsLWUFkOQSRWUhU
LUNr+coSzY5mMopUKSmgLEorhKeyIWLXQRBls/Kix743sefoi+mQokOdR5xY
BEVOP3TNu0ixP0PGEAlRtWPe1NQ6qVESdDEPt6RIjK5UWTWVktCN5MRpmFU3
oZJsUMLIajrDUiViPb5ZUeGtFf1R3AruCqXFHqd2inh4ZVyOH1/TW/72cQpT
4gyMOy1rq0f91jZqL1ynUqwDVqE8N1D4C/ULrMGKRAwNpjn61kvpooMvOa8M
FUsHKJq/TulbN+lkyIDLd3HRhJXtAmr2eoN05M2RQKNcuNTIZcPako6l281o
6snBmD0bF5/3UA09OVSpLp6Ai4eOajmW9kvgeKvdbanLDoIroOBf9iwIydVT
cTGh52PDzIerQIRHVrXPkSeje/ODhnwsmnHzq4hSl+CnTXLq2XfgcnTFnsQU
kQHnLQm4U5docnUqghfa0hUdQkc4U2dsKLO3w7e4uWG+90kq/gkvCh8LCIcT
8vFQLMYlPh+7XC7OxsbgIpHuD6LC8TQqjIAvALyHDPCuEOCdY4BHc/dX+TTQ
xHgu5uNjYRzu6gTeCXkc0xnvN/3+uEGAz6dVrk82TUdwi85BonoV2qKvLdFh
IcGxClpuFrKSuiHjFEPMaaQE0SMmfux2GLMW+bFGn0zbAGWxHfrOq0id/Rhp
9VNI/f+4es/oprI0bZTVVUARZeMgWznncCzJlmVblpyzJeeAg3AOYAsbbAwG
CzBgosgZRIaioFRUgKKSKnVXp2pN6JmemZ4Zfd+sb765s2bmnln3/rj/7nO3
pHPo6ltrnTIIkHTOfvbzPs/e737fvF1Bk7yLqZFBaEsctAqKkCPtB6U8DL3s
KMQZ7ZBvKcL5Fi2+WNTjym5CUztymEe1mjJziDYqzMYVnwyfrBj8f/3cxqZ0
+J0WFSp72tFw4CBqAqfpnJpeisfLZY4Mx/oKROhrM0f7drrjL7jV3DQ46jvQ
sBxC3sBRr9i1neWpwGSTGIt78zF3pi4wfbc3CaXNbjP5J81ddizc6kRTnxND
IzYce78bPQu1gTpzBkoN2ai3CzC5MxcrH3TSjYPx9G1zEkbMLtpqb3N2WsQn
zYx0Cbf4+/kb4r0xmRmxzrcoJu5ctAXjcYeuzcYpiosbThFuebXR7fqshPtm
1oyidelS/NojQ6RFHn63VfHOn2gMY8pMLDpkuFanCD/oZJEmDY9mbUJH2iZ0
ZXLo7qyUSDdvc7RTuBH9RElNy1JwnYSBL3gpeMVLw3M+F48I6u6LBHggFuGR
WIJHEikei8V4l9DWs6x0PCfvFUfevQTyOLgS31jmZuGFWIqwUBh6LzsFlwil
nrGJEMiVSqqIKGNV+zVrGl53ifD1nMG3PKBkXg7y0ooh1+2HofQ7irOa7eSR
qDVZoh+BUdQJOacGkrT+kCBzgamBHIvvZ2mqF0GNvgvr2HWYc0dgtbwOGiRs
u6G33Hy+neLphlI44iVmiWC928o30zlCL8xSP8HfMhQZXpTLCxEN6PDugpE+
kmQzZhZTOgK/fUV8XOiT4YPD+siPj2zs/lawyGFCxdZO1B9YJrHvSMxY3hXP
12XWqUN9Nj58LUaMLdSyfByxFBSjduEMiqfOBNW1bCejt6nVq1YjeDDeLbc8
OnujnWEyr5nM29ZeBxbv98I7VgVfjxmL172YON1EmZXiSI0pE1VGLoZ8Bhy8
U0/3zZWwTJbM9Vjn9WRyYhPKDCxbsnA+Pwv7CJtN6Pn0sCYrMCznUJ71q9ne
FfFKdvS8cDO2S9Mxps7CDGG/K1QmLhaKCIVpo4PyRDYMUw83NMxPwW+aFPi8
VRG+1cTCMdSXTQjIIsGZcjmetKsk4X62RbfM10HI67iKg2s6DkYyNmAbgeeM
NgUHqVSczU/DbVca7hRvIaowBU8km/GKwOl1dio+4W3BizhEeel4j5Dj+wIu
gRsxuXFyE2XjY/L6R5mbCTw34AmB5+OMtDgkfeFk5bXIEVEKzufwcbpYFdjK
T2Whd7soA5EBKX5B3PWoh6nf9naIn14CuX6JIPLbeAomq7x5HDFdbglAw/VC
lr6VlnB3UWJekD3YxyckLdd6iZUMwNR1DlrFNCzWSMSoGGKVlZ+fqYFA1QWh
dYWWO0/6+ZYVEtCW2HxPQpBhil8Ck8gHvWQPdNleXOnQ4+uDhjfE+M5PkLng
FCDYK8Ozg/roLx9aV7EJNPFTSMWFVpT3bEXDoVNw9Ez7ZeZKBpn+fks2Bpr0
GJwqkowGEy1xAlqlGu6BnYRHb0dNHWwfl7djh3ZosXiwCLsvNlITD/q5DDKt
4ky0byvEgSfb6MbdzdjarMf82VrM3erwag0GymPOCNabMqI9XgVmDxWG995q
YJGZNOSbKE8GJzwm3YJDOVm4WczDJ9U8/LyRh3A1H7dLBThVJMR8npjeYRNF
xnQZVCshB2YxN3RYsiF5jpgYjVFdNr2Sw8XteOdfhwjn6nXBHt5mFqaRgCYV
v2pW4MMmRXCxopg5pivhrjX7+RucUcnmelqW4iVXDW1NMWHGLMSRYhlue5Sh
lz4NI8vddZwNWJJtxovcVPx9RTp9x7AZk4RIH1Wl4cOGDHzVnImvm9PD3zel
Bn5oSo1+WJaCazai+bQcXDWn4W5OBp4Qbr+nTieEmooH/NTYp9kpoc+yNvs/
zdzws5RIvKej+1Xa2uDHqeuDHwgEbwpk78/cgJM6Li4VK6NTGi7jQ6IPy7Lw
/YSC/s2K5Sc1+8UQCjqgzDkHfcnniZM7bHK9Ve6hC3R7oc7ohjzLH5IKjr9J
joxjV2lsg7HpCIweYiSoz2Im1S6mhJ6Ey+FCIK2DkFqAvPgILK0Xoa85Syuc
JwJC67E4hFex+c1E2gfMXCtt4HuhzWpFuSwXf3tUjyd7DIllt9FptrH0Gkk8
uM8Vi3CqT4EnS4boz+/bUmJR1yYWxmJOrMjpQNm2MVTsORHTFrbGCTa57rfe
22/IxJBXi5Edhd6R4/XxF6n4GYqCpm40HifOaeiom+8aZUP81rJsLO3Lxfyp
ysB0qCOJ5HcCduIyu8eKsfTeYLhioiHWVq3E7NEKHAr3+i2FZrYJ4MSuXMlS
qCrxOya8J3vMCRNpUCOSFASIILheTMioVoC/7OTjn3r4wQfFacF/7ubRv+sQ
INIqwvseCW7USLFSKsO+EmVkh03gb93yNnvuJl4lnN4n2ogxQSrGVVx62MAL
3bKl4y6h7lMFYhwpUwV7stYzMz2FPmVKxy9bVHjoUcTaLN0B4TprRLSpggi1
JijTfdBm7yRschjVfCcW82W4WC7DPY+SftGtTomwYW5jonnVbuEmPMpJRayW
S5/PTZdcsXMiU5rN+LQ5A38xzMPlNiG9TZEVz5pgxpr6lYcTCLs2xS6ZNuKS
LRXXirNwjdzdYZeQ9ufxJR419w00p4lKOSRPQzBXjKMOWXzdki3YGb9rvNfA
x69n1aEfj+ewYjSbeB+pahZ618uYzOBnDtH6ZFw7CeFdUGWN0HLBEUosDrFn
aNzx4k8aSzdy2k/C3PwBbdQsUzqekolwUb7ACaF+HGLHWZqqnYd74hacYw9h
bb8MQ905Wuk+RTh5mVmLJPJPHjNkuaHJcOEk8dFfHdDj8qwptHsqh6X0BIZ3
uSU43q/C/QPG2Df3clNiERfjP/35RhkKy2tRumMROZ5xv6qwgd1EoPp1GRiu
V2Ns0hHsGLSynWssxWWoXzqPYv+ZgLxumrXS2WvW4dJRC/YedUV3XvEy+A0W
5UjQ7y/F0vPhYFFPVbipWIqpRTdOvOr321zm20lgJdvFvRMfaBwypeFqIRcf
1vLx2w4R/n1IFDzkyJBwV61NfoWMFJoM7B/buLHftvDxdZOQOAUxgZgcl+sV
WKnXxnYXSf2dmYlx8h0jCnaGqIYRSRpRsFmRIUoYfpGfjgdEtZ8pkmCxSO7v
3LKG0QCpidohl3Oz8GWTEtfJ+5VqZqDmjkGTtQM63mwCrrnSU+hTGnCsWI47
xNS/36rEw7Yiutp4yhvf1WFwGx2Pd7wxb8Hf1fFwp4DECF0iIYHea9qMH3q4
+HJUjD3VYgxreIFBPZ/Zo0+JeDjux/YNkZuWzTjnJD6rUY5jZeLoeF6iWxKD
v/Ae/mYcNRPxV6IObJOnscuLQUMaPmgT4S8Wdf697NI5y71tUFnOwlT20pst
cLDB2ifkKGldZgdUgsWoSn6bsFiEPRMeyt6sgsExAEtXECbPHbeab2fPeCYq
lAhk9YR45yF3HaQqpi+6+Ws3RExF7SiduIey+FZH1x3oKi8EBdYj7Bq6mSMO
67bo4eDl4Lf7NXi8W4/lKbN7dJI9WxLPwV1FT5ZIcdSnwd0lE/35nTzJH35w
saW34tybn2tDQUM3nKOBmK68O0XsYrj3LYwQlz45YQ/tOF7DxqmAVmtE2fgc
ag7ejBo79rAKYnmnCoFlB3adq3ZPhjqYM9iREocKg3sqsfjekN9c54w2FUkx
MVNEH/+4Z1Xop6BdExwgbvxpORe/aRfiv8ck4ccNvLjJT0aRzDhY3X9s4UZ/
9GYh0sjHi3oh7tdKcIEAZ6mS8GXyCHI4QETDKJ+DYVk6hvW8wE4rP/y5k4Tj
Yj7OlcpxtEwVmbEIAh0Z6+Irlcnx2UK5Vq/GfSK03idYPVujQLFyFjmyC7DJ
g1Gr9HC4MFWCKaMQZ4nRf48A6bNuVfR2owVO6QyKNHdpi+yil8O+3ergAJdw
JREEv60R4Ff1Au+AIZN5gmvp4/mp+OdJPl5NyDFTKcGQghsbMQkTiWoM36SE
zKti5y2puF4lxq0mgttKSXAwV8Bq1wXBZpzIERDMqgLDygwGs8FL9gy87JPi
b5eNkmkPu91DGNYOqXoGVPlnUblhkimUElAT4tXyyJSUnY9qtM/8mWsStf/f
ZhG7kYI4qwkm5ygsHafDxt5bbGpegM81JhSuKP90RFfhZ5mU+9aqCFXQhYqp
91HY/wT6qotBUe7xhDVjSk/Fz9yENaka7HIZ8C1h2kt+Y3h+Rw6ZBIl6bfGu
PbExwm6HfFrcDlD0p7ft1O+/dyWLSaz22/QK5BVXwtE1DXPDmE/tamaY9q3Y
SLkU20ds0YWzbWw/Xq84LROFbf3wnn6A3KHDEq5rlPVj4baSLARP5mFfsDQ4
dbOZwWysokSHsYO1mLndH3TkqNHbqsOuYxW+E6/7WcwuM2wQ70y4qE/Ft018
/P2ghL5ay2MT+Nx/8KQFf6zPoL+sycJ7dSJcqVPgSJ0m6BNslBA2peeIrhwW
bUmw6ZhNlBJ1cWJfuon5LuHhrluIyy4xTrrk9AGnIjJlzPa3c96OtxdPDk9a
YoPqFLFtn3mUuFKriLQZ8gL2jFy3lZMW6MpYi/1EB1yvkOFliwI/9Kt8v59Q
k2crDhcLG+GUzaNQc5+mpGfjJ/DYYaX3K1PxXbUI/9olD0/lcJlh9TXI1tP/
x24RXk8rcXNcgx1FIowaBd7xPDkr8qiLuvX0iiUN77UrcJt8ZKBS6u/NEzIQ
jCwSa3bGJsQFt5IANo35wPi5SNx2Z+GLUQX9r++V/oRkYwJ+C3R5F2Cp/sIr
EFiZwJIoE0XnZPdCKyLWTXsPRtMHtFrzyJ+9QcUa8CBvowEy3gCUsgXklO2A
ufVEWO+7y95njM8vgNAwAXHxdZ+5YYgtGUMeRVhPVaN88gmKfI9hqL4UkThO
/ET4bkzA17ZFiG9mVXg0o8exKZO3q8uRSP0cJHEwXrHq2n6K/uR2PhWNuNKY
+RwnWpvNhtzKduR2zcf0tX2EaD1J9nwrPOYWYcdATmzncvmbblgWdw08x67B
6T9FBMIOViBo0zbi2ikzlk4VxXZerGU6jaO21owdxz0YPt0Jj1OJ0XErvf9m
w50/w6uvOWM9rhak438NivFNrzh0sJzPOCiF+6/r0ujv6rMRbhDjRqMCxz3a
4KBks/+geB0GCE6nc3jRKUcifYL6vYsT/E1JWuwrgtePirl4VMTDjUJiUwtE
OOqU03vypJExokxbN/3MW7Nmlc+zfpW/ddPbsTGiIM7l8bHPyo8STEf8Rl50
xsTHMaccD2rl+KZTEf2rQZUkNq3+066qOVosbCGY3YdC9cOYSXTiJyyVWBY7
TyT5/+wg+qFa7G5Rp7FW3n80j4N/OKAmuFXh+rgW24skoUmbhF2mDuo34LSD
i49JbLzVrqQXKqTuDjubORFdlKSS7yrGeZfCv02VzpbfIP+LXXdk4nmbGD+f
1YT+5ZKVEQBvh7JSrFBqZ2Gteh1VGUeT8n1zyJDZCL14LyjtVeQZVpCjPwuj
8RGt038cFqaWQczdCq0mBIPmMGxVMzA1r4R1fXf+VBaFyANpLUS2/VCUnkwx
e/qZOJGAbEijd6N0KASn7wlMdZejssKTEq6ahez6eEOZyJwjHb84YMCVaUN0
ZtAQ3UYs9J5ODS4smOn3r9upX712MQfBE+fQLM4q5LbNwNw06lVVtrPrBMHx
AgGm+syYOVgqsXvUbN8ctS6HTJq9qD50I6TvnOP96VHRK7MKHFy2YfZMmXvw
iodN5krsDXmabegaK0KZTYK+Vj1mlpy+Yy86Vv05aCNTxJB/REj0PyekeK9D
LJl2cZnFUuJNKjgEtFn4mEjXEJGap5v1wQHp5lhndirm7MLY7hK2T2VC7rpj
dWnBv6rh0t9XZeFVOQ9PSwW45RLhbDHR9kSGnilV4ixRCRfKZLhM2PNahRw3
q+QIVctxjyiNR3VyPGuQ49c9yuD/GFe/idcEpbFi4laKZAdQoH4SUWUOxW+f
bf/Xm7YBjx1Z+G+fir7kFjBJW/5P27Pxd0tqvPSrcWlIG56tU7MeJ3REuxE3
qgT4bFRHTJkytqtcGi+/wlL1onQLLjkkOOuU+QbUGWzVpjNWgswmAX4+rYr8
0xmKLRKdsV4cFWZVQ6Uj6Cq8DnvDd/FzAQxA/cbMahjFczGD5pbPZZyIFhpm
kavfT4B6AmbzI+gNH8FivhdWC3NhLSd86l2O6ntuMh8a4GcYIdT1Q+y8HNFW
7GbuIKiU58LVexGuwWckVF+NypynJVzzEtN8z1244S18Mk4e7bgaI6VSzLZp
cHq3Ge9eyXN/98rFlGSJp/iCsjlhqR9DTseUT13bzcLRN2HnYrrbgNn9Lu/u
UDMDx4jWlIeSkd2oO3rTr2jYwfztQFdJBlYCRuw+Whgau1CXpOa18dLotJOS
osQqQiUlRFuxAmMTNnrfpcpVd5NIPMwAmmgTHCeq7C+7BIgOSOlLTSImeeId
6nsXh/6yOgsvmyV40KbC+XYDfITudhO6O1CtTI5bahyE3n9pzo7+wZtN/4qY
4S+JMnhVJ8ZnjRJ81STFNy1SfN8uwy+75PhNjwK/61Pir7ap8DcDqtjfDih9
/7ldzYpMiYtY5GJhDwrlyyjQvgqKNjtYxEVmRJvxRbkA/7NHHd5v57E25I9T
IvztkgYfT2voi2N692y/md22i+fkRA8bU/CMfPzrcT3OtqmCE2VSFnF7ia2/
TuR7sEjm7lensdl4y1QGnpIb+X5SEf3HFSPzZkRz5kIm64fOdpxw2kvkN34d
0VmmksHmLZ96SwHM4p20Qc2ee1rvdun7Qw79GG3T7obFEPQ6VPUEuOthLuwF
1XAAhu4r8Q44TIaOhBunRYUXIvsRKKpu+vWVY2/2jBRiPQrbVwj03iN+/DqB
3ql4FGdiSmjMlIKpUjGmmjVY2WnCg/N57shHTA2Ot2Mmk41o5V5YOv1BXSNz
qP5tarogA34C0l17inzz1z1sISSjoxJVc8fh3n2G4hW0MuVXJXGlf/6AAouH
c+md56oko6EOtsgyZRZnhPJUmSgxC1BnFaPZLkN3pRqDfRR27i/yLb/r+f9B
L9gXP/LuzsB/jkrwulfqX2pg8zvfoSIFnNin5Zl40SiOr8XjSrcRY/pMHGlU
pyz1m5PzcUMK3S8O/HsXP/SvXYLAv/UKA//RL/bRA2Lv/zUijn1QnIUfWpS4
WycP7HCI2Y05t4vvop2iYRQqTiFf95kvHiTYGz+m2YIfGyT4rlnhHzJmsiPf
kLoBPwxI8JdzKryY1tJnRw3eSoeAQSC1V7yaPk8kSGRch7u9GnqhVv6mtFU8
mO9TpONuiQKnCiVUv5LDpp+HZjWpxO/x8d2ojP6HI/oUmlgkJgoSlChjAl49
VPrdMBfdQKH3B1jd5wJKdd2b1ijmDBcoMeEu9TWJ2fwDc4xM4lJ7qAIdUyqa
hHaNqQLW+n0wdZ7zqnruMZ8eFYiKIbLMQlHzhNbWHJSYq/rZ+rx+caYM9vq9
cA8/h6n+SlDiSJyBT7R5bM/hY8KrwfK0CbfP5Abu33KwJzOMehPxVi0wN/sj
htZhJs8ReztVmNuVH1q525t4l/hap7WqHd6VG3T+xGEm7T2w0M/H8kEKC2cT
3iXJ5Bslai7HqxVw/GZFZiRfk4VyQmiNdinanQr0Nmgw1GPE1O686J5Tbt+h
e1X3/gxk8W1LYmV4+B8jUtztkFITtWKmit9a6jUB2UeEQZ/VivCwVYWb/WbM
FgglHWYum8wUPhgvdkxk3I0qeXhXoST5pdb7XfxKOCU7UKC8SNuU78ZrBXk9
G9fhpiUD/7tHhcfVUkmVmsv29tuWnYL9NgH+fkaJ382p8f6UHqHZgsjyWA6l
EzMLAquDh3Sb8axTjk/G9DjZovR2FYn/TBXuU2XgAQnnJwvFkn41W0p0tX9E
xsEtElgjg1L67w9qKTqUywIpmJVaAJl8Gwy2ZeRVPUeR9/Oo0TYpEXPF7E2S
ib0KOSISjNQX3WZzhJGLIak8B7n18zC3nQppt95mPi3IyzJBZByCsvoxdA1B
r7l+nFnW3RCQi81wdp1HUT8JsdUX/Py8lUizKRsjjWosbTfh2slchI5YwjvH
KPY8T8ig0cBgr4Oxbgdt7Bxnm4eLhWa/WGzziZX2+OJ5Mra9E1vuVWDenxtd
PF8df8En5ilhbxlGy9k7YWrrbBJMvESr90srRgROFNC7L9W441xF/ovHXrdZ
zvWa5Zk+s5Lr1wu3BMzSjFCOih/J1YliDkoBB6WEwyhDkZaHCrMQXuI7uyvU
8BHXPDpowtSMNbznpJOgreLBn6GNUpIH+RedAvx2mxSPumXexWY5izZ/Z+YG
7NSm4XFRJh5XChEiLvdil8HrSVvH9qrzj2WuQ5iw+L0qOb2vQBJXR2xlj5Bb
0Igi6W4UaO7FjKKVYE/aO3iPmJR/92np004Bk7Uam5Cm4YxLSq9UqYL/FVDi
r+fV+HJGiyc79PS5EUNgd5s2pd/DNIJd7Z3OXoNrVXz8MGPE9a3q4PYqKQO5
DfEtVixqMvGkUoXjheJ4sjFF9EJom2QzLpNA/NonxT8satz0DStbo9TN3aCP
ifh10Bh2wFJ0Hs6mr5HrPhmQy0uYJ/EWCmQ7YVWf9ZrNXzCRen2i0Yytago5
LUej2s7ERoWbm8aHSNMOZfl16D03wlTTHiYFNuFrNfpylI48Ql7HLVTkONBR
rMTcoAGXjtvwcLcOoSkdvThujOdLZzHPV6+QQW+rgL5ijNDhpETtYTsUvuMT
CtUxpdJA1KEVOn38WEgxLVOXhaWackqszGUiU/hAqwR7d1hw5HJT/IWgXJ2L
Yt9ONAXv+FXVvUzjD29/fSaCBOyLp0tik2frYTdKkasSw66VocCkgctmQlmB
FZXuPNSU56O+Oh+NDXa49DxUkRjaTDDXU6/DsI/C5HYLdi7YggvHHJKlkGvV
oyTokmbi7djd4nT886QCH/UrAic7lGxEbuWsjw3IUuG3xmsQyXCjW4+n7iw8
qJfhjs8cHFamsrijWtevQigvC+/XKnC4SOLtMQveVJQhPiBSLGxP+IBC3QcY
FinxukKEP/Zqw7tsjAzblOCnGQKWSxWK8LHixGNw/z9L8ui/7FPhxzkNPt1J
guOEgT4zlecfcop/0iJudex4Xjq+3a7D0yEtfaBRkag0w5RV8TZvXIN9Wi6e
VmuwaM0OjStScTSfj8tkCn3YK8XfLKhDR7yF8QUWdijjvw4JMouhVPbDlLsE
R9UDFHs/jhotg3HeY5r6xopkUwSHJ4NWim20sT7Ri4ty9sDSdBCGjosBvrKM
Fqm9UDqXoW9+Tue0Hou71WQI3sDU1O5CTft+tObJMOBRY3meCj2844hNGrfg
FtG5p7YbA+OjOUxlxS1utZwPbU4xdO4hAutRr7ZrIP4HlFKpJB5aj1x7Dpwl
duQXOWF1lJE7qILWUg8l1R6RGRr9YpktXmox+RXeCczX8bE0ZcaBEyWSpXBH
TGstR/nUAVQHzrv59rpk8mNa+NZJPZZX8jF/rgpb/aXw1JrR4rWioyMPXT35
2NprR0+/Hf3DDgxOFqLTY0CLQ4beJj1GR6zwLziic0cKA/vOOVe9+2cADOyQ
b8J/TMvxzbA6fG2rmnk2Eg9nbahPsBk7KS6OlklwvV2DZ2MUHnYp8diViXdr
xXjQa4juc/AZGfl27JxuCzHGCpwskoQnraLkdF+bsAVOYR+xBUexX0sA1azA
q0ZFYJuRyx4Xii8khrdlbcZeczZuN2j8c5pNbLc49/+9JI/9414lfrlbgxdT
Olwb0kcC3UTEmQXsDmZgXr0Jj9pk+MZvxLlOlbenVPwW8+x6uamY12bgcJ4A
KyUSXGuU4lmPHJFJJf5yjwYHWwMwSwJRWXpP/Eb82RwLZJIW6KlZ2FwX4W7+
DFbXEb9CUcgUIHsrbCO3Y1MdC9moj9hyXxGVqRx5TUswtp2BqvYidE0fwdjy
CDntF932junkQ1rvVhP91JojQE+FAtMDevrE0URz8UCbeAPONYhxYpsmOj9m
SuItPX6YFFpzAfQlA9DXj/iM3cn2RWazDgUFFEqqC1DW3xYsbqkJu8sL6YLS
UuS5a2FxemF0dEBr99GKnDa/TJUfxztTxsbXYd6CI1NGHFwpDreNuWEubkDd
gVN04fgCc7Qv1Vdg5CJ0NR+B027MXKjHxKIrtn13fnTHnvzw1L788M79+aHZ
A47A7EGHb/6Ek+4mjDe+3YZdh5zhfRfK3Euhsnjy+k/A5nWtW4P/GBLhN6Oq
2MNt2qRiTYmPvreZsy7YJ9gYnVSlYs5MnLFbiJstKnw0kYNPRgzx5uSBG65U
73ntRnxYJ8STLuIYWzXxm2KIMHhIshHP3SI8qZDjaKEkOGjiMauJa7yubBdd
JBrFToUZv2qQ4TOvMjhOZbHJx5718eC7BYdyBbhRp8bzTiM1wVudDIyylP93
SRz8rwNK+g8Lanwzo8GTMR3ObjPi8DZLbG+bnt5RIMC5cj7Bkxn3tmnCU3VS
SrmaF+BvcMCaYsEuCw8nCD3faFfg/eH4e2jxN0u68A/z1miDxgG7Yg+KzY9h
ku6lhVlV0OiInnMcg7P+KQrrHoa0pi4Jl8tJrkG8FbHwWpGrPBTNMz1nZtC6
+NJ1iJ9tgkRdgXzPXpiaj0PXcRs5Hddg6zrtz9u6xBi0DdEWQzo6CuQYblPj
wLwZpT3LfmHhacpDTN1sTiYCjTLsG9S7B0etDPGtg86cD0OpD7qa4aCuK9Fi
NsXlIv+2rRHl/slo0Y65N9kYLo85UFJljzrLiuEoqSDTyAOTewC64rGIylZL
viuHcXRrE+fHzu024NhKEbbtayYWeQYdF++GbL3j7IHORG/ikgIJBrpVOHfO
icXzVeGpa63sqj3R6ujvtmDmkNu/M1j5/KeYEyX+8Y8tWfjdoAwfjuhjfktm
ZFixOQ62eO0Gt2fDW1Tt6lWSqrWr4gdhQ9tEG+ntxNwtWIhjJRLtbKUYN71y
POkmcXDCTCgmBx92yUKPKuPZConQk7Ik5tAP3dn4gJilxyOU1/rmyEE8AyF2
VpeKV5US3CuX41CB2NulymSq/ya8yIREj1/USvBDuyY0lZPNrhcHutI2kKic
gRNFYjxrM+CJRxU9X5SVjHZpkjgo/22RkBjxJK+2axAe1yaAeW9Uh8MFXPxi
hw4fx1vLEXc0X6XCrmIZTjYqENqqxEcjavwwq8EfA9rg/3lK99M8mqAplYKC
gFCp6IbJOo/8sktweZ5FTY55Kn70IomIt2L5ol7kqY+E7Tkv2ETHeC/BkEBg
gzxnENqqa1CXEONSMwXKexi6totBR88hib1/njkBF2xRbkZzjgS+OiW2D+kx
tGcX7N23iaW9JOHaj0UGNClYKBJgp0cZnBg0sQsiOlMuDCU90NeMhPTtw+w6
m7u2BFVTO1B97IQ3M7OIrczi8ZjdZVXWmLumDI6aVthqhmCq3U3rSrZ5BZkq
dvuRn63HpV0GnFpxYM+VLrSeD/llzmq2Mnc+8RKzh4oQPF2II2dcmLvY4Bu9
3s0YnmAjIY6RCQfmL9RTGTwzg8HkXnJG+Lo9FX/tE+PVoAY3iAm5vFWHYJMS
K9USHHYLsN+Rjb3WTBwr5uM8ee02CZFPe7T4bAeFb2es+M5P4asRLb7wKaMv
GrO894o2vmmgcoZKx0dtcnwwaQn0SjcxW+nU3ozV9E3yR58T/3uzVEov2ASU
R5zBdCgPz/NT8W2lCL/r0tIDxiI3U205GYj58UAcL3grx+tuIx5WS0Ln8tPZ
La+4Moz8y15l9J/2qOg/7FHjLwgAb9Tz8KxLhl/PmXChV42LnQo86FYkznX/
uEuN3+9Wh78blbEL1FFhVgn0pgnkFh2F2/MebO4Vv0LTwNjKRI57gXQEds2J
gD3nE+Zoy5/gZRkmRHQDVOdLWDrvw9oWhKmwC1ZvALrWs255x32G7Da5PfIN
aNZlotnEw2S/NrJnzkTr89pQueM5zN4r3mzHcW+zeB3BmRB+rzI0OWxa9QZo
hhwYS7phqN8e0bUyQFsdKCw0o2JkGI3nLtGmulG/WNOwis3ycLnEoZKaYria
O1HQOgFb6yIoz66gVOuOU9EahvZ4HF1UbSyDrbYPx+dKEDxsw8kbFe6qrXqm
I/Ea/9Z+M7b5C3H9ciEOBCti/kvNKf2hfmbgo+2VcuzYV4KFO23hwrrCP4Nc
GtXPW0//Q68AX/XL8apfgee9Sjwb0BBGMOLVVA4+JddHY2YCMQu+JhD7ZprC
Z0OE4vrkeNkhxsdNvPCLunR/uJztl/m2f4+MgzvVIrwaM4UPl4mST3iNb1m4
ln43LxOv6xS4WiKNTRmy4yk/zBqQf0/2OnxVKsDf9OgwYSmJ5civec1r3qIn
ib85lS/A+141Pu/Q4WG5wH8hj8Mg1M19Sx3O4RJjpalCr7EKFyv5+Lv9RIEO
awnCFPTvd6vwqzE5ftGnxSW3WLJkZ8s/rY0IMoliMo6gqPIKCqsugTLP0jrR
Dmr9Kh6zcpEqSUBMNol83Rl/vu3TJLZEeZBbR6CrvUmw9QrWrvvI67kGR/+Z
YNHA4YhMVQBr/QIMzScDyo5bLMa87fKNaFaloEWXgZYcvvf4zbyYxlCK8pFb
sLRe8gmdx6iKjNWYtvMw06QKTgxTLMbCOp0JptJOmBp3RLVNg0xWhtuuF6O0
ux11h0+i8vBlEsPngvKc7kTbWOY2fa5SC13c0IDizjEU9AWQ23c8ospvjmdO
stVc3VyOOSAW2mEsakFB5ziqdx1Ex/xOnNtrwunzrsCx9zxMM7HVoeEpG5YP
FuDoCWe8O2xg/FoHu4QVbC4SYWqpDEdfbUObv8at1ptXPUtC7ijDC7EObuDv
O7iRv2rPiv66PYv+pi0bn7bx8apDhC+I2/tmUIWv+2T4qlNIf96cFfqMwOvT
cg71sWs9m65PDWWsx3HChh/0aWN3ffotzFQIytbh42IeXtYrcbZQFBlRZMYh
lhQRG3y7MtbidSKbV4oRBYkncgf26zNwq0SMr7v0+NSriD0py6au53JWsZtM
2evMMenmCmgzukEJppAvO4RSwwPM21T4zU49mSR6erlTGdsuScGdeJZNrTp0
oZjN5grx023Q6X1wlJ5CQc0N2qBuhUO5G07qUViU6k2ibIM3bU028qQTsCj3
RKTSRiisY9DXhUB1fZJAl52gq8BH0DV4+E3qLT9TBso9DnPTSljddi35DDZG
ekkw7NBuQbMmI9xXKw3LpDa4e08ir+NCUOo+RtXyVmPEmo2ZVnVgkl02eTuk
1WiJ+GoF1TQT03mHmKgYxxftbGpA1d4AGi8+RP7gwYjKOUKClyeFI/Yk/9oW
ylWgixZXl8LZ3Iuivj0oGL9MGyrHgoKs3IjSWA9dXhPM7g7k1vaiZHgXWk9f
jZbtnCMzbVXs/koOzpzIjx6/V51EWLLpu4+g7Nr5AiydKqVnLjRSQ9e72T2U
Ku5aureLwuLtVvivdobdTcUsyJJHCxJ9dKjf13K8v63nBL6p4wS/b0zzRio3
xuvrrmKbZXk4HHpGk47L9SSA7bRK4sX8tzDjdov4h5clQnxYq8QRKz+0lZ/q
rkvjxFuQxhHFLmnVb1wTHiRYXCB25JApExcdfDyskOLLNi1+22fEZx5p5GlJ
ZhKAqVTGal1IsKEQii1eGLKHYRMvoFB1BhXm5yjRXwrn8JuiPQRIL4jx/DE+
83pUOEhC7MsGLe5XSKhgQQYzY9cHs1IN0Gi7kO8+iqK6u0Ft7pTbmqam80U+
OA0Xkau56MtYa2GEOfEYalDibshMPQlk5XS9ZHjrKstbb7qk83hiqA1EjNft
p7VtF1PE/SG2GoF3RMvBNv0W9BBz0K1PRwvxzPW5OagsaYlQzvFEjBywZmGq
WRWYHM9h4BXQKpUwFXuR0zwLQ9MI00mWMvM40fzSYlT459B09QmckyswN+yC
sdpP60onoprCkbDCti0kNfWG5Nom2ppfAWdDCwq7/CiYvELk3VY4OqZQMrqI
yp0H4Tl8htiCm0QjyN6k/l2ZFOP8YQtOXSt1Hwu3MCyWyIjYPm5C8IwTC2eq
wpOXW9kHEPDY+ZjcU4Kjnw6ia77BrTdbWY96KwlRSQdnbXRGk4bTRLA/Gzbi
+ZjJO2JIS+JHEC+LFH6X2ozPqyR4WCrF2Tw+jlHZOKDPpOeUW6KELsJD/E3B
7oz1/ibOGl98IWWYvxFzqi1YsXBx3SnEs2oZvicR73e9Bvy6S4Nvm2X4slFE
ouMErczs82a+tS7enPFPx0DS46ti3ux12qBgY0FUktIAdUYfTIJdyJMfh9vw
DOXmF7DLdgcNGQUScRLEIb9mMz4i4f/HhSTgHpURKdCojt4uFTATzp/JUUGt
aobdeQBFNdfCmgKWhlYHcrkOFCgW4LZ8FFNlT3oz1+Uxxf3WBuUZVsiofhga
HxCH+RC5PwEbswMREwnzoS+egr4l6JW3h5gHGJ00bME4uUb1qRgm1yC5Bsjv
fYZU+Exb0GdKQ781I9ZDpUW6danhTk1KuEOTEmqSbgw2yzcHmuSbAh75Jr9H
tsnfIN7krxNu8tWSq0q4yVuTvdFdxd3gLuNuoFyc9fHlIWafz69RyGAqqoO1
ZRamtgmJuqP/zcM1c1aFbFYTSofG0XL9KWqWb6J84TxKZ07Dtf0YioYPkfi6
CHvHHBxd8yhu6SFgbUdh/xIB63k4B2bCTSunA3ZPnfvNmL1N5SrX49ayBcFz
RcHjj+uVzCQkEpi+ciYfB4+7430lfUNXutnF1ERK/NZ2AxautWLufl+ktL2E
xefNJD7jS8P0DNEZZ0ise3/URC5DxJ+bmUxk0SR2zZ9bt+CLKjG+bZTjO68S
EY8KH1RJca2Aj7sEf1fzeQjasnDGysU9t4hEVQXBIcFjtw4/b5EjEi/RUcPH
veIs+oBJjjrlAAqUx+DQh2GSnYc8vYmWpzXGpKmVEdHm4rBwgz0mSamEIr0L
6qxJGAT7YJGeQL7qGkqoz+Ay3I9YhL0+HUfMSJdwAps+8rHzRpzdqsKrBjXe
rRR7b7qy2ZyBsFJWjdyCXXBWX4honWf+lGfMiebxG1GkDaLQ/CF0gtmIcDOx
XavNTDrPGn92uox40AHoGx7B3HYfuVsv+Au3HWRzrIV8IzSWfmhrDweVHTeT
0NRQSwUc+pBzCw670rHsIvbfzcUyuQ6WcLFEfr/oJFcxuVxcLJZm4UBVNgL1
Ahz0inC4lVi5DikOERN0sFuGQK8cS+Q6QK7Fbjn2dcmxt0OGPe0yzLVI6e3V
guigMzu81ZYRbNGl+evi+zMZ6+MIiH8ZSifmwewgBqF5Cjmdfp+uuT8pw1O8
ZpU46KiqCjtbO6LlO2aj9QdP0o0nr6D18n103H6G9mtP0HUnTLdfuh11VpWh
0OtD8WSQzvMF3NwNYjah7OlRNS6czKNP3qmkdAU8Bp5+SzYHVy84se9kRWz7
heYU13Q/C89AA5EX47uKcezTYfQuer1aQp9Pk/C88Sd4YsaYiWC8uO+YCR+O
GyO78zOSS1dKKiReHXmekxJ7kbsFL4sy8FlJFi5a0rBDvhnThCKXKAJLhxDX
XBK8IuH7qzoxvqkT4MuqrOgnzjS8JI/+D8Q9v1+jpPdR/HAtTxErEhGrJZuF
XXkaudpnsGreg0VFiElxC2YZcYaSY7AorqPA8BLFpldw6h/AId8XpLJKJGoS
8Zmc0eiUejM+2abEr/YYEexW4kmlyB1ycZnp7OWsSUNJwxVYSs8E1M4gIwS9
1jQVnS8ZIu96BS7LZ+STgrQiw+fnbyonrM3Upl8TyM5QEmsxDH3jU5ha7pAQ
fdbr6F9iTkb7hXwVZPI6KJ0zUXXLleQuh5q66OEErzSn0sdqs3C+iYerTZm4
4uWSn8Set/Bwq1uIu9ukeLxdhfdmtHh/rwEvDprx8TELPjlpwyenc/HJ2Tx8
cjEfn1x24OOrDnx4tQAf3izEixuF+ID8fH6tAA9O5+HaUg7O7TZiZVKHJZ8K
c+0yeqpB5K8WJhBJU/ZC2BoHkdu7J2ToHGG3jeNRispIXkwu46oUl1kcdZaV
o6B5HKX77sZyvOMpP8ns9Z0fEuLKETPOXnWFD9+pVSVfpveO63B4pRi7z9X7
e4Odf2LFVbGtzTrysheLz4fCZW0lLOySZWXWuDvSNmDWzMWFOhlekuD/ctIY
WSzI4DHfMSxeRb2rWx89Z9yE44YULBOhE9CnYZEInQVyjWiyMKjODO/XbWLi
35bAJekGfEpMxd90auJhE0dswmAXLy1UlF1EF0h64ZCOwi6dQp4sHoaXCPwI
46kvIVfqD1v5LQFzhtVtTuMy6WeReMWbPSS2vR5KIIw+3Smn3nWxmXKJ5MSC
kv3IK78c1RdfYg7BUWZORtjGKyd4nYHL9Jhg+Cmh1120LL3Tn70huXO2mYEY
n6slEBuH3vMMxub40u8Zt71/H3uoncfjQSIugcw6QitqjhPxF2bq3m2O77hD
pa9AaYsfLV2T4cONCpxvzsDVbi5u9WXR97rTcbeLXOTn/d5MPB7m4fm0+GcI
75KuykR4Vob349cuOcJzCnywV4UPA1p8dFSPj08a8fIshc+u5eLLB4X44qkL
r5+58eGDYjwl8LtNoHdy1hDqykmPGA0G2Op7kO/bH83p2c4k2cdNCF1QSXyu
by/KDz8OqWz1b3aOQtOcyHXycRfI21x46PV6xq3sAorXIOCErCo+atwSXAoW
YjFYGV83ZsVgQw4XYzNOIgaHsXVvo1ut1rO7Y9eYd2jPJMqN/LXL9TK8njTh
8x2myKGijGSiQnbseVEqnru34ElhKkJ5WxCyb8HVvHQctWZilojCERM/MqBJ
j++vxv/zXxavo18XchFtVuCbZi3O2EWRIdGWuPmQuLhiirCw15Ft8OdnWwL2
bIfbnsZ2JUgW8x0XbMKFXD6OxE8yjajw892G2IkuOSu5wmplHZFxV2AuveGW
F95g9gaIe5BH84RNKFAdgNP4BDbFOWh52yPEp/q46+0JEDHny/18vhnyvJ3Q
eZ4TPX+DmNAT/vzS00yiHC1V1UNePBdStFxmgu073myOHIa8FpQPnKANtYFg
lzwV24ismBsy+g+2Z7+pI97PkYRHOdS7Q+Tq57gfb+V4n/Rs/Jn3YQ/nZ77H
PZxVab4HPRz//a3k6uT4H23lBN8dyIi+N5ZFP5sS4IM5KV7sJ8A6osOHp034
+IoNr586ceO4FT3FAuSW1MKxbT9s22Yl4irPKvaIhrPQgsK6LpTNnkXJ4i0/
P9vMoscdmubj6kEiQS44Y+c+bUssniYHdyOly1jvM4q3BHO1omihRYVCSo0C
rQyVxWp0+ky4eCw33vkCuy81xLPpfkJWdHerDnMXvFh4vC1c3FjIoip5hHNN
ML6xukiG8Hoj0f3bTfh62hQ5XpzBpB+EnxZuwZcdPPwwKYruKeNT0RPK4Cfu
NDwkEuRCURYO5vMxnSumx3J43ubkeTj3FfHa2BcFGfh1gxS/IJ9+pUAc2y5N
C/myN/tbt2xwV21IIIhBysb4r731694KdKWuDQ/xNsRmpCk4QCzz1XwBvvZq
sZybiW/G4gjTR1c6ZewptEQMrDsHa/ntsKb4/lqGXomADlozcmg7ocVC9QkU
6O4jR3oUOv4UiYVdEVFKpT97nYVINDF7Oi0qlJYkNuZ13rsweY9FHHmH2NPT
bj5XDam5E4rKIz5L6wkGaEEBLwcWtw8Vw2fDipK9sa1UBqZblPTRgENCdG8a
c28hzyrqgWe992E7AVBPGv1spxAfHNPh5R07nt5yYKZVDleFF/bhBZ+6qiP5
z1aHCwsL4do6gerl+7R94ABFOJGNV8Gb83JcXLHh1PWywOhOe9L8pkrU3LVx
kgnkKLMj+SYpiu1GlDqtqHDZUO22oLHWgmavBR3tFnRvtWB+pTjsLZHg7Jki
LF6oCuy40fbGmia01W6irV6PoGNXHSUW61Y9SeLmMkMBHqJ8R2WpWC4i2rxV
gW+nzfjFTlPkTEkGs1emC93O2Yzvtgrxt7vl9JFKobsu2dbR/bmLQz9zZ+B2
KdH+JULsL5bCXygN9slTE81GrnDXRr7M34Lv44XWWrT4oFqJB4Q3L9sFOEFE
2ZIug56Vp0bGBJuCPRnv+D2b4htU6yIjvE30LPlOAW0GTudk4RoB0LulMryq
VeFrjwbfeNRExElw0JaOX+7QxAEVWWmXMrYsEfYcxfOwV1ym9aWPU8SuMIOQ
zMRmlDWrGHbJCKGuYyjU3oRddQE5kgPQ80ahzGiNSFJKAtnrjN7MNWJiUOU+
7loZQZqCvKYO8DfoIVY1QlV2AbqGy3S+bUbiMl9hmlX7hdmKmEheCFmej1Y0
nEnu7a+NyhSlsNdNw9V/Omo3VGK8VIjFYUNoZY5ds33H/V4LJ/psPBsfBFR4
ecOGj58UEbazomjyUEjf6EtjqcAsjhWV16BsYh/qL37sy1gv/kncEtNXF7Xx
/jn0mUdNXoM8jQFwpleb9lbALEyN5OlEtNNhQVl5AWrq3GhoKUNzezE6tjrR
M+CEb7wYw/5iTOxxY3rJHd51tCSwcLpEsnSlShJ/sFdP2XE4WELPXW+Mbxz8
mclsM2DvjRbsutsXclTms0hLttZbS3mIyZzSpuNUmQhPt6rx2wUrPhvVhC+U
sQ0SdP4Lmg14RTTp382r8ahPEdtVFD/Hmoh08dW48IviLbjvzsLlUgGOl0ux
UK6MjpiyKE8GuXvxqvDnthR8VcLHN5Vi/KJBjl82q/GLJk0CNS8Jet4rl+EG
sQJBSzauE1Q9ZVHVqCGullyNSnxD4vI3BF3f1orIJQx9W5kV20VE1m+mNfh+
ly58rI3p1fd2WCYqgav2EqiyOz6lK5wMq2kkNooD1mw7iY9e5MvHCdACcKhO
IVd2FGahH1puNzSZbeRnJ3TcLnJ1Qs9tJT8bIDFshariNrT1QX+hZS8bqr2C
tOyQSGIlFNYAedEYlNVLULXfDGk6b7BBM6G4NFQrijsPI6/xADpscuxuV+H4
Yp57Xs3sUqxNCRMD8EEfFy92S/HxGRM+fVIA1/RK1NQywrzV274Ciw6lPcOo
D74blEjt7IrHrZ1iXF6mcPqSmz50p8EbZ4jk7iDHbxanx4rLClHb3wLvUDNa
huvROVGL3qlqbJupwsh8BSb2lRNUlUZnj5SGCKr8+y+UUkvXK9g2FeH5QTWO
nSBEdqXGN32vg7FJAQ/RJxPzbhz7bCTWN9fIAOti8n78nUQFzxNBdalWgg8H
dIgu2vCsW+ZfyWe7uKyVLHHXxt4tS8fvdijwx8MGhLbKIxMOYZwPGHEu9b90
cugnxIrfKOHhdKkYSzVqetKSTVWsT3w976fmjYHPrZsiX+VviX1TlI7viV3/
oVqAHwhQvief/T3xlt81qgh45AQ4UnxbI8Z31UJ8V8WPfVeRHfp5ZWbg5xUZ
7u/KEpMyMqLYjAsVPPyWAOvnu7ThEx2SN5141656C2UN52ErvxbTlbxLOCzC
FkUh8OIHcrNzo3ZRI/Jlg+TaCbvswM8I1g6sWot8xSL51R5y7YaJ2FhZDkFL
5T1aXXuMLWVK8dZzAkK+npYZqqAo8EFVuQea9mvQ9T+CcetZUJ37JGbPKHOS
iagxMUyFw6gYuoRqWxF2VBPynTTRR3fomYMqa30eJQevfFx8ElAjfD0fJf4V
WLp2SMQuD0NCb1MFOh1KOnpQE7gUNNX4mJtNau0TRLJfLaf3Xa1zx1GVvNlN
lHL9qsQ5And9BWoHW9G+sxUDgVaMH23BjpNNmAl6wnMXGkP7rtb7l67XuQ+H
qtim2d408hCvnHHg4Lmy6NytJgZNkiouB73t5viCmH/yQjuDpgvJ+whvE6Ug
kJ+dyM/4ggipX8/n0He9fGqvbj1rAqhl3nr6o7os/HGvBj/u1eNyuzw4YGVW
QBN55NHnzjTcIXHxXJUUhxo00SlLViKzjMlqSImYOe6IdYP/u3xO8Ffu1Ogv
S9PpH8q4sV+UZoR/VZIe+KEk1f2Di2krtCaeXYILlXx8S/TTvy2bYre3yVP6
XW8K/ej17USkX4a57E5A6XqRtAYbqdwMXsDOJ0gRVsXyRHWRfEljOF/aFHLI
WwMOeUdUISyG1LqTwON+WF0dYDrUxqVSRKIqgSKP8FTVHPStZ2EYINrddxc5
/SeJW5+P2ju3BRwtdUz62lqioyhYK+dQ2XcawwV8LPRpEQoWeheK1rEQCU3m
peHTSQFeruhx7JALxcN7kT8wH1BXtLEQkdjVYpS0tKB68VTEMbTAOF1JaJob
u7ZPg3MreThxuYyeO1dL8djyCevdeg5Bic2E4hYPaodb0D7fiYGjXZi62BXe
e7fTv/y8k1oOtzL57T67mIOjswYcPeWk91yrY4Dha7AIMTich0P3fJKqUTsD
jGR183fi1VGik6otOOYS4EFHXMbm4KvthuilSm684FRyrWuNf0W2Dp+3C/Bv
R434frcOp7xyX4dZyFYDI1Es8mFpBu5XCXCxQYEjjZrQuCGd2ZQMDctTEhWx
vxlV4d+XTfT9QTnVnZvBtJGTrIpnLdWeJbRwldaWPEnQQnIZ7O2IUOKGNHcP
FBW3g+qqBaZSSOIMkczYAG3tEqjh90GNfwSq73x8isPeMxUs6utzuzqqmD7O
MbmiBI6mY+jKz8FskwK3j+SF93RKmDZ99InaLHy8U4JXZ00YGS5CUdc4SnYd
D5taBpnY8VbMXd+A6vnD0crD19jTSpLQKDd2dUGDs8fysHymhJ45URMfP8ZN
Umbe+qjNYUNxdxdqx9rQvq8Lg6f7MHWjL7jv3T7JsVf9jPd6O1hhIqpw0YzD
J53hXezgvRVrK1diYrczcvzjbaw3SnYzWOtuiS/kGDNwhqiC9wguf7vPhvf7
FIHjhamrNAx+z+o24nufBP95yoxXk1r6UI0sNJwnilfRYLtWScJmDv1RJReP
G8W42qrGilcd7JGmMOkxoUHid86X8/H1sBL/sWykHw3Iqf5cJmfh7aBcWkXm
6CUyR0NkjoaZYaMFshpI85YgLzvvV1TuZI5pROPzT12yE+b+h7D6TsLa4Q/b
2/p8zm4P2zg7pjLWo6J2GtuJojrrJx94Nl8yrWamWzzxahUe9wjwyYICr69a
opVlFByerajYcxq5/dMSsblqFZv67KyuRvXsXrr+wmOGPpNjdnmPBsGjeVg6
5o5tX66WiFkGi6+Zr6JtuUYUNDehdV83Bs72R6fuDfj2hgfedNVtLsrGhWUL
AieKAjuv1TGr8H6bIpMwsAk7j5T7jn0xxAxXkHljYkliU7p0XKyT4qMRPX6z
14r7rWLvonnjKm3i76Sk9K9aFb5CxN5vxuX491M5+GhciysdSnpPucy/1SxM
DBv5j3o3l0N/WJ2NZ63xhHcdTnqV3vq0dZt/MmTnynj4alCB/yJD9u6ALD5k
m34y3ZyVxxPTTVfyiMSyVwzKk0eWhQoPpI4jZOxOuuVlk2yWXUgkskFZMAxj
x2VQQ4+Ddm+NxNXB1BxZHVZIcrGtUIPjAxq8uOjwVxMeZ7oEBBrEGxAeleDl
QQ39+k6u1ywXECNTj3L/YRRN7PPKXc0sV4adJfHktFm03H0R/6p/Nm5zGpxc
smHvUnFsfLEiPm7smgkZt6jVokF+fSOqJ9vo4cs+7+Kn40k8bogfpca2OlGi
q9viSoF/x9XEuZp495looT4bHrsMw6N2ev5yPbtgmhy4NeERSSqOu4V436cl
SjkneqUmm+BxrZ4Zs2ni6G8WpSI6rcR/n7Pgx/0mPBvSxLPWojudUm+zNvEQ
/E9tHIRreQh3E/rxGejlahnlWr86eXuJyj++Zu6m8DYydsGSbHw5IE+M3TOf
lBoycxiOD0iFTjhrr4MqDQWV7veZYUvQoVDVQobtOAl7JwiDvtmK8AoytZBb
uqD3noBt6vOw1dvJtNV6O9SrSsPBFhkeHsyhbx6yMxXowlP2LXi6XY6XJwyh
L5844kUQ6NwCJ3F6UyhfOBnWN/axwxUqLCpC5dgU2u6F4ymqydWxjYnhurhL
gyNzFszNF9ITB2u81uzEbURsRhnyKojbG2xG9/EeatfHQ0mi3hDMJTplqkuG
00esWFgpkIxeqQpYlVxU5IjQ5lZhW7cFO/aWhA48bGHH6Qxznz2ZGxHIy8ZD
4g1+sccWu1jDY7pQc9yTnLcit4vT8Q8LWvzriRx869fjQZ8GR+sUkfF8CVWr
5Pmf5HHwrFaAcK8aD0bNsblCfkLbJNl8vdeTzQn2SdOiOwzp2J/LxSkXcVtE
KH/eLwO9bKCf94nISK1PYWZSfJYVli7DVnaV1pc8Tswy5pnFy5NDpOmA2H4C
quoV1m7GJ59U3wAdCWq5U69jxubdzEitlniIvNtN/OG1aUIdz9y02r6TmV3x
Tdy1uNgsxNNZNV6ep3xfhJ3xPwjnUBQKW/pRc+gCbeuN9zxwsfEmYM2xonxw
DG2hp/G9CObEX2LYzu5Q4tC0Cbt32unxvRWRIgMPue5ylPR64NnX6R1/OJCc
VkSK8TjRSmM6uuINGkmAOLZsxc5D+bEiAx/eQiV6Gw0YGc3DzNGKIBkyZoP2
NDNn49kn8wZiTYg3/WyHmb7bIacmxKtzEn8scM9y34reKc/E/zpkwD8eofAZ
YcObHSp6f7k8NlskxaV8Lp7WixD2afBkMic6ZuL6PcJ0X7OY663PzgxslWdE
thuzsDePRyawAFdrxXjcKsXLXjl+PqrE73eqQR810h/3CqkJ8/rkk/n/2nvv
77auLF2Q82RZtiwbVCApRoAAkdNFJsAAMGcCzJkAxRxEglnMYCbFAFI5Q9Gy
bNmwXbYcq1DuripXbHR1v+ow3e9hTXe/1f1mvVl31sys9X6bbw6AC5X8+v0H
U1oLpNYlee+5+zt772+fs8/eb3s4SYQAFF+H3ELC39zPghc5ZN7aYk8bnYmC
DleyZt2Xol30cdOXnYnSqWgWe+QlN4+PFSBF0oIU/Q4tLNmIHEJN4eVAnDcO
bff7wVL0lNKsZIB93devisV+Ox+f7mgx2l0HSckhJ86wFPaGJ0KFasYzzuC9
vjR4l2X0F7e10T5vqOlLcHsT6cU2lMxfRPZ5YkWNVubwWSAjM4vENf10xc5V
ZtfjjeBCivegNxXL/RJMDGjQ47SguDYLJUNWh/26ncHUYxGdQbXpLLoqkjDT
lYYrizIsLmlQVyVBU7EU59rUGBo30RcuFdtWvPXPX8X0qPc89yQuEc/9oUOC
j/vltjHZiShN6GehVjW2sfjXAx/XJuL/vEjhr+bk+KRThOftAjxt4OFxzlm8
V8HG8w4JHvUoMak9i93cFMJNk3G1mI3H1cR1tpAwlMy0348I8b+vy0GvSn1/
GOO7LxWcttiFxxhHxgqtv2YWEIafvkUHj3GmFX9A4sGrEBYdEPa/S8S8BWXV
ZWiabkNa6qbTMtZcyfIZKoY9EKkKEtomShG3IUV30S8qX2fSPRzJcXIIiR9U
t92CYfgTpyi3jEHzmK2VcPAV8grvzirws3fNyGx9AHn5NVu8cYUhOEfdDcJ3
4GlNxfNpEVFXlcP33BRJJQlb2swc5A9No2hpzyspbYl0rwil+hZWlqN4dMpV
dfNR2CUci/bY2e5L3RysdIsw3qVE3/ksurY7O2S7wtI44UznnqHLiDTbCQl3
NqRgZ1SAvSU5WttlqC2Sor2BQt+gAaMus3v+XvlHYUwjBZLPxZ/AljERD4hl
/XJc413QnYrSh352JpgG7ZpJfZP+LaEs/zdxf//Hvgr/tqPCP5BZ8zQ/Hs9q
ePh0TA13YTJROgF8nXz8bkiA/7Iqw/+1Lqf/dpzvuV0S6xjgh5bdw37gZOgs
gko7AZ6wFmz1KKH/N6BuvQl18yXoO24EMvof0tmDD1C4+A2yRz6ErvUO5JWH
tMCy4UtRz1IJ/JGXS9IJZykki0IwekUVq5E6fqniUsjKXTBO/NQnK+0KI3g6
xNMmM4hp7xPhz+4aAyqeFLn5wyjKq/PX52m9bZZUT0smx91kSHI3aBJcNfIY
Z5XolNOaxnJUJBxzlLKibCUngv17XxYi55hZx7BZkoCnxLL+aEvu+/FD/cus
dI1KhRxHLyp3b9Kaxn4GbLdCokBuXR3Kl1Y5DU+9zOY43VGYikWHEBMdcnQ7
tP76jizKxI5h0mtD9jif2ONGcwIGqlIw35mKQxKgDBKVrymToK1KiW4SCw7P
ZPmn93Itqx9Yo7xhsHcYo2xnsbBExYVSAr1DFL2VlxjclUsP/fidYHlADplZ
FMHKUkb0ufVN4lm1J/FBVSq+GFXR2wXJ3u8cKb7/OMT1fmg765wQvEkVHGVc
1eve1JQiJPPLwDMfQlh66DYO3OSYp58yaetB2F1CnpJOr51B4dwXJAj7HAbH
fVDVVyDK3/al6hec8aIRYnMj/OZ46CxPsqgj6Ew9Ytty8CJRUSWEGUEVvQ1t
zwOOUMkO4xvjHpCcxlwO8QjNqZhtkWCoXo6pNhnWe2Q4HJJip1uMTbsIa82C
UJ9hF/kskYm/UCfAXI0AM9UCjFUKaEcu39eojqdKY45Gauv7+zWn8IiYzI8X
Jfj6pobz/ReGyK6FUyngIru2EZXbV5DRN21jG8uZRUYSp+Tmo6Czg67cOYgc
pIaJEqE8T4/ZViEm2yXoaVPTjV3ZtszYE8yRmRPubOFpVBEv2FWSiKlWDnad
aVi9IEG9TYQmotadHVoMTWZicjvXPX+n5JNXkT7qDyba7eaycb9NgnttEktL
4rGo7PD0c95VErZqTcGX5xW4XMWLtLgO5mawFT0EuoeQVh9wzCPXmVXOmCB2
Dn4C268tG0T+xAfIm/kaxs7HUNffgKRoN8Azuoi/nAj6S+IneUgSNoOtXSdW
edublj3hiovvplPF5UQnl4M66RXltDE7jAm2kjej3K0mDgZtUoy3KbHQKccG
GdrVaSUeLynx2ZYS35Hg/dttGb5cleKzBTE+viDE81E+nhEi+3SAhyfEQj3q
4+HWOS7WiCc5n8dBWwbX12ziOGuVwSzpl/UgrezjuNbAwTNCYL9wK13fPYvU
fDxKSRJiYCouQckFF/IurLuEeXWRCgPU0aNHUVBdjRLnsLPqxq2wVr4ZXOtH
hloKrSkHmUUZvmUHn0w5Mfodarq1P8dmZp+IdD2iEljH0UXCBGddMtZ72dif
F8NOlL02WwB7I4WBURPGN3Lc8zdLOJte66dhSC8ylnooibgfYxKukTj+/WG1
syvt7Sgz87OrghP4lPj0r3oleNYtDeX6chhbmMTJRlrWBoTFV/xU42F4fSPO
wmax/JSxGjlDHhS5/gxZgx9C03gHstID4jBXidp1Ikk6BZn1GuRVFyEyrYMv
JdMjoxfq9jtE9e4jTXKe5vDHfcmcYXdCQr8zNraLionpYhZ4UtxNspMYrFNg
xi7DWr8c++NKXF+g8HhThc8OVPSf31DRt+YyMT+3iMLmfU9x1RT1Xx8rqX/x
SGyBO2LbP1wVO/7WzXf+9Vaa07/Gdf1uge3/6SQHHxDhXWtKwXJpMgYyktCo
SKQbtMmuOlUix8pmliCjQ8sJ83ln8XhQiE/XZYEf39c6uGyuK5XN96RyRD4u
V0IL0hQ+bpo6eD6eNmRnEgc8gfLNA6+iso2x8MGUEZpSaJDX3ILyhTlisp8y
fvs4xyyMg0kth95gorU52dFuO9u72U6szzkJzndr6Y6hHGJMmPD8TXprMBW7
EyTo3zEFCkypaLESDt2nx+iyxTt7rYiz9NQa9dmrsL/mGElmYYO8451msW/b
lmZhBnWRTOPnhQn4ljCDb6dUNvObbzK7n2TAMQlgy1ogLn9EQpDdAGW7x8Ru
Zy3sI1F+gbAExqZN5M++IA7WC23zLaKZbojyNqFrvw291QMDCUT5ygbIK1Zg
mvwOyqJx6PIvQ2XehSJ9DRL1PAQy4sQF54PwO2MTieVmjYQt3DsWa+IxdFhS
MdosxUOC9rN9DT67oaV/fl/r/P17WirwWaidjoudrIShche6+nf9vJyD8OR8
w+IbTPQ9b4/HDdtZrOWehZPEZDXieBCA3XW6JAZgb7s8Gvc6+PhgToJvrqn8
deUypHElEKUpIBeoQYn1kImNkIgzIRSboVIbUNTfj+rD6wFtSzezaEIGkQqV
Sofs4nIU9vT6bTubjKl+K5TDVZQuhlFFQNanO9XpudFuK8uz1cbBInEro4M6
9E4XOIu1iZFzxf7toVSsr6oxvZuNZsKq+86n09P7BZalp2VRL36ALjWSwMKW
KRH3GkXu3TphDqOzj7Ni8dNOEusuaN1NKdEMsJ7EpOAqzQwJ9x9DWLbplBZ/
yaxXJlExrFqig91g86fApzYgMexCrh+EwXYBlpHHyBr9EHr7bY+2fMOVmmzw
JJ7kQZjZB439HoldPEQppG6NacifUbxFWyqvIKvUjXTLEij9JKSqSaL7U4EU
/pQznn0hWDqUaU8WaKLOYKROCtegHF63Cu9PifGr2wZno/xUZJWCSjh+HApT
D7LavYSbX7MkapYiSz+WD2pOu68XnKbXDKdQK4xFQzrb35CREvaspzy1aSew
GyzeNSrCZ7tKXFogqGrU0AZ71WabkBnsV2vWwkRiIoOpABp9CRQKE4q62lB/
9Toye87bkpTVTF6Pl5+aBn1GLnIaHCg6P4qKjU1LzW0m0fCtYNUGb4EuDRkq
GfQ6PZFHTgjsDWJrlnqlmHLqMbRY5CozJkdShTyDlfHYXtPCdT0fPcMmTGzl
U2vPrF/8AGfONAnxd4wJeNgo9N7rUzE4e2/rzuAbErL+zqXxTunimAUBokgs
cCTVkJQS92q7QYvL9hn/dYrg3BxUOHClCxDp96DIuQtt+XMUTf6l21TzNJhY
bePF8yzKjBqOuTfUsoncjx3gSisIi16FaerPPKK8JqY4RRDG4DEVGzte5lbp
WunMok2oMxfJ1FmCUOWiU6XLrkT+Momdlhg/9gYJwo+jt5CHsVYp3HMUbhBa
9HxKQv/zi6w/VoF8zScQ5SKz+SFUtnteTsYWQ6RsV40n0Cg8gwZ9EppyuZyG
osh69RlbOftNrJcnw9MvwEcrcvrb2xpkZclhsRHL3JqHnPqCQHah3FXUoHMV
1Kn8hfXZyK8tRUZuAfKbq1F/sI+8sUlalNXsYKvtTF/1oEEMSCRUKAEqt3ME
JXPr/sqdXU7D9U1m4fet4N6UtzJHhLwMJdL1erfKQMIss9W9TrBf7JJgelQP
53KRu9TEYSbvUWcuYVkXFxVYu1mIgUWLe3i/NOrLMPBhInYksKuPx7sNAv+D
flUUg7rnquIkflTLwe8XVP6dohQGdUKc2KHkWFnVM0iqDl1S6+VI+z2CoJVo
fw940jlITZegKnoCQ/XnvuyO3zrY3IJIffbkBDVEWUSpHfeg6brLYQvZkXY3
QWRccmmJP6d8C6b8VWLFlyDWrtE8xYYvWbLNiRO6oyIrlsH2XK0kppxqkWGy
S4arF2S40piKby9SnquDaZGeyElkxJr8GRib36cFuQehmqxhvUiK9phZaBOd
RoMqHi2FPFtrSSi/1VIUdwyLRYm438XDB/MSfHVVZfnea/AqdAoUtpiR6xyC
buoyKPsFn0Cb7UpmsSyJb73llHJZHr1egMyyAtRuuVC6MA+qwgFFfo+bZ+qN
nPRLZLHIsGKJiUv18HhiKE1FyG4aRoFzBWVL617bxWUmgYVAbmV7GsulqChS
IzfX6NNnWhxKndk9Rxjk4jkxpoZ1GF0qcFfbZK+0eWDRB2TY65dzsP6jZm9+
Fvd/gNx3oD+L9+r4eDpmiEDu3BOw8EF5Cn49Icd754TMGq07KUkDQeYFyKrf
o0WVW8y5WGd8bFuo+r5YtwVVvgeVIz9zG6ufckLg/NFGEJ0uJzq9Qij1dx5R
TtNL+IJyjmMl+jPz52HMW4bSuACJdpnmUtuOBMklxsuGDp47KwW4cE6G2fNy
bJcn4RHhSv7H6UEzcvTlK0fRUnUDsu0fQl56w5WoW2ZcnSDQKTmJWkkMmi0c
d3uNmDLHHMWU5Swe2FPx3qQQL9wKx8+eMq3zzEpv5UApCkZ6kON0ImtsAVnL
Hhinb5HYfxxUVQ8Upa3QZmWjamEMNfvb0DV3wdQwRJA+7xdmdUCiySGupAiq
HBu0RU1It/Ugo3EMOd2EQY7OB/mZs2rrQiTjmXzxnO/Tor5ah8rydBQWmOgs
4jaaCkic0SHC1HkdxnfKLUG+zCDs3BvhYntFjbVreVh/0ebMEsVGffEqwq95
DrWxeFaThhutUs5mr9ISvmxbZ5/A4/xEfDcgoX8+QzEgE69ZSALcPUist7yi
ymVmy8UWe7o+kMIdDFpZKC3XYLA+d2e3/+ytl6qsJKrcA7X9Dgz990OqzBST
sbBYiW5j5gCtzZqF3LgGvm7PnURdJfrneWkxgtWMerKSMO8grzoo97vGZDio
TMaPluT07x4bIq2IeWwNjFWXoKny+LkZ2+GnHyczUETXiASok55BsznF11zO
p4eNMbhPrOG7Tj4JyqTuP3uoCr/LWUvNYJGvYriaLhpuR/7YMPJm15G3ehd5
G0+Qu/4u9BUtKB3uQcvtQ5i6BlA2cJ6wASc09ZNQ1i/CMn4N+VOXkD++iYIx
F4FyFkWjE3T5/LilZpMpiXbc1WuX08ODRjiatai1alFepENXmQRLAwpcWDR7
OwfTgwvhzBZ8KMVrtEOA7XUt1m4U0MuftNiIEXrxAzCdl9Vn8MzGxbVGsW2o
XMCA6T6QROPDyhT8akzmvV6VmswoQ7DyH1fRBHGZB+LKS05R1UKkhjxxzVZP
SlIn4cUXoMjYg670kTev96ecol5/pHYjo7ZlRG2XoRv+1iMtbGOWCl63KDUN
dG7VHqjsTRJuHfhSdTc5cUpPWA/DbrfPkozFDgVcYwq/qyQJng4efnHL4Jwo
S47UckwgI1RmDiCz/WNIi686k7XLjNF4KxiB+uPjC0l8fgGF6nLUB9eTMpPQ
kx6LOzWJJJbm4uMVse8ndxSM34jhNIyY3ZVDlXTZmIMunehF6dQQSqZHoc/L
QZ6jCfb7l5E9NE4ihkqC6yByOsegb52BqmUeRVOzqFic8la6Jjy25VGXdXkw
2uoeYSKV0IqTK08Z5+/tUGFkNBsDA9lY6xFheS4dy/dsdLpK6jMZ0z1aldap
FCktUh6JbeOEjAr5SkwpcE0rsbWpx8qNYnr+WZMtKSrq8x8A7LiujsGzSg6u
1god01YhA3DgpvYMvmjk4g/Lamf+W68zCc+uYNZtGuHN4sp3yWeXI2yYDv7A
mRhbS4KdIcgMG9AW3vJn1n3s4KrPvR1R1ziirpndUDbdgL7/QUhdmYU98n+D
L7fqENq8i5BlX6bTjLdtSfonkbMzwTOlfeYkuDoVWCUR8mZVCj6clOCfvzZz
ol4afC8/LQOm6sswNBJfUXgltJodVvYToZNeCdxecJSLhNSvwprXjlrxSQQD
pOsVZ/G0m4OP5wW4v5blPptUd5wRv3VEST5mm7lEQ7i+HhVjREVv7bkzW22e
yvEmny5bR5f296F4eAamjjla0bxs41Wvhw+qxFIxR4+6ClTx/qAl3Z5WYXUn
J5S829SejdoGE6xWPUqL1ci3KOjsdLHfSAl8JioNZh0XBdpkdJAX3iK6ublF
0L5ZSk/dqwu+8Gc/gI+6pYzB01I2LtsE7pUmGbPkEaw2g0fZZ/HTc3z8064u
+IeRTTMScCQgmWMDP2MOogoPLbZtkKlfEOAktUIocxIF24HR+sSRa//2ZUPJ
sGKWQFK8AKr3Cw9V2RkVKRRPvngyCM/JrLwMZd41CM0eN8f0LNJhoYZ9DH3Z
SVjtUmBjUgl3Rxq+3aa8j+akkXQSYjeCTrQeZsdzaOoe+bjGdfJIpozFO76E
eCMS05zgGUhoXbDjVzfc8XQaKZwTvg13ERGAIxkfT/Pw6Z4WhUNfQ5q7EwQy
bFVe8yrkCuTW5KJ5Z8pv7OlnUneCvIkuPOdA2fgssnoXaEXrWjTb7haGNTt6
ycyiN3uE2NkyYedZNbr7gm3wijE6lYv+wUw4HAY0N2qIqaXQVKtEo1UCm5FD
vgswuWvBvFOGjW0TXDfLfX3LBSEz9qMfgBftURKUCpJwWJHm3z5nNDMqucZl
4cPiRPz6vIj+zilmcAsKKZCQ0AGOqByC3H2Iyq/S/KzzSOO1Q6aegC5/359V
9x4xqN9H6l0RPylHmqED0torIcorVAqjIlXTRdIKOqf2LjRFJI7KfehMzngv
YqwtNYnH0JuViPUeJZm8SlwPEp+HBneNIibC723s2CRoLE5Yer+EqtrjiheO
Mn9/MjhWYkqzCGpjJCbfhLzsslvTHOr54x6SnMCe5RTeb03AJ2Op9JdbQl9d
ZQ6M1W6YB38Jac5uEL2XvprNZjm5bLY3jYSnfI4QBosR5b1WNOxOEUNREjm4
TvQtkNfSiLLJeZi6l7zSlk0mG+iMa70umbwGhf0b+f7zcxkUsay2TDHL1VTH
9w2c1/pHx4306KgRPXYKtXkc1JVxAw6H3Nc3oaNml3SBnRkp1i5mYeVhvbum
QcbAuMvYyk8Kk3CtmBPMH3LMNsiZlWTPgeI0XlSn4G8WFa7z4pNMRogvPrYO
ydwWpCraICwO+skDSAyDoNIvwFh6yZHb+pzxeUdD2+Wp8koI8wmV6fjUo6np
YTaK3nawWMnIq78NTcltWpT72JJoeBr8QahCV19WAjZD0FE46BPiLx8bPQ79
WcbPvuUW84zEWu4hu+8rWmTZoVgJdiompsAfn1hCIBuFIGMDSusNp97+gIH0
LcuShuXeLz/tv9ud6P3YxbX4bktD/fwoVSnhSAS6gV9BatlzJxDomHiD4rPZ
niBsglQJxHwZ5DIFtEYdLFV5aFy0+4xtTS/P2cQde4uumhpD/vk56M8tO0X2
vShhxJyZWYGNbj52Nk24+U1DcFeaCaSPRJuVLMpamsCxjwhfFjFwDyTQW3MK
rOzlYO2TVoeazMdPXwXtqGtTzsLt3GS4y3iB5RpJ9IhdGZUVRo6+SRz+T9u4
+LdLumBmB5OA5T570oiUtCGwBXXEFE0S5B5BUrkFrWXen2W7ximyeyNsxZUc
LwRPXQth0SIkze+BarvEIRQ/HFydcKemZiK34QFUxfcCaZbHhJd5w8BlJmC7
lwBHDOV+jwC/e2T0dGTEM8QzpFZydTUsnc+Q3vYcaeku8Eikmpa+TDBbh6rm
tsNw7mnYrEYHfz0ET7ptH9n9Qc3adyek1IVg4SXxIBWpoNKooc/UISPfgBxb
NortxbCer3I1rXYwvtUlFotR5yI8dHCB1nRtUBL7FQaZ11yrhBdtTxHNul3A
cfsamGUM5955NjaXNFg+LKBdHzYFF1GiPvkBAKE+qj+tSMaVAvKrlQLnhXp5
VGb4rrb5pBN4lBuPX/fy6X/ZVDFbg2SKRAWTWakESXAzZYkxECSYkyIhuQUp
/DZwpA1Iy7lMYsYboCpXnbn1N5jFOBL8BtNaheAobOBZZiGovgNt5xVXsDlF
OJf+RPBXfSpTN7Jq7kJRdN+bmv2I4HIU/QSXnX4l1seIU+4U4jcPjN6e7ESm
hqqNFxsPbe4Q8oZ/jIzOj5DueB+6tsfQtjy0ZPR+EIbv7TAeVCkMFbvI7v0e
Ank1ZHKKWLQsZJfnIq+GyL/FTFf2FLjrJm2WltWWiLUNjSynrgqV03PI7Hf5
VD27ERBs/ebTuDipgPtWvmXEncewLvcOCUXWlw1YvlHqH7tcHpLDx2EQmKQF
xwD3ON6vZGOvmBtwVYlDWpDB2K/lNMLxy5Px16Mi74PaFKZWUzDgtcWfeNOV
mCj3pcpsSMteQ1rBTfBytiEu3afTLFvuFN0KAWk2uOPF1GwlDIOP+PhKJCWU
gsPOBNcwAWHpbSjqDyhd88VIdwzCwV3JieJAsiAfbHU7OOZlcIsvQVBxCF3n
vktX18Ho41tkUh2lM8tXkW69BWmBxyPWrmIgKx57A0qsDCuwdk6AX3mM3oG8
5EjdF4qdwLecDr7BkSMO9vHjFvaxY5HOHGF4FKVQ587BVGwmClpCHE0NbRuq
dNeNl1PNs6UvN7aDYX/11DAKnbMwDa27lP2HUcwRZcuqNS54XBUHN3Jsk1cL
IyVn3HaWb3tMjLXNDGw8qfG09WgjcIQzuV7z/Yq4i9vEk2yU8V0zNVJT+C8t
Szxiq0xx+LKRg/+8rKAkUZG8pZhAMi8TwjziYRtJQFN1G9LKfUgr1qBuOoCh
8xb5fgVyov+ioq0AL2vFlayZs8XzWumzZ7RIPZsNfqoZbFkjOOmboJpue1Qt
24ywjhONOe1JSdUjVd2K1OwZcIsOICzfgbR6C8qGdWhaXM50ew8TgDpjWWnI
b7oFXcUtKAiJHMqOx8GQMrT67SKR5nfXDb7h4hSmXF5I3JK0LGRai9C81oPi
yR6buInJAzjqZMcnomFtEXnORTr9/EVKMnCFScp+zdJpYGFnVILDa2bb1W/r
I6C4e+PozUlZqPjexS9aOQ29hsgmfyRXTn/6dRLXpOJyKZderBRyRhqUzA7/
UaqUdRR3DLH4jKDw+xGh47/tRprHx5J5GYNUZTMk1odQtd6AqmkLmtYNb0bf
ZXf20BW/pf8AhcufIXv0EQznbkDdeAly6x7ExRfBt6wSEjZNDE8nkhXDSMs9
pLUd1zhKO9OoPMjtWP7ktEykpvcirfQyBFX3CTffhrzGRR7jgqFjwWvqmrJl
9gwx4eGbbr6wAAX2x9AVH+A84fp7fXKsDCmw4ODDd9Xgm6xMjeJGpj0Zvqm8
GK0XiZEaP28Tt45EDr9604vyYZubR874ml87ehCtHPEw5b5eo5oJQ911inHp
apbj+lfVkWTMkYp4bM1TWL9eYFv5vJWRsZuZxb+rT8EzWyoulvPd0zaJgUHH
wDpG39XH4eOyRPy2P839X9cVEbX0JAUzbDOnQbV+QuscB5Rp4CLjzE9YCOFx
K0ylAcvAIQpdQRE/QXrXndBmnKrxBmRVVyEqcZPvh059x14YsTe9yckKpGrs
4JdegrThGhR1y9A0XfCZui44zAMT0eaREUY8b3pE0jLktdxHh0mA7S4ptkYU
mCNm/ut9bWC2hhf9x3NRRzihWgbhVYfI9jeMJUVEtCMomBn3CYrHGMmGMiHL
h7pRemEB5qmLNuXI1ZeSlRCvsjsswqXLGa71BwURyeYIiSmfIZHDjXwi2aYf
SPaoxRB3DL84l4b71Wn0SqWQGrBKonR/fJj/sjoWHxTG45edXN9/cUleVrti
h7ZMbJCUXYPW/tCj71x/deU72FHNmcYWeYwtc/6cyYfIm/cie+J9pPfeprXt
lyN7d7akWB44xGml5a1A3PCYTM1Zt6F9mGPuHWF0M3Q/L2VoCWVEr7QK4SZB
+0KvCF9tq/Gp2+Cuk8Uxz2ZZTh+JssW+ecIRx0p2xZ8WexLj033JKYWBFG4t
UsWD4CkJt9HsgK+5SKfwO9wJcUZL3FunQ3UiGKpBGwrziOzHUDQ3DXn1RVts
fHkk19MrValQvzKHvOl1t2b8CiN7DvmC3fNCXDo0uW9+Xvk/yn7zeu4rsj9g
pujPa5LweQMXN2oFvpkqSbDIPsPFj0SHI7fwP6brme8iFYunBfH4WSvb/7/N
iBgb5UyMFxFjcB7qtk+R3n2To2wYYV7lteBrWeKOHLFIDWUcQ8M0s4kWRI9O
IcrOy5qErOU55A3rlgx7Zzi4SQ0xg1bFWSw18HFrVo25AQmeDxHX9yCDXm4W
2PSsE7bY118nQk5wxccofclJ+YEUXhO4sknwtXsQGm9BnOmBhHyk2Q8gM9+B
PPsQCvM+KMsuVMSxU9nrkBq3Icm6S373Hs2jln1JKTZX3Ek5xToaqc13NKDN
zSZgTKFofg66rvu+VGoiAoZTIBCg3jWFwpllj35ynwEjlNx3a1GKywdGAkb5
q2BsX5Bh63qObf1/AOP1IIL0H8g7ftjEx/UGkd9VJ+b0WpVhHX07lG9pPXHE
1RT3prcj9R3/oPQUJnRn6ZmMBP8wdcbbw492tyYdd1adej2YrhbCj6kLZCtn
ve5ZEJ/Go7wE/LQxmf7HcQHnv7uVTFOWQEpaIaTF2zB0fxzQOraZMwC+FI6e
UJo+yJueQlp34Na1DkVJwgB52sTvYK6GhweLGrhGZLhWm4yvVhT44poJVel6
pJnuQWD+EKK8TyHJ/wjyvAdQ5t+BquA6NIWXoS1yQ1e0A33RJgzFqzAWu2Aq
mQ9klMz4Mksn/RlFY9BbRqEynodcOwZ5xhYU+U8hL3gOkemKK+50pN/b6wFt
ThZaLs6gaGGR8ClCDYo9tlh2NcOwHckxCaieHkbJ3LzfOLUd1ukjZFoRQ7Wf
7rn5o/KIzXOVyE9j64Ic29fNls0fNTAAhU9Xve7c056i/6Kfj8/b+LjXIgqs
10mC1opJtOA0sKKcjfFv+rrS3qGH5GcwaYjHgiUFG6Vc7NeJcN2hwP1eFZ4N
qvC0X4UH3RRuthFKVSPEehEH81mJ9LgmzjcgOeXpSD0R7PnrqD51zGJlHQkC
+h+iX/ZJfTMIqKuJPKuPH41x6WksyGLgyUnAt8RN/d0Qj/p/LkoiNQ9IEFzq
TEwsdiUmV7kSeXZ3krDXkyIb9KSoJv0pqmFwjQsQFN8god8tp7RqIfEVpeYS
kiSrvg7K/jhA1U9FhY9JxDjr097CjDUV761qsT4uD4wXGPG8j4efXtVjf0CG
zPROqEvvQVt+G/rKm4TNXoWp6jCQWb3nza7Z8mTXrLtyapYcubXzlryaaU5R
w3Sk3TxlLrU7M3JbvAZTI61W10Gl6wKVQdxo8UeBVHFXcD8u0ivLJSRRXNPm
DMpcS0h3riC99TsfV3uBQZ64tOMoGziH8vkZOuvCBoM8fWtKgEu7Bu/NT8oi
yPvLVWcY5LMJ8jUM8pfCz7GMa1j0PxB9/nEHH+/aRfTFRrFtpFoWHobM0sA6
4mqJf9PfQaKLPlUcxrJTMFdGApUWOfY7lLjRpcTDLhk+6JHis14xvu0T4s/7
BPhJL3HHPSJ83i3GJ10SeMnvfNitwHvn5HhIZsZNMjMOyOy5SMLJDUsyljMT
MW+Ip6c0sfSo/Ix/SHzS28uPDs6WYONdXz+ZDdOqWKwZErBnSsS1rCTcy0vC
k6IkvKhJwX/s59roFXF42O+4kzjVEGq6IM8dh6JgBsoSF4kvt6CqdhOuF0zP
vU2o9g1oGi5DXXfgF9jucVjChnBc+TqhjwlIlVshLSe0sedHkNetUKZme3iO
vB3avJgqY+P5mjYYyDkGmrn+exVn8fmsBF8RKzFUIvRmVyy4curWLXkNq2QO
LL2sHm42my0GTYZPq62GykLIee5DZ+yZdAZ2EqqxUNpnR/XmMrKnCAVqfAiR
eY9h2aF+GLmNNaicv4CcmRWOctrNUJQjgdvjabi0Y/Dd+Phl3OPOFp5EX0kS
NqcI/leD+L/Mow2fuDVQVv7xwD+N8/Gzbj4+PCekD5vFjolauaXmrShb9Ykj
jlrWUUdDzDFXS9ybgXP8k6FZMJyZjKmSNOLDZNi1K3DbIcGTc0KCsgBf9vDx
XW8aftXHDfxlH8f7930p7v/Un+T/u95k+q97UvAX3Rz8uisVP+/k4rtzPPyk
Iw1fEw78hV2Az+1CfNZBZkyHBB+2ifGsSYTHxL54qgS4VcHH1RIe3HkcXClM
xb0yHt618fBRHQ9fNPPgs6fhl91p+MuBNPztcJrjv83zmcWqk464uIIAT9oI
uXkAhhrC7rr3YRm4gZzzd5EzfAe5Q9eRO3gZlp498tlHbu8OMu0Xoapx+4Xl
t4NTg9loPxoIHg2UFhJ/2fsCqrZDp7q+L0oW+tnx0JrQRHEyPl7Xwj2jdAz0
SmyXNCfwvJODFxtq3J5Vu5uos8xpKJtGpocmcxzq8s8DXElXqGoPs/MVSC/O
R8vBKvJnl6HtugVB5nbENQfSCYeqWZ4lP1u06Se3IxPgvpOLw22d/8aHxREq
adEkstCem4BNgsjmmjaw/bAgEsWGD/DHRv+/I2zvv46mEZLPx6eERV9vk+CC
VYSJMgEmKsj3SvKxhr/P1Emx0SrHtXYx3u0Q4pNOPr7p4tI/7+F4/6IvxfWH
3kTLP/QmRgdG2GHOHR9N21mWf+6Mc/5jV7z7H84l+P/QkUj/3pGIv7An4zf2
FPzawcYvO1Lx/TkuftHJw8860+Bz8PB1CxcvGrn4tC4Vn9Wn4tsWMmccXPxF
Dxd/M8j1/Wcn1/2vkzwLPcd7WYM7hmXycrhlEBvaoSkbRVb7Cqyrz5zK/Hri
ZKxLbqYqfui8tDR3AqaBr0E1X/ZYuheQ2U5C6qq9gKztMRWjm2ASP4+6k5IU
EGb2kjjyEbTnPD6qfjJKHvrZW8HythjNT8DHaxpcnafczqEQi/DdK47Bh8MC
fHGYTs/V8y3mOFakuENAo2siPOESZPlE82NzIw29xTIZMfhzKFlwIX34gE4z
bUS9VHsWKyDXaUmAPYvCuQWHaXotEpn4bg6k4nBDSx8+LqD4UcdfYaGBKl0s
ltpSsUGs/9a1bOriZ1YG+3BVkNDZWfe/kBv8DQnDv+wR4p5DjPvk84B8HnYE
/y/CrTYhPO0CfEwimW+7ub5f9KS4ft+bTP39QAJTfCI6YGdRAXuMLWCPdQbs
8c5/7Ih3/6fOBO//2pno+/uuJP/f9iTTf+hOxl91psDvSPb9fU+K+58GUmz/
NpLEcNFjxI+bIVBWgcrrhrGBUJ6xa57C8WuckATC+hVIFRWCsu2QQOdTWlq9
ErzoKupfQmbbOtQ1+7Si/7mNxStkuGGwajbSVDVQ2Hah7/+MVrescpTWBkUY
PIyYz8K7rMKtJZVnajhk3Dlu5TH6aVMSnk/L8HRD7+/PSQ7W8mJ2z466lEIj
dDmz0Ni+CnClAyGVZZbEbfGs0yjp70Tl8hKyJldpQeF6BEGvUCRFdnUl6hfH
UTQ7ZzFMr0aKdHv3Hck4WFPjxkcl/sZKYShcYtYRvfmECjurUrA9KsbmjsG5
9V5xZGX2evg1nN6yWPrvzvPxe/LxD/HxG2IAf0EYy3dEUb7tTPX9MowXJ9Ab
x+SpHwkqZTQ9wixNMMqTwFIGuIJiyDLaoLeOwdy5RdvWP3S8fTxSNeloSKJC
vR369ifQtHucgrLRl9Vli3oXkNG8QnzqAa3ofGY7zSuJiM3PEVggKZwhKLyA
xn7oUNb2RimYyR3seTpTkojPNzUECsoz5ZRGTsu67uadJI6Fi49cKtyd0/rP
GUMVaSIRu5LNpil1M/Sltwl9fuCMjS9+WY4n2AvKWFqMpr015F5YoSV165GN
Ghs7ng1DYT5sY/0omx51Z07OMQHxUcdmQwLccwpcvWPGZW+5u0iXEomXbEY2
C+cKErE1wMfmssq3ddcS2agIVwJ7LWhNOf99ms0h0g1+/gPnX4mYjwQNYlTk
n5hRURZLSfOlZVCXDCGzdRkVi++5DU1Md9ug3VERGzFFbNQ3UDS4OcKiP5bt
LOqdQ2bLCnQtV2h5y7s2QevnkalGbJssdKZE0/YwFNSpmyaZ86VHHdbk49hs
TMWP3Tpcnlc4RkYinUKOBbc3vfeLz+BpF3Gqy2ocDiv97fpQ4f/I4pNLysuA
Onse+tqfBLjysVemP4neFQo0bs6jeH45oB1aY/Y0Q4sZlNGEos421MyNBHIm
xpiV8Ne9W44UXFrX4PYHxVg5zHXqk2ODJ6CZ8p2cYKGIuvRYrHRwsTGroDcv
GTmb3iJG4r9m5hY3LY/EXj2wdF9EwehV6ujLAPc14lVLiU3fh777k4C0ysVk
gbkKOqeJb1iD3n6Nptrfo/j2ryIELTTFeVQ1lNW7SB96QWta1oJGg5Ggu1UW
jauE3L7Y1WB3Rs7pHRFGRerYBiX4oCwGz/rS8GxehYs98pcSZNDhCOPYtJxq
ha78MRSFj5yxidaXBiTpdCwqRvpQseRC5sQaR9i7GWFyfpGMgqW+BvVLEygc
7ad0IxOMGN8I7rf5t3q5uLJvhOdLKwaHdYHqYoErR54cLDcZKX4RbBFfRsLA
KcKXNyel2NzV27Yf5jLbo78KP8ibkpIBhbmdyGcZJTMPHAnCrMj8D+bhQZh+
jqj/U+IO7zpFZZHTa0edhR0TMJ8jIW/HzYDC8QFHaPe9HDwnLQvSogtIH3wB
bcclp5JwJoqBaDAjBu/PyPH+OkVvTEkjfceJLP0PK+LwAVG1R9MUllsl/nbt
q7J8zSNOzYbStAhD/Z/7OJJhZiRUzHEWMm1W1G2uwDK17FAOrb1cuUxNSoOx
tAQ1F0ZQNtHvzDjfx+gji1oqZdHbwUbZ17Jw+4sqrF7Jx/C4gW5tlPlKs7gO
AzcuWhnF8hVKTqEv/yw2z4uwfVHv2X6Qw6wJHQlanWBuIMdgMEQ9CQv2l4zu
JcepIU2vh6nxAsrmPJ7U9PqImXcnpeiIrs8gvT+o63shXY8Qg4LOGWR3bkN/
7rZf3v5hNNseKUZ01JUYLw5l6ujsD2HoeUh0fYoR7B/t6nc7ajxaUXiWp6QR
ohSS7pOqs3jaR+L94Ipfo9jXxkiXMZIUP4YPuaoP+uoXEGXscI5FCV8eLoo5
nkAkT4zr9hLyLyy5NcMrkSTyYPDkEYgU0GRbUNrfhar5sYBlwMEET87l2lj6
4pQUh2Sy3v6wFHe/rcX+4zLMrGSht1eD2lIRbPpgVw3i9TZ1vov3cxgTxQoe
6LNpYmMdJp3cZc7TeAqrMn3ltSZfZb3Jb2vMCFS3ZtJ1/cWoP5eJxq4sNPdm
0a39mRaNQRnF9Ab9npnKiaelEKsrYKgaQfH4VZ+kdIx5g9dCqahU1QGxnl6f
rHqRmf2e/G4CRBehEp33fNlDn4eAOP7HlyZUw0Yihh2Yhr+Etn09aDUYLEJ2
d6eZg19e1uKeS+6YnYgsYhzjeAzHAu/VxhOuxcP1IQXm64S+ZursK1i8FpCK
a6AuuAFV+Qe22NjCSM5yPEsAvoywiuVJFM/O+w2ji5GSZZ40nozY3SxkVFqJ
7XWgYfkCCka6KV2XnYlXUqKXlFGuJetp/0YfF3uECV27lwPPCxtufV6NjWsF
GJ0ywtGiQEudNFBRrQ6Ut+ejZrAcDUS+rf3ZOOe0oG8qB8MLuZhYzcPURj4u
bOVjdicf8/sFWDoswPLlQqxeI5+rhXRjRzpHqRQ+CkPxC2aislhsOliqVlva
g/zBnUC6YyuSYuiIO8WG0NAJXcdHULfeIhbn/Mv0Zat9xJvfM4csEs3pznnc
svaPIylKoQ2gNEU5lBUumM5/STC7EozUVIxOtUqicX+QD59bhRtLcs70tDAq
kmDvMR0PPCF43CIByD4JbOdqRYFGWaytXhbLDOsNYkqVfi5HSnxPup9HldEC
hQ0yI+E3dT/2pAi6mbpRxBWbkKYchG28GxXzM8gcX+AoR5aYPsROdrIIck0G
jCXlyLe3o3pmHNWLk77c4W6Owc5MniTLXN5b7pXmBHprXISDHQNuvVuE+9/U
4vC9ClxwZaG7U43megXaOzS4cDEPqzeKsO0pgftJaeDKB2Xe25+Uee59Xu6+
/1W569FXFa4nP65wPPVVOG49zaXX13R48m0FFnYs/ppGFUcoZD/8ATreNGEW
VHntsHQs0bnnD6nj7NIIOoFUQT7kpWtI7/sayobdkNmK7IATdPx5PYsEnQMS
Nj1wS9o/jSxuER/LonnSYijK5mEcIuh03fJpm6fUzGwfzjiDF4tSfLatpC8t
SJkZTT02Hw/cLY3BYUUS1qt4mKwU0HXiOGe9PNLJ6i2LUiqETCSBME0GHleN
NFk+ZHnNkJcM0cKMXleqsoVK4NdGs9nWCMkMpHDLSTB4Beb6ZtSSCCtnctam
GZlnVu2CNUuCXcUCEnk69AVlyG1tg3VyDA1by/7C8SGHuiIrShv63RPRI8oo
x3zFKf9qTyp2FylcuxNUqCpc+9gG124uhkYMaG9WugYHVRyv38rMZEetkEXP
jsvx+NtKzGxkOazVyqgfwPAagSED2W0kLBq/7E/L7WcQCPU4E2UOQufwQmu/
45FVTUUq1XGsvSOB/J5lZHRfgqbjkYtf5qZeNjMI0k8WzRXnEdHMwjDwJXSd
N4P+Q80YyGBou25NxG/cFLxbCs/egvTl9PdaWd5bOSexlRWLmaxEjORxUS+J
9xAVibYqWWFNSrFkaIS0TiGGSiqHTEhBwFODxzNCpC0ilqwNhrZJaGqcUJYN
BGS5XV6RqR08ZQuERhdk+iI0bc2g4MK0V9PpdLLTzJ40cb5PrCqE3FAMVXYp
tHnlMDe1ocw5gsadTbpkatihs2YZw8BZps0RvRHjcNeIe59W4N7Xtbh4tyTQ
2ijnCI+xmHlzxNuhOYOlCSV9/7PSqB+Yp2AhdyUyG0eRN7xPi4uHj/9RfGSw
VVASR2Ho9dKqxtVgK9ow0XiHKh0YofP6VmHqugJ11we0tO1jH1fdaIs9EuoC
EvxzP1dkgayYSL//S2gcN3y61slwCYqjng4FMVC9PPivqfBkXW5ZnZO+bAHs
s7LcDwtOYi/7DKZ0cehUJ6FOHO9vkMUFm6WHpZ8Y7OXozjbK6HQd8cUqNeQy
HYTCdKIWBkj0hdDX2GEemIRlaAbmvhlkOMaR3jgMkToHrRvjKJmdgLGPXKvp
R2bzICyOEeT3jqL4/ATKxyfRuLcD6/yE21idyaRivRGc/66FitP+dTL0PZca
Nx8V4vLzSn91iShI7JmCFcHaBVisZWNrVed+/E35D/2BIzlGSCK6DjLVDyGv
HOPEmZciNt+bkpoOSd401I4XhL27bTJrf+SUORH5BJ3bt07m+2VClm5C3f0u
qM4f0aK8qUByCgVJ0Sy0vUFRX/cZ2ycYUYd40nzRWXy7LMVXu8rAVZeMueUb
lqdFLPqS5TQWSBTSQ8WjQRxP14tjgyYn2A08/D5nOUVFSndOjorOyNBCb9BD
rdZBLtdCLCQWiKuCQKyHvrKGcOpuKI0khEpXo2KwBZXzY4ShTqN29wBNV2+g
9fZN8t0dqF6d8eZ1VLmMViNHqGRZmClHpOtZJJ5ph8QWdz4sx+aNQk9JBo+R
qqNVHoPpLjEu3zIT49LwQ6lagqWXVDl1KJk8ICzlgi0pdz2Sjm2LP80GX98O
ec0dGLoee1UN05FTwZaywXFPYf8cndO7gszubRg63YQY3Quti2u6Pie/f81n
OjcWtoBH3U3Cd3DdwcFfXaHw/qbCsTkrYVjMG5S3lOW/kXsKa6YYjKtjcE56
BnX8M4Fa8RlHrTIhjPFJW65ZiYzsEljyM5CZrUG6UQOtVg2KIgRapoJaRyEj
T4cSewValvphanBAmVflplQSi/B0VLDRTlThH0XmXWxMwY5Lj/uE2cxtmN3Z
ipSwIzoS6MtPxuqsxnfvk5IIQfwFYz3jjsVBkVGBkrGL0DYtuDmWuT+2+wt1
MA1wRPkQ5btAOT6nDe0rhPDZwwsex6KtIyOOot4xf27vBeIBl2Dq3oOp54Yv
u2uUcRZHg4VP6InsWLyYEcG3p6RvrUiZQPvNUJXY+3nR9H7mSSxpT2JYfhKt
adGoE5z21SvOchoMkbrb7wRkkiqkl1+GufVRQJ9d4i+sSEduqRHZBekosBpR
d74Gec2lSJFYwRYPQGCcdIoKN0peiogVWAxynS0THv2kFsNjBos07jRTFJZq
5hOwWkTYP8x0PPu++gc0Otor0eajcGiZRIQbkNVepAWt95xsbZ8t9sQJR8Kp
BFdiHN+TlKLyJXFNNEdSDp6hF5Lqh8RXXXGoGwaYHXmiugOunO7zLnPveCRD
IlTcwN2YjN8fKoIOyL07L4nU2qUeF7C8VzKisaaNxrg8Gm38kGj8DSoiGjPT
EOVtpyhZCVXGBDLtf05Lcw9Due8yBdHFAjvSbRO0UF+OhMQGpMpHIcxaD8hK
D6PKwo+nJkwserlDgEuH2bj/bQ2J/hKY8OeItysjGYtjKvrmewU/jPLeceb3
LdDZxAgZO9ahalqDNNg8uu4W2KaJUGYc3/YA4kYv5G0/IvPmEyhbn/jS26ds
4acGBtNP44ORNPz6UIn7q3LOEiGm4YXoY5bbGazAtvYdTMpZcAjIC4tOB5rT
E6nmgshOx9vBiroBmcwGXellmOw/c8TE5AaSOKXgaTfAlvYjIbkdXGoKklw3
LS+/TPFLr0SVh5F2jmYEW0jLcP1hgUsZFxPpkiKOfxMjNUJc3M5wPvJZmff9
FfNA68iSu2B4hc7qccHQ7oK6ZR/ypttQtd6CvuMW0s9dh6HDTYz1Jq0L9opt
sEdZGZMUpBib1gT89qIML7blnoNFKbPN8nq028zyr6jexrDkHdTyT6FJG+9p
y2OqjL/llLIJspnDMLV+CZFxFsncRrAFfUgLHuU3rkJacBWayn2bIHc+qiL8
IpYRAwvrQ1Jcv5/vbqqTMe8X6MnkYG5ETV97VMjx/m0D836/YRQx+H55A/N0
ZuciMX9bAUvfqje7a86V1TnuyLIPUSZ7V1QVY/taxe/gcV8q/vqKAu+uyagl
YvviGWV3K1m+WfnbqOWdRJP6rL+tkPuyy32w/xFFVRDQ9pDZ8xuIM1ahLL4D
qvIx9N0/RXrVnlucN1PJaOSIjoW1fjGu3c31dHZrmLKODl0yC8ONEmztZLse
+areDb/H78JTNmiQoiL/6sJ/4RvSn8JP5oX48Y6cvu6SJjI3WlK+jTpuNBqV
cXR7MZdph+6Q8+XQms8TZfoc5gu/hbbyCpSqPGQX272inCkrM7oBJQsrXUJc
vWnxza5nM1WMCN+JCnTnpGJ2Qk9ffVr8NDwSBL+87BWTHwv/jhSfbCm8Owty
ZreeWlMeRz2XhSbVWdhLeJxeuzKSH+FQKs0+zlkBhPx0qLQFyMqv80lyJsLa
9BqnV8iCyyHAlavZvu1bBZE2cxXCGAy3yrF5kOt4+F3tq2NhVoFDpOBiVQL+
JgjlutK5dEHOnMh5jW5JexvNmrNwlPEcXefkzFqjg58g9KnV2d4MS6lFah6s
DosNi61puHwp03/5/ZBlCQoC3QV8zF4wBq48L3/v3z/cVkI07lZ7Cn59oMSt
FYpEp8rIw73Nqe+gRZ+Ajkq+ZXBQYw8/hZ5t5OFwLyNw90Xo3T1VsngMd1DY
vFJg8/yy6d8/5bWQp/5kNA3fXFTS+4uqZGZSBJFvNSais1oYPTKiDD/gWGCm
lgv3tglPvqsO5QD1Foswt0Be6+OqSMHXV+/u69eewi/XJfh4U+ldnWPufiRQ
wzuF1sxkuq9JHOUI39o/beNgbz0dz35R69YkvIP+FiVWLxXY7vyy9X9y66O+
hcKz+MNlBZ6sUf6VeXW0fSQiniPEVJxGu4VNn++UMfd/3TtVRvz/sh4ffF9H
lyiSMDqSTl98UvH+v781Rb7TP1sR4cWmEteXKNf4qIrJX34t6CcJ/4tBZzHX
OzFIMXf3TBYnYntBiw9+XovybC4urOY49z6pffXu4Ql+1NXEfxt/c5XwolUl
vX2BsnR2KiP5Z5ZO4TE0yePQX8X3zExqmLu7x/POYmtGjfd/XI3yYgHmLxVz
3D77v797iJH4LtUn4bsdBe4uKv3TgwoShCuZBsyhk3l2MnFGmkTOpVl9+AFH
naPmWGxOUnj3cyuslVLf4v3KSH+60N2ZMx2U6WgU/YsVgueqHLtjCle3Xc7Y
ttfcdbxodOexMdkps62vGJlbO0YIzVsflePmu0WoLBS5KqwqZh32CEfJZlsy
pOGK3rdfeZyIEVU3MZV/Rab/gxk5Pdsto2qtEiZ9L9QMNNBG9O98DZ92XdAF
q9FGsA7Z+A3yzFtPCuF+UkK3NlE2ZVISs+ISfKzNKBa4cnRiX4lFgqoyBZoa
VLA7tDZlbOy/H0lIrP57bSn4Zk2OgyGZf6hJZqsvFzMFhF11xJ5356Vgulvm
2RiVdoQux1jMvLfQkZWCzWklPJ+Wwf2omG5vUzvUbC4ZAM9lVgk9+UaxrzRX
FrCVKFBXpUZzoxYd5/ToO2+E80ImplbMmN/Nwcq1fN/orPEHcgqvWR+z5L11
hP6ewPJ0QorDPkmwUpjvXKWYYzULI5tvjLxiMVLHx41L2ZygvJhxunL4J1Gg
4aOnXoy1cTkJK0pw8G4pHHZdqBh3PxnL8EQmxuezycy2YP5iLpYP87F5swj7
j0vpR3/eFNi6nYfZfhFmJhW49mnZD8YZTqp7w9klepv+yQUBfrIow70+ETZb
RLTTJnQ25gqCZWlOviLNvuAJk1Gl52BSfC50OdadR9SuQC9AY0+Gb7hbjhWn
FDefFuLwvTLseopx+9NaPP2+Fe/+rhmPflEfuPtlpefwbo5zpCI5WOfaksEj
7oOEcLMVCVgZFuLyg+zgQaRbrww0vDz9RpCUey9XnMVfbMvx6ZQEV9qJ0ln5
/u48nq3cyGP9Uabo0J2Fq0NEv3srm9NLroZHe9xXID6LwgwhajozLIPXrY4B
E8vjGha7lkeljlb+sWA5Oo4hsqn9emhwzYYYzNqSsNmXhr0tjfPwvdxXpRhO
N3jD0hJ3LPDVKA/fb8rxeFCEnSY+xop4niZ9KmXmsyPHeWq5rEC3MR4XqlJx
fUHl2utkR3WGJezPDw4uSwSrw8jpvW5lVjMcWWwWWkxxWGhIxeYAH3ubaufh
u+Y7rwyC2TYPZle7d3JO079ak+DreRnu9AixWsvHaBHP35OV6m3WpjgqJMmU
mZ0QiZactYIz6M1KwkwtDzuDUtxZ1dLffFTQFR4UnS9MQKFZjPJ2Y7TdzSyL
ve7OEZ5Ee04iXO18bDnF2F1TOi49Nt99ZVAUo2/WY1H+R02J+L1biQ/HxHjQ
TxiInY/teh4WyzkYy0uhu9MTvc2KBGdFWqwlL47lrJXGoi8nBXONArhHiEQ3
tPjx42x8tKuyue1JEZFFm9lRyA2OME9ClzmMkXViXcLxQAWJYrtL2VjpFGF7
So69DYqMMCvq3itDDK85nw7KzTEhPE5/OZaG325J8VeXVfjFjhIvFmR4d1iE
W91kGIQsrNZwMV3CwUYLH7fHZPBua/D9k0x846bcN9vPcggZiAoL7iiniBCc
XNFZ5MhS6NImXbR1KbKbeMwVlF5TdiJG69OwOSTDxXkK+3tax6WHpijPK+ML
h6PvUM3Ho5xT0rc81yrP+F+McvE7twJ/uKfD727qSHiqxocLcny9q8Yf3s/A
NxsS937lyWg7K6onPBSqVMJCnvAMcoRnkWtIs5Wcy2SWGt9gRBWL7hI2Fu0C
bBP93XFR/v1LWurKY9P9V0aTzkjXHhPlXNa/5bldG+v/0TgPv75M+T8a4zpW
so5HDYRH7CuXnEKOIAY50kRvfk7I1NiMvNOOLP4pd9CwNWXGw1lFJNkjwhYx
kDvrlHv/qu7hK48LH2E7Qg38cXueuf3btiblaZRLz5C3ikEhsUClkjOolJ5G
oyEOnXmJmG/iYnNQSPyz1L+7RVHuW7rI2mHo3s8YhbGTADtYWqpBGYNm1Rl0
ZZ6FsygJszUcrNnTsDEixPai1L27r4hEk6G/Dzv5Nx29upjAsOUsJsqTMN2Y
gvmu1IBrOM27Nityba9KOW63MurdV/4u7L6PRI/Y2dTEQAKhj+wfuPTQl+Y/
XfjThT9d+NOFP13404U/XfjThT9d+NOF/59ciPpf/j+ZC43X\
\>"]], ",", 
   Graphics3DBox[{GraphicsComplex3DBox[CompressedData["
1:eJwtlE1IFGEYx8cK6lCwRpF7LAskD5GFLJbwHiQpI6pDLHkIxOoUhpDVQRAh
IapLku2su+7H7Ozs7nzuLQhBoouhS4UXCTpILR09CB4qamZ+zwvDw/N//s/3
+87xsYmbd/domtYXfnvDb30tPMMVFcv5sjoXnckSen9NZfXwtHz0UhGZasA7
EqB3FuFZvroXnUFXdYSxtQ/52H71aKDOR/yEB3+8CK+vSpwTnvoXnWeLKjKv
Xaxib3ui5+CNm+CzrrofyY+C7xroO1LX4KKKytGnTPK26/j90sl/yYTXdsCX
y8gZ6fePi/65Qv5uG79JR0VtaXcs8HQDWRO818Lvigv/h4O9R/iHbNWK5IgH
77nMfb9P/09deLqBnqa+9oWA+Ldkzjc89HWf/l4V6Dfh09eYj/5N8LkA/JFJ
vgEz9p/5HTC3VdlDjxnzk7sB9V1H158Y2Keb5M1b7HcjC36siVwxibeRI/7X
gHpPmcgzOe5DQvim7DmVoa7HAfnmZT+jC8xjxEf+NeCn38Db8Yg7IPi1DH4v
Xeq8bBC3tgB+uglvqIG/n8f/gPT11kbOFfBblfuddOCnSjE/uSl9pW3wk2Xq
+y7z10vEyZbpt1vm/wl/fUvkptyDIXlvtry/wx5xO2x44bxj/KG8r3yD+O9k
bxkL/646cor9ai8EH3WQgfBLch8PusS/XYXfknd0Vt5RfwV9We7plyr81wb8
TtnfhAE+XAZfsUQWsDtF7ktvHXxrifjb8j95XyPPbBH8p9gfWMTdJ/PZXlL/
Ae+VKTI=
      "], 
      {Hue[0.6, 0.3, 0.85], EdgeForm[Hue[0.6, 0.3, 0.75]], 
       TagBox[Polygon3DBox[CompressedData["
1:eJxN0VtSGmEQBWAk6kSMRMZxEEENOIrjDHJZiiuwsoBk/2/prvpSxcOpPn9f
Tl/+5e+/n3+Gg8HgK/AtUAYKPO0QXwRuAvPAe+AqMBYv5WT8VM5JYBf4CEwC
PwPPNC8C32kW6tLX8xdi5+re1KbeOtDKKY96VvqmxiWdrKvV7tVvzb6mfUkr
85eBu8AvPDXP2Amecz2YLe0Iv7BzT6OiU9N6dre1/ulb8d951zRS6yA+kbNW
34qP5KRvw79R39q1df8f/qlzsyHfiNY5nZ5GT2cjt3CnU/eu2BIv3bKiV9Dc
0dmyB7yy89x+q6M7L91tqGdnzrz1E7vDV/LPzJA7XbMdnrl7+XszJL8Ve9Wn
V9O7RWenibnuzTtT9xh4wR+8M2chr/Znt+wOn9t9Rj9jb2yNP9J8Me/IzAc7
bI/mu2ZLvHXr/PcrsTHb4Z0dx2bJvlMzZs9G/4X3wm7/923crbHTq9i9vWr+
KdvgjbwpO8Nn5kj+D2JHH0Q=
         "]],
        Annotation[#, "Geometry"]& ]}], {
      {RGBColor[0, 1, 0], SphereBox[{2595.9, 2377.9, 2233.1}, 20]}, 
      {RGBColor[0, 1, 0], SphereBox[{3099.4, 4071.3, 2128.9}, 20]}, 
      {RGBColor[0, 1, 0], SphereBox[{3356.4, 4116.2, 2056.9}, 20]}, 
      {RGBColor[0, 1, 0], SphereBox[{3405.4, 3997.6, 2089.6}, 20]}, 
      {RGBColor[0, 1, 0], SphereBox[{3392.7, 3958.6, 2180.5}, 20]}, 
      {RGBColor[0, 1, 0], 
       SphereBox[{3480.5, 3917.7, 1994.3000000000002`}, 20]}, 
      {RGBColor[0, 1, 0], 
       SphereBox[{3540.4000000000005`, 3983.2000000000003`, 
        1932.1000000000001`}, 20]}, 
      {RGBColor[0, 1, 0], 
       SphereBox[{3568.1, 3816.7000000000003`, 2069.6000000000004`}, 20]}, 
      {RGBColor[0, 1, 0], SphereBox[{3642.4, 3876.5, 2127.6}, 20]}, 
      {RGBColor[0, 1, 0], 
       SphereBox[{3506.5, 3763.0000000000005`, 2145.1}, 20]}, 
      {RGBColor[0, 1, 0], 
       SphereBox[{3643.6, 3718.8, 1981.5000000000002`}, 20]}, 
      {RGBColor[0, 1, 0], SphereBox[{3570.2, 3664.7, 1917.7}, 20]}, 
      {RGBColor[0, 1, 0], 
       SphereBox[{3708.2000000000003`, 3776., 1910.9}, 20]}, 
      {RGBColor[0, 1, 0], 
       SphereBox[{3729.9999999999995`, 3627.1, 2067.2000000000003`}, 20]}, 
      {RGBColor[0, 1, 0], SphereBox[{3666.2, 3576.4, 2143.2}, 20]}, 
      {RGBColor[0, 1, 0], 
       SphereBox[{3780.7000000000003`, 3549.3, 2005.5}, 20]}, 
      {RGBColor[0, 1, 0], 
       SphereBox[{3835.6000000000004`, 3701.2, 2135.7}, 20]}, 
      {RGBColor[0, 1, 0], 
       SphereBox[{3815.2000000000003`, 3718.5, 2232.7000000000003`}, 20]}, 
      {RGBColor[0, 1, 0], 
       SphereBox[{3947.5, 3742.1, 2076.8999999999996`}, 20]}, 
      {RGBColor[0, 1, 0], 
       SphereBox[{3967.7999999999997`, 3715.1000000000004`, 1949.1}, 20]}, 
      {RGBColor[0, 1, 0], 
       SphereBox[{4051.8, 3742.7, 1904.5000000000002`}, 20]}, 
      {RGBColor[0, 1, 0], 
       SphereBox[{3901., 3654.6, 1905.3999999999999`}, 20]}, 
      {RGBColor[0, 1, 0], 
       SphereBox[{4038.5, 3810.6000000000004`, 2145.1}, 20]}, 
      {RGBColor[0, 1, 0], 
       SphereBox[{4117.3, 3848.1000000000004`, 2098.4}, 20]}, 
      {RGBColor[0, 1, 0], SphereBox[{4013.5, 3839.6, 2236.5}, 20]}, 
      {RGBColor[0, 1, 0], 
       SphereBox[{3383.2999999999997`, 3846.1, 1901.3000000000002`}, 20]}, 
      {RGBColor[0, 1, 0], 
       SphereBox[{3275., 3794.2999999999997`, 1957.7000000000003`}, 20]}, 
      {RGBColor[0, 1, 0], SphereBox[{3253.7, 3799.2, 2055.1}, 20]}, 
      {RGBColor[0, 1, 0], 
       SphereBox[{3175.7000000000003`, 3723.8, 1877.4}, 20]}, 
      {RGBColor[0, 1, 0], 
       SphereBox[{3209.2, 3730.7000000000003`, 1774.6}, 20]}, 
      {RGBColor[0, 1, 0], SphereBox[{3165.9, 3578.1, 1922.2}, 20]}, 
      {RGBColor[0, 1, 0], 
       SphereBox[{3135.9, 3574.7999999999997`, 2029.2000000000003`}, 20]}, 
      {RGBColor[0, 1, 0], 
       SphereBox[{3087.6, 3524.4, 1864.3999999999999`}, 20]}, 
      {RGBColor[0, 1, 0], 
       SphereBox[{3297.8, 3508.2000000000003`, 1909.4}, 20]}, 
      {RGBColor[0, 1, 0], SphereBox[{3356.3, 3488.3, 1784.}, 20]}, 
      {RGBColor[0, 1, 0], 
       SphereBox[{3303.4, 3518.3999999999996`, 1694.6000000000001`}, 20]}, 
      {RGBColor[0, 1, 0], 
       SphereBox[{3481.9, 3427.7999999999997`, 1771.6999999999998`}, 20]}, 
      {RGBColor[0, 1, 0], 
       SphereBox[{3526.2999999999997`, 3412.6, 1674.4}, 20]}, 
      {RGBColor[0, 1, 0], SphereBox[{3549.4, 3386.3, 1886.6}, 20]}, 
      {RGBColor[0, 1, 0], 
       SphereBox[{3672.6, 3324.7999999999997`, 1876.8000000000002`}, 20]}, 
      {RGBColor[0, 1, 0], 
       SphereBox[{3704.9999999999995`, 3310.7999999999997`, 1966.}, 20]}, 
      {RGBColor[0, 1, 0], SphereBox[{3367.3, 3465.9, 2022.7}, 20]}, 
      {RGBColor[0, 1, 0], SphereBox[{3322.6, 3476.4, 2120.6}, 20]}, 
      {RGBColor[0, 1, 0], 
       SphereBox[{3492.4999999999995`, 3405.2, 2012.2}, 20]}, 
      {RGBColor[0, 1, 0], 
       SphereBox[{3543.3, 3371.3999999999996`, 2101.3}, 20]}, 
      {RGBColor[0, 1, 0], SphereBox[{3040., 3790.7, 1884.7}, 20]}, 
      {RGBColor[0, 1, 0], 
       SphereBox[{2997.6, 3837.7000000000003`, 1991.}, 20]}, 
      {RGBColor[0, 1, 0], 
       SphereBox[{2972.2999999999997`, 3794.6, 1770.4999999999998`}, 20]}, 
      {RGBColor[0, 1, 0], 
       SphereBox[{2841.2, 3857.1, 1761.4999999999998`}, 20]}, 
      {RGBColor[0, 1, 0], 
       SphereBox[{2846.3999999999996`, 3955.2, 1807.1999999999998`}, 20]}, 
      {RGBColor[0, 1, 0], 
       SphereBox[{2738.1, 3777.2, 1841.1000000000001`}, 20]}, 
      {RGBColor[0, 1, 0], 
       SphereBox[{2747.2999999999997`, 3644.4, 1835.0000000000002`}, 20]}, 
      {RGBColor[0, 1, 0], SphereBox[{2815.7, 3592.2, 1784.8}, 20]}, 
      {RGBColor[0, 1, 0], 
       SphereBox[{2651.8999999999996`, 3559.7999999999997`, 1905.9}, 20]}, 
      {RGBColor[0, 1, 0], SphereBox[{2626.3, 3431.3, 1826.5}, 20]}, 
      {RGBColor[0, 1, 0], SphereBox[{2581.6, 3355.2, 1893.6}, 20]}, 
      {RGBColor[0, 1, 0], 
       SphereBox[{2555.6, 3450.2000000000003`, 1743.3}, 20]}, 
      {RGBColor[0, 1, 0], 
       SphereBox[{2753.1, 3372.5, 1769.3999999999999`}, 20]}, 
      {RGBColor[0, 1, 0], SphereBox[{2858.4, 3383., 1836.6}, 20]}, 
      {RGBColor[0, 1, 0], 
       SphereBox[{2747.2999999999997`, 3315.1000000000004`, 1658.1}, 20]}, 
      {RGBColor[0, 1, 0], SphereBox[{2685.1, 3524.3, 2051.3}, 20]}, 
      {RGBColor[0, 1, 0], SphereBox[{2610.3, 3449.1, 2114.7}, 20]}, 
      {RGBColor[0, 1, 0], 
       SphereBox[{2795.2999999999997`, 3576.1000000000004`, 2105.3}, 20]}, 
      {RGBColor[0, 1, 0], SphereBox[{2860.9, 3635.4, 2059.3}, 20]}, 
      {RGBColor[0, 1, 0], 
       SphereBox[{2828.1, 3546.5000000000005`, 2245.2000000000003`}, 20]}, 
      {RGBColor[0, 1, 0], 
       SphereBox[{2749.2000000000003`, 3484.7000000000003`, 2286.1}, 20]}, 
      {RGBColor[0, 1, 0], 
       SphereBox[{2963.2999999999997`, 3477.9000000000005`, 2259.2}, 20]}, 
      {RGBColor[0, 1, 0], SphereBox[{3041.4, 3549.7, 2224.}, 20]}, 
      {RGBColor[0, 1, 0], 
       SphereBox[{2988.2000000000003`, 3442.7, 2406.7}, 20]}, 
      {RGBColor[0, 1, 0], SphereBox[{3084.9, 3389., 2417.7}, 20]}, 
      {RGBColor[0, 1, 0], 
       SphereBox[{2993.4, 3533.6, 2470.2000000000003`}, 20]}, 
      {RGBColor[0, 1, 0], 
       SphereBox[{2907.7000000000003`, 3376.7000000000003`, 2445.5}, 20]}, 
      {RGBColor[0, 1, 0], 
       SphereBox[{2966.1000000000004`, 3353.1, 2173.3}, 20]}, 
      {RGBColor[0, 1, 0], SphereBox[{3062.6, 3299.4, 2185.2}, 20]}, 
      {RGBColor[0, 1, 0], SphereBox[{2883.8, 3284.1, 2202.}, 20]}, 
      {RGBColor[0, 1, 0], 
       SphereBox[{2954.7000000000003`, 3378.1, 2065.8}, 20]}, 
      {RGBColor[0, 1, 0], 
       SphereBox[{2830.6, 3675.5000000000005`, 2324.5}, 20]}, 
      {RGBColor[0, 1, 0], 
       SphereBox[{2926.8999999999996`, 3751.8, 2319.2}, 20]}, 
      {RGBColor[0, 1, 0], SphereBox[{2723.4, 3699.1, 2398.7}, 20]}, 
      {RGBColor[0, 1, 0], SphereBox[{3136.2, 3838.3, 2664.2}, 20]}, 
      {RGBColor[0, 1, 0], SphereBox[{3025.3, 3870.2, 2445.6}, 20]}, 
      {RGBColor[0, 1, 0], 
       SphereBox[{3473.8999999999996`, 3641.4, 2991.5}, 20]}, 
      {RGBColor[0, 1, 0], 
       SphereBox[{3372.3999999999996`, 3668.3999999999996`, 2965.5}, 20]}, 
      {RGBColor[0, 1, 0], 
       SphereBox[{3749.2, 3698.4, 2964.3999999999996`}, 20]}, 
      {RGBColor[0, 1, 0], SphereBox[{3539., 3589.8, 2864.}, 20]}, 
      {RGBColor[0, 1, 0], SphereBox[{3590.8, 3478.9, 2861.2}, 20]}, 
      {RGBColor[0, 1, 0], 
       SphereBox[{3534.7000000000003`, 3668.7, 2757.6}, 20]}, 
      {RGBColor[0, 1, 0], SphereBox[{3491.4, 3758.6, 2754.9}, 20]}, 
      {RGBColor[0, 1, 0], 
       SphereBox[{3595.9000000000005`, 3627.3, 2631.5}, 20]}, 
      {RGBColor[0, 1, 0], SphereBox[{3583.8, 3520.2, 2620.4}, 20]}, 
      {RGBColor[0, 1, 0], SphereBox[{3539.3, 3709.3, 2515.6}, 20]}, 
      {RGBColor[0, 1, 0], SphereBox[{3604.5, 3689.7, 2427.4}, 20]}, 
      {RGBColor[0, 1, 0], 
       SphereBox[{3438.3, 3670.6000000000004`, 2488.8}, 20]}, 
      {RGBColor[0, 1, 0], 
       SphereBox[{3536.9999999999995`, 3857.2000000000003`, 2548.5}, 20]}, 
      {RGBColor[0, 1, 0], 
       SphereBox[{3462.8999999999996`, 3877.9000000000005`, 2628.7}, 20]}, 
      {RGBColor[0, 1, 0], 
       SphereBox[{3636.3999999999996`, 3890.9999999999995`, 2584.4}, 20]}, 
      {RGBColor[0, 1, 0], 
       SphereBox[{3497.0999999999995`, 3944.8, 2432.5}, 20]}, 
      {RGBColor[0, 1, 0], 
       SphereBox[{3407.5000000000005`, 3911.3999999999996`, 2354.9}, 20]}, 
      {RGBColor[0, 1, 0], 
       SphereBox[{3745.0000000000005`, 3655.7000000000003`, 2642.1}, 20]}, 
      {RGBColor[0, 1, 0], 
       SphereBox[{3788.1, 3727.0000000000005`, 2733.1}, 20]}, 
      {RGBColor[0, 1, 0], 
       SphereBox[{3823.2, 3599.7999999999997`, 2550.5}, 20]}, 
      {RGBColor[0, 1, 0], 
       SphereBox[{3791.7999999999997`, 3538.0000000000005`, 2478.5}, 20]}, 
      {RGBColor[0, 1, 0], 
       SphereBox[{3965.2000000000003`, 3627.9000000000005`, 2551.4}, 20]}, 
      {RGBColor[0, 1, 0], SphereBox[{4017.3, 3568.9, 2477.3}, 20]}, 
      {RGBColor[0, 1, 0], SphereBox[{4006.4, 3620.4, 2651.1}, 20]}, 
      {RGBColor[0, 1, 0], 
       SphereBox[{3971.9, 3772.9999999999995`, 2508.8999999999996`}, 20]}, 
      {RGBColor[0, 1, 0], 
       SphereBox[{3918.1, 3807.2000000000003`, 2404.}, 20]}, 
      {RGBColor[0, 1, 0], 
       SphereBox[{3628.4999999999995`, 4155.9, 2091.}, 20]}, 
      {RGBColor[0, 1, 0], 
       SphereBox[{3880.8, 4070.5, 2019.3000000000002`}, 20]}, 
      {RGBColor[0, 1, 0], 
       SphereBox[{3802.4, 3994.7000000000003`, 1997.8999999999999`}, 20]}, 
      {RGBColor[0, 1, 0], 
       SphereBox[{3976.2999999999997`, 4017.1, 2038.8999999999999`}, 20]}, 
      {RGBColor[0, 1, 0], SphereBox[{4230.599999999999, 2746.6, 2717.4}, 20]}, 
      {RGBColor[0, 1, 0], 
       SphereBox[{4182.3, 2652.6, 2653.6000000000004`}, 20]}, 
      {RGBColor[0, 1, 0], SphereBox[{4306., 2839.1, 2660.8}, 20]}, 
      {RGBColor[0, 1, 0], 
       SphereBox[{4347.5, 2916.7000000000003`, 2708.1}, 20]}, 
      {RGBColor[0, 1, 0], SphereBox[{4334.5, 2833.1, 2518.6}, 20]}, 
      {RGBColor[0, 1, 0], 
       SphereBox[{4343.099999999999, 2728.2, 2492.2999999999997`}, 20]}, 
      {RGBColor[0, 1, 0], 
       SphereBox[{4227.1, 2908.2999999999997`, 2441.}, 20]}, 
      {RGBColor[0, 1, 0], SphereBox[{4242.1, 2887.1, 2332.9}, 20]}, 
      {RGBColor[0, 1, 0], SphereBox[{4126.400000000001, 2871., 2468.6}, 20]}, 
      {RGBColor[0, 1, 0], SphereBox[{4235.3, 3057.6, 2461.3}, 20]}, 
      {RGBColor[0, 1, 0], SphereBox[{4240.3, 3105.6, 2573.8}, 20]}, 
      {RGBColor[0, 1, 0], SphereBox[{4237.3, 3131.7, 2352.2}, 20]}, 
      {RGBColor[0, 1, 0], SphereBox[{4243.8, 3230.4, 2364.}, 20]}, 
      {RGBColor[0, 1, 0], SphereBox[{4235.3, 3088.5, 2262.6}, 20]}, 
      {RGBColor[0, 1, 0], 
       SphereBox[{4477.2, 3022.5, 1717.0000000000002`}, 20]}, 
      {RGBColor[0, 1, 0], 
       SphereBox[{4375.2, 2784.1, 1845.1000000000001`}, 20]}, 
      {RGBColor[0, 1, 0], SphereBox[{4313.1, 2875.5, 1859.8}, 20]}, 
      {RGBColor[0, 1, 0], SphereBox[{4306.5, 2706.8, 1803.9}, 20]}, 
      {RGBColor[0, 1, 0], SphereBox[{4316.5, 2718.5, 2084.2}, 20]}, 
      {RGBColor[0, 1, 0], SphereBox[{4206.3, 2674.4, 2045.6}, 20]}, 
      {RGBColor[0, 1, 0], SphereBox[{4339.3, 2745., 2204.}, 20]}, 
      {RGBColor[0, 1, 0], SphereBox[{4368.3, 2898.6, 1550.1}, 20]}, 
      {RGBColor[0, 1, 0], 
       SphereBox[{4215.8, 2761.7999999999997`, 1430.8}, 20]}, 
      {RGBColor[0, 1, 0], 
       SphereBox[{4034.7000000000003`, 2567.5, 1473.4}, 20]}, 
      {RGBColor[0, 1, 0], 
       SphereBox[{4005.8, 2669.5, 1507.6000000000001`}, 20]}, 
      {RGBColor[0, 1, 0], 
       SphereBox[{4005.8999999999996`, 2558.8999999999996`, 1366.1}, 20]}, 
      {RGBColor[0, 1, 0], 
       SphereBox[{3962.2999999999997`, 2461.3, 1555.6}, 20]}, 
      {RGBColor[0, 1, 0], 
       SphereBox[{3992., 2467.7, 1662.6000000000001`}, 20]}, 
      {RGBColor[0, 1, 0], SphereBox[{3813.4, 2476.7, 1549.1}, 20]}, 
      {RGBColor[0, 1, 0], 
       SphereBox[{3767.4, 2402.7000000000003`, 1605.9999999999998`}, 20]}, 
      {RGBColor[0, 1, 0], 
       SphereBox[{3786.5, 2570.2999999999997`, 1585.8}, 20]}, 
      {RGBColor[0, 1, 0], SphereBox[{3782.1, 2468.5, 1450.2}, 20]}, 
      {RGBColor[0, 1, 0], SphereBox[{4306.1, 3385.9, 1859.3}, 20]}, 
      {RGBColor[0, 1, 0], 
       SphereBox[{4394.2, 3362.2, 1899.8999999999999`}, 20]}, 
      {RGBColor[0, 1, 0], 
       SphereBox[{4190.2, 3350.3, 1938.8000000000002`}, 20]}, 
      {RGBColor[0, 1, 0], SphereBox[{4102.1, 3375.1, 1880.9}, 20]}, 
      {RGBColor[0, 1, 0], 
       SphereBox[{4198.5, 3202.0000000000005`, 1974.8999999999999`}, 20]}, 
      {RGBColor[0, 1, 0], SphereBox[{4301.9, 3183., 2012.}, 20]}, 
      {RGBColor[0, 1, 0], SphereBox[{4130.299999999999, 3181.7, 2060.5}, 20]}, 
      {RGBColor[0, 1, 0], SphereBox[{4168.9, 3110.9, 1857.9}, 20]}, 
      {RGBColor[0, 1, 0], 
       SphereBox[{4220.4, 3150.1, 1767.2999999999997`}, 20]}, 
      {RGBColor[0, 1, 0], SphereBox[{4211., 3009.9, 1879.}, 20]}, 
      {RGBColor[0, 1, 0], SphereBox[{4018.7, 3105.2, 1834.7}, 20]}, 
      {RGBColor[0, 1, 0], 
       SphereBox[{3977.9000000000005`, 3017.2000000000003`, 1889.5}, 20]}, 
      {RGBColor[0, 1, 0], SphereBox[{3973.2, 3196.5, 1879.6}, 20]}, 
      {RGBColor[0, 1, 0], SphereBox[{3983.5, 3096.7, 1688.2}, 20]}, 
      {RGBColor[0, 1, 0], 
       SphereBox[{3873.2, 3089.9, 1674.8999999999999`}, 20]}, 
      {RGBColor[0, 1, 0], 
       SphereBox[{4020.0000000000005`, 3186.7000000000003`, 1634.}, 20]}, 
      {RGBColor[0, 1, 0], SphereBox[{4044.2, 2977.5, 1624.5}, 20]}, 
      {RGBColor[0, 1, 0], 
       SphereBox[{4018.3999999999996`, 2973.9, 1523.8}, 20]}, 
      {RGBColor[0, 1, 0], SphereBox[{4147.7, 2982.3, 1633.5}, 20]}, 
      {RGBColor[0, 1, 0], 
       SphereBox[{4009.7000000000003`, 2891.6, 1672.}, 20]}, 
      {RGBColor[0, 1, 0], 
       SphereBox[{4185.799999999999, 3433.4000000000005`, 2065.8}, 20]}, 
      {RGBColor[0, 1, 0], 
       SphereBox[{4091.2999999999997`, 3423.4, 2145.1}, 20]}, 
      {RGBColor[0, 1, 0], SphereBox[{4287.1, 3517.4, 2083.5}, 20]}, 
      {RGBColor[0, 1, 0], SphereBox[{4360.6, 3531.5, 2017.5}, 20]}, 
      {RGBColor[0, 1, 0], 
       SphereBox[{4297.8, 3596.9, 2204.2999999999997`}, 20]}, 
      {RGBColor[0, 1, 0], 
       SphereBox[{4209.599999999999, 3659.7000000000003`, 2209.5}, 20]}, 
      {RGBColor[0, 1, 0], 
       SphereBox[{4313.1, 3500.3, 2322.2999999999997`}, 20]}, 
      {RGBColor[0, 1, 0], SphereBox[{4220.6, 3438.5, 2326.6}, 20]}, 
      {RGBColor[0, 1, 0], 
       SphereBox[{4079.3999999999996`, 2252.6, 2381.}, 20]}, 
      {RGBColor[0, 1, 0], SphereBox[{4131.3, 2277.1, 2289.3}, 20]}, 
      {RGBColor[0, 1, 0], SphereBox[{3948.8, 2210.2, 2389.9}, 20]}, 
      {RGBColor[0, 1, 0], 
       SphereBox[{3887.2999999999997`, 2196.3, 2315.2999999999997`}, 20]}, 
      {RGBColor[0, 1, 0], 
       SphereBox[{3878.3, 3390.9999999999995`, 2938.2999999999997`}, 20]}, 
      {RGBColor[0, 1, 0], SphereBox[{3821., 3425., 2849.2999999999997`}, 20]}, 
      {RGBColor[0, 1, 0], 
       SphereBox[{3849.1, 3456.7999999999997`, 3022.8}, 20]}, 
      {RGBColor[0, 1, 0], SphereBox[{4079.8, 3368.6, 2787.6}, 20]}, 
      {RGBColor[0, 1, 0], SphereBox[{4024.1, 3406.7, 2908.}, 20]}, 
      {RGBColor[0, 1, 0], 
       SphereBox[{3910.7999999999997`, 3153.1, 2874.6}, 20]}, 
      {RGBColor[0, 1, 0], 
       SphereBox[{3860.7999999999997`, 3148.5, 2751.6}, 20]}, 
      {RGBColor[0, 1, 0], 
       SphereBox[{3778.6000000000004`, 3200.2000000000003`, 2728.5}, 20]}, 
      {RGBColor[0, 1, 0], 
       SphereBox[{3917.3, 3071.3999999999996`, 2641.7000000000003`}, 20]}, 
      {RGBColor[0, 1, 0], 
       SphereBox[{4022.9, 3052.5, 2657.1000000000004`}, 20]}, 
      {RGBColor[0, 1, 0], SphereBox[{3835.2, 2944.9, 2614.}, 20]}, 
      {RGBColor[0, 1, 0], 
       SphereBox[{3850.5000000000005`, 2918.4, 2507.}, 20]}, 
      {RGBColor[0, 1, 0], 
       SphereBox[{3876., 2859.7999999999997`, 2672.8}, 20]}, 
      {RGBColor[0, 1, 0], 
       SphereBox[{3658.2999999999997`, 2961.2, 2641.7999999999997`}, 20]}, 
      {RGBColor[0, 1, 0], SphereBox[{3623.8, 2838.7, 2601.8}, 20]}, 
      {RGBColor[0, 1, 0], 
       SphereBox[{3904.3999999999996`, 3172.5, 2528.8}, 20]}, 
      {RGBColor[0, 1, 0], 
       SphereBox[{3965.9999999999995`, 3278.2, 2535.5}, 20]}, 
      {RGBColor[0, 1, 0], SphereBox[{3826.4, 3144.3, 2425.6}, 20]}, 
      {RGBColor[0, 1, 0], 
       SphereBox[{3774.6000000000004`, 3060.5, 2408.6}, 20]}, 
      {RGBColor[0, 1, 0], SphereBox[{3811.7, 3245.5, 2321.9}, 20]}, 
      {RGBColor[0, 1, 0], SphereBox[{3890., 3318.3999999999996`, 2338.}, 20]}, 
      {RGBColor[0, 1, 0], 
       SphereBox[{3822.3999999999996`, 3184.7000000000003`, 2181.6}, 20]}, 
      {RGBColor[0, 1, 0], SphereBox[{3911.8, 3118.3, 2179.4}, 20]}, 
      {RGBColor[0, 1, 0], 
       SphereBox[{3733.7000000000003`, 3120.9, 2160.1}, 20]}, 
      {RGBColor[0, 1, 0], 
       SphereBox[{3837.8999999999996`, 3288.2, 2085.4}, 20]}, 
      {RGBColor[0, 1, 0], 
       SphereBox[{3866.4, 3246.3999999999996`, 2003.1}, 20]}, 
      {RGBColor[0, 1, 0], SphereBox[{3677.3, 3318.1, 2339.6}, 20]}, 
      {RGBColor[0, 1, 0], SphereBox[{3672.5, 3441.5, 2346.}, 20]}, 
      {RGBColor[0, 1, 0], SphereBox[{3568.6, 3242.2, 2349.1}, 20]}, 
      {RGBColor[0, 1, 0], 
       SphereBox[{3569.8999999999996`, 3142.4, 2344.}, 20]}, 
      {RGBColor[0, 1, 0], SphereBox[{3436.9, 3302.2, 2368.2}, 20]}, 
      {RGBColor[0, 1, 0], 
       SphereBox[{3435.1, 3404.6, 2332.7999999999997`}, 20]}, 
      {RGBColor[0, 1, 0], SphereBox[{3331., 3221.8, 2293.5}, 20]}, 
      {RGBColor[0, 1, 0], 
       SphereBox[{3353.4999999999995`, 3222.6, 2184.7000000000003`}, 20]}, 
      {RGBColor[0, 1, 0], 
       SphereBox[{3329.9999999999995`, 3115.9, 2327.4}, 20]}, 
      {RGBColor[0, 1, 0], 
       SphereBox[{3229.3999999999996`, 3264.6, 2307.9}, 20]}, 
      {RGBColor[0, 1, 0], 
       SphereBox[{3403.3, 3307.3999999999996`, 2516.5}, 20]}, 
      {RGBColor[0, 1, 0], 
       SphereBox[{3315.9999999999995`, 3383., 2559.4}, 20]}, 
      {RGBColor[0, 1, 0], 
       SphereBox[{3473.4, 3225.9, 2594.6000000000004`}, 20]}, 
      {RGBColor[0, 1, 0], SphereBox[{3544.4, 3164., 2561.2}, 20]}, 
      {RGBColor[0, 1, 0], 
       SphereBox[{3449.4999999999995`, 3222.5, 2737.6}, 20]}, 
      {RGBColor[0, 1, 0], 
       SphereBox[{3444.6, 3325.1, 2771.3999999999996`}, 20]}, 
      {RGBColor[0, 1, 0], 
       SphereBox[{3529.2999999999997`, 3164.8, 2782.3}, 20]}, 
      {RGBColor[0, 1, 0], 
       SphereBox[{3317.6000000000004`, 3155., 2772.5}, 20]}, 
      {RGBColor[0, 1, 0], SphereBox[{3282.6, 3049.1, 2699.9}, 20]}, 
      {RGBColor[0, 1, 0], SphereBox[{3335.7, 3010.8, 2624.6}, 20]}, 
      {RGBColor[0, 1, 0], SphereBox[{3044.3, 3027.3, 2632.}, 20]}, 
      {RGBColor[0, 1, 0], 
       SphereBox[{3030.5, 3180.2, 2641.7000000000003`}, 20]}, 
      {RGBColor[0, 1, 0], SphereBox[{2940.4, 3214.8, 2587.}, 20]}, 
      {RGBColor[0, 1, 0], SphereBox[{3020.1, 3212.4, 2747.4}, 20]}, 
      {RGBColor[0, 1, 0], 
       SphereBox[{3119.1, 3230.8999999999996`, 2598.1000000000004`}, 20]}, 
      {RGBColor[0, 1, 0], SphereBox[{3074.7, 2985., 2487.6}, 20]}, 
      {RGBColor[0, 1, 0], SphereBox[{3174.6, 3023.6, 2457.3}, 20]}, 
      {RGBColor[0, 1, 0], SphereBox[{3079.6, 2873.8, 2482.9}, 20]}, 
      {RGBColor[0, 1, 0], SphereBox[{2971.8, 3031.4, 2386.5}, 20]}, 
      {RGBColor[0, 1, 0], SphereBox[{2996.8, 2992.6, 2285.4}, 20]}, 
      {RGBColor[0, 1, 0], 
       SphereBox[{2870.6, 2994.6000000000004`, 2413.9}, 20]}, 
      {RGBColor[0, 1, 0], 
       SphereBox[{2968.6, 3142.2000000000003`, 2380.9}, 20]}, 
      {RGBColor[0, 1, 0], 
       SphereBox[{3305.2, 2843.4, 2558.2000000000003`}, 20]}, 
      {RGBColor[0, 1, 0], 
       SphereBox[{3315.9999999999995`, 2631.1, 2497.8}, 20]}, 
      {RGBColor[0, 1, 0], SphereBox[{3687.2, 2552., 2505.6}, 20]}, 
      {RGBColor[0, 1, 0], SphereBox[{3900.6, 2544.7, 2525.}, 20]}, 
      {RGBColor[0, 1, 0], SphereBox[{3922.5, 2652.4, 2543.4}, 20]}, 
      {RGBColor[0, 1, 0], 
       SphereBox[{3912.7000000000003`, 2517.8, 2382.1000000000004`}, 20]}, 
      {RGBColor[0, 1, 0], 
       SphereBox[{3834.2, 2467.2000000000003`, 2344.6000000000004`}, 20]}, 
      {RGBColor[0, 1, 0], 
       SphereBox[{4015.9, 2555.3, 2307.1000000000004`}, 20]}, 
      {RGBColor[0, 1, 0], SphereBox[{4117., 2622., 2361.3}, 20]}, 
      {RGBColor[0, 1, 0], SphereBox[{4193., 2652.4, 2305.6}, 20]}, 
      {RGBColor[0, 1, 0], SphereBox[{4105.2, 2650.9, 2456.5}, 20]}, 
      {RGBColor[0, 1, 0], 
       SphereBox[{4017.4999999999995`, 2525.6, 2178.1}, 20]}, 
      {RGBColor[0, 1, 0], SphereBox[{4097.8, 2545.6, 2123.8}, 20]}, 
      {RGBColor[0, 1, 0], 
       SphereBox[{3946.1, 2465.2999999999997`, 2145.1}, 20]}, 
      {RGBColor[0, 1, 0], SphereBox[{3066.5, 3522., 2850.6}, 20]}, 
      {RGBColor[0, 1, 0], SphereBox[{3013.5, 3629.9, 2904.4}, 20]}, 
      {RGBColor[0, 1, 0], 
       SphereBox[{3024.6, 3718.3999999999996`, 2861.3}, 20]}, 
      {RGBColor[0, 1, 0], 
       SphereBox[{3141.3, 3532.7, 2741.7999999999997`}, 20]}, 
      {RGBColor[0, 1, 0], 
       SphereBox[{3162., 3622.0999999999995`, 2704.7000000000003`}, 20]}, 
      {RGBColor[0, 1, 0], 
       SphereBox[{3191.1000000000004`, 3451.8, 2713.5}, 20]}, 
      {RGBColor[0, 1, 0], 
       SphereBox[{2535., 3352.7000000000003`, 2587.1}, 20]}, 
      {RGBColor[0, 1, 0], SphereBox[{2631., 3297.6, 2576.7}, 20]}, 
      {RGBColor[0, 1, 0], 
       SphereBox[{2654.7000000000003`, 2920.9, 2505.3}, 20]}, 
      {RGBColor[0, 1, 0], 
       SphereBox[{2919.1, 2436.1, 2328.6000000000004`}, 20]}, 
      {RGBColor[0, 1, 0], SphereBox[{2824.5, 2487.7, 2339.8}, 20]}, 
      {RGBColor[0, 1, 0], SphereBox[{3017.8, 2526.4, 2255.}, 20]}, 
      {RGBColor[0, 1, 0], 
       SphereBox[{3119.6000000000004`, 2484.9, 2273.7}, 20]}, 
      {RGBColor[0, 1, 0], 
       SphereBox[{3000.6, 2518.2, 2145.2000000000003`}, 20]}, 
      {RGBColor[0, 1, 0], 
       SphereBox[{3013.9, 2670.7000000000003`, 2298.9}, 20]}, 
      {RGBColor[0, 1, 0], 
       SphereBox[{3006.2000000000003`, 2677.3, 2409.6}, 20]}, 
      {RGBColor[0, 1, 0], 
       SphereBox[{3106.2999999999997`, 2723.7, 2267.8999999999996`}, 20]}, 
      {RGBColor[0, 1, 0], 
       SphereBox[{2893.9, 2744.7, 2242.8999999999996`}, 20]}, 
      {RGBColor[0, 1, 0], 
       SphereBox[{2888.2999999999997`, 2774.7, 2123.4}, 20]}, 
      {RGBColor[0, 1, 0], SphereBox[{2796.5, 2773.8, 2329.1}, 20]}, 
      {RGBColor[0, 1, 0], 
       SphereBox[{2717.2000000000003`, 2822., 2292.8999999999996`}, 20]}, 
      {RGBColor[0, 1, 0], SphereBox[{2806.1, 2748.8, 2424.9}, 20]}, 
      {RGBColor[0, 1, 0], 
       SphereBox[{2893.9, 2311.7999999999997`, 2243.7999999999997`}, 20]}, 
      {RGBColor[0, 1, 0], SphereBox[{2837.6, 2322.9, 2135.}, 20]}, 
      {RGBColor[0, 1, 0], SphereBox[{3040., 2032., 2134.2}, 20]}, 
      {RGBColor[0, 1, 0], 
       SphereBox[{3221.5000000000005`, 1976.5, 2168.1}, 20]}, 
      {RGBColor[0, 1, 0], 
       SphereBox[{3083.2000000000003`, 2145.2000000000003`, 2044.1}, 20]}, 
      {RGBColor[0, 1, 0], 
       SphereBox[{3165.9, 2113.2000000000003`, 1977.3}, 20]}, 
      {RGBColor[0, 1, 0], SphereBox[{2998.6, 2178.3, 1980.2}, 20]}, 
      {RGBColor[0, 1, 0], SphereBox[{3118.1, 2232.4, 2103.4}, 20]}, 
      {RGBColor[0, 1, 0], 
       SphereBox[{3362.1000000000004`, 2307.5, 2344.}, 20]}, 
      {RGBColor[0, 1, 0], 
       SphereBox[{3344., 2401.6, 2316.7000000000003`}, 20]}, 
      {RGBColor[0, 1, 0], SphereBox[{3419.5, 2245.5, 2291.5}, 20]}}, {{
       {RGBColor[0.368417, 0.506779, 0.709798], AbsoluteThickness[2], 
        Specularity[
         GrayLevel[1], 100], GraphicsComplex3DBox[CompressedData["
1:eJw8W3k01O/3V0JaaCO0U4iSpOx5CZVIJZI22SJS9i1kiRAVss4w+wwz1rEm
EokQoZIlCaHEp7RoUfq9v//8/nLOPffcuc/z3Pta5oxN9lcsnOYLCAioLxUQ
ECT+bh1vlTnIZEC4cX30xd03EKA1Gbp0cyGUnP1td19hgLszTubSWDTsA91t
LpgXQtC+0vV6MAOysYUfU+tvwOzef7tqAwoxf3iJfFoxA6HrjKzvLo/5//zz
[truncated: 337,952 more chars]
