# Supplementary material for: Binding Zinc and Oxo-Vanadium Insulin-Mimetic Complexes to Phosphatase Enzymes: Structure, Electronics and Implications
Source: Molecules. 2025 Mar 26;30(7):1469. doi: 10.3390/molecules30071469 (PMC11990500; doi:10.3390/molecules30071469)
Supplement: Supplementary file 1 [file molecules-30-01469-s001.zip › SUPPLEMENTARY_MATERIAL/AI/1_ReactiveSpace_PTP1B_hp_Coulomb_Matrix.nb]

(* Content-type: application/mathematica *)

(*** Wolfram Notebook File ***)
(* http://www.wolfram.com/nb *)

(* CreatedBy='Mathematica 6.0' *)

(*CacheID: 234*)
(* Internal cache information:
NotebookFileLineBreakTest
NotebookFileLineBreakTest
NotebookDataPosition[       145,          7]
NotebookDataLength[    691042,      12041]
NotebookOptionsPosition[    688996,      11999]
NotebookOutlinePosition[    689492,      12017]
CellTagsIndexPosition[    689449,      12014]
WindowFrame->Normal*)

(* Beginning of Notebook Content *)
Notebook[{

Cell[CellGroupData[{
Cell[TextData[StyleBox["Extraction of atoms around the PTP1B reaction centre \
according to an adopted pdb file",
 FontColor->RGBColor[1, 0, 0]]], "Section",
 CellChangeTimes->{{3.949123634486414*^9, 3.9491237219454536`*^9}, {
  3.9491239021518707`*^9, 3.94912392231339*^9}, {3.949124057594583*^9, 
  3.949124060314148*^9}},ExpressionUUID->"bdc5d057-3db5-428f-84ef-\
e7bbdc2b9cdc"],

Cell[CellGroupData[{

Cell[BoxData[{
 RowBox[{"Off", "[", 
  RowBox[{"General", "::", "spell1"}], "]"}], "\[IndentingNewLine]", 
 RowBox[{
  RowBox[{
   RowBox[{"SetDirectory", "[", 
    RowBox[{"NotebookDirectory", "[", "]"}], "]"}], ";"}], 
  "\[IndentingNewLine]", "\[IndentingNewLine]", 
  RowBox[{"(*", 
   RowBox[{
   "We", " ", "set", " ", "the", " ", "axis", " ", "of", " ", "the", " ", 
    "helix", " ", "which", " ", "points", " ", "to", " ", "the", " ", 
    "reaction", " ", "centre"}], "*)"}], 
  "\[IndentingNewLine]"}], "\[IndentingNewLine]", 
 RowBox[{
  RowBox[{
   RowBox[{"{", 
    RowBox[{"plot1", ",", "cord", ",", "atoms"}], "}"}], "=", 
   RowBox[{"Import", "[", 
    RowBox[{"\"\<1onz.pdb\>\"", ",", 
     RowBox[{"{", 
      RowBox[{"\"\<PDB\>\"", ",", 
       RowBox[{"{", 
        RowBox[{
        "\"\<Graphics3D\>\"", ",", "\"\<VertexCoordinates\>\"", ",", 
         "\"\<VertexTypes\>\""}], "}"}]}], "}"}]}], "]"}]}], 
  ";"}], "\[IndentingNewLine]", 
 RowBox[{
  RowBox[{"dima", "=", 
   RowBox[{
    RowBox[{"Dimensions", "[", "cord", "]"}], "[", 
    RowBox[{"[", "1", "]"}], "]"}]}], ";"}], "\[IndentingNewLine]", 
 RowBox[{
  RowBox[{
   RowBox[{"vertexlist", "=", 
    RowBox[{"Range", "@", 
     RowBox[{"Length", "@", "atoms"}]}]}], ";"}], "\[IndentingNewLine]", 
  RowBox[{"(*", 
   RowBox[{
   "MAKING", " ", "REACTIVE", " ", "AXIS", " ", "REFERENCE", " ", "VECTOR"}], 
   "*)"}], "\[IndentingNewLine]", 
  RowBox[{"(*", 
   RowBox[{
    RowBox[{"Reactive", " ", 
     RowBox[{"terminal", ":", " ", 
      RowBox[{"N", " ", "and", " ", "H", " ", "of", " ", "ILE219"}]}]}], ",", 
    " ", "GLY220", ",", " ", "ARG221"}], "*)"}]}], "\[IndentingNewLine]", 
 RowBox[{
  RowBox[{"NR1", "=", 
   RowBox[{"cord", "[", 
    RowBox[{"[", "3524", "]"}], "]"}]}], ";", " ", 
  RowBox[{"HR1", "=", 
   RowBox[{"cord", "[", 
    RowBox[{"[", "3525", "]"}], "]"}]}], ";"}], "\[IndentingNewLine]", 
 RowBox[{
  RowBox[{"NR2", "=", 
   RowBox[{"cord", "[", 
    RowBox[{"[", "3543", "]"}], "]"}]}], ";", " ", 
  RowBox[{"HR2", "=", 
   RowBox[{"cord", "[", 
    RowBox[{"[", "3544", "]"}], "]"}]}], ";"}], "\[IndentingNewLine]", 
 RowBox[{
  RowBox[{
   RowBox[{"NR3", "=", 
    RowBox[{"cord", "[", 
     RowBox[{"[", "3550", "]"}], "]"}]}], ";", " ", 
   RowBox[{"HR3", "=", 
    RowBox[{"cord", "[", 
     RowBox[{"[", "3551", "]"}], "]"}]}], ";"}], "\[IndentingNewLine]", 
  RowBox[{"(*", 
   RowBox[{
    RowBox[{"Opposite", " ", 
     RowBox[{"terminal", ":", " ", 
      RowBox[{"N", " ", "and", " ", "H", " ", "of", " ", "MET235"}]}]}], ",", 
    " ", "ASP236", ",", " ", "LYS237"}], "*)"}]}], "\[IndentingNewLine]", 
 RowBox[{
  RowBox[{"NO1", "=", 
   RowBox[{"cord", "[", 
    RowBox[{"[", "3760", "]"}], "]"}]}], ";", " ", 
  RowBox[{"HO1", "=", 
   RowBox[{"cord", "[", 
    RowBox[{"[", "3761", "]"}], "]"}]}], ";"}], "\[IndentingNewLine]", 
 RowBox[{
  RowBox[{"NO2", "=", 
   RowBox[{"cord", "[", 
    RowBox[{"[", "3777", "]"}], "]"}]}], ";", " ", 
  RowBox[{"HO2", "=", 
   RowBox[{"cord", "[", 
    RowBox[{"[", "3778", "]"}], "]"}]}], ";"}], "\[IndentingNewLine]", 
 RowBox[{
  RowBox[{"NO3", "=", 
   RowBox[{"cord", "[", 
    RowBox[{"[", "3789", "]"}], "]"}]}], ";", " ", 
  RowBox[{"HO3", "=", 
   RowBox[{"cord", "[", 
    RowBox[{"[", "3790", "]"}], "]"}]}], ";"}], "\[IndentingNewLine]", 
 RowBox[{
  RowBox[{"AVGR", "=", 
   RowBox[{"Mean", "[", 
    RowBox[{"{", 
     RowBox[{
     "NR1", ",", "NR2", ",", "NR3", ",", "HR1", ",", "HR2", ",", "HR3"}], 
     "}"}], "]"}]}], ";"}], "\[IndentingNewLine]", 
 RowBox[{
  RowBox[{"AVGO", "=", 
   RowBox[{"Mean", "[", 
    RowBox[{"{", 
     RowBox[{
     "NO1", ",", "NO2", ",", "NO3", ",", "HO1", ",", "HO2", ",", "HO3"}], 
     "}"}], "]"}]}], ";"}], "\[IndentingNewLine]", 
 RowBox[{
  RowBox[{
   RowBox[{"DFV", "=", 
    RowBox[{"AVGR", "-", "AVGO"}]}], ";"}], "\[IndentingNewLine]", 
  "\[IndentingNewLine]", 
  RowBox[{"(*", 
   RowBox[{
   "We", " ", "extend", " ", "the", " ", "axis", " ", "further", " ", "into", 
    " ", "the", " ", "reactive", " ", "space"}], 
   "*)"}]}], "\[IndentingNewLine]", 
 RowBox[{
  RowBox[{"SCF", "=", "0.5"}], ";"}], "\[IndentingNewLine]", 
 RowBox[{
  RowBox[{"EXV", "=", 
   RowBox[{"AVGR", "+", 
    RowBox[{"SCF", "*", "DFV"}]}]}], ";"}], "\[IndentingNewLine]", 
 RowBox[{
  RowBox[{
   RowBox[{"SV", "=", 
    RowBox[{"Graphics3D", "[", 
     RowBox[{
      RowBox[{"{", 
       RowBox[{
        RowBox[{"Arrowheads", "[", "Large", "]"}], ",", 
        RowBox[{"Thickness", "[", "0.005", "]"}], ",", "Red", ",", 
        RowBox[{"Arrow", "[", 
         RowBox[{"{", 
          RowBox[{"AVGR", ",", "EXV"}], "}"}], "]"}]}], "}"}], ",", 
      RowBox[{"ImageSize", "\[Rule]", "300"}], ",", 
      RowBox[{"Boxed", "->", "False"}]}], "]"}]}], ";"}], 
  "\[IndentingNewLine]", 
  RowBox[{"(*", 
   RowBox[{
   "We", " ", "will", " ", "set", " ", "a", " ", "series", " ", "of", " ", 
    "points", " ", "along", " ", "the", " ", "extended", " ", "axis", " ", 
    "shown", " ", "by", " ", "red", " ", "vector"}], 
   "*)"}]}], "\[IndentingNewLine]", 
 RowBox[{
  RowBox[{"DP", "=", 
   RowBox[{"Table", "[", 
    RowBox[{
     RowBox[{"AVGR", "+", 
      RowBox[{"i", "*", "DFV"}]}], ",", 
     RowBox[{"{", 
      RowBox[{"i", ",", "0", ",", "0.5", ",", "0.05"}], "}"}]}], "]"}]}], 
  ";"}], "\[IndentingNewLine]", 
 RowBox[{"dimv", "=", 
  RowBox[{
   RowBox[{"Dimensions", "[", "DP", "]"}], "[", 
   RowBox[{"[", "1", "]"}], "]"}]}]}], "Input",
 CellChangeTimes->{{3.6963124545321937`*^9, 3.696312455093797*^9}, 
   3.696312499944085*^9, {3.6963127245397243`*^9, 3.6963127503890905`*^9}, 
   3.9484219491534743`*^9, {3.948421980613614*^9, 3.948422022295018*^9}, {
   3.9484221826138926`*^9, 3.9484221965813656`*^9}, {3.948422533254032*^9, 
   3.9484225527903495`*^9}, {3.9484226004451256`*^9, 
   3.9484226048761725`*^9}, {3.9484231811421633`*^9, 
   3.9484231865081754`*^9}, {3.948423851121327*^9, 3.948424054192656*^9}, {
   3.948424205968583*^9, 3.9484242188167677`*^9}, {3.9484243358569393`*^9, 
   3.948424615456422*^9}, {3.9484246455359993`*^9, 3.9484246719279375`*^9}, 
   3.948424744743738*^9, {3.9484271473695116`*^9, 3.9484272955046253`*^9}, {
   3.948427375505749*^9, 3.9484275730501747`*^9}, {3.9484283543288965`*^9, 
   3.948428407712145*^9}, {3.9484318749587526`*^9, 3.948431903461587*^9}, {
   3.94912275438256*^9, 3.9491228387083635`*^9}, 3.9491229222873383`*^9, {
   3.949122952670065*^9, 3.9491230262311*^9}, {3.949123056958021*^9, 
   3.949123063312148*^9}, 
   3.949128362579052*^9},ExpressionUUID->"0d2e87a2-4fec-42c4-bfb6-\
847d16bd0dcc"],

Cell[BoxData["11"], "Output",
 CellChangeTimes->{3.9491230591102242`*^9},
 CellLabel->"Out[57]=",ExpressionUUID->"2de7f358-d518-4049-bf31-d5a0b56b1239"]
}, Open  ]],

Cell[CellGroupData[{

Cell[BoxData[
 RowBox[{
  RowBox[{"(*", 
   RowBox[{
   "For", " ", "any", " ", "atom", " ", "we", " ", "search", " ", "distance", 
    " ", "to", " ", "the", " ", "axis"}], "*)"}], "\[IndentingNewLine]", 
  RowBox[{"(*", 
   RowBox[{
   "selection", " ", "of", " ", "atoms", " ", "is", " ", "within", " ", "the",
     " ", "cylindrical", " ", "space"}], "*)"}], "\[IndentingNewLine]", 
  RowBox[{
   RowBox[{
    RowBox[{"b", "=", 
     RowBox[{"DP", "[", 
      RowBox[{"[", "1", "]"}], "]"}]}], ";"}], "\[IndentingNewLine]", 
   RowBox[{
    RowBox[{"c", "=", 
     RowBox[{"DP", "[", 
      RowBox[{"[", "11", "]"}], "]"}]}], ";"}], "\[IndentingNewLine]", 
   RowBox[{"(*", 
    RowBox[{
    "varying", " ", "the", " ", "readial", " ", "distance", " ", "we", " ", 
     "may", " ", "collect", " ", "that", " ", "many", " ", "atoms", " ", "as",
      " ", "we", " ", 
     RowBox[{"wish", ":", " ", "280"}]}], "*)"}], "\[IndentingNewLine]", 
   StyleBox[
    RowBox[{
     RowBox[{"DIST", "=", "1000"}], ";"}],
    FontSize->18], 
   StyleBox[" ",
    FontSize->18], "\[IndentingNewLine]", 
   RowBox[{
    RowBox[{"coords", "=", 
     RowBox[{"{", "}"}]}], ";"}], " ", "\[IndentingNewLine]", 
   RowBox[{
    RowBox[{"Do", "[", 
     RowBox[{
      RowBox[{"If", "[", "\[IndentingNewLine]", 
       RowBox[{
        RowBox[{
         RowBox[{
          RowBox[{
           RowBox[{"VectorAngle", "[", 
            RowBox[{
             RowBox[{
              RowBox[{"{", 
               RowBox[{"b", "-", 
                RowBox[{"cord", "[", 
                 RowBox[{"[", "i", "]"}], "]"}]}], "}"}], "[", 
              RowBox[{"[", "1", "]"}], "]"}], ",", 
             RowBox[{
              RowBox[{"{", 
               RowBox[{"b", "-", "c"}], "}"}], "[", 
              RowBox[{"[", "1", "]"}], "]"}]}], "]"}], "*", 
           RowBox[{"180", "/", "Pi"}]}], "<", "90"}], 
         StyleBox["&&", "OperatorCharacter"], 
         RowBox[{
          RowBox[{
           RowBox[{"VectorAngle", "[", 
            RowBox[{
             RowBox[{
              RowBox[{"{", 
               RowBox[{"c", "-", 
                RowBox[{"cord", "[", 
                 RowBox[{"[", "i", "]"}], "]"}]}], "}"}], "[", 
              RowBox[{"[", "1", "]"}], "]"}], ",", 
             RowBox[{
              RowBox[{"{", 
               RowBox[{"c", "-", "b"}], "}"}], "[", 
              RowBox[{"[", "1", "]"}], "]"}]}], "]"}], "*", 
           RowBox[{"180", "/", "Pi"}]}], "<", "90"}], 
         StyleBox["&&", "OperatorCharacter"], 
         RowBox[{
          RowBox[{"N", "[", 
           RowBox[{"RegionDistance", "[", 
            RowBox[{
             RowBox[{"InfiniteLine", "[", 
              RowBox[{"{", 
               RowBox[{"b", ",", "c"}], "}"}], "]"}], ",", 
             RowBox[{"cord", "[", 
              RowBox[{"[", "i", "]"}], "]"}]}], "]"}], "]"}], "<", "DIST"}]}],
         ",", 
        RowBox[{"AppendTo", "[", 
         RowBox[{"coords", ",", 
          RowBox[{"cord", "[", 
           RowBox[{"[", "i", "]"}], "]"}]}], "]"}], ",", "None"}], "]"}], ",", 
      RowBox[{"{", 
       RowBox[{"i", ",", "1", ",", "dima"}], "}"}]}], "]"}], ";"}], 
   "\[IndentingNewLine]", 
   RowBox[{
    RowBox[{"index", "=", 
     RowBox[{"{", "}"}]}], ";"}], " ", "\[IndentingNewLine]", 
   RowBox[{
    RowBox[{"Do", "[", 
     RowBox[{
      RowBox[{"If", "[", "\[IndentingNewLine]", 
       RowBox[{
        RowBox[{
         RowBox[{
          RowBox[{
           RowBox[{"VectorAngle", "[", 
            RowBox[{
             RowBox[{
              RowBox[{"{", 
               RowBox[{"b", "-", 
                RowBox[{"cord", "[", 
                 RowBox[{"[", "i", "]"}], "]"}]}], "}"}], "[", 
              RowBox[{"[", "1", "]"}], "]"}], ",", 
             RowBox[{
              RowBox[{"{", 
               RowBox[{"b", "-", "c"}], "}"}], "[", 
              RowBox[{"[", "1", "]"}], "]"}]}], "]"}], "*", 
           RowBox[{"180", "/", "Pi"}]}], "<", "90"}], 
         StyleBox["&&", "OperatorCharacter"], 
         RowBox[{
          RowBox[{
           RowBox[{"VectorAngle", "[", 
            RowBox[{
             RowBox[{
              RowBox[{"{", 
               RowBox[{"c", "-", 
                RowBox[{"cord", "[", 
                 RowBox[{"[", "i", "]"}], "]"}]}], "}"}], "[", 
              RowBox[{"[", "1", "]"}], "]"}], ",", 
             RowBox[{
              RowBox[{"{", 
               RowBox[{"c", "-", "b"}], "}"}], "[", 
              RowBox[{"[", "1", "]"}], "]"}]}], "]"}], "*", 
           RowBox[{"180", "/", "Pi"}]}], "<", "90"}], 
         StyleBox["&&", "OperatorCharacter"], 
         RowBox[{
          RowBox[{"N", "[", 
           RowBox[{"RegionDistance", "[", 
            RowBox[{
             RowBox[{"InfiniteLine", "[", 
              RowBox[{"{", 
               RowBox[{"b", ",", "c"}], "}"}], "]"}], ",", 
             RowBox[{"cord", "[", 
              RowBox[{"[", "i", "]"}], "]"}]}], "]"}], "]"}], "<", "DIST"}]}],
         ",", 
        RowBox[{"AppendTo", "[", 
         RowBox[{"index", ",", "i"}], "]"}], ",", "None"}], "]"}], ",", 
      RowBox[{"{", 
       RowBox[{"i", ",", "1", ",", "dima"}], "}"}]}], "]"}], ";"}], 
   "\[IndentingNewLine]", 
   RowBox[{"dims", "=", 
    RowBox[{
     RowBox[{"Dimensions", "[", "coords", "]"}], "[", 
     RowBox[{"[", "1", "]"}], "]"}]}], "\[IndentingNewLine]", 
   RowBox[{
    RowBox[{"AS", "=", 
     RowBox[{"Graphics3D", "[", 
      RowBox[{
       RowBox[{"Table", "[", 
        RowBox[{
         RowBox[{"{", 
          RowBox[{"Green", ",", 
           RowBox[{"Sphere", "[", 
            RowBox[{
             RowBox[{"coords", "[", 
              RowBox[{"[", "i", "]"}], "]"}], ",", "20"}], "]"}]}], "}"}], 
         ",", 
         RowBox[{"{", 
          RowBox[{"i", ",", "1", ",", "dims"}], "}"}]}], "]"}], ",", 
       RowBox[{"Boxed", "\[Rule]", "False"}]}], "]"}]}], ";"}], 
   "\[IndentingNewLine]", 
   RowBox[{"{", 
    RowBox[{
     RowBox[{"Show", "[", 
      RowBox[{"SV", ",", "AS", ",", "plot1"}], "]"}], ",", 
     RowBox[{"Show", "[", 
      RowBox[{
       RowBox[{"ConvexHullMesh", "[", "coords", "]"}], ",", "AS", ",", 
       "plot1", ",", 
       RowBox[{"ImageSize", "\[Rule]", "200"}]}], "]"}]}], "}"}]}]}]], "Input",
 CellChangeTimes->{{3.9484290889192863`*^9, 3.9484291696363773`*^9}, {
   3.9484292236296797`*^9, 3.948429243348542*^9}, {3.9484292979972*^9, 
   3.9484292996592684`*^9}, {3.9484295512205505`*^9, 
   3.9484297277314463`*^9}, {3.9484300323716264`*^9, 3.9484300752817125`*^9}, 
   3.948430334069326*^9, {3.9484305317466264`*^9, 3.948430550067483*^9}, {
   3.9484319298715525`*^9, 3.9484319311506634`*^9}, {3.9484324639983125`*^9, 
   3.9484325415078683`*^9}, {3.9484326231487846`*^9, 3.948432637727264*^9}, {
   3.9488819875095963`*^9, 3.948881996874789*^9}, {3.9488820428129864`*^9, 
   3.948882045228987*^9}, 3.94888952033745*^9, {3.94889050223217*^9, 
   3.9488905028461704`*^9}, {3.949122863901249*^9, 3.9491228821890717`*^9}, {
   3.9491230894858885`*^9, 3.9491232643569155`*^9}, {3.949124311915507*^9, 
   3.949124314394609*^9}, {3.94912845312018*^9, 
   3.9491284545293674`*^9}},ExpressionUUID->"c7e24ef6-6b1c-437a-b700-\
4cbf8bbb2eb7"],

Cell[BoxData["280"], "Output",
 CellChangeTimes->{
  3.9484319493730927`*^9, {3.9484325228713503`*^9, 3.948432544053046*^9}, {
   3.9484326332410765`*^9, 3.948432640068426*^9}, 3.948433925070939*^9, 
   3.948495695536585*^9, 3.948767340890784*^9, 3.948880707956355*^9, 
   3.9488820026631513`*^9, 3.948882050156263*^9, 3.948885796646199*^9, 
   3.9488895364345217`*^9, 3.948890507873225*^9, 3.9488905541844034`*^9, 
   3.9491232699027066`*^9},
 CellLabel->"Out[65]=",ExpressionUUID->"02ae88d8-7824-430a-85e2-8d549b627499"],

Cell[BoxData[
 RowBox[{"{", 
  RowBox[{
   Graphics3DBox[{
     {RGBColor[1, 0, 0], Thickness[0.005], Arrowheads[Large], 
      Arrow3DBox[{{3367.65, 2826.5833333333326`, 2632.366666666667}, {
       3532.3750000000005`, 3347.233333333332, 1592.65}}]}, {
      {RGBColor[0, 1, 0], SphereBox[{2595.9, 2377.9, 2233.1}, 20]}, 
      {RGBColor[0, 1, 0], SphereBox[{3099.4, 4071.3, 2128.9}, 20]}, 
      {RGBColor[0, 1, 0], SphereBox[{3356.4, 4116.2, 2056.9}, 20]}, 
      {RGBColor[0, 1, 0], SphereBox[{3405.4, 3997.6, 2089.6}, 20]}, 
      {RGBColor[0, 1, 0], SphereBox[{3392.7, 3958.6, 2180.5}, 20]}, 
      {RGBColor[0, 1, 0], 
       SphereBox[{3480.5, 3917.7, 1994.3000000000002`}, 20]}, 
      {RGBColor[0, 1, 0], 
       SphereBox[{3540.4000000000005`, 3983.2000000000003`, 
        1932.1000000000001`}, 20]}, 
      {RGBColor[0, 1, 0], 
       SphereBox[{3568.1, 3816.7000000000003`, 2069.6000000000004`}, 20]}, 
      {RGBColor[0, 1, 0], SphereBox[{3642.4, 3876.5, 2127.6}, 20]}, 
      {RGBColor[0, 1, 0], 
       SphereBox[{3506.5, 3763.0000000000005`, 2145.1}, 20]}, 
      {RGBColor[0, 1, 0], 
       SphereBox[{3643.6, 3718.8, 1981.5000000000002`}, 20]}, 
      {RGBColor[0, 1, 0], SphereBox[{3570.2, 3664.7, 1917.7}, 20]}, 
      {RGBColor[0, 1, 0], 
       SphereBox[{3708.2000000000003`, 3776., 1910.9}, 20]}, 
      {RGBColor[0, 1, 0], 
       SphereBox[{3729.9999999999995`, 3627.1, 2067.2000000000003`}, 20]}, 
      {RGBColor[0, 1, 0], SphereBox[{3666.2, 3576.4, 2143.2}, 20]}, 
      {RGBColor[0, 1, 0], 
       SphereBox[{3780.7000000000003`, 3549.3, 2005.5}, 20]}, 
      {RGBColor[0, 1, 0], 
       SphereBox[{3835.6000000000004`, 3701.2, 2135.7}, 20]}, 
      {RGBColor[0, 1, 0], 
       SphereBox[{3815.2000000000003`, 3718.5, 2232.7000000000003`}, 20]}, 
      {RGBColor[0, 1, 0], 
       SphereBox[{3947.5, 3742.1, 2076.8999999999996`}, 20]}, 
      {RGBColor[0, 1, 0], 
       SphereBox[{3967.7999999999997`, 3715.1000000000004`, 1949.1}, 20]}, 
      {RGBColor[0, 1, 0], 
       SphereBox[{4051.8, 3742.7, 1904.5000000000002`}, 20]}, 
      {RGBColor[0, 1, 0], 
       SphereBox[{3901., 3654.6, 1905.3999999999999`}, 20]}, 
      {RGBColor[0, 1, 0], 
       SphereBox[{4038.5, 3810.6000000000004`, 2145.1}, 20]}, 
      {RGBColor[0, 1, 0], 
       SphereBox[{4117.3, 3848.1000000000004`, 2098.4}, 20]}, 
      {RGBColor[0, 1, 0], SphereBox[{4013.5, 3839.6, 2236.5}, 20]}, 
      {RGBColor[0, 1, 0], 
       SphereBox[{3383.2999999999997`, 3846.1, 1901.3000000000002`}, 20]}, 
      {RGBColor[0, 1, 0], 
       SphereBox[{3275., 3794.2999999999997`, 1957.7000000000003`}, 20]}, 
      {RGBColor[0, 1, 0], SphereBox[{3253.7, 3799.2, 2055.1}, 20]}, 
      {RGBColor[0, 1, 0], 
       SphereBox[{3175.7000000000003`, 3723.8, 1877.4}, 20]}, 
      {RGBColor[0, 1, 0], 
       SphereBox[{3209.2, 3730.7000000000003`, 1774.6}, 20]}, 
      {RGBColor[0, 1, 0], SphereBox[{3165.9, 3578.1, 1922.2}, 20]}, 
      {RGBColor[0, 1, 0], 
       SphereBox[{3135.9, 3574.7999999999997`, 2029.2000000000003`}, 20]}, 
      {RGBColor[0, 1, 0], 
       SphereBox[{3087.6, 3524.4, 1864.3999999999999`}, 20]}, 
      {RGBColor[0, 1, 0], 
       SphereBox[{3297.8, 3508.2000000000003`, 1909.4}, 20]}, 
      {RGBColor[0, 1, 0], SphereBox[{3356.3, 3488.3, 1784.}, 20]}, 
      {RGBColor[0, 1, 0], 
       SphereBox[{3303.4, 3518.3999999999996`, 1694.6000000000001`}, 20]}, 
      {RGBColor[0, 1, 0], 
       SphereBox[{3481.9, 3427.7999999999997`, 1771.6999999999998`}, 20]}, 
      {RGBColor[0, 1, 0], 
       SphereBox[{3526.2999999999997`, 3412.6, 1674.4}, 20]}, 
      {RGBColor[0, 1, 0], SphereBox[{3549.4, 3386.3, 1886.6}, 20]}, 
      {RGBColor[0, 1, 0], 
       SphereBox[{3672.6, 3324.7999999999997`, 1876.8000000000002`}, 20]}, 
      {RGBColor[0, 1, 0], 
       SphereBox[{3704.9999999999995`, 3310.7999999999997`, 1966.}, 20]}, 
      {RGBColor[0, 1, 0], SphereBox[{3367.3, 3465.9, 2022.7}, 20]}, 
      {RGBColor[0, 1, 0], SphereBox[{3322.6, 3476.4, 2120.6}, 20]}, 
      {RGBColor[0, 1, 0], 
       SphereBox[{3492.4999999999995`, 3405.2, 2012.2}, 20]}, 
      {RGBColor[0, 1, 0], 
       SphereBox[{3543.3, 3371.3999999999996`, 2101.3}, 20]}, 
      {RGBColor[0, 1, 0], SphereBox[{3040., 3790.7, 1884.7}, 20]}, 
      {RGBColor[0, 1, 0], 
       SphereBox[{2997.6, 3837.7000000000003`, 1991.}, 20]}, 
      {RGBColor[0, 1, 0], 
       SphereBox[{2972.2999999999997`, 3794.6, 1770.4999999999998`}, 20]}, 
      {RGBColor[0, 1, 0], 
       SphereBox[{2841.2, 3857.1, 1761.4999999999998`}, 20]}, 
      {RGBColor[0, 1, 0], 
       SphereBox[{2846.3999999999996`, 3955.2, 1807.1999999999998`}, 20]}, 
      {RGBColor[0, 1, 0], 
       SphereBox[{2738.1, 3777.2, 1841.1000000000001`}, 20]}, 
      {RGBColor[0, 1, 0], 
       SphereBox[{2747.2999999999997`, 3644.4, 1835.0000000000002`}, 20]}, 
      {RGBColor[0, 1, 0], SphereBox[{2815.7, 3592.2, 1784.8}, 20]}, 
      {RGBColor[0, 1, 0], 
       SphereBox[{2651.8999999999996`, 3559.7999999999997`, 1905.9}, 20]}, 
      {RGBColor[0, 1, 0], SphereBox[{2626.3, 3431.3, 1826.5}, 20]}, 
      {RGBColor[0, 1, 0], SphereBox[{2581.6, 3355.2, 1893.6}, 20]}, 
      {RGBColor[0, 1, 0], 
       SphereBox[{2555.6, 3450.2000000000003`, 1743.3}, 20]}, 
      {RGBColor[0, 1, 0], 
       SphereBox[{2753.1, 3372.5, 1769.3999999999999`}, 20]}, 
      {RGBColor[0, 1, 0], SphereBox[{2858.4, 3383., 1836.6}, 20]}, 
      {RGBColor[0, 1, 0], 
       SphereBox[{2747.2999999999997`, 3315.1000000000004`, 1658.1}, 20]}, 
      {RGBColor[0, 1, 0], SphereBox[{2685.1, 3524.3, 2051.3}, 20]}, 
      {RGBColor[0, 1, 0], SphereBox[{2610.3, 3449.1, 2114.7}, 20]}, 
      {RGBColor[0, 1, 0], 
       SphereBox[{2795.2999999999997`, 3576.1000000000004`, 2105.3}, 20]}, 
      {RGBColor[0, 1, 0], SphereBox[{2860.9, 3635.4, 2059.3}, 20]}, 
      {RGBColor[0, 1, 0], 
       SphereBox[{2828.1, 3546.5000000000005`, 2245.2000000000003`}, 20]}, 
      {RGBColor[0, 1, 0], 
       SphereBox[{2749.2000000000003`, 3484.7000000000003`, 2286.1}, 20]}, 
      {RGBColor[0, 1, 0], 
       SphereBox[{2963.2999999999997`, 3477.9000000000005`, 2259.2}, 20]}, 
      {RGBColor[0, 1, 0], SphereBox[{3041.4, 3549.7, 2224.}, 20]}, 
      {RGBColor[0, 1, 0], 
       SphereBox[{2988.2000000000003`, 3442.7, 2406.7}, 20]}, 
      {RGBColor[0, 1, 0], SphereBox[{3084.9, 3389., 2417.7}, 20]}, 
      {RGBColor[0, 1, 0], 
       SphereBox[{2993.4, 3533.6, 2470.2000000000003`}, 20]}, 
      {RGBColor[0, 1, 0], 
       SphereBox[{2907.7000000000003`, 3376.7000000000003`, 2445.5}, 20]}, 
      {RGBColor[0, 1, 0], 
       SphereBox[{2966.1000000000004`, 3353.1, 2173.3}, 20]}, 
      {RGBColor[0, 1, 0], SphereBox[{3062.6, 3299.4, 2185.2}, 20]}, 
      {RGBColor[0, 1, 0], SphereBox[{2883.8, 3284.1, 2202.}, 20]}, 
      {RGBColor[0, 1, 0], 
       SphereBox[{2954.7000000000003`, 3378.1, 2065.8}, 20]}, 
      {RGBColor[0, 1, 0], 
       SphereBox[{2830.6, 3675.5000000000005`, 2324.5}, 20]}, 
      {RGBColor[0, 1, 0], 
       SphereBox[{2926.8999999999996`, 3751.8, 2319.2}, 20]}, 
      {RGBColor[0, 1, 0], SphereBox[{2723.4, 3699.1, 2398.7}, 20]}, 
      {RGBColor[0, 1, 0], SphereBox[{3136.2, 3838.3, 2664.2}, 20]}, 
      {RGBColor[0, 1, 0], SphereBox[{3025.3, 3870.2, 2445.6}, 20]}, 
      {RGBColor[0, 1, 0], 
       SphereBox[{3473.8999999999996`, 3641.4, 2991.5}, 20]}, 
      {RGBColor[0, 1, 0], 
       SphereBox[{3372.3999999999996`, 3668.3999999999996`, 2965.5}, 20]}, 
      {RGBColor[0, 1, 0], 
       SphereBox[{3749.2, 3698.4, 2964.3999999999996`}, 20]}, 
      {RGBColor[0, 1, 0], SphereBox[{3539., 3589.8, 2864.}, 20]}, 
      {RGBColor[0, 1, 0], SphereBox[{3590.8, 3478.9, 2861.2}, 20]}, 
      {RGBColor[0, 1, 0], 
       SphereBox[{3534.7000000000003`, 3668.7, 2757.6}, 20]}, 
      {RGBColor[0, 1, 0], SphereBox[{3491.4, 3758.6, 2754.9}, 20]}, 
      {RGBColor[0, 1, 0], 
       SphereBox[{3595.9000000000005`, 3627.3, 2631.5}, 20]}, 
      {RGBColor[0, 1, 0], SphereBox[{3583.8, 3520.2, 2620.4}, 20]}, 
      {RGBColor[0, 1, 0], SphereBox[{3539.3, 3709.3, 2515.6}, 20]}, 
      {RGBColor[0, 1, 0], SphereBox[{3604.5, 3689.7, 2427.4}, 20]}, 
      {RGBColor[0, 1, 0], 
       SphereBox[{3438.3, 3670.6000000000004`, 2488.8}, 20]}, 
      {RGBColor[0, 1, 0], 
       SphereBox[{3536.9999999999995`, 3857.2000000000003`, 2548.5}, 20]}, 
      {RGBColor[0, 1, 0], 
       SphereBox[{3462.8999999999996`, 3877.9000000000005`, 2628.7}, 20]}, 
      {RGBColor[0, 1, 0], 
       SphereBox[{3636.3999999999996`, 3890.9999999999995`, 2584.4}, 20]}, 
      {RGBColor[0, 1, 0], 
       SphereBox[{3497.0999999999995`, 3944.8, 2432.5}, 20]}, 
      {RGBColor[0, 1, 0], 
       SphereBox[{3407.5000000000005`, 3911.3999999999996`, 2354.9}, 20]}, 
      {RGBColor[0, 1, 0], 
       SphereBox[{3745.0000000000005`, 3655.7000000000003`, 2642.1}, 20]}, 
      {RGBColor[0, 1, 0], 
       SphereBox[{3788.1, 3727.0000000000005`, 2733.1}, 20]}, 
      {RGBColor[0, 1, 0], 
       SphereBox[{3823.2, 3599.7999999999997`, 2550.5}, 20]}, 
      {RGBColor[0, 1, 0], 
       SphereBox[{3791.7999999999997`, 3538.0000000000005`, 2478.5}, 20]}, 
      {RGBColor[0, 1, 0], 
       SphereBox[{3965.2000000000003`, 3627.9000000000005`, 2551.4}, 20]}, 
      {RGBColor[0, 1, 0], SphereBox[{4017.3, 3568.9, 2477.3}, 20]}, 
      {RGBColor[0, 1, 0], SphereBox[{4006.4, 3620.4, 2651.1}, 20]}, 
      {RGBColor[0, 1, 0], 
       SphereBox[{3971.9, 3772.9999999999995`, 2508.8999999999996`}, 20]}, 
      {RGBColor[0, 1, 0], 
       SphereBox[{3918.1, 3807.2000000000003`, 2404.}, 20]}, 
      {RGBColor[0, 1, 0], 
       SphereBox[{3628.4999999999995`, 4155.9, 2091.}, 20]}, 
      {RGBColor[0, 1, 0], 
       SphereBox[{3880.8, 4070.5, 2019.3000000000002`}, 20]}, 
      {RGBColor[0, 1, 0], 
       SphereBox[{3802.4, 3994.7000000000003`, 1997.8999999999999`}, 20]}, 
      {RGBColor[0, 1, 0], 
       SphereBox[{3976.2999999999997`, 4017.1, 2038.8999999999999`}, 20]}, 
      {RGBColor[0, 1, 0], SphereBox[{4230.599999999999, 2746.6, 2717.4}, 20]}, 
      {RGBColor[0, 1, 0], 
       SphereBox[{4182.3, 2652.6, 2653.6000000000004`}, 20]}, 
      {RGBColor[0, 1, 0], SphereBox[{4306., 2839.1, 2660.8}, 20]}, 
      {RGBColor[0, 1, 0], 
       SphereBox[{4347.5, 2916.7000000000003`, 2708.1}, 20]}, 
      {RGBColor[0, 1, 0], SphereBox[{4334.5, 2833.1, 2518.6}, 20]}, 
      {RGBColor[0, 1, 0], 
       SphereBox[{4343.099999999999, 2728.2, 2492.2999999999997`}, 20]}, 
      {RGBColor[0, 1, 0], 
       SphereBox[{4227.1, 2908.2999999999997`, 2441.}, 20]}, 
      {RGBColor[0, 1, 0], SphereBox[{4242.1, 2887.1, 2332.9}, 20]}, 
      {RGBColor[0, 1, 0], SphereBox[{4126.400000000001, 2871., 2468.6}, 20]}, 
      {RGBColor[0, 1, 0], SphereBox[{4235.3, 3057.6, 2461.3}, 20]}, 
      {RGBColor[0, 1, 0], SphereBox[{4240.3, 3105.6, 2573.8}, 20]}, 
      {RGBColor[0, 1, 0], SphereBox[{4237.3, 3131.7, 2352.2}, 20]}, 
      {RGBColor[0, 1, 0], SphereBox[{4243.8, 3230.4, 2364.}, 20]}, 
      {RGBColor[0, 1, 0], SphereBox[{4235.3, 3088.5, 2262.6}, 20]}, 
      {RGBColor[0, 1, 0], 
       SphereBox[{4477.2, 3022.5, 1717.0000000000002`}, 20]}, 
      {RGBColor[0, 1, 0], 
       SphereBox[{4375.2, 2784.1, 1845.1000000000001`}, 20]}, 
      {RGBColor[0, 1, 0], SphereBox[{4313.1, 2875.5, 1859.8}, 20]}, 
      {RGBColor[0, 1, 0], SphereBox[{4306.5, 2706.8, 1803.9}, 20]}, 
      {RGBColor[0, 1, 0], SphereBox[{4316.5, 2718.5, 2084.2}, 20]}, 
      {RGBColor[0, 1, 0], SphereBox[{4206.3, 2674.4, 2045.6}, 20]}, 
      {RGBColor[0, 1, 0], SphereBox[{4339.3, 2745., 2204.}, 20]}, 
      {RGBColor[0, 1, 0], SphereBox[{4368.3, 2898.6, 1550.1}, 20]}, 
      {RGBColor[0, 1, 0], 
       SphereBox[{4215.8, 2761.7999999999997`, 1430.8}, 20]}, 
      {RGBColor[0, 1, 0], 
       SphereBox[{4034.7000000000003`, 2567.5, 1473.4}, 20]}, 
      {RGBColor[0, 1, 0], 
       SphereBox[{4005.8, 2669.5, 1507.6000000000001`}, 20]}, 
      {RGBColor[0, 1, 0], 
       SphereBox[{4005.8999999999996`, 2558.8999999999996`, 1366.1}, 20]}, 
      {RGBColor[0, 1, 0], 
       SphereBox[{3962.2999999999997`, 2461.3, 1555.6}, 20]}, 
      {RGBColor[0, 1, 0], 
       SphereBox[{3992., 2467.7, 1662.6000000000001`}, 20]}, 
      {RGBColor[0, 1, 0], SphereBox[{3813.4, 2476.7, 1549.1}, 20]}, 
      {RGBColor[0, 1, 0], 
       SphereBox[{3767.4, 2402.7000000000003`, 1605.9999999999998`}, 20]}, 
      {RGBColor[0, 1, 0], 
       SphereBox[{3786.5, 2570.2999999999997`, 1585.8}, 20]}, 
      {RGBColor[0, 1, 0], SphereBox[{3782.1, 2468.5, 1450.2}, 20]}, 
      {RGBColor[0, 1, 0], SphereBox[{4306.1, 3385.9, 1859.3}, 20]}, 
      {RGBColor[0, 1, 0], 
       SphereBox[{4394.2, 3362.2, 1899.8999999999999`}, 20]}, 
      {RGBColor[0, 1, 0], 
       SphereBox[{4190.2, 3350.3, 1938.8000000000002`}, 20]}, 
      {RGBColor[0, 1, 0], SphereBox[{4102.1, 3375.1, 1880.9}, 20]}, 
      {RGBColor[0, 1, 0], 
       SphereBox[{4198.5, 3202.0000000000005`, 1974.8999999999999`}, 20]}, 
      {RGBColor[0, 1, 0], SphereBox[{4301.9, 3183., 2012.}, 20]}, 
      {RGBColor[0, 1, 0], SphereBox[{4130.299999999999, 3181.7, 2060.5}, 20]}, 
      {RGBColor[0, 1, 0], SphereBox[{4168.9, 3110.9, 1857.9}, 20]}, 
      {RGBColor[0, 1, 0], 
       SphereBox[{4220.4, 3150.1, 1767.2999999999997`}, 20]}, 
      {RGBColor[0, 1, 0], SphereBox[{4211., 3009.9, 1879.}, 20]}, 
      {RGBColor[0, 1, 0], SphereBox[{4018.7, 3105.2, 1834.7}, 20]}, 
      {RGBColor[0, 1, 0], 
       SphereBox[{3977.9000000000005`, 3017.2000000000003`, 1889.5}, 20]}, 
      {RGBColor[0, 1, 0], SphereBox[{3973.2, 3196.5, 1879.6}, 20]}, 
      {RGBColor[0, 1, 0], SphereBox[{3983.5, 3096.7, 1688.2}, 20]}, 
      {RGBColor[0, 1, 0], 
       SphereBox[{3873.2, 3089.9, 1674.8999999999999`}, 20]}, 
      {RGBColor[0, 1, 0], 
       SphereBox[{4020.0000000000005`, 3186.7000000000003`, 1634.}, 20]}, 
      {RGBColor[0, 1, 0], SphereBox[{4044.2, 2977.5, 1624.5}, 20]}, 
      {RGBColor[0, 1, 0], 
       SphereBox[{4018.3999999999996`, 2973.9, 1523.8}, 20]}, 
      {RGBColor[0, 1, 0], SphereBox[{4147.7, 2982.3, 1633.5}, 20]}, 
      {RGBColor[0, 1, 0], 
       SphereBox[{4009.7000000000003`, 2891.6, 1672.}, 20]}, 
      {RGBColor[0, 1, 0], 
       SphereBox[{4185.799999999999, 3433.4000000000005`, 2065.8}, 20]}, 
      {RGBColor[0, 1, 0], 
       SphereBox[{4091.2999999999997`, 3423.4, 2145.1}, 20]}, 
      {RGBColor[0, 1, 0], SphereBox[{4287.1, 3517.4, 2083.5}, 20]}, 
      {RGBColor[0, 1, 0], SphereBox[{4360.6, 3531.5, 2017.5}, 20]}, 
      {RGBColor[0, 1, 0], 
       SphereBox[{4297.8, 3596.9, 2204.2999999999997`}, 20]}, 
      {RGBColor[0, 1, 0], 
       SphereBox[{4209.599999999999, 3659.7000000000003`, 2209.5}, 20]}, 
      {RGBColor[0, 1, 0], 
       SphereBox[{4313.1, 3500.3, 2322.2999999999997`}, 20]}, 
      {RGBColor[0, 1, 0], SphereBox[{4220.6, 3438.5, 2326.6}, 20]}, 
      {RGBColor[0, 1, 0], 
       SphereBox[{4079.3999999999996`, 2252.6, 2381.}, 20]}, 
      {RGBColor[0, 1, 0], SphereBox[{4131.3, 2277.1, 2289.3}, 20]}, 
      {RGBColor[0, 1, 0], SphereBox[{3948.8, 2210.2, 2389.9}, 20]}, 
      {RGBColor[0, 1, 0], 
       SphereBox[{3887.2999999999997`, 2196.3, 2315.2999999999997`}, 20]}, 
      {RGBColor[0, 1, 0], 
       SphereBox[{3878.3, 3390.9999999999995`, 2938.2999999999997`}, 20]}, 
      {RGBColor[0, 1, 0], SphereBox[{3821., 3425., 2849.2999999999997`}, 20]}, 
      {RGBColor[0, 1, 0], 
       SphereBox[{3849.1, 3456.7999999999997`, 3022.8}, 20]}, 
      {RGBColor[0, 1, 0], SphereBox[{4079.8, 3368.6, 2787.6}, 20]}, 
      {RGBColor[0, 1, 0], SphereBox[{4024.1, 3406.7, 2908.}, 20]}, 
      {RGBColor[0, 1, 0], 
       SphereBox[{3910.7999999999997`, 3153.1, 2874.6}, 20]}, 
      {RGBColor[0, 1, 0], 
       SphereBox[{3860.7999999999997`, 3148.5, 2751.6}, 20]}, 
      {RGBColor[0, 1, 0], 
       SphereBox[{3778.6000000000004`, 3200.2000000000003`, 2728.5}, 20]}, 
      {RGBColor[0, 1, 0], 
       SphereBox[{3917.3, 3071.3999999999996`, 2641.7000000000003`}, 20]}, 
      {RGBColor[0, 1, 0], 
       SphereBox[{4022.9, 3052.5, 2657.1000000000004`}, 20]}, 
      {RGBColor[0, 1, 0], SphereBox[{3835.2, 2944.9, 2614.}, 20]}, 
      {RGBColor[0, 1, 0], 
       SphereBox[{3850.5000000000005`, 2918.4, 2507.}, 20]}, 
      {RGBColor[0, 1, 0], 
       SphereBox[{3876., 2859.7999999999997`, 2672.8}, 20]}, 
      {RGBColor[0, 1, 0], 
       SphereBox[{3658.2999999999997`, 2961.2, 2641.7999999999997`}, 20]}, 
      {RGBColor[0, 1, 0], SphereBox[{3623.8, 2838.7, 2601.8}, 20]}, 
      {RGBColor[0, 1, 0], 
       SphereBox[{3904.3999999999996`, 3172.5, 2528.8}, 20]}, 
      {RGBColor[0, 1, 0], 
       SphereBox[{3965.9999999999995`, 3278.2, 2535.5}, 20]}, 
      {RGBColor[0, 1, 0], SphereBox[{3826.4, 3144.3, 2425.6}, 20]}, 
      {RGBColor[0, 1, 0], 
       SphereBox[{3774.6000000000004`, 3060.5, 2408.6}, 20]}, 
      {RGBColor[0, 1, 0], SphereBox[{3811.7, 3245.5, 2321.9}, 20]}, 
      {RGBColor[0, 1, 0], SphereBox[{3890., 3318.3999999999996`, 2338.}, 20]}, 
      {RGBColor[0, 1, 0], 
       SphereBox[{3822.3999999999996`, 3184.7000000000003`, 2181.6}, 20]}, 
      {RGBColor[0, 1, 0], SphereBox[{3911.8, 3118.3, 2179.4}, 20]}, 
      {RGBColor[0, 1, 0], 
       SphereBox[{3733.7000000000003`, 3120.9, 2160.1}, 20]}, 
      {RGBColor[0, 1, 0], 
       SphereBox[{3837.8999999999996`, 3288.2, 2085.4}, 20]}, 
      {RGBColor[0, 1, 0], 
       SphereBox[{3866.4, 3246.3999999999996`, 2003.1}, 20]}, 
      {RGBColor[0, 1, 0], SphereBox[{3677.3, 3318.1, 2339.6}, 20]}, 
      {RGBColor[0, 1, 0], SphereBox[{3672.5, 3441.5, 2346.}, 20]}, 
      {RGBColor[0, 1, 0], SphereBox[{3568.6, 3242.2, 2349.1}, 20]}, 
      {RGBColor[0, 1, 0], 
       SphereBox[{3569.8999999999996`, 3142.4, 2344.}, 20]}, 
      {RGBColor[0, 1, 0], SphereBox[{3436.9, 3302.2, 2368.2}, 20]}, 
      {RGBColor[0, 1, 0], 
       SphereBox[{3435.1, 3404.6, 2332.7999999999997`}, 20]}, 
      {RGBColor[0, 1, 0], SphereBox[{3331., 3221.8, 2293.5}, 20]}, 
      {RGBColor[0, 1, 0], 
       SphereBox[{3353.4999999999995`, 3222.6, 2184.7000000000003`}, 20]}, 
      {RGBColor[0, 1, 0], 
       SphereBox[{3329.9999999999995`, 3115.9, 2327.4}, 20]}, 
      {RGBColor[0, 1, 0], 
       SphereBox[{3229.3999999999996`, 3264.6, 2307.9}, 20]}, 
      {RGBColor[0, 1, 0], 
       SphereBox[{3403.3, 3307.3999999999996`, 2516.5}, 20]}, 
      {RGBColor[0, 1, 0], 
       SphereBox[{3315.9999999999995`, 3383., 2559.4}, 20]}, 
      {RGBColor[0, 1, 0], 
       SphereBox[{3473.4, 3225.9, 2594.6000000000004`}, 20]}, 
      {RGBColor[0, 1, 0], SphereBox[{3544.4, 3164., 2561.2}, 20]}, 
      {RGBColor[0, 1, 0], 
       SphereBox[{3449.4999999999995`, 3222.5, 2737.6}, 20]}, 
      {RGBColor[0, 1, 0], 
       SphereBox[{3444.6, 3325.1, 2771.3999999999996`}, 20]}, 
      {RGBColor[0, 1, 0], 
       SphereBox[{3529.2999999999997`, 3164.8, 2782.3}, 20]}, 
      {RGBColor[0, 1, 0], 
       SphereBox[{3317.6000000000004`, 3155., 2772.5}, 20]}, 
      {RGBColor[0, 1, 0], SphereBox[{3282.6, 3049.1, 2699.9}, 20]}, 
      {RGBColor[0, 1, 0], SphereBox[{3335.7, 3010.8, 2624.6}, 20]}, 
      {RGBColor[0, 1, 0], SphereBox[{3044.3, 3027.3, 2632.}, 20]}, 
      {RGBColor[0, 1, 0], 
       SphereBox[{3030.5, 3180.2, 2641.7000000000003`}, 20]}, 
      {RGBColor[0, 1, 0], SphereBox[{2940.4, 3214.8, 2587.}, 20]}, 
      {RGBColor[0, 1, 0], SphereBox[{3020.1, 3212.4, 2747.4}, 20]}, 
      {RGBColor[0, 1, 0], 
       SphereBox[{3119.1, 3230.8999999999996`, 2598.1000000000004`}, 20]}, 
      {RGBColor[0, 1, 0], SphereBox[{3074.7, 2985., 2487.6}, 20]}, 
      {RGBColor[0, 1, 0], SphereBox[{3174.6, 3023.6, 2457.3}, 20]}, 
      {RGBColor[0, 1, 0], SphereBox[{3079.6, 2873.8, 2482.9}, 20]}, 
      {RGBColor[0, 1, 0], SphereBox[{2971.8, 3031.4, 2386.5}, 20]}, 
      {RGBColor[0, 1, 0], SphereBox[{2996.8, 2992.6, 2285.4}, 20]}, 
      {RGBColor[0, 1, 0], 
       SphereBox[{2870.6, 2994.6000000000004`, 2413.9}, 20]}, 
      {RGBColor[0, 1, 0], 
       SphereBox[{2968.6, 3142.2000000000003`, 2380.9}, 20]}, 
      {RGBColor[0, 1, 0], 
       SphereBox[{3305.2, 2843.4, 2558.2000000000003`}, 20]}, 
      {RGBColor[0, 1, 0], 
       SphereBox[{3315.9999999999995`, 2631.1, 2497.8}, 20]}, 
      {RGBColor[0, 1, 0], SphereBox[{3687.2, 2552., 2505.6}, 20]}, 
      {RGBColor[0, 1, 0], SphereBox[{3900.6, 2544.7, 2525.}, 20]}, 
      {RGBColor[0, 1, 0], SphereBox[{3922.5, 2652.4, 2543.4}, 20]}, 
      {RGBColor[0, 1, 0], 
       SphereBox[{3912.7000000000003`, 2517.8, 2382.1000000000004`}, 20]}, 
      {RGBColor[0, 1, 0], 
       SphereBox[{3834.2, 2467.2000000000003`, 2344.6000000000004`}, 20]}, 
      {RGBColor[0, 1, 0], 
       SphereBox[{4015.9, 2555.3, 2307.1000000000004`}, 20]}, 
      {RGBColor[0, 1, 0], SphereBox[{4117., 2622., 2361.3}, 20]}, 
      {RGBColor[0, 1, 0], SphereBox[{4193., 2652.4, 2305.6}, 20]}, 
      {RGBColor[0, 1, 0], SphereBox[{4105.2, 2650.9, 2456.5}, 20]}, 
      {RGBColor[0, 1, 0], 
       SphereBox[{4017.4999999999995`, 2525.6, 2178.1}, 20]}, 
      {RGBColor[0, 1, 0], SphereBox[{4097.8, 2545.6, 2123.8}, 20]}, 
      {RGBColor[0, 1, 0], 
       SphereBox[{3946.1, 2465.2999999999997`, 2145.1}, 20]}, 
      {RGBColor[0, 1, 0], SphereBox[{3066.5, 3522., 2850.6}, 20]}, 
      {RGBColor[0, 1, 0], SphereBox[{3013.5, 3629.9, 2904.4}, 20]}, 
      {RGBColor[0, 1, 0], 
       SphereBox[{3024.6, 3718.3999999999996`, 2861.3}, 20]}, 
      {RGBColor[0, 1, 0], 
       SphereBox[{3141.3, 3532.7, 2741.7999999999997`}, 20]}, 
      {RGBColor[0, 1, 0], 
       SphereBox[{3162., 3622.0999999999995`, 2704.7000000000003`}, 20]}, 
      {RGBColor[0, 1, 0], 
       SphereBox[{3191.1000000000004`, 3451.8, 2713.5}, 20]}, 
      {RGBColor[0, 1, 0], 
       SphereBox[{2535., 3352.7000000000003`, 2587.1}, 20]}, 
      {RGBColor[0, 1, 0], SphereBox[{2631., 3297.6, 2576.7}, 20]}, 
      {RGBColor[0, 1, 0], 
       SphereBox[{2654.7000000000003`, 2920.9, 2505.3}, 20]}, 
      {RGBColor[0, 1, 0], 
       SphereBox[{2919.1, 2436.1, 2328.6000000000004`}, 20]}, 
      {RGBColor[0, 1, 0], SphereBox[{2824.5, 2487.7, 2339.8}, 20]}, 
      {RGBColor[0, 1, 0], SphereBox[{3017.8, 2526.4, 2255.}, 20]}, 
      {RGBColor[0, 1, 0], 
       SphereBox[{3119.6000000000004`, 2484.9, 2273.7}, 20]}, 
      {RGBColor[0, 1, 0], 
       SphereBox[{3000.6, 2518.2, 2145.2000000000003`}, 20]}, 
      {RGBColor[0, 1, 0], 
       SphereBox[{3013.9, 2670.7000000000003`, 2298.9}, 20]}, 
      {RGBColor[0, 1, 0], 
       SphereBox[{3006.2000000000003`, 2677.3, 2409.6}, 20]}, 
      {RGBColor[0, 1, 0], 
       SphereBox[{3106.2999999999997`, 2723.7, 2267.8999999999996`}, 20]}, 
      {RGBColor[0, 1, 0], 
       SphereBox[{2893.9, 2744.7, 2242.8999999999996`}, 20]}, 
      {RGBColor[0, 1, 0], 
       SphereBox[{2888.2999999999997`, 2774.7, 2123.4}, 20]}, 
      {RGBColor[0, 1, 0], SphereBox[{2796.5, 2773.8, 2329.1}, 20]}, 
      {RGBColor[0, 1, 0], 
       SphereBox[{2717.2000000000003`, 2822., 2292.8999999999996`}, 20]}, 
      {RGBColor[0, 1, 0], SphereBox[{2806.1, 2748.8, 2424.9}, 20]}, 
      {RGBColor[0, 1, 0], 
       SphereBox[{2893.9, 2311.7999999999997`, 2243.7999999999997`}, 20]}, 
      {RGBColor[0, 1, 0], SphereBox[{2837.6, 2322.9, 2135.}, 20]}, 
      {RGBColor[0, 1, 0], SphereBox[{3040., 2032., 2134.2}, 20]}, 
      {RGBColor[0, 1, 0], 
       SphereBox[{3221.5000000000005`, 1976.5, 2168.1}, 20]}, 
      {RGBColor[0, 1, 0], 
       SphereBox[{3083.2000000000003`, 2145.2000000000003`, 2044.1}, 20]}, 
      {RGBColor[0, 1, 0], 
       SphereBox[{3165.9, 2113.2000000000003`, 1977.3}, 20]}, 
      {RGBColor[0, 1, 0], SphereBox[{2998.6, 2178.3, 1980.2}, 20]}, 
      {RGBColor[0, 1, 0], SphereBox[{3118.1, 2232.4, 2103.4}, 20]}, 
      {RGBColor[0, 1, 0], 
       SphereBox[{3362.1000000000004`, 2307.5, 2344.}, 20]}, 
      {RGBColor[0, 1, 0], 
       SphereBox[{3344., 2401.6, 2316.7000000000003`}, 20]}, 
      {RGBColor[0, 1, 0], SphereBox[{3419.5, 2245.5, 2291.5}, 20]}}, {{
       {RGBColor[0.368417, 0.506779, 0.709798], AbsoluteThickness[2], 
        Specularity[
         GrayLevel[1], 100], GraphicsComplex3DBox[CompressedData["
1:eJw8W3k01O/3V0JaaCO0U4iSpOx5CZVIJZI22SJS9i1kiRAVss4w+wwz1rEm
EokQoZIlCaHEp7RoUfq9v//8/nLOPffcuc/z3Pta5oxN9lcsnOYLCAioLxUQ
ECT+bh1vlTnIZEC4cX30xd03EKA1Gbp0cyGUnP1td19hgLszTubSWDTsA91t
LpgXQtC+0vV6MAOysYUfU+tvwOzef7tqAwoxf3iJfFoxA6HrjKzvLo/5//zz
1auCLlTQYX0/YeGbo3EI8TD+8cCpAI2KcdFHfehYEtNgHh8Rh2SzPdnHAwog
fPgm80csHePHNZ4eOHwTvUEMaSqzANS3EulL2+hQuyEQnbHmJh5l870WJxXg
19m2BV/3M/BySYIZ60k8sld/n3HOyseD/pGWI+sZ2PshzaSRkwAJPitI8FY+
TJUap2W0Gaj4WrVfePctOHo/ZJAa8hGdV6j8wJ4B89VFJqNWCZjqEd8o8CIf
+/vldlldYOKGzopJrRsJKJc/r7LrXx6oTzqeVZ1iYmHBq/sDkbdwKd/XP2Mo
D3OTayc++zGR3LBdkjH/NmIOFB9VkskH89+VwzcjmFhh4bL/n9AtdD0kiTRo
5EN+77KhLT4sPPlH/umYEI+nf7841N3Kg7ops/BRBAuj3bNTn7wS0KR1bWKt
Sx7uBKlm7OGw8NtsKIk7mAA/kxgNo+w8RLiTW9LTWRjwjcja8DseV5f+KXrf
kAehh3vP1iqz0V7YeH3ibyx6ZvtbIw3zsNPGT0HtOBv1r1reOsbHYX2n9M23
q/Igvuuip0EkG5s9u/S/PohDvU/OZZUDeRjJ2MlpP82Gqkn7SIBqHIIproWd
vnlYFry16jtR57lSs9+JV9FY2f94qdL6PHx9WZX6hKjjJynWkj8SjU+lfqnK
Ezz43a8+HVTBhoiwq8pYWTSeeX1fvEg6D8l2ytc4N9hwlNnSfys3Gl/TjSIX
Hs6D5WTjon8/WMh7kHy/aW8kWlcf2bZUJA+11QIPVTew8aH0aG3tZASUOScf
Dz/jIVRzg7/eITa8xvJU/rONACUqV+72LA8rXUbrFsuxsfvzJ6WZ4gjoz1Di
7qnlgbyxjcpTZ2H3z1tVj0PCoKMaPvvlPx6MLD51xR1hoXLM9wldKAyUx4t6
ekp54N/S+PTXmYXQxnZ5yXOhML12bHa4n4dFZyVq1h9mwf+DwOIz5tcw/qFp
/V+JPCjeEKJQiDkJFpDvC6gMhXdr7brMFh4qpYXubb3ExJp5AR4VgyGQf2L7
rfAmD+XTQs2q55nYl2kc4dt9FaQP6R9cmDzI2woXss2ZYGR8/binMBjvJ3+u
OD7CQ0wp2bAjnIHMBQMekYvDkUDNdO6/wkP+jQXGl1IZOFWyPd2kLAz5b2UP
PdjBwxeNdv5OFwbO3DV6srf2Gpr15tW9UuOhzfFCccpxBi6TOnV7d4ch92/A
m29ePHS724mEfadjZ/rNwrMzkSg8knCD/5uLFp2rP2eXMcDR9E07khCJwI4m
lZW1XHgFbOyMeEHH0vlmy98IRuJfUivHis9FKFf4rfA9OtLs7LdOXorE7hWJ
At+nuHhn9mr9uk461myfoA1uuYGNUpKc+QFcjJSwVWU/03Gs39zayCcaFzqM
3iQc4sIvZG5kUwnRz+vx2GKbaDxxNrZzVeDCX3JH19q7dMxuj3xhtvgGIgol
lQYtuej4oWB6iMCxJQ7shObkWJSqJ6XJfMyFbsl2u+3XGBBoEbi+Lj0GTULF
axY8y0UmZ0dDjQUD1/lrE5+1xCBIgvQzJCMXKpNbC/r2MXDHtD7zamMsnI2C
fe6W5aLBQlPX35p4l88/LWpuxOF8pe5H2sVcBGT8oJQfZcImt6XkpW8sJig9
RtY2uYiZOnP9ww4m9PK80gSqY/HH/twF9XW5eMHO2sjdQ+DMV+qe921x8Lpa
v+Ta9lzMZmlenjrNwvx7grlL6bH48Phf5et3OdB/Gxf2ficLKUu37r7/IAb1
QxzdkuEc1MqMSL+TYsHL6cGs0YpYxFY9c/zCyMHVnjsiH/axMLgs40ra91gU
ZSsMrWHn4K5xd9DiURb+/dzQbSEYjbV77/gEeORgvfrbVYUMFtLPb+ZJUaLg
pu/aFhiUgxVhRttOJLIQVT07cfhHFHTDPl7q0cpBTKJ2Er+LhUnLHxIxp6Mx
Fbp81asdOXg/zV7u9YvY341rLqiMhMOAWxuhsTIHu5rdtm0pY4EiE/SI+jUc
ZAmHB0u35MCy6s+JNhYLCz6LFoeeiIDVC5W2zHcciI5o6MpMsLB8hnt8yf4I
/Ha5mdjQxcFdrv8T8XgW5JXkizhhVzHvt3nz1RoO/ht53/7emoWKSge544+D
US42IM/q5oDtK5tec4yFRS85XVK1Ifi4bJ5pWBoHZrrFie+iWAjc72rrHhSM
PX+8pk6EcvB1g36N8R0mCi/sjtrwxx9Kr8cUayI4uL15V3BZMBPLvGUuvn4b
iHvz7pwJpXEg9/V5/aHrTGw6GLrzzX9BeH3Ox6fLgYMb/w0K9qcx8VAn4/Cm
RYE4rNWK5cYcbHXx0d5ny0ALq9tnuVwAJCWFnFbrcWBQvldf14EBofcsZ7uF
QQjaNTpf3Y6D0fl+LtsJ/iW3ZJ52XXoV0QIR4UwFDtpKeQ67Ahiwi2l1kVEM
hOwIbeSGIAcibpULttrR0ZY6smndtmD8JX/Y4dbHhrmqsa+2Hx2lPy0YXuUh
WJsjiZiFHLhVd3SocumQDrbrP21O4JXd77jQ1wQf/DA8vyGF4F+ZLzbCDcGw
PNEWZFfAxnTyK8dFS+lgOhp4corDUeleuzzLlOCDksMjrXJ0lKf5Prn4v/f6
oOt7kOCDskW04uALdDwo4m4vUozAsG9vwp9LRP6E0q77R+jIC/HrnkoOB/XX
aaVju9ngPGdFau2hY4HacpXz2VH4JBOpsJHJguOjfW/OmtBxR0b4S/W2aPTe
b4+Vf8NCwuUfP4UI/ZCZ8n7NaHEUnJWquv/0s9AReip7yJcOsfyv1jFyUQiJ
vewzQ2PhEeN0dV4zHS9CFN0qNWPQKleTVCTMglTDy8e5r+kQD9xsPTAag+kI
r/sHdIj63j/HJUQYSJ18duzL2hg8O/3O3NyKBc3joW+kvtFxevq5U9uVG8j9
oyJfsZHYN5qB9KsSBvj3jGcMDsUgsDv6+mw0E5MkdvSFLgZG9zh0MhYS+xjl
NuJazMTXb52umoNE/bTL4R/0YrB9h+5TkSEmxn5f+pvzkAEHmWPsG9duYOaa
tXt6ORPLT/l9KecyYTiaqH4jPhpvyhtuPl3DxJPVeo8e9DBhkP6SZKt6A2Mf
9ywN2cvEd/Z9x6tdxN/of0laN6Nxd2CvZII/k9BJ35K9mUz8eH5f2W48CvE5
T+++tmRCTnqoX9mUhQKhtNrDrEhcfqPo7POSgVurxCIr4ljIV6JeWD4Siber
6wNOfWbAml716d//9Iz/3pU34yNxaSxfd6UqcV52wkGf3Sw0W+y+1GQeid95
q5S3SzAhdMOmQ8GAhbtZa/44LrgGs8vbosQrGDgf3zXMDmNhIXs4w8ApFPIb
KQN/2hlQbuyaJRH86xMhQl5lH4o451t71y1nouOhzYe1iiwIBGFOY941FJWt
Gdvxi4H89Ag/60dMlOSLXGkP9cey2wPHz2UxoHYmgxzzjYniVAc17io/KEbv
OnOxlIF7pscCXr1mIlxD8piEpR/2SvKe3Z5hQD1G24LNYyLSvCpB64E/5DdY
NV0n3mlrU9dvXzEmxF9eOb902As//zS9WONN8E34Nfm365h4mrHoZ3mHB4Zc
3huXRzNAeiQep7qAiWMkz4leLU9oP5wqNGpioFLU4VzjNwbudndbqJp645hl
214uMTe+li4Vu6QYkKpY/8VJ3Rs73VaQQkQZaGhZpqM/j4G5/459+CPriUv1
q25sW8nAOOvhC7ExOp78mbtUWOEJcVnS3INjDKTvkDom+JeO4YZWX6lmb7xo
SV+x7CADemdU3WtO0HHY81BFmpMfzLdcfvziFh1vX4WsXqtIx0/Xs6tbq33w
OMMp7nw8HfeCQw6rL6KD8sX1RG+ALwQW+8j+aaJDcp4q46UmHd9+Ws+wNvkj
NjX4rEcLHVlb5bcUfqMh9Wjsf2MdQYj3SDHwWE3s28PtQSGlNFybWVj78ngQ
uiLOc/bO0XBzeW2VYBoNRsfJXatTrqJl09nNl1XpsAyqcNr9iobT+Wvnb10R
jOviSQ8oxP43zmR7WxM+4gvNd0XR82ug1AVVOWbRkEhmfvHRp+OR+ZLGJXv+
p98qX4Z60XBdZPqJnhIdufG6w8+/h0FivsWRaRoN9+w+mmy0pWNQzG0LJZeI
z61Uf/WUBkubz1pL5BkwZqW9aKmLwNs7wnU9+jSMmB1k+xP7fkxuzqtnbSRC
dh0rfL2Chm+fT64U7KVj3sCf+7W1kRCQnxa+b0yD018BTtoiBr6fS13Hd4yE
QyRbqoLop/rQrZLnRQx8PU93P2gXTejgqO0aojTcub0xTJnA8/ZHFgEe+6Mx
azDr4jlIhUDB6dFV5gxsqG+1bTgcjVjbhvc6UjRsu9gsVUPMl5HtGiuySzQ2
XTPPn7ePhsktVVsdCJ3WcdvzWXZpLBbHJumFbaLhueFD1Yfv6DBoP+znrxWL
2pMH6hS+UmH2uvpX4BM6VP1nGAxKDDwHdaWOKxD9Pyj/spY4b62mzN8WmVjU
iMfc5VnRsPZinzvnKB3vpac2R1+OR9P2EcfW8zSYTJt1+W0k8PBR3OIe4Xjs
/M9keJ46DXetzBrrRenw+sCT1LK6iYEFbzxlL9Dg3NZr91WLjn/6Yqrj1Tfh
beT/7WMSDZcEbdlXH9BQUhK1uWThbewUDvz2q4SGXQcCNuQH0bDv8uSDE5tu
o+XYx7oRKg3vxx/L7nWmYchbibbq1i2sq2nZvqSPhk3MvNwlPBos7j0S9vS9
heueJ8/LTtHQttzeqY3gqYUVJbK3S+7ApFr0UYk0HXtfVC/y/UiDn6ucQadQ
Ig5mBv3ct4XgRfkL8RXDNOBixHLlljtgRGWUNjrSkeOweFx8DR1dZSu+vve/
AyZH8ZqGDR0ZaoLMkFE69k1PqWtIJ6FpRjL4hTsdjEe/268TOtbkF+vIncAk
6HorlFhcpSMx4h/5XRkd3aPlCxeeTIJpdc2HX7V03JgW8RoYp+PZwNxUwY9E
dOvn86/y6ZBK2PVlMo2B0ntDu9OvJuPXorCDvZfoUOdFl5mfYaCTme9V2ZAM
49POHw/4E3t08GqwlBeBBxOJx6hjyYhq/Aq7Sjo0lRTvleczcPXf41VhWcnQ
8luS/SWfwAWzGeH1hK+fJ3CDpf31Loo3ck2MO4l7fr2+oZrQ1W37V3pFiadA
M83su+p7GnaouHg0xzIgomqvEeuRgp0P+//eWkUn8F2/RKmVAZ0PL133WqaA
a6JlwfhLg8uPp2vfnGVgvV7xi0VHUjF/oOPYk59UvIl75rFfjuDHsFWfhI+m
guKfI3t2Iw1FuUkuDA3ivO6J5EUtqbjc0cuo1aNBW/LOKh3iXFNbVSLEmlPR
uXv+cyVJGhZMHRwtJM7xdmy2vUMmDVcjzra/OUTFygUDd1ck0KGScETotUga
ZJcKDo/EUJH3NqmdRviIM4u0+N6JaTjCWrPCLo2KrOa59frEu4g5jl51YaYh
R8Zv7rQNFWKGgSuE82iIDBq4H7cgDZcW7MzOlqMi9KKcCqOQBm+/2bAtP1Jh
+Efe+eNFKvjtzn9COTSslgqkfohIQzDb88+cBxX7cmreDjFoUFh7ut/8ThpY
BVd38ZWosHjbq9F5hwqJYmmLe/Gp+Plwn8w2Vyp++Q11hhRSCR20u3HiViqW
1ImUDuZScX3zUJU3jYrpsw4iK6XTEBB9YdqTyBtI6N3YFEEF3fRA8pBkGhyj
adYPrlAJ/n6vcTiYgsXHlvtUi6VCkCZI4krQoGPXH3zvMwW7I2Y+RCmlIpWm
+fu4DoHPdZaPJp9RYDoslSFZmgrlwgj7w0T8b5xdaNhpCjYV75I7nJ6K9ILD
gkyijpCK7pZKEQq6FjT5ZgqmIuxmu/8VHTo2L79I+nSLAltZV8WebakIqFM1
8yX239DqbXC4EwXRxXtGvEtSYSZ62n7pLiLfq0T40Jts/EpOVt0TlwrL5z8T
RHbTsUHzb8SCKKJ/bU8jw4BUqJ390eVJzFNAYuU8rX8UzDKN75IyUyE0JKez
fy8Dgzf23NNpo+DYu16S2to0JD1cm/hLlYFolavaIscpsAsUMuv7lYpa3c+K
W44ycP9BU5irBRWlR5tOjlxMQ6tdgtvtnUwMWejLHLhKxXy/S/aDHmm49q9u
/vcfDNzMs5dXsaYi5rmos8xwGpw+S199MsSAk9TH+GMqVGgXOJ5d35+GYovR
EXtCp4klTawVVaah8teB57USGVAY0dz60ZHQcwvfyS3XpeHklMr1s1/ScexY
zS+SLBNvXPptywh+iD42JV93MANZraaX5Bcxkftl6GQ+sTdjZ4X95C5lwPts
E8nXjInhg+dWn3xJg27SafHv3ZnIZshw0jYzoT+8Rdmin4aVg7KC25IzUZM1
5d81xsDDFzWlINOgXmKYa/Y4E5ojwnk/CJ3qoDND3Z9Kw9kLwWUSoiRIf9jV
X72Mib7jFaUfCJxXHOhJs80nQyNjZ2ZjBAPwCa2LJfTDS5ndazrMyMjJFOzJ
P8LAyXx9JPwPP3e+0C7XJIOlPc/4PsFnX+IDdk0ROJ381b/COIMMda0dIi/C
GUgA+eIBop/N7pfUH0xkIWPE5e1mAvdU4VVtTOzdyd6ii++jsyBQY7+pMIKO
uvNGO9T8aWCuPnbi854scBRu2fZl0rHe7vLrXQQvePCWbGrMzALM764/SuiT
GCfLBd0NVOy39jI4fTcbWs9cd7dI0pHvOpD1rJOKnW91VXma2WifUnaMI/pe
NDi91q2UivNr9oRLd2Zhx6nFwfkL6RjtdYn05FDhm+SW1LwtG5k6hw5P6dJx
6qjfDetzFIzpXQl/2J4N2wh/gexeGpp8N9FLLSjYEzFmJB6cDV2b/p54gr+u
Sz9renWGgpPJ9x5bi2bjyu9hjbRmAi++yeUHuVCw8Mi++aJnspEkd802Zz4d
vDGBYZXwLNCFHhp1JmQT82fW1WxKR1IjTfP6/iz0MRusSoj+96u5yMQS/PSY
1zz9LyoLoXpyWWbNWUgo3zh5lti7N62KJO7DLOzPXh/vuj4bXapCzOyLdLhE
ZL46oUyGorv6Y7sD2fjY0Ck+uZgBRTvtV+qdJDS7LKzKJd7l/qN9Ww59oiPC
6WP4WXky6ie8lp0Ly8KWp3mfLOYzUB9tGnEtjIxNn7LXSA5kwapNp+/begZq
ta/tcEwmASIqxg6G2WDG6/ePzjHASNW5ba1CAtXMZf2qkSzMO+efrU3M+ZH3
6v0LE0lYNV4TkReaBU0rwTsfiDl0iw+4KjFDQiktMnf2TRb6I1uf3hViYlvG
XJe+IRmWBrcivd5nY4Dv1aPWyUTqQgZPdI6EmXUzGn8ysrHN3XteowAL751G
SZN2ZBzNfO12fE82rP8Tmpn/h4nQGTyS5ZBRUONT0Xw9GwvVhdquPGViw31H
jdj0LKS6+qYsFiJw1/XPrI8nC3aWAo9I17JwpuTlYHIvBSzzan8+n4X7l9tT
8C4Lp7v2Dlb4U/Dc9prDei4LgS/VFqn8zcK2b8eVdHIo2BBcO/7WhYX+GpE/
i8ayMfQzSPleMRWJNw+suZPGguTfM/NylhE4+ebUQTIxj39rJwcn+1hYM/lZ
Ny+Igi06rF26BJ+55cTGiz9l4W0eSUP8KAVhVo8lbaKo+Of9rokfw4LRyx9S
m0kUHHUL/zByhgZKpNBv8bUsVBr4PY2apuDgqEun/lVCT/9wiJchfOAmD3Mt
FQLHWp5v7ll3nAbrNWLS33exMK512/bvfCq6bPQ+1xE6z4lTGD2xgIXld7XC
tWsokHDX/J1H7AlfP75M2pyJtf7vgllLqKiVym8f1CB0TOoOlVxnJqTf/RAz
MKDi5TnKuWFiDzeialO3MRPCGkVdmiupUC5Riiscp6Hqg2Tu/m1M9I+vf/1g
HQWvPL1/xgXRccjqHdLSGZBpOeZBtqPgTmWR3m1C38zzXzGsnMmARP+lGuNS
CmIzpvIPMwj+359lOeTIQPdPra0uHhR0WBS5mDjR4b/5SomZAwMVjoL5q1Oz
oJ31u2w3hw6WU2AHbQ8Df3/sfZWbn4WSZvfubZN0pGjyRB23EXor6vKrfc+y
8FmuaovJIB2+AVY1k+/puPlFLb+oIgv+P/YLWRB4FMWSu670lcCfpWeXWcWQ
EA2DhW8KiH6k5J5KE7qHxGXcUbhOAoO/SucrobsZHlLzPkkz8G7xzt3HPUhg
U8P0736kw/Hulu0JL+jovDxRGuZDQqxK/pJrLDo+6aj+rBigY/WVU6IBTzMw
I7q+fVU2oec+2dzs9GRgREDr/IfaDPQGtSpdI3zAAx9ZbwsPBj4VnrGRccrA
N5MLOw8T/ecW79c+q82A3PrQ+bmeGVjeW/liOJ3Qi9tCLV7rMNAcFSCVUpMO
7dU7P8URvjFUkqpw+DQTatPn3wpXp0M/aW+N/ks6Ko9X7FMi4soaD93/252O
9Igzff4v/oe/R2QrjJiob33FCtZIR7LIkSWPCF1mrqgp0kfEFRS/eG4KSsfW
qGsKID73Z84GiWvnWLA69KK34Vo6fqyrNdR/Q0d9SeyVt5YsHJnQetb2JQ0l
dT9tSocI/OUs6TxvQ8ztE2tnpak0jCre0ysj0XGHTPf7Z88Cef3a2++m06Ha
qJCrRPDBm4tLVl/ey8b1ut0hlybSccv+wP1REeKcduOBW9aycVcsjTztn467
hgk5p4j3GMsSt+0wYCPPLaTgItHPHo57KqWfjlmW+h8pRza0L/q4bg3IREsD
560EwX+HWS7bvWPZyPjE+6NzIBPfZm2E3UIYUDovs/iHDRv8DS+Zvn8zIBxt
ovUniwEhgfKvD+LZOJ6RtcJBJROvzdNWcgjdrWi8QFKnmg1DE//bG1aTkRJ8
5lvYPCZeF5ltCshgQ83XsXjlMwLfStZ9+7GFidItI671LkR+i3edYSQJZRrf
0p4S97vvs3/oIIkNy+xoypFWEiwFdqVbbWTC9eqQespTNnQ1bO1WuGWhRnSY
u+YbE8Z5/B/v89hYZLNv3GVdFp4wlGhtYiw0P2XZqAawEdausW5HARmHOZc/
U1ey4PyppyuNQZwrzzKtZ5aMfUvlf//3k4mR9lGPoz1sJKpbP+ccyYKciN/5
Pd9Z6Gl0H3+myMEfnce5i0SycMiSN3lAhA1ansfikf/Y2K6cOBR0hwye+CuJ
Y/+xsELyMcdgCQf1cnKLpXrJuF5Pi9V/zYKJan2kyn4O4iRfxNXzyJCtiSQP
DLExyThzkhzFQehU/bIvrmSIxq3pGB9h46CZ1n+tRL5qkqq0yE8SgkHYjkY2
/A6Y9gc5cKB73yD5FaFXUrytnxs3sCFDuWxsSifqZBlK331Fwphqwt7O5xzQ
rToMTNM4UEju3NnMIaF6Yc9TvXsc2FFcKg+c4uBUT4i1ihIJkh02Rk/zOFhE
vi9qFsBB8fCnvb9sCB78KVZu28SBqYVc8pEyDhKUfQOYoST8+fggRSk9B5v2
nrigKsSBqL+O2eGTJCy/LV2u45aDnNv7hJZ3sWEtTb58pjMTZmJzn5s9iHzh
xvGrY2z0t73MLPmRCQ03RkdlVg4yS3sPkqQ52O8TO7npFAl3noqxHY/kwuqT
ZUX7eTbWaA082riLhEfxQV+s5XMxm76ikq7ExgLRKpYuLxMxJu/JXNVcXHMe
VNmvw8YOowvtel2ZsIoNPlphk4vemk0qXp5syAmV/bZxIcFNts981Qou1G9G
7qweZmH6c1PQS20SvpYk2umLcvHF4fVBWyoLUSEn6u3KMjEYlHx9ejkXiwx7
5KXLWahINNw3NpwJ6w/9no0yXJi5XhP3+0nw9XSaikAWCcl1PCenQS5Glrb3
O61io2zhXPfeK8T90C6W/5jhYpx9q7DpJQvmDUtfZk1kYsfLLcce/+DCpC75
2hFijsLzOdtspUgo/u4ssOstF8aKz3lT29hoDtaakh4jIXCKr2/Rx4PyuabT
s8HEXpwsn0+uJMFL7vf4hy88tFRK55QRuHHz4YHxFuLeOltUjswRcUqT7pV/
J9iQGm3pPGhHQs/dcfYFoo6A+4SscQobNm5Wic9kyfidKP1JcTwPzTpVqnxi
7l7tlI08/B8J9h71qv0f8vBGZvCCVBQx/+v++m9wI0Gmscn968c8dH7rO3OZ
wkbhCdVoGoUE/vj6bQZEfrVEufxCYt7P/RKcPiBJxhPhXXFnp/KxUSzfam0c
G/d6zPT6X5NwxHdkdk9vPigN9xvLzQgcSDI/WnWawAGNrKWT7/LRYnawZJkz
G7/4QgsUUkhoezJJWvErH6apWvv8mGykf/QobD5EhszaO7PuAwVwybP0WyjN
xsicrIPoCjJaGr91kR4VQO34VjJ9gIW+cS9x4VQScl4GdioPFWDZApd3zsT9
337x8HRjOwk/lSR+//1dgP1nkx+0bWVj86rT9KgZMjoMUuSeBRdi8omZeWYu
C8bKve7PW8k4oR2xb8ahEIe4d9d9dv3f99Tqh1leZES8+9Lvl1mIxpDtt647
spDwX1m4dRaZ2COhmiMlhXAhjz5QYbDwelFvjmtpNqp2HmyVrCpEReqDe1a2
LPxefhYGadkQvMeMCaAVYt1g30feehZC+w4M5LoR+pj1fq5rqBCcDRCRXMzC
+eePjJ/HZCN2fbyB5+9CGLySe1lL6KWTRQafQhypCLxx9r36dCFKp5r42ctZ
YDi4XNhB+MQ1tXUPensK8WRiqXtKBxPVLYKPdXSpmFTJ9OhZXIS989uD7zxg
wnP1wOE4EyJ/pYuQsFQRlIRi6jP+MaEtLJnsvZmGj0rTvk+2FcGk/+67980E
/7LW0jzX03D3XN9Sv3VFIAWSnvjHEX6tVzjG+A0VZeesPrcoF2F0RcGmkgjC
J2oLBB14R8US5Usn1+kUIdmHo7e5nokbGkPD3d+ocG/W21nALELo92kfMVcm
WMEHz/T+oGKhyXrWiswiCJbMz+PJE75Sza+aUkLFx5X/fg/dKYK6mv5fl61M
bJoSM8wqouLo3fU3QkhFKPRRaWy9xAQnOuHyxSwqbje0GE+tK0ZnTPluI1Um
KH/bopvIVHR0ulO7pYohmX4uwHSCgRCdvQeLTlKx5bsxyVu8GN//joowpxiI
avi7w8KGinfjdMStKkbRf3qPybuYCJyOK9rlSoXqFlK1UVwxqo/ZfVhI+N/9
i986zhJxybyJzTm3izGxZO8thTcMGHvfyk7dQoVlWlODa2oxzAPXCfkPMhBg
ozXRvpmKy8sCzogkFmPjA5w/SfDqR0XegPZnKh7lld6IGC+G0WR9ZUcAE8tK
jlqN/aXCPMnvm/6XYlztoc/07GEiQcdZOrqNCgPGYEzXYj7O2Gn/C9RjwqW4
jtZXS0V5zbq1EvP42OJ7qs7zGlHf6aj9uwc0CBsNvviygQ+70dsDR14wcTWv
/WVYOw2H2g0/Wm7lY1jMpO1LIhMOzAqnrZU05L0X7VY/xIeh23wpEwoTz89q
fYnPocHlHKu2C3zUG5gosocIH7Tg9kKzWjranxj4uSvycaxn7YW/4iw8+ubs
NllHx7786TTFHXxsU/1kRGkhznWd1RBF6LaAMzcoyUf52N1ze7FZD8HnyU/t
RjvpWBDwKqTHhI9TYTXbuOtYOLSN1qyXysDelRnL1N8Wo6wj/fY04b+0BOuy
5kcxMMn94pA9UQyVpI62zDvE/MuV9j8rYyDsnSJzywI+vkvoSAneZaLN7K7I
4iYGusyeHb3/qxjBloJ9Ni+ZiG6NzQ8j3rN837u5I9eL4eMm2tRkwgS70W7u
mggTJmq7/gsg3jHtU3RryComLKLuv761j9A3Sz9XF+YW40zZX8M4MWJf4kZu
3rZl4tU6Wlt0WjG0dobpvzAk5rAx8W+VFaFbq/p616kUI2feomfOhP6qeRLK
XaxB6FbZC6mNpsUYq02R2naSgV+blf3c/ZhY56F9v+hkMTbXV1xx2c9Av+ze
5rUpRL8ihXMiOkS+4DZ55lkG1B6dvHTwKwMPD2/4+XpNMXbEUj7NehMzrFQS
fmuEAfvCOzfG9YpxKvKba1coHd+E6dx6Qp9NarYYnz5QDOWze+zenqeDTDmQ
EkzszaFXJ8uPbimGgMPQqOgJOoKXdQx32TEgIvTocI5WMUw9JZfnJNHQ7O5Y
GkL4m3CncddKos9rXT9C7UtpYDp1SIpQGNji0n9fza4YLxW2vtxN5Fsv1DU+
Q+hRnkhFtuy+YtAaDzhf9SD8orVK2pondGxzXPM7gtgLV+cO8uB7Ktrslv18
OUbHw5refYW0YpC1yxLub6BhOpaqMLuRgfa1et2zbOJ+1ljrT/wk9ufag0bM
Z0D7UWjCM+K9vhzwMherp8Is2PClIZ2O8a8Sc24r+GjKUL9y7jsVi38/8tnT
RoeGscW3Pcv4WD/3yvPcdhr+G+VknBNiIPmm5JUGIl9Pcs3y0vk07HBR+O3W
R4ehdl/Ar1V8jBX7i5W2UCEvwbOyJ+b/8Sr2jmwmHwseF7epraOBu/1siuoH
OhS75l+wo/AxYbP+qYEVDefevjKyJPrfOmOdoJnJB/lQysXdSjT0NW0Rip6h
o1Fz9oQvkV9epugm/4XA/R1X6iyWMXD3+GKvQxtL4GA8OTRPiIYGMapL014G
OIzzSu1bSpC87NfjrVo0lAjOZM1dYmD+iQDxC8tKkNL5+dBSaWJvNz+eiSXy
PwnJWQ8vKoGT8LsLowRei/wnWa5/mfAhuw1D1E+VYFti1uW1u6iYH9ger8Vk
4MQtY3LxhRJY/rlp+r/vq0WNVflqxB65uF84f+pgCaqf7FxAO0KFWFVAv2Yi
Az9XORoM6JTg7llDBfutVCQky1cf/MHA96nlU5eiSmC6xS9sY0A2dlkUWlxW
ZOJO5J3PyndKYO8emW78Ihv/7Iuu6hxgIsS9Yo2DRwmMUybGB9qyYcNUGJWQ
JHjmlaYU06kEKocHnlV6ZsNV/czilgwmVDMXtVkVlWDvP1MrBaMscBzfvrUt
YIIb/CFdpqAEg+ZUpkJrFm6lOwkGdjER9LHSgUZ8rpqA16Q14cOPuQxtH6lh
QkC0L+11UgkSi9ZlWcsTvqX83+KtLiwMHY19dGxhKeLra/3rp7PgJENI4NMs
mE0Vxr/8XoIEvUVVZc7ZyHfyCDoUz4IyW2DZyjclaGg1UuMgG0LzVScfpLPw
ULRv/+3PJXh09Penkhain41C8QYqbAw/vSGw6EApQqjz7RYFUjCsJhdUv4yN
w02y0kdVSrGfrtCwoZWCp3fqT9USOnEu6FSQm2QpZvsdE5ZnUhAQyry09wwb
yWG1dlt2lEKtT1/pzwEKDjr1+U4/Z6NLa2Q1w7QUQ9ISC7WoVPS1Hgi8Qmfj
9HSateSuUvRX/aD+5lFBtfN8u5bwJ8LBg0dG15biY+q8nCthxPvOCg5kf2cj
pEFpmdfuUkx/Xy9e4EPw67PaBX1mHOzrmq7LHirB8eKZpLW2NPRWGtTbLeVA
3JH87k1XCXpFu/mLiPk/+P3gCR85DgoC80V4j0ugx/AJN15Ng/6SpvRJew6G
xuePur4oQcWhFDvrTTRsvD4nGXaLg7US1K9xxHzO0dx7zpTRUB1fWOl6iAOv
C8oRGy1LoE01jNXk0PDmXl9ZsA0H2zYiWMGiBDFn1M7q29Owr3jrqqQsDrrb
S6cST5bA7NyZPAcCf66bn8+/l8/BTt6/QIkuPoRVV3z/fJvApRa71gPOHOzS
SVBqJuJxN8fjf8fS8FlWe4WSOwf+Z2rN1r4j4tteTWab0fCSrfmNVMKB79Od
ZJcRok7nPKsUCxr8gzcEGNM4oHxJqngWwMeardxVXvlURN75nXib8HP1Npk3
Bon47cyInfZE3NR/bJxPxHMTG9Wi0wh+fKe6bnMcFfoOi9tdiDrRSrX2fkS8
zuukgDoRv3Sx5eLZIg42PGRf0jnIh/2qBa5brlDwoGJhaoobB0l5bnuWG/NR
vVSb/uYoBduetf0QcyX6/xS7t+kCH5rRlRqn5CnoC7vd2l3AwQLBxz7TF/l4
Ex/xj2pEwcI/FXGKi3Og9IRk/0yFj4Hi6pbi+1n4FKh04kg/4T9X3StUVuLj
hMyYr65VFko/eq0ye82B2s4Iz0EzPkLsNBdBOwtt7gImW5bkwGLUcXPkMQIn
f4nZllGzUMl/Zvvldw4kxRwyFsjzsTa6slZpTRbuCVyRUPmag6Tucy7r5Qgc
9jhNWnWbDNdyRePmbzm4zFc5dGI/H5JcsVnxSDIuusTeTviTgy8f1K7qEvrh
e63bBnnxLPwnEi6W+S0X9FqvGe/NfCxsZl5cbpqFSb9TEqJLuDgjV9A6IstH
sr/3zyePyfgvuuHhezEutpGir6oR9SsXndFXqSPj8+qP9wJ/5MJLw5Rdf4CP
7WcSivz2Z8HzZ8DDgkYu3t5aeezQOj4atz0utT1K4Nv6HbUbBXiQ2BTc5EHE
qz+ervrwNwu7VQzDXy7gEYjwUS+O0FH2xYdblizJhvfChAiHVi4uFkQ0ORDx
S1/KGyLOZePw00zpO3NcxNLW6GSJ8FE417mhQYSKsyfn7xMw5mFL+MKGZGE+
govzcj/OI3SzwfvXVw/ysFrAdKCe0GOP2jc9pq2kor8srHTxfB6ubjxn+ZTQ
ezNrDugESVNhcyB8YvM4F4xgoR3hhL5i8QuojlNUDN5rvNikzMPSvXzZ9/3F
sJn55VgyS+j+C/Uzqtt5mD6TAcnZYrgLVtnPI/hux7dg/1vvubhBmjQr/FeM
e7WXs/liNIQFOy/5fZuLDenaRgEEj4eVpyzRyaRBp4bscuspF+XnJc2f3C1G
S2anqTuhH9rzDPlj9Vwc2eitW8wpxvUKNReHTzSsvCR2wiKai0rrNDW70mJo
P59R3PmShuGjNDZVmouhjsZDrSbFOOFHspsk0eCV9DLxkQUXV6Q7qSqaxfhz
6LSlEp8G+8BRiUItwrcv7dpXTsSTDq7bbfyNhi6NYqV4AS7uNzRNWhwqxqT3
2X0ib2jYMvw5JrEgl8DNs/Iiz4uwNUXOTkCfhvI9Xfm2H3MhHNdgq/C4CPUO
u/UlTtDwoTZ80YHWXAJPno6XVRWhbeG98ehEGk66UUcDbuViiY5TQcoTwtdo
c0S9gmjgiXqc9MzMRWB6YaK+bRE2HMz9yCT8j2tAXPyj7lx0rahwfnCmCEPv
kxbs6qHiWMIVkTdluRiN7xHVMSH6kUitkBWlIWm91fObgbmIX9G5q9q0CM4+
edl3CX43+HFnKmgLFyvKDFZf/FeI2ybbvC/uJXzL1bcMr5Nc2A0qeloKFcHz
xKLxdZepuPamzWeRLhcRL9JLTvUWwjdp7eDqdCq4p0IfrBDlorMl5r1MeyGS
o/a6ObhQMXC1U+M2Mbehny9ctN5fCC51fZ3+LQrK/vWtSyfm/854uskz80Jo
npS4qTdBwRER6bklI1x8y0pU+bG+ELo3sk7MbaDCP1JcakEBF8NsW/NrkoWY
OGE0MjdCwZVn66afyPJAt/7PbyanACbDr06sbs2Gk/KKf2/O8TAoGDJ6+G4B
fn/9b1BelILcYf2gHi0eTtb+i1kRVICtBesUs3wpKIk2vVT/l0v4X0+Z+7cK
EEAWpiRoUEA61RR1ncVF4IpPxaFT+VhQMLXTTi4bcRakNc3PuFAaOHzYpSIf
JkFZnGPG2ah1ZuvxSrhIGD3y/ElZPqrdJ3+KNmWj40oX50IsF69lpjUGP+bD
n6YbKc3KxjKX3JQV9bloSf0O54v5ULd7FHc0PgtjOv/1phPve1/5+zeufD5S
g46EFNKz8L5Re6HPw1wUqFUVSSrn46nE4coSxWys+Pr90RQvFzVZVX+63PPh
+ufhY8sV2QgQNStmN+dAkyZ8qlI3H+MKc0fPzZJR2app9aY2B30D45avZ/Lg
V+xzTFEoC08U/VL25eZg4/iB/UVzeVj643ePblwWYi7ETi8qyUEo94JpvFE+
Qt2v93iFZeGFVewtdh8HInfL1ysw84G9i7ByOxlv09UzFGo4SJ+95vTOIR+S
ZL9fycpk+JkvmLeFw0HJePheTaLPtZrLtPKKCNxebDPDaOBANqzyR1B+Pvb3
Ma4p88lIDc+1ifvNxo2odMuPKwowkFDQ0RdLgoXtNUmPETZOPthCkunIxx7N
kBxePAnn6gvH9hB6RnChwFeFV/nwfpx9KF2CDPq73q3HJthQe+aV91O6ADJr
OryaVpCRkH3nyP4NbMRNet4+r1EANed647RdJFQc42y0UGXj73iV2pJv+VjV
uqVb1pyElf/dHniizEaBqVxSqkABLk9PLRDqJeGDduCSGhk2dI72/TdhWID4
hDifwAckiL4SSHm5j4WoCbfZSyH5EPpn0zj/OgnDP2on1YNYECst1lxkScyV
i/aahzQSpnwOiRsQ8ZC2RwHzLuWj9Qprc5s8Gassb1YMEXW+CYbqOKYQ7y78
+Jm4KBmW0ToRTg+Y+OdcwWDfzQNNap/un5NkkHarStHnsXBhwaOPD67lwa0v
LvS3Exl/Dhr8fSXMglDC/jEXRh4E/VcpsgfJKMswcyY9YiL7s3b20co8aJW1
jnK6yGhfbri6KJ2J4yvp435MHka7cw60vMxCCvW76rY3TAR/d3p1icXDps0+
MkyC95/c3zXPeJSJTVwdh5kBHgxXr5m1E8/GvO3h408oTPxs8vcWIOIiLUcU
Y7Zmw1maYdu9jIUFh6MDisCDX+oLcbk2Cu6M7jbfe4RF6EAd97MEX4X1d7td
iadA4+S93u+HWXiR7ZfJS+DB8VHmQdscCsTi5T8miLOg5FXHmovi4VRo+uSK
DxSwVVMm9pFYmDA+94pryMN8TbPTbS+oYHXXVF/tZaE0aVhIwoTgsYbdemwC
V9Vf3AsNb2fh7hl/n6O3eLAYD2Oc4lIJXk7MO3iHhRbxr8ZjMTwcOJ1WF95K
xR9K8ov6vywsO2u04gCHB9FLj+mp92mw21e+bsqAjUOnXXY/L+bBtVpp+f9+
x3Nyz5K12sRcLVRQSEr6wMP4uQamyXUaviZ/6BKfZKFdUfCK8CAP0WK2e/qS
ifzR607FbSx0CsvZK1jlYcRavX67OR1uwQbfn4uzsVpKymL75TxYsWSt5In4
9e+LK34IsHHtrfMr+5Q8JDot898jQYfnuSMKLx+woPXMa/xMcB42SMm+0yPi
rIn3q3pcWRjLcBUSlMtHU3I+2e8dHVldJX0aPOKej5z8tQr5ePf6WN+jcToM
SjX19hD36ajBtakj8EpZLiBsqogOk6fu/t2nWPALr3YqNMuHWN/zfdR8Or5W
3fv1fRULf0p7Fis8zseg7V6P26kM/LqyvM7FmoXWKLLG8YF8dK5syl+bxoDz
OWNvPjHnRnvFTy5bXYC2cCuhz94M2OVO8fQFWPB1N932bi4f/W1Pm+yJ+AsD
s9aVK1ioE5DtOCBcgOg1MR2fopiQM0nWdrJiYY/cIqmJNQUo3KXE8CDi6P6I
OX0WmtrcsnXPFYD733O9gEAmptuZnXl/mLDgRZ7IPFiA8O6dbj+IeGubVDNj
jonDDD5LRbIAHyTFG0ZusnDcTiN+M1FnIkSO+2c7UeewP5zJLOwsKVd5rcDC
89HCjDseBZg95BRmm8ZC7oZ0t9PjTOxZrJ9Sf7IA2qv+Cr6OZiFnNPPTFh4T
S5TtRIfmFeB4dXK+iyUbHkc+79PrZaLvVNiVbKL/Y3XcOu9INhY4J0v9eMiE
ujjD7MuZAvS2bmKF+LOh+1fv8WASExcGI8fUCfzpb1yU6HWQjWz5RdpJHQzM
mxkoqXuTD4XFVuVDTWy0uJxz/TbOgG4qN7H1Rz42yzRJ1ghx0DJor9Hbx8CP
QaejzVrEvT1crjz7iaiTJSbi/4iBav0Mr9qNBeAXU1o28NloZyqXt1TRYZlc
ebb3XT6eG0fvaZTiQG/gF0m9k46L25tfRP3Jh/zssEeUNQcWmhpNB3roOGcj
vzdIrwCU+LbGYF0ORv65DA3UEXNUK9HUtqUAZq884mv+smH4367ahm4aOq8I
76gzL8AnEafHXUc5iBt63CA7S0Po22q/YJsCCPSYiUbEE7xClrx4ejMd09ut
qhRiiP4TD478I/zMpdzrDn//0WBUk+11KaQA2XXnKUd3cKBVK7jCJoaGvihx
1YtOheD/XCyzJJWDxfF2t54SevOoDZNtfaYQ+7SnDU2echB+qdWMMkHDQ+le
r07PQijubtjVwOCgkOLeofyAhkP7jf4MBxUi/esb0RuED3xQdijtlw8N6/yc
61I1ijBo/MDhxw8OghznwicZNMx+sK2W21aEWLMZU6pCDirzWnef7qFhq8vt
rSe0i6DlEqiWPS8Hf/6uNnXJpcH0W6pKs3ERbtsZHPreycFuC5nXv0/TsLjm
W+34jSL0qvgaaFwj/NhATcbOeBpk5QdvOvsUIdLizWtVWg4G5KS2WxH4RLH6
Rb5xqwg3/qVM7c/Mwft0nyvrb9IQMynWKUIvwkD/NovDATmQ8nA49ewTFc1j
gR6R4UVw77jktOhiLmpX/J7+JE/D5VoH+59uRXB9Xjdh6J0LbrPR2VhTGqLe
m+65H10EUQe/+UG3cyGoUPDYZRUNb8XtjfaTi7Dk/KYQRBF61yFbUJRJhfwg
L1H2YBF++zg1/bXhYle5gMOWYSqc9b7nKGoW4dJ1mcu/zbm4/lB+sGU+DQ96
P8/EHivCgnsK37u8uTjr3nCtoIGKkKucwUi7IiTlepl3h3IhtvVWbX8hFUH9
BgOCw4VwbF0Y6kr4locXdybwPhI6+runQPVAIUgbWuymhXgYNujNuCFCQ7fM
tvilokVotzkb6L6NB9V5e55WEHj/ZundoJ2Li5AmRE4ZO8bDpwUVKo1XaEhs
eBxRubmQuOfUS175PCgd90oLTqURftnd4Z9eIY6p5y344s9DTZIKd5bgAc6E
1coer0Jsda5oUaXxEGHkbWAcTYN6XoFaok0hTkfR1Iq7ebgWdvxlqyMdx51u
3XlILUCs8pxldQcP4lWikjMe//v9FJU91FKAxVV3IgwzeNjhe9/r1HU6Dp84
IftxrgCPWs75iD7mgaIjpKYaQIemltGSlhcFMNB9uj/iDw96N1weugYy8K48
UMXQtwAuHz5Sv9/m4WKayFKvcwxMf7AscyN09fbMgBljZx5C+grU8i8zYL9y
016zngK4njvCLU/n4ViL+BgrlgGrt8YVcqwCsPLrLS/U8cAOqlN8rsOEkbn8
1uGRAoy0HJD93//lVVC6bP0WMvGwLHi1gnghXj0v033xigu1dTclBiSYePd5
bqxMuxCxXlvXjC4l9MXPwDdaJky4xOb89CDyUy7eFxDeTPAwaRvJbpCJUHM3
o0OhhZCo+eDZZcvFs3fOoYUErtqePbJ5LqcQVRIOy2xNuHiZIWVWVMiEbHfa
s7tthVjtsv9wbRQXh48OuNiPMGHQVPLpLb0QXuJtBWpkLoSc5bYZZLHwMTRh
vql4EcTbxu7rrObinzx9yVQwC6x7fnEUZWLveie6vszmIk2boxFwmYXEE9M6
6sS+W50Rmtimx0VWkKL101ssvFqzsHRQpgg3j8x77kv4K7c3Gg/Nr7PhudA7
f4FWEbgTWyuuXCD87fWzs0a+bJwr7JoJsyF8Iscif4qYf+O3uz59sWBDj9cY
f/l8EZgtpKbtNwmfpi1W+seOjaMLnA2/6BchfKl3ZyGdiyQP8Yen/4d/M2rV
NHei/r0R1Y0/uDhE9iMMMwfGN58sDblZhLpXqq97erl475n1BZs5EN5IEtW7
XYR3VewnX8WI+d+/h7mfwOntN4Uq7TyJfsg263SIvbh+VsY//jsHXgm/7C83
FuGOyfuwv36EvtshtHW4kYOd9tzI5d1FcPvkQV5sxoP8C8NL7ikc+Jy6rF5J
+GXX2b+nz4bywJhvU7Wa0P9lUTUrJRoIfLPyxZFcHkx3r325/zMH+t2h6l/3
FyPl4K2DmiQe9kvcpV64z0HxQPyPnQeKUTYwqLD/Eg9D+olnbhM8EKJHPX3D
qBjzSpt6flF5GLOVTrxSR+D6nqT0g0R8aL3fr4/PeGg/Y+FoNMjBT3efIy/b
ipGxWG+pfQoPcwcpd79yOdinUu4v314MxQtODR1OPLzbtWT15FUi/5+o5Kbn
xfB/enl+HrF3pQdqx3SLOCjQfzL1rKuYuMf9pnrNPARmCP/lrsiB60HZ5d6q
fIzvuneqwpuHu4VPivhjHDxxETgersXHTLGTk70+DwZyk8p7iD7zHI3faR/m
I5yznR9DnEt+qVKAyhQH5kbO9G1GfHhtDecMEOcatW2Kef0sB1ZVVp0Bbnw8
szHfr0TUeSp6UGNfaQ4uKVqb3b/KR3dpbG2DMA8mHPeovOwctGls9bZO5WNa
zfWQkCoP9n8nu/dX5aC8WeHnqmg+Jl6pdLq68KBOvlr48kkuvonMpcQx+JiN
bDUcViR0+nePeylVudj4+u2LlAo+ivzvJTt/5iJTc7BvHTkX8Z2GzNxnfAim
+jgbyxB+e/BDx1luLs7/Pe+UfZ8Pc3r06ocWPDSdOvMlmdg/o2HnSbE3fHj0
d1RIe/BwZbonovcGsTd7ROUFZ/i4/CvpwmZdAt+kyw5tMeMi9ZyXfdKCEgRf
rL9uZ8nDjQjNqkFiv/UWdSpmT/IRairQfYLQ6YaJyWRhwo/7mJqLF+4pwfzJ
W57lFnkgbyifL1fNheJmM2w9VgKGVPKp2s15+C6eUb3ej4u1FfejXluVQJ3+
Yo6/icgP9zsx350Llzc1lvY6JUj27ZDgHsmDTKe9DoPFhddG3+n/Mkqg2ECe
f5Lw64sif5VtLuBit87t4AMFJegMX/p881QeCpb+1F7mQvBS+mzIysISSDac
MOkfycOD03YPbxG4ZRoy9KUqswTuwmMBYuvysby2O+BkNrGvS+38z88rRbT1
HscWX8L/nW1priLwaUBDqrrxbwkcPa9Y+O/Ih+G3V+WqJ7iIqY1KUBYoBTeC
0pCumo8Yq3dO7dZcfL/bfvCxYCmeulzo/uiXDwmx1WO1bVyk7Day+nqxFKPO
gs81h/OwbMJ4Q2sdcf+cbzsfHC9Fq3mz+PW8PBxXNdl1O5iLXwa2naxTpSgm
58lGFOXhpKXM78gYLqafFXzr8yDyy8ZG94zlwWH+fVX/Pi4cjnPuvGkphaDW
NYqGTB5E3xwa+dDOhfr6Y5mn+KWQOVL9Oe094Ye8Qy5fiuWCp7fcZEdpKXq/
n/kn/53Yi/Sp+7/uctHn5axf8rQU9YMbChrliTqzK42PEvdTWX5qHWtbGawl
TPcYEfMjI7QmdWESF8VWzadmpMqwRVRM4vkeHm7OGnq0WnIRZrEgcJNYGZr+
61/7iJjDoGndDSvtuLhRkqLTsakMv35L7VWP5yFB5EOvTR+hU5RNorrSynC8
wrHxOOFT26Jud4g056KqSaDHK6YM4RcyPJb+H0XnHZBz94bxhkhKViVFibQU
RVqqi3Ya2oOkFKkQkYxIkZFCS3s+ez9PSyqKpOwIGVEpK2m9ssLv/P49jrvz
Pee+r+v6vC/vK8mG8OItRY88JloiqZJx+6vxQiQekkd8au8cNfUK0v+KD4YE
T5OrwZa8X/M2hI3wuuIbG9SZUPgRnGT5tRr/KT1x3E7mRVsQp2WoyIT4Xf97
Mq+qobdUee27t8SnFqXN0u5jQDIxaqFvezUiDib6qoqxcU6rmr3+CwNK3H1P
zryuhmGU+bYSczLvjn9Of2MwMCv4Yp7QsAZyfxvcaWQeVhxdlTnMY6AqbO+p
ZfNqsGqB66BtGgs79osddohkAOe/NYbI1eBudoNa1GUWTuDObtcwBgpT5j3+
olsD6qHlJ+81kn56dSHau5MBbvdqMXf3GviPZy1e9ZiJs2VL4+52MTC3JoK1
bHkNpG/nbF1zjwn3oBB6ahYDo3k9ZjdJneKdnMShOibqL98rmneRgdRmzoVB
1xp8zWat+3ydCQOzX5Lq+kyMMpJOPbOvQZvpqrG0uwzic+axLB0mDl7YvzJw
aQ0OOe2qbHrJwMUlQz8nBhioN5r+8/6SGhgZ+jkHtzKw2597LvoTA8YuSm7O
pM4J9YVnl9cyYC37K2RfPNGrK7SF0TNqEFqTnDe7ho45Z0JvpOwi5+3M8H5C
3qX9/oOtK9/QkTrTNbJDi4lEpfu2I6PVSPT7pa/USceVjP7pjUZMNP7ukTs7
swbK4G//wabjTPjtB8YBTEQfPRFwoLQa6QxH44QfNOxQ613l6MrEhdbTZYUX
qpHvtssv0Zj4h0S0fq80E01i5w1CcqvhqZX04aEhHQ8dPdsezGOiqObUezNm
NexPBN269x8NDpEU4zJ5JkT637bNIn3+b6j42EQ+4URTvwT2NCa0tyx0FShW
Y8loVZZeLw17JtQ7tFrIPVWbNRSrV6M50956w0saRNq7zy68x8CCU7Of/CX9
X3RxpY5iFg3dc93lLW8xEJNmcCgtuwrn1B40Cx7ToGXWI9/RzIC0DtNXnE50
IPTZbKVZdNx6ViLz/CgDMxeItrZzqnA0oGwlh3DlEeFMGZtEBuKOmST7FFTB
RzGvx66NhrN/lW/eJVyyadYNBSOTKuyZZSK1hfBX5Kfu6xdKGbCnx7tu96iC
+SYN68e36Bh8P3V5YCADCXVf9zQQXQp4WpH69BodMpPrV+RsYiBDw9T0jFkV
0s9d8Qi5QMf3bfdje04xcH1YuXz/20rIONyMmkb6WG1495ObSQz0qQ8wUr9V
oknOSLSsgIHac1xO41oyR2e6fpv+qMTKgv2aHzMYuPBvhutLawb+85X7triv
Eoc7pd62kZ9374Bm5+M9DBzu3fN+X04l2hQOBM+5woB7qGy5Nvn1+vh3wZpk
/YT5RX/hbwZaBpRXqyoz0Drn2oXHRZVIr7u/hfqBgXU/jba36jNw6oizonpx
JZ5micKnUhhIdD+Sp+HEQEDLdvN4u0qoGf6lptowwA/dEPN9GeFCesabAiPi
R342c8r3E/++OxFK/0RHntOumLuohLWEf1dzMAOnryw7/3gGAxPh6+7RvSpx
99WcaLYBA6t2eiY+JN+bZxER4PZBhCufg6U8D9PxZ5bJ5bgFDFz76Wb0+JEI
a2tTZtRR6PDIYF/tf03HHtOOiiWvRIgY81rTcIaO059bKyz/0eF8+POdklER
+jX1V/psoUNw9n2hfxS51yuBBufTRUjO7hxZ9pyGVXGt8gJnBtJ3VvkoHhbh
rLuyFm8qyUMThhtr5jKgrLdY+kycCB1l62TbSH/ayXh2b1nNwPrDt3v+nBPh
7ofJp2DT8HCD00Wd6UzsM390MlKbrOuf+r6knobkty9aPrxjoPx6/pWX80lu
MerPSPtKw4sLO1tj6xh4/fxL5XoZEXpvyF9adI0GzcmuS9VvGOB4aiQ+VhZB
2Cj4VnWOhoMBkgEJXCaCGk9dka8Twu/n7tmryf4R244FN04ycck+WWsNRwhZ
lXrpX6M03E8dcNfxZcJhX/f3W6VC8EdGNkw00+BdqpTef4yJuZ/eninhCvHr
AcV7ZToN0/DpvuNUFr6kvFbm2AnxW/OLIaWQhuI9d12OvGWCLtYa3GMuxNKd
rqfYT0j99Qb9VRQmcmxqD0dYCREVYGb6j0PDmrku4Ul3mXjVfn/1aich1it2
9X8n/JA4orzH4T4Tq764Bh28KcD5eQ6GMbNoMEj57KXFZEKNVrf32VUBckKO
a9c50+DiSj2ZvYcJix9792beESDmp0PE5pXkPLWdJdWZRA+tpgatJrl9O0d+
79wJKj4621TqxTBxRbah1sRLgIAM6olhDhWutfEuExvJvU3ro+iQ9bz8P19C
v1Bh2mAfUkR8rZS2I3Ye4fSihUOHGx5S8cR9dttjYyZ+s9elaJD1IIVseaeL
VHTMpe8yJjq/W+5gLP0VH0u0W4vm1VJRGmBvd2QOuWf9K4V9f/lghR+PkRqh
Qm1J/w3zRwwYFab5tvzmw6t8dtuJ51Rs7LYd/O89maOjLvpnu/i4F+b/7WIx
Fe4dkkZnrJk4Nz6+cNiZj10/Kbbix2lQ26uick+bCa9/qurDyXyoSq64rFFO
+vDd9OxppI6szbDhy118GL+kLW0menvAZox9c5IBG5PWFS9X85HySPVxyUEa
Pv3ZG25HdD76WtzTiOc8rHB0OLuXzFexVPv0lDUkPyTHSHHm8ZH1caI+lnDR
znsK1EfjDIwJVV5sluDje9MS73spdFS1XBO7KMME5ctipvItHjLU9y++E0WH
X8CbIz/kmMiN/R5+348H6QULNL3jGcisW1kr+YsBw+Hgp8XZPOgs9p1vQ3x3
U611suk1BnJGgjh+mTzMLKj8nL2b6KHfkIP+Ywb+7P+2NsWHh6HMg99pnkR/
9Ewt4rcy4F1hcXfnEy4ils4JjpRlwmO7vwrNlYFOzdK/k7N4uPbPq5NC3mlM
bJ3mtEVE5/9tLby/gIdnsX3HXCcYWNyqbvdiJdGfo5MR5t1cJOaWTp/7ggH1
GDv1/Vw6igpSH+iFc9GRfPi7RwaZk0Br26oSOk6t1BZMpXHx8vKM3E8kP4Xy
0v/yyXdL5c1R/cHhov5or+KpI0zsacl6uecQHQunxJkvjOZCFLExbiiUCTn2
3+TjGnTYW2g9u6bABdXqkkS5MwvKa+LGWQvpiHoqNutFIBfMRU3qnYTHV/V9
NTv2ioaTF7fP89vExX19z02frVnQ8jt4x7OHhuCJ8y/XKnLR7rrE8oohCzRv
K/Ok6XS0dl2bfPuPg+Ufhy4tdyL8xeziJ0yj42il4OZPOy4qkk3MTUnODDxR
2d3VREOfBKXJzpaLKYvdNJjuhLOWK0d036Bhubbop95fDtJOTTlcZM9Gp4rk
dt25dBjc7Qs37eRg3ang5TdcObjRfXHlFnnC3W5S+VfmcXHwg5XJ0UgOFEMG
RDeIr+bO9Pg6bzYXT6N+pXju5EC7xO9j+j2iQ6kGV7MecVAyXeVorgsHjUWn
S6zn0BGUpOXS5sdB8facwrBxDoxvDKuXEd/WPuIZqXWU5PizVaFVBlyEyAsi
6eT8UvTasuQEDr6sMhIzUuPi02eHT3b3aTDnnU9eGsCB1ux55n2Ea/abOP4x
7aYh/pSwUj2SDd0puWw5cl6zqw1Kv9ppyFexds2NY2No5xePUV8uokssHm05
Q3ToQ09uySk2puY+e2yzjgu66u3qogIadD28/mkdIlxnlLR8K7mn+uyTNu/I
/tE97/rvEe55OONzvO5yLvTfLirbf4gGfnyp4/UYFpxq0/gqpC9+r1m618uM
hu/79X3OJ7Ngc907QsyHi7NDZ+fecKTBLDpmNG8nC+1zhYbypF++6wTsOm9A
w9aiZ5kCGhN3hq8/1S0g7ym/zXyTLg1sxY9v5/czsfTt+9M/G7moq42aKvGZ
is8u68oXDDMhM/R1+4NyLuQeh5it+kpFyZMVviIhE4I/t6v+HSfzNKXhqsQb
Kh4vOdiy6TLxk8xG1c9neaDlezRt7KPCJi7hW3c3ycdtazTmpfHwV3K2VwfR
LduVpyc/9DGxxIcxtzieh6ZdR1yT84mOdifeDSf8/VNtxcz9B3h4vPV90+8c
KnIyJU2N85n45nhNuzqLD0+bA2HHc6nIrNba8Jj4zKVJnTapMj4Y3weCH3hR
SU4yPm5AvstaYYn/44t8aCv4NTh7UiGnOTv6UjETFSG1V06c5GP/6R6D3D1U
VGpanjDezETHgrgbU3QF8Jx4VtkSQsWuGV8DXqUzIb/Gq7FynQDvpWJmOi6k
YseJg/Zx55mw2djKmzQVQPryobMqelRwC1p3PSJ5Wcr4U6XrYgHah7/P/LiF
iofDHjyr7SRPHZNvGPMT4PgtlreREznPt8TXKgkMeC1dp5V7kPhG1ysHo6lU
ZAvipf4cYcBn629Xt2gB6BI6Eh9VqPBjOz1XC2eg8Wp7H8NFgBdnfG1k11OR
fPBV7qFwOg6KR14YOCqAc3ZyFlefCuMn4Wf/nCI5/qelfm6+AE5T5D4yBilo
ntqUbHWODkumvbRqugBd39/mTBOjQp5tnHl1Jx3Lhfsid8YIkPpayrf+DwUq
6RcjpRtoqNs4n+rXKECiW7jqkzEKItVxe9pfGu66LEu63yZAsquaeVo1Bdav
TauWiNFhPW+29MpaAdJfXY890ETBiNNZv6Ukf+jPl9S7yhbgsI7loWP7KfhQ
FtoS/ZH0+5P3St6rhLhyJLW3PJ4CnceBmin6dFz2lAtZuFwI26/XOkstKPC6
lqR7Q4cOu2OCD74LhJhaGBN91ISC2enn2hn9NAT9O1uctliI2LL/dP6NVoCa
Ea14V5sO5SKuSwTJNe69iT4zyfrbOZ+HjPbQkdBxWVenSIj6a9WZ86sqsHjy
w6Qy0emoGxUvNqcK8faYTsT06gp8OBKpKVpKx7T0ut8F6UJUHixQU0uqQPQZ
L67ZfDpWl3u/b5QUYb1L+UD29gqMN4Sxf3sRfQ2kSghniVDb15YZuLwCNFtV
3qQTHW5tjom2f4TQnnnj/juHCqjNmiEwn0lHg/yPbR4jQohxjoyH2Vfg0tbK
BQkk3zT1rfnQtl4E57GLchXzK2ApRzlvv42GtDeTVVcCRcg5XX5z9btyWH+t
iWv1Jbnq9+kN0bYiuKxLY07MqkDmutYpfyxp2PmvOeHochFCQ4vdbnlUYEW2
w/DCQCou0BMaHEJF4IYHPZ27tAK/nTJ2H/OmQj+v69zCBBHEtlj2hoyW4/Sm
9pLXIHOQP7X5xHYRqgOPBc5Vq0A97Zj6UXsq2hnsMfYGEQL8thQyWirwcv1R
zV+HKJCIffHyHqkvyC95QKVVQD5/WeV1TwpO3Ax+qHxUBAt3/r7+hAqEifq3
BK6i4MGJlZFd20gen7EbHwrIOTeZd2QFUuBuyDqQ6ixCw4zyBe6FFIxr37Q4
LUtBlHRoqbKdCFZ7d7IPXabgVr/iYHBnBY5s2h8RS+4n5btYruMxCgy1Kz61
cCvA3vddn2ItwpQMs2mLkikIjnY3/zJQgQK1gXBnXfJe667dYyZS4eItcU7w
owIKxUkOnVoiRH8P0Ai7RMVmCXWJ6U0VeGcrNrbeQgTL4qFlc8m6/cTY6x+X
KzCDovFbfZEIZz56dPiTOmscn4aVPiLv9oeyUUTye3HN6fh9pjTMv/NVS8Kb
glbV7XuOaIgw50qsgSiQ+GC1/odpOhQMJKn/u2oqQul/9RU3kmm42lui2D6H
ggX+4UorSP3l4w+HkkKIf01s9btpScHvUdbp4Wki/DFWTmMSH/mgcUqXspiK
IcFWtSp3wiurDskmldJwMdTIyE6SinmaFptm7BThX3h0nu8LkhPFwpJ7pYiu
dKapynqLEBshu+CYiIbCppojWEq+e2tlT5W5CNljH0JvMgh/279bn6dPuEV2
/kOTEyLc8KlpeNZBQ9YjE0qbEuGEPt3oFwUiPEycnFZLcoW9e5GEjzwNg8oN
yv6nRChfaMCreEND2C3HMk1NGnbYMo/WRIpQ+HLs8oA4HSaSGUfwHw2zVKtD
hIS3psonPViynI7oKq3c5GEaxB9u9xzLEWH3ZiWmohsdiwO2P15RR0NrgsLt
X6fJ+2qf2de1hI4v9EfVXxppeHpn27O6///z5l3hUzzL6Xhx9MZirQV0yFH7
wmvJ+3p6aTt9eE6H0+8lz0wXk7z7MjQl2UqET4sk3k3ro8NYXznNmuQs+Q5K
66SlCNvNrIv3cei4xavt0u+k4VjBUtpKUufTRetCJ8K7z8431WksIzllxaBW
WbUQ3crD2vuOM9BT9bdpqwHRMdu/PtdvC6FvIbINOs/A40WrFyl9IvUnOHs/
tAhhJpK4snojg/DlN8UXJMdp9ebZtIuEWHzro2ptEQOl+kueTW6lY1HNUPZJ
DyFSDyzSG33NwNfB4ZANMXTMW6kotjVYCAeHN/fO/WDgvHe7vKcJHR+tchRL
3cl5chjXNhKutMqZTJYkOjnWsovTsk4IZIVrzCxh4J2e8ce9M0m+bkoYYkkL
IeWdcnqkmwFberQ6bQkDa3NlOW/nCTHCt8ix/MtAhS3jw4dJOkKKfOrnTwqg
N7LAcNN1wr/tMfzKD3RotLZOvhsWoD7vbWvrBcI1VglbQz4wMPrLaL1nDfE1
nczeyw8YCIvO+LT4DwNP/cIcg28IMKySpSU7zMDbry2Uig4Ghu/18KqIj3Sk
9shaCEieb+KrvKtnYEYMn0EvESBaLKKUX8HAyUHv9mvHmVARs/k95C9A5/Lp
naY9DKS9XG42lMOE4ei0frkdAozYFKYe+sfAg23nzjcTH7fT1SxmbRHgjNJv
v5EbDNzaL1LNXM/ECrOt1ec2CmDQUpldQXjQyKpgLIHw5Qs1O6llV/jYwfzp
udaDibLlT8NPcJgoKpQXf/yMj3L52xd6I0gOe297f08kE34Hjkw//ZaPnbon
HjsaMLHph0xgNPl9mT8Ecq+a+DCQrPvv6QUmIDN6Zz/JV3r1Se2xhMM0F9Xr
jrcxEfHr4HwbARPr0lPdvv3gQWS5dqrPOya2L1uR37SbidspFkVHJ3mo1zB/
ZEL4w2oNw2XMhwlhpdH83y95WNsoa9EwwoS3SVTANcLZy5Jig/vn8uDUWPxx
5jIWWq0X69h8YOLP2lUmQnMePDMln9S7sdCwd4mxEsmBvANBlVHLeLDL3Ku5
U5kF5527wjPIOZ9fLXpV/I8Lt+8/RlwXsWAvvtehIY+Fyoxjn7ZFcqH3UL7m
jwfhmKQLVR2VLFxf5f9gMoMLz5i02rwTLPRffDP7QjoLXoesNTfu5uJAbtzY
J1cWZs9qohzaz4JDVzhqCZcw41W7r+my0NZREWUdwEbJ6LWwT/c5+EetXtIc
zEKfszLiEtioCz94PG2QgyPclZFppK5tTCwCvNm4xGneo3SHA83Ey0tSA1jQ
/f4nSmMlGwdNp/vEcjjQM39lvEGdhUvLaPmMJjaEtWXb58tyUM4vzKZ4syD/
YOv85SNsTCsc1+fIcHB7U3LgMMnlSxKPHnxfz8YB2aaz86U42Pi++Ve2OwvU
ruafoefZUNPefePkVA7OZs6z58mycPjbKqW6TaROo1fZXxU2tm3bb7SecJvo
kdJ/y06TdfrzoKgpbITcGm05SXigdOmGGXr+bBSsvpN7XomN098udY1YshDh
tMOgcTlZd7Z/rbaCDR2LiIu7JVk4bV8QNLuPhQ/qJV+eGrHQwrrcEriGhdTj
he49s9i4GNTYtHQpC3ucWrSDd7CgdKa01qSXhbTc+gdGZF/ni6z/9q1mYa57
ya0IEXmfTUW/3tmSfWuVviovYMFAJ/VJbB0Ljuq0wY32TKx9NZwivYH8nOqO
19UfWEhxLgh6v4mJWKWwmI9HWCieKUgorWKh6taiRVmBTLjFpz7/SbhWOmnn
/i0pLMQV6HD+2jIRPFLl/mQzC2+PTwx12LAhappUnJvDQP45SZXE0yzs6D90
oWAbG5Y87T8VLQzsde3zqaln4c/KWgcnEzYWbGiUkK1kYE1l5rnpl1g4cG8V
7Ti5rwtBl1SPnGTgtVm3XieHhZlfvncNk3dcN7f3n+EQHdVvjLgNz1kY11ww
uGY24dInXv2rVYg+NrYIzs1gI1H1yFfZfjae16UbZckwED5/z4ryHhYK+vxf
37rJhsQvFbdLr+m4c/CNKe0PCxlLREsGUziwdZOVf6n6//qjOY8MSJ+9fxTp
I+CAFXrTyc2c+MzFbdZeW9iY78SR9SbcKpLzf6e2mo5KnY292vpsrEpJu/XJ
kwOXn6UMtiLxG5HeXB/yzla1H8+Wl3GwOV963w0NGjykZeTSwthY2xdWOfMB
Bza+hUOVK2lYwXZ2SrnARiv1T6/MZQ6uXDWu/s+ChgqfaHe3QDbaDp+4Ukw4
vONvmZkk4UZx/YED9mfYSD0mVr4smQPsq19upUDF0kXPbFqvsrGrZdPaaUIO
eJvNH3doURHUe2tm3Fs22FqKfSfJ+W2/+8W12FFhPtKJCQ4b7b1XHShuHDyT
ffFo5SoqtEdWro9excFPl0S3bjsO/qp5jGnaUDAvar/4cX8ONi299vm/gxx4
JYsFXgijYOud8uGQ3Rz0BvZuM3QkP1dhTWRfJgX73YNXujtxcDy54rayIgcB
ohSJQ/so0FbKL35tTDg1r/dWAVl/+dz3m/bbCnybGa8cT/TDe8O5syYbOKjN
nhHZPIOC+IFFvEY3LlQlij+7qXIwzy5K9oU1BewhrNKw5mLlxm/LKj+wYXK6
5jLmUjC6Up5kVh5efrWeiFjIwf0KjtepOpIr+++vPW/Hw6jfyCZf8r1T/n3u
owxWQBgRcDTGiweBk0uCwiIOpGjfZu9eSMH3qvzjakE85PUUKGkPsfHAuTbJ
jew/7/lj4r4KH44KMakqpzio/LM6u57k6V/LQnTL/uPB9P2svohyDkb35A+0
f69AQ0R+noQSH19s/3hPIfdvWV4gtVqbArcsw+0rrPiYjN38t2YL0ccVa6o1
v1XgDaNQVyaBD8Fc6fToQ1z0J867O/6xAq20X2bJznws+OHdEJ/ExZ+0A/ey
lSm4qpXb8zeej436p6ZsjeVi1nvlYb4LBY91zDtOsfl472j6zIvo+/euK0Ny
qhQI3gfVShfwMaG6uUPpNA8HDGWZIZ8q8HiyM/DsDj5EM3+10C/x8PeA7HLO
fApCjQJM3l/mwz5NfjQjl4ddDraVdzZQANW+zPC7fJwr2PtHIp2HfgnblYmk
vvLqW3brcv7/5/Vbqj/58vGzWa/xTgnhFoWyPQ0hxD8vrNT9uZePw9j5ldJa
geCTTQ1Sl/gYPR/+vj+DD83rtcfLhyuQUN6fce4WH77JP/c+PcgHBYfd2toq
IKH9N0QzlY/bdccqivv42Da+8c/Ay3KU3P78QdyPD72PybOtpwpwt1+3rJdw
kcFHr1d1KXz4y5/W8FQV4JJcwTuRHOE3xx0+3Vf5mH3yRmjoNAF0VJutayfK
sfPiZKEkhY992+6buWkJsF6tc96s72VILJrSm7yPj+y/L2kzIUC4kv7NqeLl
+An7NnYZH1dTwzaZegtwZXpN7YhGOfpWWZ3Ue8LH5RHfrwctBMieHTT91/xy
RPyo15tLztdasfejbJAAMif9nZ5pl+FB5wOzAyR3BDz/lxwTL8AjxbCNu7TK
EF8QKOkoLkCTRej4vtMC3BtYmPJ9cxkO6azIKFUSQF+6008+WoCpXnOOb91S
hoixyy9GDwoQdlHhxC2aAOZqUnMelZRixrTgRrdQAeIt1r8tIblNknfYcyC/
FFeVAx5URgrw3/WDKfL3BPC+++7FyOtSKEllfPZNFKBn3gZtY4EAqWt3573q
LcV41ES1eze5x6hVD71/k/O8Hm1wCSolnOLSOK9ZgJVv6zlFs4TwMFC+mEzW
X+k2j0m1CLBpvzDNj+TRa5O2qdkVpXi4MmoQPQI0iOkIZv4TwIy98MoWsp5z
6kuc5EwhBqq+ZFrvJXVUOk7V+JTit7HDuoHPAij7DqyNJOsz8l9V95H6fwP8
uKNfST5tSr7fuUuIkn2ltTdJnTzmZJ/8HCGoaqlLWWR9YDz79OWCUiyuk3qj
0SXAiauO53aOC9G1cPTJ8fOlKHH7mPvxKqm/vn685q0QB1me5rMzSnFrusI2
2ZsC9J7Oct3WJUTDq/HHLk9L4bDfiGFPzu8kptGv8EWIhe4Z0fUPSxG+6v3t
a0cFsC4c1P7qJUKfKN7QZrIUx2NV9CNInpU+k5t610SEzT85tOs/SnFh4eGQ
8f0CrPu3N6ZMj3DO5dyEIOMyHOi2nXQ6R95r7i25FgcRujaGSfealoE6fdWJ
VbIChG7SeKOcJEJ8TaOcoK4MqtP+eRT/40NhkXnEYcLzy5p8LWRpZTCLPJQb
rSiAEaMiv8FTBMW1xxoDH5dh4whn5JGGAMcHUmdt3idChNHAhb8DZZCs89sd
F8NHHPuH8XNSxz/eqKWquByySgv+SJP5Pf2+3m0W4XlJjxaLriPl4M9hztIu
5pP+XejUs0aEll3yYnaXykGren8im8tHY17gSjrhVeXshDOLq8rxMebA6oiF
fJz6qZcxqUY4eSAl1TGpgvD/x7a3snyEzmhqiphCzuOg52QZUIGMu9fkYzz4
2KB608JyUgjppQnmWV4VcJrncuQHOc9umRVyHUoi3GvuOlpytAJj2yx+OZH9
RZHhgdZtQnzIE0/SJhxf+3kyg2FBdCeY5+DAIe/4cSCq0oACzykRi2zi+OBb
pMov4Qmx7U/xG7dpFKQl0E71E515bL9eQ+WOEOm8q//dXE7BuaMRbj+nC2D4
nHXnW5IQCp/bwh50EHVKvNkYKCGA8KXrzuxtQljmH7v3r4qCv0XuKbcVBLBc
PJPZG0V4TzyqccNRCmbm/6e4faEAjQujZNanCqHmUe2zII+C5cdraT0nBKDr
zdjPCxIixGzBFC9rKmoqVXSvnRLAYqRC+MhCCK0IXZfzy6m46Bs1qp4jwM8p
E1Yf7YS4G9cxYD5KwVSNabttMohOIUi8dQfhQ8fmIvH///fNLC4YvHguAM0l
scU0RojIkrFiHw4Vp72fvLQhczS4+Ce911uIe9kXS7aTdYcZxtoKZD7nb0+f
KA8VoiXR5H3Rfio6RkeOsD4K8OSiwtxfCUKEnssbOE/Wh3WXMgJ/CaDEdrFK
uyGEjm7I2I+1NEh2rhusURZCtFUlckUNmeu9jF4nTxqsd/y9WqYjRPu+NmcT
8l5Pq34MH1hEg961noN2MkIYNP5clN0pBHeXUExzOg29lIgsoyEB/qYEzuEZ
iPD1UIWM7XMa0m/1wWmGEPveZQwqrBDBfKLUfdskDeO1Upssyc+9+FYx6CPp
26VasS3LHtBgfzmVt4zol2rym+REst7FOnB8GpOGqGNLk2/ziP6ev7pq6SER
os/n2zXZ0pFUcLRpFdHNWhfmCpcUEeaeVvKgH6JjU33H9JNtAlhp69GDK0jf
4suGA1502BYfuqdULYBfxFq2SY4IzXZ7kL6IDuljyxZvXkW4Npcxbdk5EXYs
HtOrPUGHYMNqZxlTAbSenpf/lS/C/C+SIsPrdGyp9bvSbSRAjKeUxu86EVZs
ftX4uJiOmk9OF1YYEN1UXLxAiynCsUvtJv4hdHwq7RzeGM1HrVW/rvsOEcb2
JarvKKXjlGpCVGgYHyeeLFBv2y/CqY3LqBt66RgITbqbAcLHeYE5yhdFkJVo
DrdopcPpwwv3E45kjqYsLSslOnNoqUqv7yk6xLSinNqe8MBckZlQrCJClIX/
u2EuHQorls+LbuVh05Bcj5WGCOzZu//OH6MjNzRRbBHJGd2Lxh76kXfZluuY
nttDR3LgdePDWTzohRzcVastwpIbRrF7Cukos2v2QQsP/DyH3buLhPg0YmyQ
f5OOV8//JnytJ/lqW52qU7kQZkYnGzWnMzAgV1kdE8eD1P7ld/mFQqx6+Lwu
XIIB9pEDaTeO8XCUdVX16WUh3qWd1X3ZQEffVVX6gQV8zAprPmS4jPT/7oDN
+77RkWWq0uMwmw+e+LVlKiuFaNsxpUhkykD/f9vt5j/lIZda25a7UAjV59d2
h1swYHQwQtb+DQ+/ptWr8OcSX+uea6D5g44AsS+315BcEZPSg63PBOArPZ00
92Xgp+2qdvEKPpxTNn//9EGA6ydXtc65wEDRhf6r///z/X28pU+MiP/+dh19
MFDKwB/nojolkoek+QxVJvGlwZ4MqZkRDJi+q27LcSZ5IvF3w5X7AmStkfC4
IMVEk7NWUelqAf7YLT3USXwpSNVkqkCfCds7FrE1ugK4D757mkh8LLBWof65
OxMNoXeKOSTHfNCsVw4n/n6po0eqVouJERX6N81ysn+p0FVI5oNz/IfYkwYm
3oodeHIgWYDEjcvu7pwuxBMHtaj6x0ywZLKqh44LkBlZZfqb6Ic3LbpPW5yF
es3W50XFxKesrOvX95Kc8sYuHoNMTNhr2Ju0C9C24cepo1uE+Jcj021P+PmT
+lLhGyrRVWHbw1qie5LlgrR7ZL1B3OHvSZJjtGdExl13IjoxcS5Dg81Cu5Zd
Zjepc52at/yksxC3Bvt7C1ksbM0zPn8zX4DbG+v+PXopxMu+bzzuR8LnRsL7
4sSXJTMX3Mwkei6eV6P2+xULk68Ycv//9zMKLl+VbRqEEPOoohWqstGwXv8e
rYDkiulpvon3hHiRP27srsPGu9R0LU1rkpdapk/da0H6PzbmfrAZG8t8I575
6ZH78ZEe6yK+Zla5Ja1ekw0P9dlvvukLsLxA6XTwHBE2fTiQM7CdjZm+Jitu
rhOgVEa54Lu+CGn008/OHmbj7C4bC6UDfJgl3pKeDBKhcV7VjPgDbEzm+3y3
IDnY2DjS9tZaEUI1uw28g0j9Ma2806f5KHA9TYehCIttu0J0i9l406LQHXqK
j5LcvqiDxPePruJbudWwcfTul9HkBB5c3mgqP18ogkbKmaG7JWzgVe/0iQoe
3sg/bAmVFOG1TvX2zyfZaHJ8GcFo5OHkpekywcR/H6myXzrcIucxHdi45jIP
Y8FbtzxRJLni0LEQnR42Xm8c2HO7iYu3dVU7+GROR8w1x5c8ZsN3ulnGkx9c
7M3zbzyfKcSk4i+bvZVsXCn8OzJbhYdsURT6yPoim5pfrqOEn/tZD6TecSH5
5PbnKRVCzNnRyxSbxcHtxLhMw1Iu6rVz3quSuUsLh2oN4byfM0puxb/iIqpR
vZBFcp/+jpgxve9sPB9dZHP8HxcPrZWy36kJUVugsf6HPgfU7ROzTFu4UGOf
f+ujLoRS/lhUkjcHs1aw+nfr8PBUtMRapoTM3ZLLpmIpHCizjXj3AnmIdGFM
iaaTuTPqNLLw5cC/U7ehKpYHr40tw3ubiM9PfbTvzAkO3P3Lx3zX83Ctxlp3
1hWy/3tGvCvh8gpbnfE+GT6OhCg9M/UifbQ9rePtbC7y7SlFIavJO456ZB7Y
LMAivtku3isOZhfXNQ2Z8GEp49i2N0GANU3qCu/+42BBoZXinpl8LDwsN8OY
5EfZ+P2H5ulx0VVyT778DR/rbbNmSvgLcGRae8dxHhcFUX61J6cI0Czj9eIv
4Y4A6ctTjQ5yIXPlsMSfr3y4bAy60HCM+Hn5khfb93LBScytyG7h4/7Z4pbr
hEe+lflQqhhcdEc5F8gZC7Cw9M+KCyzCMTl+r1pcedD6YlX3xJX0efWlZjGh
ALOl35T+VeXh8n9SNerE1+wWceV7bgtQePtsyd9JLlz3z84NVCPfM1352G7C
DR6+ki9b9HlQzM5u0HEnHOVdwo/SFOJcl13N7wEeysNONdzZSfy6+0H2Q0OS
N/hix4uv8TBFqu1ysacAzmc/bgmzJPMbuzX2+P//vrVx1+U/JgK8F6uLFyP7
tQuprNfVPJTUJvg66BCdPHG3ZyCLvPvmTNNcNz66JJP8pxA9tBbtLZlC8mGZ
rcxglBF5J+uBDT1kfs+aXL0RzCa+s6Jb7No3HtaP9zgtIfzlMG3elHWkDt9+
u9tn4h9XMqTeh+7nY9C58+n4gBDvf5868/0sH9RZj3S/kDxZsz1OsFdKhMdb
X7TMJftc1o5e5RJ+P2EtP//cHyHu7C27O2DIR/C1ZXFLSb6tWbLLUvaNEG9k
3S60O/ARIbb0S28UmZc/lTdHxUXomZhi2Mji4xGXptwbxgPjvYBCW0Ly+WlX
syzC4a0zJDnDW3gYV5m+xF5ZhPUierqVFx9btiQeGwnnocdIdv2l7yR/agSn
7CD83yxzeOxTOhdVfRe/b3stxMyjH/f3N/MhPKb2dFoYF84aR53OTJCc1Tqz
zYTk+7vH38wsiyTrXRcXTgwKsezr66pZkXy8mmG2PDmb1Mml3u3oEOJGRU1I
4zE+Jt9uSUwb5aAvYbOvMFoIv81DLz37+TgvEy+SFXEQt2ZhXlu8ECcjFh+9
+YiP+KhqbYPrHCy6ml8pu4dw34udb2el8/ERhRO8vxycE38Z843k0jf3jK1K
CYd3b3zvHniVA71h+lcpkkPv548wIS/AHBv762EHOEiTXf76yTcBTET3VtGl
SR88Wh369CSZS7FTA14kzy7WO0W/38FH25vOsTvtHKx7J/bj1BcBXCfvZYoR
Po8z7JqTNcjBvEdSQWpcAdzs9FSuEh2/Z0pCUQ0HdO8V7Pkkj39WyN5QbSuA
RvYCqbuPOPj6oX7leuKfEwXfuP2k/+6lqe1cNJWLTdsy+hyJXwXeTU34tEyA
mi3B9xWoXHz+siF9SrYA8+Q8brSRX3c3THSOSuFCtk/lbizhe3mTFjMa8cX5
omg1IzoX76esU3weRnTj69XlsWmE695uKH99i4sW+b0vdiQJsKTFoTqbcIVj
2Lrv00geO/ZOzsuf8MSvpOWN2QOEKwLvyktF8KC9r/WsToQAuw8Fi2uNCaAr
sdXQn+Srr4K4US8/ASROVP0aeELuT/bZ/E3ZPNhqXLuaRPQn/dyJGm8y34JB
07a5G/mgB2+LiCJ6ELsmdt/of2ROmjIKipaQ96z9uFCDzKX5FHU7GSmSpyLb
Ij+IEx0LpJh1GgowdDC5J/K9AKeyd18OMiDzIaF2cqGjAMtYz+Q8SZ76cih0
YxSZp9dZi3mmtXzUN01Ju8YRQF1hY9LPQD7uHE+ouZvFR2q1jP4CoitbCq88
bV1G+s7B88QSOh+Lu4+OKrDJd4nfrTD14WNm0ET8xXY+PD7GeVwl77Znocyr
r2Tf6pmWNo+6eVj8aJZ2/3YBgg/1Xi44xEeOf6cgsYGHorBgzdYjAtQV/w67
Q+aytGTrvkM3ebjU+GXRUKgA7euXMhYSrrTyaZ/S3s+Dgk7x4hlu5D7s6y7+
FBfgx7sLe5Yq83DAkfH9E/k+zcahlJAXfBjkyd20/8lFppaphOlWot823ht/
1PBxdXTuk4oXXFBt51wX2BGfmfvi89lePk6uzTl+guw/HZ5UFUp4gF1xqfnh
FtIvMy+9D83kos6N0rpprwBfdXt4HU7knfp1CjoPcPFjZ9Y71lmSb/z5V1TX
E92PsMzOXEfqz0+WXhwrQE7H1rsLyHtnZVB6Fgdzsf1PxmBHoAAD3y3niz0g
7/f538xGKeLDwxJ1XRVk37qND8ZITp3zrInbPsDB5lNFSb8byDlye5fXkDkZ
UbOL31nHwZ/Di6VfUEjucXsYd5P45fzVJ19sfkH2D6RY1aSSd2SMV4wtEGL2
tmnVmVs4aL2UpuhTJECTyGq95Uwhfrecf6VvwoGFw+ot92oJx97flXtylPR7
ZbPHYW2iH+UU1bOk/tSbGr/M/pKc7LFWr8edA/GhP52zzwnwdEbG9+kGQrh2
zzPz4LHx6aPWAxvSp0F/9+7KIn5TSRnWFj/ExqNvY2YD5B2/TdyvdJMUIlV3
gXhmMhtpf5d7iRN/3jXlq2UL4U3Nbdaz311hgzYa8iHYXoDRDYf9HxOuWO04
MzhHgY0dTXfSHpbz0fMrebrkIiG+qn0yfPyMhT2054uMrvHxfH1GQj/J2YUp
j/c6fWKhop3nVNRA9C3zzL3KKULCBd+L5bTZKHhXdsWc6Bt+cZb/pyREssSZ
m8efs+C86qD3zgIeDCqfT0uRE8KhLeKxTxYLMYElc5vKyZy/+Z0zOkjuJ3b9
/nYmC4qPubrLGTxc1OyoD54QoJ4bEj7+hYUR1qmop6U8yIaP0VLId+kv0tux
eJAFgVXp4oJcLiZ2dTUliQkRz0jdNE5nYZwxZ3rwZS7iv+xxNngrQF5G16uK
RhZsN/w9RiX5LP3d2ZVGn4k+Ssd/6BBjQ7w39XJvGcmFh262HvwhQJLzyR1f
xlmYLdho+TSdg4YD5uPBhB8W16YxD4pY6G15YR5aysH4W10bK8I516IvMLe0
szDqb/oum8mBYn+lou9zAdTEUnY8kWGT3MsfkM7loLvtuWDVGwEUM0xSOjNZ
6LauLtjzkA3L+ydL9Yh+LLpx43htOAu7d0fIZElwkDd1n6k04fQH7HEpr2Ms
+M2YVBmX5MBM4pbjrEaSb45EyMZwWGh97ch98IgNRk1/sWQ9OY/7gtWLKEzE
TB6Os/Bhw29SS260iujpHdWrE6eZ6P1+4NdYFhsLyvcMfM0g+i4hXnoln4mc
oF/37S6yEbV5+UHxPHKe03+Ve2qY0Az955S+kfCF2GFtdcJBbrM+uA81MKAb
dfbkUvIOKxu7ldPJHJhE+q6zzWSg9sgCzbUabBy3F/unRHTIf2Rh6mzCjf2Z
t8x/zmfD6FyhHIvo/p4cXt7Vdgb8klfn9/ay4GStnRpLctvwD53BP+sYeO70
Y87aIBbeGG22Hi4lPiD2Unq7OAOxf2J/PNjHgl5XcNtmwndaXQYT++XJ+jbK
NmYICzn9evN6zwjw6tGxLtmNpA5f+5iiC4vk3jaHQMKxK+cyMovMGLi3KfD+
ZBgTisrr7nu1CGDv9Grd/f/oYGw/be8TysQJmwotMaIfnc+6qyWkGPgVtWmn
ngcTV5N0y6cSnb5Wypr2xImBRSEGI4+9mIjkvvCZSvr58x3jrX1rGIjQfBmQ
EcrApmarpbaEMx+vvrNlYpyOxne6Frt2MzBxK3LZpesCGD1htuwm9d+c1jus
SPZLiaT8vQg/Ou9UaA10ZOBs+8tcC8LpRrEFC28Sv7f2LH+1v5MOjaX/jZxM
p0NSwn3dHsLV7MHplBEqHVfetR+va6RDxs/3vxZSf3b9QmHcdTqW+pqJN1fR
YdZW/mg+uQfq4pqPv4boSM/Ztu/8KTo8U7cprLwhQHT7z2meAzRoWW1+jhl0
BI48efOZ6JmXhrpmwj0aHt4JPmvoTEf5muARsVwBzhVlbdr1iQbx4XvVt0FH
fsfXZfaE0ytsd1utl6AjILRd8rk4HRveD8u8Ivu5Mc9Pmc6mYdfOP1/SKTRc
sJxC8TlP+urefMsvQ1TwL46sOvyahumbByUZ0QL8Fvx++moGDaM9UTZiT2i4
NeV5pP4h0rc+Vxdpr6CBXxc/Oa+Ahk0tw0PSKQKI1+nvvZhOBWf67jeb59Iw
MvxQRYb4husq65JRHyrqPOb3KC0j9RfvOGDqIwCzvNJ29mEqHG1cNLwX0LD/
W4qDCckZQdrligIRFRa/y9TzptHAmdf8u5PknRNTHp3k5lERzTWf5WVLhe7X
mM+bSL8dF1/vuy+ECkvxv/MyDah4UNJ7bA45/3UTWeSdo2Ji5WsNx6VUbGw1
vJhKeKbZPH935w0qNLvnL5I2pyI+S1tpF3mXBWaN4/5vqQi0fdJgsIOChzPK
Zs4j857keGPXMTYV5+b1tBusp2CytrWMTe45Sf+9wfLnVMzZbb20fSUFVLix
pohInUW9VVPJvfUVGSm1+1DQxKZeCFsshFVnZ8udlTQ43moP+y+nAvSNN55s
UxDivrxn4fp/VKjO/fr3YmQFtnhk+b37J4CVgFbTYUCDfZ94d5NLBQ5yDs7t
JzrM36/zNmArDfuyutcvPVSBvicnZOtShLg5OFVuJIiGX+75XQ/kKrBztbhf
6zEhXiVYndYj70VznP/J+FU5Ygaa2fEkZ5/Iufi2n9TZjj1WTVfK8enk+pCo
/ULsnBIQzrxAw1WHUf2AwXJkuT179WRciDb+iZCGaho+WDYdU80rR/DC+CrD
MSH+jd56WZFGgwnuZH/bUg7fV6Zppi+FWL6aWU2to6H+HHWju005UmUvV718
JcS30bC113ppiDpTYBaXUE6+z1Ji0koEw3mTc49H0bHoic/YJqtyZE+XoA+t
F6HmZLvdJjc6GkxV6JF/y3DV+O7kBw0RXJ+nu70Mp8PZzH/ywWAZomZO859Y
JELb9mbVv0l0cJ5kODTpleOgT/fvpYEiwi/pb8N3EZ2kiOojh8rw2cPspG2w
CHMFafliXgyoDMRFl3DKIBe/Zcr5tSLQDs9y0vZjwCtY+uNYSRnyj0gcjTYR
wYE7Oz1tLwPDi2xNrvWQ9c0yHl+2imD1o+aF1G4mmc/Cuzb7y+AZo5blFSZC
+LPVPgPWTNyYe793gXUZjv2bV6G1ToRriaNKJpbELxo/p0WblqF18F9wk6UI
l8tjC/2imNjYU3cwe1cZlPh1V2+Ei/DfN6cZq/qZCDClIb6mFK4fdCxfbBNB
uqFi4HUxE7eeMw9pMEvhID5gngMR4mZZp9hUMOEwxho8RCvF7Pb9V46T+wx1
HmDnfWTilSdd9LCyFPcf788/sUeElBWvy4Z4TEzVnevpmFCCv5UzDJ/sJHwY
lb7ckXxXVEB/bJ+wBLUtsmbD9iJEynm6+cYzUWjfHipFL0HKuwPlRS4i8DpK
bv6+woSJ0g9E7StBCG2V6slIEVyCQjOkppP6/IcFkQlFUK8Z/3WY3E/mIsXA
nc8YuGLRb7uiuwhlHrGDE+R+cuavX8QdYODj1PsM6ssi9K2rlBVzFMHdL93X
aT4Taw5f+ddzuAgvik8X9jmLUGnAOTluRHxh25/kxQaFmHzKqfZxEGFjirq7
twIDmmyb183cQiQvNWhmLBPhbsv7xlcriF+ELb7xvLYQW4ekGca6Ihjs2jd+
2JWBENVXO01MC3E3/fCBjGkidD3PSnJ3okPbwCxHVViA6pZtHi5kXc30zPnH
pnS0SOoFlJkXwni065DiJyGubNjvSNtMh7T/1cMvnAuxoX64aDNZ3zuYaLVk
Fx3RSW213s0F+PmlcO/C60LEWcyrm7OPRvL4DPvyjQX4dftl4tEGISy1XOY9
C6RBPdUnsP1pAYIeGDfcLBZCsfdStnEiDWK3puYffV+AzePfOWFlQrh/CzDf
d5mG3YsaT/mEFEBpu3f23CQh/P085XY3UxFU67G7KjEfg44a8y4Rro6+kaXA
I7papZaY7jacj7JJhW6bQCHuOP3Sbm6kQn+wTObIz3zcV3bc0rpNiJo3teon
Bqh4lhT7uedcPpJyE9IGPYSA1QxnNx0qEgw1Ag0e50J7pXR0wnohZHamfH80
TsF7/uVzc5TyoCj2S7tjiRCP1mku/61IhZY8WytIMQ8xEXucrVcJMVWJdSze
hYprF42/x3fkIqjEayjbRoiU6ksK4b0UrN0d51m8+DIUNuomGRkKYeQg7yVO
pWDjtdENC5dcxqHwxgfr5wrxeVfzFf92Co6+qPBgyV9Gc9V7MxrJ81avbY40
SFERcVbbX2/mZXjfsNEf3iFEhnFSXsMvCuZyt7k7ZWVjl5zKpDS5h6VOXw27
SB1DNS3ZDKtsOFvOM/a2FiKff9Ui9xsFG/4dej9dPRuGY2u3m7sKIV3oVnF0
Gbm3tBqd5gPZmD3v0aPQa0Ko9+0JPUf8yPtLTFXQmSzE54SYjV8Rgh6fEHN9
NxUqCmsctaWzMPhg8Ou7IiHGqicDFhcQ32mfUjDtv0ycdAlM8aoQIkpteMOX
GipullpPs9yfBZutQ8O2M0T4LtvJEPnSYKQg1Rf8IxOnFgSriJF1dTGvj4ed
aXjAvJSvsCsTkm2TTMPPQqT9Sv0vJYyGmXLUvd/CMtEsl3osjqyHTZOrvhZD
/CV+fp31SCYoiumsSwuIvtXOPK3tQIfFEoGUxsdMCG80PQteKIKqWUSwnDsd
aj8v+szYnIn4NSk7XvwSonTfhqvn19HhvnyX84hrJqLOeVnM+CHEjZHRXroZ
HVG+539NfZmJ3pPx/FuvhdhWMevrD5InJYxCl0l7ZsHs8eltB8j6eXv/dy46
DFTcuyAm9iAT1rSqt0PkPoPaXfIfTmFg8xfHRLXKTHzwp+pZkTlavUyKemSQ
jnoPFZqWSRaSk+y0P176v98dTLa8TeY9NuLNY6VsGA0utVFLJz7FE/eT+Ux0
fiLfgFaUBU2FfSNGe4TY5XytL4Xk5NKCqWe+ns5CHCfj6e995PxGq+Wv0hio
nt9poiKRDZWCioIrIULMzLgUZ3aR5NfwtdNCHXMwzPkdztksxHeHM+Hf65mo
3vpNZdErsv/2kgUrzIUIHbseFslh4vfFkt3VZN2h+q67BemrQ2vbD3ASmbid
/T7gJ6nz38KxltJwIeTqqlfNd2Xh3fZgtUj6Zeg41p6Yt1UIVY5th1oSC3vL
OlefdbmMYpuHlfqWQmQfjOEpHGHhvsmbf4ZbLmOnssz3OjKPKSd7Z820Z8H6
T8TnOXWXYSf4uc4wUgjRaWfL04QHfn7bG7DZMw/Mf/uG0sm8Z4vLJFxZzIbN
2932ngvzYDZ9y73QdUIEPtxW3DWLDbsm5dwps/LwtK5fXcpRSPyWsoX+iIXf
z1TZM+3yYDqgeNGf7H/zQlbDkPAdgvI94obyIdnyekPHGqID958OMNew4T9/
3UDwp3yI6VGKHhPel+mYTZdYyoa2w9x78QX5MHZ50xtA5nd+t+O7sz0szDof
bXqhJB8105+0NpB8rphlxdlzmYWQEYXYQftCjB18/o1LuG98U/zRl4SLl9yK
fb3dtxAL/N94P7wtgOOOtZu177AQcPNtiuLXArz59ELzzVMBokokzjeeZeHy
1xMLC94UIPR5XeRwlgCrmsMGzxmyULnSdrUlrwhnK/zm5Z8VIMexdNbx/Sy0
GRdljgiLEI2MqTK7CZeNOa/+FsqCjl3snsKtRbDb/9/mYJKfOyPl5cXVWZiH
BbM+bS7Cu3P1EW92Eb6YduhCny4LrJi/1f/NKYGSY88Zf5KHy/7e30PdxUKs
a4/9l0/FMFwis6TeToCnoyVr92xlQfYVf+PRN8X4Ez4gsW6DALG/nDdzFrJg
8/f+9ZPTSvAk1H+rNOG1j2a272+XsBC/XTB33K4UOus8pnqT83yKdNW6+4yF
ZNdCmqRKKSoMD1dV+xHOMn26s/UFC/9F+MZWriR5w+vEzMggARqn3dO+Wc7C
pxORPeWbSrGs9tZ8CuHcdkwMTYtho7v+vUThRCmeWF0qfUB4bWOl+4K8fPKO
2mU7fjeVIq47ZwmPcIfD+94gFp2N2bNzzbrflqLd525BcrYATbFnDJUT2Gil
dHcmKJRBwnnxPa8xAWYk//g4tomDmbaGd/w2lUHRqWC0ZkCAS8HHuLqHOFhR
miqprF6G+OB/6nfayP3sO68mmc6BYNQ7SsKmDGFbT/3eTt7XPWfqprsxHFzI
/mW47lgZ4ihvUzcQ3zniMlm+wpsLXVs51/RDZcjJleXZkn6zdDcP+B3FRfWv
2z26liSnPc3ycyc5/HplQp5lKhcfnVZtzg8pA613h7GvshB/BNbv9sZyEZQZ
3/anqAzHHVX3Lj9Ccni1T0CMFA/vA7VdT534//+/WEo0slcIPf/q90eX8WDp
0hR1z64MRR+yg3K2CPHzzXD9Vm8evtTuddGJKoPTF47qY+JTzLUXDbxX8ZDd
+kK/j1aGx5qz/Hu7iD7corqo+vIwN08ia1dBGX78ad6/k+RttbOxqnpJPCit
fhYQGFYGA8Nz/8Y7SE54Z/jM+AoPb1Hh05VWBumArr6oh+R71cKmap3n4RX1
4YXBljJ4h2rffLdFhF1+K3LawcPRFa+tUkl+Nl5z9a5itAhIkEu6vpv3P4qu
O57KL4ybUUkqMkpDKGVmJ/lmpBSSNEVURkYSiRJFygylZa97L9fdg5SkQhJp
KiIVDZt2VL/z+/d8Ts/7nOc8z3eE90Xph0vzam4VYtP1c5PFRK+WJnfu6Chm
YtV+ROX8r8/7vn8J2cHFkwN/AnvDmZjFOJN7UKUIL/TuBYc0c3HOnpFqr8RE
yqZDWUGBRfixyfiufQ/Re76XFtrZkv1Xu878tS/C8Fa/ZSZtXCx32+aXd5yJ
NTdtbGR9igjO/XjqcYOLfcZBLwqcmbh+6PmW6KQilMtH0Uq/cKG3Z6FFtxET
9woHOiJ0iyF03LHkiSwP1Vu+Tg56MFHhMH/jI9ViKBkozjT/yUXhgrm6cZlM
BLNTXl2VKYbMT7OLMl1czNVaGxjmx0SClLu/Ndl/Llp0o89doqvn/pZqrmRi
33nK5Vhpoke2dhe9J/tP6KwaTfnAhJaNvla3ZAnuiBzdU/iAi0ze5N8HM1lo
vuMUY91ZjN9aVyXV2Vwcy7k5d+pbJiRn1g/1dhVjtHd03p80LlzFW/0P67HQ
XVTidvF5Ca6rx51TKeeiZY+xdq47C8unXJu79v/vQl6Yym6+yEWqZfqsfyks
GDmHaZvxS9DiGmHDjCR+5/0y56eeLHwaOBmQXFWCpkXC7ZsSSd3E90/67WWh
/96S1nFKKSSe/yHCm4sFZ5Ssn55hwWtVRJf3hVJQvaeIv73AxfHg2m9P6lh4
4BdHYIb4cuatlPgILm4PTmP75bDg+kUv/DLx8b2JnckGj4m/K6uaHNdl4eeT
yag3OyioejIr5stHLox31Lv1b2XB8umyYeeVFNxq3sefTe59YMe+2oNpLGju
M3TbSvb3n9ap29zExceybT5H/Fh46y317v1JCsTfr3Gn2fAQGvT5Vd8wEy7s
+mVhfRTU7+69WunCQ7zsJ6UKZRaWnjojWsGnoPbo8KaZm3i4uNHj4VoXFiby
ZGnvuyn482f9TJE1PJwu90w9rsmCRqvTI/pMKrxtW+JTX/Dw6syqhSmfmbgh
NNkkZkWF0dT0uRUveUhfF/1tRIGFrfTi7MXSVKxXe1wi9piHjOiqEN1NLKhG
GK56upKKo3tk5/S28tBxM/zag4UsxJ9u6Of5Ex107+8nx118yB0WKxszYoF+
J/qcDdFTntfzgkZc+YgsWXCuz4MF6mXDvU2KVNStWUVZ7sTHei3HXMssFva0
HZM9Z0NFy4ZrixO38vHmm/6tDQHkvibumIgdp6JeZNMU0ed8uKbW9i3yZyHK
t2Z7vTbx07kvZLJa+bD5oT85kM5C8o89lNovFEiej/8xRPbX/Fg5odnMQlFe
s/0cZSpkx3+N7nzNR0tqXe/uYhYyZFf8UtpCxZiZ06kyXQFUsk6rT6iT/vy8
4d/DXgqOGmtdE10hwMeOp5LH7Fg4nrBGKZBCweGFuYGGNgJMuysx7BjOQkFd
/XjZdQoG1e64dq4TwDKaJ/OY9IO4xuNX035SYHT9esn0YAGUU18+tfNh4stm
u11eiRRMNZnBPRIowLEehdt5sUwMLPx5/4U90b+XXu+nJwnQHhhy+hrBn0bp
2qLvWyjYo5y43SaF7Fc2vLQ2kYlH5jJGpy5SsMu81OGRUACF05IS/QkMyHt5
yvUaUtA2b0mrB1kfoVg+/JzDwOr+4984o6VomAK7l60CzPG+f+JKCwMFmW3m
f/+VYrP6nbr1jwQwt0znX6lk4NhU/lZ9Gwo4bmKXgxWF+PGydoesBoPo5j00
6QUUvNwW1NioLMS40pvNofoM5FdXF/m+LEWWssj2s6pCHA9rnFoXzoBUrOsV
q95SBCtlaerOEyLWiDZrz0EGlM99z+3RIvk7zNmUd0kIb0M512R/BowjzSLt
d1KgekHGraJQiHrpn4e8CB8ZpZ3PfDGXgv220yzULgpR8LsonctnYGcMc02M
IgWFE3Ir5ROFsNS4ceR1OQO7Dm7XGCVxLnn1RftIVsKW/32n9AADiy80Pd3d
RYHMVPfbq5UrMbrG99ajfwzEUSRLi8n9Xmm8vad+SiW8tx2MnbBgwiby8FtB
EQVqixzmjYwLIWz+Nc9oKRNvDxjLBb+iIPXW4ZUX7CoRJC86I2ILE3nVisZV
JVSo3rux+rJnJZJbv9t5hTGh0qZtNHCaCuq3sJ2TDpWYkH7/PI7BxGpLDZtH
J6hQHF3u/FO/El1OQzlXk5m4vVTONiePiuQvhkGVeytx8ezwAnoBE8ZqC12K
hDQ8TxKZqXqiElKSi9n0BsIXOeNN8/JpGDvu71HoUwnZur3egj9MuNa8qB29
QAO1N+emxcZKZNvoPua3k/6xFrePoNPIPncW+2glbk7ztZIWZ8HqwNpOq4Iy
JKpWHS1Nq8TJ41EVV8m863kapjeHleH7YuvnuyMqcWnSrj+M4I9UGmXS1LsM
x+s/zPAl532WvDL6PcEBxYt8+4rUMtSWNTlfYFSSPlpkxaeywL532UBerhyc
830BZlWV6FaZqt9N1juHpjpQHv7/PUNPx4c5lag7ta19+mMWrK9mvw0m/iP1
lI3B0kxSh5tBH962kfghWk2v/5ah6eFdfoRkFQI899+dcGAjedYD0w1dZeCZ
t1P2S1TBUvOPja8l0VknZw9L55Shb8OLeZN9lThsNjdhnxMbXu0X2/rOEx/z
+o7WzI+VyD8cLflzNxu7D25S0XxchvO5j46FWlfhT3i295zrbPiJyKbctS/D
hu3mGw1WV2FpoNdwYSEbPivZ89zkSf4XDI3kVaog+TdRe6CcDXXZ1sG/c8pQ
/6rJy21RFTql7hW432FD8/WKPUEkTtLdCV/qqipMRGkc1JLj4LbZkYRl7jR4
P90boGtSBQnZp+yro2zI332QnmlJw0OPuvmmClW4fncscOEIGyp196y/bqPh
q5O7Mlu5Cmx9W02WLAcNJkFmSeE06M3VTcvvqQRln5+yvjkHXi/Tzrw+SoWQ
yX4w5W0lNP6MXylV5CDtV2N/3F4q/mlWPL53vxJtF8Lj187kwMCAfVY9g4pj
aVpZe8i6y+9+iYf6HEjIRahFU6kIv5ImdSm4EmPZNSeCnTjwkPcUjxugIO9T
VhQ/oBK5DxrMDulykG7seORPCwXZ07dS3bzIvEgpvpBZzMEVl4xUORkqQm9s
MjLdT+795QwVGeK3fPSLVS9pUXE88uXFOz+FMLgx8W61PwcMi6e2TiJUGD5e
+MizXwjl32ueszZxYDHv0kLVdxRUhj4YHhgVYmRn1NQhct4ZWceuXp1PzqUS
x3f6J4TUPFPFqG0cxAgEtx6sokLzzXifRrYQZ5yKwqalcHC9vbm7M5eKexsl
Fn5OEBJ9nfU2hujcT/lHX5xLoMJkzlrnowR/boQqT7El/ngJTfevZhUVVyh6
c3k0IR7M17zaepSDr2/ipkQ9oqJ/3073OWuFCOmeZjCDxcG4wwPlD6DhRrc9
4vSF6CpbUbf+AtHL7odvbFCnwciHNthvJsTrb0+NqmM4eOKmMqeW9MO+gevS
xzcIcWg5r+RkNgfNNkcO746kQfVHvIv2CwEOaGbyNFs4WJ7V0iNC7l3y7nFD
nTYBgp6Kz25ncgBv2ZaiLTQskR8vs20SoO+8bd39PA7UHIdblNNpsFg/0WhD
8L/r3RNvpRoOZGIZbyO4NGQekpv9yJ/wI/fs2Kw+DhSqYh8rziX7awvoE34C
BF8QUW2u55C5du/R+kZFx8VFC2q3CbB8pFZcroqDxoU7O5etoMHALj0+c7sA
L2bYv9zWzoH2nOiHczfRMK0jNfHBXz4+KcjGOMtykVYvXX8unQo55SuVBd/4
eH03dnP5OAdRLSZKoX5UpJhMyr/s4aM/d8sD4QcOcg5dxsEcKhJ+jH0Q7efj
+8ibn7vFuGD7+g/F3qOip6ExwYfDx/1+QxUL4gMuGontat1JBe+m8i/9bD6M
S6i+JY5cGFVWs/p1qBh+/Lrn0Tk+hvfMbL+2lgufyHhTlwNUzHudFCyZz8ep
kuxEgy1cNHxvfmtE5mJjXO6vjCg+bs7i3FQkPiDyQfPGToLzYpZX37d6Et2i
lXtgSx0XEuPUiYkdVDi2Njx85MyHhHZH4jQu0cVd/1LUyXkvyTe/yzzIJzwy
3POI+ID7giVd4tWkf5a3ZV825GNTx+9fR8BD38P5oybkXArhCnMPLCDxvw6d
kNDjYb7un/0ll6lYEHSc3T2Lj5N/v7o9m8dDzX3e6+gWKr6omZjMWspHRK/o
UxsdHhJ8n/rK/aYizC2J/7uBR/xm/UhmFA+bbi9w+3///HLNCc064i9Orot4
5cFDQC87T6+Y5FM99XXFdR5MVUJO9TnwMDowTs/ppMLaJygrtpaHLbIjv/J8
eHjcuNe7X5IG6xjltj5jEmdft6VuDA96GXqfHl4g593ncvCvGQ9/igqLKV48
nLqy6Lx/EBW/u7sWfdDnYe+owlZHJx4i5jTobqNQQfldmtBC8lblbBl+FsCD
hszzs9cfUvEjXU1oSvwL36fIvymBh8mCxyr+RH8uk8+9EX6Ti6O7GPmSgTx8
L3f8uGoJFabhvUdSiO/IHBG/cmg30dEnjh3w2kbFlHF/Al9ctE389DI8ysO1
0Mkr58k9ToYlRjVc4uLR2iUHT9zmQXerbuBCTSrsbd6lHj7NRfh9BXMlPg+u
hx+PvxqjoFd848W/vly0Jyl/XcTiQTvkpZJwIRVXjcdjXU8QHyGxVOPMDR6k
XI0z/39vh/Kh1IFB4kesvEY2F1rz0ZW2dOwm0e39VR6eR6O5SI4c7j1qxYfe
olOxsURvqG5YdMzIm4tfS8UnZoAPybkrQs5MoWLTPycJ+jEuGDMlfM1s+ODF
P+6pW02F0h6zoJEkLqZcoF/e/5CPGf2mngm/KZDWPlk59SgXzItnFHNuk3mK
2paW1UDBnRfTzKzduZDx3RJVWs2HxRqbjOPfKHgiVT+09DAX+w8c+x3UwIcH
Q907kODzgdkObTPInGg0ftavWi6ADcXjRcR9CrpEgtImTbhYNf464Z6cAE4e
Zza8yaGA93TvlwxNLhwT1tKyRQQICLIsjXtCgUWfpXGxPhdmu522nFcRYK9g
7sr5fykorv2gYEtwc/+iL5FT7AQ4PLrnRMR5Ck5P/P0syuEgf5PZ0SnLBPD1
Dwle4UvBSGFvjwLBuync4IstcwTYeP9pYE8BBXI+D2V2VBDcPKN1pUVfADfn
uijtJgqmMOjX7AgP/fNoVzmqJ8D+/Y70N0RXa8nMC0xT54C3favoMxJnn2x7
/lp/4vsmLhU3GnAQ4d2zOYbkf29K0y/zPAqycpY+OUl47q7/voOL5wtQ724l
+ZLED4noEI6x2ShVU9TIGyd1G5//7ZgqFS8+ntqxiMXG/HeKUsUvCP7tOPDV
Z5yCYyfi1/3/c/Y6gYjjoiY+0h0M+/LkqJgt01XyuYUNh+//Ds7r42NKb38f
24L4mm1xOjVxbJT3JYp8K+ejWObol59yNPhfN2zvjWZjnoXNJ7EUPgqnjz99
PkpFmued5zEFbKzmbLHriuejdt/wpN4XwqeTs7R3UNho3n11z6NiPur2h853
nUPDguCL35NT2VjS8dtCk+DclqChqHUSZTD/lBZfc44NFm/7Bo/tfDj73Tg+
OUFD4HBb2OEyNixZ4iv8iZ97Zx07q+EtDS5hLz5YMdngPKeoGkTw0WfPlZPr
p2Ewatnzne1s5MW8P5kdx8ev9JVGxc1lkC+rVbLvJPrMVoR32ovk6S9hkP26
DK0vN7R8Hmcj9kvG3bo9fHgdXsVJo5WBUs5NnBxmo0Y3/HxHDB/ZV/z4ly6X
4eIx89se9hx8aeq51lDFR5SGDv/J6nIsT9ytIHDmwHgVdyD6Ch+HS7WTt20t
xy1qp+oeTw5mLd541yGDj+CWVv8rc8ux7PL1+1O2c/CIHRl6gfBJhOOjTPl/
ZbCh1Yz73Sa8vrzukMlbMo8/Hq+3TSvH+/AOGzPCo0e6o0Xjb/GxYVTp/tpr
/3+frNXRo4nop4Lk0cZKPuI2qAVb7CxHUw9nMu0hB3GDrR5RHXxYbe4ctnQs
R1Bx0pDYfC6U1Z0Sksj+gJ4bvDu95TC+9fqutSSZ02srez/kkr5a4B1+6Gk5
findWO4mz8U3Fs90E+G3jHCbxawL5TD467dVYQUXYqsevRrh85FnmuspVlqO
7oO6axNtCV+yz1gr2/FhdC2iLVGXjuHLp3V3LOXCOjc5udiUD6ruN23lWXRY
NxDFY8bFXtPX+GfER4fmhRMa5Lkrrz6q9nTjotXhxY8wgmO+mQqLLo2WQ3fV
CTGHYC7or9T6VG7ykJGy0+yBHx3nqzN/mrhyMc+/UeJDGQ9H10e9TnGkQy21
dPqwFxe1b5PsxCt4OM979mX/DDrqZM4riBI8dN7yQcPsFg/lP3jORcvo+P6s
i+F4i4viyNV0tf08nN6wRmTjOTr+jbrNu1fBhWjRmW8a63l4xrzDnnmITny7
8+AsIRdlitw5mi48yNftv22tQ4cotf1kdiMXG0f8mtSCeLizu2fmyXV0iJWE
3E8m/NWu9vdFvSkPV3ssK0bP05HveXDfCy0e1MVeB7cpER7sKF6uEEHH0T2r
D74hPBU585PlBXUeePI1ee+N6HhVaP3oojnhA/1plHM2PLirbF9US867+d2a
ZU0Cwk+nh9oOTiG8c6/x/r7TdLyT7YzbUciDOS0o8uAgF8/OrJ/n40+H+8Cd
3lulPLy+1s+q+cnFyX/hI4KldDy4pZmoV03yCz8odWs2D7ZrvuXwQIf6HYHd
yd88HDu8ICmZyYWf4fbnCZ50NK1sj5Tq5OGbpcrup8VcnGeP2R6yJ/Wk7kpV
6eXB26he9T2Di7zVRh4Lp9DhYmq+M0P8//dfN23KruIiovbqsMkCOioaRDL1
p/KhNdblvZ3g+tmvPb6z9egYLXqSUvSRh+nuCW6Z6lzgXyJ9jjId7PpuLeNx
HhibP32NWc6Fgv3QC8qLcgR+ltG7O4eP5j4rMTttLtxX214oHSyHx6bYuIXy
fFwJqW2fR+EgVtz96HvSh5ZTHOtffuXhxdDomxVEDx87msw2/VUOh+nf3u0W
4UPbwNo8L5/M2ZjB7q/CcgS4LCssWkh0HU/OIK2c6NuTYosLHpXjjfj716z1
fBwvdModd+VgcE1uNFWDDpbflLWFpL+961bqia3igBUi/9RoOh2Ke35VCNby
Ef2+utMVhJd4sTtqHpTD/ufz9ffc+Lh098UG210cFJ6aKq7fR55bN5ay7zof
qdOS/E/N4+BQhMWrqH0kTkCMtDmDjwdjEtrnJtnwfBiz6cpGOiwWzN47h+zf
83yZnLsEB49XFCa3TyPzEhbfa1nPx6JhhqPbEg7evnBXqlajYyfz5p5KwlvK
MYoye94R/PbbdbPwCsn/vP7r34SHnMJmHrjcyMZ1i1OXi6LpUH0s91NhqYDw
i5LWaBsb2w+tnnNqNR2NIzmRT8wFSLm9qE0wwIZ/joJZ7HY6Qnvfeo/HCbA4
QW3BFMIz61PW7vqVQvpT/sMVBV8BNCta+56EsWEYIhNSQObLiP2m+/JhAQyN
GQvsY9nQdg75rqpPx72YTlpYmgC6M0W3R6WxsTagtOco6X8T5fzCv0wBAnF0
NvsHC+sObdwg5kCHUoNSj+R5wsfftjaZDrAwEaJTGk9waYv0+o2zswUYFPsu
PTDJgnpEaFbIcDlCdrfKTL8hwG/K9DKOBBuHwtPNh6fS0TtP+/HNBgE6+g8s
+7qQhdsbjlSxST6JYQNeT2kCbDhxJXWDBAv+r66HKSjS0RG/b+tYpQDeJnPu
3/3DxDuzs7P+/71UY+2Sux3PBfhS0uMdrMyCeRncVMbKkfZqUJD7UQAdjclE
0QIm3neldk9k0MG7rEtpIX5qdsnQDvtAJtq/qR85mUTH12MfGmP6SJyF1XIP
HZjgWG5+1LaHjkfVJe3OfwSQLby/NuEkEzUa11c5HaDjwqrnTWrzhHjmsIM7
dJiJ3aEtv64dq8DF2IAU+hQhcstbn2SbMfHv4LaijpMVyFrQkH5noRD9dX9k
AmcxkVG9fYXiXrL/pV6ruZEQi73PDtaQ5w7VtZ5u31mB1mnv5ue4CMEsM9Ga
WM1E49oYyf///qEuLbxnyyohuPqOgf+kmHhRorz09gEGVj6raly9WYiESPrq
yD4GsnPqe51WMQhfaUgk+ApxevzirzAVJlLMV9zVs2KALjxTySU++tWCNIXV
mQzcdgvfelSCnG9/svCdnxAd2nGma44wsDl/wfKwYQaSWdWjQRFCTIxr3Dvg
x0DPvPnTB5kMRIoKxiyzhPjdq1+07yzZ/yTUePgeA7Zvx8QNSoVwatMoPJ5a
geVe57oHJxlYMntYbiROCLlLBlHp5yrQ4fupMYTkC+PSOd1pQizz2byp4EoF
4jdPOaZewoCXRNmURWwhfApsjyTnVuDZBkpawQ0GrivOuDmdIcSjhdU0B286
9mUyx9+kMzC13WVqRLIQAQuvluaSvr/Cca4xjWHA9Irg2s5LQliEL7QISqVD
by3D+JM1Ax9fhjgOVwqRH441KrF0/F4sE5C+lQGLqdnlwotCyFj1ORYHleNb
X+b20I8VKIm/szYlTAjFfWfWpSWWQ/bNqgX7uiuQ/fMNPzxWiFsvl2RFMsuR
yqnQmqRUYGV0lWpBgRA8flxOWmY5wqok9k1nV2Ch4HCHYwA51xnV7bY3yjBX
VrmcurYCBgrUeNNNQlC0T165QnTVvFUq2a2rK6Ax+oo6sZ3Uc+14s6NIObjG
6w6elKjAnPSSP7PIvchey0j61V0GxlS7yO1TK0DXHUnaCyHCJ/x4XtJlgIl8
kuYNwgs/pZ+fJn3413ro+PAisn5r0xIfLuGdudcGLiwV4riD9I4cozKoVeya
FhRCx/1NsYWH1wsxLhZ/fuZ8sq6udlgnko5JE1P1qdpCBPrWPmtdTXRk1o6h
VCodywyr4qymCrHdeJavly0NhjedFofnEt2S9i5wlqwQCzbl0G5b0RDxgO51
nuDYnUyvGZ36QhiedJira0ZDVrFAh+ZFh27A2s2MZUJI/UxalbCB6PLzs505
L+lw0zKtKZIUwv6XbsdveyrE+9cyDz6iIykwznvbNCEi14ULHhJ/1RG1ZpMF
met9zNRve3WEMLd7rLBjDRWMRTOHTl2g44zOyg5Nsu5yfWvFZnMK7O1D6wt+
0GG16ozWD5K/1ctVt36QdY/Qkpzbo0QnfAjNODBDiH/Baxin1lPw769UfS+d
joUdC62zSP6zNu/I7rCn4NPT50P3SD2dSwfrm/6PbzgHSWGl8Hgfb8uMoePD
/TeJkSRP9v73stSIUljt+FyjeYrwxas8tvx0IS70S0n7l5dCzNr5zIgzqY+A
PrhfVwij66bmm6ilWNzSPz3CiQ6heuN4mpoQ4s7RBVc+lWDw154jgvhyvJKq
2HP4nwDLqnTEhoZKYDVl3e8fSURXJ2+/vVpEiCyJ2S9TVpQixEJ75Va/ckjR
Qt12LREiJNvrqJlmKVT1bOmzvMvhlhbzKHamEDZh/OB//iUQfRlhuLawDENm
Vt9WDAlQtHdnQsaREugliyjpsMpQvGXW930DAuitPLjItaQEykdn6809UYbp
NJe2KlK3Nrt66bprJRi4k+iwPJj00byqx2VfBci/4ka/21iMjlTl9addy3DJ
cPfjzGcCHFD28Gt+VYwP06JE5waUQdtjQSnnAeGvA4rfb38uBnPXHR0lrTJU
2R0vvd8vQFCvrPn19mIUdXmFxc8i+v9dwrH3LQL89Nng6/WyCBd/SI0NRJRB
5evgYB/htfEDny+1jhTh9faiqJz0Mrzy7PpwuFCAawP9VieHitCwwbjW2rkM
Yk4RoYduC1Aw6CA360URTn6+ZpxpUobJ2S/u7CA8peaCj5SuQtxqV730u7gM
X8+uGrc8JwBF7s3o2GAhTE5+899eUwam2nZNtRMCCKctseN8LURbb7WV+/Ey
CBnj31fnCLByY7yFT18hdqx5H/DPqwyvv0xeXJ8uwCz3eREKnwug98nQg0Hq
YBGvYCpxSIBQl0XW7gMFeKg/yT8dV4YT0jt2Nu0XoNH6U+XpaYVodK9eEmBf
BtVjVpUzEgTwcXw/aCFdiOXy4w+z9MqwNN2LfS1SgJf5Md3xf/NxfOVc5ok7
NHjKLr8fuYPoFqrV/ukiBei/p2ii3UmDaarR+C1nAbq9mCuS9QuQ8b627F45
Df9kAzvehAjASWKa3NErIPW4tVghkwaP2epivpvIuYKPndZh5EHxsJGGUJYG
nZmCacnE53eYnKo0astDU+71sQwTGnrvXgruWEF0hbfs9AnbfNh3/PBtmUmD
QqOkj9BegJtXJV98WZyPLEZo9thHKlT0Kfz6N0R3iRcwNv7JhbNypvOldCp+
MhLbvz/l4yz3x5EjtnnYtXLs6vh9KrjCbXqdz/lwyvH7u64mD4dCt/AOlFDx
zOyITDnxhx8H5cwWHs3D/p1f/KYGUnFhd87DdOKTaXo77K9p5EFUbI+cbygV
xTm3/h7YwYd8idka20N5eH6CZbeOSUXu7NL2XZ58PFt5YUft+zxYbAoyLj9H
Rerj06VndvPhd4vrpXAtD76PVUSaN1Hx8vXerUNtPDxuWPZJ8Xse5i2qMmpI
puJ2wZbgpB4e0t2UKH66+TgW/OZn/j0qLrrQ43KHeJhpu2dX6CVSB5l4k5gc
KipSr/uLdPOwWRCUs9gjH2a33ENL91HR62jbilAerOnzZ2vZFGBd2Zncle1U
KBRLG15L5qGxY0h81qYC3PxCy2VI0bCA5pK5N4+H+/6fUtRDC7De8Onhg6+o
GNqSqiN1hgebVYrZq/0L8OQT6/AIjYo4h+Vj79x42OepS51lQvp/jev++aY0
pD8om3WNPPdp3u/vNK1CrNxaUHfEgwabqthsrbM83Oi3S7REIYwSypKTtWgw
MRM9HnqQh430SHPKpkLcDnHXNRKjYYXe+zMCXx5UViyMdttcBIPgkfwtxSRP
+atD+XE8DMvfgqtxEUyc1ratr6eBk3XJzeMyDymWdZmia4rwVC230S6Zhlvs
nqEjx3moclV7JL6zCK3WGy87+9Pg72lb/LaA5O8apsTfXoy9QcEnFo3SUH2F
UtZD/FrWefs4M8NitFSGbjCaWYY+BYX1WQ95CBJPDc8wKMY5hU1xkk9ouPia
u/YSlweLxuvTZmwrxrxme+EYlwbzpY2dK/qInyweqS7QKcGK4cSEI8vLcPvi
ZenUP8Tf7ZliHCNeggP2l+3SyZz6OnmyImfyIZtON3kjVoLkz12/c6eVoacn
7bTSDx7Cn1+8KULiuKS3WZwaomHqNoe3UUv4iHvX6LuZ4Pxt0fWXt50m8/7F
NjV2FR9NGRGzrW6XoF7t4LTI/DKcP31pZMsWPu7ma4R9aivB0Tw9hy9BZTje
l23jaEF802h4068/JTgcPaO9bXMZAu0zKLbGxB8Fvi//d7QUjzdvEO9cUo5u
h/Bfgw58zMm+YWu4vhTpIvZJ/tbl8DuU96HDh48/Kavi1QJK4Uvn9t9YVo7v
AdUXVrrwEeHh3T98tRS0Cf4+nWnluNwMyR+afCwxP3E3cagUuXMURlImy7E2
in9y22o+Jj8MT+u6XYrEJ7uiO4mfLXzj4ChH5k5qt8FIy+dS1M2Qh/xMOn7o
tz9lW/Ohy7hFjZpLwXOnVk498acyOaFdIrP40Mzoyf0TQ8FFg32fpZ4T/xUZ
zgvS4GPf/dqMK3sokEvydfMSr4Asf3WiAYmTHrpEGBRFwWanVI/ZH+gIeGHO
u6fDh6uF7Z0nORQ8+3ZuvKqSDvnQP9+TFfiY3fbA2sKOCoFm98CgRgXK3LM6
grX4UC85827ImIpdC4p1d3lU4FOvpcTidXw82XVCWc2QCt6MDg114wq4/i5d
tGYlH7cT6iIPWVMhO1fhvXCS6LEl2yOY5gQ3xky3ajvSoK28R85oRgW2DKsn
SDvxEdo213GpHQ2CgNVyEesqUPfw6a9hPz7iF9esu61PwzlXV5c9qhUwE5sy
cJHgWJR1t2M90Vf/RMJcVHqJXroYu1mG7H9cdnWBj0sZFvB+f3SboGP2G+t0
YSQfkfz9/gdNy9DF3J/XsrIC3xM9ou9kkTpIJAcFrCiDU8qllDCiM4OtciyV
4vmg/6pV87UjfZau/WLyMR3S6yq1p5/no+Ztc+i6WeWY9NyQdcm/AlHNP6vu
5/Cx+kTfstE3ZeidsuHVkosV8JPqVHt3gw9FS0+W7IcypC9ReSt3hDz31NVL
6kw+rhTZ/dqvWA7aCZXcuPUV+Hf6c/Cfcj7CPvt1soneVjbX/9Zrx4DCsknL
nEo+bv1YzI2OKIfrQpN9K4hvErUzjrB5yUdg3OvPCQmk/2ruP8t2ZWAgX41W
0syHWviSOdU15djTfsfHTY8B/ZYbtaU8Pj58uevVbkiHU4BBbfoEAxufuijI
3CH3dXrls2w54ldbLRayDZgI1mI627/jw+OZwcyuJXSci/1TNTCPCdclSr97
CB/F293NUbKnw1H1y46HxO/MeN35xquYjwfqD69OaSP+uVe5ZIoOE5c+HvUs
4fDxNu2K+7xXdDxI9P81N4jE+RkndquNj6LDaeIpn+iIP+s208SZiQeDn04f
J/kkS91BxBs6ZN5JVmvMJPncPnveJpqPfOsP3Q+5FYgOXWTV8ZqBzy9E7q9L
5GPmwLva4LYKhDWNvtqnxETsKWWVrzQ+JgzDz554VYEIwc4Ml98MSAYUvB0l
95WcfIzScaMCsR6J3xtvMeAZd/+DG5lH8SnVt+ypDKx9n0azj2XA5WHjnRyC
A7LmUiKfBQxwN8+T2ljLgP+UqyfdE/h4FDrAqr7JQEvGhYaRAgYiaq4WKRzj
455VXrAy8ZPu6lJ+g14MMJP+GJ0kff57YtPb61VMpKcs046/wEDYilbHx4Rn
D9QsVq6nMhFhmjavsZWB1cGb/IpO8mESGMXazWYS/bt8cCWDgaMtx52dg/ho
Li+N2FzHxNoZ9ZMjhxnYW1Ee4rOLD5HdGvfli1lo2tpVmSfLxAHbUzNeBhAe
r968mhLHguS5kZwTNkxwW576ZiTxQZl9MeBVJgt7Pu/T/rWECYbxnwcLybw8
4fr9sOeysFjoYj9vhIFncjMOR+8kczr7tNdXfTb+hr1W48YzESV9cVqnP7kX
xGdt12JD2sPUP4bkJe8dLH7sLKnbuxYxVzM2jFjK6gvKyD0e/OivEkH6gdfc
OmLFxvKGW12bA5moU2Z3FqiTczmbqmyPZaNmb1izI4OJ9fkflKYSvLqzYVkL
6xwbKif22g+NMGEXo/Ft3JaPqVdflvXks0HP3am2+iUTt34NVyYRvJ2d//H7
2ctsOJ0OouRkMXG41/2d4A4P5afXZGjdZUP/smTyteNMTA1Tnud6j4dxp5aQ
pU/YsBf1ZJ+/wYRhXc3g1A4e5H129/7uZ+Or25RixSImsg1E+YEveXh49aHE
n042ugYqotW8mbiQaqn2ypWHaMsq6SnKHOj/Wjyka8hEjZLT+zm7eDiePztq
VI2DupoFyh/DmRA8klb3OMqDufe4zmpjDp6doI2F72Ui2fan95IQwr8iV266
rOAQnUGvr1ElfUE1nWuqzYNZEo7uSOOg6vkSnhyJn147Q9PJlAfTOyK3TiRx
UDpfQ/0uiV9Yadp2bwcP65/mVKWT/XO3xoocIfHP5XvdZjjysCH7dUhgJgda
M2LO3ybxlzOa07PX8tD8jKHycyoXv2OGQ5KOMbHKKt4iYxPRG+X3bqv85cB3
O76GVDJxsmGZiiCIh8RQtSjvSQ5C/C4MTM8n92sUcqjWm4ecnOnPrKS5EM9Y
66dBnqviM6oruo2H3uMzn/7/nvRX7pODex8xsSUg5vS2vUTXFY3pvj/OBXPZ
GXVHORbcCyb2t5ziQTPVvPpqHBc64bJt0f+YUM8OnHUsgug6n+0eM1O52FF2
5krGLdLPUuddH2rxkDT7rvvcXi5udO2rsJrGgvP0tSsX6fOQLyfHF+3hQrrt
ye5tzizY+jaNPdvIg9E/1Yan37gEp1fztzuwQN2nOOfU/9/3En0c/OkXFw8c
WiTWSrJwJvpB7bwHXHTOkpFpNOaha0ja9qsmC/aaTyd3PuRi+eexamUTcv/N
S37FB7FwdnNzzef3XDSHLjL13cyD5CZu7bSDLNRT78TS33JxInvVOXmyfiD4
8rSoJSw8KdjqVHmQC6fFwY3M9P+/U2lmuVCVBae7heXBvlz4/nt6nX6Jh7Ro
CmK9WejQcnBMP8vFZMg1pn8piX/Gs+jkPhY8pP6Mvkzi4n2m0c3AfHL/iWN5
qgtY4BVe9bIN4EL17Pehn4Pk3Cd9rT92Ery9UBrw/3cJlk0/6iozycOcANW/
qiosHLiYviUrnoudmzft+vCVh/2rFQfL9Uk+RfHrRVNIng8ffn1C9OAZZy/9
sHEmwc8uy/A7XBicVJTcSvh5WHXVWQXSP9PNTUsnb3DxYbl991mCo/XMBEMn
HhMrpv+yDWrnQrI5d6hyGx8JqwV2NU+YiHHL7+rr4mLzgmD5eDLfLLrf1fjL
TJhvFJ1zXZ6Hvm8+cWuq+Tg+d9fTsmVM9Ood+PVzKvER/6T4Dff4SCwQ7yn1
I/n87LH+QPrh+YINIrY1fIyVPquViWOCPyfanWLEA12B9ugGl4/381bw5Age
fp0wzaiZxUOHadSfJarEx684yxGby8TWUoOCRVI8cDScxyLnChAgzt68eAeZ
lxe9Zus0ebCteuD0bLEAlUl/4vghpJ7aA1rvSb8FPfi26+QyAQa4z3qzdP/v
/xc/F1dyIdOso/7pNPHZ1VzjkK1MiKf8i2oUcKH/UuW4JfGdfrf7O4PSCX91
f98/3ErWPR0vPIoXICrA1tGxgonLVS3v1reROFv2ro66LIDRARmqM3muvfaP
Iu9NXLx9cLUw7L4AR1P5Fy++YaLlXtd43HYuLjXIm+qzBDgrt+pA7XQWvG5F
uM8P4YLu8oq/rF6A2RmWGyw0WOjUyJCZ2M/FdzePhUHdAojKVh2T+8XEP4fd
i6RFuXiUHbk37pUAdpVW38zesLDcPE57sxIXuZplk2G1AiwZCIwU6WfB3/TZ
inF9LgZehh60axdgRvcysyMTLKzZULGwXJn0oZNNq+uYAHrlEzz6KAv6dvIX
G39zYBhuFrybL0CTgb15ThwbH50Dhe/kuZgj2aaani9AdNSU/v/f0/rpXlXD
Am0uftR0PS+8LkCk7NCLY9FsGFTvLRGfTeZZd51mUKsA9fU6mksS2RhZM0cr
cQUXH3vlYm5FCJBXOqIXMMHGjodZRT5WXASKfb7bGijA+QCF5Rt72MjYZ1Rz
fgsXAVhfGpokQI6+4ry979hY9oJjw11D+lktZK93lgD0g2OLYv+wET2Q3721
mAtBCL0+00yAOyFu5j+0CX5fHXmXTuOiW3rvoLi5AIqL3lWKTONAx+Wwxzkh
F/s28GR8dgqQ1GP6JFaG4Gvx4l2bOFys4vzt+7pDAGMDumuEHgebLw8a71zG
w5PXDvUbJQUo3/VgXdpCDu4NM1MNNXjY8TpU3WiaABi4a8KaZMPbdFbuGtLn
D+7mPp6+XIBtbaMfW/+xMfzGyW4/4Qvbe+GhSzQEuG314weD8JLn067ub+d4
WOoZY7/1GR+10v3r7pA8KbszMqYn8fB1y78n7UT3FV4OCAr8yMaNFRtntxHc
8VpfSKn6zIeNyqfLv8h6WPFlz+oSHi5uXTzPuJ8Pr2Sfw///HUiheUFr1TWC
a+XPfjVc5OMXu/JGrCoHPE/husBsHuZ+sG4/TPTCkwj/j3dJ/q5rxbwzbxEc
7he/bUH0OK/TZ//Tv2ysnTf4ubuGzCkz6116Bh8d8gKzdFKHXd+pl3WIv64+
nKOuQ/g/48fJ0wGuHJhnXQsUHiB18zZZOU+bj512j2y/G5JzHVb9/D2eh3ML
uM9ezOcjd4X2QqdVHDQ+WS4fnMBDiI5S4yey/3lXp/vdnRw0q116/HIewf3n
89lLiI4oXMuc8jmVA7qehKzqAoJLDQnOfdd5yN5eyLgWwEH+ooTIz1Y8HArR
L0pkEzyIPyI6N4SD2jlKlqWWPPjGNIjdr+LhSHDsrv2Eh9X+6MdEE3zLfB+0
6hX5d89aWzd6n+eAJX4ttUuR8N33YweXryP3U1X2904gBz4NX12KV/Hg9Obf
k2EHHkz+lUVKHubgVW2yjQ25X6WHX4tybXl4r/CooeQCBzPbxXtTCL8fjdhw
9Sjhq4wlCjW7D3Cwbmf2pJwN4fGfi0f0O7h4yF4z9siWgxaWSYT+fh4k3o2d
/Ur4NFVxpnmfAweXdPI9Kgi/j+1VXrmK4PeWpD6Jw+S8D25k9C0nuiXTdbBo
eCcXg/2uZuMrORhMSBOfFcpDuu9yr1qCK4UfRl5vm8XBcoOeV/JZPPxtlTx8
zI8LpdUH5OLlOZD2eX9D9wIPIjcaudQ9ZD7QFLDQhANVV6GLjg8Pn9Jdk3d+
4cBpListfAEHJSKfIplkPWbK7p/3v3OQoZO6fR2Za9U5iYVPSD/rT1O7lT3E
gW77LMfu32xcOrA90oWsX72o4qLdz8FArWH8DBLHiW0hpUB4/f1es30zz3EQ
U7TxSDHpK7Exl6ZpZI64un5GFmc5aMtOfO9E+lNu5j1m2FYePucH6i2K5GCD
yt9tLPJc91bG4Ek3HlSerPb4StZ/Lrr9QZzEod/cojgowoOf73zLGmkO3paX
VbQt5eDXvdOLPP5x8ZnvdlucrJ8LUtkTK8GBhfAMZaUaDyspfkvni3GQOjGj
a644B0MMt9zbSwgf7dAreU7WP5jlavtqcnDoeLCYLuFBnbcfvV6dZUO7Qt3m
JomfqdRGU5vCw9q0/OU3CA5y6ZkPzpP4l39yEv0InmxkaF+fmsnG7AO2utNI
vLDdm98fWUH0pEj46NJ0NlIOvKCYaHAQ+mf1iVPWPPB+0ahUUYKbnmsr0+aQ
/lwpMygk/dzMmbU2U5qNqaUa903H2Ljdt58n4sGD4shLvXdzCR65xB+5MsJG
HDvLppn0zz+TkEs/ZrLBmV7gPfJ/P6yJTug4ROb02JXxK9osnJ/tPyeS6O4+
y+87Ev1I/atPiU1zYcHzWZPF7BY2Qu82fOgkuFS1brRBYy8L4vFHJE2a2Ki8
6yivk8nDSwmpSr4FC4Z3ZnflfGDji/q6RTZePNx5fOJwWx4TEts/lYYWE9w+
ss1ubDeZz78zNWRfMSF2fLhDlZy7PvvtQNQJHrx9R1iST5n4Ky+/Pe80GxaO
jxseEl1aucp9svEKEyJjM9S+ZLGxZnDy/GYyp3L/bAtOmTExu+PUxGOw8bm4
usaUzHW1n7756wgmKvwy5IMMCH9NbqaMEJ0QO77h0+mDTGiLTVPsV2XD0u7C
MWnSby/OeTgvW8FE5pHff5x02DB0ndWzl8wt4+ZI/fwnDHT+nB33rZ2FnOyb
e1bcIzwVtb70sCQTat/NinTLSf3G9rxRfUd4tl2p6fdPBtwSXu34/33ummVc
L9d+LjyVb38urWdANpFnHstnYWvJJeEUChcKPKvClmkMbHT463Y/nIVsVckn
E1e5iJHrag1YxEB0yqeazyYsnJxc1DhQzcWB+anztBYyMJFsYLeG6FXTOC79
ewMXE7dGhpKmMtC0wb5rvjsLwRUWglEWF3cSS8M2/KSj7ECH7WVXFjY4+37o
I7y5M0jxloNIBVQyi5MuzyL61r4q7jE5171TZ+T7ZCqQ9UBRSmmC6JCSlC2v
if7RyZvT/F6iAup5TnWKlkSXDqScWHmfi0N/h29F/CxHVc2n+stKLDx4ISyf
Q/TnavVnZ3Yr0fFJ74XUSqKLLsrNbPXuJHXYUpfzRo+Ol2c7JapamVDS6Ms/
9YmLTO3Xzydm0kFTGL6jKs3CvYt60ubPufjid26PiHc5ovRcjMScmPgs/mDs
HXmuzbx1T+ryytEy6+6UVOLLvAda/Sc/c1EvVeFQKCxHq45eTLE2E5YnjGK3
fOci3G34+ZvIchzfWFOhZM9EasOmEMEjLvQOzAhVMC/HkRru7Vg7BoZ1b4Vr
kTq8fLVO1+14OdZn6zqwVjMQ8EGxPaCP4HhE1W6TjHK8DS8Qdq5kYNpJyuMf
o1x8EovJ/+5UDpkr6joMCwZiAlIssmu5OHI63e2UfDmWvlK3nfCpwGDWnNFt
XC7uY2Kj2eZyWFCahr9trIDnTkuxt48J7pvVXU/3LEcuL7RwWK8C47pCR403
XJhFbbv7akk5Ej+0fP/iUIFVJ9onGflcLKqRfmWWWAaVlZfzvH7RIZ0jdqWT
+LT+pqti9uVlRO+s65NqoMOj+4+tZDkXDvvCNiqVlkF7nrvE1Ww60m89KWsn
9xW77f3iafFleC/OqBlvpcPHYdXR+8e4yC+yVSnKp2Hbl4ule4fouLDL9WoY
4RWf10k5WSwadmhYDt0V0HGs60HZ2Rjigw5ekFUvomFv2IxPW5Lo2NjCSei8
wMV8A8cU/f9/rmN9oGCkjo7l0+8p1xK956z8fNeLeCpMa+4l/P//q74cvtx0
cBEieu7KkxIqrn84t8y6iA7rbJfpMYSfjj9+9/tPBRWM9jGInqBD8tteeUOi
q3d91qsRTaViBVMnv4FJh9vinqtHnbhwHEoqDn9HQXjYscNzNOjIHV0bu3A1
6Z/+UP0Piv//PjFve5s0Hc0NYwabdpE+aRlYYrSKCuPuPXG7JsoR9+P8xuJA
Mo9t4pfvSlBxes2S3FxFOtGHjxtOeZL+8Tmb18ejYKVByztr9XIYKZ8WySS+
wGmw7+S9IQrKdw4tS1Yox61PkqKaxG/qCM7Ln5KnQsLw99ZCst7h49aoEM2F
rJ6BUVEHBSnTOmR3kjjDYp8PbwkiflhJ9D3jLAXn9I02TVUvw4DLIZooyZNn
4JtuW0PBIaOsmsfTynAw8+5wUgQXXysqon52UfBJ1e/z4280BNlYVnUSfzr9
4roWLxoFoipSx6bOLIN33L9rQzu4aPJJ/634pxQbv2ud0sqm4dHP5twMay7e
7FzTZ6BOwbPGntctYeSeT06tlnInvmCb4GmhHgUuZTlZSnY0DEhbVu4L5eKP
t9Tns9IU3G/vMw8LoEGCEa67Uovg0uG/dVSJUox5K/2Sdqah7aTyyoWzuLjZ
omV5cHEpLp3JsP65hAahp1tD7zIufhlu6KOqlcJifndZyQgV/amcOz9IP5i9
VD3YJ0n2/9q/V6BCw49lTKk907lIsm2ymi9Vglllu7rPTFLhs8zzA2OMg50i
3H+qaiVIo+WsWPSMiuMXR992T+ViwdzJMDHbEuTfefnFmkGFTJaVeNoS0oe7
5ghEtEqgdvcShfacihQLSqOyIcGBv6wI34JidByyGrRyo+Ka9hl/CUUubptu
0FblFUM+d6Dvoi4VC6zyLveTOHzZqyt4X4uhHrP0VvsyKuScar/9I37n4fN/
R/+8LUa/y/F7p52p+LiA1fQqgfRtedtVyavFyKgOrqkLpiBkTemBsAAu/IfO
Sm0tL8aeOKunyXYUpNr27g85wkWb++HnD4eLESc1vWmWIwUSGsP3n6dxUadc
7XuyqxiVa1bx7I9SEObBdDImeFKVu3FLWmIxhsLr3LXKSiG2SNGxj/jf4DPH
1CyvFKP5iXRJ9clS5C1uE51KcK/CfNWL/e3FsHFWTNEJKYXcXl/xnQR/vrvM
mCK8X4wD449sc66V4rgWp+vZNy42bhDnhIsWo3VH47Nv6qU4AuWPw0Sn8qfh
rKpsMeIrdl3yFS2FYt33cBAevCzffCXToBj6qXs/+LWVYGF5WqCmNA+6rml3
+tWLEWXeov7jSwm+uomYLCf73/x7qjdLtAhxIq1iSQ9KoBN9PGYp4eV6518Z
hipF2J5RJdvNLMGx6uIEj9dkft+N3NReUoT37WemMkJKYHVhmaXXby7OZz7Y
NW1aEWbaZ//ZkVKCa96ytGLCjyIY72yYUwjl9tKB+osl+PxoQKh0jQvWQwcD
A/tCFPkWivqfLMHynqBSKuFrp+dKixlWhSg9v9+6ZnUJOkPTL628SXBy/e1m
a5lCzP/np63iWoKN5yo29Jhxccz7rm4lqwCjq+dPTwsogaX5hVXbjblIfnwp
Yv2XAvhwZXeMbS9BRvlJ/e8El9wvm346/bYA6xO8j5opkD79ddkqhvT/hmX7
88dyC/BELkTr+bISSEd9cXSoID7SPG/NygcFcPOpvMoyLoFz/NLn37gcfLyT
V8yYUYiYd60/nTRK8LpFsHeimvhjjbnzw38XYCTtPE/nfTGy7p565czn4Ea2
QuUvYQHqZx/bmvalGIPjR84KjIj+3VyuoDhSgJUvkrj7OooxWvMy9qQpBwxn
mq6/YSGurXjgId1UjJuHAtcZbSL6VPVKiqZaIS7uEu7yzixGVYmUY8AGDkYW
XDvyrKsA2pIRzJriYjw/OzryfZiNVv27by4VFeCCt8RKGY1izPYJexZHdOh0
of/8wXcFiD76TlRhajGMYy8oqBJfG6gY+l6lpwD7CnZf6hgqws/CmQbpMznQ
y2ym1OcXIDIluuEx2d/5hk073c2GH3M37deCAmR+5wVFWhbBh1+2vv8lG+d+
S7L8PQqgZrmr03lREQaexh1qJn5iAdPUb7tvAaJmv3P6oVSEvf+SHu0T5eCv
V6rXx6UF6G+2eLvIpAh53Vf+eb8n+Uu5NCbH5OOjROtbe7NCPHGvf9lAnhtX
cXI9T7IANQ3Tr9uQOr2ri/doIXEO6suHKM4sQIvftfZA40IwbXac8Z/CQe7M
E3O3ZubjB8Vd5PCqQgQt6llfTXS0rvajuC//8qEZ5xBF1yyAr/+Z0TW9bOT9
PrdGAQVY1h3lpGhbAN6FBZanpDg45T7zpo1dAcyWJFzmkvXrDpFZk1M5+P0j
yGoZycfkvtvddf+fwziE97mTjdUSXztkSd1ELDcoHryWB5+FVrvOdrCRXrA9
TrS9AA5/1fZUjeZhKy9D0eEPG202cnvekPpTpnIcZXvy8LLpTkjFXzZOUCv4
g7QCuK9vl7qdmIfFb8VzqDfJPWr8MurVJfP1V+vRMaNcsC/vcYuuZIMx+4L+
2qBCpNCo4y+P5MJL59mNV8/Y2BNLP7Q/oRA2mg+z9E1z8eRolJgEyedG5qww
qfWFaDvuFNr2Iwdtyy/bP41hwyX+6Md7ywpROKET3GKdg/XsKyzWITZUkv8K
RXwKUZu3j87yzMGTbCPmt2g2MqJiPledLsTSoWmatweysWuu4TrlNDbuH/mh
HG1XiKkOzz91tWZjC6d1f4QWG66Hbutqc0ifLDeb85qfjU/W/CPec9hI3lbi
rfGxADGaDQyzh9mYf1My7a48G0t089IsfxZguK137jybbCQsXxTzcjkbA+uq
d9neKUDGs20nbq3IhtLJ2s92YSyM2XvpKXTnI/FYz2zPnGyMLLaa1WXPArvZ
4mGUOrm/uQ9ycoTZuGlg0fLRnIXfOjMXvNIqwIYgGd4+7Wz0pd4o3ezDQryM
9NPHn/Kh/EhNS3N2Npp2W58eYzERG1lEXZqUBzuZxpQClRzoDHfeNz3LRO6y
hxZ5v/OQs6tfKcA4B3Ejblqb/JnovS24VjqUBw17xeRRQTYW7rn5TjKTicZZ
KVP0ovPQ+vPLX43sbKgrxPO4okyEx25k//DMxfIDdRv1THLRKSWTdfo1AwZn
jpaee56LsgfqY9nOuXD6FG2+mMVAfiRdbxM3Fw7miflTP+fg8rdv212eMfA+
LHbVjdW5aH6q8TvnUQ7W5MqPPUpjYLA6I6oqPgczU+a/Wn0rD6jtLqgNZKAH
6gfP/83B7EdHQj4+y4O83oXypYYMuEuPJ79qykFxkdrglEt5mD2j6bepGwN+
pz1zxDb/R9GVh0PZR9GIEImSFhKKSoWSIuFERVmiQqlQkhZbhdJCaSGh7Ps2
M2afMYuilZSyRkS2FiWVFlSoFN/v+/c+131/y7nnnvM8432zke9Zu313RC4W
VuywDNrPg5vieFH+1GzISMY3KpnlQ+Nk8IsD63mgCCglbVezsWX77LpW0k/j
Rm6sw9I8SA9ftC1zyEbI7Ty/q+b5kA03Uw7W4eH2tm5EPcvCsoMqRytX5EP6
jotq7jkeZCY8nfG7PguU51mPuk0LcHmplLvVPh4e2H9Om7s5G86z+tb2Elxn
RBStqFzAw/SPC2Y7yWZDP9omNHV7AWYpSvRrWvOwM0smbUlsFiLW//6XQHDa
I+tKKerkob/JeFcOwQ2tOdBqsxoF2/4MnSh/wEPN1niHx6rZMPftDygxouDv
bZlVm2N4+JHokvGNrDN8Gzw/OFIQV+3rZUrjYdb0f/RKN4KnsvIVpwi/SWTl
PBIH87Fog1aplVMWgj8dcHLvoIA7oBjf4v3/e0Dedex7lAUf873TpcYpqG8+
0ZxCfFj8KZe2nFNZiM0yNzabT4V2+KTJwev5EAqSbpydlIUsG+tjCWMUWHk5
1jAsijCtxoExRZgJ56KIzA+hVNw7uG7sgVkRUuh9QZqqWVhab/VrI5OKNTtl
DjspFmFFUlB/9ZNMtLt+fSeup6LMSWXVKuJfi24265Tsy8SYid7l7dlUhBg+
Me4eKMKVN1+uzr2dAXXas61TSP4ZjmHovwmkr18dimoezsCpxel7UybT0N4Q
saXhaRGo9/Yvy+Nl4KIWK7ZLjwY31vv0G/eK0F72YfmnoAzoZr89u/0rFU9+
OwxtXy1A/oGu4/U/0hCg/3jWyhoq5rQGH1i8UYDOm0q80rE0NDUtVF1M6tdP
Lz0TukgAxSnHVH7VpyFyUene6oU0nFqdIE+ZLUDzXfNOhYdp0Ljouv/5Byp0
NFsd728T4Pd1LZ+sxymIn7+hehvRofSAnHUp3gKUlHXsEFamQOtg82jMayqW
nHwp3LyezJ3bi59ZClPw7eyzu8/HqGAvVi07vlKAyqtBLxeLUrDL1Domp4wK
h+P9s9x3CSBROnnCqwdJOGFSbXuwkMx9UfS56EMCBMZGqot/JGHA8bTzCqJb
SwTjdP1NAhTdcJ3qNTEZ3ls/Xs/7S8WsowcsJ5gJsK771feYZ0noM1sV3VJO
RRgla/icF8m3uJPy0jYRP5/eeTtpOw3Bzd5H7h0RYIvLv9Scu4lIXaBv8DqE
hn7Pv59XbxbgKH9h8Ld3iViZ5nu98hzRgforT4xaCPAs7f0x/aBEJK4bsv7q
QcPa6c628WT9T15JXWqsSYBRACVyzLMQPMH9Z4cOCGAweLTtnVMiFnQPtXf6
FKI8wyXsEzmfmVqNX9XPJuKlx96KFXsLseXvh/4pa8g6Fb0z5UYS8OXzlCMu
uwrhde6fVpiNAKsNuYPdUxLJeQ5k0y/S0WIUcPgHuZcj00YkS+ITMTxjz6v4
EDroezYr/zYi8cNJ2wNuJGLHS3e5AA86lrPbq8IXkjrRttYZKxPhtOHbk0v+
dEiusXr9ZpoAs1MXp3dYJ+HDWKRd0yUGdO1SKQraAoz2ZorXFydBvJAxeMaX
gdY/t+q5UgIkXQu7KVebhEsv1NOfrWPAu7lWRfJzEYQWsll57km4xf81qOtF
/KvD3+a994twFZQc5bvJCD5Xk840ZWKKX6902usiBK1ZJ62qmYLYYZbrZhUm
Tgh6e2JpRVjnvMS5Z1UKSvPZV2cQ/5WX8FfkdqEIu91iP71uSka+Xm39cZIv
1F+z2fVqETQVdsZd/Z6CNfcH5p15yoRpN32RrrAIvcevBqx2S4Vw/OXYJj4T
OgdGy6JDi9B2rUfrPC0VhydfqHlZyESOOL671InwAPF+LZap+FGV8nnqYyY6
J+NPQ0sROLlOVVsnpeKsue1rF08WJm4YXRgqQXByvhZuu1ORCNPrA+YsuDzZ
XtH4vgiH+loO3q1NBesS7d9ODxb0bHP9iktJX8vsGigJSUVypNi+LIKFp3tC
QicTvO0PS6AnnUtByvoLVZ6DLNTJ1y603S2AqqLtOnZbCnYv2xFY84QFi+1P
fsa4ChA0q40lb5UKndeWgVFDLIB+1NqB4Or+Ba2pQ59S4DF8uEp9HhuStyNO
ziR6ZqPT77Bdk1LwdX/ah/h9bES4UJtFRH+usPd+tv9gCtRS1Q4GGrLBvWZw
6PYzokP8z52Uf5oC04+XPyV5smHwU15xXr0AXUdVtST9UiBfInlInMCGWW3L
Mx9XIWLGtr034qegWytbeCOQDbbPRJ0dNkKEXpoZuG08BZU9QYVrLNhY7P3j
c5qZEPv6xZtkyL3I6I0+DQti43ZVZXrhZpJ/cKDsg3Qq5vvqdv4sYEOpcnyg
+Z4Q0ZGbfoX6p2Fg7tkcTQM2TvdsXH2dIoRPm279jKQ0WMjAZ80kNvwC4vy/
JAnhNO4lnPwiDdsPXz/as5YNiS0bFxoWCXGcdaHriDANk87Xs2p82HhiNO38
3g9CSCaqfpqenoEbZeY6sQ0saDE6TXyfCLGtLqAs91wG3ueevFQhZqH77X2N
faVCrPRt2X+SnoH6O9IGnwZYiAocOrC7TYh3S8/Gf72XgZyumqciBTZyUktd
JEuEWCrsrTG7kAX7F73HV5B77/Ku+fktS4gppkZhI8uy0GUQl7kvkIUfj9qX
uiYI8e3YKrvq5VnQczfyfSZioXjkSdwh4rOmfP6UPSUqC5kScSioYGHq0enm
KtZC6GjLN0ydnQPvmealhwk+/X8MKBkbCnFghq40m5aNhPCwdKEzCzlK0yOu
LBNi6vxbi3pjsvFaa/DfxDQWLOONOQchxFOD3O9249kQ3i6ee4/Gwsj5/m14
KMCPzm0M5/EcnJ4iHFyWzMKDeXlNmTcFUJgy/TT1fA5cv8gx3pN9GQ378foe
CLC8w7HaxTYHcnN0A4LvsnBoxz39608FmMW6NjTxcQ70zepL7zayIIj6ldjv
QfDWdO9e56RcTMyqrr6xjg2ZcnPxLMJvZ9beD3aKz4HqdF3jLTpsRBvOU+v3
E6CnfUBbziYH0+W/zO3awMbyX+1/Kk8KYBg0cCS5LAcTkq6JrAjOdS1Nzy4j
vPe4beqa2T45uLenLvDFZg7s6O8GR2cJALfpq299I7quYctAnCEHJ41Glt4w
EaBu7jLHvYJsHPp8/JjpCg7BgX1pL5mnW/MWOz/QzcHMUwODkfYcWG57kOa6
hOz33Ke9/yhE71U+w/NNXHjuzv2wSV2AHaxhLXmdbCiNh2pFWHARJ394sxLh
+UtK/3qURrLw7KBL43RNLvwl4/6ok7nm8aF/wcSQbOw3EPQfXMLFrb0+kmLi
L57xxN596tnw33TkbvVsHgYOypzUPCHAOcP5Zs3JWSjg5sie0+aBp9d48l8M
0RUjSDlzLAur+06mJPdxETpff+L1JAFowc/uJf3JwsSojZtedXPxQGw858ME
IfZQm55e0spGQ+S4kuJVHq6yR7++mChEyepd7/5mZMH39icdj1webnXZOS9Q
FMJ80T69NSdJfduJ0i93E/33/tJZI+KL3yW1z3g4noU8pdkDsZt4WF+nVUUL
EUJF9XMXvygbx9bsuvmVwYPWaXPLvVeE0FAp6Q9CNkKXuI6m3uZBtfreif6r
QgxIuCzUJT6hXCsn8GYoD6ZzKBOMTgrRO/GKyv4r2bhrSNGbQnTz8xSLlK5y
whv1UzfdV89FwYeDHg9IXHDtd0hktxBG6p+vPOnNwYrPGvOZvjxwD/HP3n5J
8rnczdOLc2DKwVcVXR4aA39kqxCeubXnmdzkvhwwGTGL9OfzYFC2JMqwQYjc
9rhEv548LA/5aK//iwtFjkxWx6AQYda8HVof8tC/YPorF3LOjJsfu5o/k3Xe
b9OM4uahIHTJAw0OF1U1CtWLq4WQd7nl3sTKw7vHEwxHSrkIvpND1WML8ZPy
JbGpKx/Z8cE69EwuKn8GKFpUCqHrpLstbiwfkr+z4hae4WK32Y4j3XeEUBwy
aHjzLh/BdYMNB8y5kJeMmvA0X4gum2FFXeLvFPfV+L7fxcXBxY4vyxyEEPbF
xVcfKcC0A9aSNCYXHV7xt1zchFC+Ypm9j16AIIV1x6Uuc3G5t6mu21aI5oqp
Ts9jC8Ati7lVsZkLlaLEATtLwp8LPKzMthbAcXac7T5/Liwq5Mft3grQunxP
QCK1gNxfhEPVFB6WqjqZC14KkDZfULfpfQHmfAvcsXuIC+0Tp19b1ghA2d4w
OF5LfIWe9PS/ZVysnL+6oJPwQ/e+M0m2MQVQkZ4he7CNi31nxpUokQJE5k85
IZ9RAJv6qZcp93iYlhgjseq4AK+r5OoS2woI+c9IVCL40dbZG5e1QwCpxqdH
Cu8W4J7Q0rQ2mYdjU1uzZQ4KwGA0qWqcLUDe+jXL9qTz4OKMda6ET5w+FOT4
OBVggvvPOx7xfHx9fmll0k4BIv7aVH6KKkBhcd6lHzQ+3FS6b1KJzuyg3rr7
x7sAtut8Vz7N4KPsetbDA44CcOKnp4QuLQC1985h0wt8/Jg6vFwYJ8DJv3MC
x4fycfqhW6+6dxE+bRozenhWgBc9Ts9vLyogPqd/gBddBONlvFef9wmg9Lzz
a+PffDzYrtwQnFoEyx+0rvZjAgg/F0bPqMmH2dmwR++CilB3b8UZ1isS32c0
qi3KxzLrK696pgggmR3ird4swNL1p4ODevPhknf4k5Doud631Of9hM/Nnx8d
lSzJh9qnpj8qhO8EUnu/nmkQoOL74sgbkfn4ETvYbzOfrM9aSW6+HZnv9WbT
nj7Nh8mcZfHB+gJcPHL3biLBw46OmLctkwrAqmQoEzaH9VbFzBgrIeoQfEj/
bT7u/pnMLyP8nqq3r3eOoxBjRjoZuux82G25rnfVXoBrd3t2/SM4lw3LzaQQ
XJXkz79jRdbp68M0Vr0hRN+1zKrdlwtgFOK+7xjRtXmHvv6seiSE394K7vNj
BQi7qbQ+xZno7/LFaoIWss7Nj8P/f4/8v+72bB+yng2G3jTJ2SI0Zy1+FK5O
QeZvzhfuUBF+mm4ZEE4QYcpEXqS5GQXlip+N9k8VIMVk96DlLBHGpT5bnrKk
YGe39DzuYnJu+kGF1w1FqMzxPX9Hk4IDDUF7NWYIUJOrfcxGSYTR3W/LI6Wp
uOp4LmqYWoSG9LA7Fb+EuNiZtYEuRYX8+R+15W1FOKzcdlRA8jfNVz7fqEXF
wFHJQ/0S/38f+/wiY6I9y2luf7naVOwVJsSpNBTBOltNN7dMCMPTsUa3hqko
LjkSOuJfhEpFW62VAiHmNyVrVb+ioi7Ruu8rswg7Ew29Gsj59KyZuWeFHA2q
XqslRaTOi3lSPqbPhRh8pxiorUXD2EXP+DvJxK/OoFeItwhR2e7dp5dJg/V+
xae1EUXQW0EL8HAS4lOS2ffNQTQEMh/qVxD9OvF0Ym7aXiHirt9WCqDQsIxp
tr6hqwjRHsnfv3gJcaj1raxjHQ0S+y+/ayPnoGgZMSrdLUCGvINk000aNk3Z
ujlZkvTnnIkGoT9Jv5uYhnXG0JCW3L3MQVUAd5NHHLGEEEN2lYGTK2g4cXeS
tgTxq/v34OT/39vlabT/mvCNhsXGJyxsVQi/2No6xkQLMLhMW3rCIbLOoi3T
EkKIn0zve3WJLsA4q1VuhQ0Nlb+Kk+ik3/Ii9bxeCYkvs9K6Z0Z83ejbth8r
rglgbBTd8JbMR63HfqVyZF+FGcePzY0SIOrr4nOnCW/E71c9Ne0LFVLz9XYM
DZI6EbP3upE5u8hvu13ySyrC9wyNNfSRuauRYymRLEDmt/v3+ufQgBWXLp39
LYBZLM9Dh/TvhA/nvvgvpuHxyK1XFDJ3I7ba12gVEj9e2qPlfJiKFwnFB/8e
FCL52p8K63Kif046WvwMomLf7lCF61uF8H8+d+GVSgEWiPWc54up4K1/ldm6
h/RhWqC+L1uAm9/LV57jUqF9Sn3EKliI+8NPqRmzhbhKN5p+cyEVZhfCNwff
EoIdbxP8/3eE9wlCpzxbRYXV4Se2XZlC1Mil+z5aJERDjD+PfpqKkKS3KR+I
zn51dF7a3VlC/DqnJ77qR0UANyMt4oEQf07qx67KE+JC67m7jLVUZD2xUVnR
K8RbDjfWo4A8Z+gGg2FDxcr6lJ2uD8m89+DNTSD6/OV1ZQejaCoSnhs6JhGd
vWqJwdxDRPfePNq11+gsFb+evpUN7BPikqTVh7mKIvQbXdS4MkSFz2Ox5R2i
szN0kqoqJonwvWA/+803KkxWXwndcpPUnUWXekf+7re3gQJvNsGDeXfqittC
VA9tn2/xXYjhIcdzLpo0ZNfJe+V2kXP237Pcc50I9ebjqz/8oiF3K7r/kL66
eaCiqNtUhHsGFuUL+2jgxR5YYHpNCM3RD04fZ4rAM3+d9u43DQeXBinJpxBe
k7jQ5DOP5NvlT6XKFmLn9031dWQ9YVtW+ztZinC1YNaGiGl0LFj49NwQyb9z
bKe/A6n/YsrTeO1ZdMgHNSSbHReidn5GczLhnzTRrtaJ44XE1qndeHNCiCsT
TjSnaYhgt5Ee6/W7EGWL5hRkkvti11lMdh0R4uvpqoFKMfHzz5Z/vlQrBE3e
2f4jOQd2fbypYyMdLU8OqjN5QghyX7+IJDxgx9M+Mj2TjvDPzz0mEf1x07M+
ZeCNEPG7dmtfPUsH52fOsh5yL8HB27TekX1/bKMsWyLDwIMrLx3+f1+M/56L
q4oihWhcYxiXrsMARYE+5eeYENy1fjS/Y0JsdDjQp/GJjsVfow5EDgsh3mZ2
LT9CCI/PbTHCGjpsD5fRr08Xwamt/c90gs81aT99BDsZ+MSr97zuJsJgnX3O
VHUhKtr27DrqxUC/3oeVEStF8PPcLPP/76jGmi0NPpDnzgzWeylLeLn28Iv9
D6SJrktsNdWdx4DyiJLsnG0ivDQciS4gOsRCOXHWeB8D1PTnDn/ni9ARsrqw
ifDJ5V6F+rQaBuatPb2eLyeC9fXBpWIyN3tGBKL+HAak+9Z8LZYWYaOdUCmy
QoBs7VVjrvcZuLIxeVhSU4SaeRfVrt4VIHzo9+yCcCZcBediWsm9z7jDeVLR
SHhOctjrmTMTPitV/I/QhAjXrFba8//3s5h9LxN1mHDc3NSzjvSJ0aWC/ToF
Athmf0vdt5UJy8cWkjwxua9D75bFxwsQNuWp84qPTGxT4uxoWSnE2vGXnYto
ApRa2w7m32eieVXK2pnaQrQ5avWWJQgwMh5O6bjERNkMQ/edS4Wwv6VronOG
5FdLTfQrIvX7N4TO/H9+C9yWzl9K5vDPB5sX3GViNf1kvAnht4zfzcdFa4nf
GWh9NzWNiXEZWrxKG/EnV4pyl1kK4KLQcr/Hk4n652YhiuQc58LILZfogkSl
cp3fF5mQPq4UskJGCMrT67ZXXIqw79uhIyErmBiy77v855MA7feU35r5FOFE
ZWPho0lMuGg0X95C9Ef4mr73fy4VIbbA6Kd7JwO3GCdUP70XwMbukL1tKMmv
qbslL8PEztZ41WTCn2Mt0RMfh/LB5FRwjVgMvO+6OeMvwVP2ZG9+cQAfFSdE
JjKBDLycUHbRbpIQ5xxcBf/rOFepdVOKnBiIa/Ks051J+GrWGWnp/9+XauJ8
vjOGgRS+254XesRvP10hilzMR4TKvKIHEQzImT6e/5L0o4d4rLhoOh9xc2u+
1KxlwLtGaV0p4dt11rMGLV342BUbJTdfl4EopYiJyaeJn9lj/23aET4cLnTV
zj7EwLKIlb2l4WTufvutHj6XxBd45uUwGJj1UGN5zm8h3ks57LeexMfPo9uX
dh4geGYx5z+RIPiM0U39YstH0rlaZoAzA3NcV47fIDw4P7jZcaEXH19WtKot
T2RAK4itEEv60fpW0AW1qXy0L+EbX5Nm4h2quw4HiCA0Uc5y/smDY9/LPz1V
DKjcuv+w6JQItx6zvWKX8yG2edQ58Q4DtdKR9T9iCO/YTN7kas+HxZVkVf4I
A5lxsb38cBE2lDg57L3Gg32UvtvVCwQntqNzlpaKsKx5wsSCQB7GnN/PKd3E
xGDo9fLeRyJYHrnd35zFw2WMypST+O9V67gRb0Rw2zJ5TfId4udC1q9PInVk
5LiTKptFUHtdYf+kmotM5mNalh4LXtdeBL3+LAJL+vMnBxoXGVJRQ47DTNC+
7VSL+SPCA0pdVF0NF3V3AzXaR5m4eNFHS3mWGEZnaH0bBrio9yqq1zFkATrv
Qg/IiVH1/ZuTM/HlS9SjTu/vYOGd5yYRf4YYx/O53m2KxH+fDJD/doOFsMzL
5ecWiaHw0c1caR0XJQXsqjoaC2oJlYmvLcXYuyZT70oQF4s3PDSxrmbhkmv0
xSnLxOgIOnVY4SgXxT5ftsUmsiG789Xbck8xPExMP9+y4mJS9gW6ziU2nhQZ
87LDxFjb9Nr+MfFVK29bzLDcxsa30qBRv8tilE7WqpuVzcXbC4yKQi82DPbN
Xp7gJ0bfooD1Xlo8WB3aLuuzkIPlEx/e6KCIcer70IFkCR5e/3ikfIjE1S4e
GQuoEOMYPdlrK/G1v+LDptA+syEfxbDorxHjbZeChYY1D7uk5KTySVxr0viQ
O0cMuvLZoA1vib//+WNnew4HVVeHrAxJnQcZrJVO73h4sU3/QzSPA+WrEqXM
HjGeHw1x65PlgzH++Jn0cQ5OfeiUkv0sxq1PtkmvZYhPyo9d7+pN1vmx4dq1
KjGizfR4Qn8+ZPk03d+/OOj9cP7Ax2QxbCX7/7im8eHs/nD6v1lcVPzS2ZnE
FSM370Pe9Ao+FPuHpzDfcKCr1endTOKv2rS3BqTzUWnVpkkr52Cz0uqji1LE
CLKT/HGJzcexaF3158QnB244pzuX3IublnXA2Bs+nrHtlcIPcJFYYrCrY5UY
vx6H6a2eUoTJo4+f7DTkgioz+Vf0cjGUB02K7rfywWnLby6S4eJcivvD2oVi
KG54XrOFwseNhwGn868Sv/rAQkYjX4Tz+R2tKm185Ae2HXtNfP6jKQsbJ9NE
yOzo8HaWIjo9psR9xhUu5jxoKrVOFWFhxHO32Kd8BLxy8G4lvr00uK/fNVGE
ozH2qLXjw9xTZ7XJJB4eytWezlsmwu213FCfcD527FopTllN/PAexs+D+iIY
a6rzggr5KPz5STiqxMNIyYJDWkRPfPG/G9p6jI+YXx3Gua+5YO63HXAjOuaV
jlO7URXxx7OqUztO8bD4/kDVkhdERx2b6jj4g4dbnj32N4Q8lMq/v1HRRPi8
p2NDlyo5/6WMkpY4Hu4kdqbVED1JTVN7pvGZhyc9VyVGXYn/3/CBbXRfCIa2
yFN5Hg9dX5lf3pfzsIplXfaV6IbWna4mB8x4aF23IitmlAe1whf/FoUI4bDB
OinEh4f7Dbs3yz7nYc33EKPbxFdoKObd1tzEw6PTzVneGcS3D3f/DA8QQi5t
tr/meS5Mq1snGUfwQPWR27bTgOgN7mbdljgu0nLlZisW8yBR/Ev6f/16PLjj
T/5jEr95Zjw/gYeJAWvCMhSIPvRgrftyi9Tp3vT1yW4eCufZPV41X4hYnZvf
5ytw8c7QlWfxhguZlgVB6BRg96SOebuncXFCJnN7kiIP6k3zg28Rvb6fOqFr
vQvhjcS1Qvk/XCRdX0Tn3xEguaKLr7CFC527v+RKarkIT1pMMW4VQMEFmuoE
xytk6sysJ3LR8rAh/+95AdbEPNje9JYDVsIuqRgDLh4+6TUOPkDqrzyTorqY
i/yN244VGnFxQW+kteWQAKvG/3h56RL+ufuQ5UHwmaL7Zp3HJTJPdwSFVICL
k7PNPq1ax4F9SeGWTasFMLXS7vxBeE/BPfHx5kAOVtftqTitLoC9594Y1dNc
TC5+ev9ULAcTzkWlTyT+KyGkaMH7M1yEHj/RfcCDgxlHGnSeWQlAG3Z7/ESK
h7zvt5X//15qpqKmgX5jEZgWHu0pZP9W2kvP2L5i41F3xbHPBUVgTzYqq1vC
g09CjMR7KQ7e7K1S6qkoAr1iKXfMmIeKvbPTfBrZuBmvU687SHx0aMHcwVoe
/FdxLm7dzwbFd9fSeXOKoHZpNDqoiAfDY+0GdgVs3OvuiAsifTU08Ldbu5uH
dq9vETMrSf4F5vfHC4vAeksJpf7jQVWn/LlGNBtRcosTQsyLoLW7Qm4Gme8a
M1fZ9max8ffGeZ9Ucz5a/sxj7ZDgYzitRTGphY2KFZSVzjZ87Ml3lE405cMx
r0ZzfIQNxTV5He/I3GVJDPo47uUjVGOJ+9b7bNjeC5df7MbHtEpt911r+KBR
fMtVZDlQDNqYvMuch2d/dOPWKfOhoKLbpmvBwehdfWtZZx40jv8TV27mw8T6
yfYgHw7O1R8ZWbWHB0/z3+deH+ej8ZmsuYcBh8z/C7YxpB92Wg+Zh2rzMSuN
tqFtAwd6PrKejb4Ef3GJ+YojPHisz4hnneXAwktqbCGJvwirnq2gz0d8wMUN
G5kcaHoo94a7ExwbLC05vpMP2wfX/gYHcaDgPcNmIeGhqW/nyWyS4iPD8HgH
7R0b5Trrd1ne4eDC2i01oS08mFRyJQOmcvCjoI/lm/P/Pj6FcuT42Pv63JXb
+hxQcoaPHQnjIGrfbfFZE6LHNtvsHZTkIFDLaYF1GuHplPpPGz/y4K7nIKBP
Z2MT7bDkDA0OPne0pHmW8mDgweLrrmbj9sgpuvIvNg5vm2M9QnhGw6XJU9aZ
jQ0+OgamDWxUT5mW8kqNj01aoXujl7HxXHnG1bVDbDj2616kNPHA/Mg2mmPN
Qn+RjPTDY2y0tR0p+kAlOLnsXbnkKAuespSfh3ewoT3trnFlG8HV6kfTIlNZ
CFTcL+g3YyN90YnJ58j8Gk+XPx90kIXxG9XlNq5ssA7297o/4eHCgUvrF/1j
wjw6/uO/EBb2ZO3rWUZ46mikccCVFSxUCDZCTJ5za1A39PZTHnjycxzOe7HQ
efTOejt/FqTLxCc//OWhrP/QfM0lLLhumvg1heRLuj708WjgwSK8fjRuOgsx
nooK3sFMaK75FS/O52FCTbcf3ZaFhwVuDM1QJrzCbv/JIveiEdzzvCeUPHdj
QrkU8SVWKZeebST3uHtRo3fdOhauSNnq2JxhoqPi2CUHcv51D2grBeS58+y1
Qo5fYCAhr09ocJeHFs711yp7WVjZuu/HyhAGgh3sHxp+50HPUto2M54F3sMz
R5JPMnAv6HmqowYfWi6zc4x3spBuava16TIDMpw7lpVE3+a214S4vGBCrVqH
Is6jgxGdcrpnmOz33pGWyzIsmLU1r/v/f1w3OAgbOAZ87HdM3GS7nAWhx7bj
L07QURj4IinWlQ/rw4OfVCVYSNhS2Pw3g44/Np3nk9z5OLupnnmX+Ka9Kx+X
/GsshGF27/C6lXz0NHo/fXCeCQfWv5+F3EJ8XPu2/ibRG8b6opi5bCZumT4t
sKUVQvSxdYdsMh9P6Wo+s04TX/ModX9+VSHqH4z9CY/l4+oR6wWtXQwMfd//
Pf01DWe9cv4UePMhjJfZ/EKFCcZgkxb/GQ0LV4ZJlmfzYfc9/fplCyZKFhS1
lJD4iZQOyZxKPnQanh++RPyOtO46OoXUKco07t2ZyMfH0cwyPQkm1ocyPEcb
qdiWk799nx8fEzzcxhVNmaiR7j30/D0VnxdFsh4z+NBN+7Cm2oOJxs27H7R9
ocJGd6bZ/Xoyl42XjPboMrH5ztyS8RdUzBKOHnzgQfTVpvWVaWFM2E778ffi
JwpuR9yJrbXk44769aPOTCaGg0/tyFeh4pjcwtpXp/h4lDXTc1kDE7sra6z6
SbxxjS/jeQYfylW1ouP5TPD3WX9oJnWs7q8r8H3NQ1zKmISjMgvMGvmrNksp
WBsNtg3h7UivSfPnGrNgwlLuafGhQOqFSP/Abx6WfwrW2En66Ne9itczXCmY
PKVY5/IU4r80/P9dWc/Cwdd3L0epU8Dz/RFvQebIqwVH5qQcZuHn9ACn880F
uKxj8tZrmIuYnNS8vEssOOdcHb+lQoFPQbRHtTwPJy8dVXB+xIJGYR9/wt8C
xL6zlmdMJThX2Bi1kcXCA7X68Se3C3B3fJ6l3ncOcv7+fFGSxkKbwk3j+BcF
KPf2SW2V5OJ3Im3uOJ+Fsn9m6cazKGh6rf62UYqLUefSaa6DLHyxb/doHC/A
09MvYhb85CDvjmy9IvER0ru3/V1UVoCEek6Y42+i7+XsTR8XEDy/X6r8w4aC
jMyw9aV6HJjF+daKbrNg4N67dfg4Bf4Ryl2cmWTuz9hh9OovC6ztWw+/8Sb7
ElkrW/WyYZy4tmDwHQtL3qQvermagpqT4X1Ot9iwllxT8yOJhdN9a0TD2lR8
d3/zIZzwpepsypYtIhZmj9zWtFlKxeZJ0pSj7Ww8SDc7dpOsf8rvFelWhlRo
L6DSrDOJ3zjf/MW9mfDeF9Hi77pU5M5Wtf5G5t+LwZBMTXJf6/omznhpQoN6
46ZK1xkczPllau4ZxcK5BGEabQ0NkZr/9DjDbJRM8jDMIed/w/FT6yp7GqQO
VzOtStgInpAZ51HIQijDbHvgZhoCYh11Br6wEWTuNe2dJvFTEk6qwmmFqFjq
WTOJ+Bb19SWvClez4FsRZ/TbqBCtlXXW54luGAidt7yb8KN37u9PB2wLEalz
N/dwDRvrg6r2a+xiYebLO3UaCwvRlKD6YuACG+JPwm20e0xsPD7s6naqEJf3
uanczWGDuma04UE5E4be2VPU7hZipYLfXstQNobKX1dL/GECJpY53YQHzpkt
WRC8mw3poFSHHuI3XW0zeudGFcJ4wYoqmWIWXKSezzJZzITB2c9jby4UYg0r
fOgq8Y0f+k4mZagzceGL9Zyg6kJ86NrKOBlN8p26AyYRvtq0NPyV+vNCvHWb
dOrnZcLjh9b+pJG+Hrqr8zAuvhCyh8Nrp4wx8bl9g8TDcwyEERP9//uKpjkm
+90aITxlbXfZ7RADfyed7cmNKUSHjavvvDtMXFM6QdeMY2DGKcad0IRCNHrj
8fEHTPDoR7ViaQwk7uy/Ir+lEEqvQza/vMnE16HlzlaFdCTlBmr3vKKh6v7+
m65iJrKi14gWRtOx7fnT72vnFeKu7LYT9/2YMJvxfaLfVTpY01+Pt6kXQmrx
fvkNQUzERX6iXGbS8ellhMG5LhoO9dfu+P2NCe2xzoa95HzFJcsbT4TQYLO/
45QKiT8o4Z/tpxTi3aDHkcASGo58PBKqzmOiNTHygtGVQjiXX7mTz6Uh7vie
7RJ8Jla3F7UUknyty7s1WYdp+LxO/GjKaRZkvZcqtX6nwd7XNE95FQ1LXeRC
rwWz0Fc2u6q6h4bl35bwlE7TMLhBee8aKzJHd+2iW90g+NtKLaP70SBYcaeo
lMxR5pj/N8eHNFypFQgZC2kYdkqlHPdkY/DWSeUGWxquV7rraG2hgb4klqdk
R/qlff2hlI00KNxePrU+kYZc2Ufyc5eysfqwu0hWloa1IeonjkTR8G3Z0wnn
wMaazfHuVpNpKD+3Ia7Mmobg9JP2wxs5uForqO7+QUV52ujMD8U0yFoOfO7W
5qC/anP79F9U/HuouDpxkIbWo9GNCwg/7KzbxN0romKazIShg/00WNUqLTc1
42DoaVG2AZ+Klo4vLfdENKx80nBl5SQuDJZ0vtEZosJ52TKXIrtCfD39yeFO
AwdTC60Vm0n9xbGVSbknC7Fv6Qub7HYOqCcXS8vdoMJF0sthAcEV68S9CzOU
iA8ZK3+xS0jFWeoTReM9hcicqrdptj+JX1G/9/ssDSsenHYomE7HZNt/6SN6
XATz6/szgmn4sdDY/IUeHa+YXkR9cHEp9qWKvwUNdZeGd1VupSMgKG6wJpKL
575L39bZ0CA/z9zvmhkdjR9If3hywTno9e2feSH+zfSY8KmFjrUGRtNCNLjo
ql+uVKFViBuRX18xOugQ5XiuWG3MxdeXW+wMhgnOSjQFp6cwsNGVM/YqhIu7
J8MXHyH8cs0+4dldWQZ0az7U53RykNi/yNdmqBAbum9yq68z8OOf/N4cAQdy
ytlm4jJSf8I3jgLpP1nqJ8NDVRzI/vYcNMoqRGXDDIX7JQyYBVbmHPrBQcKL
L+pVRH+4CF4pnK5iwCrylvbhN2y0brFfPUrOZUPN/tk+4wyciE32TSa+6PlG
83BP0v8+53+pXH/DQBXT1o1FdGti2JF0/s1COKxRCD9K+CMp139aBPEbyZGn
nDcPF2LZhZORG80IDxm22Jm/ZEGmItdxhqgQ2115mqX6TDzbP/543x8WHrW0
XOOdLsTtNKnxVQpM5Kcve9s5jY3zDyreju0txF956a97NzGhs3+i780hks+7
WnAgvRCpNTzFd0eYmJR45db6cSZu01XO0gkvLLZ/WFCxlomqJe+LtVaxIGq5
O2fFAxr60+U616kx8av19Lwb21nYDM0+dzEND73ePQjfycQqc80FbXNZ2Kp8
0r6hkYZ/03Oix08x8XGL2e2vbUwwp1tPnF9HxVA87V/TGsKXa07Kas9igRb7
XfixiQqHnX/q2kn9N9eZr0vJc1ca2hYotFHBUFo732cXExvoRxIuEj40KUn/
vvEZFVs29m7zIPUfegU6p2wmc2vy85HrLAp2HXP/o0b2u2Aqe4nfeTLvI0Mq
KFUULMj8nKdI+FtufuLDHeksbPK7VpDxhoJxJ59Vkb5kfcFun84THSz68bU1
6gEFqxY/v34tionCP1n2kzXY2Ht4ZPae1gIkeT6Tlb3MxPOO+ptnNhB/oP/S
SEWSgoo05/E3hNfnbblwo20jG58dswuvGVIQMdm1RieZiYEAZ7sD88g8irl5
tU2KAqemlmZ7wuNFORPs2ydzcOfcwc/rbxQQvlX8nKzAwmr9i3ZxZD52Gk8y
vf+6ANfVPQredDJR6zX/zD6Sf2lruX7jTAqeLIv9ljLKhHVj3hn+VzZ8crS7
Xb8W4M2CtSabl7LgtiHEwaKbg4nz5ZmniX4KSw75XFXHQk6gcP/scQ6CYvyq
35hR8Pz2Eb5JJpnPTxb7LavnwDJQrX+hPwUSIWpO86kstGR/3b61iIMmmdv1
FRsooDvqxIlbWKj5JacZb8fF6fsfrfcIKLiRnVS6Non4rzUjYnoQF7nDh3+a
dlEgGPgaJ3GY+P60pZFVK7mQLsm1WfaXghfK+UVaxGcxXSy/FU3l4m24eppT
IwVd9zZ07I5g49S/MKVYEn/fE22cso0K6x2Rc0/bcXDFyLq5dQUXOK275N5V
KuLasrxGVnBwMUEGcmRfuzxSUn6nUWH+O2vqEaInQnZZnL1PeGBC1UjeM08q
fpyMrPumzgE2XzZd6cTB4M2p449eUtEws+TV/m8cvPW/ZC59gIN1s+RTJ2rS
4Of0Jef+W+Kz/c9ebVrHwdGiFb7rtGh4H2fBm0jnIHtTeJTEUg60HFc3Sr6m
wtZF7htLSPxvx5DhEm82OD98d12eToOlnH76gm1cDJzW+OHgwUZM7TSRrDsN
2WM/GD+cuEhWn+5wy4ENGXt9ygNXGpSz2f6bFbj4dqovJnUrG4uCL9hZKtFQ
TO/Zc1qR+P3gHWfN97EwuGf7iH8ZFfu/yCue8+XCJPgzj2/OQpc4y2ZwlIp7
P7YkLz/AhU/j7t5ySxaoajnf2CReHsyKvTCPC6ln1Te27GehtNIldyGp4+vv
M6lJk4v0qG7zI7nEz8y/OPuwFBXe0hcyftiSddYq0OL2M3G3unX4HNGd3/eb
nt5kxYWiaVC5eyATpxcvU4gguvOFs8nKS385mDa03t2ExcSjyA79g7LkfL6f
32owkYvhZq7CHWsmqjW+q/voU9CyfCe3dBF57q9/Y2NjDIRvMJ6Xv4KCe3bn
DnNmcbH7ZbHchqlMTExVv+24ioJOixDKz2YObpd6z5TYzoRjYHvJdJL/Y4Fj
j0QPB5frSgaDSL8K10fYrrcqgPieCfeAIRdbZk5rfWzPROxp2TKdeQVY1K7w
21uNrAfN+obeTLg8bt3pp12AuaMJT33bOFg2fHJzRzYTp645vIvZUADm63vn
D3/loDp86mcZPRZMdS5NdojNR0lH9OgdHy52NU9LT5AifPsm/U3P1nwE2x3Z
sm87F68f6qwvITq4dvu3XM3t+VCea+4WNZ0Lh0DttGUbWUBGR1V0XD62c90n
di/gQiXeNKDsA9HrBpPqE3Xz4RAdqOReycX3S4uMk16xoMzwibJ7kAc/9xWK
ZuVkHpcmzbKTIX024c40lbI8bJHz3xNwmYvUcprzCSU21nUJpp3QyYfharZn
3FUu3sgv2OJH+rWgQTtX2jYfEtsOaLYc5KFm52XJPzQ2GHM/fj0qnY9+pUHd
gZM8ZD8aYz7pZMMuOX7RPLl85KyzlD5oz4MoNHvIlOjzDRur20R2+Si6UDxm
v5aH3vs1ltvIvOsdiKs9W5GPjHW3Fpdq8uG9MvfDayUOosuzls24mo+EnED1
ASs+Jv9+nqxN+pFC174ok5GPa3Lr5dJ0+Yi7IPE1ZSXp3xcq2kGN+Ujjxal6
SvExyL2TNvcf4eEPUhfSjxRAWfRsD+cdH3PP9HPriH9RifroU2xRAA/nkesH
VYoQ1iQZ17md8MNa5tN0jwKcbY1ualMugsPEhhNL1xLfkf3o85mrBeR8vPPU
uvn4bjBV1vEk4VVuZlUg4VXVCfRFbkeLcHquxtTUKDa2hle3Tn1E4gLz91nM
IqytXzw1r5j4o516VQM/C0CTupFYVl4E8es5sm6FbNREjd5y0qCAtn1u66kr
RVCtcm24nM/CSNhhqQRjChIPeKb0NhfB5uW/Bj0eCx7Hf5qOy1HwKSinX1la
AAXNL+rXy8l8CD5jr7OOgmtXte4NzRKgc/IG9S9iFhpPfVct8aPgVZavIX+0
CDPLbt80IrjdUDtbtmshBdf7zkvdkxJAW/c1nS5k4srJ3X8X/ymAK/f4nIi5
AjA8wga2UJl4obak4sViCvatqp2VuUqA7JHtE17GEZ0S8LH+ihsF2cHtkm0k
X8EoJSitnYGLa42X5iQVwO9s1aKG30W4lbZ2TRXp3zKGxN3CgAKoPynNzFMR
YM63h2PFLQwolZiYPo4qwLHogWcX9AXwv6JufFHAQIudH+setwAKE7Jra1UF
uNz5Ki/bi4EF39qH7BLykb5COc2tpgiXY64rOV5joPdybd+jiHystXhfeOJv
EX4Omace3010WXHsMdOL+fA4cPyJiNT5uTFWp2IZA+fUss6Wp+Rj1oNp5zaQ
8/ndZOr5cS8DZ+QT/W7+yIXxn7Epw7wipL433saPZeCRTrxlqUoejn5vuFD7
rgjSnRoOT3cQvbl201PzkVwse33i/UNZAQ5Wae+U1WdgTMth1Kw1F3Mfa7iI
Oouwkhvor/aXAcq/4Ia3u3NQUjZ7e8erIrjvpQ8uIDw2+/7bqPpbOfir1nd6
K6mziFqYWN/NQIzSYr/vZ3NwwfFn9Q8NASS/BSg+esrAdKc7YhmtHOybNvOk
4iTy3KbwjF/9TJQGSd8s35eNflb2+Z6l5JyXHplW8pHcb1e8Ue+LbIhlSxbv
gQAfaQO/ZhKfWHfvyDOf69nYMyBSvuYmwCo7qXM7q5gYdX67DWrZyEhIP6S6
XgDL3NnXljaykNzLXPtxSzZCZ5t9wHkSr7464y6ThYUzmuu4Zdkw8BeomsQI
MJT84aTtRRammVW+WxyYjT75idld+SR+KOR7KYeFCIWsbT7jWVheGuf3Pk2A
ssLnzRus2Chu2RrguD0Hmwwsj1X0CuCZTfG3lGbj37QTlcPpOfji3khv6haA
8+iwysceFv7MWR+72zIHt86/P/V2RAD5p9mnvmmxIXw5z7j4TzZUXbdvbPor
wPHyOYU3zNmoqiw1+/crF0trV9nHbBOizEJn3apxFnQeqz7tUMwjOHU/9c1a
CPG7Tcel37LwZe9PmXxOLtY/XnQzdIcQvj6WLy5qsnFtb2pIRUouhJ+koqcd
FOJR1rQ2ziMyZ9fNfW9hRvjQJW1lO0uIZyUlrm9TWDhfm7/x2dJ8POtbOOR6
XYga/aajyhdYiPa6s+XYuzy4THvyemuBEPemLfvRIWQhT9f9se6EfGidXTWv
5bYQrf/W7su8xcTydRNOhybmIzVlp7NduxBnLUOXHWMz4Vdxcf77EIJz/7Aj
HbeEUA2qLGJwmOhcs0R02Jjg3M4qx71KiED92J6G28Qf3KLL/XXOh9Nx7Qu1
H4Rw+765w+oq6YuPJU9W++RjOk/l0tQeIZ57z6P3//+dvXIV1yzC5+Gpjmf3
PxRiZoznjjNsBj6yxhfaKubjSUss/2OjEJmzrsY2FDDQ9IyS0bMwH7u/bL2Z
NPj/+ymd5yln0GGYZjn6MZvsd1ujvcYrIeQP3PTyKqLjTYB4N+dCHsSzlnzU
uyeEh8urudXddMySD7Rw0M9DZ3Xh+epqIQ5Zh3WF1dJx0Gi0K8YmD2el7Hrv
9glhm9Jhm7iaDt1cFr/FNwfGhu6/WlqE2LUxIynfgY4ZlrolGiS+8Hou36JY
CD3z9y4nrtPh/tMrfepO0l/+wyvWlpF9xerKHzpFx5FtPdcek3jCFNGZ5jdC
XHjuIWPkRYdC3diUrOVZiGh9IVVAzv/kv12TFY7T0RGVOF/JgMQFs6SulQjx
Y3KqbaCYjp6d6xOneWSh0Er5okW5EGPd6RtS8+lQzRWcyfEi8YONF53eCiGx
7KWx+hs6zjmvvlJ7NAN2nY7nJv0Uwu/ptf3KI3Tk3z6msG9rBjx6plldaib1
O3OebdNhYFIE64nGvQxwjsr3mZP9Rq/5TPFQJHw4I2B9dFcG0g/aLCobEsIg
43KMO4+B9g/ttyJfpmPu8Y1yh9aIECfv2H6f8LDJJIZsPyMd3uKse2xNESpZ
448+f2TA+LPbd5ZeBqb/sJ5pMFME39UmoVHlDLTWxVDNvTJQL/q276uhCDZh
OwPmEv/ktujhjcBNGcjoL9j5LUmE3/ExMivzmbhJ0dEyVs+A6qDS7AORIkhn
tz2YSWNiKHr/Zcf0DHgrDrrFHxVh22XGIgniR1MVJdWuVGagVyEyXfWCCFK+
3gvPvmeiIG/Ji1k7MmE5YTpNcVQEjScLwp2WsKDgl9aZsTUTqz2d5BlDIsjO
6m5v12XhoeIho6CKTEj4GTVpvhHhW8m8C5O6mdhh9U+//0km5KYMH45+L0LD
jgcajmXER8a81Q6NzoLUmRqNOCcxHH6W/nEkvpiqM8CWu5eFveERk1+4iVF7
84TSHuJDCy1ULSrVs7E9V9ZongXJVzu3cncJE5VU2ZvLP2ZhJGubTcsqMV5W
pc5zXMSEv1z+lxt52ZA3YUl6J4nx3t5+W7oL4dsZN+auGM3GlhH971IUUn9e
io76FiZapvJW/dmSA6GFc9jHS2I8zHo9+EyLCZuJ6dLhP7PhH1F7ZeMJMV7H
1qS1mJF5EWdAGdubgxCflcU3HohxcuojvXV2DAzWqPRsfEHwv+idSW+zGDMf
zHf7vJHMu9KoGdvn5+JWgk7WkptihFvoPYpYzcCM05RmeX4OZBpCVUepYoyY
7pExdKGjdfpzHamNOcTXm6rWk/ofrQvHt1vTkRP/kLL6bg6K3S6dlCP1fUMf
s3Us6dh8zUPruEQupriwAm2KxQj1CxdNcKbjgkogzfJqDlyV90yRJ/VvSx2S
PXa4EM0di45r+GZjpm7kBlaRGE+XWDkI1heCujVNhVWXjfeprYePlYnRu6Ms
y3F1IdzWDr2cKZODH7IP1H7midG0vNdVaU8hoh5dXhtXkA2ddL9hvetiHH/6
b5OmiAb36a8aLRWzcJw7Ht7EEsNc4teTtCgaGCYyjq8OZOF7WK2p2x0xtE59
nzFpHw22fxIYY6ez8HnNgdTOHDHcbH6lxcfSMPr8oJ7X/Cz4+Wd2usaK4Vgt
WXhxOw0D1LilDQUZEHd4rJ3yTowdynpbDy2h4Uzh9bnJIxmwiXl3d82wGIqx
qxXvDlGRbbAjeOebDISkOJ0dei2G1HqlvS80aFDSd7mQHJOB7ve1f5/UidF4
ibZ20nwalnFbNzKG0hARcdjcy6QY4/5rQ4ZGqDCMKSvON0+Hvba27luHYmyc
Ks56UU6F1kva8B61dNwL6dwTYlqMmQvVvD9+pkJj/E70/uY0DDTND/kxvxiN
nu/dw2RpkNpc2bHRIxWd0eujHgQUY+tcr3JeOxXy5rt4LWdSkXlncNL86GIo
uXklhTKouH2ueowXnwqjbuO+wsBixGe8X2bVSoU4zmjpvKBUBPOjD693LUbH
oQn5BRXEZw5lqk54k4yFf5rZDNtijPQEhLyJpWIvj7Nc+nEysmZvGS7yKIaU
rZRWnzcVJhJhCVc0Uohe//vK1L4YH+pS7DgZVKRtOhh60SQF0uLzSctXFWOv
ltTlYxFUcLe9OepckIR38Z3pfq/EGIoolna2pkJicR+762AS0gTTxmL6xDj6
JcbryDwq3GfUpc1tT8I13w8VIpL/Mq7jTewuKqRR4ZGonIzODYI9yU0kPmX7
Rf1QKlab5JbmDCUi3nbllRwfMUq8K5znrKHi4IJ8A8eiRJydldHl4ylGdcGC
X92zid++//jDl0VJ8HoSMn0j4Y1+u5t6wy5UxDY9ClobmISjI0rlZ/cQ3qAO
lAeNU7HL8bNCI8lf7ZOd7zwiQhiNJQp9RkUvW99kw9dEqCqZXRsiPGZzeedv
FxEV7dObu+4dToLWpKWSKl0iqF3Kl3F6Q4VjyTWhLT0JVrvipgd9F0HSZMfP
WTU0VMWZUM4/TMLLuVYr2Wki5B1vYPHzaViroD9j/dUkXLyzsE0YLsLzT8vG
Bedp2Cqy5/bKJsPo08+JXWEirObf3KTGoeGVkZvpgnXJiLWb6vU8UQQndWMp
X99CxC3o4SepJqOq/ryeh6UILxOzf0UvKsQOiVi71++S0Bvmu9vRWIQJyoe+
31EpxFyJRi+OTzLywy53uy8R4XimxFjGtkJsXbDokWd6MiLr84sOk/yxz9W7
DT0KyT6rJ06Zn4R7OjtlpVqJLmoMd5BQK4T/LamYf7pJCBvKjBon87p3u22q
shKpX7kryz0rCbzjc7+w6oVQDEoqBKn/TFlzxuG0JAxSO/34FUKcWK6SdbWJ
hobIM8+m1SVg4cySB/rhQmzjmb6xyKFBfvqGTL9fCdjuJBWWkSjEjNlF5Z5J
NNxY9b5U0TcRNmZRv7XPCmGac+U0t4qGMLr6QPGaRMyRXGNVSvThR5PK6OAu
KvLLahYtEV+Hy1mVDF9TIRrrvKRLn1Ax5qcR8VQiAReWuwX3bhdi97T54UH1
VEh5XmCGhSbgThyjYt46IYLDoySWvaWCLjTY2rowAXHt+z/k6whhY/9ypsEj
CvwXnaEHb06AmtUshYkGQvQ1pXRNaaNg/RYUnr+WAO8tvuqm9kLUtkg2T/xJ
gdwXwzj14QRs0uQu2WIixKItmxV13lCwotIvfqowARLT96jNVhPi8dKuyBff
CmBvqL9/9GkiBiKP5FuuFWKynd1H4TQK2OGtCaUjiehakGT9i+hkSfOWYG1L
CmTDzjND1yWhdU+W0/X1QtzXODDVVo3k67WfujUrCX13jvNeLBRCe/fx6ktH
C7BTb9sj6T/J8BxU5fkQHV585GjzxeQCWN3leKvJpoB2ZiCxby85N5Y/feBZ
AfLUbN3bJqZAjf/xSICTEBaZgdmD/ALcvNJ/u2IoGa3aUy9/Wi7ECvmD9pUk
f3jJliMyFak4eG/MpkFTiINqc0vukn21zXBYlNaaCv2A9/50kHOY5bl15wIK
ts6MsLU5n4qA5aH/1XWd8VS/71+UUko0aNLQIFJGaeit0iBElEJGIipFKmmg
iIzscYTO3odjVVRUEjKiJFulJKRSKML//j75P/s9vV735x7XfV3v8TrnfI5X
54Ys9E/mf3GaTMdZjcDw+6cSwQ2IMpFTysJPV033IB86OroGeTlKyUizF8lq
fhZDLQDyockkzxNnNc5BMlr9KiX/TMjC6SHxVBa5r4TqgQYpgsPBgTnh/qNi
6LSlO9OodJzJaeTRBEkwcolPyHsvRq7yy/irUgx0+/1eZSpPwYzOG3msODE2
1vpJWW9moKlXbnv0IQrmxXA+HKX+932trUZTjzPw+t2btoqvyZD+yF97LVkM
FaPI+vUaDHw8/qAklJGMEb0QqZJwMeqGNNu+VtGhkV9Y7OlOQfD2/HX7NpD9
qA7VpU9koFx2S93Nh4SnXu/aZkl8ev/peM+fKxn4JXsllUb03lu/pQKZZWLE
ovLilp90HMofC781lIzP3fFpUsSH6vUwT0zbSseOeguj634UHHlbY/flciZ0
TWfru5+l45T+8+prVRS0pZpMTXXORL9L1GmjeDq+qzYozLWl4Fn45+Yk00z8
klRJ++JIx4tnx2/Nm0KBwXMPzQ7XTORcc/nxp4qG30+yZlFSyf5N2bmb/DKI
3gvsWS9Lx0yTbZfvNlPwb+q2re+CM3Bcp6nOQ4OOGcM7nXqJjmW1DVRZkPFq
I48atb7T0H/m/t/PSyjQXGJvlOeZgfMWHX7KZnS0+T/jr9qXgpwlCWZVj0Xo
fFswk3WNjo2f1tjbOqTgQXpKsPUPEUxWSwT2JJE65954eq6VAlX/9rlun0Ro
Yq7qOe5Gx/6d8+QMX1KgItnU3pYlgvNkyTdlCxlgnJLMWaR5Bz7VBjZr5okw
enL7eY+9DAR3FXW7bbmDzInOapHmIkiapPrbuTCwssarKvpRCoIqy+68NRTB
rdO2tWADA0ZWuQm7MlKwN5FV7jNNBBnKM3qhgAGF7vInrN93UM36OP9itBBl
N6ZniogeuOLXaFeolIpHCccXiblC+OfY5utNIjrEjP4t7s4drDnk49gTJ8ST
spmi3SUEfx7HWly+eAcGbj/tsy8LsXeH941PhH/Pj4atEzulIjhUbXdIgwCz
5ZetD3/EgGCx3cuCuFSEvRC7rSoUQJT9UDa+koGLriZBdQqp4LmH1n5kCfDx
09Sj36IYMDTy6yl/fwdMdckswycCfP+4fLY+qc/sAaf2ttxUGFhq7GmfI8Cc
v1JP/YbokOrMVVjxLRWxh59P5Xzi48YP1+ZL43RcsDTMzTydin75D4pzSvmw
bwrR3PiWDlXnvoATuqlIn2psbfqHj4EPqt1VIzTI3OdonJRJw1ut70K+mI+u
hgalj1PpKBBFqusSHV4gcP879TwfTxt37yoapmGOwU/VuS2p0Of4eOwy56P6
Y7yioIcGl93TVu1LJL5gzfCizjA+0rslFl/WpkH3T4tU3r003Bvp4/4l6/oZ
sxcFqpF5FDKvqs9Jx9jAx3jlEj4UmrzmS4xQQZE+Ij3zSRqONg1/TGDzoedX
OX9Yiob83pAICtH5c99LD51pIueVand2yqDiweRnwYFJ6ciYp1SczhNggPLj
3Im7VCis++71Z9JdeO9STZ4TIMCbej/ppQ5UaIlXmF2pSUe80ZHDWecEcIL7
wHxPKupv/nWa5JyOGiXToE1pAuQuc4fmdSraw30E2yLu4qjFtV3NvkKwxtq2
7LhIBT3V/FSnBBUn/NucFQ8I0aJ8mK23nop5veGpu0buwqDJbMKwkxA9Ozt4
S7ZSkWvgdCY/+C50hH2fHocIcWny4vZJv6lYeunTxlP7qPiRc3P+NS0RQh0T
8071UrGjXyn96w0qMt4/mGU1SYSH2Vd3jtyjwqYvZ3/UHSqYstFVSzVEEB6e
5BlfSMWG8/498i5UdLbb1+2zEWHN8BRL1lMagmZQXmq8oOJb7MZAxxgR+hm1
T35l0fBK9NBBa5CKkoctbp8cREgO1HRRjKPBUwsaGYtp0G+OeTMYLSJ4enyg
jE7DsphFyYI+Kpyyv/V6PxPh6tahispHdDRtKGi8s5mGKqMjMS4hIsR5BOcs
S6SjN3LV3UAHwp/cjlBzsp/gtHuD3jEElzqilHITaPj+vUDqSrAIZ86uklv4
gI6xiCUHqgkfno1cJxuTS/a5sIPXcpqB8YmtVhOjaXiy0DeCVy2EpnTGsP06
Bq5VKvwr4tHAv/uuOj1XiLHEuof+2xg4+XBDZ1QXDQfbMia01ArxTCRzcuwy
A72/Jmyrq6bhlK15UWePEGHbr1/SuUfwx+rjhHASZ2rE/lv+SgCpO/fnBnoz
sNWWvuLXRxq+WfzLiiJx4e+rr91ukr5ee0yOSngSVTX7Ut8LoJ26R3fBSwbk
VzO6N8ykY4jrmrSOxJ3Ub872DCG6fVH6Qis5Oq5rChWycvjYmjDuE23KQMm7
ug0li+nQZw777GnkY9qeu6lUgm/W6/fumu9Eh6vBuTO3PvCxtk11y7V0gnu+
Cuo8Czoyy5ZP73/Ih8aLBS+qCugocohuYxymY27a2LrhGXzMdeQnTb1LB+9c
Kv2FM9knvfSCPenTdi1J/Zh7dOzmzPLwYdGhOcvKWHY/H4OJ59ysXtNhHzeZ
bZFKx8QZ4ZN4cnxk69d/kcujQXBmFVUimw4HWq54cSMP1f4lp0zv0bChbO3Z
Lzl0pLZ5G1co85ErUaYpWUP63ad5w+MBOhZ5z7GMXcRHckED7znJL29BnVv9
Lzre6xx68LmehyTP3WM0Dqn/LRHBtwmvnjebJ+uwkI8TLXIXnlZQscC1LOfI
IgYWzAzpM7Hhw3bOvy3h30i/z/foEBxhkH5YfPCoGR9hHO2Sk+VUFP3QyGsn
+ZvzU3zOS4GP7/aJST80qDD/3GqbKmIgbMfgDP9uPsKdbZ0a3KjYWlHKmRXH
gIrcwQk6MgJ86f+9JieSimV/NKxF5QxM1b5WMf6DD5O+tccqDlChq7BTRu8T
Az5uixuNX/Mxzv5ibLSJivP+BsEr9zAxm6EQ8/qPAKbiKWddfaiYUz9JeF2F
ibsGMj4N4wKsszk9OTGZiuAYi1URZkyoqLxR0SV80WG276PPUSo+bwqbsO4C
EwlBLVvX1gpwa4y7p6WYim3uIkn7DjL+O0X2YIMQa9iH+R4/qTBLHbn8W8RE
kovtaP0rIfSrL3ntmUxDRfrTIDPie6a61Wu1xgqRuKJcrqCRikcnz027P85E
3M/ZsLsjhHD3mPrUHBpWbfI6t8CdBdWZyVqDUwmeiPN1x8k9+h73rhesZiFt
8EDTfEkRYq9IJDSWk/7UVymZpcXCBx09L9lHQsTOMgr/JKBBZYay840zLLib
+ZV+eS6E6iqNk3pP6cjY0+3c38JCb9u7okPZQkSmjmxjNJE+KVlxdvYdFtqL
Gpp8MoRYdGSl9c18wl9HB5p+xrDQ8ibM/L/P0fM+2wTMI/pQ48ODqldvWPja
f0vnlo8Q63tWyjVdZeCLmunIlHVsrDsbMun9kAD+RV2FH9IY0K/ruC7bz0Lj
gbWFOwYEeCYlWMUi+lDmPr/0dT0LwVyJupV1Apxf2+2bZsTA/emz8WoOG63P
bRY8rxfApDzkRUI4A7GblUvVHdiQ5ny9cbWNjynVlu9Ts4h+qNOLyFFlo3FU
l8us5iOpvTPZ/SKpD1+ceTfKgrSCZEboGz6amhb4O1uQ+mtfxTffwIb2w7xb
Th18zFxsEjxnDqljVqUgNIgNygjvdHUzDyZ7uE/3aBP989Stu9aMjZvht+ep
5PNgV94ZqS/JQGDX6/CnS9n4Ot5MYb/mYcndWxbSn+i4X7nB1NeGjX9nhr5Z
DfCw/6DcOUd3OnSYzHvSj9hYM+WCq/QWHop1pY+bET3mpKOzOjKKDSfnyS6K
k3io31OWXbCDjqOew/oPHNngesZMObyGh2PutU8qjehY1+ZRui6SjXOzJabt
OcbDwkfMN03Epzxs/jzFcjMHG8V2mTuseMis1NcaOknitw/s91XhILyXZ6mz
hIc691eJ3QdpMPJNf7n8GxtjXg6LppvyYHh406ZqfxIv0boxNpkDga6C38IA
HgZrVQ7Z9hPetH1cq9TIwUG5jW2RtTxM7G0OExMe1GhZr72mmoMryT66G0Q8
yC7YGMljUlFt32FUlMLBivAF3F1NPIxJXD1s9Z4K69bTnwQsDiQk2/enjfFA
ETySmcgj/RugTKP6cfF4TtqSI858FC3Y58EiPKqeI2Frf4uLwcy1vB+H+NDd
ajscTnDg3EepGj8nLip2et9/HsWHXFUFpTuJiseZS+cWWnIRy29fq5nCh7yf
/Gb7aTTEPGj+YUrOf415TKH4GR+RcsrVfW+pcFRVHKsj55dbv+JA4H/f819T
3apTS0WU32TvLbo8qE2kiGnyBE+SnhgzpAn/Ta90yZtC9n2h/kzHRAHU3Rem
xRL9vyE9TGeWkAfdCW+qnxK++Pvwl7OikIZLO3oOv/3Cg9Te5IVmv/jQ9py/
25Dgdu28gWsnCY4fsLrQX7pBgOMLdgQ+ekdDlE/8YV4aD8GyWczNKwRIXTL2
0ZL4tRT2mW36ikT/MWW3N2bx8avBQSYol/ALPy9pli0fMh3HLn5/zAfsJimU
1NEhnfad4UrydahYT/LpPz6+Mhk9caQ+h5J5JhGzSL6C2yv5BFdV62ZY2vky
YKxbeuWsHh9Tf+mnXprPh5qxyXU7HwZ6TtoflrlK8i7SSjUg8a3+b83ViZ7/
/ePtyb0BfLguiHxVtYuPjTIUZfVMBg4UbIsS6/Ox2Snx1ZTdpL8Kc/tndzGw
k5KUN3k5H5s0Nh66to8H99dnrs8n8ecuitqf3An/jRpKxxjyIL192qX3akws
XX3R8+Jpch7ft9du2/Ag0tj/tYnE6fZDP1JW8hHEqXh1mdQ/Py3q1B8lJopD
H9VQuni4k/m+RGoPF0WhT5p6FZl4/nTLy/UaZP67y1kdelxIiKcz048yschP
+1I/iV+cs647VpeLnuctunwHJhYa5vgf/kr6SvXb1JxdXLzgWz2ZQfbpmHrH
x4TPQ1Fn72XmCQ5MjTUM5T8zcHe64g6LbzyovFMvMbXkINq/zva/92s3+Gr5
d5F5zB0O7h4x4EDm/UjTqDoTlMl54o9sHvo8FccsrDn40nHrMS2BgWg3uZeX
LXnwzLBUWJzMhqt116t24kf+djIVb8bw0BDyp/eOLxsheV8j+a8Z8M55vcsi
gof1O3c3/HNiY8rO8MunGgiu6mz9u4vUc5kHbfRaIBtF9ZEh7/cQ/taOl4os
50Kpgzq4o5SFt5173WTAgKm5ul+QBA/xXSoCAeEBw/DbOnnBDFRcz9y9VZKH
pT4zWfeiWFC//Noq4jYDFFelWqMKLtie0T/MHrLgsTzz3CxbBmR9bgjdpLlo
Lf56wmEiC5mJGbtjLRkojCqUmb+Oi4XLn2/kVDIRoD7x9dkkwusr3vdPNeTi
TW6IrW01E5vzJ479vMuAzVRWgs1cLuKtROGzpFkwefRZPyyHgexHdzYHLOPg
yNhyHUcfJlzS+/y8shnYUnHjtcpWDpYJ9ppeXs+EIvuW4fOfJJ8SP4crjnCQ
a5x6bGgLE2PFARKt/QxI909xUTfkoCftonHLNSZKr1d5h2xgwt66ofegPRsX
e4tZ5fuZ6CpqvuRqzoTct5w9kYfZ0H9wd/LBGUy8Wmu87CN5zv1r1YSxcDbO
h+RygxYykdG/eaGUGxP3LfpZpQTPcx427PpD6kzN4fnG9mdMBOeZ6TL/saBU
9filfQsTp5e8zZT/yYS66s8HZV0sCOz3fmfzie/doRh8SZ6FrXJ/e0+tZBMf
lBZcmMlEVYD0jN1EfyTdPei+ZzMbW0Plnc5/YGKlSTU7x4nog6/Mq2t5LEjY
bLsSmMeCQfaml9qxLKwxMp8zFMfCYtnpS2k3WVBcME+Jks1CTPHV5Xdes+D7
UebCy3DyXK7wt9J1FiRPvIl484WFI5pbavgFLKT/vX7HvoeFY/alfQVGLLDV
uR1CFzYSiwfSC2awUbj2i4HzFhYCnuyctHoVG1SLBelNW0ndURbmrTrNwoxe
joPaFsJjIdyUq/PZcCn95xJ4gQWdQ9MMMkg9u45fXG7qzMaC0l2VPw4xQdOr
+RVA4pKegQ6p59l4Gzh6zO4kycuEg1X/8fapwuqRLbls0Cb+S3oUwMS5mbty
N+0neTIvefKNysaXvUYSFqeZmLjrSdPJGDaScn1PDWWzcf8qJTeB1Knu2U5t
yhQ2hj4ZrAwqYsNi7eIaTeInhKXJZ2JrWfg2NPjWSooDuZjcJ1uI7vCa1H7z
1ycWIku1FpQNkvtuX8tiODIwLFpjMryAjQpZ873+TWysvnPwbiuD+CejW61B
IPk13dwQ+pkNuxfFNsaf6fhFPf9UfhUL51gvjdXVOWjVPlPzuYWO9XvDeqet
Y0Hk0vZwCeFp/hRJxUt36NjalzbFfy8LXywMubPesWE+uPPUSQ7R+WsSu9ev
ZUIzYMD/xic29trfbA7upSOfT89o0CX5s1lzoXk1B2/5nVpX2ul4KfNpld46
Jo6o+aafXMhB8w7WU6cUOkTh71yiCZ4+e9EQWPaEDYdwz3F2Mx16uZ+UR9UJ
vv8V5ZhVs7FWRdUpTIUBVwYGvXSIfzvRKe8wi+Sn76idzGwGPI/XuTaR8QW6
8u8bJnGw7TB3WPUVHQYXfKOPL2PgaEH44WI2GwZrnY9O6KfDLfzagQBLOiQv
jZWH5xEd82C47d56st6xxYPKm4jumTCNxhxm432c9IM+8nztfbuh8i10FGxP
1mrpYUMw1XODfgcdO9sfWalZ0+H3vbD4i4joOdv40SdH6Uio8fZ595D45GUf
Dvx79t97T3zHTa/ToX10RdHF6zQYrPL29JLmoGrjx5yNl+hor1r3/S7xwQm/
zdvsfrIxsGwsS0DmNSRKYZz4pe5abuoGUj+fktc+075Ag/GLm7ffEn880r/Q
m13ORkCrjeS2QBrW7l2xfKoWDfEPUowPyXJQ579P5eplGmbv7dr7ZhcNN5JW
nO/6zcbGzcvee50l41/syU0PpcHxaqARNY2NwMgb9GgTKvYV1nukHKNBgj7j
SkgOOVdGpZrjdipyyhiHJJbQ0FV1tlxM5sl7fnB0kg4Vzh7KG9030rCH1xFb
3saGFHP6eb2tVIw4WJpIkfV37nR/9Hg1G57dcpQ3/uk421f771cM2b/5Eq1W
giOpi16F6hxIh6UKT+WwBQ1UM2/RCz829sUFHmtcnY6pq1WVlnnQ8HV7gT7n
BBuLHZ+d8z2YjlVDpr8f82lIejp91otyFjRZlj9L2amQGpivvOUtDR6e8ydP
amaBOSPCVco3FQoxiyVLiE6VuetkXbKIDY/5hpESx1Px3WWLziwyj16/ldNN
WTZ+iycrlcSl4n3ZRouwbhoGspZmDRSyUF9xKa2sPgVBOVe9s5SJjz+YpjuP
rBs0fODj4xcpyI/dd3dNEw1LLk1QbiL9/ee2o+FLyTvoNDmtIPme3EvdzZR7
YywYO978V6dwB1mn0j/fVCX12Gw5OyiWDYntY1bpYRQcPbijtWwp8UvD2gnV
t9mIWdbtNBZAAXvv5A/WLTTMEbxzDMgg99i4XrNxjIKwNSZGR+tpqA4fbNcl
dcIZ2rXk0pQUbNcPMaxdSMeugUTjI6kc9H6OeuP9NxkifuoURbL/7ypNjcHp
HIRW2ok/f0lGodIu5kADDYU9+6ryiD4+Otq4LvIcBbPogflexAfOeSJjEMbg
4Nnc6dbzgymQ1GlYFDeXjqV3ujLq87goOcC2u72CgszieztGSL9sbwz4HV/D
hZr5t96BeRScPbiU+2aEhiuflQaz8rnwfyVomJpKwQfZVcdUe2mw4wSIf6Vz
Mb/OZQ+DS4GK36OxfRp0bJ5w+1AH0WtcmQrlH/YpmLX4WPeBPDq+SFh6bbzK
g8sOyWJn3xQU6unVn7lBR4XL/paDRMfM9d+rM60xBbwdIddzXelQPh7xbMJS
Ho4YKcQkF6ZgTC03MTmZjnR3g9MRgTzYKp3zUJ+QCjfZ6udBHgwEZWXIK93j
IW9/ae9FI1In/5Z8LN7LQGew7OLKmzxklWzTsr2diiqbB1kfCU5IGKReAln3
UGSPaIZxKoxOuMQzdjIgpd1JMTAj8/yT4bwwTIOczMyFK5Yy4W9r9cDjPA9H
Q3uHs++lwdV7JG/LAibeDfxNU9jFg72Bs4JbTxru6ywcrvrGgG1VuH/nYh5y
s/0L/S6kwbFCy/H+bwZOmMe30PlcROzy+tITloburyptjBImtiq1LfyZw0WU
fPvZ2wrp6AnouWv/jokVS83Nj4Vy4VgUI/FcPx1L/9w4p89gwuLwJLk5/lzY
/152cUl2GpY45Wf5xzCR6SotG1vDwQdNl4G5Y6m4r/LQ8fwhFvr+njkYX8TB
EHvyrmMX0+BvMWMv5SILnzfYRGkmcMDKd5nRk5yGbRWnIiMMCW8z+3auYXMQ
Zfj0cbpyGi6mzGOdWMLCQMzk44w1HPic/KfW33AHhvdGg4yyWMC7rrbacTbU
6vWwVzkV8ZKspatIPzPasntOv2HjaO0qt5K1qWg1vRv/iMmCDaXWa5sEB1zX
PgvPr3cQNuHPYKMf0RNl9W0GhBf88qJiUnsoaLbe7CFN+jbv8JyhH5VspGH0
nOJnCujTVQ+KfrHQ/5KneZpO9OxIo6VsGwU3pClde4jO3KZ/cu5DwrOfz5w6
G/OJgkdmmf9o0SycPf9htZ0FByl2M13GfychTM/5hxLRLZ0/b5e3KXNgve3e
tdF7SXD3PHx86AML693a6oYJvwTl5RUoJyXB97JaehmHhUfdWrq+JA/lr+Wo
S94mgbJDe3W3PwtGF1tXXu7gwObd0t4DrETIzVsjus1lwTYsXfp5GQdrxSsL
yvUTYbbmx7WuKhaq6mZvu3SfjA+Lr40aSkB4x+KOthgW7j894Kj1moPArCip
+ccSsa/miHzwKRZOd91e6fSaizJDzynt1xLxtbLgUNQ9FkJ+Zokr33BxVEpr
VGNqIso5TKvLbSy8mn4wft0HErceadB9lAC51cSpskg+J2pPe9FO5onT/9Sp
lYi1ZqyrC66yoPzmgZLhfeJDLryw3KWaBO4HVsy3//Tc0P4I3efE3z51OVdd
kIgrXa/saUqEh7w+Zz7tJv3CMJi4xC8Rydz9Jf2dRI+amm6pauWhyYbakfwp
Ec9pK/4akDwHULavPniEj5I/F4ZatyZDY6fnt/t72HgllbaCfZwPj43De/xa
kkDb83tRAeEVSXrW4CQ2H3EfOuzaipNwoP3ThLWORC9vOPQ377/fh9Icp21X
TUZ709HaNZpsPHikecPKmY/fnt+CXoso2P63mDFviI1lNSoev1z5UKLKlIzu
oGB39FDEC1UOJJu3uZkI+XjGkFFVsqOg3mZFTSy516RS0wAhh49072+fekso
qH3a3/l5lI2H5eq2O0Z5aJ6u5WZVnoIZm6zXGz7mYC+/wcVsEh9sA5MapnkK
7s3eKO34noNx88CdqoZ8jHPWP4wIIPGSGfFTRjnwOlO3aT7xvToXFS23DJN5
etSffG3koJb/OcjLhPirsXkjDzbcQb0/q9g2iosqA/m+Wjfid1dFc+0epGDb
BmPzNXe4+Pqwft4j4vfoix8vWf4jBfScps1vKrn4tlIgtiV4pTWwyyfgzB3o
/9MVSz7lImthZmJPMheLz4TW5MunoPiCxkA2wSnjFgmrfdVcHKLdC5x2j4KM
AWU+X5H47lcFv2o7ueg/ccid0UzBcU7YTKNDPNTIuet5ZXGRr7f6gcWGFPit
SrY1PcpDRfgUtdDlXCScaXJW2JIMQYi9U+QZHqwaJ0y44crF5eYXJYnyyXBt
zTeNdeKBV+h2cYMvwbF1+THBK8g9LgxM1GcRf+zlSd1C/PfFkkrNCRbJWF66
nK+Tw8MIa2rRz5nEfxu/Wvi+LwFnjQ293aJ4eDpNVaPvABcTbj2qq5uVCLvT
I7Hm13k4OTz6cp0jmf+ZZvfRRYmgFwealJfywIrvsNNdxMXuIMP1Hn8ScI9a
qvahjodK852deeRc8dURI1zteCh+ce+JI3nce9cx6jvpl4s86Xkb0+NhOTJx
J/UsD6/VP6/mdnHBrSmrVEmNx5s/aePlhIesW8oCPAsIzw6YZcasi0fyJ0nO
44c8zEo4OyOtkAeP9fcDj82Jg7f3l6bw/TzEeY6HtdfycML4o+WZtDi8r5X9
1WfBw91ldd3m9Tyc+jglblpyHCxrmRI+yTwoGxt5Ti8m/v9l69NxuTh88vLv
mpnEA0dvcJvUVz4kQxLV2v/FYonCptjHe3hwU755wquOjzo38VHxjTj0HKj3
vUx4bkC/vNalio+P16InXD4XB9MpcTYO8TzoWujzBj/wMTP9QhWvNxY3Xgx6
0W7zEGzGP9XxRADqGfXxBIN47Fg130OB5P9aeZCZWYQA5sufHluaFo8TnNv+
kSR+daPu5BOXBQidZ39c+0I8rBM/Jx8n5wx6fER1NFOARpdSCY5iPLQUvW50
1/Bw7Pn0rtK9QhQXKp9ymZ+ISod50Q/n8dHA9PjSIiOEnGniSt8DibApYkg8
lOODlvzIbna/ALZWHy77ySdi+wIrn9i9fKx54GA/vo6Mf+HxxLWB3O/Dcqm4
A3wsrj80es5eiNzom0e8qpPwIacvZsEbPvKn5C21XiSEk4wMa92XJMxSX7Z7
9D4f3V2XjK2lhFjMXnnozaUkzKHQt19v4cP83kJVnx1CeGmwZGc5JaFjiWck
dYiPLIvtLTrvBTBKfzv4lJoMZznFtIwcAWY1bqUf5Aqgw+RkVIiTkeAe2zfn
1n/vx3J0F1IEODA9PmLiymT8yJ3QdjhKgFeXXRhhtQK4TH5WNzw3GY+P3Izo
zxdg3uTYlPOKAhx8XOSZn5oMB0Z/WV2iEBW3dBRSP/HxKuaVCy87GR90NwR8
dxWCca1LorqTjwfDvmMDq5MxKqNV8MtKiJ8jRrc48wTYtsJ9ivTsZFy+2CPZ
GCSERIi3dJMNH0fT1u1dSnjQ0GfI+SxECD+32+Txcj66Nixrba5Lgk7IVSPN
WSL4Xhh5p7mFj9ynpZZJZ5Mw8CvIUf2LEN9urYgzOcuH2sr6wlaLJEh+GLt6
erYIxidObdds58Hk06Wl6jkJcKZ9vdd8S4R7FXPe/WDyELHyxD6V0gQ4zOzM
m3hMhOr90/3ryngofff46AAjAd0+S1wzV4ng/O1Yt7wUHzfjX+lIRCfg2yRV
t5vmItAZtVVzK3n4IS7UvOUTB7vAkc1KkSKMMoXT5KN5uLQncn/3iTgwqJRl
6idEmC/dWrorlwc9QZFMyKU4FFxpbZBYI0LRRMmwfT94EM36+UU1OA7n7Lf9
/LZfhBM5PdrFiwi/7HjpOiktBhsfzSvpPi3CobWO08K/EXz+p9RBt4vBIlO5
NWeNRFh++E9/3mQ+fGuvdT8i46UPeC11khVBt/XGgr4NfLjO0/JUbovBkmeX
HzbriKA5qLlOd7IA3oe0NUYio7E/0CL0JJnndE2s2tF+Pgr/6Ro0q0dj2N6A
MTBXBKXg58M1w3wMjz8VRoRG40/b/cObPgrRyHecwJUTIONI0R1hdzTMJCsM
xDNFyDg0PS5/qhDtiqLd6XbRuPJvsvsPbRG4Ofc0nswUIsdjsU359yjsPZjx
XiApAlNpOOa6rBCrD/drKh6JhmdmS+jgKyH4j/YPXZYWInNz9MuawmjQrPXk
N08QodX96+Dp70KkZ2V2n2yPxok18twOYxG691IxS0kEw/wurkRqNOhls+Ja
FohQ8Sk2YMZkEc6WVuzvG4mGpFlXYkm3EIUTW/Tc24SoKoqNPbwtBmVZnwWV
80R4YZ91xfecCFOWz6PV2cVCbX/ev0N55H7fa2hMyxJhpYJz1AubWAT95eXS
Y0XokyswckokdZqtWtAmisWm0xVLGx1FuB+xNaHaRoTDz1sqerNi8b643uP2
DRHsZM1aF0eL4MP9kvCqLw4T+eZD4XsyUHJ6bKtkjQgPOu5aeC2Ox/bHnQte
6WbgGX3F043ZIqTYGEjN9orHH5MGteKJGThseMHR2luEg4tu7vY2jEfBRkPp
AMUMnC+dRvU6QOrUYbn5Q+0EnDsYUXBpPAN2r+ks/SAR+FE+x+uSSfyO8s2I
yZk4Z7T6n4mDCC/1NT6/+JYAXnbCscKWDERsih28oSnCM5nWalEoiZ+WTBbU
ZSB8nWjX63whLDfMYa7fmoDr+958PSXMRPPbaw7N1UJM3W9bJyNOQND5iBvf
XmXCacoj79NUcl8Sm4MZYwlY4XX1X7sgE/Iu3YddwoXo/PLbqjI8Acv3PHd2
CM1ERoDF+l8KQoQ83PRyZkg8VBcknGxfKkb98MTIb3OEOB97vvJMVzx+yTJ2
+24RI+yvw6cnrQKUhG772bA6AdaGG1wiNcVw9hfeetEkwLusid8vlcUjxHx1
6O/ZYuxY++3P73gBBKkxNk4r4vDAoSgj+KgY29WD7fvDBbCokgyaYxeHsVWi
xu5rYtS23g89uVuABPQnr/SKw3Xn0yv/XBTj9Qfl5Z77BfguF3j63OY4bKH4
/4s9JIaWvLUwXySAc9iq6dYnY1B3IfnE/TNiHKwMW+pG8Pnq0Rqe7oUYuKbG
vWqNFaN7Wecfh+OkH0eGs/h7Y7BnmrhCK0aM5yfE17M9BDi08sCclwYxuPc5
12Wqpxja2wRlxdokD8OTNd2WRMEv8/z6RC8xrhy+Om2JjhBn35fX2K+MwmOK
6pTv8WKk9U1B6rgAIXZ+HtM8bmPhscwzMQliWNXpjRqQeMSFB6WzXW6j0Xec
stFbjBD/3qz/3qOodmRPUtHjCKQqV44vPSvGEbvgDs1RIeryto3O/xqBTTGe
OybEiXFux6mwTaSfTlGcPVc3h4MaatDNTvrv/5ne2FD7hHi29eSU6sxwSCqm
sst8xOB6131V6xLhdWE2q3hBJKj+hl3zg8W4Z/luwqLXpP+O9qQvso5E769H
O3pZYniWTY1/2yGC+MmWG2HmEXC2pHRPFYvh2DX5SsdfER6pTAzTmhuBuW2L
ovSjxBB28HvrKzLgXv1hoo5zFLgrZZZMFIqx7Mam5qOcDNxyfJlidjUKVfXa
Lxe9FCObKV+jV5WBBdX5PyYKb2OTp9P0mw1ibJ50/UPGzwyMbK490h19G3OK
9FxOFZB60PhBCT+QiYLtWwK4h2LgnjLDMLOV5HnUsfnnskyMzis4kosYoguE
SuuGxBi39gm9aZ2JZ3zDS3ITYhD875xT4dQsaN+U2q0SnAn/N8XpUkoxaK95
e2vLTzH6nay1zxpl4nlK/uYjpK42+mRdjlbMQutmeeurczNRRV+b6TgQi8zO
exLH1LNgI8sKvrUnE+s1nCTKWmLBr/qjmLwjC6fXfz125WImVqv2RDxdGgdt
21+xJWuz0Ln5V3VZWQZ5/v6+1mGiM42OtfbZZ8FKO7/0FjsDSQ1lrJUR8VDL
iGYWnsxCxkM8uU/6PnNm15bTofFYrPA5J+BmFvDcr3RwMAOli991LB2Kxy7e
/V6xbxbkclROrZuRgfjfrhz7lgTUeSauucrIwgu7HTvUJmdg2xrOtesWCRi/
15WwnpcFh1aDa3+1MlCtcfNBvm0CjmTvi0suyQJXeyFHYmMGlg0afYjvTMBa
j+HVHUVZ+Onf+PYbwaX1cwesg1MSsDsnO3lRXxZOac4rOLBPhKSpHX8z5ycg
3Xh2ZXR3Fibdu6XM9BJhovy1+PdrE9C+9qC7ypRshE023mxgJcLdhdE/8jIT
EJr8W1c0LRs1FjYKZv5CBKixZN7Jx6N454NdJeuz8XvqyfWeeUJcfivY7/A0
Dkzn8l/LV2XDO6vNouCdEH162q0L2+Ig+F22Y8OubJj9qViXQhPiV/iaxHjN
eLysv5/4bn82Dv6T/WBG+lTOllZoWUHqp8je6qJnNuz3DGSd8hZC1XLTKZ2M
GGyT/Fa00SEbKXVxcQvihYgJMHFJbCTj5xZXHbmSjbhQwbNRa7KfW9n3cgdj
EPdG25kSng3a2/qK4rOE39qz+R9Mb+OaWUxsVkY2olzWmE/gCbEya1Sp8cpt
dBm6msxJycb4CQ0p+nOiV63LVyqqRmGp0CK3Jzsb8k3v/F0ihDAJupavPHgb
Dx5cGQkpzcaI2Ovca5I3xX27rRalheNEcorRtoFsRMfplRkT3jw9VhMo9TMc
T2fOSFn0Lhvllx9rNZ8UoZZ3vO7fWARspp3EyPts6FD+NDubinB5qJk9VxCB
8dihnoXj2TBe2Njz4UkGFDreBbZsjsK817/LPbfloH0sDUfaM3AiwSnzWVQU
vI1PLDZdkgOlL8t53e8y4KoyItFmFg0Zo5Lnauo5uDHR0co7PwObd+t1dy+P
hrjS4uy+vTlY/aVi/h4mA9IvFt901w2Br37vtenLM6HmdtFB9wwD/HVh8091
3oTzpdOHXc0yIeX8wCPoCgNLb2X2JD4Lwb78Pu0i30xIfpRdkZTFwLVFOw/F
y4f+//j/te7/2uf/Otf/ysP/AZsv5xI=
         "], {
          {EdgeForm[None], GraphicsGroup3DBox[Polygon3DBox[CompressedData["
1:eJxNnWOYZcm2tUtZWZmVZdu2bRtdtm3btm3bdnWZXbZtm3fMu994zvrxPjG/
EWOOGbFW7t2Z5/Y5X6JG7Su3CxEsWLDU4YIFC6U1uLD/d2jhJ0IG8+lhhH+w
/3n80MKKIBFRRKA3JF6XYWugCKD2p89ptoYX4ajDkhUebxhmuFkBeCOy54cW
hG59kUUkEV3EEHFEbHKtL6qIQh0Ob1TWyPRFo45CRnSPx/Ziiiwiq8gpcuAz
PS4zY+KNhRaNnNho4TlTFM+sqPTFwGPe+CIemZaTUCRAtzWJSExte0nRkosU
Io29YzLi402ENx51UtbE9CXzaFanZE1OViq8SZiRnLPFIjMhZ4/jOWsKctJy
powincjEc0zDnukZqFPhyeg5Qyr2UtNj3vT4bM1MZnr2sng0W7OLbNRZeHfZ
8WbkLFmYk9qTfV5cEFfEZXyZyMpJhmXlEbnRbC+XyMtqen6RTxRkLSSK0psT
r8uwtQA9edgr6NFsLSIKUxckq4hnpptVCF9xUQw9P5rbs74SeMqIsqKiqEBu
IXpLspqvtChFXYK+0tQlySiDx/TyohzPJjv3zIWvFHsVWc1bWVSitwxnKc9Z
izKjBJrt/UNPBXKqoLnMSmiV0auLatSm10CrgrcqWlV8tURNavPVRquOrw6a
66mJVhNfPVGX2nz10Wrja4BWiTNWI8dl1MVTD19j0QjN9hqKJqymNxNN2auH
1pDeBngtwz7L9pm3z1kKfKY3J8NlWlYLVtNbiZbU5m2N1hxfG7TGZLRgz/0M
2Tsv68lsSU8r+tqLdqItayfRkdr2OqN1Fd1EL9GTjJb0dcBraxd6OrDX0aPZ
2kN0p+5Ibg/qTswwbbAYIkaI4ex1prcbWN2bM/UXA+gZjNYbvR91Hzz96e2B
1ps79cLbF70n9QBW2xskBnq0gcwcyN4wMRRvf84yiFldybTsuWKeWCQW4hnM
XS1jjpiJbwG6PYsxYjS1zRmJNl5MEFPEZDKG4x2Fz9ZxYiz1aPqcZuskMZF6
PFmT8I5hxnhmD/Nku2cwlLNNIHMiZ7K7zOLOc9Fsb6qYwToNz0z2JqFN5RxT
8E5Ht3U2PdPZm+PRbJ3PzNnsLUBzM2eiT2KGy56HbzHvaD69S9AOin/FUXEE
j+nLxTKxUqwS68Ra6tViPdpCesy7lOy56G6GrSvIXIHPctdQLyN3Jd6F6CuY
Zb4NzHQZazx7KzmbebaKbWKX2MkZrW+z2ERtvi1oG9G30buWnk3sbUDbSM8m
+rbTs416NzM349uBbt9N9h3jvlu2kLUVzzLutJpnsB19D5k78O5E20O9Vxxg
3cc7tHd5mNXe5XEy9uDdj9fWQ/TsZ++wR7P1WDDfz8Qh9o6juZlu1i5muOwj
9J0UJ+ix3tPilDgr/hMXg/l+TzqJ/h97R+k5xd5OZuxj7gl0854J5vvutn8G
uO/+45zhBDNPU5v3HHNsvcQZzrF3Hu0M2RfQTpHhekvpj5fSorwoF9Lns5yr
wXy/812iz373u4ZmezfFDWrTb6HdEXfFQ/GAvit4r+O9TH2L9QZ9tz2a1fdY
75B1H+9NZrhZ5nvEzJtk3PPs3abXPM/FC/FGvCbX+p6KJ9Tme4b2iN7HaI/x
vSDrKfor8VKE1h+L/iKsCAzu85n+lpkv8b5Dc5nP0e9zpieeWU/pe4HnOWd/
R6blfBQfxHvWL+Izte19Rfsufog/4jcZr+n7hNfWb/R8Yu+zR7P1l/hJ/Znc
X9RfmPGds73zZL/mzO6sP8j5y5lC6pmFEmF4jn/YMz1EcF8dDI9pP5kbjL3f
5Jg3eHCfblpweoKTY+/Jz6P5MdOPPXt3AXhDchbTf3Gv38y0z4p9Ruzn2j4L
/uQE8TMQQFZ4EQ7N9iKKCNQB7JkWRUQVMUUMesPidRm2RhaRqCPQ5zRbo4to
1FHIio43IjPcrEh4Y7IXDi0quvXFFrFEfJFAJBGJybW+uCIOdTS8cVlj0xeP
Og4Z8T0e20voeQcBPJsE6EmZmRBvIrR45CRGi86Z4jArEXvJRTJqy0mBloSc
lGjJ0FOLVNSmp0FLgTctWkp6UqGlwpdepKM2Xwa0NPgyormedGjp8GUWmajN
lwUtKXdKxuwM9GXFkwlfdpENzfZyihzUmdjL6ZmZib3M9OQg4wuf+Z98VrOh
5xa58FlOXpGHOht7eVnNm1/kozZfAbTsZOTx7FlfQTwuIx9aPvoKi0Iezeqi
rLZXXBQTJVlLibJkFsRbBK+tJegpwl5Jj2ZrGVGauiRZZTwz3axqorqoLWqh
F6e3FFhdXpQTlcU/9FRDK49eiboCnsr0lkErzzlK0VcR3dYq9FRkr5JHs7UG
M6uwVxWtEnOqoZVhhsuuyp7drSYZ1leHO7cXHUQX0RmPeeuJutTmq49Wm94G
aHXoqYtWF18j0ZDafI3R6uNrguZ6GqI1xNdMNKU2X3O0GtypJrMb09cCT1N8
rURLNNtrI1pTN2WvjWdmU/aa0dOaDHs2bUVHnlFL9HborcnpwLNsg6etp9e8
nchoh68zWisy2rNnfxva34H2N5/97dcRXzfRVUwRE8VUMQPN9nqJnqIPa18x
gLWfGCQGcoeO9PXgHF2ou5Nla28ye5NpWf3xdfXM6o7WB28/fIOZ6TL6e/Ys
awieEWKoGGl354zWNwx9EL7haEPwDKXX3XGgJ3MIe8PxWd8oZoykHifGsme+
0ej2XWXfOe67ZjhZY/D05E79mDsKfTyZo/FOQBtPbe9tMvVY3qFp03mPc8Rs
MsbjnYTP1mm880nsTfdots4SM6mnkzUL7xRmTGf2OE/2DDJmcoZZ9M4X88RC
sUgsE0vFXPRF7M2kZx57Y3jGY7nrHDy2tyC472fZfubcz9psPAuYOZ96iVjM
HFuXc4bF7K1AW0D2QvR5ZLhe+73Cfmex30MS4FnIXVaQaTmrxSqxknWdWEtt
e+vRNopNYpvYSsZS+tbgtXUDPWvYW+vRbN0iNlOvJXcL9TpmmLZfHBCHxSH2
1tO7Cazezpl2iz307Efbjr6Legee3fRuQdvOnbbh3Ym+lXoPq+3tE3s92l5m
7mXvX3EQ727Oso9ZG8m07OvihrgjbuPZz10t45q4jO8Wuj2L4+IYtc05gnZK
nBbnxH9kHMJ7FJ+tJ8UJ6mP0Oc3Ws+IM9SmyzuI9zoxTzP7Xk+2ewUHOdprM
M5zJ7nKFO19Hs73z4hLrBTyX2TuLdp5znMN7Ed3Wq/RcZO+aR7P1JjOvsncL
zc28jH6WGS77Br67vKOb9N5D+y3+iBAh9OdVCJ/H9IfigXgsnogX4jn1U/ES
7Ta55r1P9nV0N8PWR2Q+wme5z6gfkPsY7230R8wy3ytmuoxnnr3HnM0878UH
8UV85ozW91a8oTbfO7TX6B/ofU7PG/Zeob2m5w19H+n5QP2VmW/xfUIPr2ca
QUQRkUP49l4z6xN3f8hdntBj+jcyP+H9jPaN+rv4xfqDd2jv0v4P5LbauwwV
wpfxDe9PvLb+pecne9bnNFtDhvD9TPxlz7JMczPdrC+c02UHpy+08KPHesMI
fxEowvJMwuPzRwukNySa7X3muf5grh+6eQNC+D7L9rm1z6h9VkPxc+zHzDDU
5g1ijq0ROUMQe+HQAsgOj+ZPhuvtLnqIPqI3nvC820iiGx7b64Vu7z6GiE4d
VcREiy3iiAQiPhmR8UbDG4k6Jmt0+mJ5NKvjssYmKx7eGMwwPaVIJlKJtOzF
pDcOWJ2QMyUViehJiZYQPQl1PDxJPWeIx158esybGJ+tyclMzF4Kj2Zras6Y
nL00aEmYkxI9HjNcdmFRRJQQxfGk5K6WUQiP7RVDtznpREbW9CKzyCSysmYT
OclIizcDXluz0JOBvawezdYcIjt1VrJyeGa6WamZ4bJToaXHl42c3CKXyC8K
cOfCaLnR81HnwZOf3hxouTlHNvryottakJ687OXzaLYWZWZB9gqh5WNOYbQc
zHDZRfCV5B0VxVcMrZloLlqLVnhMLyvKiPKigvhHVKauKKqgFafHvKXJLU5d
iqxi1JZZjkzLqoSvDLnl8ZWmLsescnirkFHKs1eJrGqiqqglaov6oh5ntL4a
ojp1Jbw16KtOTy2y/kFzmdXYq4lufXXoqU3dgJk16KmJbt9x9p1l3ylR0Wtx
trrcvSx3qUBPTfYasJq3kWgIjXhvTakb8w5Na8l7tH8JrK0nw/qa4LW1BT1N
2Gvq0WxtE8L3M9GCvZZoTZnTCq0+M1x2K/rac4Y2+OwsHURn0SWE7zu9O74O
aJ3pbYPWnrvXJ7sRme3xdgrh+2dKRJ5tFOa0Y68jWG3/nOjKnI7UPVhtz/7Z
0RNvZ87WjXO0paeLp8e8fVitt5/oK0KF1D8PhZ8IE/J/HtsbIAaLIWKEGE49
UAxF602uefuT3ZvazbB1EH2DyLSsYfgGkDsYb3/qQcwx3ygx0pMxzLNnWaPx
jBcTxBQxmTMOpXcMq/nGibH0jaFnPFkj0FzmaPbGeTLG0jOBeiIzx+KbhLZa
rBEbxHr2xnM289jfpvY3pvvbcgDPbCDPZBLe6WIa6wwxR8wW88R8sVgs4gw2
dyo+12PeWejTqGfimUptmXPJtKyF+GYzYx6+WdRz0ReIJZxhImeeRu5CspaJ
pWKlWCXWibX0LWRvBVlz0ZZw9ymcczozluBdTvZiajdjGTPcrNU8+3X4VvBO
VuNdTr2KPXfONbCSs24gw7I2i03inDgjzotLYiP6NrFV7GDdKfaw7hL7xF4y
19K3hewN1G6GrdvJ3E6mZe3Gt9EzazPaDry78O1npsvY7dmzrAN4DouD4og4
zhmt71/0ffgOoR3Ac5Bed8e9nswD7B3CZ31HmXGE+qQ4wZ75jqGv5Zlv4p6H
yDqOZyt32sXco+inyDyG9zTaKWp7b/9Rn+AdmnaR93hNXCXjFN6z+Gy9wDs/
y95Fj2brFXGZ+iJZV/CeY8ZFZp/0ZF8i4zJnuELvTXFD3BZ3xANxX1xHv8Pe
ZXpusHecZ3yCu17DY3u3Qvg+8/aZts/cAmZdY+8mWH1P3GWOrQ85w132HqHd
Ivs2+g0yXO9sZtqs+Xhuc5dHrJb7RDxmfSpeihfitXgjPoj34qf4FSLY//9L
3389PeZ97sk0/RlZtr4i8xU+y31H/YIZr/E+Rn+F/lZ85Awu4x36O/rsbJ/E
N/FZfOecHz36V0/PJ/ai6R7RRWwRK6Rvxke8X8j9QP2ZvvfU35jzQ/wRv/F9
5Tn9wPeF+jt73zjbT+7+knO9wWf6XzJ/0ffb88xttd8jQob01bYXHM2f3yuC
RNiQvgzrMW8IfvewNTS/g4Qgx9+j2RooAqj9yQrEG4oZ/sy2GS47DBkBnCGQ
3ggivIgkIvPM7dmHQ4/MXgA94dmLim7emGQGsBeRnBgiDu8wLJ6IzIxAbTlR
mBOFnujUUcmOgTccM6NyjgieXvvPpu0/43b/2XYMeuNyhtwijygg8otEIrFI
LpJRJxEp0KxOKlKixSYngYjPz2Rs6njMioYeFy0+uYnQYqEnJCsudQJmJeIs
KdHjodleWpFKpBMZRXqRQWQRmTljSnxp8KbGZz0P+F56yvdCcnrS4EvGvVPT
mxItlSczLbNt7kO+U9x3SWo8GTwz03O2TNwxIXdJwrNJQJ2YPsvOyp2yiey8
t1wiL2s+UZBc8+XAl5U51peTvazUzpODnwH3s5CXrAL4snlm5UDLi9fm2s9N
YVGIHustKoqI4qKEKBPS9++tWV1SlEXLT08RMjJxh+zMzcgzy8S5C+MtQXYu
zp2fsxTCY3vF8BZlpptteinOUAxvabSiZBTDW9CTa3vpwun9iQwiYzhfn92j
Qkjfv5NXlhz7d/MqotneP6IytelV0KqJ6qK2qEVfebyV8JajrsJamb6qHs3q
GqzVyKqJ9x9muFnmq8PMf8io4dmrSq95GopGoploSq711Rf1qM3XAK0OvXXR
6uJrRFZ99Caisegn+ovBYhA+05szszHeFmgusyF6Tc5UzzOrPn2N8DTk7C3I
tJzWopVoydpOtKW2vfZoHUUn0U10JaMpfW3w2tqBnjbstfVotnYRnanbktuF
uh0zOnK2Fp7sppzZnbUTOd05U2/RRwzgOXZjz/Re1D3w9Ka3C1p37tQNb0/0
rtR9WHvxnvp6tL7M7MuevbuBeHtzln7M6kimZccNpe97EU8kDOXzWc4QfgYG
kjVMDEWzvRFiOPVA9kwbLcaICWI8vYPxugxbR4mR1MPpc5qt48RY6tFkjcM7
ghlu1ki8E9gbijYG3fomiYlimpguZotZ5FrfFDGZeizeKayT6JtKPZmMaR6P
7c3wvIOBPJvp6HOYOQPvTLSp5MxCG8eZJjNrJnvzxFxqy5mPNpucBWhz0ReJ
hdSmL0abj3cJ2gJ6FqItxLdMLKU233K0xfhWoLmepWhL8a0SK6nNtxptDnea
y+zl9K3BsxLfOrEWzfY2iPXUK9nb4Jm5kr1V9Kwnwz7L9pm3z1kn+kzfJDbi
s5wtYjP1Wva2sJp3m9hKbb7taOvI2MyevbcpvOfp6Jazg56t9O0SO9G3Uu9h
tb19Yq84wHpQHCZjB97deG3dT89u9g54NFsPiX+pD5B1yDPTzTor/hMXxQX0
ffQeBKuPiiPipDhFz1m0o+gnqI/hOUnvIbSjnOMgfcfRbT1Nz3H2Tng0W88x
8zR7Z9BOMOcs2iFmuOxn4rF4Ll7hOctdz4uneGzvJbo9i6viCvUlcQ3thrgp
7oo7ZFzAexnveeprrFfou+7RrL7FeoOs23ivMuMGdzxD5iWewTnqi/gs5x5n
eiTuc+dnaPfQH1LfxvPIc4bb7N2hx7wP8Nn6hMwH7D31aLa+4Bk/Ye8l2kPm
PEO/zQyX/RzfG/Ga2nrfogXpn1EBIpyIGMrnMf2DeC8+sX4W31i/iB/iO+/1
OdnvyH5F7WbY+pHMj2Ra1ld8rz2z3qJ9wvsF309muoyvnj3L+oXH/gvyv7UG
1xoqlO+M1vcnpE//ge8v2i/u8Zted8fvnsxf7P3FZ30hQvlmGFaHFn6hfHvm
C4lu3032HeO+W/6SZWczz3vu9IW5IdD9yQyJNwyaP7W9t7DUfrxD0yLwHqOK
KGT44w3EZ2t43nkgexE8mq2RRSTqCGRFxhvEjAjMDu3JjkhGJM4Qmd4YIjq/
G8UW8fkdKRp6bPYi0ROdvVA8Yz/uGhWP7cUM9b9/pth3vn2PR8ETk5kxqO33
sjjMsTUBZ4jDXkK0mGTHQo9Ohuu1v4XsbyD7u8X+1olHTmKRiAzLSiqSoNle
cpGM2vQUaKlEapFepKM3Hn0uw9aU9CRlL5lHszWtSEOdjNy01MmZ4WaZLwMz
k5ORxrNnfRnxZBWZRDaRkzNaX2b09PiyoGWgNytaRnoyoWVGzyGyi0qisqgm
qjLH9NwiF7V586BlIScnelrulY5ZmZiRnawcePOSkYuc/CIfei7qgqy2V1gU
EkVZi4mSZOTFWwCvrUXoKcBeUY9mawlRnLooWSU8M92s3Mxw2Tm5Ry7mFiOn
tCglyosK4h+eYyn2TC9HXQZPeXpLoJXmHMXoK4tua0V6yrJXzqPZWoWZFdmr
hFaOOZXRSjDDZdtnxT4j9nOdGJ/lVA/l+xmoQp/9LNRAs73aoha16XXQ6on6
orFoRF81vDXxVqWuw1qLvroezeoGrPXIaoi3NjPcLPM1YWZtMhp49urSa56W
opVoJ9qSa33NRTNq87VAa0JvU7Sm+FqR1Ry9jWjNs6vCPavjM709M1vj7YDm
MluiN+RMzdDbsNeWnrbkdBIdqS2nM5rz2F4XVtO7ia7U5u2O1hlfDzTX0xWt
K75eoie1+XqjdcfXB8319ETria+f6MtZOzCnM3vW1x+P6zHvADTbGywGUZs+
BK03PQPY60uPeQeG8n2O7TNvn7Ni+PqyNwSf5QwXw6hNH4E2BO9QtKH4RomR
7A1Cc3vWNxrPcPrGoLmMkR7N1gliPLXtjUWbLKaIGWI6maPxjsNn6yQxkXo8
fU6zdZqYSj2ZrGl4JzDD9IVikVgmlrI3lpwpMJEsO9NcMY+ehWi2N1PMYZ2F
Zy5709Bmco4ZeGej2zqfntnsLfBoti5m5nz2lqC5mXPRpzHDZS9gbyE9i+hb
zp13id1iv9iHZyHPYgWr+VaJldTWuxptOb41aK5nJdpKfOvEWmrzrUdbjW8D
mutZi7YW3yaxkbMvYc5y9qxvMx7XY94taLa3XWyjNn0H2np6trC3kR7zbuXZ
7BEHeEZb8GwlYxs5u3mW29H3oO3AuxNtJz571nvZ24Zme/a3of0NaX+32d9+
rmcvZ7gr7olH4iGa7R0Uh8UxcVycFqeoj4gTaPvpMe8hzrGf+l9ybD1K31Ey
LeskvsPkHsN7iPooc8x3VpzxZJz07FnWf3guikvimt2dM56g9xyr+S6I8/Sd
o+ciWafRXOZ/7F3wZJyn5xL1ZWaex3cFzb6L7DvHfddcIOsqnsM8oyM8g8vo
N8R1avPeRLtBbe/tDvUt3qFpD3iPT8UTMm7gvY33OvU91jv03fdoVj9ifUDW
Y7x3mfGAO18m8xa69T3jDI/pfSGei1esr8U7fI89e27mY/auMuMWd32Kbt6X
oXw/q/Yz537WnuB5ycwX1G/FG+ba+kG8p7a9j2gvyX6H/pwM1/uWvU/0vEN/
j/aenC/is0ez+hur7f0Q38Uv1t/C/ofnPtJj3q94bf1Jz1f2fnk0W/+KP9S/
yPrrmelmBUoPKyKI8H4+/Qe9v8HqENoLLkILf3oC0UKg+1GHxGPaH84Skj07
h2VaXyi8toahJxSZfh7N1iBmhmEvAM2POYFof7mry04qEolkIiWeQO4aTiTB
Y3sp0O1ZRBGRqSOKqGjRRQwRR8QmIzzeSHjDUUdljUxfNI9mdUzW6GTFwhuF
GdG5YwCZEXkGQdQR8FlOXM6UUMTjzknR4qInoI6FJ6HnDLHYi02PeePjszUx
mfHZS+LRbE3OM07MXgq0BMxJih6LGS47Gb7UIhW19aZBKymKiVKiLB7T04t0
IiNrJpGVNbPILrLxXpPRl5bslNRuhq0ZyMxApmVlwZfKMysNWka8mfHlYKbL
yOLZs6ycePKKXCKfKMgZrS83enZ8edBy4slFr7tjNk9mTvby4LO+/MzIR11Y
FGLPfAXQa4paop6oy15ezlaAe6fnLpnoMb0ImQXwFkUrQm3vrQR1Id6haWV4
jxVFBTKK4C2Oz9bSvPPi7JXxaLaWF+Woy5BVHm9JZpRhdmFPdlkyynGG8vT+
IyqLqqIaz8SeTSX0auyVo6cyewV5xoW4a0U8tlfFz/dZts+8fc5iMKsie/+A
1TVEdebYWpszVGevDloVsquiVybD9dZgryY9teirzzs+KP4VR8UR3rnpjURD
avM2RmsqmolWoiWZNelrgNfWJvQ0YK+hR7O1hWhO3ZDcFtSNmGFaZ9FF9BDd
2WtMbzOwujVnai860NMZrTV6O+o2eNrT2wKtNXdqhbctekvqDqy210l09Ggd
mdmRvW6iK972nKUTs5qS2QatM3fr5snoyp3HiJFirJiAx7y9RS9q8/VB60Fv
T7Se+PqJvtTm64/WG98ANNfTF60vvkFiILX5BqP1xzcErStn7EWOyxiIZxC+
4WIYmu0NFSNYTR/FvQfSM4y9wfSMIMOeyzgxSUzEZ/poMlzmSM+zHEXPWGrz
jkcbjW8C2nAyxrBnn5VD4pif7zMzDt9kzrBRbBLbxFY025supomZYpaYJ+ZS
zxbz0SbSY96pnGMs+hSybJ1B5gx8ljuHehq5M/FORJ/BLPMtYKbLmOPZm8nZ
zLNULBOrxErOaH2LxSJq8y1BW4i+jN659CxibwHaQnoW0becnmXUq5m5GN8K
dPvusu8c912zhKyleKZxp9k8g+Xoa8hcgXcl2hrqtWID6zreob3LLaz2LneQ
sQbvery2bqZnPXtbPJqt2/18PxOb2duB5ma6WauY4bK30rdL7KTHeveI3WKf
2O/n+5n8F99utH30bkfbxV1Xkb2WzF149/r5fpbtZ879rO3gDDuZuYfavAeY
Y+thznCAvYNoe8n+F203Ga7X/nuO9t+JtP8eov33Dg/Rd9zP9xmrEFr/fBRV
xD+hfZrtnRanxFnxn7goLlCfE5fQjpJj3pN+vn/GHaU+QdYRass8Q6Zlncd3
ityz+E5Sn2HWGbyXyDjh2TtP1hVxWdwQN8VdcYczWt81cZX6PN5r9F2l5wZZ
F9Fc5hX2rqNb3y16blLfY+Y1eq6jfxFfxU/xA/0GZ7vt5/tb9aPnb81T3PEc
z+Q23gfiPutD8VQ8Ec/FC/FGvOYMdpZH+FyPeR+zdxvdeWx9RuYzfJb7ivoJ
M57jvY/+DP2leMsZbnHH28x6RZ+d7Z34JN6Lz+IbfU7/SNYrtLfc/S7nfMCM
t3g/kPuG+j19r6k/MecLz/47vo+8ky/4PlB/Zu8TZ/sKVv/iHX4n64/4LeLo
MxNXJBQJQvt839mz/3H8kCKUCCP8qYMLP7SfZJv3L9mm/fXMsDUEfSHItKzQ
9AQj1/Q/9IbE64cvUAR4MkJ79iwrLJ4IIqKIKqJwRj96g1jNF16Eoy+Inghk
hUFzmWHZC+/JCEdPROpIzAyHLzLaN97Ld55TeLKi4LG72zMKzjOIhB5dRKM2
bwy06NT23mJTx+Qdmhaf95hEJCYjOt5YeKNRx2WNTV88jxaPn4l47FlWIrxx
mBGfO0ciMya69SXlDInoTS6SiZSsqURafIk8e25mIvaiMCMmd02Cbt4Uof/3
mX/FZy8xnhTMTE6dRqRmrq3pRTpq28uAloLstOjJyHC9T/ieecl3Rxq8GclI
iy8dWiaRWWQX2URO1lwiryguSogyojQ96ejLSmZG6ixk2ZqDzBxkWlYefJk8
s7Kg5cRrc3OL/CKfJyMPeh6yCooCoogoKkpyzvwevbCnpwB7DURd0VA0YUZ+
vIXIzoXuZhRkhptlvmLMLERvcbSC9BbCW5i+EniycafczCmGbs+2FD7LLet5
5rba7xHlqW2vIlrl0L7fK6qLamSUxlsObynqiqzl6avk0ayuwlqZrKp4KzCj
MmcrRmZZdOurwRmq0ltL1BR1WOvy7GvgcXtuZlX26uOzd9OYzBp4a/PeGolm
oimzqrNXC2qTU4+59ehpSF2f7EZ46zCzPueq5em13+Xs9z77Hct+12pEb3PO
MFQME6PESNFGtBRtRQfWdqKT6EjdXnRGa0pOK/qacE7TWzCrCXVz1qZ423g0
q1uT1Zy6FbPsHF2Y2RpvB/a6ix6ij+gteopeop/oyxk74+tGjt2jK332XWDf
S/a5z8ReJ7xdPc+go+cMXeh1md2Z3Yss+05x3yVd8fTibD3QenLmVtypPc+2
JVo75vYiuz93GsC9BoohYrgYIcaI0eyZbxCe/vSYdzB7/amdx1b7GXA/C8PJ
GoVvCDOG4x1MPQzd+kZyhlH0jhfjxEQxSUwTU6kni+loI+kx71ieSU/uMYC7
96Huj2ccORM520DO4J7DSHwT8I5npps9RczgDBPwTkQfjzYF72gyJ7A3Be9U
MqZyj1liJrXlzvZots4Tc6ltbz7aQrFILBNLPZnWNwevrQvomcPeXI9m6xKx
mHouuUuo5zHDtPVig9giNrM3n95FYPVyzrRarKFnPdpy9FXUK/CspncJ2nLu
tAzvSvSl1GtYbW+dWOvR1jJzLXubxEa8qznLOmYtJNOyT4iT4qw4g2c9d7WM
4+IIvtPo9ix2iO3UNmcr2m6xRxwQ+8nYjHcbPlt3iZ3U2+lzmq37xF7q3WTt
w7uDGbuZvcmT7Z7BRs62h8y9nMnucpQ7n0CzvYPiMOu/eI6wtw/tIOc4gPcQ
uq3H6DnE3nGPZuspZh5j7zSam3kEfR8zXPZJfP/xjk7Rew7ttXgjPoj3eEy/
KC6Iy+KKuCGuU18VN9HO0GPe82SfQHczbL1E5iV8lnuN+gK5l/GeQb/ELPPd
YqbLuObZu8zZzHNfPBBPxGPOaH13xR1q891Du43+gN7r9Nxh7xbabXru0PeQ
ngfUT5l5F98j9D/irwjpr7/z/H17t5n1iLtf5C5X6DH9GZmP8D5Ge0b9XLxi
fcE7tHf5jtXe5ScynuF9idfWt/S8ZO+dR7P1Y2jfz8Rb9j6huZlu1hNmuOz3
9H0Rn+mx3m/iq/ghfvJM/uD7ivaD3o9oX7jrE7Kfk/kF7/fQvs+yfW7tM7qH
We/xfYPPeH8xx1b7//juL7Xt/Ub7TvYftK9kuN7m8rQQbURrf5/HvPZug4tm
/j6P7bXindu79xehqUOJMGiBIqyIIMKTEQKvH97g1GFYQ9MX4NGsDmINJCsc
Xn9mmB5TRBOxRFz2wtAbFqyOyJmiikj0xESLiB6FOhyeqJ4zhGMvPD3mjYzP
1uhkRmYvhkezNTZnjM5eHLQozImJHo4ZLjuzyCJyiOx4YnJXy8iEx/ayoduc
eCIha3yRWCQSSVmTiZRkxMWbAK+tSehJwF5Sj2ZrCpGcOilZKTwz3azYzHDZ
sdDi40tGTmqRSqQXGbhzZrTU6Omo0+BJT28KtNScIxl9adFtzUhPWvbSeTRb
szIzI3uZ0NIxJzNaCma47Cz4cvKOsuLLhlZNVBe1RS08pucVeUR+UUAUEYWp
C4qiaNnpMW9ucrNT5yIrG7Vl5iPTsgrhy0Nufny5qfMxKx/eomTk8uwVIqu4
KCZKizKigijPGa2vpChBXQhvSfpK0FOarCJoLrM4e6XQra8sPWWoKzKzJD2l
0O07zr6z7DslFHppzlaOu+flLgXoKcVeRVbzVhaVoDLvrSr1P7xD02ryHuuJ
up4M66uC19Ya9FRhr6pHs7WOv+9nogZ7NdGqMqcWWgVmuOxa9NXnDHXw2Vka
iMaiib/vO705vgZojemtg1afu1cguzKZ9fE28vf9MyUYzzYkc+qx1xCstn9O
NGVOQ+oWrLZn/+xoibcxZ2vGOerS08TTY942rNbbTrQVn8R78Vl883hsr4Po
LLqIHqI7dUfRFa01PeZtT3ZrajfD1k70dSLTsrrh60BuZ7ztqTsxx3y9RE9P
RjfPnmX1xtNfDBBDxGDO2JXePqzm6yf60teHnv5k9UBzmb3Z6+fJ6EvPAOqB
zOyLbxDabDFHLBDz2evP2cyTO4w+U6KAyB/G9yzacs8ueMw7XAxjHSHGiNFi
nBgvJotJnMHmDsXnesw7Cn0Y9Ug8Q6ktcyyZljUR32hmjMM3inos+gQxhTMM
5MzDyJ1I1jQxVcwUs8Q8MZe+iezNIGss2hTuPoRzDmfGFLzTyZ5M7WZMY4ab
NZtnPw/fDN7JbLzTqWex5845B2Zy1gVkWNZisUgcEHvFQXFYLERfJpaKFawr
xRrWVWKdWEvmXPqWkL2A2s2wdTmZy8m0rNX4FnpmLUZbgXcVvvXMdBmrPXuW
tQHPFrFRbBU7OKP1bUJfh28z2gY8G+l1d1zrydzA3mZ81reNGVupd4md7Jlv
O/pcnvki7rmZrB14lnKnVczdhr6bzO1496Dtprb3tp96J+/QtEO8x+PiGBm7
8e7DZ+u/vPN97B3yaLYeFUeoD5F1FO8BZhxi9i5P9mEyjnCGo/SeEifFGXFW
XBDnxQn0s+wdoeckezt4xju563E8tnfa3/eZt8+0feYmMOs4e6fA6nPiP+bY
epEz/MfeJbTTZJ9BP0mG6x3NTJs1Hs8Z7nKJ1XKviMusV8VNcUPcFnfEA3Ff
vBSvxDvx1tNj3uueTNOvkWXrLTJv4bPce9Q3mHEb72X0W+h3xUPO4DLuod+j
z872SDwTj8VzzvnQoz/19Dxiz0//DAgtAkVAGN+Mh3ifkPuA+jF996mfMeeF
eCNe43vKc3qB7wn1c/aecbaX3P0m57qD7yXP9g2+52S7Z26r/R7xkdr23qN9
9ff9XvFL/CTjLd4P+Gz94u/7HeQDe189mq0/xHfqr2T9wPuJGV+Z/caT/Y2M
75zhB71/xR8RXM84BM/cnv1vdNNs7zs9ptleKHTzhgnjy/zOXjBy/EVY3uFP
5treX+ZabTkhmR2SntDUocg2LRhnCo7+hwzXa38X2t+Q9neb/Z3mT28QZ0gt
0ogMIr2IJCKL6CIadRQRA83qqCImWiA5EUR4fiYDqcMxyw89CC08uZHQAtAj
khVEHYFZkThLTPRwaLYXV8QS8URCEV8kEElEYs4YE18cvLHxWY99l9j3kn3u
7XshOj1x8EXj3rHpjYkWy5MZl9k217LsO8V9l8TGk8AzMz5nS8QdI3KXKDyb
CNSR6bPspNwpmUjOe0sl0rKmExnJNV8KfEmZY30p2UtK7Twp+BlwPwtpycqA
L5lnVgq0tHhtrv3cZBaZ6LHerCKLyC5yhPH9DpubOqfIi5aenixkJOIOyZmb
kGeWiHNnxpuD7FScOz1nyYTH9rLhzcpMN9v0XJwhG97caFnJyIY3oyc3Kx7z
2u/i+biD5RQM4/sd/U6AvhvFQ/EgwOczvYgoTG3eomjFRQlRRpQmMz/eQnjz
URdlLUxfMY9mdUnW4mSVwluEGaZXEZVEVVGDvaL0lgCry3KmiqIcPVXQyqJX
oC6Fp6LnDKXYK02Pecvjs7UymeXZ+8ej2VqNM1ZmrzpaBeZUQS/FDJfdTrQX
nUUnPFW4q2W0xWN7HdFtTk1Rh7WWqCfqigasDUUTMmrgrY3X1vr01GavgUez
tbFoRN2ArMaemW5WNWa47KpotfA1JKeZaCpaidbcuR1aM/SW1M3xtKK3MVoz
ztGQvhbotrahpwV7LT2arR2Y2Ya9tmgtmdMOrTEzXHZ7fF14Rx3wdUSbJCaL
6WIaHtN7iO6il+gt+ot+1H3EALRO9Ji3G7mdqLuS1ZHaMnuSaVl98XUntxe+
btQ9mdUT7wAyunr2+pI1SAwUw8RwMVqM4ozWN0QMpu6Ldwh9g+kZRlZ/NJc5
iL2h6NY3gp7h1GOYOYSeoeiLxRKxQixHH8bZRnL3HtylNz1D2RvDat5xYiyM
471NpB7POzRtKu9xlpjpybC+CXhtnULPBPYmejRbZ4Tx/UxMYW8q2kTmTEMb
zQyXPY2+2ZxhBj47yxwxXyzgmSzGNwdtPr0z0GZz99FkjyNzNt55YXyfY/vM
2+esIXNmsTcXrF4kFjJnLvUSVttbJpbinc/ZFnGOmfQsQFvMu1zmyVjKOw6r
fwYFiYgiQoDPZ/oasZravCvR1osNYovYTOZyvKvw2bpOrKVeTZ/TbN0kNlKv
J2sT3jXMMH2v2Cf+FQfZW0nOBlhLlp1pp9hFz14029sqdrBuw7OTvU1oWznH
Frzb0W3dTc929vZ4NFv3M3M3ewfQ3Myd6JuY4bL3sLeXnn30HeLOV8RVcVPc
wLOXZ3GY1XxHxRFq6z2GdgjfcTTXcwTtCL6T4gS1+U6hHcN3Gs31nEA7ge+s
OMPZDzDnEHvW9x8e12Pec2i2d1FcoDb9Etopes6xd4Ye857n2VwTt3hG5/Cc
J+MCOVd5lhfRr6FdwnsZ7TI+e9bX2buAZnv2WQkQ4fjMuJ7rnOGn+CWCae8v
mu3dFvfEQ/FIPBNPqe+Lx2g36THvXc5xk/oOObY+oO8BmZb1BN89ch/ivUv9
gDnmeyGeezKeePYs6yWet+Kd+CQ+csbH9L5iNd8b8Zq+V/S8JesZmst8yd4b
T8Zret5Rv2fma3wf0Oy7yL5z3HfNG7I+4rnHM7rPM3iP/kV8pjbvV7Qv1Pbe
flB/4x2a9ieM7z2G1PsMEeDL+IL3O97P1L9Yf9D326NZbT8Tv9mzrOABPu9P
Zvzhzu/J/IZufaECfGcIzjlCCz8RhjWA7/FQeNyemxmcvY/M+MZdQ6Kb1z/A
97N6w/OzFoK5/swMTW3/3Ahkrq3h+UwEshcBzZ/sIHQ/Mlyv/S10Tzzib6Jw
9EUWkcRMMUvME3PRbC+6iCZissYScVlji/giHp/RcPRF5VwRqaOQZWsMMmOQ
aVlx8EXyzIqCFhNvbHwJmOky4nj2LCshnqQikUgmUnJG60uMHh9fErSEeBLR
6+4Yz5OZkL0k+KwvOTOSUacWqdgzXwr0giKfKCSKspeUs5nH/na1v2ntb0z7
WzMad4zNOVLgTSvSsNqcdCKjyCKyipwiB3t2lvR4XI95M7CXhtp5bM0sMrFm
ISs7vozMyII3A3VmdOvLxhmSc+Y0zMpOVh6RW+QXBUQRUVjk8uj5yMmOlou7
J+NeaZmRjb28ZOekdjPyMMPNKsizL4IvF7MK4s1LXQA9P2crBFYXF8XIsKyS
ooRoKpqJVqIlPtPLiNKinCgvKotK1BXEP2jF6DFvKbILobsZtpYlsyw+y61I
XZrccniLoZdllvmqMNNlVPTsleNs5qkpaol6oi5ntL7qohq1+WqgVUWvRW8l
eqqxVwWtKj3V6KtNTy3q+sysjq8OemGeeQmeUw2yauIpzZ0q8Axqozcgsw7e
umgNqBuKJqyNeIf2Lluw2rtsQ0YDvI3x2tqcnsbstfBotrYO8P1MNGevDZqb
6WbVY4bLbklfO9GWHuvtINqLTqKz6C664WuP1one1mjtuGs9shuS2Q5vx4D/
febtM5eNWS3xdYC2eLswx9YenKELe13ROpLdDa09Ga7XvkvSMTcrHvP2Ej2p
Lbc3mq19xADRXwwSg8VwMUxMEGPFRDHF02PefmT2ou5LVk9qyxxIpmUNxdef
GYPw9aMeiD5EjOAMA/AMRB9K1igxkrONE5M44wg8tjeGnoFotrdKrBbrxTpm
jMA7muzh1G7GKGa4WePFZGaOpncC+ii08XjHeM45gbsP4FyD8U3g2U7mDpY7
TUxFn0g9g9X27HcK+91iDqv9brGAjCl4p+O1dTY909mb49FsnR/g+x1lNnsL
0NxMN2sSM1z2XPoWiYX0WO8SsVgsE8t55qvwLUZbRu98NNtbic/ezVoyF+Fd
Ss4asYF3uIAzLGTmEmrzrmDOCnpWUy9lzhrqZcxcyTmWeHrtdzn7ncv9rrUG
31rO8J84Jy6Ji2Kb2C52i13UO8QeNKu3ip1o68nZIjZz7/XUm5izjnoj62Zy
t3m0beRuoGcjmTs5xz6xF882NNs7KP4VR8URcUgcFsfFMc64k94D5OzHZ332
XWLfS/a5780d9+Ddz5zd1O4M++g9iG8v9WGy7DurJ5n78Rz2zDzE2Y5yx43c
awfPZgv1dvoOcje700lxivd2VpwXF8QVcZlc853Gd4Ie855h7wi689h6LuB/
PwtnyL1EfZYZ5/GeQD+Hbj83VznDJXx2lmviprgV4Psb4y71dXEb7SI918g4
yh1Oce4jaCeZexXvLbLPcu6Lnudwlb0beC8z8xZz7f8GZP+3n/t4bnK2O/hu
UN+m9wqa7dn/zq79b/ja/y6v/W/13sNnWfY3VKQgfc5EdBEtyKfZ3mPxTLwU
r8Q78Zb6uXiN9pAc8z7lnA+pn5Bj6wv6XpBpWW/wPSP3Jd6n1C+YY74P4r0n
441nz7I+4vkqvolf4idnfE3vJ1bzfRGf6ftEz1ey3qG5zI/sffFkfKbnG/V3
Zn7G9wMtSqD+/hMxRYxA395XzmaejdI2iW1ia6DvWTzmnq/wmPev+MMaTL5Q
IqQILfxFWBEY6DuDzf2Nz/WYN0SgTzfN6uCBPo9pwcn0I9OyAugJyYzQ9ISg
9kMPI4I4w3fO/IczBJAVXoQTkURkEV1Eoy+AvYhk+aHZ3k+eq53T7hEW3bwR
yA5L7WaEZ4abFYVnHx1fRN5JFLwRqCOz584ZFSJx1phkWFYcEVvkFNlELpFX
xEKPL+KJhKyJRFLWxCK5SEZmNPrikh2T2s2wNQGZCci0rCT4YnlmxUFLiDcx
vhTMdBlJPHuWlRJPWpFKpBMZOaP1pUZPji8NWko8qeh1d0zmyUzJXhp81pee
GemoM4tM7JkvA3o0nnls7pmGrIx44nGnxMxNj56FzAx4s6Jlobb3loM6E+/Q
tDy8x4KiABlZ8GbHZ2tu3nl29vJ4NFvzi3zUecjKjzcnM/IwO7MnOy8Z+ThD
fnqLiMKimCguSotSohB6cfby0VOYvYw840zctSAe2ysa6PvM22faPnNhmFWQ
vSJgdUlRgjm2luEMJdgri1aU7GLohclwvfbfjbX/jqv777aG5Aw22587WW55
UY61gvhHVBZVRTVRS9QUjUUT0UI09/SYtxLnKoVekSxbq5BZBZ/l1qCuzIyq
eMuhV0GvLmpzBpdRA70GfXa2OqKBqCsacs7aHr2+p6cOe31FPzFIDGRGbbz1
yK1FXZe+mtQNmNNINBNN8dXnOTXCV4+6IXsNOFtjZvcXgzlDZe5Ynbs3oa8p
z7wFdUvRRrQXHUQX0Zk9O0srPM3pMW9r9ppTO4+t7URb1vZkdcLXhhnt8bam
bodufR05QyPu1ZxZncjqLrqJXqI3d7a7d/XoPcnphGZ7fdDtPQ1gRkf2epDd
hdrN6M4MN6sPvf3xdSWzD94e1L3Re3G2vvRY7xDe0UKxSCwTS6kXi+VoI8Uo
MU6MpR4txqNZPUZMQBtE7nAxLND3MziIeiiz+6IPQRtG7ki0gegjyBpCPZxZ
IznLBPShaLY3RUwUU8UMMU1MF7PFLM44Ad9kvJPwWY99d9j3kH3Oy3PH8Xgn
MXcc9USyxlK7zCnMnk6WfYe4745JeKZ7Zk7jbDO54wjuMppnM5x6FH2WPYc7
zRXzeG/2Lpew2rtcQa755uObwxzrW8DeHGrnsXVx4P9+FpaQtRzfXM+s+WhL
8Npc+7lZJVbSY71rxGqxTqwXmwN9v7davUFsQVtGz2oyZnKHecydwTObyblX
4V1Ptv0zw/7ZUYrnvhKP7a3Fu4aZbrbpGznDWryb0NaQsRbvCu64kr1NnHt7
oO938C302e/iO0SBsPrnoSgqioT1+UzfI3aLfWK/OCT+pT4gDqNtI9u8u8jd
Rr2TrK3UlrmXTMs6iG83ufvw7aLey6y9eA+TsdOzd5Cso+KIOClOif/EWc5o
fcfFMeqDeI/Td4yek2QdQnOZR9k7gW59p+k5RX2OmcfpOYH+RDwVL8UL9JOc
7QzvZgvPyT3HPdxtPx7zXhDnWS+Kq+KKuC5uiDviNmews1zC53rMe5m9M+jO
Y+s1Mq/hs9xb1FeYcR3vefRr6DfFXc5wmjueYdYt+uxs98QjcV88Fs/oc/pD
sm6h3eXu/3HOC8y4i/cBuXeo79N3m/oRc57w7J/je8g7eYLvAfVj9h5xtqdg
9Sve4XOy3ojXIqw+M0EioogQ1ud7zt478VF8Et/EV+r34jPaS7LN+5bsl9Ru
hq0f6PtApmV9wfeO3I9431J/YI75fojvnowvnj3L+onnrwime4QSIcP6zviZ
3l+s5vsjftP3i56/ZH1Dc5k/yf3jyfhNj2F1cGb+xhcirE97xnt5znP6Q5ad
zTzveEbveQbB0UMLP2rz+qOFprb3FkgdhndoWnjeYxQRmYzQeAPw+lEHsQbS
F86jheNnIhx7lhUJb1hmhOfOwckMg259UTlDJHqji2giJmssERdfJM+emxmJ
vZDMCMNdo6CbN0bY/33m7TNnn73IeGIwMzp1HBGbubbGF/GobS8BWgyy46JH
I8P12nfJVWbZd0ccvAnJiIsvHloikVgkF8lEStZUIq3ILnKIPCI3PfHoS0pm
QuokZNmagswUZFpWGnyJPLOSoKXEa3NTi/QinScjDXoasjKKDCKLyCpycs70
Hj2zpycDexVFOVFJVGFGeryZyE6F7mZkZIabZb5szMxEb3a0jPRmwpuZvhx4
knGn1MzJhm7PNhc+y83reea22u8R+altryBa4bC+3ytKiOJk5MabD28u6oKs
+ekr5NGsLspamKxieAswozBny0ZmXnTrK8kZitFbWpQSZVnL8exL4nF7bmYx
9irgs3fzD5kl8ZbhvVUW1URVZpVgrzSUIac8c8vTU4m6AtmV8ZZlZgXOVdrT
6/6GtL/h7O+0yvRW5wxdRTfRS/QUdURNUVc0YK0nGomG1PVFY7Sq5NSirwrn
NL0Gs6pQV2etireOR7O6NlnVqWsxy87RhJm18TZgr7loIdqI1qKlaCXa2d05
Y2N8zcixezSlz74L7HvJPveJ2GuEt6nnGTT0nKEJvS6zObNbkWXfKe67pCme
VpytBVpLzlyLO9Xn2dZEq8fcVmS3504duFdH0UV0Fz1EH9GbPfN1wtOeHvN2
Zq89tfPYaj8D7mehO1m98HVhRne8nam7oVtfT87Qi97+op8YKAaJYWIo9WAx
HK0nPebtyzNpyT06cPc21O3x9CNnIGfryBncc+iJbwDe/sx0s4eIEZxhAN6B
6P3RhuDtTeYA9uw/e7H/jMY+V/aftQyhdyiZQ7nXKDGSdbQYL8aJiWKSmCam
ivligVgiFnt6zDvWk2n6GLJsnUDmBHyWO4V6HDMm4h2JPgF9spjOGVzGFPQp
9NnZZog5YqaYyzmne/TZnp4Z7O0Uu8Q+sZcZ0/HOInca9Uz6plLPYc48sUgs
xDeb5zQP3yzquezN4Wzzmb1b7OcM47jjZO6+gL6FPPMl1EvFCrFarBEbxHr2
7CzL8Cymx7zL2VtM7Ty2rhIrWVeTtQ7fCmasxrucehW69a3lDPO412JmrSNr
s9gktont3NnuvtGjbyVnHZrt7UC397SHGWvZ20L2Bmo3YzMz3Kwd9O7Gt5HM
HXi3UG9H38bZdtJjvQd4R7fFHfFA3Ke+Kx6iHRFHxUlxgvqYOIVm9XFxGm0f
uYfEv2F9P4P7qA8yeyf6AbR/yT2Cthf9MFkHqA8x6whnOY1+EM32zokz4ry4
JC6Ii+KquMIZT+P7D+9ZfNZTPUj/PBR1RO0g3x1P4T3L3JPUZ8g6Qe0yzzHb
5r4Rb8VH8YG+/9hzMy9wtsvc8TB3OcazOUR9lD7LvsadrosbvDd7l/dY7V0+
Itd8N/FdY4713WLvGrXz3ORnwP0s3CPrIb7rnlk30e7htbn2c/NEPKbHep+J
p+KFeMkzeUP9SrxDe0DPUzIuc4cbzL3EM7vMuZ/gfUm2+8zbZ24tZ3jC3nO8
z5jpZpv+mjM8x/sG7RkZz/E+4o6P2bPvkqXMXUPPG971e+5kuZ/C+n4GPlJ/
E1/FD/FT/BV/RBj9zPmJABEU5Mv5iPcLmR+oP5P1ntoyv5NpWb/xfWXGD3xf
qL+j/xLBgnxn+IbnO/pvskJoPzhnCy0COaP1mcf2QgX5er7TZ3uJRRKRQiRn
RjC8IYN82aZZ7WaEYIab5S/CMjMkvWHQQ6D54w3lOad5vnKnX9zVHz2IzABy
w4tw6AHUEVnD8++o2L+rEpXV/l2VmGQE4Y2A19Yo9ERgL6pHszUG/85LFPZi
ormZblYgM1x2NPpii1j0WG9cEUfEFwl45onxxUGLT28MNNtLhM/eTTIyY+ON
R05SkZJ3GJMzxGJmXGrzJmROQnqSUMdjTlLq+MxMxDnienrtu7eqqBnk+w5O
ii8ZZyghSoqyooxILzKILCIzdUaRFc3qdCITWgpy0oo03DsFdWrmJKdOxZqG
3PQeLT25KelJRWYmzpFdZMOTHs32concIr/IJ/KIvKKgKMAZM9Gbk5wc+Kyv
WpDvn1H2z6Za3DEr3hzMyULtzpCd3lz4slHb3Hd8Z73nuyQHnryemXk4W37u
mIp7ZeTZpKXOQF8u7mZ3KiyK8N6Ki1KitCgvypFrvqL4CtFj3mLs5UN3nqL8
DLifhWLklqUuzoxSeAuhl0S3n5sKnKEsPjtLRfGPqBLk+zmsTl0pyPczWYPe
sngr8EwKcK7CnDU/dSE8Fcn5h7OVIMc9hwrsVcZbjplVmFuNd10Tzz+crRq+
ytRV6S2PZnv3+Xfi3L8LV5OseqKueCyeiBfiuWgsmogWojl1Q9EUzdZmopVo
GeT7jNYkq0GQ7+eyDnV9ZtWmrsfagNzGHs3qRuTUo27ILDtHa2Y2wtucvXai
vegsOokOoq3oKLpwxlb42pLTBp/12d+g9jee+9vO3bElvubcu43nDK3pdZnt
mG0zR4sxYoIYT19LfG5mB87WGe9IMZaehtyxGefoSHY30VX0E/3FYDGInI7s
9WBvgBiCpzt6H9GbnO7UvejrRt2TtTc5/Tya1X3J6opumQM5xzAxlHdbl3vY
Ox6BPpK7juIZ2bMZx1n7kjOEZ9KFOd25e2fqbngGkjmCOw6hHs5ZBlMPYx3B
7NEebTRnGYo2ijOOpB7HOxnHWSeLSWKDWCs2ii2sm8Q2sVXMEFPFTDGHdZaY
J+ZSzxbz0SaSO42+Ccw1fQqzJ1BPZp2Id4ZHs3o6WZOppzHLzrGAmdPxzmFv
sVgiVojlYqlYJlaJlZxxPr5F5Ng9FtJn/1nLcD479p+bzKVnER73DOZ6zrCA
Xpe5mNnLPM98EvdciGcZZ1uCtpQzT+NOs3m2U9FmMXcZ2au50xrutZZ3uZn3
uENsZ8986/Cspse869lbTe086/gZcD8Lm8nahm8DMzbjXU+9Keh/P0NbOcM2
eneLXWKv2Cf+FQep94tDaFvpMe9OnslS7rGGu6+gXo1nFzmWbZ89+2zb52Yg
Z9iKbw/e3cx0sw+Iw5xhD9696LvRDuDdTuYe9uw7oydz7bPfG83q/vTt5a42
44w4Ky6I8+KmuCXuibvs/Scu4jkqjolT4qQ4gmb1CTIPoh9HO0nOGbQj6KfJ
Ok5tmefw2VkuoZ9As72r4hpntLNeFzfEHXGbs56j1878WXwRP8R36q/iJ9pF
vNfIvoBm9RXOcYH6MutVZt/waDc4yyV6LpN5jfo6Zz7Fnc5x1pNo//GMbpB9
lzvd4173xSPxVDwTr8RL9sz3AM9desz7kL271M5jq/1O4n43eUrWC3yPmPEU
70PqJ+jW95wzvKD3rXgj3osPPOfP1B955l/oe4H3tfhEj3m/8Yyuc697eN6Q
854c8/3iHb4i03zv8L5lppv9iZ6veF6T9QnvO+qP3OUV2luexX3ubHePFU5/
v4n4Ip6II+KKhCKBCCFCCn8RmjqUCINmdXDhhxacntBoP7jXX/EnyPcz+4P6
N/f+Th0snM/7i/ov9/yMx/Qg6QEinIgYztdnWSGYbXp4EVlEEmHD+XrMG4He
QDzmte9E+16yz6197u2z/i+1fa79uVcQWaG5d1hy/NACybYs+844TmYg3gjM
DENPAJnh2YvCmYNxp+A82788i1A8+z88y5A8Z3tXsXh3CcmwrBgiOrq928Qi
kYiGHpu+qDwn02PSG5U6Bms0vHE9Wlx+VqKjxSEzAedIKpKI5CKFSCNSU6cU
adGsTiZSoUXiDtGZG5H3FIlzRUCLylnjMzMJd4zNWRJ47p2Euck5WzyeRVJm
J+dsqdASoaekNyl1CvYS02OeTCKzyCKyiv8DpAc6PQ==
             "]]]}, {}},
         VertexColors->CompressedData["
1:eJys1+c7lf8fAPCUIjsRIQ0rEoWKhjcNIpnZo0hKkZXsEipJZCurrERJfc2M
7M05x97Ovo2TldIwfuf3P3wenet6Pbmvz3nv/Q5uxjc2b9q0SYV706YtzN+O
gHBbQdI45I+qfvGbqoTlGg84u0YEVE7tcWw7/XkcVgNma9aXKkG+Yfpnww4S
Mu8mBjNsg8bht8RPI6f1ShBkPaaxIYPO69Ws2eb1xsH195U7XNur4N2JyOt1
p9G5xYc2S68943DnLCdn0M4qiL4/dlHUCJ1/6/e5vjg9Bvzxwkfx4lVwcGmj
TuEmOj+iS3WcrBgDZf7AcXvZKnC+pijQFoDOvbxf7ml5PAZrScf5BlSqwIZT
6a9YLDo3/4rnzjQeA6M47TYBjSrIrjucyZ6HzrV0cT8ZB8ZgT2Uhe6xuFSTc
PiYRUIXOt8VwJxydH4X4GZfuRdMqOG7Ip/quB53jD3DI02tGIVTrkcjLa1UQ
fHBFygpD52e6X/99ET0Kq0IMxu/bVbCfa7A/+x869z9yJ1jRZhTEFz9eOH+/
CjzlI3a/30FG5vXjf9Y05Eeh4leTZHdwFdwBneMq0uh8VLNVSe/3CKxvORZx
MrIKdkWP0n1Po/OEb3IZuk0j0Pnkr7dHEtNnnCxNjdG5VfilLRUJI7Dz+K4p
+tsqqD2xnl3uhM4X2T6I73cYAdbv4UT1j1Wwu/5WWH8gOo/paT/65+gI3MUb
Xe0vqwIxmDztF4POt1yRXW1fG4ZHlR6O+g1VgPt98NnAO3S+a150Pbp9GMTF
puZjuqtguPpOUkc1Olfp71xpfD0Myu+LWQSGq+C599cH2j3oXMKzOu+H0zD8
ODP0ypdaBXPOY38Cp9C5mJWLUezxYTi0YVQuOl8Ffww59NXW0Hm59aejkmzD
8P3YAdtnf6rA6txRxxc7KMhcUkCp7VPvEFjc0wkfZq0GV89DPCky6DxFyMui
IGsIzkw2q93irQaZ+KMxiqfROZnwI/2N2xB0GKV4DItUQ9wSR16QMTrvzGHf
8+z0EJDVmhUFpavB1GY8+PotdF7bOBpL4hoCT33te9FHquFbeaUSPhCdP349
9015eBA+3N4LjFPVMGLk6vsrFp2bVn6j/swbhKv/XX75VKsa0sflkrLeofOW
n5KaBX6DkOrRc/O7YTWU3yP5TFWi8+1Y2xUrrUEIOVHYdMymGkIu3mHQCejc
TOLwNb9dg0CSJb6vcqqGnzwsJ13o6PzeLvyBWPIATEs4C0h7VsNu/tuiBavo
PO3K0XGRLwNwR/fi1u7AaqCzTfa776Ai85sfpHGJIQNwnx4UqPG0Gti3Xzbu
lkLnmyutfbkMBkAugsM/IbYaxrSiHGin0HmegMHuJfEBsLD6vnYwrRosfEYv
hRqi871SIR6EmX5QVJJhz8irhjDqv9YRJ3SuaqDDkl3WD9EPy5In/6sGNltB
9vZAdG7d2B1Of9oPzn/SPtnVVINy68l9GjHo3GAhruXAlX5g+I/q1bZVA6+7
cqfbO3Suf1NovVuiH6YOurlf66uGeA5VI+kqdD63ouByd7kP7upZinRMVINb
0bHke3h0fg2exLDV9UGqz2td4Zlq+Bu7zSuQjs7HCCmFfDF9cAF3lCV7uRoU
blGkOf+hcznRxZCdtn2QqLBPnX9TDQj4x9012UFD5sIPRqK2y/WBx5YbLJc4
a8Ag6bSvsgw655cPiXX72wtNrJsu1QvWgNK7RavXp9B5n76kRONoL9jHclD4
79WApKfmyiV9dC62qpCV2dYLb1N37Mr/WQMhilpV2+zQeffSnwdrJb3QKUb6
uTPkGzzP8u/e4YbOi3kujP+X2Qv6WkfIK1trYe77QGDXQ3RecsbdqORlL9zr
04zR0qqFUPHBOedodL631Hq/clAvxKSVJa4/r4WGrWyFZm/QebamDNvq7V6Y
O71xXairFo71jhyRLELndkuebvsse0GsL/3gNFcdsPgMGGR+Q+ePGA+U6y70
gmZu5jlJ4zrwI7BUuePRec2f29wflXshW99Xuja2Dg7wE2b3EtG5k6HQOcF9
vbBx9MvVpqE68NmOv7V3EZ2f7Tz3b4irF+S4z78M3VMP0oO/HuFY6Mhc1dqw
DfvbA4k178Izbeth2/M6u2s70Pkr5T0/PLEe+J3vNiiXVQ+xPyvDNQ+g8517
25V0+nsg2XX73E5qPRhqWd3fooTO6xVXlv0beoDj4L9/JRINcMt136b7muh8
9BmVX7aoB+7tMbpWd6sBDl3aNahqjM55Vz5rHUjvAdFp38jD7xtgH2+Rx5g9
Ov/wEQaSInrg6zwr75b5Bqh95meJ90Tn130+Blj4MuPS6WCpdqQRYmforDkh
6NzAKSXrnlMPaL8VTjno3gg1+wP15GLReU66jgy3SQ98L1JSflTSCIm8mqSN
THQuODNYu6DRAz2J4nEnfzVCBuW9WukXdD7/QLrU8HAPFJbd1bE93QRX7p6d
rGpA5+uqPw9zifSANX7XiuqjJriO27z/Xh86l9mWXcnPzozLt5cu3nVNkLXr
pjQXFZ1/FduZk7BMALnpu6qibM0QLfDPd3kZnd/Ucsi+TiaA3rR45/6LzfDx
t1J0NSuGzHUSjkq/wBMASNLmpKfNIPVfrOYJAXQef7hui3I1AWQF4lQ5uprh
ouQBTRYpdP536MiKRAEBjPcQSHHcLZAWYMr6QQWdt3dd04pJIoCnvRfpiQnT
n5ULvLuAznEYn7BVGAGup7kOKSW3wIrruTpjM3Q+J/B2w9WTAPGf1JJgqAXC
VD2PTt5A5/efL55dtyNA5arzh5I9rVBZgZ+rvI/OdwseSB3WI8C+fS7PIu1a
QXJ/r5vfE3S+2NDjw3eKABanmm3F0lthym4tEktA50pV5z41yBCY13dYuCCl
FcxMzFdyctF5VEv8ap0gAZaqBQLcJNpg5bCp1IVSdG4ilptzejMBzKS2Nyo5
t8HZbyFvVFrQuXJYkuPmBTz8dcD1meW3Qe3xK5Osg+hce8f2XIkJPLgnfx9T
nmmD5LDLXx/T0XkTdvJcXTsextjdT/krtoPYs/tksxV0bkvQ+/W+HA/hBo32
+93bgeB1rpudbQqZX2Xdu5U3Bw+HCIETR0vbQUlQg41TGJ0n2ngk4mLwkK77
wvjf33ZgRDqOVR9E51hL1pnRh3gweu0WJXWqA4Zn5L2NVNF5ZmCixnUXPPyT
LN1XEdwB7huS1sd00LnPeWfL41Z4oDzu9v9Y1wEn/9ay/rVA54+OVi07XsRD
2oR6pxVLJ9h1hOm63ULnyzdxs7zH8KDvufOeh1YnHDbxHVfxQ+chn+t/b5XA
w5mxCsrUE6bX8aqMhqNz//P37X158SD5qPF9W2cnjNAGBgmv0PnEDSdMmQMP
54Md/Rb3dkFNb+LJf5no/IXQOv0kOx50TcmhMe5dcD7fpXnxPTov4ShTFNqG
h/fkHRZbWruAEPVP6OFndN7nM/dDiBUPYV1RQpm7u2G7tXTW83J07iqtzTLH
gody9+o3/J7doHOMY1mhFp2b+K5rp27g4Ev0Vg6stRuMLdU/Frag84qkO2E5
/3Agy5ViN7UbB9tu8Lz52I3O+U+Kmliu4OCvBjmw0gMHdQ+SLM4NoHMrfIuw
2Q8caPfef1LZgAOZ4Cpdi3F0PqWivP3mPA4K3fnLeZn1YdZxNEeHis6dxUjP
D8zigGpSH5PP7E8vJK81EWbR+dDK860yGA6GacIkazs83L0ht3d4CZ2fNPPb
MUBmxsXkouD9CDyYF39U9/mLzskhUhdfTeBg/WGYWn0JHjguP2peZJlG5r5Z
3d45I8x8srrZK8ncv252LTydZUfnm7W/HrMZwEHRDgnjhe0E6LDezRvIh879
JzIZ1j04uOrzWKtHiQCjhHHccyF0rnpet9utGwcLr5fl6FYE+C9m6bePODqf
klc5q9COg4+vTy87PGHef1drsb9S6Dx8u+jHY83MvqRzSPlXIQHEBeX41uTR
uYjz+XysDgeE3iWzpRECfB7SW09QQecpVbfTydU4UOW2X2Bl7YG5UE7pwlPo
3H7CoHqxAgchrGN+OvI9sOwrUpp5Fp2LhvrcLSjBwe9Bxalf5j2wOZDMqaCL
zhtEU3cVfsaBgpVc59fgHqh00kpRNULndie2GFl/xEF0+Vo89qEHAq5eXxi2
QOewX7ZU7D0OevvGL2sN9cDWTPxH82vonGfjEr9MDg4GMhwDKzf1glrncPaV
m+iccPXzprE3zHmv3Rj9Sr4XvFlT7afuovOQ4p304VQcLKe2C0eZ9oK15F/z
f97o3G9Q5ddsMg6aisZjioN6gTMqr3QmEJ07BCUn58XjoP5N2/y5973QsJVv
1D0MnZ8U+nO08CUOgsGmYZrQC1I3dqrdf47Ot6mk2tpF4uDW15aA32u9EN2D
s+GPQ+e79q7/dyAcB0o/QFJNtg/qn41NRbxG6Os2LEfCcFA9Ynf2pVEfZBx8
XBjyFp2zX1snYg9x4JVudsEwqA8e99PVdrxH59MlqWVTATiY4vtZLZ3bBwK3
qeviRei8OipoX7wPDiKuuog69fTBB66UZw1l6Hzw2J5iEy8c8Lgs3Bpc6wPu
P28Dz39D50R8hbqNGw6MZUTlr0r3g3DX+ffnm9H56FyyNe8d5l5XI95nYNwP
8p/epIx2ofOmTd5unDeZexFr26JZQD9M+ya3LPah82Uib6HodRywbA/eiM7q
B/dIojV1FJ0Lnf/+YMAOBzDNu3QU1w8bH0klrhR0fjClRWvECgenfbWsZlb6
QbXsgc79GXQu7019E26Gg+sU03eckgPg192XKbiEzu/vqZW6ZIwDdy5Pqp3B
AIQpBjjG/EHnhRXJb830cXCSqpLU6jMAar7VVyM3zSDzkaH/PnHp4uBIMl4h
JWsAfnaX7xNnR+fLsx3FnFo4wP7ynw7rHAAbbkNRRV50btKVSRU/y5xrog5q
GcsD8CLhxAOxXej84FIzV5g6Drhoi/ms+wZheSP5zsU96LzAt2Km6BLzLn4V
Vxx8YRBWHxVOaoqi8zvEDLY/ljgI3TSQfODuIGTlU1p4d6Pz5NLN2uvMvjTm
layxLXEQfs/WrmC70HmnZu7rHd44yHyr+0atchBYH3JY0gTQ+enCM4c1Qpl9
71HaSCxlED6VeymU8aPz/3CCfYHMvatThNh5avsQ7Divc6yQD5079ZAq+tKZ
defU8IpDaQj476sX+fGg8/BzcvXTH3Bwo0ZaTtRqCOpqRz0NuND5J+f/Jri+
Mu8Cgp9nwMMhkLGlOelyoHMBjyMnL7XiQCPBNYElbwjk3/DgdrOj8weH594n
9eOAttPIfbBrCKZUsm/xbEPn5hYHT78l48A6o5hnfmkIjMkkHW5WdO7iaMbd
vICDO2PlT+VFh8H6OGQQWdB5uFTT0u81Zt/u/VBeoTEMomPs0sMb08h8gRL3
XGIbHlYDNRtdnIfB7+DSvtw1dG7iskVRlhsPVCWzOPuYYXjyIvR60D90rmYQ
N1ayEw8qWVYiuaXDcOn8o0G/P+i8+kCaLF4ED/uaNgL4Jofh49v0b7or6LzJ
sCXYYz8efN7GJ7SzjkCL4cFhjZ/onLVU0XlRBg9pEe89m2VHIFrY6qTmD3RO
5ORfXFfAg53UVbkpoxH49aSAd9ciOtesEgiNO4aHSH/W15Y+IyCg7byLbx6d
g21McclpPBg/0qUuZIwA4aNWzAQDnddZKCzYncPD47PB9MGmETjv9PJMzww6
93u+vZqug4cnfMc/bJodAacTIUfxU+gcX2gnu2qIB4mXkXoGO0dB5lPcq0w6
Os+X78tINseDXHtP9nfVUUj33aH8morOD6Q0lNTb4aGrpGLws/0olEwVajiR
0XmPxqJNxw08QOG+7rJno+DvsZxwmojOWTWBx9oFD2L2PoHcn0bh56VcMdUJ
dN5/lO2qrxce4pvubn02OAp8XT5C7GPoXDZovkLMn9mXqKZaV9ZGgZRRcm5t
GJ3/tyGYmxHMjDtfta79gTGwf55StjqIzsc9S48WPcWD7/dG2XjdMQje8zYD
34/On2n4tGhH4UHhcVXtLvcxMGPZWdHWi8571z+vuiTgIaT7itK35DFof56t
lURA56bLcg3uqXjIkXS9+b52DL4rTIi64dC51fnGuH+ZzLl8zPsKhTYGLRJh
B1y60Pla2OAWgXzm3FnZI3aOZxzgm07amQ50LrGP88F/RXhY8CpNWVIeB7cP
AToqbegcKyhPIpbhYW/m/M8Wm3E4rdHlvNGMzil3s88yavAgPp63czJsHCoY
zYS+RnTuEFm08qAJD+E9RtMX8sfh+4z8HVw9On/w+rheRidz7vulvOrpGYdv
0V9802vR+d4t4/lavXj4O9LH8un3OFx8kl0WW4POf2XWve4cxoOaTtThrj0T
EJygrh5Thc7vKO+TIxLxIOA8pbxDawLMLv1WdfyKzh3FMxr8MTxYnlNayr4z
AVRj8Rs25ej835+k1cw55rtwYs/t4ieAj8Vxq2wpOm/lwjW//4kH7OZTzLJq
AmZajL5v/IfORfylU06s4mFLJelfNmkCAokF21Y/o/PtQys8JlsIUP5tbEaQ
YxI+ZEjFd35C58I8/wm7cBJg8Ju64bvDkzDus1X9awE6/3up5KqcEAEWRJ4J
DOpOwhXfYppXJjpXwzStpiQIEPNQxTbk9iScsat4dT0Znduc+DTfoUgA8xvr
wzzhkzCt/rR9Iwqdj1JzVT+dJkDOFdnRXXmTsG1rAVtPGDoH7Ydi5RcJsLvJ
k29T8yRgTUl1hgHonJXhnhV2hQBBalpgQpmE3VIyBzc80LnUHGPc0J4AJdZn
/rxkIUKNM1cK5SY6P5Sj899ZVwKoj9IZt/iIIPX+a8Q9O3QeVXHktIo/ASIn
azMf7CPCRlfNk1NX0Lkx39Fb008IQKBdNdU5QoRDMTcUlXTR+V9RfsXGWAK8
l+fJZAUiiBj0X+nXQOcbYUHv0zMIoPWbUbSmT4SApddPCo+j86nMtpr0AgJ4
s45aYrZESH8pe0zlMDpX2qLo41BGgFT+qI3HLkQQ6LJ6OS2BzodrxSlSjQR4
muNx0yGQCKtzpJW+3ejcUXl+mgdPgK1+js6Kz4nwjlNpzIUPnett0c1eGSPA
RcLTwydTiNDIPdR5chs6TxSsYcmeJkDoIfe5P/lEUC7cd1t1dQqZN4zx//X+
SQDD5ps6+RVEuKGjFEZeQueXWZZytDf3AIkW7ZTcRgSO9lf59VPovHLkM0Od
pwe2arXs8RkigvuF9ssGk+g84lfEwJ/dPXAgr4HAgRFB7mpaGucAOi9zm/Mq
lu6BzdEL2mO/iGBq1/xnrQOdt6YpfYhX6oH7pfIW6VtJcM6ivCe1Hp2ryLIk
34Me+OjwSi5dkARZJzaVe5Sj88fOReL+l3rAx0AwKUqSBM07doj8KETnqgzf
i+fMe0BN3WyTijIJTkU0HszOQecXOzukuBx7oPZzyyGhcyQ4MNV17nkKOj9l
v5H2160Hhm9cXJwxIkGXxptR8Vh0/tykum0qsAdK0//4rtqTYPpB68Opp+j8
THh88utnPRA57LZW70ECc+s4PCkInfd66G32TOiBn1d+ivoHkyBcSSb96T10
3lQetVcnswf2mxas3n1JAvl5Pt/rt9F5SvHnwQuFPUBMcPe5kkGC2NyG7tlr
6Lx36bvStq89kDz0d27uIwkurQr3ZJmj81tRxZrNzT0g8KbkYEs1CbxPNJJi
LqNz4oT1bEHP//vqw9XoThI4uKrelT+PzksjX1yMmeyBZRX/2MQxEtSHb2Zb
U0Pn3wOHLp5k9MC3BjUpYwYJ7p1101tTROfsB1ip7L97QCyO3Xj9LwmmfmXz
5Euj82DJr0qDrL2gjrFpTnGQAffyyHikGDofGzUU6+DrhR8Bu9rrd5PBV+rx
QbGd6Dx+waOiZk8v3EkwFRyVJUNchmIwiR2dF2p/+OMt1wtjRZa2eWpkYCkP
DBtYx5D5B5OWPuPjvTDJ5QpOF8mg1BG71fcnOmerdrmueK4Xcr8XUewtyNDf
sB5rMIvOtUaXIo8a9AILL+sB/ZtkOFmmnNZLQuf0U7GWK1a9YKIkZjvvTYal
i5xXng6hc8qfyuGqm71we8TRqvsxGURrVYU8utF5o0vz8juvXhBoqFpMiycD
u5KiOVsTOt98xrohNrgXQo5cuFSQTQanZwFZvV/R+VuD7cc0X/QClhH71rWY
DEIPb6fiitD5SNJ+Zex1LzSl7j1vXUeGp39pUi9y0HlHxVG5oA/MvI160ZHf
SYbfG7/330pE55lD+FKsqhfaVcu+qQ2SISlF+Pf5cHRuUt/8aKOzF9570Pzi
SGRw7V7id/ZH5038WWPeE71wiP7+QzeDDBGvKdpX76Bz8Ws8XbVzvbDIL6en
s0KGgVWimbktOlcTuHb59qY+sAnQcMzZTIFbv5cf7tdH6E0a16f4+oAjlX9a
g5sCchGCod8BnQto+pbt3N8HHpemld8JUWD/fwvtm5TQ+WeJxJQ0pT54cNxs
Ze4ABa55k+XpB9C58pZzgqtn+6Br+IHM/cMU6Ooi3uoSQOe+OgPiFVf6oL78
DH5ClQKPvv2sebIVnSdZ1TpJOPWBuzQL8J+nwJ2LTZZPf9GRecottfMO9/vA
Xi9Y5LE+BR7ffNv9bAqdO4wnf9542gcrHxPuDltSgLY33tZuGJ3zGjwt9kju
A3yLk6KrIwW87sY1q3Sg8/jnnT9f5vXBdffTpR13KaB25fI942p0PqHwu5nn
ax+kXMkr4fSnwIXePafPFqJzLtyXw/btfSC4iNv/PIwCwVN/x5XfoPPVfhNJ
/rE+ONb2YhsjmgKbk+ZerbxE5y3vLlm6f+8DniOGn4VSKPB1LPX15hB07nu/
RyJrrQ/kDLpbQ3Io8Lbc3Jv3HjqfLYAHKrz9wHhPtsAVUaD7sOztOUd0fm7i
1N3Xe/thoeqLqXUlBQ6psanhzNC5nY/4nN3RfnjNubujtZnZ98b/7Q/RRucm
o+Yf8Gf7YW0qdBtLDwXe7S4wCFRF54dP79skZNIPWQ/yC33HKFA062TuK4fO
27fgKJWO/TBncBNHwCiwYabmpyWKzvVauWyPefdD4PCkze0lCgRZCHvv4kbn
eeZvBWwe90Pjok1R1yoFlBY/lxzeoCHzlstiNqTEfii64B7Iz06FwxIOfEIL
6LxDQ1rt1Lt+IBpBSSI/FSxmxS9sJqPz2Ne7cn+U90PJq2yn1T1UaNVbivvW
g86Vv9kaWbb3wzl3ngl5WSq4XQiWaWxA5+VE5di4kX4Q2FCuT1WmglafSEJ7
CTpncV5wkGf0Q0TbvPicOhWur3aIZeWic8W5U22vVpnv0rs59UCHCkVfnz0I
SkbnJ9QnXIu5BqDUluIzYkIFJb7NUhkR6HzzT6fMw+ID0J3/86HQVSr8W39J
iw1A55/zHrgEKAzAwaKG5ThnKiyHygeHu6JzyYbAZhkNpi/KkBfvUeFo5oSK
oR06d88j2D0yGgBS7csEkWAqvDO/pHDVAJ1nRpREfrIfgPGLJSUhEVS4lNXI
4q6JzhN7H+qe9hqAh1zu+p0JVDgefmXeWAmde+weTksLHQDHcLqJ6RsqGGxZ
LD0hic65m4Uf2SYMwHf4QfhWwKwLoezkOQF0HnrmU2Z77gAcecK662cps280
7PjG2IrOJz/3WXKVMesujNDsXEcFrq2R3xgrVGS+Fkl886F1AIg1KgvfOqmw
myg2UjOFzlluBATtHx4Ag88mT0wHqXDF6Gt37Ag6n2BzTT43PQD3lXzIJSQq
NFvysxd2ovMHOy6ca/w7AGfnj5StMKjw8F+wdUo1OmcV/hC6m3MQjB1zf/sy
4+GkvBoe8Qmds5WvqBfvHQSSbuiWh5uYffY/wbbDGehcqo94ovPYIMy2LcoN
sNHgUq/r+xtR6Pz0Da4XN3UHwfHA3dFCHhpwetx8X/MAnSfomD2vvTYI+z7J
ponuokFAsJ10kys6n8ok01K9B0FP8Ae2fQ8NrnGv1DNs0fnKjRxOvohBUPB6
rN4vwZxDzn8vOuqj84uBT0Y03jDzaqt5rsohGiQd/3fp2Rl0HseWv/Vn8SDQ
3Y8nCTLnQfCjtLu4w+h8H3122KljEKr4TF9FqNFAWP0MT4MYOs9Vc+ewIQ7C
5ohHko80aCDj+6BrkAudT/+S2za1PAgbf+9XXtGmgcAjufun1yjI/C4ba8FR
ziE486bgepU+DYr+9aboM9D598i9H9b3DgFDfC4+x5QG9T/ESY/G0HnhDUuz
Z8eHYJzgNnjAlgZhtjezHDrQ+aG8to58vSEIC/wqFeTIrItEEYO4r+g882pg
moH9EKRs2rlmcYcGJ/XcRGj56Nz69mXhLz5DsFyeT2v1pMGGV50D9RU655m5
Np8UOQQ1uobmX/1ocGp3STtrBDoP6s2PEXjLzKu+mr7wYBqYvtgp5u2PzhX4
do7rlw3BRozL9dmnNBD3cpuJdUbnw3XVYVydQ3BE9mAALooGdgMuQwRLdN7Y
/KT/KXkIspcPZGsn0uBywc1zNRfR+d1jTxZf/R6C7jL6UGoaDUQMupL+nkDn
O3a3OityD8OtK+WJXtk0sHXv47Q4iM5/GRx8HiIxDOel2m5MFNCYd8HwqoMQ
Ou/7185uqToMMTisuv0LDcp3PuSOZkPnP/8+V/yuPwx7Cy/IXPpKA3zCgZRb
v8jIvOd66H7hG8NwPcwlNa+OBs30I/yxNHT+XrPardlvGIRV3r5+2koDpRJi
3lg/Oq/zFLyp9HIYeIUF8//imHH5+aKqrxGd9wkXfd2fMwz3+xPPzg/QgPhl
bP57MTrPOvho+F3FMMRFkOi14zQwhEQu8xx0/t9z97ezuGFY8rqTKk2jgfuZ
y7mu8ei85npm0xfqMNQd3zLKzaDBtoqcqzlh6Jwjein2xL9h6D08IvfsB/Mu
yP2XEOGFzndK+h0y2TECr8X8n5D+0uCuQ1XJNwd0vkvh7L4lqRHoocrcqWSh
A1uq+E9BE3Ru/Vy2Rv/0COiRBOxlt9PBUPvB591n0flrW5NyBaMROF7GSxTm
owOP+8MX6kroPOHVf0E5N0ZgIKz3Nm0XHQpuzhr/dwCd9xxUYgwHjED5k4Ft
WuJ0+I2/ktC/A52zH/5RGvNyBDgdsEMHpehQWXZ1RXgzOn8U1iPH9m4EMjxO
OKTL00Ge79bA9kUSMl82XP67UTkC2VYJ+xOV6SBA39EvSkLnEk/1EqPxI3D1
VBXj9kk6jERIVwcR0Hk8X8PIGH0EbAwPtPVqMvP2reqBF7XofJ0nMODjvxFo
VU9UqLlIh9PHGLnVReg8/5pJ0yn+UfCx18k5bUiHwZNpeSkZ6HynmP3ItYOj
MBbQJJNsTgcj3oq4tih07qP3+dL2M6Pwxc1A2duODmB/P134IToXw+91cjMZ
hbYkYUP6DTpMSB6VFryLzr+24scsbo2C0av5n0MudPhx40WXkh0633WoXHw4
cBSiY6Pf5XnRge59xe6NPjrnmdXIC0hk+u0j3TRfOuxnPIy7rY7OxVZSCoM+
jcIOzvvLwkF0CJRMuhSiiM6V7CWKkttHId+m72LuIzrMujfNWO5F5y/wO+ZU
aKNANjEwEX9CB1n3xyJBvOi8M5n12bb1UVibmTLXiaBDvEf8p8+b0Dn/N4m9
i8JjoKicEtEdRQf+p18P5S4QkfkpdW3+HUpjcF7UpWxbHB1q0hW5P5DQuYto
0ibdy2PgVmzK/yqJDg/aK/s9COicsnb5EOutMTj5w1piVyoduN4PK4TWofPT
atv/+xE8BhghWEHrDR1an2l9z/mCztN6Fo6tpoxBgX3NTXw2HZIetMeGZ6Jz
UuOY4MmSMTCJEUnhfs/MK++0tMA4dO5cpaj0p2sMkp3iwo59pIP93s1qVWHo
fHXHJx3C1Bj8Ykimln1mzoXxoMrKe+j8bq1SzQTLOBzb2f+RUUKHy2kXszpv
oPPZTvLhrXvGIXIm7XvAVzq4eMh5ppmi84KJP8MfToxDyM1Qys8aOtj8TiNU
XEDnhjqClGeG42AV9rT3QAMd/B5dS8SOo/O1HbbYwzvjoGucvfi+hQ554ifP
9kuj8+fK7y8WhI2DWO3kdmoHHbbVOJj0CaFzWysbunnaOLzoPTHEjqeDCt+e
n+Lb0bna5KmHe8rHQTA5r+9pHx2mGGP/jJcmkfnvqr3ewoRxCF490VExRIfG
6j1DEX3ovO63opM8Yxw28xPnL4zTob40MuRsMTrvUnsXV7dtAiS6sturSHRw
ENyrHxOPzit7D4hH7p0AmYPhGXQaHa76GlA3+6DzLx3tWW4nJ0BTJSzz9gwd
grcUXlw2Q+fPxXyehJtMABDTM97O0WE9Nt+HXQ2du3UYOH69OwEmZ3ralX7Q
IV23/16qMDpPfBj9wPXZBLBpHPhQuEIH4k2JuJbfE8j8TWTvT9PMCUgjv3w6
/o8OQc94AwVH0fnnlXO3zKsnQPe4cIzTJgw0e2WVKV/ReW5l+YmogQkYka2J
z2TFwG4/ubg3FZ0Tw+LPac1PwPaGYP02dgzE+qvNrR+i8wMfUnWFOCbBgNvm
uC43BhtFLa0OV9G5lvz7wj0Sk+CzYir8YAcG6jFurC800fk9DjL3GfVJKIu9
dZBrFwaZry7wnNiPzqnfH70ft5iEhN6kuTARDHLZQM2XBZ2rykln/ucxCWbF
tMIicQy2+g8ojFHGkXli46+EzMhJUNTSSzsugcEzgdSlbw3ovL+sg96cMwkz
PoTHbjIY3P5vI7g5B51bFLHdc6mZhHMGXpJxhzCYKXtyxDEcnVO3ua/KDU9C
8eDhRb4jGERTTxU+uoXOTUvHSOLMOc++ia1cUwWDKMHoX3W66BwjnSQlbCOC
1/DvD52qGBTf5eMOkUPnOxO2bzqxkwi1xttTOc5gcLxTcc6RC52T2zmrk/cS
4aPHcU1lTQwsoj0XJubGkHmpYvbKtsNEKNIMFCi9gEG6P6V2qBud/6utIUar
ESHxM5E0q4OBxu0l659F6FzrkZu2lDYR4ntsxwP0MdgWotgU8xKdKzWa6AVc
IcKRVytRv4wxuLMRbdDkjs6jlL9uzF4jwqeNTyclzTFQfBSVLWqCzgn/Sfv7
3SWCQpfjhURrDORGqm/IKKPzy61mYR8CicATu+1Jvi0Gv491TjmLoHM3opFQ
cgQR9jX3GBRfxWAx5/rCwc3oXDKMw+nLKyK80bdwnbHHgKaNCx7CRpH5U0xA
sv0dEf7rrS38ex0DUbf0OF0cOn8wMJbGV0YElY/kcyecMNBr1VT8WIzOd7e5
veFtJgL9p4KD8y0MCo7dNYh8jc5vBlzh5+ojwuFTdtnetzG4cHB98XAIOteq
+AUnKEQg9WmdLHTBYEzPYU/tTXTeXzozdnWRCLJ3+Jdr72JQ8ku2Q8AAnf+C
1GNlm0gwaZrEsskDg4ieJhYrFXRe3Sks1MJLguZPWskqXsy9pX6mSlQEnR/f
jd3s20MCzW3Dxue8MWg64fU3gwWdqy963uM7TAK5z5L2D3ww2DyJqxXARpD5
n3DDBZ1TJMi1MImL88MgkPPldr1udG4l+Wf5lA4Jrrh90E8PwEBcb3hgowSd
6126WmJjQQL3kRrb/iAMamt+yWenoPP5o0I0fycS7Dtb/JL+EIM3pT5bOUPR
uWR2JL7FmwRn1h2EJEMwCCJ2OjncQuebRLrOd4WR4IXsaRnzMAxCxQv0juuj
80iDqwfxscz/zei3leMTDFpJjOLOY+g8j+9TC0smCWq7XMlp4RhwD27ONRFF
5/djDAeOFJEgW6v5xecIDF4aBe5O24zOZwWrXYVrSPBVQaf+ayQGJ4kPdlyf
GUbmS1JYrUIXCdTvPNZdiMKA8sY0djcenef9dAg9O0oCs+zsXxsvMeigRyfE
lqHzecNUlsczJBg9GvTrVBzz7rBL37+ais6n78jMN/4mwXKlqohxAgaD1nxH
Doah86cRQTeqt5FBvUS8xTYJAxlXzgb8HXReoRKTRBUkw8rmmpaEVxh4FY1M
OBuh85T0X6rbJclw7rIG410KBv98uYOaVNE5d/zuRBtlMqzNBjjS0zB46iWQ
vUMcnUu/YAu8dZYMU39IN0TeYHAqJNtgZAs6X7igTfAwJMNN1kPPD2ZiIL8r
OejG7BAy14s4T35/lQxXrh9mvZ6NgcjYVRUSHp1bRcU5TLqSob+G/61PLgZa
Ms9d95ajc67Ej3e6Asjw9NmBlkd5GKQ+gUMjGejcUPbxkZkIMrzLm9Uoz8fg
h1Crx+PH6PxCYKEj6ysyWDcmTbR+YOaVQvHJHy7ovMMq4crlPDIEqazhtn7C
YLfPvUgjY3T+57R2l34ZGfA7X+iqfsagt7faQV4VnQ9O6JZcbiJD2fzG1Pn/
MOgsuV3Ztheda3FxWQb0kYFrn/xoUAkGjW2zqeZb0bnTH3GXXDIZlvVOLb4s
Y/YlB/ymPMYgMpefWWWLWCAD7/S9l68qMLDiU5++14fOQ52Sr6ZukCFx+GZo
dyUGX+cfWil9RecvMh9Lf+CmwJfmM6/HqzG4ckVK/8tbdC59+8j7GTEKnGLv
Yt1di8HCTHr7gafo3HNRPkX6EAUstSBOoZ65N24LbDO9i87tA5cFRdUo8O7H
aL5aIwZdx8l6W83QOTXWT0/9IgUcfx7d5dHM9GQxy5xT6Hy3s+GSnRkFin/c
zglpxYAj+CvGJoHOx9qpJoU3KOCpZRte246B7iv5DSt2dB7Glfik+x4F6h1W
Nz/qxGCR53r/0/kBZI5NiP25FEqBo/syBc2Y/rs5/dDwODqPrb1/cXMcBYxu
3H4mw/SLE1zlH9rR+YrOtWsf31KgmdAvsNqBAX/1U6vmcnS+vDSfylNEAdZR
ngAC078nNO85+Q6dHyswLs37RoGlO7fPZjFdoPuE0JF4dK7MeSH5RDcFjks6
7/dl+n9dJdIuIejc15/DfGOcArKOEfY6TE+Rd3KRc0PnJtvvnwz6TgG6hl+g
KNMTH4/0nLVB59PgQZ//R4Hf5zk/LTDrjiPX2uCtLjpvfgxuKZxU+Ir/drae
6a1SvJtDTqBzO6+02lMiVOgJFZpLZPqGC649Twqdq7t3zwnIUeFVTczfm0x/
sLO+zYgfnf8XmaOZrUYFucRhkhrTdxT7Tl/Z6EfmdEMu24MXqcCX0EjkYbqY
2Om96d/RuY2klinNnAq5oj0axDbmXUk5+tx5BJ3HZPDuSnKiQmxbSHkx0zU8
VbgDWtG51cmH/9bvUUFbgIUzgukH/v39RC9F57epddUZYVQooL+tsWb6ZcqP
8L4sdH78ePzFY3FUcCLSnh1h+mLsHx/2WHR+MUmtaEsWFfD2eqUsTJ94ezSt
5gE6nxd6fDr8CxW2BAdX9zL3CmL+YUr3HXRuonEthqWOCpFN5mN5TLcKOA5S
Vuh8w4en4T88FRpjjWz8mS5a4EFY00LnN8z1qq0mqWDydO6HPtPNMyv8xI6h
8+tmR8bKvlMhX9jSSZLpOXFNZxMk0Hm2IzZ4eY0Kn4/S1X61YADULWdf8qHz
TBGF1CFOGvB47pLqYLrRqr45Yb0Pmc9Map9JFaWB6Elnj1Smv/fqzIyfRecM
vcXcK3I0CJK92u/O9MAvZqzpw+g8dFjjWIMqDd6XHBDQYvr12ewnLK3o/Jr3
9Te3L9IgrI29WIjpcaFSgBWj87/lgn3bzGlQwhp7h8G8a85QvnDvzELnI5wp
1FEnGiS2nAmrZvqRTE/+umh0bvigeffN+zTQkCnziWb6MetfJ9oC0Xlo8iMh
LIwGUNgb4sj0L6NPvITuoPN/dbxLGfE0mK/inz/GdP9KHRpmjs4V4w4nXM6i
Me+DZU8Oplc57HZdv4DOf4cu2nz+TIP6pmzCZBNzL2L9KOimgs63h4Wz6Ncx
47LPJ+Yz0wtZvZbt96PzwUOf7k7iaLAzk3HrCdMbOi9Mv+ZF5zPkvPL3kzRI
Kgh7a850iWVdAbPVXmQeV3FRRm6eBhSjmWJZpicKCly7M43OV0742mWs0eDx
3h+T640YhK5P1zUPovPsJn/Py9x0GLwn7oJneqnWkmV2Izrn/MdlsCBKh4eL
DN4cpt8wY2Nv/YLOy8GTvfMQHQZ+jgvcZ7ptkz7DNQOdr2cF0W1P0WElMXVZ
m+lOClaLrpHofO2T8AuqDh1cr67PijF91s6Tq9gfnZ/reMKXbUmHuE8h5+ca
MCifq7INvInOtaPCbCxu0YFXJr+4nun/Lgg0RZii8wn3g1319+lgcipjI4np
pkmKl3+cQ+c1DhkiTk/ocHGwtMCZ6b+0gzgnjqDz5NN3tryMp8ON0avXDtQz
915D0Uqb/eg8WONTyO4sOvCIzmm/q8GgMll6bEoAnfdGfdl79TMd7mx96366
EgPjxDiJT+zo3Gj61f5PNXQo0g28xVWOQT3NrVt7rQeZf+NY+SLeRQcYufc4
qZi51xXFSs0soHNzVdX3ySN0KG1M8LD9zLz7OiWJdjR0bl2kWt2N0YFsOZqu
XIiBYbpwHfcIOtebL7wm+YsOFmrqi435GCzPGOs3d6Hz2ye3O4dtYc4Drzb+
mHcYuD9bVTeqR+feesObWPkxuPrbw1I4GwPxLMYorQSdM/JulcI+5r4lA6RP
bzBo9FDPKH6PzqN2jOEfH8aA5YuKakgaBmdjN5pM09H5Xs0m/9lTGMQ80S7m
fY3B0mG2V5ti0floYOwzax0M2EtDNgYTMQgQfYALeoLOwx72y8yaY9ChOOpm
HYfB8bBTX1j90fmrzkHKcSfm/3XFYv98NAbTb60qm1zR+bBUDesLLwze9K69
rY7E4N6OaRlLB3TOriVSsjkEA520Wm3tZxgcXa3W+GWKzh08rdpDmO8ZqSuo
4nyCQYvq5uobuuhcdtpyrSYVg70xlZ5E5vdN5PKu8gI6H5PGfRMpwOBT/tRl
94cY7EyKL6xXQudV7gexYOa8kdmr/vtkIAb5pgvXLsqg8/BHK2nbWjCYGS9q
qfXFwDs69tugCDqvHXvsebEfA3vti0Nm3sy6eJB4/i0POpc6/7sgnozBN072
chlPDHA12w+f2YLOfT2J9zYtYuAsQqv67y4Gr/0b6si/CMj814cPmffXMfgb
OvPS/w4G6uGMCqtZdD55VHUuj3MKIFkg1+gWsz50fYa4iOi8JEit7e/uKcD/
siZSHDHIC7+Y1dqLzsv7xbeby0yBdlHHdJE9BvrCzwhmrej8/bLfUM+xKeAs
thBWs8NAWoLvw1wlOm/aW8FleW4KSvl5dq1aYTD0cNuMRRE610sos0sxnAIB
sakrOOb8CY6x01/LRucNhEMaa3ZTUOM2WW57BQMr8TW7gmR07igS9sTZZQoM
xDdmpY0w4F7j6D30Ap3/kDW2+ek/BfJCp88XXGbuFWZXf5QEo/P50EmDM8+m
oPpr2jjoYtB1Q/Ck/z10LjBjmBedOAXHKmS0eLUxCG0+SeVzRucyQqovWXKm
4A8LrvfVOQzuZOae/GyDzm8ZbhkP+jIFWTnpR65qYCCLf7QsYYTOBfpeaJd+
m4LNy7HdKmcwmPxS04e/gM4/iEdp8nRPwYfI7JgmNQxa+c7aP1VD5x7enm/c
R6dAPXhCIuY4BhG1KkZ8CuhcMq4zaml6CkRrjo0KKWMQNOv6PXM/Oj/7j/b6
yO8pKMj93FuoiMGtDvYiN0F0HulG4fTbOg2SM6YpwfIYHFrjH+DhQOeN+WZc
pJ3TgPkIhXPLYrAv/3pe2RoemUsvffQw2T8NcddYzvdLYbCQJzGhtITO728K
cKIpTsOzOHYpiwNMPyBXW0ZD58qWbH7K6tOg4qGiPSuOwZRRbOv9YXQuWuOz
8PzSNDS/D1etEMWgvMdZhb0bnS9O265ssZqGLPm/+meFMfja/VQvqw6dL+0/
eP3JzWm4xRGvsk0QgwQxwVa+UnR+8dRVyT+e0+AScSrAmJe5t38oOKbwEZ0T
W7vpHA+mIb1Pj+00G7OvftrJ55iDzp97Z7tdDZ8GgaDcvk8bdBBksd65Nx2d
F52khsXETYNPR0/9oxU6XGN8UlBPROfFYscvR6dPw+aX3pjfPPO7CT+EQqLQ
efueuVFc3jQQvly7vIrR4cSLXXKXnqJzyxN8K9//m4aoAPG+sUk6fBXXvuL7
EJ2vuiUP6dcwPVMyVXuIDvkbZu/kfNH5gyYl14DWaSiDt6+H8HTYnG7ayuKB
zv2UT0Q97p2GzpCFipZWOlT227OccUbnT2rfeveMT8NByXARzTo6kG0uX1+z
R+fcTvenV6emwf3OUopwBR1uBWmN77dC5+/kPkvc/jEN//hy7Pw/08Hmu3hw
hzE638e1zpe1Ng2f5LvNN+fToUKEvvDqEjrfua0kooJ9Bgzn2jym3tLBm/TV
r/McOt+1t6edf+cMnODh6bJ4TYe3K3cPhZ1G5wmGlkk64jPA0SepIxNLh0Pv
jvzMUEHnP9KXdunJzgAr35d/ohF02CtAiiTKo/PrXEs2McozcD7/6fzrEDoE
490v50qh88ux1orF6jPgPqPI6utPB01pHmn8HnSuc+JQ626dGSCF77Oa9KSD
e0eEzMNd6FzyD5fAJZMZ8E97Sne5Qwc2hV+/jHnRuX+vBcPSbgY2zOviLK7T
YUPWbSKCDZ2TOjmeF9yagXb3cyHd1nRw9G6Z096EzusnpEtHvGYgRDE5JtOE
DsbFVgo9CzhkHsptGt//YAbsHa8Ppl6iQ+HvLaJ2JHRubj2tuvPZDISt3Lfb
f54O1NE7lss96DyzDnNWiJ+BxCO221hP02Fsca7FuAGdb9bWs49Mn4HZlufz
7irMd+UeCa8sRuca0/WcpXkzcKv/CC/rYWZcBgyorrno/HdW1tnq/2agJzzP
4KckHUpVI9ynEtF5Q9AMsNXMwKPXtwjue+iwrBaq7xqOzre5p7QptM2AuPE/
L11BOvx0TbL56ovObR592f2qdwbWbw6YF3LTAadxu2rHbXQe+2lUDDfOfNuy
jKfqNjoERImUf7FG55q/7n4gT83AmpTex33rNJjioVNE9dD5Fptbm9V+zMDx
0nLZuF80UFBwt48+g87VRzqoLuszYMdYab4+R4MTwYK8HYfRubm3pr/L9lko
TP742opOA/7LyRaG4uj8seKegcKds6CZVfBpdIIGTeXDPyZ50fmhzddrusVn
ocEkkPZ1gAYnzY9/O7EJndN+8LgelZ2FcIcEG0kcDZ7FG429WuxG5kGbu7qv
Ks+CNybJUdxCgwI93YQLFHQeLfuz6o76LBjwPx16+40GL07YPajoRef/uYV6
fL04C3dTjk7tLqeBbt2RihNN6NyoO+AL3WQW/NsLhRc+0aA5SFzyQQk679Z5
kjthx8xbt8yHjHc0ECyZluPJRed21F/XdjvPgozXhIzXGxrAc6/QvCR07pRE
eHf03ixEin1fME+mgWy8MBdnODoPdeYviXwwC8clz/9rfkmD76cC6T5+6Fzo
SrV+07NZ6Ca4SseH08Br17+FD87oPNLaP6UtfhaifnKHPw2mQfsd86RDVuh8
Z0haIV/GLMT4/JLb6keDf1c9o4svofMWF1Oic+4sJFfkq1u60OBIn0jjDnV0
/nHLx5P8H2YhaP+HbwJXaRDM41m6ehSdB6oekEz/PAtp+bQlfmMaOMYl35CU
RudDMdNPM8tmoeNxTPqvczSYuTfXrrsbnXdeUNmqUT0Lrc4WrzqO02At6fqC
Hjc61xMnrJo2zEJ/RgzXk4M0+E+IvfPyJnReEv881KBtFvasbFYKFWF+lxTg
+PxHFzq/0SZB7p4FZfPoXA9uGvR+56nOxtD5OWtL9e99s2CxPSruwgYVLpkR
OqpG0PnNAhfPmJFZuNz4DsexRAXDTf+9LupG5/depR3bTZyFwDd/qvlpVJha
vi5NqkfnvB/2ee2mz0JFd7XkpkEqSGqdv8VXis5ht0z7l1lm3m5NG5loowJj
6Nxt0Xx0vpH/MKVxcRYoUXPsWZVUMGv1PCCVhs6vJFk/cVuZBdw+6ycWhVS4
/Kf2NUcMOo/db7ppfXUWfvZulBi+pcLgvQmc/GN0bot/s8y6hQHyw7vsFOKo
sO3yocrLvuj827Db5hx2BhzBLpquPaZCrVOSk64LOv/EFhNRzcOAc9rfGz/7
UEFsXKn1wlV0/rQX97ZCgAEvW9voec5U4EpPowcZo/Nff2J69EUY8NG4zjzG
hgrP3sg0xWih8x/nc4Ns9jFgROGQ5lV9KrzfIFpmq6HzxzNnzm6RZsDgziI/
cU1mXbypKIw9jM5ZFH4kvDjEAG4RV8d9KlRIeG5fW70fnXMm/r3+8igDjD1T
W9ikqeDbqxqOCaDzAovHl+RPMMCpl+5HFKYCZqPI950dnQ+Bw0eNMwyIeJKV
nc5BhT9nTfUX/3Ui8/lGm3TVcwzArJIfZaxSIMNLV0dpHp2nZI/ktV1kgKBq
3seYeQoQaHasBhR0PpCXf7hXnwGGN+WMnUkUyCnO9L49gM7fsa13eF9hgE1G
ywWlPgpsa9r6zr4dnW99nkV9acUAH9nBz8QmCnAqJUeZV6Pzyx+cIqOvMaC9
TxxPKKPA2+k/ShFF6PzQwY+XZZwYMB/+6ExxPgWayf5JydnoPKn1wrMTLgzY
H20mEZhKgUjVQ19yktB5coP9BNGDAZLpWhbHoikwifsbGfUcnYfapNS7+jDA
vvsuHA1hvuvzK8nih+h8dbfMfq8gBnww3J7Bf48CBgs3PYc80Tmn0vFXO0IZ
0DJac5nmRAFHd9PgISd0nnc36fnBZwxYKqffS7OggPhlz/ODluj8sM4ubolo
BpiVaekn61Lgzj27Jv7L6FzngXBeaTyzr9bU3Q87Q4Hz487b5DTR+Y9Bl+r6
1wzoFPokZKZIgW+Z2Wuggs6VIs8zbr5hwKRfGdvuAxRoeb9efPQgOreeUMtf
yGHAobWV9+KCFHD4JyN7TQyd85s+Ii8WMOBpT37jdjZmX3ofbPKCF53bSeup
RH5mwJciXwX6HzK4vPp9JnELOlcTc96UUcaAWWI5X94sGUZoGRNpvzqQeb7L
drpuNQN+7RY4az1Bhj4vJ3g0g85ZrVusRuoZoHbvnZQRgQwOeqs2byfQ+azr
oA65lQGR+z4+km8gQ9yjuiO1BHTuPHrbOLSbAYX9XfJ/Sshg8Dun8WsTOvd2
NexP7WPAxNg1w4J3ZCjsqOApLkfnXZ65Otf6GfA895nv2zgyBBS68Gi9R+eL
36/fyWV6hTnHcbdgMmxwH/PLe43Oa/OivJf6/983xP6k3yEDR8L0F1wEOg/d
+9NLbYC5N36OMTxiQYZfYLSfNRCd739gzP2Q6euikg4SF8hgdKNvJcQVnd8W
2xPdznTiiraf7xEyKH85l9Zsi87f3ZfYumOQAT1T3ZKKe8iwcsDJR8gAnUfz
JV23ZXqNLtavzU6Gs5X39h0GdG4cy2Kbx3Q7ophm/Q8SrHWlH32hiM6349/p
zjGd+3mJRjqRBK9YA33+7kPndy5X7js5xICS3MkLYx0kqHK4ECm/A53XPeGY
DWb63UGXyYByEtRT6/rvbEbnP94ZGjYzffiUkHJQDgmOkSyf/vzRjsxx7Kzp
O4YZoLHDJJL4kgRHt06wnaei8wypH5PmTC/5t+iXE0QCnsuC1Rn96FwkxIAj
m+n7zQ+4dt4igUeVqmZtEzp/9ho7OMv0Ny0ly1dMSVBuwPv3eyk67319n3xk
hAF9d5yOw1kS3LVlEXXKQ+etI55hgUxfD84Len6YBPmxkxxZyej8y0C+SAPT
TxZctlQTIUHbrLvi92fo/AK/4SveUQa4aoWd1NlKAleXuQOrfui85BjjixXT
zQSH+r8uEOHRzacPTG+jc2HBxto3TNf/E7U1apwIPk96eaqs0bm0yvYyBtPV
9QdPNrQSYbmT8y52CZ0f5I14qzzGrOvyEFarEiJcObHCsu8MOt/WwyLjx/Ql
00vhxplE2Ce2vpapgM6j+ujxjUx/45iz4+MLIngfXGydEUfnHHFsKxzjDLgW
7qDo7E+EQoukVuBD50djEjTNmS6057Px0xtEcCmSTbLchM5VfERkMpkeTBM7
wmZEhOSQwa7qhTZkLrd7dNMU0//Vz76dOkOEd76qaopkdN7xl71BeYI5N3fo
7ZaXJcKZxMdeN3rQuX2yp58/03/c45UiCBKhdPAxOa8Bnb/x1hFuYbq7juPx
oU1EKNHw3Pf5P3RedVLImH+SAZpZH7aEDE2ChKR/85ZsdN5RuS/Ygun142YN
u75MgtehY2+vJ6Dzx4FJidlMP/5XIsotfBJ0rcZ0wx+jc+U/Om9nmd6pUfbo
uf0ksH48Lvv1Pjqvtv2hdZTIgOa5sOn/1V7n/1DtfxzAi0pRKLk32UObipsl
4npLRMglJREVoiIkScUwZEvIVq6sLUiWiEokRGPNGINBSFJzO0eiDC2j7/kj
3t9fn798zjmf8349Xu/TeiOw5VKRj/ZJPJ9eKNwTRHk57fwR0VUjMOgtGnHB
Hs/Xuhw59JLyOp0tc/7EMHhFKXU27cXziYUyDWKjJNSwF2dn1w9DOEOZy9HF
84wYFsOBckWO1LO4tGFYFrbrlPZmPDfoaKzPobxo8Te+gd8w+B9bKZ8rjeex
1sp3ScpVJKcsK8yGwc294w5TBM87El5c0nhHfTerikZScRi0rus7reA3o/mn
xzZkIOXVk2UPuT+HIECTQUv5jOdlsjZ7Gikv8mPlF7CG4O8FBj5vh/H8jOG1
FOEx6r+Vr2KoFg0Bd9IjRZeJ5923NdvsKG8qaZj2CxsCKSFa9KE6PN9av4aX
STnXI2lPsOMQqBqZloWV4bkr42v1GOX+0RmiFlpDUDyrajR3G89DxP8p4VMu
u5B97YTIEFxfxtKeT8JzY5MxDVMqlwK377q0cfANHL168PrKUDxPFPhPdxfV
G71TTke+y3sD/PnMigRPPH97zWyRFbXXfxtb4nH93Btwo8+HnjmE595LeBVZ
bOrckKmAh7vfQHSWgts9YzwPXyr5IZtJQrxF2j2G2BsIKRVaZaaO533f6fz3
7SQ8cI0TtBkZhB2OD3uNZfF8y1Ozfv0WEqxPzWi9Lh2EitVnd+cK4/my36Fa
Jk0kJGdLRRkFDYJgA+/SSR4DzVW0hAIT60noUbwmtMlyEFYJG7TEjOF589f5
nfHPqV7Bfpa3ZM0gfDExfyfZiedeIdYNmVUkSJ0/spbzfgBSE7zvLKzGc+sf
k2pTldRec9zyuXTlAPw8d+CyaQGeV/MXyM2UkRBJm6PZ0QdAw/K37Fwynp/4
cnRav4Tyj9M+gjYDsOmFZ58AHc9veKqbahWSsJl+PyRfZgC+qmQ6Bnrhecsj
h2OGeSQcWNrtCv/1Az39Q9Q+ezzXI1hHE26TEDxofmFvVT8w70+1BpngudaD
mpH4LBL2jNDum0f0w1RRPeePv/D8jMM3E1Y6CUvVForUHuiHLnNbvrAcnuf1
RvhuvEnlkhfPUEWlH87zfrU4i+C5x2C0tFoyCX8P5KeGT3FgItXzuOzsKzzv
7C+6mECCckq+1IF6Digxb4lpv8fzSYuMWv9YEkpprjXScRzYOn89uqoTzwNT
n6aERVG90S5Jo+8wB37pZt3PqMZzeL3Ohh1OQtslsYFFmzkQI35mtL8AzxMS
5uN6Q0i41GmWvYnXB58GFrynp+C5nOHGMpkgErb5MpPrmvpA1NCOH07H8+Ln
D9LOB5LgMt96xOJGH8yUv6wd98bzppc5C0L8SdB+TjfucOmDYimeebkDnktX
jVm1+1Jz3RzpWL+9D9ZLf5rgmOL5d+002VYv6l4EzRKL5nvBV/yO42kNPO+n
5z0cOEnl6pagW7FtvRAu4X/WUR7PZ6sFNqudoPaO3Hn2m1u9YFu2JCtvOZ5n
0phKmsdJEDb9e6vKyV74ZuScemSuCc3p6qRgsBMJ2TqtFSM7esHO58Idr3E8
nzh90S3gMAlsBwnHRMFeiEk4GPSRieeOfsdiwg6SkHa6s0eb2QORzy349TV4
vvRUagrLhoT9r/pDrHJ6wCBSMJV3H8/1uHoK3ftIyNufY+bk1QMMo9DZ1FQ8
L7FTT/rTnAT+5krDYb0eWJVe65sQhufrkmjN3ntIGPyiv8J2eQ+s+706ieuD
53J2BiEBRiQ4fwydq+WwYYm9Oq3IEc8PL7OUaTAgYWCThERmARsKLFbQW83w
XNqkTbd2JwkzGcct/fzZIKNRamWriecj++5Kd2iTkMFf56C3iw12G0816ing
+ahJ25i8Bgk7CrffDFjJBqun761pK/Dc65XrFiU1EuhR89MFQ90go69SoPq9
Ec01tc0dT6uS8OzhGtq+4m7Ic9jwh8YHPP/td9WqcQMJVxj3hsaDu2EucteW
9G48t9HRb3itRMJn0UnH8+bUe+UrrPB6geejpJ6MrAIJlrcjl11Y2w2/jtcv
SivC8x+binnSMlTuuQ/0+HxgQbn4Bsa2NDzXaLkbHLuGBKuIuAc1lSwwrnFf
XRKB554nhG4HSpLgPfjWtTKCBVVPBH699cfzzIh3ckqrSOh34Kdk2LAgnIyN
zXfBc/XVNTFLxKi5c7e35yuw4MKtKfN7Nnheu150X74ICV/Sg1IsyS5oCjcu
1wY8jz0c1X5oKQnVO5+WJj7tglkVZRm5rXj+7Me87q7FJNDctztZR3fBAaO3
lfoyeP5OfvL3x4UkXKs+H8637QKhtJjZz8vw/MyjoUeMeQLiMmb1lJW6YMxD
7BRn7iWa7/D4qvTkJwGF3Ovdhl+ZkD+lOPQnF89/ZNFJ1zkCVjl/HbN4wYQX
FYrfP/XguYKJ6J29MwQEHk2JZMYzYck033imEc/BR6KcnCJg09X53N0OTMg9
ydBJLsfzzCoIzv5MACkfmlG0ngny/8qqReXgubPfae1YggCr8ND9chOd0Lrb
+mB5Ap6vKV1hpsklwFcq2anuSid0bPBVOhuM51oOpaZ/jBMQwFgXd1CpE35E
eCl6eOG5RUxLduUoAXLNxiWMqtdAk7VjfDmM5zkc4Qq3YQI+ZaXGqex/DePe
7T5MUzw/dMP8seUgAXlxrokBUx0QuFPe7KM2ni/lCKyc7iNAtPNl5N3oDnCD
o82JynguHV11mMkmwGFjbk7T+g64WHs58JwEnnvb33Su7SKg9VBxIOtVO/jN
Kqs+EMDzqqKJ6lOvCWD1WxjVOLdD3anqiIAvDWju4WMkZNVGQPc5D/V/+W2g
b7dN/OIInos9FnswyaDm4pikuG1KG4gGxRuJdeA5T2aRSG4jAfuVpovntrRB
s+PlCz+f4TlM8+xj6wmY51v4Jra3QkGl8Ru5QjwPs3D5vb2WADtVHWUht1YY
NfvJ7bmJ5xsk2pMlqgnI8M395SPQCiZ28SqNkXgu/PPIe8GnBPBjdZMbb7dA
rGyJ29IAPOe6u8eVVRCw+oerNG9nC6jKVVu8dcXzjbu8ldPKCBAPFWleO9AM
vLS7LpP78fx49mcJ/RIC7tqbuMucbQbJfZcVkwzxnO95ZmrNAwLU9/7auFKs
GVwubxP3UsPzPnuJ2MUFBPSJvbs/VcKARFfvhRlyeF7U8ldw6V0CNDc5yJTu
YcDaiFvpR5fj+ViBlVNSLpUbDv88Ojr+CjoU7rk6/KxH81XL36duzyLAerhX
b+LyK+iZucXmcvE8LCHn6rt0Ao7rxIW5r34FjVfkzTp68dyW7nim7SbVuwrr
JliPmmAwLoTgNuG5/Gx8wdkUAr54R5rLWDTBPma7dtojPLccrOuyTiTA26Kl
zf6/Rvh4jVdGu43nVSNSTyCeAOX5nSL0mEY4KVisVp2I5/IniW/EVQLOCoJ+
pGIjGDyyPhgbgucfnasVuqIIuKNQl0irewkGQ8zCJG88v98veO/cFQKuXe/m
2B56CWmGBgVbj+B5of+5cRU6AfG9ksOrqb7CdtIpkDPHc1HaqMRKGgFXNXuE
WhIawGBGlLNHF889RZrTqy4RIDu+XslhQwP8amKVCmzA881CxWK3LhBwo3jG
ZZiat3Hxc09mJPHcmudyxcqfAE8DC+Em53rI76JbTgjiedvlaCfJ0SEoHNQp
v8ithm+1Z8GI/xbN/9/P/z/NlXmd
          "],
         VertexNormals->CompressedData["
1:eJw82mVUVO3/PX7Uj4m33YHd3YVuG7u7EwsVsbs7sLAbJQwMDAzciGIB0h0O
NTRjd/z4f+99/+fJPHmtOWdd5zrXe++1psa0hcNm5jUzM2v9j5lZvtzvr43X
FTVbHIUjTfqcOnsknCYH20V1KmVy06ZxlfN2SaHNr6NNPHNSaaaPPOUhD3nI
4z//qkSZuIel47DsevXAeS2SuatqoGXZasm8eLR5t2Uzs3jp7Odjf9ZE8l39
r3eclgZSnvKQhzzkIY+VV5q0fGTrhZkrSs1dVTebSTsK/g4tF8UNTsYdCSkp
tNjws9zWVq9x9ko55+EzjZSnPOQhD3nKo3MRp8QW3X34xSyx78hxOTSrfmJ1
nu5B3Bh16FqL1VG02xyTdrRWKILyhKzxPJhJechDHvKQpzxOlS/coNdoA5+u
e2x8UzyTQ5yazHeJfsobY+cUKfbBlwMbbniyfUQInKfdrhp1M5vykIc85CFP
eewoX6D/ZbMs3jto3/daYjyXed9KCvS5wPMVHyzYYn6Xf9u/WGk51x9+M4O6
r8lvojzkIQ95yFMe5SZ5n90aaWLf8z73DlvfwbPPJ7JXdr6M6falku2CHPmr
fem23Y9741mXhrViLpgoD3nKUx7ylEfZ7zfHzh2aweFnXr3+EpKA0a2WdTs5
zxNtPMaMXOXpyOeVTtrHBXgjdWDFb4nnTJSHPOUpD3nKo3r8oX+62xhY2m/b
wa4vMlAlYpGjtfVLlInI3nfV/xiyx539FdHhDaKK9m0ZVdZEechTniX+9ew4
/v88Q//1+PZ3UtGIDVdZ9Nu6T123ZqNC/kvF5iyKRNfhr451SArGkfF37VtN
iMSFYW9+W5pnUR7ylKc85SmPGUsWzFw9MxCv04sdfvo7FaYvbq/7bktC7Qbm
ttOmp2AHR7qkTA/FtNLhvyptSqE85SlPecpTHp19Hm41VQnDjDl2hydZJyHg
xQW3z/VS0eFR++Ur6mShqFnFpM0PbuPcplmVGuaJpzzlKU95ylMehs2rXOs0
D0GneoO2nhxpwKlNxhfDX6fD4tDMK+PtsjHnV96VQxtGco13aMy9OQ8oT3nK
U57ykMcEk1/Fpb2C4T+hwv2/pQ3wWGC1ybFqBtIOPchyHZiEE+bD3Nc0T+MZ
79Vdl1oF/ucpT3nKUx7yTC1Z88rSIVGoW+hlws4BBvTMM33o1yVp6Lb469nw
K4F4lu92yPFtmcwb3KjYhuKxkKc85SlPecjzVYuJlc8tTsGLA11nTc8TgbuO
+TbE+SSjh/F4c8unPpy1rFXpefFpvBa72vrC9CTIU57ylIc85Hn+4prgKa8y
0G70tmHpz86g+4Tw+0mrEhD7stO5u+Xi6VC+3o5BdePZYJVHaN3EVMhTnvKU
hzzkiTGhPqWeZaBXhcXNsTiY9V/nK2sKjcP+I17run8w8FHtY+1jJ79mu/v9
68aMyIA85SFPechDnsduFSjp6pqICZbzi/f9YWSfuWfrFR4ciXzj8w/Mnh/H
Xn5N3574eg85fhuSf3fLgjzlIU95yFOex45nhy678hil343reqR5DsM3F8Kc
VyG56//+963JQSzw67nVjSZBmB24Pc++Q9mQpzzkKQ95yrPwgldfCm0KZsOr
rY8ei85m4yJj545a4ovSA8c1ex/2mtMe3qnc6n0QOpRyPeH4PRvykIc85SFP
ecaciL3jPCmVA5Lr7doTlcKlZQ7XLdvNgS1TTFXv+ITwSeaRK8EzQjCzRo/k
1lFZkIc85CEPecpzZOuxD5eczWKBJkV7OpqHsO2YXbtDx4cx0SroqJVFLPuW
G1Xm7r5YnN3r2fn7hzTIQx7ykIc85WlndzU2bl0Gne/svFfylwvv7zlTsr0h
gblvjqfV2ljWdRu3Zna7FOwb0qPVke5JkIc85CEPecpzQ7JL7+dOSZzXu+zZ
Zc9v4vL+TW0s66dzcMKfhIg//uwYU+Scb1Y2Kjadsn2yWRDkIU95yEOe8ow7
cNJ61tMYtkuoePfZibNwKDHj1YPALG7Y1Hp7wzvPYRHx7H6ynQkHbSPre2+6
/J+HPOUhT3nKIzV78Mg1uXns+/jdBZ/dmIvxH970Gjkhm83yHW5kfGhAf5um
231z56HPnrNplo5+lIc85SFPecoj49kGm0Y+0SyzYuyiDTev48XCtWvO/c1i
auf19nf7ZALLlpzLuB+BcpfnfC17IILykKc85ClPebwYueplz1ORfHwmpd/U
b6/weF+Vsi2Cslg7eMf5KiOzsOqJz/86fHrJ5NSDH9/liaE85CkPecpDHv7T
cS1raCDnV1i1MColAt+fl/txd1cWjU8c6jsPS8XGvR2/P8yfwNNDXn65fCSG
8pCnPOQpD3lMLN6yyqT+D3L3WdGtQV8NuO+26OS4nAzWzil2993AaAT/fnY+
39R0xvtVblzJJ5bylKc85CkPeawcNcDJ39yA9c3ezTZbGo8C3j3LN6yWygef
m950vHYJ4X96zQuulsl85edsc84yUJ7ylIc85SGPKfstbvutTcPMkZ3Pb3oX
jG1ND/Qt3C+R3V6bJ0+Z7cMzn41bLmxO4/c+945Uik2iPOUpD3nIQx61Sxx9
MCf33LoyvcGOn9MDeD7UvHP/3wGcU6ZASM/24exQNTRiUnQCn7kvcS1ZLY3y
lIc85CEPeVSY9a5C/7upOND/nd8g29z8UqZGHZd+zvSs5fzoVs9QDh7lERS0
NpgpBTp9Kp2eRXnKQx7ykIc8fI6PuPLMKQ0DD+/sVWhoMgOOu/azqO7G78+2
Lsoa6kfzNSvrfv/9nH2yXS73u5pDecpDHvKQhzzmXej9uN1xE7a/6/Tnww8X
9B48+Fi3Dk9ZPvZNtcRL3rm5puTL8/F3uK16+MDhu0yUpzzlIQ95yKNUxLcL
7/KmYnrApfCD9Y34PDRpYuOgaxzwrV+hHNenHBD5EA7n3fFl4Z0yY7aZKE95
ykMe8pTH9rUlXhy4bsT2wlOmmm80Yr7H1FsDRl/hhU8dC3kMDmSl8Yl/Orm+
wKVqBX9MnZxDecpTHvKQpzyqXbq64n5GJsx2eM9dfSYEZRb8b7jDxEhOO+bV
aPnneK7//bFHxoYY3PRy7PZ5ZhrlKU95yEOe8mj16599r0OSUcxsctjed4+Y
Z2X52OIF0uj5eIvl0eXx/N4+bNL220Z8K/SjQqNzBspTHvKQhzzlUSnWMWnu
snjcdygwOa5iKO+WffBsbt8Mes5q0qS1l4EzDBUuG18ko2lYYEMPpwTKUx7y
kIc85eE++6Dxn7aR6DawyoL/Vc/tO99n3N7UKI3J1Tp/8S+awVuNv98Kq/gK
z3qsvDRwXQLlKQ95yEOe8ihmuLoypVEU3vjvaXewaDIneaxy7bAjhdbfP1sY
u2Xz25I+Xbx+hzHf4oe1Ly/2pTzlIQ95yEMeDwZ8cli7PBIFnhfcYO6WRJd1
qVHuJY0cujDQ1rxnOm90GdRu8sQk3lvqsmFmpQf/ecpDHvKQhzzr59/b/3+F
A9Hgs3Hf6J+JNFVq7XdidRo7hyR/qXQ3imau+Uydiqbz2/v96Xbz4iFPechD
HvKQZ9rQciu2NnVGfL8Xh2q3T+byw8O2XvNOY0kz5ymB5R+jQr3dFddvTON1
g+lhj07JkKc85CFPecjTflL++in9fLhg55FIryVG+taf3Tq0oZFOzR3eJZyO
xSSrhgfLPUnh9kYryxU+kQh5yEMe8pSHPAOe9Cw21zuajRK23w9eksHisWGW
3ctFcs+qkffqG1LRq+Trwlv2JzCtRdLGWxaRkIc85CFPecjTzBvDf+eN55a9
80Nf1czi+s5nV35fegdbbCt+WtwjC6ErXBc7GeJYu8j9a0+vOkEe8pCnPOUh
z3yru89IqxzBBfebDXreMYOJFm9vZy2NRejveY5l92aizI1pnVesimf7Uy7u
aW+f/+chD3nKUx7ymOtd9fDRGS48mVOmT17LJCZta9ps9PZ0TFvYos76c2lY
/6mFZfhfAze0nlT0/tVwykMe8pSnPORh/OxeeMiIMMSnpLUeMyyQnZz3HHpi
np3bUz8kHNyfggS7wc9DVycx4mnBc/dfRlOe8pCnPOUhj13VBk3I6pmIjQmb
raqcuIt3Xx0f37XI7Xsz27RvXMGIRV/9a96NS6R387GP7EKiKU95ylOe8pBH
9ad96577lISHNvP7LL2ciNipjvOWOxsw6ExSnndhaRj9Ob7Bvtz39XL/z/+0
L2qgPOUpT3nKQx5NP15bevlhBEbZ75jy4lkWRgX8KJ8n0B+xo21bt6qUu687
+6y/N/8+Q21H1w7PNFKe8pSnPOUhj7CO43bcy+eDcrf3jffobILVt/cL+5bw
Rt2mfQ5urBqDmR4pPjvnuqFqu6B9i7OyKE95ylOe8pTHhsy4Co3d16H2iA9H
DQ4mHDluVWn/5mfwtT0653n8Q6ZftfuWuO4ZGjdfl/h1honylKc85SFPecQN
HXiot+sxXmq6Zv20RSbcvhMfNPbwC1ytnvil++4k/prd7pBNsBcapOzLcPqV
RnnIU57ykKc8Xg6t1WPl8uMY22N1kQsRJoS49A3ofNAD+x7VnvPBPIsnve2e
vZ5yE11+uW54uDGe8pSnPOUhT3nUMXu3uHzNHThypPtr65UmdM+fGPOz2Ate
fzpj1fzPJna3d/mn4rfDuO4Xceytr/N/nvKUhzzkKc/Xd153e3n+Kc33Pw6N
Xp+FrEq/h6+0jqFXpd/tuhXL5MdrHg2zajxEQp9S72xogDzkKQ95yFOewzOW
HbzWMZL2I1b3nD0vFTbVet5/UCORXya32jurfDJfOI43Nx0OQKk2qUPan01F
3X897v7r2f9fD3nIU57FGvy2SXiRylcFS8+dtzcae2bMrHbWz8Ad5WMNv/qG
8sfB4OTViEf1+o9uFBySAXnIUx7ykKc8jzuuedk/I4cFXFc27J//PrytbPtk
OLzh5t8PyvRv9oDLj4xc4rbPiNR8rtOeLTVCHvKUhzzkKc9vA1p8OrTfxN72
D67GNvPmvHkZQYZ6d5DgsmrLqLAbLB0S6Wbumo4qjv0XvDFLwud/PRb/63Hu
X095yFOe9QyDbxwum8YXfQ7fblsumtuGVHSquceAdcV7R/R5d4tjJ2T73b6U
gcic/A0r2idAHvKQpzzkKc/lpao979o/mFfq5J3g+T6Bd2uNuv4yLg1lR4es
qnjFlQ1mvjy5q0UGQgd0CIgcnAh5yEOe8pCnPBNrRdW69eAxmk/wGLppfhJX
/XPJ0rtmOtIerB/+otBtXPXq4hRjk464HsudAnomQZ7ykKc85SnPtLOf78Xv
NMD+nkX5yPhkto881iP4cQLmJZgtHF8kCt18WpUo2DINpuGnzC++MkCe8pCn
POUpz/M/7Hr3vJ2CuhYVuvWfYuSpK132/0rzg3G6TcPw1ilY/vzgmfYGI4rM
iRniYu8HecpDnvKUpzy7PLo25KdTCro2NoSO3pjKM5krPO1bX0bRIQ0s3i5J
RZ4Oldsk9UvB55KRfSxLe//nKQ95ylOe8kjo0q9soc1JsGv417zI6HSWGDah
w4Th52l+6OaQRtUSYPPiQ+3okbG4uqt1ky4FUilPechDnvKUx98+X5sknk+C
00q3rSuQntuvJvesbjjHCyt6zfjmTyxJcJjsfOYJCtk3zGfKPY/lKQ95yFOe
8vgztExWX5dUxPvtbR6Zm8u3dJ7iNPz0Ma6137mvcJ9D+Pj5fLQh8ioeVp4+
dMd7E+UpD3nIU57ysLs27XZE+xzs9767YmTjUCb++Gr6GnUPPFN3YZnVPuj9
updN7z++MFvp73fEO4fylIc85SlPeRyqbVd275EcpDj+mV/H+SZiGvepbd87
GDVevTtRerY/IpyzgtfsioH/jSzP5qZMylOe8pSnPOVR/pbZ49AnWRj8fHDX
/heC4DTyaLU/EWHImxhbZlWhQIRNKtb1bpdQTOhRouQKq2zKU57ylKc85eHY
dP+iCY8zYZdpXfTDt0j0aH+7367wEPQ/4tlqmjESWytalM4u58295eO8OtXI
pjzlKU95ykMeXa9+a3zyfiaGZM64eKpVFKw677K+5xQC06HFdhvS4/EtT+F1
heob2KtH3037k42UpzzlKU95yKPZl7jZ939m4tOPyP49Loeg36EX/yzLH4lR
hzZO/2D2FvUeXzCztTXQtaXdmVcuRspTnvKUpzzkMX6p+dRjF7LgbNGr+/96
jsLM2xU3DToQi/7jjrc+WisWXdxD8i5a+JwpH4fvR/MsylOe8pSnPOSxYsqd
66d3ZeHi4SY5FVoFMNvmaIFOUyJxddqQ6Tf9YjChSK28XrX98an0ojwtkzIp
T3nIU57ylIfl8Zaltm3Pwp/wAu77cudyZMeY24MHR+LWiUrdXN/HoOq3j/2G
TwnAj923Dxdyz6Q85SFPecpTHivmT6oQMz0bNtZfhjlvd+HueU1sG9WIwt8D
m4N9G0fhidV5c4eLK7D92t0jtvOyKU95yFOe8pRHw2fvF7SPysZ9i4yUWafv
oG+3WQcj54djlvfwqN/vw9H02IGzx6eHEqebrhpSJovylKc85SkPeUy36nO8
Ym7OnWfdq7dFfUf+cvFcYd4nBjj3MKLctjDMqvXGKu/9BE4YdLP8/clplKc8
5ClPechj5Ce7Ds4VU1DarvpC9x/BdD8Zfc22shGzlnr1/Uh/PJ9Yu+GQGenc
uO/nC/u/CZSnPOQpT3nIY+ZQ9/Ymqwgg/5ytbRZEMeZMSW/XzxlYHHA0T/8V
txD7JrLc3hVZXPbtR/HdUbGUpzzkKU95yGP04JqlPzyNgk3VmAo9zkdy3vzv
g9MOZWDwqeIuDZY/wb5C3w7VTM2kadav913Lx7PWv56bLP7Po+2/nmb/et75
12P2vx6FLvbvXjM3l93MPP2+ep/D+FR2TtFtr4ywjfUZEnUqEebLqjSc/yOR
IZs2938VmEB5ylOe8pSHPMb3O3nTLjcHjFk8/+rg0VEYmq/htNDryZh5vVaL
vb5GoFWPEhEFT3Nf/y9tr9oaKU95ylOe8pBHGeebQW9+p6BQ17+uXbcHwyqj
a9MfQ1MQcv589+ZHUlBg69ClGXnuovjVnmWaLEulPOUpT3nKUx6WcZb7gj+l
oGNm921uFQNYOqjgmy7vU3DwUWz1C0uMyGg5/WhWhVOcc25Xn/cvjJSnPOQp
T3nIw6HFykZd24ajXNUm0xd1TuWFAzcbFfqdiGo1TgS9jM6d+37d7o3/FczT
p3rXrdkplfKUhzzlKQ95zD/e/0Bkx5s4kC86bqt5JtOq/umf/dWAMk3Duzbq
F4k+58vccC8Zz6efRyeU2phOecpDnvKUhzz+5LVq0bSRL0+FlDPlv5XOWTPt
544LToDL8aod3i56xkv3LzeeWyaBf7q574w6mEF5yEOe8pCHPFwSd9ptax3K
cQ33W+XNk8ombnsN84OS4P+43+45NVJ4dewImw5jQthlwNOfN/+mUB7ykKc8
5CGPLZtKNLSyDOEYp5C0cZmpHDq45KMvnxLR89GJCFOTLN63vb/3zxEHGspG
jg7oH095yEOe8pCHPMw2PvlZMTuUK582tu+DTGZX7/ymcOdoBBo+jv9cMYdl
XU1XwxeEoewwj/29zK5SHvKQpzzkKY/uXZxqF64cx/F75vf8FJbJfi+WNmyx
9CWOvIx7XOlMGqdGWHhMXPkW5kfsn+VUjP7PQx7ylIc85Vlt8aBWIQ5JHNA7
6d24QelMqv+pS0ErOwwP8urouiWRvT5WXuSeFouujs7vjjxIgTzkIU95yFOe
T3/uqr3BNosLFy8q+nN1DB/lLV513Y5nbJ7SYmbhPUGcNnVM3f7hvhgXveHp
3+/ZkIc85CEPecrTqlp0l0t3TWydEJ1mMXANF4buKrW45BMGBjUPGpPmxeuO
xi0BkzzYqm6xBtcPmiAPechDHvKQJ0P/aeKZ30SvzBLLXp5+jUoNCr5r4uzF
p6v6ZbXMvc7P8YOvTtg2lqOmRY6JyP1dechTHvKQhzzLjNv44IJzNieN6Dh3
x+hQFF/svqG1yyuWtL/wcK/rdGxcOuTCs44JcDt98HL9rxmQhzzlIU95ynN3
n7Gl7i3LYsVSXXY/jgpHs4j/PZzcNZgrK1puejPsJeZdWJbVbE4mTnz+1D3H
PR7ykKc85ClPeR5zrZVvgkM6P9V/6hOZHY1Sf9Y3C1gYw+k1Vqyav/oF7q8s
uKt9+0zcnubxtc3Ot5CHPOUhT3nKc/yaiQc31Urk6JSqkRv6JeNxqWElDoUa
+PPkqMgeMU950eZG+ISFCXj6defW+5MyIA95ykMe8pRnp1arIi5Ui6Ah33TX
2YUzEbbnVJ5PXaLYsXNALZsdSTyy6vW+mXke4mRinVN5qqVDHvKUhzzkKc++
Xp3T0iv70OHUrM3Pq5rQaHzBk4Nr+fDN8u/ervXS2MjNfWfREgdYJTDr5ZKf
yZCHPOUhD3nIs+qXlBODejyD/dE/JytmZKP0+pMHMnP30ZH3t4ZsO5PBoC0T
x1Wq68L80YnNK91KgDzlKU95yEOeDu0r19qyLhpTFjedczkpAYPiDw2r/duI
neU2vjk3OZOrPKa5VXE7y8QJtq0G7jZAnvKUpzzkIc+/CadmRXwxYL113q2b
V/qgy52GvX2PZaDSDfMhn05mcI317I5HeZfLR1UL8N2dAHnKU57ykIc8Ax9H
rwlzScbywX2tvpeKoMuFrPSkXSmw+zAuPsomjY+TEmO/9g6j1fVOs3/n5kp5
ykOe8pCHPIulmL8d4GDEY5vw7F/OSXRed3DZgGPhWOUb3D3jipHDAzwW81AS
HetN3fhlczjkKQ95ykMe8uzq4XVhw3ojRhvv9b2+J4ltbk7p36N/BOpYPny2
cWsKOzSM2fDkeCq7TZ20sPKo65CnPOQpD3nI07lRg5GPfsehdf4STVZ1TuKc
9qeGFbmbjNzR3A3d3jK0e5fBD5ukc9SZ8Lw360b+5ykPecpDHvK4uWq40WfX
ddh2L7+iQW7OS3Fr96HVqDQMmDC+g+ufe4yxaOTTcGYaSxfOeeC2NpnylIc8
5SEPedSPKO3UOjyQoakfyjkfS2GnnJZv4oob8fLwSkOFoa+x4lCjsLhjqdw3
5X3g1SPJlIc85ClPecjDt+yeZNukJLoNaW0cbG/k50VDQsvHhSFu6JFhMw0G
mPuUWl9mkpE1d83+0y+3P8tDHvKUpzzk0c2xjssJ51T+Y/Bt+aZtCocUubhl
8pTHXO1vVvaHTQoufp8ZeHyXkWfyOvtUr/eG8pCHPOQpD3m0ytgyodtcI9tk
WCzuki+BcUEeld+siOf89rOTYzfl5qVpfxziUoz0tu07LXvIS8pDHvKQpzzk
Uf7HjxYP+hs46PiiGnliyU1lvwyp2jWTjw+47zy70ogGkYcaJLdP5rjMd6c6
fQulPOQhD3nKQx47Mit2tdgSyn4JKcGrctd95LGf1tN6ZTF9aFiXRoMz8Mml
Wz339hG8a2ETublULOUhT3nIUx7ymBhQqOz1ycGcaF+o7JDqb7E/8eyvNbMz
6PL34Ia1D7IRYxX7MGf/Ta5sGNPnXK8IykOe8pCnPOTxT7u1fpZ7g3im4rtx
3k1jUXHdoyVLxmeyQ69CHWeE5p7XXtZ1p/qEYUVxw8imt0h5yFMe8pSnPLof
fVLpmsGPyxIyi9cYH4mlD9Yab97K4vqUzwkTrdMB19So81OS0Ptiu/EzR1z7
z0Oe8mjxr6fLv55Zjv/n6RLVzfF8yTdM6mEXPaZVFCoEVH5RJzfPJWVsdn5j
k4HqS4u0qJo/EQe9b7+o+v0s5CFPechTnvLsVuN/B7dt8edDB6Pv5ry578PU
chNP9cnkm59lG00rbcK0raeHNt15FVW3uAfNvOX/n4c85SFPecqjqOvtIWWq
enPE3JTxfiEJmP3E7+/qZhkssHnRqdStRsz4WfV68isDzX709R7nFE95yFMe
8pSHPOgYafM/h/3Awm1/gt4lwdg2LPFc/nSW6bds6vNBMWjW533rGj5G/m9k
xNg8cQmUpzzlIU95yKNvQucKHx+EYk1olcyzUUnYX6mfX1aMkaFWywt7zvVC
iWc1M+vEprHbG8saeR4kUZ7ylIc85SGPEMu1a6asNuB2auNXFocT0GKAYZhl
sdw+O29M6+QG7rw8p6HX6D2pHPD6Ws/EHbk9+l9PecpDHvKQx6cmVnENG0Wh
8vAtg/2rJaFGzdJHn4w38rbVyI3jTt2kb68Nj9o7prJUqmeNcktTKE95ykMe
8pBHoQXhVXvl8+Jy38xiQ3ckwOrv/nOfl2fwZ8ljoRXP+WJK/Zwtn/alM+Jq
Qv6p3xMoD3nKQ57ykMft/YUb/3mYQH+LQRMaD3iOQ1l7qhvNM+g6ZeKvDrcT
0CEpaN2J9GQOyOOe58L23HX510Oe8pCnPOThPinr+tumub1/7BjLxsnenNrU
MyBkdwqXnhwysWnu8949ttv52pUSWXJtOzeb6QmUhzzkIU95yKN22OJdBzem
0dSteSFL60Teunf858/5wazfbExIwJckuI/r8TLsZQJ7OLw3VXdIoDzkIQ95
ykMeHvP8BrWwz31OP40D+lxIY8L+k493bn+BBrNKTZ01NRlWlguy73gkcX2h
bWZfLsZRHvKQpzzlIY9vh7p8fT/TwLrf6+wtnZTKWsNWl3RvGIPhU/sV22CT
Co/lM3dlzktm98WWbc7ufEN5yEOe8pSHPJrcezW2UV0DR1cZ2SUhd/4Ozqrp
b5mbk61v3VqSb1Umjrbx3eiQHctHQWntlrz7/z3kIU95ykOeC093z2sz28Cr
7QqVS9ubzDB311nOHROxN/1J01qZ6ciendF1fn1vrqm83sPYJhHykIc85SkP
eQ678v7a4U/xdLEMrz/I0chHm9sf8V1rQMs6208+9UjHYqdn84JrePH5oFnh
PJEIechDnvKUhzzr1RixyaZXHCNnd41v3DaDYyYeG32kfjj8Om6/3yw5Ey96
HDasXR3GCo9G/pocFw55yEOe8pSHPGc0P+gYPS2Oa94seTilThaTx08aNj+D
sHbodObb9Cw8DV3q8OR4LGvU3nHCarIn5CEPecpTHvL0b/v97o6p0XSPjKha
JyuLc18cb3p/pieP35xw3Lp8Fhb0+nPuw+QYtlhtd2rDIV/IQx7ykKc85GnT
vlyXPNm+jGuzZnWX2tk80f/4haDF4XxxNrjp0C1GvO158EGxUVE8/etjfdeE
RMhDHvKQpzzkmfI376SRgx/QfM/BqHo1svluVODgZNcohjaP/7tmXARSrDpc
c2sTzak2Nb7dfJIBechDHvKUhzyLl3cqOettMAfd/PrcdkIWe7zudqZzTDj/
OfVrddsLT3H685exa+ZFs9XbRcsiH2RBHvKQhzzlIc8JxbvP+ic0jV/qfy7W
bVIiF3Uu8O2uVyBtrf/maxftwvEVxk38/Tecee+/Gjk5OBvykIc85CEPee5y
mtvogp2JtTd8HtnxKdmy18sya+2fsHGrLR4Vc/vFqGabvSfvCWFkv0nvzw/L
gTzkIQ95yEOe099+sB3qb2Kwn4chseZV7ppns6DnHQ8WLuL1emrpq7z42eFW
4hwDLQqZSmTNyYQ85CEPechDng2c8lsM3JzDFce35Znz2YvTfO0j7gwN4tXM
pfmn5duGRXMfrZrcKpvt2zUx79goGvKQhzzkKQ95eu06OqHLuGy+Gdq7SP17
D3io4IEe445H8pBx57vu916grt0Ey4YZOcxpk1o6Ov+L/zzkIQ95ykMeP/nk
xubcdeqZUMInp9RLvrZxar1wRyAPNn5/xy4mGK36Z5QNyp3HTD41r9X5eMpD
HvKQpzzk0WH5xzmFimXxeutBxZq/iGeQVVifD/e2cJ716Pgii0NxOPhNnQ/V
E7nbd83PZYPSKA95yEOe8pBHWoUBvzsdSeKU+eVGx/5No4X73jujphCnbMc9
ufPkGfJFNN3292IQS4/cMMhlaA7lIQ95ylMe8jhtsaP7kJahjBi8oVGlmjls
VfzG28QPnrCYcOiC1YZbHG3dsX6Tifc5/MjqIQ29TZSHPOQpD3nIw902e0nM
uocInZnx7McNE3N+zPb9Z85dfqqVtHSgUwwLNhgX6+13DsdDz86pH5FFecpD
HvKQpzz8sXLugf6RWGLV5ajhZSYNbT37nLUNpWPOnja295N526/or7YXZ3FD
4TvDI6emUZ7ykIc85CGPE+bbGn3eGo/4rHK3dkxOJ2cdqXKlVyQXXcs3PTo4
gZGOEXWjB17H9YJhi+tvzKA85SEPechTHlOPrRjc9X0c8u1cmrfA7nTmRN9b
uLBPJANKdp8x2fCc866UvLDANgwusWOm25/IpjzlIQ95yFMe40ybG2UdeYsL
zWff2NIhnUPG2O9P2BzBm4Odnix0e4ldxz5UHjHegLIc3mqNfwblKQ95yFOe
8thy8G/xHwuMyHy5rHjV3P5d3Kf1oVXr37CST/MvNyz9UKrp1pMj7xiwfMkl
p4QJGZSnPOQhT3nKI8awNq2rdw7s195+OTxvEJ3nDWiSbrjFttZz7V4dOoWo
9T9/XssfgeyLfde0jsztt/96ykMe8pSnPM7VSJvzOs2EdRZHK1n6umCOVcHf
F1dc4ymLkXXKG934/VrctOOB1zD8dJGxtZNMlKc85SEPecqj6uSchqNemzDW
+/PYg1UfsqN1E8vdny/xtm2go1nJK3y3quPqrfH3WN9tpFlAoInylIc85CEP
eXheeeVlLJGBhXlmzJ49L5Glg/3rfZ12CzfejXQudPwG3Srem19viC8D/1R+
4tbCRHnKQ57ykIc8Hlc+a5O06i1Ke+598HRhJseM9a24a9pTLMoMbfInwI3/
a7puTf31r5l1dtGbqTBRnvKQpzzkIY8Ru4vuPXUmFtGjOpjCLLNYP6Gk5cDb
3phQ12vIIu9nWJX5PuGB0202WXWzwpoVJspTHvKUpzzkUeJuq7VRUxJxP7J5
5WJOaZzjkzXkgGcQ2q6tZfZPWBJal9nm5lP0JY7/aN+k+LQ0ylMe8pSnPOXx
t9vFGdZrk+B3ZnpYzU9JfDokLnXipLco6XbPseawdHyoHxqa8jb33Ip4XWrT
8hjKUx7ylKc85bHodFb5BreTUKapVaESJWL4NL/ZjfO9U2AWk92RddLR51T8
hzf5o3Bnk49nvsvxlKc85ClPecojeUk+6y/lUlEo4YzNnrvH4DpuUMEJtY1o
n+egXetiRqz0npqdfOMxRzlNjz8RZ6Q85SlPecpDHjtaDV1f6Wc6nq1fP23e
kRDsPjD/VpmgtxjRi9GtRyRicb+mg56dT2SNYTcyLi9LpDzlKU95ykMedlUr
rvqSkw7ziA/ThxaOw6USUbM8PCJwIu+kwv12JcIt0On0wVgDZwdUbPg3JYny
lKc85SkPedQJ/7v+8rZU9Dy8du7i7Um44NjN72dCMOKuHfCdO/ItYGyXeMnl
OXc8jj3Yb1gm5SlPecpTHvKYMvPOiRMByTA729npxHkjfjrUaPP9cRDm181b
7eLiEHhZ1Ju64ew9WKybufvZ6BzKU57ylKc85eFypZDNssQkZJUdXX7kmVRY
9hpm1zAkELMu7HpaMjwahz+3Ppptf4YlH5Trk7dwNuUpT3nKUx7yGJP10vdR
sWR0i4gcM7ZzKhpVd7W2LhmMAbUyGn1NSIWtR9K6l3XjODuPff1Kxd9SnvKU
pzzlIY+rl67FtJ6TjMMFF9e4NT0VqeXW+i8qGYDKFRtX8eqZinZNr9x4eCqF
trtqLGq+mv95ylOe8pSHPKtadIxZ7GNEqXbFCrydZ4Tj8SoNVu24DIeI6MAb
+3KvW69Q0gyPFObLn+rXwScc8pSnPOUpD3laXZ5ZrIp/Ohw2XazUY7ABlfdd
nOvTNoRLS5W0SA9IxD+WFQ2j+yfz6tJbjuklDZCnPOUhT3nI84bXxc1ut9MR
4bdwySa3Z/i0yLFK6uhEjn/9KmZyqUQ025dZyHmGgf1/1XQffTsZ8pSnPOQp
D3n+U+XX6si6aXB4sWVin1QfDv6y7UaZnsn0y79r8e1iSZhX/KP3j/d+XJv9
+enNy2mQpzzkIU95yPPpnYUvEhumomGVDgOGesZx28/B05YOMfBozX4D8SMZ
T8/EnQ4z+KOFZcqn7j+NkKc85CFPecqzeOfBHa7EGpHdxcarRM9E1uy542gF
YxTLTbh1d14pI4rFupql7YnHQNOZ8kHzEiBPechDnvKU5536dz/3nZWKF1vc
Sjm5v2VhU1LEMrN4Zv3433W7OSloU2WxRfuoSLQq2iLlZ+9kyFMe8pCnPOW5
olHsZHtmIk9EjuccgzfPOhd9v88unh4tbGyumMch2OVDyTHznzGq7ezxj//J
gjzlIQ95ykOew6IX5Qndm4Pl1s872pvuYUTChNutiwUz8EXqiH6Tg3B/Wu9r
4+qmcE6/hVNnTzdCnvKUhzzlIU+T9Z3sbTdzctf5d5pznQB4+rWMXbTYm2Uf
nc6sbhOE6aFl6i77k5vT9+S/Om6bEfKUpzzkKQ95ZrSZFvK9SBZGVBl74Lxn
PFL9zAcWdLjA2J7FbZL3+6Hs1LJTujmGscm1Nvvcu2VDnvKUhzzlIc8H86u2
it6YDqNzHie3AUnYOKHs7vwbz7B6kfhHZ05cxqfwiPtbgw/Rs1/ljTM/miBP
ecpDnvKQZ/Vk08Kc95kYET+ywf1yufshoUCrU10cecbjVCdTQTdEeh93Kpl+
igsdahY8l2OCPOUpD3nKQ55Jr3uvPNjBhOsvSjmfP+aNS7YxHWaYnvF0QvFV
W/a/QucNDTuHjApmqP/PaUV+ZUOe8pSHPOUhz6Ih/h3W/cxGfH03b+tW3mz3
zcmt3YJQJvktKBhs54tRRfxH72z+lsN3/WoyuFwm5CkPechTHvLc5xlTz8Yl
C0+snGKm5M65dU49uz/uFc73A9+1mzMpCBVfb6g/OzGIE1e+uZGxIhvylIc8
5CkPedbvMXpW45VZiHqQUXPS3lDesDiX9tgrlEvKdEqsFBODnRcijtTfHYn1
493gm5uz5SkPechTnvLsF/ioV+GLWdgTOX5P3rHhXDZ1deIq7yDembby7Pim
sVjcfvH0qYPS0b7Y7DzfW8dAnvKQhzzlKc/EobX3dT6XhUnPs7/ZrY3hrM5F
L/EcaejRp45DzVj8GdP83eZl6Sj91WXNL9doyFMe8pCnPOXp8MljfJWt6bCw
Ktxo+z9JTB0weEyH9x7I17Xv9r/ropD3XKmaXpuSMeLYoXDv3PdSnvKQpzzl
Kc9xMeUHp3VPgUsry+zukUbOvdHAO3OgH7radz58ekEwaq9anNhsvwHPniCu
68t0yFMe8pSnPOV5IsM+zd48Bd3yOs6+9d3I74NKf23VzB/WAW173l4biRkB
zq51diTC1ilor1nhVMhTHvKUpzzlWda30a6HHkZ8nnnOsWUvI8397c57LXyI
kQNt/UacT0K1uRa/dn9KwUbb1eknC0ZBnvKQpzzlKc+IHQ47FnZNhd2FOV+r
JaXQ0uNZK/OTN9jm96ctUZ9T4L1+Xf3GP4z4OiW2Y7U7npCnPOQhT3nKc1X9
C/t6BKQioHye7j4rk2j77XuBkheDGNDL4m3RqSkoatuleZE3KbhYsfSpyjVC
IE95yEOe8pTnmU+H4jtUyUDen3mHfa8TyY9XZ1w5UCi3v00e63SnUCJi7vZ6
3m12OPp86ug24n0q5CkPechTnvJ8+SDeuUK9TLhMan08+VgQDxX06b3UFMtZ
kTMCn16Jw0rrZQ+GdTzBViN/15g9OgvylIc85CkPeTZPMHx2X5qOH/84l1jt
GMv5jRpxS81oVlk8659jDd/iyLsvjlX634KHX599hWMyIU95yEOe8pTntvqP
u0XlpGDnjhcHmzRO5bKEfiu67nPn5zpDh5l1ze2n7czTA6obYN7Tf3yJ3L4q
T3nIQ57ylGdq1635fNrn5sWzSzzjG6cxaezey4m1nqMJdvYskbtvrtbyutD1
YzI8Znex2tX5DeQpD3nKU57ytHsYYNVgfQomxC0Lzr6SypHWKx8vTnGE5WSX
wl2XGzE8e2lJ+4RkeG7+kFi4azDkKQ95ylOe8rR9kXCmzOgMHPVJS/VJiGfb
g+fsY+uHcMg/CVUD1yagpceAEd2+GxB1tsGvpo+SIU95yEOe8pTnqUD+qT49
9/zvaL4wI9SXjRfP7h5QLJqexutPJ/6KxZexkwwd3N/gYoVm3eesyoQ85SEP
ecpTnjm3zPNlXMxEjYVD5/TcEcEeoVte9ikUzmKtLzwo1C4Oh/MFW0wpFwyf
yj9/tf6bAXnKQx7ylKc8rXya3PhTIRVe99v59PNNoWdmuV+1NhNNKsVt+1bV
AOsZHcd6LkpG9tsRSY9OJkKe8pCnPOUpz8Rf6aXtWiai/6GqbtXT/r//xX+4
Yv3rLR64+3WqHJWMcaFZtUoPTcXNWpsLnSvsC3nKQ57ylKd8bt41t057k4RG
Mw+GfW2Xe+799pltMkXDf2mf0Oetk9D/dU/rfhGpWP37+e9O54IhT3nIU57y
lGfG22k9KthlolJIwR5fIt8yPqiJ97uDXkh7XM+s6aUQ5Jv/6GOnYUZ47K58
obRHMuQpD3nKU57ynOWz/+N6TxOibs19YrGE7F/m8ImDz8/x/ZkbpSMuuuN8
s7pPasVFoNjkoUeaHM2GPOUhD3nKU57hw4ab1YrMQZ0Nj1f6NQhEC7MB3XMc
77DqhHnuxU65YpJ1sXkrcp4g9oBHr9iLJshTnvKQpzzlOSm8aPHGl4yYdMSz
4/bjRjRqtXv/uVkONGT+ymez8SEGRjTyq/jPba57M8u5xz0T5ClPechTHvLM
zvcwYmK73P7aJ8LRdVgObniHOWV/eIjX5a45Gou9Rokatl/qLXtOh1Wb/u4P
zoE85SlPecpDno9LplZ9mMeHTbOfuFT4mIPztUZbdwl7iWntF9qbB/nAmDR/
kLOlD0fMfVcnsYwJ8pCnPOUpD3muumiwca6Yxs/HRrwo/jYZ9yz6H/LOcxd7
2qd77LW7yQ4Ph03ZuvM1Z5+LSN7Z0QR5yFOe8pCHPNdUy7/x+ekcjsvzwKz7
syA0dnvddFrnu9zk5FChef4XXDr4SaPblcO4oXj0+l/O2ZCHPOUhD3nI89be
//W0m5bDPDOWLkmYFAL3zDqr21a/Q8utVt5rpnnxeJkx2+IqPeGorWH+W+xM
kIc85SEPecizW6WssmenpnFdz+gdp4yJ+JZWfdGrPEF84dLc06/THQRcGxx0
/1Funt/kVL2XaybkIU95yFOe8lx8t/iW+tOTmbevcUSdGskoOMe4/enGWG6P
f7/rVUAMxpnHjBzvnIZrq46d94iOgzzkKQ95ylOeV/Ynj148LZVjIg+dDtuR
hFdtVrZptDeE0ZMqzvDvFI/fHR2dugakwf53PpuDodGQhzzlIU95yrNmo7Id
d5XI5sLFy6Y9uhyNthF933Wd6ojKGZ/alvIPh013vrSskYrsL5eNzz4kQh7y
lKc85SnPFofr3XFYmsPm1vtSWy1+jknzgmz7lQ/EiWY1rjw/GIKW9/etjG2a
hIMbJy4Zmjtv5SFPecpTnvL0j5sQcnxNDpPzWq2ulTvvGtbO3+NPY1/sm9f7
5KkFITBzbXw/xZAMs1dB/cq0N0Ie8pSnPOUpz4p9J24cOTmbK03/S6s7JBK1
zCZmzZ3syYDp+Qp7eQZjvNObo1X/ZGBzXjP7t4GxkIc85SFPecqz/a+HL3sN
zeC84p791/WORszVyY+iWkVx48ot7taTwuEx/PKcJXWycT+p1sopVf0gD3nK
Q57ylKdH2Qsn8ntksNXlNnmyikZj26Y77g/cI5i3cmiryldCMK7xpTPOxizY
eTR7v65ZCOQhT3nIU57yrJ92+cjYMjnc9e7gmbW5vXuz7SinpfdesJ/npF8j
m3vB/+6Hs102pCPkutmeeqmJkIc85SFPecqzV/W9BUY8N9F84P1Kt049gs/x
OUFXy17kxc6nbUoZLuK404YXtXolY9HHGe8rPEiDPOQpD3nKU559zjar0+Sd
iWesPuYZU9YVvo7FX9Wyd0S+VvVn+ftdx/eezXpffpyGrWY/uo1skQx5yFOe
8pSnPK/+KVP+ZKKJE63b/Imd4IJ1mSvaNcq8iQKr6+yckuwKl+S4lrY5Jmyx
XhV/p+clyEOe8pSnPOXZ3yv2070PJjqVqdXEttUF/HOxXKmH3k5olPBhxsdf
uzD0nxqul3KygIBsX98RMf95yFOe8pSnPE4P/1Go1E8TrTNbtLedsxH2VleT
PNqdp9vxwkNabT6ERSvab3nYMQfD++3z7vE5lPKQpzzkKU953On9yXnYABPv
l2n7MuO2C2IqTn96yvSKc4+PPZ3frzvyHUtNalPXhAtDM75uG+r/n4c85SFP
ecqzRofxt6pPzGHjnL2Wpcy9cLtiz2Ghu4J5OXP/hNJzPRjX9GOe6HFpKFvx
54fP25MhD3nKQx7ylGeIx6KoxEE5zOa9l6fWeeFT2/9ltH4TzK5mA6rZPL/L
KjPue/zvZRqK9yzVa7p5MuQhT3nIQ57yfDjwaMMbphw+GlXAOL3KQ/Qce219
/tf+7La1c8FXH/bjiXmD63lSstH+Xu2Tq9+EQx7ylIc85SnPKY2PDi35Moev
jzuHhld9iCfNG/xpWD2QOwb0HNWu4wO02D0pMT3IBMvMQzeH7jkJechTHvKU
pzxfVT1n3cuY2xeGNe/Q+ccNVJo8+WiPYm9p/W3+8ApuT/Auy806ZLUJJ8v0
mV+niud/HvKUhzzlKY/y6R+L/4hLZPUGWxqkRByl+7zK2Wlh6cyyqPhqlu1T
TLzXud7EISbEFTQ0z3rzhPKQhzzkKU95FGhw9+XMyABu6LzkQGDTa9y491GH
K+9yGPejX3rx9jcQfWLc8kWRJvRIiGaFFu6UhzzkIU95yuOkd1g1u92X+Mjq
e/8HJ1Zz0Gu3gH3fTLw+L2JgzSZvGNC87jnziia0iAhxSHWc95+HPOQhD3nK
s4DbwlWV97jgw1+3ypd73cP2OQ2jzoSa2P7cIc+rO1OZ55rr7v2uKZg7Yei3
xkVPQp7ylIc85CnPS593NXK7fRF7LNqc2fTNDS93rPnaJ8PEY+uyrpU0N3Fl
xS3v96S+wajOZW7m7Xv8P095ykMe8pTH7/DEZL+i53Dzs/eh+lOeMy5tY6jP
WhM7j8qsufeTiXSs7RTqfAHNElKaXz/uSHnKQx7ykKc88g+renre68u4Wrhf
A9cWSTy0ZF/N+3vSucQ/sI957lwI9DPbtTCPG9eVmW1dLcWB8pSHPOQhD3ms
Ol76zZzzTthRPvt/WdsyuXnnjMkHuhn493DCn/65978g8/fXJoOOclqZOydO
ebkw/l/PSf96+P7rIQ95yOPS+PUPe/45itpLpwb5P87iwrYfqiWViaXzar7+
kp3Dd45WZgfX3UNbt7WZBV3eUJ7ykIc85CmPiKHvmhXd7YHNHXZNOFIzk4Oq
PY1c6Wbg2EhLY86OdD6xKJRZ5mYAPAdlHFrvkEB5ykMe8pCnPPIdrXas28dA
fPlrKLskLpVz9va3OGWfxDObPkUuaJ/EdMdO98IORmDTWhebNneMlKc85CEP
ecrDfIN/1zbNDNi/e/SxJ3kMrP34s+uttUZOKLLn3pCPSTQNeNvWYWU4KsyZ
2fDUOCPlKQ95yEOe8vgZNH+HTWISKkQcrxW17iYyDu1Z+vN7Gsfcmz3SvGQ6
q66elHi9lTv8S4Ut+Pk4ifKUpzzkIU95hC81mBX7E41vQ+2+XemfgOXbWt4P
75/Ki+43O1hlpPLxhJ/NJl4JoPm3sq0cHiZRnvKUhzzkIY+7A85Yd/j0FNuH
FNro/jodHgPWZEb3SmTwut3vSw83cmSRpcv6LQpldBjT7LcmU57ylIc85CGP
aosa3vZq9JrerSa1bDQkB+8H71ntdzAg976OFto1y8ip36o6FRkRyql9eizd
uCyZ8pCnPOQhD3kcbF5g4poucRxlXPKhbq0sWHt2PWRs+QR5e4cHJq5LY2LB
UX+Gfwqhw5HE0O95EykPecpTHvKQx7cRYU7jnAz0PTujdozBiBFRW1OLJMdh
XK+5Eyt1ymT5ny1K20REctypZr64FE55yFOe8pCHPAyO1l43XCNo07v+8g93
DDA8Xblo/9E0tPzddMfLq+ns5tqk34dySax78U25A0GH/vOQpzzlIQ95/r2X
r1BC+zdctPTKstm74tDz1trxeSdmotGpSrPeD0rgnLpt6nWZkc6cFg7LdkYH
QR7ylKc85CHP8q6WnsmZUdw8+I/NmAXxSKpzf8Sq32l46T14lGeBQNY9Uma3
Rc0sWtnZ1x7/IQrykKc85SEPeQ6vaZZSu0o6bce2+HZkehAsy2WWmhGagCn2
Iw/EXH6EdYcNY0sOzOD2hzfZ620C5CFPecpTHvLc2CDd4Wu3HO6PmJEBM0++
bfT9hfn2EKywv3N/7rMQLB/s5dtvSRK/PT1R8susVMhDHvKUpzzkOfDZm14x
zXLzdNuy77s+jOOvis33Nx15D0Gret2r4RyKQj4tX1jfjOW1revWeV7NgDzk
IU95ykOee/0+VnFZYWAV38rVRhTM5L5asX07hXgzbX6dR2deBMKr/rvGZ6aE
svbA1U6edbMhD3nIQ57ykOdw2zrXH3TYgv3hP6/Encrh7ymVO+Q5H8zH79bb
NO/4CiudErs3rhPMPL7pVeoVyu0B/3rKQx7ylIc8nbb77g/4E4PyWwcVq1s5
g/+PhruOCirtugCOnaNjN3Y36pi4HbsVO1DH7gK7W0xsRRFRFLsLcyMh0t3d
HQa28vF+s+f/33rWus8695yz17rr+vWzi8/pEsZhH61dGOqP84uLVP/i4M+d
ufctyi3NhjzlIQ95ykOe1vcS+iy0SEP5dkZvGiKcTere7vutSxzHl7Nw/PQ5
Ftusbrd5e8SRgzbn9Vy1MBPylIc85CkPeTp1vPhgUEoaxmR2775122F0sLh9
p03NJJotXt6n3fFERLVInGTp5IFmPa4cqr0oDfKUpzzkKU95zmxR/rGpUQpK
tLzR1bXIWyy+YD+236wUPu70ud32MXGY0bp94o0OCfjdus22xteSIE95ykOe
8pRnsacnukT2S0LvmRlPk//wgE+xHfVeJ6XyXsrRyRvsXXGjyIm9Iz9nodEf
1p28v4ZBnvKUhzzlKc9feF/7/Lwk3HDL+f24hQd6PK96o49rKt/HmSyrEOrD
dsPKdrcqyEEpy5rnNp24A3nKUx7ykKc8b3wzXWCZkgxXmwUnuw/wQ6U+ex+V
jUkmBsxYOXRmPOsYXdln9SAda4fO6Wg7y/c/T3nKQx7ylMe3d31irnVOgb+X
QWmrAxE4dmyFw43gBLru2rdxT5lU9gj/u0rxE2GoWr/Yh9rbEihPecpDHvKU
R1Ki48U39RJx9VnDx8UOJ2KPSwWn2TZxrHLRKeZSnyR2mndrwveHdhxw885y
vk6jPOUpD3nIQx525WvNrl4QjMS2k1rZDc4AW5i3WdIommsKA/q0B1H0zl+S
5Vw5gO2arrUe2jiT8pSnPOQhD3ksLDvpXaWzbtx7ZmyVBNss3Bxn2OdluQg+
KW9edlQ9Jz5OzDU2cY1k99jjAd/XZVEe8pSHPOQhj1kJn1Yd3JPE4SeWeRxe
nAyjgcWPzvkVyj9LWFw4YuKIEH9DlE8I4+KeJ6xjjbIpD3nKQ57ykIdL6Qod
LydlsZdvPZ96HwIQWDrANO99IIvuLjnnWponQo+6fCrpHciWlSYW3WuTTXnI
Ux7ylIc8Ts+caN53aw7D3Zp/WTfFjzVe3LQ/6OvCid2Wnl3j7I2FKbY2Fbb6
82GNaNOeMdmUhzzkIU95yKN/0eeZS11SOWH9rfiqM5PpFFL5ZL04e1g1fGtZ
fJQvVu93zfg5PJgP5vkYHW2STXnIQ57ylIc8Zp555/QkMIqRWa8cnpXIpMmb
v+cMOBSAEQ4lFw0fEobV4wZ/fzo3hmuKzwgevyCd8pCHPOUpD3k4Zw+qOyzX
hSVLOrYb7J7GQJeEaXUPJcK/T0zT86nJKNHTLm1k/Xiu/hhQ783dWMpDHvKU
pzzk0aTquhIfN97lbhvPXYbOCVyZ8yC5dHg6DOo8fNLydTbMfFc/nVgqmNUN
Slc6t86V8pCHPOUpD3k8XeHlsubBfSZ1ORn26U4MTYqVf+79OxN/PipzyTw2
F2sGtQ26e/QI+vctPafa4if/echDnvKUpzzPVvXqUGr/U9a97t7zq0sUS2X6
NfVYVpjbiq38fKllBsxNckcWXxyDQc+CE4O8gyAPechTnvKU5+UVp58U/36F
d0rNOv+1QwxX1tsSdqldFnpWOLemxsxIuK3ILnHvr3SUedGlw6pJUZCHPOQp
T3nK8/3zgLPGxxxxKmjUz0tR0Ty5K6zekYJMTKvaKrnpk92837ihxZW/srAy
vOHU6h1jIE95yFMe8pTnnfE8ldgtFDN+3TAckBPIWeO2+nnVzsLY1Lola92M
5dbx3SNLb03Fz6dFAr69joY85SFPechTnq/n3zDfYRgHP8OGDc0bXeOOt/WL
9DqbiYDSO6aF7U7j/L7tH1jmRsLD4nFa6dYxkKc85CkPecozqiCk4vAG8Whr
2bOmmX0IHC4mTVl0IA05j24V/1kkk+tXWAy47O+GIZ+Pnk+tGYcGBqH/89zz
r+fqfz07Pf5/jyf/evrm/7/noqKHbu1s4o+cF3kXfnlk4FVBwtrA7THIMf5Q
7NLhdPrN81vMlY853aDSAc9KiZCnPOUpD3nIM8iukV+89Uk2sa51cHFwDnp6
7Bw1u5I/flzb59djRBInO7xsOKusF9vXLf/E3iEV8pCnPOUhD3nmLW14NGaq
KzYOMru20jwb5lb3BlnYheBanSuBUcWiuarA0MTe2pd3p97+HT0/E/KUpzzl
IQ95Dh3pnfepWDoqfVgYsvxaPJZfTC/jejoALpFDDavufsGi3c573HwZzM1H
D7zbl5INecpTnvKQhzx3VLCr4XkkF6khFzJ+nHTBkHl/Gv34YYvWxsZNaqy+
jWnlTE57J8SxY/SyohcNMyFPecpTnvKQp0mPFf4/nXMw7ev6j/Mi/ZBk99Xq
x/BHWGtlveRT3EV8jvzlm+gWzuTi6wZv7p8NecpTnvKUhzxnbamxot2lNLzY
NeJMvTFJCFsx16Hh9nt4Y9Ju/aCER/y6q07YPc9Z7PBr8PlbSbmw/9dz8b+e
p//1lIc85Nlm7NJWtacnYNCZKyej2mYgYkNc0JSGl/imqmfLJUX8OeCPnAMv
/vDG3bHpBtt+ZEOe8pSHPOQpT64y7NnhRhIuWfxR7+aSNERbvbrcZfsJ2uTb
VMxxfcXn3yc0yPIhWjsYbt1skQt5ylMe8pCnPKcvabooZmcGNpaICvMeFY8U
Iyx7uMKJJzbb2VTdGgS/8Hb5hwvr06pknch2hfcvT3nKQ57ykGfTsuMbNpyc
if53x9YpMTUS593cU2vHBDDTq19D491x2H5hV60+K5M49OfzO2F9EiBPecpD
nvKQZ8G7dlHb12di0P6spR2nRKFd3e7mN3f68USt1bOfGMXB7NGE4ft+F/aJ
xLvFIvcFQJ7ylIc85SHPab2b9T7fKgvpDfIXbvg7GuvdnlQ+NN6RtmlNf1+7
GI2Wj1r1nDU1i92M938YY3sc8pSnPOQpD3ne3huVsGNmFjKOzv7StF40rKz2
pCw8+YhpGxbGVj0ShVGVdr9tsyKLddqFNgxMff6fpzzlIU95yGNBqZEB2dcz
EeHS8f7vnpEYYPxua6P6/rR5fK5nv83ReFTlrwEmA7OYFzJ20rEZj//zlKc8
5CkPebYat8mv7+QMLMuffKLsXk+Y9Hx7LtM7jvfHpYVsrRSHV5vT7666mMKJ
AZ/LrI+IhTzlKQ95ykOe5Xq9qBFtn44tVhE5gyo4IC6savyppATGzDYOKhYf
D5fpF7MKSsRw16eSQW4JyZCnPOUhT3nI0/jr6/fbUjLgXiy0RJt1AXi65PqO
3HHRNI5rNd+jSzw6pxdLP7g0ntW9S+2NOJ0EecpTHvKUhzy3f1oUdfd4Jtpa
W+4MbB2HA5mjvI/dsGfN+k8cVnnEYK1p1LPGrdM5a1nzyT/dwiBPecpDnvKQ
597Rf/gZrs2A/e8p9+cGx2GY/YZLedPcEZp29e/ZHeMw5ubsWuW7ZNK2y8Fy
U445QZ7ylKc85SFP84Wrpxr6ZWL39cZ1m9nH4lCnc1tj/M1xuVnByqjLMbgf
lPpiQeGc37i/oUHEFx/IU57ylKc85Pk7b7bFBc8sPG9m9DonxgMpz3qPN10X
xgau1Uf0Lh2Bc+nbz+/5I5Wdi/n75H6LhzzlKQ95ykOe7b19w80LMvBwnvdb
j5JX2Hv0xBKZhftHz8z0k4aPIlFxv3dyUOd4FnTP+dm5eSrkKQ95yFMe8lz/
bFYNmyFZGDSvea8Wq25i+72tVdo+i+Z7l8+p83eH4XlE68GfY5N4xav/ug7Z
SZCnPOUhT3nI88jZ6u9eGefiuN3HxJm9PGDjNexCi+D7/Dhokv2Yx54Yuu1n
6Knb2RxweNFxk12BkKc85SFPechzZNzXp3WzszEo57p/kxHOWHj84pnY7UHY
Z1Mw+UJ9dxwzTZ99sWUul64Y1OHYuFf/ecpTnvKUhzxMLq5L6PMsA6edPEtt
zn4E2/CmgR0WxGP6zPSfpqO90Pj0yEFFj+XQ2NTsr6U13ClPecpTnvKQx59h
3Y8sXpmMgjKh8106ncDAMUfCj75OheOKlksHm7zDOwP8ulMpl2ajzpUpcc2J
8pSnPOUpD3lMvzvQoWxhf3ph+PFA1AAbDt2etzC2ayZGx0+ps3qHB+z24feZ
uBz2eLi+c8lrLpSnPOQpT3nI496nTTvnzo7DcYcGp71LXubHb9cPRa7KxN0T
Wc4mZ6KQMdIhxCE9gyld2h3ZuzuQ8pSHPOUpD3nM2VF3wfiv8Rji1HV7j+Rb
mNy9Y4uDizKw68DSpbeLp6Lq6zsxH0LjaOLQNMWqcB+VpzzlKU95yCP/+pNe
fd8noPEO41iPtV5oXu55n/YeaRgd6vd3iW3pmG49x37BoUDubz9l3/3bcZSn
POUpT3nIY82vi39ljEvCOuO+3y73isXMCx7dWjRLRIWP4VMb3kvD3ITHVfr6
RHLWpYsDajKa8pSnPOUpD3lUM17ex9IjFQsP+7zY45aEVV0GPHi9zgW1Dw0s
VmxSMv5Yfs306JlUjgyY/Lb8+BeUpzzlKU95yKNy8s4Tg7+kI7v0kRe118Xj
119zaq584sFxhS/ppfsJcLtvtu1gaiq935fdV3tU0H+e8pSHPOUhz2Lx9saf
P6bjXLFil4teCMGwlh89VwVHs+tA16pGPRKwtnllx/VVk2kw2Dui8+pYyFOe
8pCnPOT5anzTR/3bpyLJJG6Vx80LGNFgzLvbpVNo6FjRNdYuAcGHj15P+BLP
qs+OPlrnkwB5ylMe8pSHPO9GzDlycEciqjh8H/jL8R1D2tYZU9sqjSmvm7i6
tEjErgv9Tl9/Fcc1f4e+WrwgEfKUhzzkKQ95VvYY2HjYoyQMM45Z26SmExMf
5336+i2Vzd/4FsmZEI/vJx4kt5qbyO6n+x9PupgAecpDHvKUhzxd3jaZ+nBD
Oubs9sic5n8JLV4MGPp9TCLLnK73otL5CMQNrXLXol8aNwwfnri/cB+Spzzl
IU95yNO90oiiFtuzkRsys9nFVW4IaLjBfJ9/MBdbtZj2fEcgJqwvfuXo9Cx+
OrfB+8KAEMhTnvKQpzzk2XFo+667snPwe4JdfJN3PrgyqPv4hO9PUK3sp+bV
jngjP2lWYJdPOTxheGPPcN/nkKc85SlPecjzcO0tXm4/0+F42+6m59gbWHCk
0tLtVglIbhsZc2qOH/7cU9ug35VsGlSxGX77mv9/nvKUpzzlIY/pNf3uVfNK
wrHWKU0Me7ny5d39dSJfpKLJ/vBP929HwnDs9CZnaqZyf/ejYQVDC+fIv57y
kKc85SGPCfE2ZSu0TkZ5R1vDEw/fMDrKeXWzU6lYa57+/GNAEtLDuwaO2hzG
n+3snbf+TKI85SFPecpDHtZBhg+/DE/CrE4RJ4c9vQXjmCdlvW6mweGviTt7
JKXit4/lx/azPdGw+uKp/VokUZ7ylKc85SmPgCzP5xtqJaLyxJn5b469xKna
nf9JXZIOoysjGjx8kIDBH+3eV3mXiHVvWz5vEhhHecpTnvKUpzyuBqc32P9X
CobMMyr116LTbNjq+Ey/EqlouqzMuSnT4zEm4smicfuTEXXioeezynGUpzzk
KU95yuOuZdHdziPSccneOC64bAD/3PSXzbDZhfPs1bVBL0MTYFbm+Ia+3xLQ
rcalX0+Px1Oe8pCnPOUpj4Ft3Fv1TkxHwvGM6JLLozmk6StLw2WhiDI02TnS
PQE/AxfMj++WiKTsmlefTIunPOUhT3nKUx6+QS/TXtTLwIGotn8eGRzDUWs/
9PDuEYwviTOqxF6Ix4j8+5sK8tJRokm3jHHL3ClPechTnvKUx6W+TRdcuZqG
Lc3crBf2jqVx3ZhzV3pFYMdBr48LpoYg0zblm6llJiwS29jm2oT+5ykPecpT
nvJ0j7ls3vlSKrosST1Tq2ccja3/nl1zaRR6OCz+O/7wWzQaOrd/iYI0rDhX
LDakVSLkKQ95ylOe8oz5w+b786Q05Jh5X21nG8ubQ893GxIahr9nPl1V5m0Q
vljG1TpbJhN7Z/V/drZLJOQpD3nKU57y7O6z9Wybe+m49sHV5W2jeK4qeBQ5
zaOw74xs1WORTQImbJ02f9bpdNwY9Lnn+zyn/zzlIU95ylMednYbl99slY4X
N0IWJxxOYIn9dVwdjDxRzGPKvMXR8ejw9nPmXPs4NK7uXiH4dhLlKQ95ylOe
8vj19P3ANsfTYZ8xbdUJ73guGd7oUqt63sjMPhvzwyIKFUxX+HeLDwBCRvcq
Xi6T8pSHPOUpT3nsPHmj98GTGfD9OqF9hxJxLLWuT5MzTX2xxnfMrx7xQYhe
/YdV6rLHiDFM2zehYQ7lKQ95ylOe8kDLgketC+93kE/1lZVs4nnj673pCdd8
cG7ejiFmBwrzokOF3O+1H/JrF8e+vj9yKE95yFOe8pDH6Ct3zh8dloAOTvbp
d/qms2nS/Z7PbLwwv4TRs6RUd5xotqSRw3JHtpvTMbZTYQ6QpzzkKU95yCPV
ZEiK84s3GDrY7tu4ObncvtjUKHbWG0yznP5PrQc+uOt24m5jy2e8cmTbafeU
HMpTHvKUpzzkMafTxc99Br9hqdLuW1Y+zOX3/OcXl3gcx5qGe5KNmoXj2KuE
XaWGPmCE35cKvSdkUx7ykKc85SGPIbsnnu253IFXvf8+FuueSw83g13tRt9D
r0cLl5tcSMWEFftPscortrVfGjRsUDLlIQ95ylMe8thveXTbsaVPWflR2V8T
v2TT7O/5t71vBWP2Er8yVhG5OGeS+uXjHAeWcljTcvf+Nf95yEOe8pSHPP/e
n3729Q4nvvevl/ChRRZ/Xru4ev+nKODbyaRlg7KRUub6upu9bmHG3s3sfzIc
8pCHPOUpT3k+yDdvM/jFK1YIHuCcmJvN4Npf8x9ODsYmR9Mg6185SFkxyWPC
Slsm238tFmnrC3nIQ57ylIc836wevrJjdU/mpx0LbtYml8Zl63eOHPAIK2tt
DQndm40uvnG+PdK8eLXayRIPvwb+5yEPecpTHvIwGTrO4Fm5QM7vOLPNs4M5
bHPHd/amfmvQvZel75RziWiR8yXBtIg747ImePXbnkZ5yEOe8pSHPKZbxTVf
sMOVJeob9j+5PpcV91uMqu5zD5vKrvsnolc45nkM93o415FFLBf1uWaYTXnI
Q57ylIc8XucbO9v98xIBs4Oq1D6Sy4kVQz76dyCWLL69aGBZd1xffaH31+7P
aHpidrWK3XMpT3nIU57ykMeYEt9Xnqrsi/hS6TVs/XJYusmf5imlX2Nnpvv0
26ct+MQmYmKUA3nR0flaf8dcylMe8pSHPOQxcffihOOfjtH7j0aT6kzP5V9j
yn0N6eIO083tJkRd8C+cd1PObrRy44Evtn//2TGH8pCHPOUhD3lMM57yqdHQ
CG7q67+7xqPCvrh8ZsND5yKRWmx5k5KB8TwYZL+r+RVnvrg3dckYwwzKQx7y
lIc85BHS/NYVJ5ME7i24HdPVNpFPGuWMDVoYj8Dn50rlTk1i407mL17VecKI
lXPar7JIozzkIU95yEMeO21GNvJzjimcN3b1e9qksE97t8i15+JgOu9zR7fE
WG47kJvgVsWfras4lIqfm0F5yEOe8pCHPCxXFHQs25Vc2Hl50XcB6WxebNp9
t80JKG1QPsD8pjVPPthpbWmRQI8BbTN6Vs6gPOQhT3nIQx6HDTMHjVl5HdU2
TD95uHwaJ30aZRFbPhltZoZUqLAxFiWWvfn82TGe2XdH+wasS6Y85SFPecpD
Hh8H7T6dVsmavkZZaxakpnOm3ekda1wS8K1JvzDrnWkYen6A2e8u4Vwy1anx
2z5xlIc85ClPecjjZf6r998fvuDVrmsv+zbKZt8iA4eE7Q+Hw7CGZ6eEZCN+
7+6ebxy8OejltewCB3/KQx7ylKc85JFl5TJ51qDXrDrwUJMw12waDZlRonPn
EDxPb2O/Z3AuvCMHuPf2caXB4odhey+R8pCHPOUpD3lcs+rervusA6zRvJ+V
Rc10mq6LST8cnojAS7XKLemVg/gOnzc4w5NWDv0a5If6Uh7ykKc85SGPe3Zf
71mvD0Zby5uNtq2OoGvNv6u0q56JRn16jf1gmoY6+3on+SGCDZ8amK743/+g
/vWUhzzlKQ95jKxRfnmTZknoafDj08Ll9/mlz86m9s5pyBo+x7ry2wSE9e5g
EGaZyMcLV82pWRBHecpDnvKUhzzcp05alxOcjq35BXt+GQZgxfx3XiFH4mAz
bvSKJUHx2O3Lu9M+JHFB/NdDdybHUZ7ylKc85SGPzCkvHn3IT0VwVnJ23abJ
OOvkeLTjlRtw/rTXfFqvBHwv9dwgt08inZrc2BieFk95ylOe8pSHPHK8Lk2/
YBGDev9UTWwYkoGepk0Ssvz9ePhg2alpR2IRkla3xOmacaxdacfwZk9SKE95
ykOe8pBH3tGTL4w/+8Gzy4vcYeWyUdJ2Tqu1wUG8uaLPH93bOONSrcpx5QJD
ecc29saxUdmUpzzlIU95yCPrtm3fEpVccCRr98qTg3LwakPtYS/qBNAtz6zC
bM+Iwn3saNkSf7pzx930kF3/ZFGe8pSHPOQhj9KmmS9v1HuDP7Z3eL/+eA6W
z9rdIDPQj36J7Sd/v5DM8neKWF9s84KubUz3LZ6YSnnKUx7ykIc80ms1tp6b
4IJw+5ltTw/JwcjQ7VUPBPjTbF4/8435sWxWwiU4uLgr7a5XrxbTLZPylKc8
5CEPeUyz9rO4vcsPPsYPSrvcysbVV6sNLk305y2n67dX3DoGxxVT39RHAH+0
2ZB/8kYO5SlPechTHvIoGnosf8K8MJxb4eJf2icLQ74eDq3+xYPOR1s7Nx8S
AtNM+9OLVofw8s6t83L9MilPecpDnvKQh1XGkHIWhbl251ObtM0T03F0W8VK
Rote81FesXd76A0z+8VVzlYPYp1S69/PWp1NecpTHvKUhzwu7znmXux7Ohq6
e2yuPiYBA7ctuPBt7SuW6lQq9cO5h2xhGWa3YcRTdm4SfyLANZfylKc85CEP
ecTM+WvCoWmZ+Dvlj9VmpeMwrXVu43NF3tDe0KjWFEtPHl1xbX9El5eouimh
tHP5XMpTnvKQhzzl0axuxuZKJ5MxefmObwtWpKLubpNRPnzKjXn/mO3u9JYd
HabUN/lwEW99R/V4tiWX8pSnPOQhT3mM3Ju0e2Mpf0x/0s1v/c4cdK7Vd+Kl
Kk6sOObSuMnJtqg+5vCepsnOXFK+1cOs07mUpzzlIU95yGO+15HKP08/Q2aJ
zQ/7Fc6rufnhHz8+c+OxfJfYevZeeLwhanqdPz3osHLWjV9bcyhPecpDnvKQ
R92WJ37tPR6LYuciL519nYlN83pNdg+9z0pRi5cdO+QFk5Q+Rq8reLDipvB9
27bnUJ7ylIc85SGPh9daTj2eV5gj5tUbd7FrCLbmmdTyXHgPM+cFO7UdQ3h4
VRlvWtSZ/ba3HJs5L5fylKc85SkPeRzrcHxOl4BcXBhUw/fMjBto1il85bgz
T/Ha8Natigcd0Hj35Y+ZPR4y1vlZLQPnXMpTnvKUpzzkkX71fMctsdkY5jrc
p/3TEBR41RuW6XcdAw3G1s747YCjZRdV6Ob1ipNtm9ik2uZSnvKUpzzlIQ/7
s71e1/0YB6O+9a/v/5iBnLigpkFPn7FDyqVRSX0cEfdg+rc5lQrzUZ57xRf1
cilPecpDnvKQx+hB+6Z3ansGY2/VSzq2LRevs3fFxA9+y7crYjafjHsK7M7x
vbbuLRvX6hKwxTSX8pSnPOQpD3mcsH9Sc2zDYL484fHyZIUcDL5z4c2S90/p
Z5VV7fpKd/qvmPmx/N+uHD7ff7pZWg7lIU95yEMe8qj3Kuf91H/iWTv8Yu73
Qxn4Zrvh6CBzR8yruzCt1KNEjlz20MpmdwCdd7VZEGCeSnnIU57ykIc8tlm9
f1NrQQLXrje/VmdmGvKqL8n7VjEQR94V2bUwMZ3HQ1o6TloTwz/nvXN6VTmE
8pCnPOUhD3k0mNup5+GIeJbvWqlWteZpOGc1acrrqiEo87DDiT1F0vjj8pFd
X6cl0XvBxrA279/+5yFPecpDHvJ8mxVrEGAXz3KHgy4v7V54fp5Rib3mhef7
+rRp1SOcdUeNnLFscSLzW45YnlEtBfKQpzzlIQ95XmxotLDHkxje23M9oviA
dBinfw/uvjYMRWemrL710om+ayqkvP0jjs43S20YNTgT8pCnPOUhD3lefNjN
+lfOW37/1H5Vi10ZyDcYnnL6axxK9Mwd2PlSILvcGb1ySnI8G31rYVL5Shrk
IU95ykMe8vx73oF6k685Y2nRY9vnVkmAdd1V6969T8eIXwWzQzuncc4Op+t1
NkWzg2WF8aueREOe8pSnPOQhTwMD1Olj64uyodOqt7YOgvGUWa0Ce2fDtGjn
nesK5635ipqVnt33pJtJXUtHnyDIU57ylIc85Dkqvssp2vmiXVSLToZWQfgY
v6NVA2TjVVZWjMfrDOZtbfXmWdEI9ri4u+YU21DIU57ylIc85HnWaniJyCqu
GNzQ2vXwiDCc3Wdf17RhNkaFFRt7r208b6Que17+Vir/9LkyzftzOOQpT3nK
Qx7yjPZK7fTusjNCHi9ad/dYGP4Ij7BKLsxtba2/rshrFsTreR0Pt52Yyf2t
vddtXxUBecpTnvKQhzyzvj9ZXdwiCPlHjXNXbveH2+8j25YVz8bF+ILkA56x
vDnvVt25e9N4ND7yS3C5CMhTnvKUhzzkueFXlwpnr0Wh3p0Zduc/7IfVsbSW
v85lId+m4ZWQwrp4VtV64F6rCJYdcTZvy8wIyFOe8pSHPOR5cH/Cc6dF0egX
+tjHauhjujW5dnLmsCyUnNJ1bZhxFit8rvlP9iNnzl7ocn/x8ijIUx7ylIc8
5Dktz/n8mOHhKNFp4P3X5x2RUHnWjNG1shF6aGmPdbMy+Wuqx+1y9wNp3+P6
xBU2EZCnPOUpD3nIc01m4Hm7qDcwaVb3VYN64Ti19+qnZzWyYfyjjEPjLsmF
/aOBa/srSbSYW1DSYHwY5ClPecpDHvJ0axF1Of/qerDFh/lmttEwCrE41HVa
4f20TOy3/3UMcyI69OscnMbzlyzMfJtHQJ7ylKc85CHP7g6uuyrUfItAk3NT
ckeEIH2N49waG7PRbbHlup2rE8g5Hi0f10vls10tmmXOD4M85SlPechDnsuC
FlvX2hKKxVW9XB8Y3sKD4E99w55k45xz4DEro3Q+/x72rOXiOA7sHHG8RXQw
5ClPecpDHvKscD1r57Jt4YjKX7B8s9sNrqu/bMCkEdlonpdzbECbLPa32h9W
cVQgfzf9NWrHolDIUx7ylIc85GlTtEzCj9wA9H9oP3Z3fDDgtfity/4suK51
67bHP4thPi1bLv3Tk9977V7jNTIM8pSnPOUhD3kGW/VbZHr7CuxjOzuP6p+J
re8MN9jcj8ODgy5X6zfIZq9uN646T3GjZ+3QtDyvUMhTnvKUhzzkuT5zw4S8
W0/ZuNiMnT7xOWg71Kl/6Zm+uLPiVeuw5tms185rY2IXN04Ji2pb9V4o5CFP
ecpDHvI8k9/g+9A61qjXsN358wZZWN1hy+v4rBh8H/Bsw97sLG6xex7yyNaN
IQG2y8fdCYM85SlPechDnk1Dmyf3PBCISVXqbjv7NgIxhrcums/IRNKoOX9O
np1Fs5YGo7a4uzPKsvLH1scjIE95ylMe8pCns9vq2vWPR6FTiZTUoD0vmTm2
xJHqC7MQ9Slr0rDBWUy4OXRRWIQHNyZPKfLIKQLylIc85SEPeRr49trwpXw0
Xi1t8633uUha9PvhVO9jGirEDTYZujqLBtebFZjWdmWxMvHnpg2PhDzlIU95
yEOepU2drzIrHHkpo/LNmMTVRevsfWCbhIGHH2652aWw73oNO1mr3FOa3fj7
pfu1aMhTHvKUhzzkGZv4vkyjF2Eo1efNge01UnigXOVok2OJcHcO7Fl7aeH+
MmjfP2ennmF5mxOBZdfFQZ7ykKc85CHPEQ3jT/Z6HQubb2dCNo+MYnLG0EMr
0lNheTP8n2VGGTQy3X0AeddQadCUNidHJUCe8pCnPOQpT7v1r74mt01E306P
PTs2t2GOx4tVjazSse9nmegRk9O51qBjpXs9ifn5j0dFN0qEPOUhT3nIU56h
5U3OBC9KRPBBlzq2Qxyxpd7SknvqpKPP3Bldty1P59fGBquzbjjApo7Fe6fW
iZCnPOUpD3nK03RHhcxXY5Jw7HH/e1krnbm7i2uNlr3ScG2Q5c9aT9Noe8+E
3d++4USWOXEtOBHylIc85SEPec5cFVR61V8p+Dyvg3t543heeHw54vDhGCwO
uliq/K8UVrVueKz9lhg69RqW361bHOQpD3nKQx7yXNcselerL8m4ef3nyZgl
yWw7oMxY55YBWOU5KHLrjxR2GFpu5I1iCay2acK0gjYRkKc85CkPecizfNip
eo/qpiLqD8PZTW4kcFDfsIXW7qH4eqtM9VLBSWxgtGVHq6rhbDjEfPYD7yTI
Ux7ylIc85Gnytu72AVEZyEXPu4GOwWzh8eV4+6aRKPqi6JiopVF8uSL/So0u
J3Fs2r6gVdezIE95yFMe8pRn60fTUi+vzEKa2fsinUt6ssBxillCiQgEDLI3
P2UWwuhqBzKGrffDTLvI6tX9siBPechTHvKUZz8jg0HphfvU4YdD/NI2e/PM
m03ncn+HwzLxQ/7EM+GcY7VlaRuThxhc5s71uB7ZkKc85CkPecqzbMsdxw6G
ZGLi322nXJ4TzB5R7iNsO4fiR/jWot6FuSI0vMfzGxsCuK7aVIvWkRmQpzzk
KQ95yLNKfJHRVTwyYNBqbJkn+2O5efqnHe1MfdC703z7rz1i+cU/e/mmfTFc
bv/64oHZqZCnPOQpD3nI06e70ejwoCSEXkxfGDYkjWvKdg3uO3EP3+bf/tyo
sP+1yTI4d7tFBMdPmjm9Ust0yFMe8pCHPOSZW7Dwk/Usd8Tbni937GkO39p1
/vzPVHf2exixqfs+f2Z4zapdw8OXlSafjuv7IhvylIc85CEPeV5/1eFokI0n
e3cYfHvckhx+mJ7jlLrFi+4bDmPZz7u0m/7zfYP5nuy/9Wr03Y65kIc85CEP
ecizx6ik7oNME1jDKmRA5Wvp3HSv3cx7811pZty7WnuDG2hlmlkjcr8Pfbxs
Pm8qnQt5yEMe8pSHPE+O+DlgaOGeX9fvU/9TlWIYWqblmmNPTjEi3yndIsgR
F24WlOh7M4AuC8c7jjfJgTzkIQ95ykOelS/fejtrXy6Xla0Xl1fmOc2/xg/p
Pe0NvlxbU6RHnAsSv5dacWVOCK2vO2f92JUNechDnvKUhzzj+jzI3rUth+aP
bWPsV7th2ewHX53+952m15z5uzJdUG973PS5oSHsvvmq7bpl2ZCHPOUpT3nI
s+9HP8saXzPZ57jVhOoLwmDYbuamNf0D4fDKsoxpd1e8PN+4wYmhIUz7Mf7q
+93ZkIc85SlPecizdAs3t+pVMrn8MMwbTotEoJPvwcczgmDkEBK2eo8jnFuc
eDPhSATbl1z33Lpwf5WHPOUpT3nI89S3DssyvmdziqXPkfLtAnDxXs2zj2p6
oFXZj8Hb/znCKdFxc2McE2k2a8jhk63TIQ95ylMe8pBnmG3eR5OXufwxN2NI
nRmvsW9Djdmzv1+jocFfLyZWcOQAn/qtjzbPoH3rc9ddfsdDHvKUhzzkIU+j
G/f+nLgkl1syLfeF1bPDubwuGSufurHhftuRC/s58liJcP9LczM5tOSVVd9K
xkEe8pSHPOQhz1Ofr3UftTGXzZ2+Vpy74RbMVi9p+MHXlSPnZRtYTXZl+tZ+
V070TOJCz9dGCV3SIA95ykMe8pBnuatXLJ/UyGWm8YdRZq3c8HmHp3/iemca
z9zXatuht1z4amHfMkUdGX0//PiW3rmQhzzlIQ95yPPx/oBmLsY53D3Ucu2t
DgHYGGU/6u5dFx5ImWp91NmRdS/bdO74kFh60MI+ZH0u5CFPechDnvI8+rHG
3Dl/Z7N/mVzP3YX56oZxg26vKzvxnGHnYVePe3CMfclrY1PfsORwu8kNf+RA
HvKUhzzkIc9+DpfL73uQRfdiEb98rkWi8u4zZib9HPjtwbKspt1C2G1geYMf
r+PZ69PQ1QM7pUEe8pSHPOQhz8xqPmk237JY4ofFxZWPwtH49HWDzENveL2Z
Zfr0y+H8Vc3kssP6FHbsYJ4aHJgAechTHvKQhzyfpj/uXDascA7PK0i0NnfB
3JN/ONZ+HMSxZQ2m/BkYwsdHBk+0Xh5P1+ZrhiYOToM85CkPechDnrdWXezr
Uiqb5S/3e1F9ti8P7Km+Li0umDv62ob/fTiYYyoe9Zs36B7vzx03zaliDuQh
D3nIQx7y/FTuSO86nzNZsuOzuROdwnh+El4/iwzgj+I/Mq60DufL72dcW030
wNhHf9k738qCPOQhD3nIU55zRx4tG7Uqm1crTsqev8qTr2+esV6fEsR1HRqY
D5oWwqJRrolJvx/i/va3r0PisiEPechDHvKUZ9bHIQWbfHO40GvujeJLHiOg
+MVyocv9uLlon5gGA/zZp+YnGE32Y4tKfps3PM6GPOQpD3nIQ56RYQaz/ANz
eOdrZkLUWxeU6bek9J/jPelpWD3qRoFfYW5I8W8aFs3MrG4mSw0yIQ95ykMe
8pDndMNnG1stzeZxL88412gnGg/7+dF0VCg31rJO/vTJjyvu5S73yYxi64JT
zWr2zYQ85CEPechDnlFFa65acjeJbab26121fRJ3zz30l//6SL6vNH5jvfBA
tjN1X97FIJDBbaakWqUU5u5/PeQhD3nIQ57+XQ70/isqmnsfZY96vjGdrV3f
xH+/GMZDm0+ZTHsezlt9O/wuaOPORNdJ7wLOZ0Ee8pCHPOQhz8Yu83vcLcy9
d3+1HtmmQgIdfatP6PM9ir3m5E336hXFbmMWbIk2d+WbgnLt2/+VBXnIQx7y
kIc8b/zcYHxjZxY3mFac8cbAjGcOn7n4pFw0jecZp4yzi+JRt/AyzUxcaNAr
pZV7yyzIQx7ykIc85GnTuvutEd2zGFV+RqTpbH8sqDlihvvlMNZp92FrrTlR
tLX63n/nV3e6Vwsv0zU3E/KQpzzkIQ955h8pedOvVBYTBo0qGJBwETusU5x9
PGK43Tek+5lz0SxVOfVDvR/BHDfbKt+icK7KQ57ykIc85OlbzXJSlXfJ9O3y
58sij0PoExwSc3RHEtOqrnQcXLh/jAjNdLhxPI4LB527kvYoFfKQhzzkIQ95
Xphf3Tl4ZxwnzvMuOrlsPOubh9gHr01m/bpd7GyGRLKCz7OZO23jaBb0qdiJ
+6mQhzzkIQ95yPOmf9SLuWsS+Kb/oB/BFhEc2r1z6+xdKfxmF7520Y3/fS+z
M+zHgrdEl6b96ycU5uR/PeQhD3nIQ54xzmGLvDvFcXR8Q7cxw1zobGM0M6l+
JmPPvTns+DCdoedu3Z1jFoXR6x93WD4rHPKQhzzkIU95rp65YkKV0AgemTcl
KW/9NfY8HTJnQ9Fs/kJ64x8Pk1m5Quk/f7okY/2q6ocfvfOHPOQhD3nIU57T
6344bFgnki3GtMjemXeH15fWurQqK4sVq5ovxuhMfu4Ky3Y1Q9Gh0YyJh/4I
gzzkIQ95yFOeDjuGPto1OIJNDTaPsy3iwIo9M38+LJHNmm0Xv37/LINXU67P
SawYyj4tLy+9eSoC8pCHPOQhD3muu2n6efiaGA5xSGg3dqsdKw9oUtujXhYb
1YgNvvY5jsV7Trp6uW46Y7vEjP7rcOEc+ddDHvKQhzzkebr7pt39olO4M7NJ
w+S4e6g7t9yMwCEpTN8xLXJIL3/+vdLu/eqeOewSa765SYYb5CFPechDHvLM
mzXgXf8bOXSuarTMNN8erxc/uO7zZwDjCubv+eP2OSaHRJ50zshl/U7Llm6v
fP8/D3nKQx7ykEe9vF3mX47ncp3JohuVi75gi0HudzYtJUK8PrSrP/82TL92
S671u7CeWrS9faJICOUhD3nKUx7y6HC34fyv39L4xv/lm6C8UL5wdj1Ro1Qc
xnsd3Pkj8iCujTDoW/lrOiuM2hD09/0EykMe8pSnPORR7PIpn5DjYTxV7933
mkWT2aNd6Jxrb5OwzGr/K48pbznt5qsz/VYmsfGZjSN+fUulPOQhT3nIQx4f
FpdFz1U+zK61+lyz3ams9kf/WbtMktBq3BVDq8GhNCvV7vnvXvH8GFd0c32T
NMpDHvKUhzzk4e7et3nrtQlsWL66+ZuZkdy3dO60gr4pmLK8b4WnVeLJ/E3j
TG2j+KvgnO29LymUhzzkKQ95yMPy7PAi9u9TmGrm7F29bTDCknLmNb5UmM/m
ljqeXS6FP6zMWDndnUOuO3LMgBTKQ57ylIc85NFtWY9Gnf9MZHTvLraDKiTh
zLhR2T6V49ChzBnjxXlJDFgRvm2U2REurTui8sSOaZSHPOUpD3nIo8qx5qYp
VVNZumdaCveGoMbCjlxYPRH1atSwNmqXxMGdLK/nBZyCq9uigl8BaZSHPOUp
D3nKo5P1iM0NFqUxe8PUlN7/ePGQZ8jXs8sSUfCjx55GNZPYZN7bY2VfX0BZ
j9LnFyekUR7ykKc85CmP1bcebkLrFL5xz5m3c3Iso1weX72XGwfLFgtbb+pR
uG/t6td94+Q7SHcdMaHoszTKQx7ylIc85dG7ZaNdXy+kcs3+f6qnnwvgoa/1
Wjxcn4ivHfLtX3VM5udBVwKbtHBCdZSMPrM/lfKQhzzlIU95+BcUlDNtk8IN
hn8PmDX3FXJ23e7Z2S0FZcyS4srsTSbqDq1/u4kf4k/erVm6sA7lIU95ykOe
8vAy8Orbt2oSK7Yem/egXiB8coavv1g0FZbRjrPLL0ymTWbU2x2//fC8lt+q
BX+lUB7ylKc85CmPnk5rXOKGJfP7vj4b9n11xNPsw49bbE9FG9+HVwYMSWX7
eQlhd3Y/x6Mpj8eueJBMechTnvKQpzw2Tpyyd+vPRA674DBkSjUPHls7wfSP
Bmk4NC07/8+EVLZoN3OYjZkjS3xYc+9mchLlIQ95ykMe8jD7PbxiLat4Nu57
akWnNpEc7LdzTtHiqXjb+s2IWi9SudvBvGRujhP7TXwQPavwfZOHPOQpD3nI
Y+aJvw5YDo5n6t0KA35uiePAZrctLg1JRutpq1b3sM/g4KIfa6we6YlgLG/y
bFIc5SEPecpDnvKoavbg1OzF8fzktf1d3KM4Llu0x/dNYd+NCb4w8kiPNG4+
Nf/RuKNJMHfIr3My+hXlIQ95ykOe8ojsdzncb24cIxtP+rLAII4Pr9rYfJ2Q
gr33Lu+3NU1i4GCHElsOpOG5XYn9OVUf/+chD3nKQ57yzN96eoRRYCRDNwSW
KBoXxt1m74Ncf6fj1+snV/cuTqN7I++9zRclwd7y8YH1i57/5yEPecpDnvIo
uzl+s/frCPoaZZe8X8GDW/0P12wyPgtd5/hV3u6exXYjjv70HuyNUrGn53r5
hFIe8pCnPOQpj7VRNbtPeRbB675edl7/eLD+0t+mt02yMP1qsfM332ZxjeHW
rK37r9K/yYAebUMjKQ95yFMe8pCHzWTbzS6WYbya925iyPN4DovfnuxkV1if
O88MbFMlmwO63c4PWf4YP0JmvFrbIYLykIc85SFPeWz/WLfFveMRPP3+qfPb
qpk0+7ix8/ipwVjZ+np7o6rZ7HtmS17M2VD8ve755pvF3SkPechTHvKUx5ag
gmJvPCJZ7MiIb5s7ZfHqvTIWm6Pd0OJjhk2p21mMM9laa8Pcwtxm5e/U0n7X
fx7ykKc85CnP1fn97x6aHcouPWdHZRVP419/JD68fD4e1hY/npUuPD/SqHib
NYXnV3ZoFGVktwvykIc85SFPeVazfHih7HoPtmlf4eLdEH8WucYnjkVzcMZt
Wnz9ZdlsGGj2Mn5dGI6tiN5eLejJfx7ykKc85CmPuYs9nl0a8IbX7MY5Wt+2
4vgPcdU3PMjFhhKJ66dMyOG27WlzyvoFwOfV3rIdW5DykIc85SFPeXxqMebl
t12enNNsomf+g3DWHe/SJHFTFm6dSYzJ9s/hugGmZb9v9MGj1htOPinhSHnI
Q57ykKc8MiMtXjoN8+GJ8gb1DapmsY5Do1OeDyOw7XzXKjfL53LTq+plumx5
ByNr63n9PzhRHvKQpzzkKY8e265eLtHbk3lPJwytlJHDkFKHGo167gTPhaO7
XCs8H1bb+/ltfgffbO+ASh+dKA95yFMe8pRHZYOns7q08uDOP2zH/7LOZKZd
qwHVT0Rjmffl5vH9cpnQq1S5yBceGJ0/eUOXM1coD3nIUx7ylMcbqwIjb+e7
LPvtwZ66beJ4fk4Ff4v9mRgxquyR92dzuDeh5up1j/wx0MHq8ePcp/95yEOe
8pCnPMebbq3Q0nUdZmSsdB/SKZBJa587bt1T+NwXjKKqXsih7fSrpe5Z+2O9
lVXnNY+fQp7ykKc85CnPCvMMq888ZoOTSwICojcl8k3KldAa09Jh0SjW6nRm
Lts/HH7VwvY+/yqLvQVzLf/zlIc85SEPeXReF2BntTwQlr8n9Nn+LYOeFnds
Li2OwuLjK9uf7pHBe79K+7c3iGHNB9Ze9aoEU57ykKc85CEPfG2dGxAWhk6V
Zpl+Mstkcul7z8dZBuPkvZpLnl9O4Z2Y8e83zIhj/UD3SZYdYilPechTHvKQ
x7B1qZMPRPkhpPbcxpvS0jhuRnm/Wr0SkF/vTuaWvRnM7tZzxr0SsTx9w+R7
1TB/ylMe8pSHPORxw3DPybjL3jgw+aCbv0cMD5V56fJPhUycOnjSIiIyh2WH
Dq58rb03z06vedCl05v/POUhT3nIQ54Rq4sfOHzNHzvf7pncMSiYkzv1MT/9
JgtLsyLqnjmZzRIX23teuuuCjau3l35WIwTylIc85SFPecaGXHhW0sANt6a0
abulZhR7RVcf/KJ1Fu5lhW02DExmv4pfrK9EJqBtzTUPjz2NhDzlIU95yFOe
Ve4kdCqe+Yijvtq3PhATy9jndXZut83Eua1ZRRZaerG/QcS2XyMzMXL6kV67
msVAHvKQpzzkKU/nvMjNbXwCWO3FwVr1EmN4Prv/1yLzM+C14rrN0jvnWOXB
ghoPXmfi1SynReahsZCHPOQpD3nKs9GYWZ9jK8dw7srj/8RMiOMYr45rb5ZN
xQJjz47X34dw/u1XXT1nZaL63ORN8dGhkIc85CkPecrzer5Ng9xiCTQ3ujdh
2t1EnnS7s3n99Xj8mvEr8NfjVJ5eX27Fh03JGOlwOCK305b/POQhT3nIUx4T
LVsn5r5K4Hlbw7nGLVJ5zW36tF3TQtH2Z/sj/6QWvvcvdqz7Z2U83PLTxwZl
eVIe8pCnPOQpjxRM/zVwbSIrlYu0eDsznUVMn9UONz6P+qMmVI8t7CsVP/QO
rTcjEaUe7k5cNuMB5SEPeQ761yPy/f97NvnXA133ZnT5nsRufl+qNy/MYU/K
GXg4dg3k4z2Dfc2bp/HOtKx0o8L6LJNtkfRzRcB/HvKQhzzkKc8HBzqWW2ia
zL/WWnnurpjMdvdWtS41JITnnkVnf2uYSrPNI9I+bY5GuVGjcXV9HOQhD3nI
Q57ybHi52+UNX2P4usnyd5UNsvi66gKf10EHOGiayRPHmilc+izfoHRgKLoW
3Fg1LywR8pCHPOQhT3m654fsP1/bDvMt+y/8/C6LBuuvDR4aGYnD1bq6v12T
yOtnJ/jX9Q3C1I5buni3ToU85SFPechTnt47bvT23BqB8LynveJfpXDsrVXH
pnZKwJBfVR6+LBXD/Nsm2/sW7p+lglpfbHY7HfKUhzzlIU95WqzPdV5/OwF/
eFvfNvNPYJuy5a+6ZcTD9huDWm8O5J3RV4e7OMcgePjdJXNGZ2DJv579/vWo
/K+nPOQpz07P/a6OOpeCH5/P9ZsVEsuGUaE9WtaNQ/sSdYt0u/6C9yy2VPWs
lIQTibWWJ99JgzzlIU95yFOea7iq+u/FGfgxtPKdDZMiOCP+fofku2GYZflj
eM7Xwj4WXn65u1ka+vWtF/9kQxLkKQ95ylOe8mxdrNbKo+OysfpEslfF+iEc
Pyr1Xd2X7lhwc3OPAYY+2Lre8MjR7EzMbNIt58mMSMhTHvKUpzzl+XTBVoMO
C3IQ//b5laC4QC5fEVln/iwrrhp2Y+Jxn0CUbJpneMY3G50aXj/ZaME7yFMe
8pCnPOXZuuvAxPpzsnG5kWv/zjcDaDSg6MeNNfyZFHzJbGlWIC5Hd6jdck4O
6hmYPNha7iLkKQ95yFOe8pw79NqDb+UyEFXtTv6biv48Mce4ndGuOOL4nUv+
yQFwHGXpu8YyB2l2k/wGDLD+z1Me8pCnPOVhMevelZkhSVi5qtgLqzqenN7s
JDuP+d//wM51M68WhJLja5nXnpWD7U7TfnedaPafpzzkIU95ypPfa9oY5xXO
i8xqufm1XjEe9smb32Zy+++th171iESb148j7j7KQosU4y82J19DnvKQhzzl
Kc9jjx2KF/cJhvHiUoMDf9zF6ulGo2KL57Bx/e+HXoclo6TRq3ltlibD/N6c
q4kOAZCnPOXhZfj/nqP/9Xz0r6dZ649LB5cOxMEj/dba/fUOg0uOfjfuQzbH
W/Yad2prFgISPZr0qxmIvg1bPHP+Ggx5ylMe8pSnPD33Oo1p7xYIgzmH8rdO
eIFkw9HHXxvnsOPkGY2zW+bgVfbWoRMKHPB/PN11VFXb+zVwbMXOa3diXBW7
pt3dgd1id6Gics1roNgdiKKIGGDAlBJUkEYaDt3YHS/f352+/3/GPnuvs9az
njnGjsp5tYwKLAuFPOUpD3nKU56DawbujOz1Gh4zdg4x/xRKw5auWY/Ss3im
eQGv1z45iL357nSfGG8Ej1swvc+DUMhTHvKQpzzlaW1R+veqf2Jw03gptwbk
518H8+2/LsXwZdvHTf+6mo3pBw603rwmAjZbVz88O80f8pSHPOQpT3mOdr3a
MfN7DOY39y9QY1c2Z1aqf+CN3W7+nHPmiefsbKSHv3ZyfhqDZR6rPPj2EeQp
D3nIU57yrH5md97rjxHYWuF3Q99Xmdz39WShemsjYFHK8sypVdmYmrYqaFR4
DOy+PXzX0Poe5CkPecpTnvIM+haWZdIqGBEbMg83uJjCFZt2efl6pCDawjNr
6PZsuO62eHv/dgwulfXuc8vHCfKUhzy//+fZ+T/Pof959phboeqA3YGo4e5Y
Msw2iU4vN2bVj03DNqcK49J25uDfziWPNbkfgUnzbCMd9kz+4ykPecpTnvJY
nWr6wfHCCwzNdNncYUM2Fx3c9Sv3VyTmv+z1flB+P5+09ZzJiFxXeD36x+/7
kleUpzzkKU95ysMkt9MswyYv7qpdql2RY3k8ldX5267GO7Hsw8HQT0yDRUmn
3wndn3L5FaNLH8qkUB7ykKc85SEPh5PHHS8aBfLW6TXzN33Ir3t+Y0un9LtK
82+WdX3vxCG9RKjJiPoPWO7Kl1Zz3mZRHvKQhzzlIY9yVncKBJraAUapn9q+
z6P35b6pxlbnUGzT7h29LvujqlGtcicsrbmz7KdBRnXzKE95yFOe8pBHco+7
U882MaDvjBdDqxfKYpzHsAIxM7ZySaW1VZzTHRk3an37yNcXeH3uiuc3MvIo
T3nIQx7ykId57pBXp4MyUcYrYfey5AQuvnu36rZz7jR6mtvf0DSQr3dc6Tdg
kScNj2oGHTqaS3nKQx7ykIc8QqMMnytXysUXXNjRYLETTe62vttnchgPxR1M
un8vjGXvZj0Zfy6ETUeEF4lak015ykMe8pCHPJqGfKrVp2Y6jid0i2laLgrT
wkc/8c3fH1dUmln+1V9h+ePj++6TZQwvOseMWnA5k/KUpzzkIQ95zJzm7xJn
HQ3jwKbJ391SMexlzxtXXxi4evCQxblPQlm2w6/0s0axDPf4lVHySCblKU95
yEMe8vjatGE7o3GncdZw0r/wgBwE3lxf+sGzSD6onTjp7o04Ts5rk7DUEMYH
cXsqL47LoDzlKQ95yEMefzmcepCVGcQi5druKnMnN//3riyog6sscMH84rf8
cTA5U2ql3a4Abk4elVzLMonykKc85CEPebgUrF6z+/JwvnJ379QlMxvnU8d+
2rc9ALfNn00oMzuHE6rnhtTMDaLN0XdZm5KDKA95ylMe8pDH5u1WpzpEBvOv
2T8tf1tmob5Jm4yTLlE4lRlVq5RjNiNOl2hT8ngk+12/1WbsUt8/HvKUpzzk
Ic++Buy3SfPjiOVN4r36ZmF//eVjtnaIw4XAe4vS2yZy0vlmPz0GJLCRX4GL
lx2SIQ95ylMe8pBnU6vEYm3fBbLX3YpPJ1TJgu+5G/bFDsXi7oBLEzLDPHjk
Xa8s+4EJnB0wuFWXhlmQhzzlKQ95yOf3Ew1jDuyOYQ0b66iM7DQU+Wy+bM/W
eLgsT3z29GcYPj8a6lty4msGL92xr9OdLMhDnvKUpzzk+WpNQau9GxJpbNTw
bVsm4HBzZ8dOZZKRUNs0Ze/ItPy+tuuYy46H+KLnP7HHM1IgD3nKU57ykOfj
BkczSo9NZHT68RtFkoKw5c3cA4F26bj1xCPE0zgT752c3Obmr/f1c5aNcT8R
D3nIU57ylKc8g5d7eO+8Gc4a11OXfirrxOWrPjmEhOcg/fxm8w+j0rDisaNP
j7FJCD+8J7vD1VDIQx7ylKc85bl5+XjLyCwXlB+z99CpRmHslbP5oq1xLv61
XzA0wisOXS5PHR2fk4l/m89wTf7fuvnPUx7ylKc85elg3mtTuE8cAouVGuQY
H0nHtllL26SkY7XhTuXr34MxKW75vpp18utGYIylYVcw5CkPecpTnvIs6uL0
YWVKJpbMr30o1zec6226mM1pEIV2LkXrPjrvhzov5hUr3zcHxVM6dNl9OAzy
lIc85SlPef7bZsdvG5M8THTcdvlluees2v1m+TH9Xdlh2JXrj075oU9fu31H
++Qg4+EvrxCbMMhTHvKQpzzlmXlzzNrD07OwYV43x3Wr7zB+c6vipZcm0LVa
+l8fcl/i5ukXydMH5aJChRE1F696BXnKQx7ylKc8S6VMvGVX3YCophUCPD/a
ccWla9UrGGXxmEfRQqf2OwGF+jRMy99HSxh1mlSywO4/nvKQhzzlKY8LB/Na
1izwDEWmd1zRzd+Xhe4cHDkvPZc9bS+lvzoZTKPJj8Y8tstBfGG7RC/zV5Sn
POQhD3nKIzqrzfOKN0/ALNcnKftUKLe82j1nWP71FfJ/5zA9Npk3u+f02e2f
immr3CpuORJIecpDHvKQpzzOZpWfm9j4IOL2D5u/fXY4HSf1dJn5NYcXIgYP
LHQ5l7lr7pQu+TkQT7qPOxE62pXylIc85CFPebwPbxD/1G8bY4sX9htQK5jz
3u27/dgxlzOHtDV/MDWXjV9sa721YwjnmyeU+dvTBf1e/59HhxL/5zHxPw95
yEOe206a9b5i84hLzf2Sx1z1YYHKC4fk9ctj80Obfp4uncYCLav/GtI1hTuO
ze5UNuo55CEPechDHvK8dy6kU6fUcDYyK7/ft/F9fgvwzLvhmUPe3+sytE0Y
3T6aRV5YkcN9269P7Oj1AvKQhzzkIQ95bhths9A4M5kjrU41W/TwCU/VWt7T
9X0a1/udufb1MRFnXdes0qM8du5ud23RrSuQhzzkIU95yPNcdJ+rPVZl8oPl
3Q2VXP255D5sTs1PYOib4C8fol5jUmXndUHlc7jesLLR/i6+fzzkIQ95ykMe
k0b4f3aOymL5pUV98SuWxV+/aF1/oCd/HS1TZNyXOLT7t03HK/3S6WZontY2
L5rykIc85CkPeRRua9KuuGsyQ4dv8No6LI1OvZOLuO7xw8atpovOf49Guwoj
F5cvk8SKlTILdTmcQnnIQ57ylIc8GhTZM/XNwhAWqft5xOSYTDbs59GgXGwM
nvbeNy/kfBj63Te/t7mNgd/uP0xc9iid8pCHPOUpD3k0OFi+9LpAf3y3r9Dw
eot0bim3yynwRBJWzMy2nLIkFC07Viy4ob6BlR6fyjhQJIPylIc85SkPeaRV
m9i4yv5UtKnh8K5rvde8d3bb5ut7k1DU6mPcrD5RSMTg4Xm28Qw9vHvz4p3p
lKc85ClPecjjTGTiQqs9mahrZT/gYuudNHnydWMzgwHxLad//N97hzbV7jem
9vYQ2qYn1+0zNoPylIc85SkPeWDupMzvz9Ph2PtEfln1xfmXyVO390zCo+zs
Q+WqGtB/RLW9U2+HoGdA2S7H22ZQnvKUpzzlKY/fwTvCHw5KxcLED6V7rQxE
jlfpsEnLU9BhpseJWTufo3nm3rVxmzJR+8n7VQNfJFCe8pSnPOUpjwE+QR3b
RCfip9X9EaW6hqD9uRcd3vxOw+eNcZWmD7+N8CJ3yz+skoOax49dLTkrivKU
pzzlKU95BPms2NkyMxShv5q9G26dgF23Fx/ePDQDFuvrla/8bwxeXVu563Vy
MjbennRv0LEkylOe8pSnPOXh/K2H0/LFz2Ea/3O5V37f5j65xA3DjCR4DHpX
aLdZNspXc1nXZRqxA9MjptnEUJ7ylKc85SmPnSfnNJ490wP2Q8vMXLY1Gw8u
T5qz/3w0zNr1atR+Qy7mVOoRHdZ1HSMOtx/XaFcI5SlPecpTHvKY6BJ84OFk
R942Glqt0/o8dDW9UGy4ize+j8pLyTmdgcNZh/e8X+uJAhlvKlkeTKQ85ClP
ecpTHqnHEm8Nnh7B4jssjnzdmYPtJ48tumfqiKwZVab2KRKMIR8THkxq4oMN
pYs9ONskl/KQpzzlKU95tBrReF/xAvFslh44fHt8Flwuu/VsHnoPLeb0vbwq
2JvHjF+XdHabR4dVruWNd+dRHvKUpzzkIY+oU0Fd4/+NZcfqX7rPG5ONLVkL
jfIK3sLPktUe8E0Sp+0zvrw3IIhGdycHu85OozzkKU95yEMeY+sFPu72K5o9
x9S7ePVWNn41fb96Q+G7dDzawe7FpywadX9WcvmUGNY1XzCl5+nnlIc85SEP
ecgj/VK6ffDLaC755f+20dEslE6OanTcM5C+CYWbB3pm84ir1fzaT6LpOaCa
yd29jn885CkPechDnh6FlhV9aRzOpacT692MSsOzBoUWN+uTyNn/bq25xiSb
aU0vL5r0Npb/eDi6r15774+HPOUhD3nIo3sRhye+sWTXUhZuW7fk5x6bDUMq
B2Sw1LNfzUOHpbPh9sQp1jsSeT90WlCx4iGUhzzlIQ95yCPC74uPUepO3h35
81n9nFhsteiQ6TEwmxeSh88xG5HOpRPdHVtvT+TN3mGJR4qEUB7ylIc85CGP
tN9Jznm1ztBtcRvnYY0NuHjuiv3B/P55bcfJhQN653FSVtmJ79x8eaD2pksn
hzhTHvKUhzzkIY8W3e/kNva8gA8JHexu9UpGu6/hD8s+TWfHm8GPup/M5krb
3u+rmL1GcSP7mXudAv94ylMe8pCnPFfMazXzavYReuS+P168ThKeuSUVdLPN
4NbBLezTvyTTveTdX2frJcHQ/H2ngXtjIQ95ykMe8pTn9yavq615HMHx23ZX
uL4gGvNeccjtBpl8aDeg9u+5r/nx3XWrgW5pcB1VJeLcdwPkIU95yEOe8iwQ
53nifP54byjofKxO3YD8eloAS87GsYTDmCUpE//hjS2tVy/ul403v+e93Pg1
FvKQpzzkIU95+i64tD/uaB5DRi35bd7THcXNHjbJuPSAfkFWE150ewRXE5vA
DeNzUXNVQDlDvxDIQ57ykKc85elwtlGkvVke55nmrdxf8hTmmlZ2qN75Oc73
DjxqP98F/ft8P7PGOwdlt02t7m8XDnnIU57ylKc87ef3TQ28nc3GZl8rFzvw
mHHfBnW9tj0am9/8qGh83BXJzzYd79Y4GwXOOPwy/ycW8pCHPOUpT3kO2rwx
6lrzDHq+edL69hBfrl62v/Qh/0T06dTG45HNA1ReHFZsUfEc9Ox0M/3OyCjI
Qx7ylKc85dl9gWfq2n9SOWfs2KPpFr58Xf7czf1JKXgbfnSgtbU73x5defny
gjzE2j2vuqqsO+QhD3nKQ57ybBHV3+hc91RGlu+yfsVRH+b+3tN2YvdUGJI9
T7BjDFc4u1/ekpOF5J3dYl+HvPjjIQ95ykOe8viYfqL0nXlpPFjfxKn9jkCO
+rJrxMR2yUhmk0Qn8yR2P1/oVIe5KfnjfzW9y7ZoykMe8pSHPOVhunT5h1mT
0+jwckqDlp/jWMl6c50vGXEwnTt8TtVzKaxqVPXuxPuRaHN17uKfvkmUhzzk
KQ95ymNMg+YN+95IpP+24j/uVU7n1wbh25ftD8HC99+/jg1OYnzrX8k257xR
7tbcQ4d3p1Me8pCnPOQpj+WBpVq//RLBqYMGpNo1yWHRM75tHxR0R3bmiqDg
gkkcbTDO6/PMHb367Bl4c3IG5SEPecpDnvIokjFt/Pe6L1l+RtSVyZ9zabj8
ZvHxje5c+u3D6TJFM3h135w+s2sGwvxO+6ElkUh5yEMe8pCnPLZ1Cj4aXd2b
41p5dz6+Poe1VtoW/3o8nGuL2nYqcT+Xbzd6nVnr6Y86Szss3jDAi/KQhzzk
IU95BFQ7Pr1gIW8OvdD9YGx8Dh+W7H9t5exQduzdY/G9A3nc2sn6xpBsDwyz
qhxWtNXdPx7ykIc85CnPyb0tm520c6XrRPvaZlvz6JK040OdUu6Yftmh5vbN
edz9M2pMvbSn8K4W1aXxIzfIQx7ylIc85WllmLHzxGF7tlg4dPyboum0bOrd
60y5FGR6Xr0z2DGP7j7Vn0z/TDRxiEwaseo25CEPecpDnvJMq105pVzSJVY4
Pb3uzCtJHPNq59Xq3TJQfvniZc7hebStFvDe4rwLJhhGHqha4CzkIQ95ykOe
8mx4ZdH59wtvs3AHnxEnHTM52Or1wOH7DAjb2Ht1WFweTe62PDhw8gOUcrhm
PTnJBvKQhzzlIU95zq5k/aFxghO96lWpYf0ij3eGdn7atu8DPJrWruG6jDxu
Pjp8bvmvTihg9LSwrddoyEMe8pSHPOU52erd3nPvb3O22bHy//v+i1PWiO3t
7FxYs07/wu1i81jOtLDd2L13MOXk6irzLG7/8ZCHPOQhT3k4rAnZ8m3EQxb5
+HJ5uWt5vLnm4aEjoY9xsdDbgJLz8rjE48a/5ZrcQ9L4wtle+59RHvKQpzzk
KY+X5TsUc8h4xuWD1jna+Obvy8PWjbm1PRKu7jkurc/kspxZf7ebGx0xffW3
1wPbBlMe8pCnPOQpjyutLS9V2+rLZjVPRxjn9+Pd9zaKiToTgweGLamGq7lc
0XvC6KjSd7Bz+f1tH9OCKA95yFMe8pSHQ/PppWu/8qJheVJRp/x+sMHTn8+/
e7qjdpsavw9PzmOXTn7JI8d6oOb7o+uDY9wpD3nIUx7ylMdnuxHVty5+SWz8
1aL/xxzeLra759SwIHq7WaRfbZLH5bY9JhTp6YNQvzPGVe/9fw95yEMe8pTn
8dg3w8f8CuLsbuUsK8zO4oOxh9fUfx7Nlccmn30QkM1araqUbN3gHtrFzN9a
Z0405CEPechDnvK0mfrdkHEpkAcifNediMpi3PJHKRbuUbzWcVDsg7YpPOd4
rM1uN08GNih0rNuaNMhDHvKQhzzkeeHj57Ruq5/xwYuTXkWcs7krzexpraxI
Xh3iXj6tRSD33J5Su1NQOGfGHAwflT9f5CEPechDHvLcYO/xdne8D4Mz763Y
kZ/XZlt0n/bWM5ImCyu9XxTggd57ilg3PRjNESM/tc/ckg15yEMe8pSHPJvX
HDPk89IQzqjzZMucxjncZX6rg018EFffcxw+Kz0FFvusra/NjaJP9sUnPbsm
QR7ykIc85SFPmL48G3QwlJa3apyKNMpleKkN834WdueD3q1vrcjP38PvxjRr
0jiMQQO2GM4NtYc85CEPecpDnslJVc/5vA/lHJfYJMsTOWzQqnqXAC9flqyw
a15m9VyYNgr282gbwk2N3yfd7eD1x0Me8pCnPOQxZN7p9XNMXvG+3/raWZkZ
TF2QEPD2bwNjTiaNPnspB37VnhrtuRvORkZdAh6sevrHQx7ykKc85Ok5u0uh
n/+444DRiyM1RiVx+pxXBQvWz6BVFduvQUnJsLkS8q/zaAODlt4cGPkhAfKU
hzzkKQ95em0ISnBJiMZc4+MPrtWKYrdfMxZ73Mzgpd7z7x4LisU4953zzeqn
sNSblh+fv06EPOUhD3nKQ56rgqzGFjBPQYvRzweXtiOXZK5dcWZFGtf45/p+
nmrA3iyj5rXeJfJNPbuUpeWSIE95yEOe8pBn6lpeeeuchoYmdUyb7AlEgft/
l90Ykp8L68w2HbI2BZ2mFh1wxTmUq/+a5FNnSgrkKU95yFMe8iwyIPLypoop
OPbVut+TGQnoM8r7/h1bA4903VaxoGUy9lXa0jTr8HxY+kc5TD+cDnnKUx7y
lKc8Z8ZPrmPydyLMwxE8+F4SqvUYsnveOgP7v2g390iZGNR4ZVRz4pIwnCg4
deSH/P1cnvKUhzzlKc+82fXSLixJgNlk14Qpj5KxpOpds2GFEjk/K8/uc8nH
mBJr19dnWBIsvm4/azQ0A/KUpzzkKU953qho57H/VBzmuf3+/PJjMm6v9TmU
6ZLINbZlDxVtGsCcFzVrtb2aho0W3mZGNZIhT3nKQx7ylGfHiInX5+/NzzVD
bCbU2pmMQbf/nrX+f8+L1qo4nMeTOWVI0ut1camo9aLs3A77giBPecpDHvKU
Z82aQcF2y2OQc6LivC/jkuFVc+WOrfl5p0Ddnnftq2ezrlWKQ5ubMWhneuDk
pXnefzzlKQ95yFMewZMtmy4NjMJF5+RzK76lwsrar9leXwNNok5vz/uSxREH
i35beskTdULe5pTcEkt5ylMe8pCnPOq+vxnax8YXGQEXvhQNyc/RDst2jsqN
oKXt3qUVZ+TPw0pNpg6K9Wb8x5bXD7ZMozzlKQ95yEMetZY+eNmq7UueTPxR
u1J0DtzOnbQbfDyYBh/Hh3eSA/jk5P0KBe+H0cbWYUDLYvn54z8PecpDHvKQ
h9uqgGLbmxq4cKVh8rMLGUjbusVne7kgnjw5/eDynGuo5OAT9WlmMEed8LVd
czaX8pCnPOQpD3kUjE2MMZmQn4cHzPDefD8a1Z/bnsyaHcz7YyfHbqoSgPSP
T84u+OHJ/XbFQ6pezqU85CkPecpDHuMuulQ9XCiXvUxfNS+y1Y0fVxz6tjAi
lPs2fJlkFx+KW7WDMh7fPwSjHk5bknrkUh7ykIc85SmPOoevfJqZmE6LSNP+
088Y2PbLpeEXV4fQtXUNfF4cikdvti9b1toJjcqVfezaPZfykIc85ClPefQa
3tPnbn7dT/hr5eavMdlc0anqvtPlPbjaYvuLvjMiMM6ladVl485wxtbigxod
yaE85CEPecpDHo+WD/PbU3AVfHv6zn64O48z611s38fdG4UuJFR23ZmIrwt+
H+0+353nqvXcOPtxBuUpD3nKUx7yaBWzPbrd7ef4XnyPa5UZ2dx2dNSNJdei
8GLB4nYzd2XgZoOzga+HPmR82UZtThZPojzlIU95ykMerYqsfJ7eyB9nrBvv
P9Q7naNHXVvs/W8SVvv8s31QsTyk7GxrOX2LG7IKLxnQcPxLylMe8pSnPOWx
I/Sbxej63rj0fH1Vh8QUur/aWWWNaypCyh2PCInLwoXu09rG1YhBo4WjvN6Y
+v3xlIc85SlPeS6q1yhi/wIPNDOa02PViRT23PJ4+4RmafB51aP5/kOJGG4c
WL2UfzJa5YaMmbcwHvKUhzzlKU95fph9v0PZVS/h1eS41+kdKTwbvfpQh5up
uPdtwbxNv1zxtvtPp9Nn0jBl7AjzDv1SIE95yFOe8pSn8avmjYdWCMcg38xd
9/snMX8KNKtTIg3Xtz99+c0lglcSjwx6vCoJX26svFPGNBXylIc85SFPeT66
t+xU8TpxOJ4XGDO1Qwz9vjasjzXpMPH7Ur711xR+tut4vFr116g7zub+2DbJ
kKc85CkPecoz6cXz/aeeJ8B7TdeJ1r3u8Vm/ziaF6mbh2GhDRJxpFluZjfia
t3YtCgeuXFslKgHylIc85SFPeTYxa50ccTAcv/jyaLeZoSherF3kiab5uWFK
7bEh5zO4qtYZa1vrCNaz6jNqzeJYyFOe8pSHPOTZ5uj+PfcjnPE8b2ixJ18N
KInfpQcNz0TA3V+FXX4lc8vL1isCPBP54GNmVpf5cZCnPOUpD3nIs7SVZdEl
rUN5qFzZ5DqPU3Fnbu2Ha+snI7tK+v3GufFsWiE5c0+RVDaoGFHKPDoB8pCn
PBv+9X8eP8v/n0ev/zzLOIdmrG+Sxl5daq17XjcZHVZ5lpnUJhi7qt38WuD1
a0a5F1zRYlP+/PtYv8TC+UmQhzzlKQ95yHPQ1YxVjcrmcMSZ2HUN9kRhrJnH
1/tlHBhWffmj5Khw3oobnmHTJpUOS12tVhbJ71/+85CnPOQhD3k+KJV0OqRi
No+3btl57eWnsL9vMf7xv7F8vdyuaZeDETzVP31yFet0Ojk9ddu7KAHykKc8
5CEPeZYK7P+rbn4/V7dV4DL39ncZ8yTR6a+FGdzn+vBFjHEIP+zPnXnIkE0e
Kn+lbXYI5CEPechDHvLs/WzolrBtoazt0mrvwSuuTCj93b9klVwu697xgdGQ
O7T8frrE72N53GEeurrJ9vy8+p+HPOQhD3nI08jUuaiPqRPNl59fWGfEUU7v
McLGNiOPe7+ODFmdFo5PthcCOxlyeLV2e+8xqzb/8ZCHPOQpD3lk1E5dfCDp
MqwN0yO6jHDD312LzmnyNI9D8o54/FMyA6E3Dk13iktiEQdnzIUt5SlPechT
HvKIGFCh2q+hV+FY8MzEPY+fIvFQV+53yh+PIpv/KdQxD29ONxwwpIEf/6ld
2pBmsfuPpzzlIU95yPOd36jG34c6o7/Zk7Ujy1tzU4FBE5xj8rh4aNt7//ve
3vSkgc1e/QpBkSv+ARMf38Pm/zwzp/yfh8V/HvKUpzxb1nRzuxEWiO92r9o/
aOrNp2VG+VxelMthjf8ekXgyGSXb2dtYr0jH4QH7zCabXkN0jf/zPPqfR8B/
HvKUpzwf+M1xn2cUh8kW/+at6+DP7ieqOi0fnsXtkYaqXg9C0Thyavkif+fi
Y3iZrpfL3f3jKQ95yFOe8rD3Doj5MTAdXjtWvShTwItXp71qcKdLMmd51Bje
9sQ5fv9+aoO7Zy6CD9c/dt8yiPKUhzzkIU95nCpXp8XBhBy8SloY1j7gEeqb
lW5zKCuMHY9nL/53SjArjw3bPXZ0Buo+Xzd2+QAD5SlPechDnvJYVXtKq+oT
cpA8Z6rJDfcIDM5yvTyq/UM2DH6WVmhUGD2jijQrMyMJVgU+Lx5ZL43ylKc8
5CFPeTyoMN60fX7d9p7U0PDhnzSED9hxxSvYG19r7N/9IjWINqf+sqt0LAY7
/R4uK9o2i/KUpzzlIU95TDO1L7Elyh0efUtx7LMcPLT/6/c3hzAcs7gUF/bO
iz2WBt+0+R6OBWPyZlabn0N5ylOe8pCnPOwGuAaEfQ9hwePh9/2CsvBkzYGP
F3dE4GSxieeWerhzxtidiZOiwzG81pGAmAM5lIc85SkPecrjTMFTvWr3S6Px
DJzZ6WSAk+Mr7/pFo5Ae/3RM6Pcgus2+tP1k9xCMvTe7ezeTHMpDnvKUhzzl
4WBV8Gyvldlcb75rYIUMJ3yssnrN85wYfGqd16/39RiesG1Z71alO7gy8dfn
NruzKQ95ylMe8pSHvc+FLlcuZfLCmwfTV63xo7vNrifGSMCRvMiLfRvFsuKc
RcvOPwhg9pbUlnWmZlEe8pCnPOQhj9BtDUb3b5zKz1efTLhcPYJXK02cduRu
Eqabzyy8I8Sf3qNbjjpRPZWFGvW0PpuWQnnIQ57ykIc8StgfffG0bBLNuk39
Pdsxgm6zDpps3peKAxdd01s0fYm3dqe2dbTI4Vnbuc/+DgylPOQhT3nKQx5T
R/XIGrYjiet++x0s2z2SeYVKVi5glIrG7XsmlihqQPMixard+iuLCw8W9JnU
fT/lIQ95ylMe8rhT8vyBtZnJHNrwYviTQgY2TJi2vGQ3A1ILz/z81DsNP0pW
jf3incix9ha5lS6F/vGQhzzlKQ95uoVVnDTsjYFffWrefPIojU8+Dh/75thr
DKr04GeBommoEhFmznMvaWMTUT6yTgrkIQ95ylMe8nw+efzcZ2ER7PX31KRE
02y2HOzld7tnEHZ+qhY973ACelhdsDBtdhFt6t6t0nBKFuQhD3nKU57yvOFn
3OLSjCe0Df37yfvcXM7IOnHMYq8/vpd6VWXDoOd4f9/vYffZL7DY1GbE5xu5
kIc85ClPecozMzylQucOfliXsexz/585rGPqfitjeBBqdc3ucXarO/v0DWle
YkIAthyoGjzcORfylIc85SFPef6776tFr6n5/b+D6+d9JzK4PNXtYZUaofBq
0G8vTANYeOkyhzfHXmLXyblFO/TOhTzlIU95yFOe1WNtWvy4mIFX5W8cb3HQ
QCuzXs9KXnyFaYaDUw8uuk7nwBVNC5wMw76zF5s5V8qFPOUhT3nIU56NjEfV
tx+bi3PXxrUYXCiUrQwLVm2yv43Dvfs2/1zlKRzXXTpwZLkBq88GjDf8kwl5
ykOe8pSnPK/lNvKtZJ6HJWPrJPyu78sNWS2bHmh+jLMNfQv5RrohZqyX6ezf
Cbgz6WOYaXgm5CkPechTnvLs4jK2br2SeTh+7YjF2G+v+CM85MfkftasaDr3
S872i6hsGl7Cq58j7tzJ2HsxMw/ylIc85ClPeRYPNU5oOyIX7ZZ+PVE8f3zm
Gko2eDjQiavNui97Mf0pbUcGHfAflcj0s4tubs7MgDzlIQ95yEOeb9f8mHT6
US7WbW22KCcqiNey7oRGrVrL2yfj9ucVDmDX7NIdJ//K5NSZWxaOvhkHecpD
HvKQhzxH/th9rv6eHCRuXjC4t3kg9/ys/Gtdfp+RHOSTNDM0iO4xNcptup/L
VZVOJfb+5zLkKQ95ykMe8qyJtqELbqaDJ65OS60axs7PDrjUWmbApYLtlt0r
4MmlEw+nNjmVw5VlC9+ZOT38j6c85CkPecijYe8G1yybpyH5r5VFA9uFc61l
bs3RFZOwxFAu7NbtR1x+3W3W+Wo5rN7M6pafdyTlKQ95ykMe8uhw9861Vqsz
8WyNe4s+IyLZwXRbmVdnI2GSEr2q0KFojinR59vk/Hy0vdLSXb51Z1Ge8pCn
POQhj3geczj9Ox3l/JpOP4sk1jP+/uHgTG/0+lmi74vf+etk29kyST/y+8Kh
D6fUyM+n8pSHPOUhD3nWOBXa7leHZBha7SjayC+d5z+mP2+x2AaxLYwd+r6M
5qrx+4rFtQ/jj7c37x3xz4Q85SFPechDnpbm8bumd/JE1N43OzyQx23m8198
9fDkwi+jo+/nBtKi7J1NOeN9OX+Ra8lfPXMhT3nIQx7ykGf/erGPL5yJY7dv
89oUXZdFjzXbLtfy92G5GONXvR7c44RaT37u3eDN0mOWWl5Zngd5yEMe8pCH
PN9W2FbT5k4GnTKzbZvlr9PQ8ZNqrxjkzVZX5s7u9/0+c05OWjmsjjcXrGyY
VWhFHuQhD3nIQx7y/FS1QZOdUbl08MnNGd/oOiu12veo+O1AXrbsNndtRiCj
ywb2frjJGYNHxRr9csmFPOQhD3nIU569n6++/2pxJq09Z5Wd6hKKsj/tDgw6
EMv99dz6eO4LYOfhNz4feZOA62fbLBrzLQPykKc85CFPeU771eCh8ZUM9nLK
8HAdGo5nbTsdv1Q3nrvOmdvcyc9/Q4+MnWv/NA11OhW+3nVQCuQhT3nIQ57y
nO+65F7v/NxacMJhM8uBz2E7oHunHgEuLHTFnH3+8sCGiiaLfvtno0NG+0/7
p0VBHvKUhzzlKc8y3Wev7BSQzeByFQ6Pn+yFsJO/nz7NjcSHBdUXhQT4In77
wssPp+RhpEurKeUvXIM85ClPecpTnmUzR7Q4nZHfF5e60mdQTS88Chp23+py
LGZbnNlbLdITzg2X+Yy2ycP38JAJddKu/vGQpzzlKU95jBl2bF3E3lzm3q5S
eF/VEJypbXW7xOFh9J/WtcPtQ8HokPose4BzDgbXDDhc+4z/Hw95ykOe8pRn
yI9jJ1aeTaPr0vou+x4YcH9+WOcJ9yJYZttU73Xu/qg7vNMdRKfh8qRurwv8
TII85CkPecpTnlOsDs05kpbK93PtChZtnojZVh98c4pEsfzS9BejLj9D3MbS
7a+5pqJRqd5zzV6kQB7ylIc85SlP30YjM4ZfzKbllZEWNtti/vc+zJvrb1+k
67nn69sdicD3nh83DfLPQJ/MDQFTXsZAHvKUhzzlKc9oT7tVf+1N55pb3Fim
WySmL/OzutAuAcafZ8/88m8MNv0YN8E8/3ijXQaWCbSw+eMhT3nKU57ycOi8
9cqjSgm8+PLTx4U+4SgQ/TFqTYcMxK1J2G+SE4bF1SpHFJyXg/kzI557N35O
echTnvKUpzwsT/Y6dd/WCr+8Yup3KuSPzsusH4w2ycPMG1/R41sIbreIrZRt
kwP3giXn+359SXnKU57ylKc8Hm7pZJ5YIREmZuWsO7+/xkPbHcpNm5qJCt4n
3cbYReB8x3IhrR9nI73pX3ebD3xJecpDnvKUpzzmHs079WFKBoK65Pbw7hpM
3/dvlz3uZcDEgGHn3P+Nx/sTNx5M65qJJt3q7v1pG0x5ykOe8pSnPL7uf3gu
41gGsj4E3bH3NLD26G6jhg/yR4FfP/+tfioR/o9OjGoUlYRnhcbPrBOZQHnK
Q57ylKc8+uy0nLdjdxKsfnROTR+dQYsB63af+/siLtqnGHeaEIsSGS8aVpkZ
CtfW3Vca/5tJecpDnvKUpzz6Rh613PAyFq+be1YpOTqbj0cVP2CTvhw3Lx9t
8G2hJ142xfVluIuIObNbee3JozzlIU95ylMe7m+afjrjFo3fN+78OBCazU3z
PuT67j2ClZPODrJ3DeNHryabzRf78NfoQXanrPLnxX+e8pCnPOQhD8exeRtq
3YzFlbN9m5wfl80pxpOrWk67wIflVl0yN+TvE84ta5d6/Jo2my7FnXM0UJ7y
kIc85CEP7x0b6q05HocnpZaZRe/L4rE33X4NmPKMDbZZ3Z1SPJu+jjfNAr7E
8ELzuQtrDPamPOUhD3nIQx59zlYZWrZ/OEZOaXQ21ySTzW1rn+uX/z9ZBjef
5piSwQjj0bfeDkyg4e3zKLtnwX885SEPechDnh/DZ2WkOl7FCNtSBZ70TqfR
0mONjgcn5+e/9OZ7FyZwSmzTs9kLE/lisuWJu7OSIU95yEMe8pBneJ01D1N6
BPHSqgITf95M4dMTZf0PpqVw7eD6hd+NDOCStw0/L1mTzEFzk+PvjkmDPOQh
D3nIQ57DIwYNrz09lTtqeHQbNSWBw6pa7973O553Byx7NDn9OI4m/vXIkJhK
8yrzOGdyKuQhD3nIUx7yHDXiwq0bV3LpNM2r9qxPQTTvnnnr4VVHrnVJrdr1
xnMsvrjghNWnDHZMwYjB1gbIQx7ykKc85Lm0+vlXI1vlcrFL76Uvpjpy1Zfb
vy/Hh6Ltl6nf11Xxg+e3Hld/LMpi8R++6/NiYiEPechTnvKQ54+goN49j6Rw
19h1k/qXCMTs9EenmnRNRf1+fmZ3Rr/CkKCt232aZdL2UPXIWi8TIA95ylOe
8pDn/dYTc1e09We7mptiUpCImRH/NjvYMwPvhk1e2Iiv86+j/YzVk1I5NrbU
zbU2SZCHPOUpT3nIs7zx9eihDndR4aK1ZXOjdPjY7T5ytEgKnpT/abX8cSJs
GvWvvrFJIhukfy0TuTsR8pSnPOUpD3lOMv44rPiPV/ie6WvUKC4bfnEt7QbG
hGNoixjnVz2ycfOS7/LiSeFsufRW1aSdIZCnPOUpT3nI805vx+xGwc9xKPxK
eJdGeehr1bzEzFJP4FzYcrbRy1wkx7Xwnr33GetaN6o0bd+LP57ylKc85SGP
lAb7ivg18EWxDQeefhyUh0LNmt5tu9wZXt62t96YZeAf8wrNWt9z4e11EQVr
9E2iPOUpT3nKQx7lQ7o2aFY1Ald+FP0a1jEHHTolFalZ3gtVrS56O64Ig/XJ
Qdcu1j+BAml715dqmEt5ylOe8pSnPH62t/nxKygJke+uJHUrnIFrrjGDO61z
wlTbYKvmc5/z97G6zzqPDUB3Q/Ncr2m5lKc85SkPecpjWgt7i8cx6fi8eUr8
nfdJ2HcwfPKbMQ+4uNwW//62UYxvOWq3c1YkJiXaPm5TKpPylKc85CFPeaR/
OmJ1blIWVpR0TjetGogi3S4/LlQ+lp2KVDctuyCBi+08517daICJc9e9C9qm
UJ7ylIc85CmPQoOj/fufSUTz0CSndjuec/W47kt+d8vgvXm9E0Obx3O8VevV
x2unYtC4zalNKhsoT3nIQx7ylMfVrN0Fn0b445+iFycOLxLLhLlpVyrvyuLe
xlnOL3OjeTJ5T/lmT9Lwj//A4wWHJlCe8pCHPOQpj79nFvpdvLQ377co9nr+
nmRO71t7S/cvaYy2njR2s0ccz+/dtvpsUiqOXjWa+65rAuUhD3nIQ57ycGu9
+lG33glccudmy6MX0zi+5neTyGkxfFV1XuGNQYlcPKnhxtL/pqBO3uFx027E
UB7ykIc85CmPFekrykdOT2Fpj6HdM7am8evQF3/dMrjRNnGOYZBZCq+Ojrzc
rEMKHo3sHPv9XhjlIQ95yEOe8uCPvVPsB6Vy6ZzrjGydynXmg/2cTvngfP0D
HzI+pHLml49jWzxIwdfyNXrYd/OiPOQhT3nIUx5bd1t6tPFN5riaJY51mJLM
2Wbnej2+HoXOzj+e1HRK5d3Tg1b47knFStM2+w4knaM85CFPechTHq2stnm8
2ZXEXp4t/nG3TOSWWtcKjRxtwNhPKc16dfzf87H3SnmEpyD3dw1bk6cPKA95
yFMe8pRHqlnIyV7rkpjXYG9YdoNEPr5gZx78zIC6x+41t6uTwaqW9e4FlDDA
/NCQk7sRSnnIQ57ykKc8it7Hu4qjkth6lO+l056JPPFXqvG3gQbcvnbl+TqP
dM5/9nitbZ2g/BxRdnf1GYmUhzzkKQ95ysO90JaSZzKSOCb8VEj4HQMTI3wL
NnxswPOlK9cOOpvM4caF9/10vMKspG3RH5anUx7ykKc85CEP56T6bSeEpXKK
veNu6+hYdh046GjmwwScnhToUa/zK7ZbZTJgymQDe0wuGb8zP3fKQx7ylIc8
5BH7T+L1+k0ymFM4pLPrzGga7w04mHwgBk8/mu1of80d1VP65Qydl8nt388U
dNtjoDzkIU95ykMeKWuO7i6SlMEZgycOG789ij5vFo474hQFv/RJI7qc9cKS
C3VepYdl8kWbymXf2CZQHvKQpzzlIY/OlZeuXzE3k536HS9dOD8v+/qED6iX
Ewl/n5PvatV048Yq72PHnEwky4XW7eqVQXnIQ57ykIc8qpQ6mN63UyZfRXXd
UqxmFMf2f1Lu4LNIRBXfXLDdw2g+9HMY0bPoUTa3HBP1LCyb8pCHPOUhD3kk
h3zKtHDOYOzQaemzt8ZxbL3yrksDw2HSZf6wibcN3Dapu3OjYhEosgaWIwPS
KA95yFMe8pTHV6/tI68EZtBp8fv7ZXsm8vbQWf0LvPJEubnFIgY+TaTX3W4D
65xPwx2bB+Z2c8IoD3nIUx7ylEfV+LpnZ1hk8nvJGp6JbwwsYdz+xF9njnJx
1Wv+CUkGbt963PjXwExsdpl0vHDikz8e8pCHPOQpT09vhyfnlmTSf2iPIr+N
E1nHyrytUefxmIsTnoHeBtpWs8i8WjITV04W9V8S7A15yEOe8pCnPPt1L2i8
6nUmS5h0WFjuQzwbrt867e6L/91XWW/HgpkGjqnXwClpWQZqOvQtMWp40B8P
echTHvKUx96S/y4ulJ9Lv/g+uLn6TSA7HrlqtHpNBHJ7PKy4xCGW2Vt+Lg47
FIPAGXVqLrBIpzzkIU95yFMemwtZfM8Lz6b9vHOFe5S3Z/zX9yOt/4nGeFfb
6tNuR9PhY+S6VZbeODKgRMltE7MpD3nIUx7ylMeasTEtx8Rk0encqeo16r9C
TPUz409ficaYTj7ei/KP/09Ws+tNlt1ARFLfc27+2ZSHPOUpD3nKo0jbLWdm
5mZwycDt4/vuiMbbQs8urtoUCZfJVWz65O/nfQ82b5TqfIgDluwv0Oh0NuUh
T3nKQx7yiEqt9cPYkMnVD5NTT5UKw6PDWZeGn49G79Zfyr1ziKf9xgIvrni6
s6vT/afjV2ZRHvKUpzzkIY9FR5ISel1N45N27bcWNPGjZdN62yrNTMavu86D
6zY1cOvhuuVGTorgnvVzhiXVTKc85CFPechDHjFt5j1unBHE8f2fHX92IpFt
La3ti61Ox7IsUy9Lu3Cajds9vvutFI7pnzrK7FIy5SEPecpDHvKIqh0SZPnB
ma0ftPAavyeJZS9Z3LQzycDLj3eXVna8zpe1qhxvmL8/XHhYvNwO5yTKQx7y
lIc85NHQqH3dWLfLtJ57y7+bXyI7+9QwN47LgGPUCpdpnvGYZb/pUpnQVKK7
RdGg6/nr7z8PechTnvKQR9tKD+qWybBnpUlhtxY6JTG9eZOK3k0z0Mh6ZE7H
1jlY2OVUtXPrwjnYoWy/FZVfUh7ykKc85SGPCkZepk7xN+g6fX+O0fFU9tlR
bn+fU6n4fGXx2/Lv81DFtIWJ25bjnJuVa/+rx40/HvKQpzzlIc/Vle44bMy6
B0e3Sh3TG2Rxm/2sWOOnCVg01W7s0ttZ2PY4pH7C/lCYn93TqNe1CMhTHvKU
pzzl2fnqnDtds8LQ4trLc2e/ZvGCeeLFG0XDMWLRx7hemQlY8PZSmzbRcShU
33Tx1impkKc85ClPecpzY/IMu1oFkuBntvLgM+90fmw6O2NIST+sP9rh0Kne
gYh9VKB5buUYLLbYP/H20SzIUx7ylKc85fmjyI3Yn/uysWf3yqrOvtE8fdSh
5oqSTzFs3rPujXav4D6jmGlBXYPwbqyR3bigXMhTHvKUhzzl6X3O/Wzv83ko
1nN3lw1md9DFNNxiwTF3zA6Yu/2ArTszN35Iar9iLqxPN+3y4E4e5ClPecpD
nvJ8XvFNs75XslAk7vSDesZxmGxbv1LpFT7w21/Ze0/dp+w22NF39GBPxn/L
NZk7Iw/ylKc85SEPefaISTzayiQGD5cfTlrtnwXEhMz6UsIf7pfjv5yt48KJ
U7ODgpe/YKnsNsfKmORBnvKUpzzkIc+eX+69HPbJgz3WHes3olEeEhZU671u
+TM0ndD1r+HX3Pi1+pW3vXx9+fvFxcvpTfMgD3nKUx7ykGdnz4Rr5TclsHu0
Rcl6s7IwxSV17ect1zE7dvf6SjMD88+rQWMjvuDd/Qt6fjbNhTzkKU95yEOe
FivqufbqlM5pXfMsylglYduLr+/LlnjFfYlvXwR/S+CadtMfNRv8mj5mLVl/
azrkIU95yEMe8qz7NbO3iX0aO6c9zm7aJAqmw7tX3lPTwFmzth+p8SCZi1f8
ZVPtRX5dLh3+ZbdVJOQhT3nIQx7y9DnkZZnrksL4X/8cqJ//u6Wtr9X0XJDM
w5Ht3BsdSWBfxw05y4dk8fPvrx5v9jpCHvKUhzzkIc9vS1o17LsllXZFXl96
nxaOfnnnb0yyT+L7pnUHtxjrzlnD2/dfMCyH6W+/9B3YMeKPhzzlIQ95yOP0
/YaLDuSkc3X9aRMi8/uhXUbD2vavnsirbj8Lu68LxpQiZ99XuJ3MuN1vu6zN
r5PykKc85CkPeQzf2CdrtU8m3218f+gfm8eoM/ydf2wLA+vnDt1llhIH5yYt
kgoOCWVOZsDjDXUyKQ95ykOe8pBH8Rg33xZmGbyWPaP2S3d/jli71BCa34eW
LrHeKHi7AR0a7a6Rs88dThUszxZbnEl5yEMe8pSnPD5OXWbWzsbAOlFZ7gWd
E/iszdu31eOS+XZBTstbRhHoUiFs8vBZBryNsJgyv0R+ff3PQx7ykKc85dGu
7MhvR8e94m6XuEjHtGRaLfdbdrpgGptsC3Zc+8UDMcu6Z7e/mIqWda18J9ZJ
pTzkIQ95ylMeOxN/jqh4Kwg3z41M6PAtkb6FJh33Mk1nfJzXkPnD3Tk9+5B7
QZN0TKg5y7j4rmTKUx7ykIc85WFte8Hyc9dUdMz94vr5ZRArz9p6bXznFO4P
LFVmaHg4wzJ+/zKfkoJb7WeeOpSZTHnKQx7ykKc8GmdP37alXDb6GRr+7Rlk
i7iod/cKnotjlzNVrl27HcnAj1eGxzomYe/O/oc976dQnvKUhzzkKY+9f7e8
fD6/3x67f3rtiIrRiK8dtbNueReWiJ5TzWtuBGe+eFJkz5oULJx5v0P7qcmU
pzzlIQ95ymOIsfnActapMPnXdt66jUkYYlJjyMaerzHq4uYyD6dF8feCoOAh
Z9JR4ProgB394ilPecpTHvKUh/3ZTvtsGsSj8F2D/32zRFy+8t4qqFIK/trV
0HfJ1wSGty8/MWhmfl4sF7HrVcMQylOe8pSHPOVxwnXe1oqTgnGhdLc773qG
4/c4432fDmVj48D9l3e1zK8by79sXvMxGZVH33t3ec8eylOe8pSHPOXhOf73
5OjTflhYzc2n8Pq7SH3Xwtu8ah5el85eVK5OLtcO6nw87nIQTpUaV+DEe98/
nvKUpzzkKU8j49Zp6RtfwWXUGNdzB05ySrNBox6Wz0PiweUXprzMZeCj54ft
ynuwvctq7y9u/pCnPOQpD3nI02vrmSfZnf2QsHPTo6dmSxjsGrBrYIc8bB+1
9aGPfxp/Dz03zss5mRFvdhdO7OQNecpDnvKQhzzXm6/qHOtCOH/su2RawGm0
efF6fZBrHqxCZ3046xbMY/ZbC6TuyuUoQ60P/qUdIU95ylMe8pDnALOP5S8P
sOaug+npfRP34FH0kCHGv/LQsNX78Z0HPkLmX7ezokPyz697lF83y38hD3nK
s9B/nvKY+p9n/X55EXV7vKJ35SP2X3t4sMyu8IJv3XMx7MgYk6hViXAbVJL3
6mfylkd8s0e1bCAPechTnvKQ51HziNS9E8KZ0eDNuP/dx3PCvPK4+BJZyI6w
OTqpWzZMq6cdr7Urhtd8ng9pPswT8pCHPOUpD3l2ebK6Vb2QMD5f+9Oar5PZ
OiWzb4pjCn5GbbFI+JqDTf33PSs0/xmPm+cuDJwbAnnIQ57ylIc8S0woW+bT
BDduvJeXvdArh85uj6qu6RKO7Z0uuo5fkoV98+wT+t28hwpfn/X/NiAB8pCH
POUpT3le6mxzZVfPQFjm9Og84X0u6zp0tJu+fy3q3ylS49GxFDgkDe14so0P
PEdFl/JPSYU85SFPecpTnpNNLLZFFzHgzuUcs30lMznX9PzeMan+PPv3soue
OYlwrlXHc85qL2yr+aFhpcEZkP9/tdzrTxUEGAbwBJNxyKDJLU5hc4uKRFAw
cgWPIKAISliDrGiyJGKzGGYTEJSgsg0qIJg7EmHjIiEgxCUGyLNZQIAkt4Rj
EOccLqcDh4sXJCIxam//gX199tv74fnwvt9eiod4iKd4iufKfM5fvVd/R7Rd
sdfHM4Osdmhc8Q3UMDYyO+mMxRjU0eU/5Ot+RObFwq0rLgaIp3iIh3iKp3j6
N9pfuuGkR7xXaALTW3FObRL5zpEJRhfYJEy3jMH9ofjP1zX3os2xdENGlh7i
KZ7iIZ7iKZ5Xy3KKkqs0sL5wqvGNsBHUGvOObDXTM07tcdrFqMG7W5RNOu9R
vGbi3fyS5yTEUzzFQzzFUzwdUiZV5uPd2PH8sNPJJ3R4djay2HW1t20xdduX
vrmMBY/CD6OsDECKa9574WMQT/EUD/EUT/EMvHy2vsu1BA/YKQqTwzT4dmNW
uy5xmlZl1607jqk5rKjxz0szYMpvYKVm/QjEUzzFQzzEUzzjHOMsy50y+EuS
V9lOpxEoho5FPpZkZOwtrW1Vu57HI3ZeCTbooCi65+BvOwDxEE/xEA/xFE+9
ZshiOSCHzmZn6m3rf0X/fudNJ1bvtzdNPOwfnaPDhrDmOkUnihdSvm5OboF4
iKd4iId4iue816GOr5oKmKZvcwvY9RsqndNLB1yMDK5R+s+bz7HJLfBgl6Kb
hxuqsjLfr//PQzzFQzzEQzxava5sPp/RwmnH/Ko3Q3TYePiFi3N3DPSw39ed
2GxgUqrx6MLjWkZcWhrdnd1D8RBP8RAP8RCPwoXc22d9r/EVmzXLytxxHMjP
arMfmOBi9Nrc0z6jnN+SF7ys1nNENbf4p2KE4iGe4iEe4iEeyenK8PUHJ1jK
A7cdrbQ4NHkBRcUa7q0psb2+q5bpEXapK4N6bjrepdK7/fM/6F8P8RQP8RAP
8XjyTsVRVZCRMX0/DZ/8rAeeXl/s6R8bYnZ8dcKeyA58GvvU4DMJWoY9HBM1
s7qfxEM8xUM8xUM8/jC+tV1/fpbhex9pUvp+x17HqI417b2sfNW67KNtfbDs
pFmQ+yAXS7p9fn7bSPEQD/EQT/EQj56AWmX8tSkGmRcWJ3pqOVlhGEorqqPN
izfVmpA+VD64efCD6H66N3zp4247Q/EQD/EQT/EQjx2dz+X0n+hmwdpbM6Eh
Rt58en9i2bwaK+fWfZ/qOwS1s+aTgtYRniq3cHVWGSge4iGe4ike4v/3+VN+
lqq7fuPc3dRpWnFXC9Pu8tksUy3vV954r2HGotLIfS9POGa+XoClheob+tDh
+5b/DffM+pU=
          "]]}, {}}, 
      {EdgeForm[None], Specularity[
        GrayLevel[1], 100]}}},
    Boxed->False,
    ImageSize->300,
    ImageCache->GraphicsData["CompressedBitmap", "\<\
eJzsfId/G+eZ5sQsYAdIEAABkATYOwEQ7HXYOwn2ToKdlFiGFCmKaoQ6VaFe
LcOyLFuK4yC2U+wkDuw43mRTFsm2XDa3h729Te5u2+ze7t7tbclz3zRK2rv/
4Hb0mxEwHMx831uft3zTPrmxMLs8ubE4PWlsXJ9kFhanDxgbVtfJKb8vUNQX
vsvtRsqffAZF/V+Hzyjq3z//++d///zvn//98/+/n/8XfwygDUoTk5xYaDNo
TbRemWXWhWRSryjklOF7wnV/zx/DyHVWR0ZOlS+vrgOV4xNoPcSgcW0/6vbP
o2Z2ClXj4ygfHPIUtnWRX8u/K/z6b/mjgpyhHBmWep+1rhvlY5No2FzF0OtO
TL57C0NX1jF2+zDsr+5g6q3zmH7Hiekv38DUl657i7t6jHJK8+mLd4t0p2fS
oBf3od91DaNfvOnpPc84KqpSzKYQSmGSU8YiDWUuNVB0WZrMVmOSOxvpBPRv
jZK7XmcrRoZojcxAfSLc8m8EMpgNcgomupdtOHqIyTFEKQzkbLDwN6ahzMD2
rvRj5stX2LqlaYVBbqA8ws97+GMEk+if6kwLyHSlBppd6YH57nRZqScjqNKT
HVzvzgxqZBIDG8y6gHruYjIfyqwiRCGf5wXi2srlgfYaTYijPi7U0ZgQ7mhN
k7s6siNdPZZo90CRxkk+M1XaYLMpgOJGFsT/zM9MhVB7W6Rwzpub3wBz5yjT
fmOXCuPP+dO1Vj3bPd+OpXcucU8Vx97FH1Xu9IBk5MrSUBZiRkVoAdlLQYfR
qItoRpOiC22RQ2hQDKFKPoCS8H5YIyZgDp+AJWKOtUaueS2Rx9y5ikOOtNAh
2hA6ws2NmuDvHc1NzNVlicZ8VxKOrltw424Nbt2rxb2HdXjgqsdrb9Tj0ZsN
ePxWI954XI9bN2mccxRhYzaLnetOdg/Scc6WbJW9QhduTKNkrwiT9FB9FEv9
EWWk0qSJ+/McLLZNsAWTC4pOtytcpEdHTxk7dmeL/yZO3MYfNURUDCgOSkNT
mAWd8lJ0yMtgi2yELaoNnUpu4h1ojmxDr2ocE5oljMVskM8raFHOozZyDhWK
GRRGTKNEsYDK6HWUR2+iKPqY0xx5gBrhn6G31aiDXV3maMwRAhxes+D6/To8
fNqIV++U4uElMx5eyMVr57Lx2ulMvHYinX3teIrvtaNJ7GuOdLjO5sB10Yo3
bpbiyUMaj1+rwau3aVw5XYKNySzPaE28ozZF6Q7d/4qb0+0occp55Y0omZh3
lRw8SEUI51jbcDW78d6t/wcZjFWyNLY5ogwtUXWoUfahLnoWLeoVny2GcffF
HHCM6DftE3Fb9LR+i7bK9ExeoNrVEFbm7Y8ex6TuMGZjz6NfcxR1Ucsolk+j
lpCnN2bNkSHfTw3zzwh1deRGY2UqC5du1+Luk0bcvlGCO7u57nvHEpm7a1rz
/X1y4515ucI1Iaf8+d9wnynz/YkQ270ppePBosZzfyXO92AjCa8eTsdDByHN
5WI8uFSGC4cLsTmd4x1vSnI0W/TmAoOKVy5u2nmFpaiYWHSWbm1TokQoqgxy
dE81eRfeuyRZgS5RUZL8lPZ2Vbe9VzNPj+jnBfUKNhOVc1gCND6bsp/Mdhf9
McdRr1whjJ9xpYaOEZXspAb4a4PMpSEB3sGKWGwxeTh7hca1XbPn+rFU5tqq
XuGckAeLg6AMz1XXTyCSwtkpp++MyJ23pmPY28sJuL2ZgesbObjMmHBkIoud
b09124qNZII6ia9uc24W6OFZb8WBTWmCxqo0A3oWbe6Zd85KE5wURsfZYZs1
UO21RQ3wfBuMcaBBybBFEbNMeuhIH39ZIF2rCcVYvRFjHRkYrDVguttonx/Q
hYoCRtkpH/Uz4c4B4uDJhDiiK5xVFO3sDHVeHdV4L4/F4vxEEpjWRIyUxbO9
RfGOZmuCZL+MlOY5EQTV9mdykvWosg2gen3DmDYwIZgwP1uDNRV9a4OO2XfP
S3Oa5o8ym8FPCzqChk05jLm4CxjSniRzWndmhAyJ9jnI1kB4PtmTBps1DiOd
6dg6U4QjF8t8915vUey4O0NEalIfEOX4jXB7/+ecArVLuakfS5wK5Abutnwl
wHuuR4uZYjWaTXHewfYMmfATJ2Uh5ulziuaEQviJvzlTF4Ky2lrUr286TH3S
vJzN1RYMHp+x1x+denleQc5sWTZsqinUR08xWYGJLCd903GXiH6t2lNCuruF
y3y9ZbGYaE9CP52K8cFM15lj2Z6nmzrc3c11XX1SG/l8Gl7qP1IO6p8lnvkr
quQU21oYC1tzDrtvIVscPkMtkEv/lVjXnT0q+EqK89DMbHjz+sZFt+Lnaeko
x8jFVWPRfOfLYw/2FYRVYlx3kC2NGudO0CY/OdtD7MV03GWWjtpvSwpuFu1P
iL0+To7pgUyMNCZgtD0bU1M5ih1XlfEbqxr2jSOJuHkxz7F1sSxEmoiJTKKC
jI5okCCQ/t7WPC1snRbYx7PsWzsmQTn8HUU5SWiankbl9D5bRkO3KL5s+3AT
O3b3MP9NHPeUyCVDgA7VChsm9MccWeE9glAG2PMCVGy/aoac3mXLI2dthuAG
ovL833y9JbGYnjJjsDIek0Mm3+xyriTMtq9tavHm6Qz2xvUi+pSrUaC7TEHJ
iZjNEC3a4E8wZEqgfk05qT8jwiWw1UyueXFTdBIJ7ig2onfA6t44kiP8NcBo
MsjYyroytDHrbIl9zqgxFFGSjakyGdC10OOefOsc9elL83RmyjLRGj2Frph1
o0bWKAhpAFMYSNRDs4xR/Wm2RDFOIEsV1S7IPN2ol2OgNQ2jIzkYb07D/KzF
sbhpEn7q53p324g3L5vcV+5XivIlo6kkMq8/p1zUPwlzIHNiyMwVHO2Ea4jK
9ZBr/pQIQ9ueDbC3pxALTaegb8BsPnw6UyFyoShNg7ruFrQdOuLJ6xpVyAkO
E02JraEwA32bE46Rh6denqufLz+0HAPag2x51KQk+UxxcDJx5+vEVhxnskLb
xTnamgmRB9vSMdiegsmOTCwv5dnnD+eJOkwTYuPD21m4c7PIvOOqF6dgFtGO
wDjhnJ3aRyzGvwp+SEQtzo5MFUZ7c9nenkzRV/s7K4sy0DI9hubtI460gnrx
50xDhQn9xxccrceWpekIJtyfOBs5gWIdmIg948qO6BVnZDTJNGhVtBKrfo7W
+FlfnNFwezr6GhKxbygXm5tWenrLJKq15zu7yXh0xew4/6CKUon06rbqML+/
2N3VkSIOM0BhItajtjYftoNrbPX8Eq03WCnJXDSU5aDv8KyzeXvfvxmrLYmY
5kblBHp1x5nE0FZxrMQDGQjI6sNk7FmjjNJIY20jYx0iEtZbn4iDc3k4crTA
PLEhjtXfNlcih/tqNnvjVhFnH/aciIwI0CViEx5JiN3PN0wbsbpR7mhvjKOU
omxra4JRN1aDnjMnfdb6LiMXBASK3GoszUT3wVln23Hm30zBnhZgQItqEa2a
bbMqoFTkubMkKBN90eNsr+Yg1SGMn+40KNFfnwxbcSxOrBdi+2i+YmJVGj8n
Cr7PbmbgVWee/fT9qj0QT4ww9VdEMf5hb/zeUWJTlhcKnD22JCpaHH9NvgHt
s8PoOXuKLRueshlisyUlsjcWpaHrwLTLdvHIvxm/I4cg+07NIVSrNoj3N4m/
8FSEFGBIPe+rJUohjD+A7kxSorvEiB7y9AtHS9jN7XyJQq6rY1q8dTHHc+VW
iTgiP/d4fgxWpvNcs/utovAEOusrM9E+2Y3+8wRYrG04M3LLOdAhWgmipqno
Wpt0dV11vDxQP6clyII+3Vm2JGpZeqqvmriRCe0Bd35oozRKc29mCLozYjBa
GYtrp0vZ9UNW6XqiYQp841IGe/1aoTRKZsKkBjl4meMVlFqUtIaSWLZtuAF9
O+vo2j3rsdS0GDWUXFRUutGahK7VCXfvnd1/M0pPYUgJBvXX3OaIccmYEOeW
hEZ5CxZiT9nTZCbBMfh7hjOjsa/NiGtny7wrW3niGB09WXJ843wqe+VCnjRG
+1RmFNZHstlD52sl78pQemIqL/BGU7QqIeZ6k9zb3lNC1G0RgzevsOUj40xy
qomjsDDolTHP4GtXXxYBb1l4DQZj77nSw3q5wF60ZsSQGHw0IXC/as4zrN0U
3LG/bSIjGEs24nbPl7nXDlukYXdmyPHN8ym4fMYkDtufnk6T40B/BnauNxLy
7UkjpRPxN7XHeDeZCcg/I7UqSXkI8U+Us60jGz0rgxi+tYvuC4T7vQOOtJQs
tI60wv7lB2aKehnCBrgrI+oxoL+KRs1ZT3b4MNHjNMlxuIuC8tEZNYz9ceeN
lBThBHI4B6u9ybh1vhRz01nOtgKjorPKIBpBR3NSOD46l4wLO1nS1IzzxBZt
9KTi1PVG2rAHg2xUBpnET4mn/uULALFKgErcJkCMILq10eC1jdHoPWjHyO3z
6L50DqU9vaCHehxFfX0vTSmEC+ndlaHFRPxPo0173ZcbPk7r/bJs2YEZRLA6
MaU/yhj8tUKUEm4ulQdgYygNNy8UY2Y4HV2ZGm+bWcs0mfR0o0lDpETHNCXL
sVCuxNdPJeL80UzJuHtXauJwcLXQ0VmV8CLCdZAJmYnHkiyQiyojVuljMjEi
WoKhD7LJtRQbbQ/ytQ6Vo+/QFEbuXUL35V22pLuXMWiTxbBScLtBChNFOStJ
ZN2t2UK79iZrDR9jK0LrMKBe9PSpFwT4Gk5XKWXYtmfgxvkiHBhNxIRJhXGz
GgNZKtjSo9Gfq8KRdi0eL8V5nx5JoHvms6TJONYKVFgezPauHaPFVAgxpzoy
8FMEW83vCZ+LukHO/ebFyYS4icEF9S8UrZym6E7Cra7JGqJWMxi5fwXtJ3c8
5oo6Yu9VHwuTmuGPMqYqNAsdqllURPSiUzmOudizDpVfHKeAYhAZaqvRBuPM
/mzculTk3LeS7TrbHMmeaorGrk2Nc11qONrVeHdV5zwwHCsGQKHGHZOcXWpK
wtaJajpJeCRDJZIo6ylhSwr/3U01ETad24MTNqqQzOrviZD/N0oM/cI4WaSp
b0nKR1AjAcutjcQ5zLdh4PQBDL96k62ZX2BS0/O5MYtXjgmqZTTI5MRlh5Ew
WE5i3gA+CSY8LZi3FoUhFWiOJFGW/jTKI+eIT9lhLWF9jiSZxawiHBB5QGRX
z13Pf0sUR1sTFmbrlAvOOE5QMltNbDCubJg4SjGTayZxYlwSwPxsn8rsXlUR
bgrsOlinx8KIyT3cl8OdcPLs4+zJNyhOflnqJyRm+Y1IzyBjY5qGbRtpQedi
L9qmOjFw4Tj6rl/2Frb32GKVqd8U5j3IH2NssX5yJt1f78rwj/aYA1NRSuZZ
F9FPdG+E/D8MOtyG8rAmlszfawnKZc1BZpSEVWFGf9pdHJrLNkV1oVW9RsT8
Cho0F9kixZwnPbiUwGcVR2WRhDYteYzBP86VHJTlzQ6tgJn4ElOwhc0KKvAk
B+YTkpmoWPHahuBgplce6pqOjvCuaaNwwqjC9VQNrqVqPAs6tbFKrhGNjd9L
oYIY+jANcaG478jDtQtFdoJBBF4E2o5WqbHWl87Ob1QqxAyEYo/JBEsVPb9T
oHR3Ltm5j4jVfunuQe6W1jJ0bDOegsJsT3tvKbrXJzF0+5KvfHSKS/5+JNyh
nz+mEDIEuIoJySqCi1EX1oCWCMIYRRe6I7vRG9mO/sgW9EQ2o0vRgi5yrjtq
Cr3Rq+hVHUav5jRbGdFPgvxgYsbljsbwLG9TZCNaoqfRHnMGLdqbqFAyKJCP
sjlhbcgKrUQOYV9BeBtKwhvB+b78ECtygnKRIrMgI6zTkx7eL8pVuGNAHoyz
BgWuE+zzKEONr5p0+FGRHr8oj8PPinX4DxXxeGrWsydSY5gRvVZhkssljO8m
8gPqT4gCEo8vsMDf0Up8yePzhbi8W2gblejur9ipkvu2iVNdXi6xN7bniJka
hsSxICrMUH+5R1s+kmlfHHe3X7nAnWCaKgzoXBjA4N0bzkxrtUhbIVOTyuQQ
ca0PKUJbeDG6FVUYjGrGiLLZPR5V57Irace0ssw2pyyxT0UVeRrCitEUUYm+
yBoMRTZgOKoBg8oB9Kt32CYlw6T663mBIHSmG+VJhM4VBL33E9Fm0BZzCu26
m2jVv4oG7XVUqo6iiJiAPPkgiiP3oSRqHQVRDKzKLdqkPBAjiJa5NCDAuxYT
hrcyovG7hJw/K9Hh+4Ua9ttWlftZpsJxOS6UPqD0o6dDKe/n1hh8XmbAfXOc
ZyM11tyi0+1lJHafR1MSpTsJ+Hj7ciEuEUoPLZkEhvpx4MMoKYSIdJidJj3W
2pLYmb5se3d3jmCmQmzlBrWjOUPrGSyJ99F1Ma6OfKOzxZrANOQlMjWmZHuF
KYUuy0oTXGIwlzdkWwbb0HfvhlHUEWdzfS46Dyyi48wZWywB5JIicWIibR8I
/wmpKBkxsgZvYVA26kLN6JYX+YYiy+yd8jxzp9xEvcKbzXja4JfFpAYWe3KD
G1AQ1o9KxRSalcuwx1512pR8SoUZk5vYwSgbgW+b6NKccpqDLLSSODtiXZAX
3oIa5Syao8fRpOxGU1Qz26jsQFM0iTQJN1u1Z9Ee60KL7jrqNUfZSqWdLpO3
ClyTMf3hwbhgVOBTiwbeEh379bxo+xuZ4YodgwTyAnn3fiU+gv1FWRzeyYtj
z+fEM3OpcSIGdFA5RC+qnluYFznG6Ub/kkkrXGrjswSfEQb/ei8zxZxtVbPL
lXoMV6U6mkuSBLIqGSqV6MocV+DR2MpjlYR7Ku9gYQxmq+Ow0Z2IM7NpuL6R
hYtMNnZXc3FmxYSTy2bsLFtwdCkPW/vyPN3NOUZTWpqoxRHu6upizpbZTDUN
gvQb5N7Grhr07p7wFVQ3O0pyMnxNtBldLYW+utpSR0mRlUsxv/8iVxVcLcHT
EJ6LXkURGqPakR/Rwdug/PAOsttQGN6D0ohBVEcuEC4cxJDuMqbj7nLxI5MV
qBUkNYqekGexQ1FNGIhexID2MkoiOkGrjhGGOdGk2UCDasJZr2wzNsqLODU1
14eobA1hSY56eY6jVm61V4Ub6KrQUIG0Ad4DmjA8So2Ct4CoVonW9b41WnTS
AXSjn5/v2wRofV4Sj/M5cfRImkECTDSJPUD9jHjUf9yrrzjaCfeeEu45LxDu
LUrc43jLoWGa+q+SvsVybLJTLfwXu7NXxx5qisVCY467Mdfo6rDEo9oWjfEC
NeZpLQ60xcExaIRzIQVPT+bA7TTj8aks98UFo+fynNF7m0n2PTySyb59wYIv
3SjAB49K8eG7NC6cKGLn7RamripLsBKRtpKMVDTNjLnbL+5yJ2wmrdZTmZuA
tposDPfnE+hfiPWlfOwcLsTqaglm5ssxONPgaR+uYWq6GhSmzk4OAnNbL38M
N07Ii9wjUbXEHQ2hXbOG5pgdYgpPokt3Hj2EhQP6m+jX7XrqI/scVlmcOZOS
HKeMbg3Vo0tOTDJxVUOEl3VRs96iiAp7vapeREUBxM0H4rumaPywQMN+pyTG
/qUClRgAhnDIwfOJRY2nlljvUlasM6ie6EoJHxDaCSZ0UHeIpfO8xJ9nV/b4
E/aclV5qk/CnUcK+RDlTiBotCzMNkPjIpbm/SRDnP0twINx2tFvNOrpicag1
Fo5OHa7ZDXCtJuPJViqeHUuDazvFd+iInm3ajID2x7wsiDIQItQDqijOTvC2
gqnW4L3XS/H2oyoc2Sr0DA5ajEVFacLjozi/ytKtTWzrscO+1vIkjPfnYv8+
LodSgfuv1mD7Yo+7Ij/BbMqU0xePZDlPblvYQxuEj2vlmFmuZofm65z1PZVf
FiYleMdgxYRcbu+WZzptCqurLcLiao4wu+rCcl0NYRamJtTADUy0AzKCUuRs
bmgLatWn0U284nD0KIa1J9y1kXZKgOT+vou6UPx2YYzvmyUxCrdJLrpsewqJ
L39O7OC1nDiYb0c4qb8iOjFE6PnfCKeuS7k+nkNf5Dh0/kUOMQQngfrfhCO/
2uMQSz0g5+4QExoryZPaRu5ppr7Kf/ESyO6lfsjVx3Tuc70x7kOtGu/AbKSn
+Uy4fb5RbussCfOSp9uovyCcP0L+/12yq8kzBKgvFTVc5B5iTYPu1Mh81zcy
8K0PauG8WMruXypgmjrF7FUIxyCU0pWw1aaAWbbi+r0a9+7lMntmSpSvorYU
PZcuuHPoDvFuCueqgT61P825PZ/BZbIwttnJFBamvivwZ1bgjzNJlg2rYho1
2tdQrTnuqYwedg4prBiJnsCo/ibNwfkEgXr2znAZPstR4gcVOvpbVXrBvwa5
SWiGnqPB+FpBHI4VxRlNGrmZqK+L+gfe7+zRPkWOd5wC7bsl2gdyV9BS7M5Z
Kz51IZUgZQxVTMj0h8Qo/L1INhP53EIuW3ohgf0R5RY6KyjRtgb6CGnB45VO
fhBeghK5/J6/+FROH1ZqNXATW/bFt6tx9GixrapNTKUHOK1GHfpb03BwswDX
H9YxDU2JUobDUVGQhRZmmS2fXlbIDQbRXzqPLGZgZb2CHTs+QKcZNF8ShjMj
8o5LGZsi7KgmZC5TMUxxFJ9yJeph8I1G1WNEc8DTEr0iUtp3QxeC7xXFeL9W
pidDFZFMAE2NUM4v/IJifztfh4emOOdRc4IYiXPkDefJy7l2Ql7hJ352Xsx+
Qpjxh1K6RMbRg0uymimhACMUCX5JaPgvexVsjoE26kNhEgL8CrV1agPZm0ey
8KVnNb65xXyFqYrTXspZmhaD0Z4MHN0pxfk7tXRRleTH/G0lSVrUjQ2h5fgZ
m8FUIlArQLHTKfcc2peLlaN1vqmrU3wk9M6LJPN3JARkoChqC6Xqk2aTvFS8
oX1YbsIo8QX22Nt2DfWKUWAovpERiR8SDPIwP5Y9lKp1DOk15nqVSoSqTG9o
IH5YHI+beQb6gDVpL+/ywhYuXtqeGo53rxFUe+5FQvIFRxIk0FztXkzR0NS5
52k2scrH5QxYap4I6DlJGIMdE9ZIvEss781rFc4Bu9VRZdJjaiwX565UYfta
uy27MFYSZl9Fcx3BsrvOTLpNtDv+xp0BA7u5ZMXyiVbXyInBlwjl58sIqUGJ
6pI7P3JGQm+e0cg6jGqWfV3qw9wIhSAolD4X6ud+lBKJH9UZ8JPmJDwuMuCy
KY49nK5370vUOQb0Wo5qfIwlxraeL2eq8CVrnOdSfoKETrxEEFnqx8LkxXiX
67PAoxNmXDlTyAwumISUSSBN7mOmMveo7KSqKa40IxVlifyCmFRQf0Pk7X+I
FONTV541Wxw+eq8Gh48Us93Nqbhyrx7zR6rYtnNHxcjYXVxkRtPqurdoZF40
3P627VEDu75WjOXLQ0zn/qYvCs8VyqJC7cYSMYoi9T0mJ7xOqocMhWUTqRrA
hP48k+yvFfQwjF6VUe77KQr2j5oT8auedPy0Mw0fVCbgDUK3a5Z49kiG3jmd
oOMCJY5mUinM6ueHn5UacPU5ydzU288L2yLJzAUBFK4up+HqyQKXfdGczJ/m
i5OgHhMgINg8LqEG6vf5+Eu6HUd5B/U5IeU3KBGuyMxVIQHshY1MXNghSGvG
jBtvt6Jja8hVu9gliZLNmhQLemgY9QdP0AZrmUg05uBEKlY3Ktn91+1mQ0HK
s5eIZk8JSINFvh950ReNaTKDSH3PsKIao+p9ziHdedE/h3OKbCa40zMZEYzL
KWpcS9fialY8LmfpcTErFkfSdOx6ss45Hh9jbpHLeUkTmcBBN/ykKA43rEbj
uaI0MTXPnhpJwK3Thd7ZRSkRF+ignhFx+dWeVNHUxAu+JpAbhZcmT9s3lIrj
J8uwfb2RqRqTZst1qLElDfVoPnrGkdXaJbLNs7GQi+WdJvf01THqJQr4uTKC
K2GKOsZmRkxLCME+HG4ibnLMNR57VUSTckUVJSexW7jvgDoSV4zReCdNBXeG
Bu9mxeCLWVq8laXDo0wdHmTocTNVi/Np8exaQoyNRBKiefY3ksHjU6sed6xG
+mJZkmiAhLSqg3B8fS9b5N1q0+L+6SLf4j4zpRfO0UTZ3eQqvjNLnJmLqnsO
N4UEYCCdpFSyhfU0WrbX0NeZhZtvNLPjR2ulAlhhWQnqN3Zc2W394m386SMj
Bhw4UIL1a2O28qmapy/RyJ0WVIFs+ZozJaReohHRq0LOWrsmY6+REfGPN7eE
hLjmlGE4FRuJ11NU+Ga2Bn9arnf/zKqyX4gLt/1Fidr+ZwUaxpevdv7ConL9
nkXt/R0SJn0rNwZPiBjdyEn0rMerzZzzEdXB936OFg+sBtv1kiRqz/WVErX5
n2Tif7dX13btL4/GnWP5WF40GxsHpJSFi4eK3KW/tQcAOYMP8t3HKa1AM5kr
OyMdpYM21G4uo2m+H/OzJtx81omRtTLJKbitBfmo2rflyWwZFM/5O7dnM7F2
rNa3/s4SJ6Zvv0Q4Jj0wDxnhdndm5LE9wjWEcW6u1zWmPSESLtB3PjYCX8mI
xh8W6zy/KtEyxxLl3N0E7oQyHySG4yf5MfjMosd7eQb29bxkz3pctFnMMvru
pUTjUZ7BcacsSXRbQS/1/5CNmcgJx/WDeWAWzfbO4RyxictDtREEcVe4RtRW
OyGL4jcCkLUR0yacDpa6kKSNw3ZGgqO5jevKYaiDkv+MMIvghX8yn0K+Sdnl
KTJffmU5GjeWoVjTI+CPA711NYk4fqYSh260YHKtRKK02WpByfiyJ7tjWKK0
YmfCwB5cy8fqhU5H13z1y5Q2m0IykRbayWZGXX+B0lZC6R73XNwFSkoWEtHC
G8lR+GmhltlviBLjQeZwVCD7/UINflygxTeytXjXbGCfFKTYSijKfcEYibet
8c7XShPEejE9YJDh5HAKduzZ7Gx/hrGxMU3qGlPwNecf8kURUYgDJNIx5BQI
nPVy3kK0tTSP4x4S/ffs4V6W+kD4PS+b/DGaawxjqf8sigznI/aT3/2GQsFM
I2yXzqDnymGP9rrWRXyJwxKnwcW7DVi70ozpg2WujJJ+VzY95MmtH3OkFfWZ
dbp6ESi5snOzkdc54c3pHhd9tD9zeCYZm8eq2I1XZ8wppSlvCU+UUEl2aBPS
5Ntcr+3eJGpDOaEecC/EnZVIbW8PkeF7JhU+zNfR80lKAYUF86T+QYUev2xM
wPupUXiYFec+HB/tWYwOw1cLDO63yhKoPWiW9lzeJAS/UhKJsyMpmKlJ8A5V
J3DFRpFGkXSZxs9WpaZsJXI/e02c3NGconT0lBicw/Up7sHedOe4Lds50JjG
dFUlO6otWugXwz260+H4qSIEfxQqc+P5lIx8U9df8lSn9rpRuHJk1Yt80Tuo
WxRHc2lTGEgwV9TWhJ5bl9jWbbu9fqqUo7crq7gXBfXdWFotwLk3iGXZqkbb
sYNoP3kUnWePo/X4Niom93nMDcNMYla7Qi7nH+TISElCdu2AL290QerJ8hxm
crFxvtU7e2WQk6snLzHIbQmlkR4+40gIbt3rwiiQpRCXNuIej9mQGORajg7F
nxTH4JlVr5gwSBG322b0xzfrdfh5nRGPSADwdn4S8WwxeK/IwDytSIyQ5JbL
Y71P5PBtKf4wkrtQnku9OgwRx9iXrma7U1VeW6rS3Z6scLalqFxd6WrPUK4O
9sI4LNclY701GYe6knFsMBUn7ek4O5+Ji6s5uHrQhFvHLbh+LA9Osl88asW5
I1acPpyPE2Tf2S7AscMF7MpKvts+bbV3DpjMVS0mwejoncQ/2MUeMg6hemJS
VWhaWWAbDy3aU9Kq3DllvSgbmkHzwQNg3n7ADg7k4ta7XRg91uDs2Rpy1PdV
u0uLs9jBywcw+c419N48i9rVFbawd9KVUd7vS8+rQW7rrK9wdk5kSQC9M23A
9lECSO6PucaOd/CW8s2X+MIUhhYjN3zcnaw4vIeMdFQI2iOqObjhGdduGEQd
u2aMwK/LdN67ebGiMshc1OsUCu/44bslOjwl3vVpfjLOJyh975VLSXl/G5VK
xPUfidnmSs4GkS8JxtU0GXuEVuFItQpH6zVYq1BjqVSNg7UxON6iw9nuWFwd
i8f9hQQ8XkvC00MpeHcnzff+mQzPh5cz3R/fzHF99iDX+f03LM7vvWFxffbI
4v7kkcXznUd5+PGhNPzWyUx872QW++GTcjy5kY/b56zYPWrBNmP2Lk7n2IcH
ckTfoeTSa9x4BezrFWJTiovjiT3z/7U/KqeXkVdjQ8XoLFq3N7H6zkPnwKVN
7hpfRykBV291YOFcC22daNwroBKr7iixJHg7lvow+qoDw48uou30EZRP70P5
wpKtantOathndvanYvtEBQ49HHcOH+l4iUf+xiKZiS0Ia0VW+AyTLD8mGh2j
hpKxzWGETcpejGkW6Qn9EVGN/NyvJyvwO8V69xVLnMQryU96biVE4HGqErdT
9XjdFE+fMmmkeFIocf0xIUSLpEChZme9nLnRLnfe61N6XhtX++6NqN2PpmNc
767oHV/bjrN7Thvo7zuTjN47aaJjDONctVd0LNzu/I1QFWBmRtSY/qKOfe8b
+fj43Tq4ruR5HQdyX5Fsmep5MUd025wbd5Md1KfEpgkgnKZOkesa+c/OWFoJ
a10Pyodn0L6z7Vt+7w2m9+yq2MrJ1BGcsjyUhlOXanDwepujdrFRFPQA2qqU
OelaK9u2MYa+W4edbecO7BVUd1ZTcfh0FbZc487u6crHwqCERFYIYwrNQ2F4
J5sRNm5LCtvmLQ0BN2xjWCVGogYxrp6xT+i2jKIKFJIQ7U8qY/EkP864ZTKI
DY6u8mg/PM7Q4ppBjW+WptpK/AKfm/VMglLqBAkVIYhQFoNwTiNeRyjLipSm
XuGPYUbRS3PZREHzvJRjLCscz3Yz4NrNpbP0eu4eXMbRS9y3uO5FkP47ZP8W
+RmnrPf3PJzZoKti82p6UbdvmV1+dNNeMNou/k3G45f9PUk4d6oM+xbzcP5x
Fzuw3aIwdVZJtp7PvEqbmGByOtYzcHiXxtYbE+66xiweOj4SLpnjj0FOaxiN
UvkwmxY6ao8LmfHWhJYTnz6DcdWYfUKzLmaw+Fa7Xxao8VFhnOOc1SDRqz80
kG6U8QOU0p7mKhIFbyUr8ZX8eNwxKvG+NcF9PEEl9flRU3yF1k69utfKQL8g
yCKJ/by/eWE+Ih3MqykhuDQZh4/fstraTFoOYbmonwohgdQqQQ0QFv4ZYckf
7NGWSU1vQnH3BFoPb2Hh6X13weSklD1z2cxKnD9eiqOnyzyj/cm48WY7Nq62
u1uZJkooyQS6HAcJHS/WYvOJnZ251O+pLkkwk9DVJYxOWHMU6KYje1GqsKM0
rB7D0YuEhKPOqZglMdXtOKENhbc01vdqgVGxahITjQq6ys/PZSfR9UmtAo8T
1bgSp2QPaRSe2cgIR2twsGtIEYpXc+LxpQIjPio1+B4kROKtDB0+Lks1Pu+j
4uw+wyUFuW1P2VOek1Bog/Bz/D9IDXcY5XAJ45GiVveMhUS8XVp8cCubMawF
77VraYnkXib2YVqieBAtM4R6M8pbUTW1CNuFk0z/3dNsQ3cTup0XzQF7zRrG
IrkMzHgmTp2t8J28WspXY4Y6UnDvvV5i2tuYqskmSqiXBhHYL3c7DufgyG4l
tm62Y+vdOSzem/A0d5hpgg4fvkj4IEeSnwq14c0YVK1iTDUNW/ScMyFk1qwL
mSFPmRC1j+tPpQ0yvdkQkGI2hBQQzFYlRoL+ZjIX/HWFDu7CeMdyml6sHjLt
wYFehsS21+OV+DBdi9/OjcOnGWp8j8St38uNxweZsbidoMEJvQrH4tU4n6px
PLZomR15MN5I0+I7Zam2ZrWUSOKSiZyVdXBFMZEhzv+bIWFgOdPxDsUVHLjN
SJl4z8lttoakMFyqVcHFJGLhIx2HQkXmcOiH68CyUd+WLFowN0lfJk1C3OV1
b/+9y+b6nVXuD476ais6D8w5SianRQ6FePtKtDjtqMDpS2X0uQdl/KMJtbG8
no8rX+xlR460mAt66wWtCKZPrerdxw9nsYfPlmLreisOvjWJJdeUp32wgMkK
foVv4bovcEookvjxDTnSJghcuD3xlXBfeWgZupWrGFAtYVS9gLGYRTSot1AS
uYg8+SybGTblTgyx27SBQ+S2nXsNQGo/ExMXWOhODqpkM0KqkRlSiNTgfCQH
WWCQFfiMBAwL4VuM81uZkfi0KBbPypM8p81Ge314CI6qw/EgPgqe9Bh8nq3D
Jzkx3g9TI+3vGULcNzUyPDHK8V5SNDyZOvzIYsQnJiOepceymzHR7pnwULjS
dfiwONk5laAR7HCA1DtkJnCUq/byCWYxl+PGC7z244/hYF+hvFPbxB7+JX8R
Sx2mfMQLK7jVdxca1Lg7Fe9772oW10nEVUteKAnySr+3Cc8PtBMZ49IAxJ+U
IrumBzXMpqf/tevCT4LM9SYDbLPdbNuF89ytbFWxwdiYz8PZ3XL37h0xLR/A
6g/KcPl+E47f7/LalpsUBuJpdBLf9+udx7cz2cOni7F1tRkHXx/B6uNZr228
hMmRB/N8F5MLwmq1ZHNKgMGVG5iKiuA8VIQUk72CLQupYUtDmnyloe2+0rBu
b0lYv7cwtBsVERNoU65zCwPZUc2CfUozReuJ5bKEFngbomdh0++iXXcJldGH
UBh1AGbFKpsdsYSsiAWyzyI7Yprs4zBF9CM3ooeAuiFkkz0jYhKZ8nljmnxC
EAmN/c+KNOyPirV4bNHhdmwkPkvX4NNMDTw5MXg1Qe45HhPmYXQK30kC5Jw5
BjwpTMJXi+K8X89Wep7owtmvJCrxeU4cvkHss4OYgB2jBu78BN96uk6CGR5C
A5b6BcV3gr2U0xujvH9BvslehhS8cpLYzhnwnyjvWnEU7tnj8OxkmtnjLhAy
yeeIRP1ibwkEQTGgfkR0/smeCHDxAKgfUJ6grylYS+Mwag4c8sx8ellcRMJW
D+ShdX2/q7h30DfWlIDzZyvZ89dLjedcRZIT557k7qmOx90vk9j1XJuz1t6s
MFRVCRMIMu7Ma5zHN9PYwyeKcOhSA7ZeG8b60wWXzV7OSZWQH6KG+GOK2xKQ
gLKgdLSG5WMqsgGTUa2YirJhNJLsUd1kJwBeOUT2UQxEjcMWOYFm4kjrFFOe
0ogppzVils4KnScqwa8LIeET5ciSJXjrohfQE3cD3fGvwhb3AG2xd9Cod6Im
5iyqNKdRrj5J9lOoJN8rY06hJvYyquOumUtVG2KqKtzoNMjYXW0EfkBiXU+W
Gk9NetzIS8SdohS4ipLxVmECvlxkxNeLDfheWZz996t0Iu2DFE5CpEe6UHyT
WIHvWRJwwaDBRpwKzvwEuseglLqhqXvP65mSJaAW+BI13Cau2sVbAvZFxEM2
WpZEsWPFEXhtIh7PjqW6TmwmSCGGgHr+QXKuMppIl4f6c3KuiRJqCSlir7tJ
uiaAO+8Ov6ZBXus4ag4ecfS5bogiE+xWPQxlbZNtaG0qhONQCS5cLmNO3y7m
cjEOqpXPCor3EbLxy4skTn+nF/Mn2jwtC01GU2NjrPhn4rsdO2spvqNH87F9
oQ6Hnsw46xtzRZkQOkSTFVVyA5pCMjAaUYB5Zb2vX1FmN8lUzhS/EF9BcDrK
wwmgUIyiNWoSbVFDGIse9ezGHfIuaqaxHLeKUdU8+gj/O5SLaIza76Ej99lM
YUvcigxXUnAdCbkbUaYcYWmVnUn2j2KyAg3OggjaVa4cctWq1xzVqnl7Xkge
VxDncloC2A/zbESF4fM0FT7JjmG/a9HgG8Xx+LgkDp+Vxvl+uyzW/dMyveMP
KrT2X1QRs1AlgrhA5z1VCD5I0eDH1kTcTNTiMFcSSVDtdSVmERvwPm+XpUCQ
x7xeApXd1ZINCHF9EERJS9A5++9dtEbitZlEPNtJY2+cSgHhKVclEvXczWfE
/wNf/HVTV8T23R0pOU4n6ZNg7SBqdOQ40+Q8La3FIIPwUWcECCd6BUd7RRL2
D2XiyqVK39kbZYIRauXLeHbq+3vQPjMgwMcsWXHnvT4w59vYnpUmW2FnTZwo
YITzrmNMOjYcJBJ8MucsNRup2y+yPZzuCU3DoLwI/VHVbEV4s8cc1oV8YqxL
IzdRr9xGj4rBsHoJY+p5z6R6yj6vGRbnE6rYMUzYppSdjk3NtHdZM83Oq+cI
3FsgzmI/iuVzKIlm0GG87yxQ2sWEqcw1rQjGt5Ki8Gm21vMdc4ziN1Vy+r+U
aYxslUbMDQR6zkSH4O2EaPyONQFvpsf6lnQqrhVsD1VpCIWF1efUXhBzkS8k
8KG0mFS3vejcgwSGsokb/FIkbvPM5kfh1YUUPDuR4fnwdYuRdwJ/TfjwI4kN
HqqBcPg9SiD/fvL578kjtvgGCgXllHCa0UB0J6tsDDRzyN544SR3UgrqGaqX
cO2fiT/4sRQ1eXsIrLt8tgLnrpSxI1c3bepYA6fP9ue550DOZ7sGiS+4+24X
du52sSObzUxFf90eZzvl7o25dCwfqsX6a9PO8qI06taLnA2la2Uati+ihEQ9
7YQjY2jmFJNwpkdFIiHNnHtSM8nMaUcUq4ZOqUNI4TRMeIeI8Z/VzBPwvg/N
0Yw7PaRRYZKvitAmgEiMDF8yKIhfVrPfsegUHpNBnGug74g6El/O1uNhXCR+
TODZu5nxnnWdWlpiy/f8/OtLqyMFbrYKQxcTzi/FRALn+KSwnbrJNxJ7uAXJ
95cy8Ox0luejN/KkUoOH+uK/TdiHeNMtXSgcXXK33rgqsDGFjOEbhHmVhNOc
GZglvFmV7LatxhCGYytWnDtfzm6eKkXfwTG249oVs8pUIFIpkKlLj2Iv3WvE
xSc9mD3a4mkYq1eYqqpiRd6sEt4sj2RiaasOB96Yt6WGhZGB89uQyN1Ouck8
oeq0zan7HZOaEbddY+c0S1CAIFtsYAnMkbOo0Z30MbolrMSvo0+1n61XrjD5
8rV4/jJ/x2VNKH4rnYBhs9b8UYFO7BcyD4eEwEkC19+rTseKJhw39AqeGbeS
9bZOpVLKb1AthAAX+S9CS7HsebmPyBIXuPBeRsw0u15kSjB/DLSLtHaNWZS4
t5qNt3dNno/ezBfDq5faPwQbSfxJSgnybDNszbFT3AnOIXqIkwR1jOx/QPjx
FfL//+CdqZPwykWdp5w2iwqXz1Swjkul5tXDJvfwPI2erSlv85lTRo7PovjS
Jpmfb3OzEHff78fyqVa2d6GRKeuq4YCS6Oj9FatVcs++oWzs32n39DFtImP2
CdJC62VFhPLTqI275SmI5lcv0Tv6ae+R2DXY1SScjl5yVkYyghr6Od+MjSCe
SeP4uCBOKvl516Mj8DQ3jn2WF+9ZiInAPMGhTxJV+MyS4FnRSWkXoSf4Z2R+
/4l63pR6QEiTcJvYO8flFT1StitEILsETFz9GQpc25eFx+fMnq8/KRRGEGPj
szDFFOQbcShb2TZ3uviojybYgetz8FC/JuT9jHD8HMXVUoQFyo951fG0EVLf
uVzBnrlWwrNnotPgGV6qQ8/2LNt++YItNtYgGQtuTdf8WCbuuXtw6l4n5g43
ezum6uxF7TUSte3zjXHYt1yJ5bvTtN5PdkMY+KLwV3KmCLmKSdCxNz0Fqrm9
Oh25sS2iDKsxi2xr9Io5U75Pis4978WH45NcHfPtQsnqRNr6g4NxkQj8T6vS
7BOqcM+YKhwzSbE4QQT/+2Yjribq6E6NUqCBkkSBB8j/Jt6KOwhyp4mgUXts
iRXWI3KbmFQzvpDapUIFo8RlCZhOQyBOz+TAdTbP+/4b/MISblUZV4INfz4V
LnGAoJvhkP15uKPi2DHpZRg0OW98YWE1lx1iqT8h7Pg572Q8XPT/8EaF9/jl
sj2oNzFhcI/tr0X/9gTbdfUcYyrOf16iltFFcpl3e7sIDz7ow86NTkxuNnla
xurMBfVVYu7MXzFhkrPzI2Ys7fa7q2stIksWhL+adQEmZMsnUa6/4SlUrUgF
EkIRHIyZwqh6yVUeuSByw/vtBCL/Zr3920UGqULM5cBsDYEkkA3k/g98xd4o
k1ER3qnICJwxathraXxOyWdXR2AuOc63n4RsDxLU8JiMbiaOh31cDyfnJ7iy
t2jaBUJ+ndD3ly+k01T8umgn16Mjpd1eTA6HCbyyn5O/gsNj2bh9Is/77hvF
vFwT/rPE0XMrqsTbuYhH4Kvn1B5Bef45/T76Aiz0EPLHV4yNd+6IQ5JxSSBa
7MvhNu9gZSwe3y13r52t2AvbVicMzqmlcgwfHob5UIsnea3wOb/4l5XYaxLl
vrNXqnHrnR4cONuC0dUGZ21fLedRhOybv2OyPgELTC07fX6Ey7lff5Flfs6k
kGbkqx2eEt0FqUnL1UQiu3XtMtsWvUjUZ0JUR99nSRHEW+gd55NUnPqKNtnc
GyJ3HYiMxK4mGhe1JF7Sq3EzLgb3jDo8TNDBZdTCZYhhT8TqmZHwUHZSG4mF
1Dj3/lyd5zBRth8QJXMm6zklU/CS3LLXGiMEP15Cqd+TGBfk4IuWf0EY9xP+
hK1ZG8b0GuTOJaMCfxzoH87zLQA/DfgCmIEcXDqS53v2eonC46mSFIHL5gjL
B18jYqLks3gcAHwhEeMkZo23iKJoMMlxehR2zrIWO7PXnEDUHcTjOLglLCJM
9063GuG6XeqadVQq9n4eYJtaKmSp36Vg/GmGt3X3rDmFIAJB5mUcH50dRTHs
xdv1uPqkC/uOE1M422AuaKkXIxl/87BJhamRfCxdG3NYMxJeZqKPS5DUpD80
8vd7Qek2eaXbR5TOLjAxwPN5CmFiXizezTd6llQRRs7w+O1xMoRwUgGnNhpf
NKjwvRQ1fpCmZX+UHuP7SWqM77NkFb5OoPVvpcfge+Tz2yRCvhSvx7peg7kU
vWN/jtY2GuiHV4lGfjPX6F6Lj3nunZTENk0LIazYsspQkxSr/PQV76Q5HBs5
kXBYo3C1VInTxSocs2pwMTUaP5QH4+/8XhFBQwD+jkxrq8KIHcbCPrpfYmse
1UpEdhFOSFETS71JWPoLaW7+Xn21P0zOIFeHJYIZzFGLp12pydko7F9kk6Z6
nQS3SMv5+XXMvybC8afPObttT8b9m+VYOlPiSXhLJ6J8hkonD3uVYuI2wr2T
R9oxcGIe3beueMrHxzgeiEzmCgzuhfEs3P5iFw5ebmNHNpqZqpEGHl0Iy+79
PaP1qZhiGn3D2z2cUFwTmDwvSltScBXyo7dchfoHkrn01IWYcVC3xrYp7QRm
Twg5vXjaYwj1fSc9Ct+1xsJTlszuJqmZ1uBAc28AYbAiAs6YKLxjVOO3UjXO
P8mOMf4vk2A6O4ODPYsEgZwizL+focNPKtPsOyqZ83eTlPgKuf5OvBYXUhIc
zRreRfHxNae+V1L13AtYpGXm1AYftbh4fkvKHG5Mk8nYO8VReFQVjXcaVfig
W4N32qPxtFGJx/UxcNbHwlFrwOEKg/djZZiPAyr+ImJ0BxHdOULBE0HhclIk
mPEcXL1Q6MrvUYIAcBd1TzJIIUK100PZO3Xh7pn0SEzlyzFQEo6r5ZEYMYZj
1BLDTNQli6P15Ve3oGhsGdFvWl3ECEjvVqAe8r053CINUQQiOfPpu34oBw/u
VLAHzpSbW1b5/g6a7zPhSsF/RfFtx6urJuf0kUZ29PgQ+s8so+vGJU+xrZ2T
B5F1JA7IimbPXq7BuXsdmHe0etr3tRhNA41ix7it36TF6HAJFpx2W3as9mVZ
cGWH9ROrfcoul0lmxI+tD83HIe08kYUREfBEKTwEzH2cHIFv52jweWkiLhHG
OjWReIf8/32uL8SodG4rw2zNgYGu6UgSvMQpcTtNC3eeET+qTMM3CxPc99NU
oum1eQxyfM0YjTeIOb+VbGQ29FrfQWLCv29JYLcTY6Q3JxAdd1LrhBx/ybfA
ChYpghNp765FgfcHtOy3F3TOT5hY+1dnNOZnw/yk6SNFoc53miPZr7YRSWuJ
ZQ/ZMthfBPj5i+jVYRGapXbT/DHZnoWdQ1bG9bjMTBUQTf+EKOEaEYNHIhaT
M+3acN8aiSxuNWvw7ogeFeNB3IA8m7NhvtlUIgVWnWOgM8lNdVDeV2q/gLL2
XtCLm66ssf17NpT4CRsJuzzUCsW194tk4DKW7GtnLHhwr4JlThAx2FfFr7Og
/jcfFImWgd6/VeSaPdaMsVNj6Du7ynZcOucuaGqkiSlW7K20D+Qsg3dhkojz
g1as7DSx/StNxqKJTvFNC5xe+UbacjDn6HE39paJgiAUfPkSDGuJXGSz1eck
o2BL9VOjT9GAAzFzrnJFrxDwye3fNoSwD+MVuEf87w/TNPiROQ6fFCfDXZCE
N03xuJOhx6OceHxanobvlqXgjewY5yVjhHFHI9ub0kCoH04T6/+V1Bi8a9Tg
UUo8AcixeD/H6NpM0IqGmBMAhnPZFLcsv54IwVEJI8vcTHo4PujT4VPGYP7t
0wYOL3upZXLN4b2iM9cC7HzWrMK9vkTcbE7FPwTwYb1QZPHHr16hMEKnYn3e
5D11KV9aF8+jsl9Qrudde1G8FDRlhYLE0LAfluPnB42ep3Ytk98b7OAyrmRz
DiUoMFljZCoa9Cz1H4kwfZtiU4dT0Ti/ypavHzUbqoalrmKqiHD5H8hg91bz
ybj3ObJvXbXi5s0ydulYBRPXoPeRCfHoQey7pPcfKfPMONoxenoC/Ze3Ybu6
yzYcOuQpbmtzJEUG8++EFK7l17U5680a7F6oxv7jTY7G/a0c3DKmpcnNKQa5
Mc0gVxgMcnHVqHuwMhHTK/Xs9DmumEZdfUk+bNlhnciMXHalRp+R5MOVH5iK
BRWXhB0wmuSdgnyEGQdkMlxSK/BJitr3abra92FmNPu1LDW+nqvFhxY9Pik0
4NvWOPfbKZH2mzqZ+CIu22hYIHazdbhbnIBj1RH4crYKjzOScTE5ljmUKK7c
DBQyNU38F+GFBL/kW+7EJJiDshIte42yN+pkcLcRY7WZZPde4CvewhuA/ppf
gSCuELL/bcgr+D5xJQ/sqZ6zDYl8WeZuqlhxDcAaMW1zg1k4tJvnMv4qTCHn
1w7LiYCEvJhWMJeGhHgPFKlxt5vEe+MajrWs6o/9bOsNYro/2DWZEY35tmTz
6mqBmeJfUErRaXo5Klpa0bpzxm0Z2f/8fX0vvB5ASrISzrHvPSjEtatlmNku
heYH0TbqS6Lya+n9O2Xe6ZMd7PipQYycmUHfaeItdo+j5chhlp6a8VWMjHrL
unu8RU1N7vxK2m22WDx5BSWsrS4Du7daMbLVhuLiUhSZrSg0FaAgtxDW3GLW
mlvis+SVMjn5ZdLaGVt/hhpTU2VYuTvFuZSXJMWfMQRnISdimE1VLCsImpa6
8eWUnG0ILSaeZT/bFtkh5PFCvMeiiBYnqtj/bok1ijNWuOWU0a2hzM90Aban
hmCFS3oVQJBtggjJFZMet8sSfdr3A3yOoVC8k6DF3bQEc6dOLsbuPuotwul/
2aOhggtwxb+5iWnncgyuG+VKfLKS4PrsVLp4e71Citv+Z9Ar+Arh5asLmch6
Q+GL+joF1o/Cw+gAdFoTsTSXi5qxLDZeU4jgnkioLTlI0rUiUduJRF0vG07k
NujdV/B0JQk+Z47vVLvRFfZ6MMcwbkmhk3pdGk+4d9ESg5XuNE/ITABXV2Go
OIpranflm7PQvrmFmq3jtMHaKSwl3Hzx/VsyO7mWIXPjheNbT0tw/UopFk4W
2zuXqsRrYhSrOyYiHVWO+VPN3qkzfRg9MYrBo+MYOGpH/5FJ9BwYgW2+G+3j
regcb0JDcwEcR8qxfr4NXYt16Buxkr0AXb35aGkyoa48EyWlNGutbzabWjrF
YoZv3JaD5fP97vaRipdtB78ah80O70Zm+JAzSbEiLeFJ9dMS99KCLd2KqzKi
TswnOtfDQvAkXon/Yo3jkjViPtE2R/D7DXMsbpYkmjlXdpTAhY8IlHyYGMvM
qaP3woMBgtnExcXSMjRRCjxP22Lwg2NpdFlWqEh9I2dOHOQ3XCJWUjsp0cVJ
AvODvHD27SEjrq9nQcPIoDhNoXAlDJ3FiViYMcGc1InCrAnIxkPh/7kMFssM
SvOPoj2LRtHxUCj+yR9vH0xGS0Ev0lM22SQj442NncIrPwl0f+G/B4lCwK4X
68GMpoP6WzKcjwmjnxD38U+U0WSQs7Vdbei+csVjbhszB+jkLJ84+0dJCIJ8
1Pk9gMm9xsn35bv5eO12OTaPlTv71iuFFF60efV0qW3pZI1938kaZuFEHbOw
U+dYPNXonD9e75g/Vm3fd7TCPVCfiGNnGtjpszZj1eoA91Y1LtljHOg00D21
era5zorytg5PwdCYaAycw5UJWNhsZBevj3FuQ6hjBRsNGjmTbtDa0ww6sseR
3WBL5fbYJDpJn2Y26FKoTYEvAhb1dyTJUpCvXEJKeD9tkM9L3CPS4y0Kysac
agwTqhGjSVYkvdiGniau5q5OgZ/m6JjLBrXA6WDbojwQV7O1eLs6xd4dJ8dp
vRIfp2rx1BDjezXFqHCaTGI9LVyAGFmU7/U2LX56xWQWhUXwMzOUUC14wkdx
Xupdyv1YITXkpNvE6q3jQbUKb44n4+wJKxIyctCXq0NvdRIG+qo8+bn9ztyM
WkfATgBX7rVlqNW+1qxIvG5PxM/vFngfLSc5S5Is3ryMSZQV7aKi8lWiXg9g
Mu0iM/2kK1a/RtzOqrA04CLFWk9G2cVmYhsJF7keQ27zZpPwqefkUTQdPOrK
bhjiXNXekvMXNtFPcmDXTJ2muLIfl/Ljs533HVl4+2E5Dh8vc48cqFRUTVRJ
jVApIQE4tFrM4QjnwKk+sR2MqcrXo7mtBpVjI0zh6prYVmvrz1ZiZroUW2/O
kflqhQGEGzUkbqtrsKK9lyZ7Ddp669DaV4eW/nq0DDSgZagRNW21nvziEltq
kol///f6izLCvynJmxvRjryoFW9C2ADf9SMOxlsclIP+yA5s69a8HZE20Z7Y
94XI8BmBqZ9n6ZnB6ChRRowTMgoX09T4Wn0aFmLkeJYWB3dmHAlPo/EkUe+4
k2IQZSSGofII7f8zhTcndPj5w3wmWt7OqKMG2S+8GYgv/E2gSxFT6VJYytkg
ewKXTcd7NB9r+H7iF+bQhBd54rVNSE8axKs9Brx9pAB12VbYcvQY6k23z+zL
ETGmgsSAbEKjjFsJjbeu5DovDum4lb1GsejF1X5tBrnakaYt8FoyplBZ9Qj5
+TdZXdKoKzrejIZrUe6Vi+lSTw/fHqaiEPjkCyidKELvWQeaDx9359QPctKx
h3a5nOYGQU0/kyLfYFC3ieALqJZPPh4ZNeLrb1XAcaLUO7lZoahalXrk/Fxd
lfHYOESzo8fa99ZqF1iS0TzS7atklqW3Jfsmu7KxdnnA3TNXJ6a2FUYDkYja
eivsm92wH6zD5KFmzJywYfZUD/m/B9PHujF5sBPTO+MY2hhF41CHr6Sujsky
lRHoamIE4RCyVwG2jGAtSlRryI1a9iSGDXEvXJWSLp7ioFz0KzpwSLfu7Yjq
lpYAdZLJPzUo8UeWOPeGLlq0Xr4zCVE4R4TjXiKBrDkG3+Msve27sXIS7mrY
N1PjjZ0auWh+tW4qnoLikA7vj8Xj99+uQLr5IrILbiO1+ATSKk8i0bSG4IVY
JJWvIKl7P0qyt3Anppoo+FGYTdsoKNyGbCYCR7ZJOL2aicVaIwYylehIV7k6
srWKThLEiHVBd1aKDD2MCqV/pGBmyuSCUfASAPwXkreLIqZT40vIbONWtSHl
YDxOdiR6Tx3IFZbkDhNPV8KvA7cT3OCgvk/Z5dcpX01LJfp2T6D5qMOTXfei
eLj5lpJ/fNF4BJjJs2hxOY5gg353Lz/GDBZHs199vfT/cPUmUG3dab6gqjDG
rBIItO9CaAUJxL6KfQexL2YRu9nFZhYbLGzwii3ve6IkTuzEiaMktpM4m5JU
Uql0qlpdXdVd3dXdT/2mZk5Pv37n3PPmnZk5M3NmfnOvdC9JHj6y4WKEdL/f
/9u/34fdnXxv/3IxrUDsJm4kjq+XYGirQdHsHmQaR9U8NhpGunxla4uMe+nq
L5JjeqUCR18fJUNcdugy1yJiRxHlZRYMzDdi9HSbffhkYcg2UY8uuaW9XWRp
rhPZG8p47lYy4u8etmFwpR19y71oGu0kipsavelF1RaNoZIMw4MfoQpQlC8j
zoYC3hKs3FlCE9NpF0bW+rJpwKyKlvz2hDbKDDHDb6Qr6xQfTPGporICydGZ
AU10ViAlOpdQHUr1yCKLgx2kNB+C7zwvDv/FKiMuK4NcYrT28U4nRuGsJBEf
mhR4YpJY7hqCKTfvM3E83lGLXA/0atop1SrYEWyw3mch4Z9/gY/GlPgHTzah
SO3yZeS6yMe2z0ICKEjT9n+z/MrFVn9O4QV/TtE5f27hrj87d82fnjfhSWkv
9JLC9tW8dwjPpjW+N1yZ7qWceGIig4t+M8/fZhS4Ww0Cd5NBgNKWeOz2av1z
9WJ7Ci/GbuZxvXzXIWdqUYK9TC10VGpEjmqtyFmVLGb90llvFJPRTaGOh5SL
cSisT8NUiRwD9UoozkZ7OZ8esEWXhHkothOG1NvMDwGu8/wp1G1u+0xlnRTg
6HwZwdol/fN1FjVLxcwzu6o1bLznKcDadpGteamcvrkWeXg41pcKMHaizt66
18N0VunlfDRM9HgrtpgS2AFFF+lITQ5n4thrg9669lz6sq8yT4fDE5WYuD5q
m7jVxlRESig6vxKp396Ugd6JOgysdKFltJWwNdbb9dm1sz+FT3DixGONSUdB
4jAK+NvIjMojHdtmEjor/pYQdOg3H2PjhnGdUhI7mph8pMXbSYenBcVJ7ShK
akEupwIZsdlQHtJDxeknT/IgQ6sxHxuBv08V4R2t0N4p5NGd/JTFCKwncfCO
QYEXqVLnlRQeU0hyvsmLxfsqgeehXvljQYKaLj4WHM1nxOGOGeZDWJOJNzrU
+M8PcwnJ2kEF60cyZda7Qb8jyIgY8twVFCUL8XRAQXx6pZD6r7YL1dzAyfIk
HC/lY61YgJVCPpaKBFiyibBSKcHROhnWGuXYaFbgeIsSW20qbHeT/tKQFucn
DbjkTIWbfFxeIB+L5OdLqbh4NA17a2acX7Pg+LiecHao/cPlUlubmb8fEhtY
gfL6YnRd3EHdcZfHaGv/idtD0cURrL+EBvLoNtxg6nB3OBnXLhX4JzdtQUNG
E/tQ38PyZDamXLWOrr0uGk1ua5oaTbN9nqrT68yQimekRo2V07VY8fRbklhs
ukoeGD5SjjH3gG3eO8+0EdnKzVxfrU1HtPcUodvZTRS32e36woaZEISmQ//L
mRGtQm40aaM5dhwVraE23m7jh8lDQoizkBrHo47ORHpCO/L4UygXL6FKPIMy
4VCggNfgzuLmOTMSzP6U6DSo41qQnDCl0PLP0KzSlnbynLynTIQ/TeJfkgqo
Ljv6rYT7JuNj8IpWhucmKZ5lSe1VPMbchDl22FH4UCnwPf4RQiE2zP8zxIa5
P6TCNhPSpHps5Fnww56F6DvO/5HCwBwcVQ1KIYQfVdDZfLdFhI83Uu03VqzU
RY6nme2+1cYPvNInIt6alOGDFTU+PpaCz0/p8cUZI3xnjfjanYZvbqbju5cy
8f2r2firR7n44XE+fnhSgB/eLcD33gJ85y3E1+8U4Iu3C/Ap+fjkSRFePLPh
nXdKcP92XmBuTkeQqoVKydJWVUEa2EBFgw3d7tOoWd106/Nb3aw08pT07fOF
2E1kSHHnmAU754pcgycqaQKVwHSfBbNbVe6+vS6mwucuzEuDfWHQVXtxkwGM
7bCRjbmZXJz+cNxTWGCKZm4OCbnu0fLA5P1xZjrHVqJmE61t+eia7yZKezvs
+rJmGiZ0fwjPogkXBQojs9DGacGq+BiauZ0oEJ4mTPEOnya2xS05ZIUuthil
4nXUKE7DJp7xFgg6XFlJRRYzO0jTQaKLHVBFF8PAnYZR6PabeJP0RLP3uiAO
/5Etx9s6sf+4QkB6O/tdcZ7u6ENwK0RUTxU+ShPjz+0G94CMy3QRHo6OwAsl
3/9Ep2AKFFQVNMA1qtCRUoDPlnTEi9Pp1Bv/CcfF/gedCnWRzoWPdZauqX7M
8g1PxeDpjNb77GIOfZtF7l5NPJzNyf6qrgQv/6tf2GvVB6FYCyOUj8Jsg8YI
26A2wnZYHWHpFZEHgM1SNEewFF3Ug81y8S+yXNJ1Fu60ynHxiMXTn53rvt/H
9z9alBGvrarx+rUccP94iKr+/NRqVTSVo8t9FhXz6+AtpwVITDMa4XC2AKeX
M4jlHRtn0N1Mt3P6Bhp1mFkv9wxdamfw4Ssry4Z9ZdjZeG2bmdX0jbekYONq
I5w3uxypKg1Dskv6PDg8W++dfjjHYtj5i7QJhL0pF60T7USpo8duauihgUEb
JL47PdyA6thK9HMHsC4+4e+Ir3fnxOlRwp9EheQSymT3UCC+Civ/BFITBmBg
F9rEYWy7MIzrkkdoSeNUDD2njcTGKNL4W0iX3PBbuVVBMtQQSIKMTu49fgz+
a5YcHxjExI6SskxCOinhqAv/ZWCZtEx3U2R4Uy8jPjSJiZd1XPynNp3vuEHA
NE+QuhrP5bzA+zpZSDv8krTUEayDvkPDv8Av/4PlzzWa8HRIib9/Jd9uPcgM
HFFhq591OsTZS1dT/NRMLPnHxrKyvKz/i2UvO3kQ3gGl7+OzWT/Bm7tXHY/l
9hT7+OA+jaSL9YLEGhG6iTQNhjucT4YGjmTcXMu1C9UrzEqk840JuDqj8F46
a2ESTJaspHCioq2GxMYeSiePuuSVlQwwqEYUYou0dUtzWY7RnWqatI5atmXj
RqvtQrbeIeJnuKTyAhufb/5pq4C3qUCGmWWbf2Svjbnmr24oQsv6mLPlpdOM
xrD3ZXOJhaU8nHk2RAxt1Nj1khSmmGdvyEtB/2qra9a7Shu6cEc+Rdpbn4Om
wWaiuL/bbmrto6HDDK1RkxmBwqh8UsO0YVqwgAXRutsWQ8+Lsn36KD2yuXUk
oAZQKhhHuWQH5fJXYZO/hRzRHjL5R5Ev86BA/oh8PCQ/v4ls4ZIjJ8FAD3OF
O4eiDxL/ninFC6OYuKAWOfqkUloecZRfYyuPiLDXHox0NEdEuToio7390bFw
JnKxyuPhnJRPvKIR2D41872XZLH4bbWKuJMj2afXpVAl4+MjElWhGxfrYmWx
iAOPfxGY1MVjNIWLMV0ixvRJcGQnBibTBDiWk4TfXs/yONIFoaTgJOtHeITo
FRSkB73f5U96F9QoLKO+FLdy2Hg2osLJ88l+1p/2KbFrlXHoKJfYa8vktC2J
JH5xiYV3hpLx8vF0uzAlmAWz18pjsNuQhOdrMuLmppZxWCxZoiiiorMBHXt7
KJlYdqhymvd3Eh1tVGLFmeUcP1vFUAmSMS/fKZVmBnS5bTDXTCC9aQ7WjqPI
7ttC3sgZFEy5UThz3acv7HUKE43BqRzGYywinfilFVtg9GwLgzeisb0SrVtH
bG0PLjAayDlYJMTSRiHOfzZGdIzb7GouE6yEue3lJgy6epzzH59gYiBnrk5I
1NXmoK6nIZDf001DLZQdPuhOj0hDTWwN+kjv+ahkx9+W0GIxhNMvitRJB3mk
nnLCpryPAsmKMzexwFUUb/bbeNVEqWAIpZJN8rENm2jOXyw47Cnk1TiLErMV
FNdOqI0hiaLgJP5zuhjfmqW4opEQJ1WkH6RW4mR8LE7Fx+FsAhuXuPG4npSA
+3wuHggS8YogCW5eIra4if7Z+AT/BIeDN60iPCtT2qzR+z4Snkh4+EQnVXjN
WlrocU7WNgs101F4tzkR3hY+nrQI8ahRhPuVAlwoFuN4vhQzGQLstKqg64kC
PVscesoYyvegCCiZj9B8z3nSFoUGOS13s9h4cURFbD9IdpGKjtnoRI0Rxi+E
gfUlid4ndPIqhmrxJEjnnepmcB5sOYgPRpLhOW5RsOUTVD87Foq5eHdGDM+y
0rK8YYjYBx6bKO9sQtv5C0TB8JxNnlNPA1jgnS2XYX0523nkbJVTzDP6NJZa
mGvHkTd8CtVnnqHe/THq995H7e7rqN64gkqnK1A6PInqdTfqrnyK4pX7fr2t
zynkGakndGRJ2VhZKsLYbpNi0DNIv6GgQ97S34iW7VlL+1tuWn25h8slWNm2
4fSLYaJlyGY3qfVMJ5X3iKMIw+cGLfPf7DBDnM7sFB7s3VUo7Wu3m/uGQ9ki
esifGl7QkJquEC2cLhwRrGBOtOUqidQyXaDkawjoOQ0oUT4gcsXLihx+9b7n
Qt49ewlXbyvh8unJAiHFbuX7G5Mg8EOaBJ8aJdjhxuFbCRe/kSbir+VJ+L2c
h39QCfB3Kj5+kCcRv5Xx8J+SxfhSLsQ7EgHuifg4z+fDJRT4JhN4zm42j/o9
xGMRD89TfgqzWFs9PxrXbPH40xG+9163yO7v4zq+aU9wftbM9j+uTsBlMgy7
WqfEeqEU84USV+V+JiloQKkhES/r/9ifFqIg6CGvOWhGMvtxMxufzSS7vr3F
TIAdoIxrQHEqHPIvopy5O7EhkEVTLLRU1wLV5+T/ZX0YPiDVm2fDwvF4SvxD
6fG4PyLFh1sq58ZCCtPVSPmFLrkwFmWdLajfPu/WlnbRCIv2HCmWYGM5G9VD
7cg6vIXSE++i5tJnKFu+4M5rKLdbrTyb1RitIO8Gw4Rqy8mR+21tLaheOYfa
S0/9tq0gdZVNy44g0VqI8ZMNisFbDLpITclC63Ar7LsLnGYvjS6qKZ7lpXrv
Vs9VYOf5EHrmKp0ZqalMN8/QSDlGr45z5v1uBmBUXjZQVZ6B2oFWb+7AAA2w
0H6GCApgHsvBdFTGNqAncRyLknP+1vhGBTXySqeu3bJDJuSKzyJPdt5uFfaE
iPQOeR1REfhUyMGXMq7/bWm8/1Mtj3g/hef/2iiwfaTlMvqiLSbcu8qJ8n8i
TiD+SS3E35J4+oz00R+KBbghFPgXE6l/eXg7WWJ5YdYwnWxHLbH4dR+PeDqj
UEx00YiPU0yYIzBqP4TzRfG4UyvFnXYNjhbLPD1GKnAM+hw21qNgVpqaXCJY
c6S6ObcfH94p5MHn1Dh/czd3PyKiXPWRSpV9sVZCSzgicOCdKDzpV8OzbvZ2
U531/TL8cNPoc43K9nuTIyJYbnVaH2GsPEUYKrYJQ/VOQFk+g7CeSCLsXyOR
V9OIhu3zXmP9AP28B/1tmWRoPp+F7r1dlB67781pa3NkZPGZqfQCq9hXaq8h
Ko8FB1WohglsruRjfKvO3nenj9n5IGfHwD7aQTSdXWFowShkuAdI3bN0ohhn
PxnB2Klmd15+OpUOZN4phqfriIl7oeCebrxx5ejFaO4lnaWhwxbz4FTIxSJP
2Y/wSD9oRW6ULbgB9IhwG7OiTWdJpJQhhqFW5iCNNI958pd8GaLZEDzCqWYr
vMqNwXeKJOIjWSLHI2dY9igKcTY2SP0wlxTj602IcbSLErxrSYfw3MzH12o+
/qiR4JFEiNNCYeCcQhJMCTAkhq/UJOB3c1LP7QUd/cYiQww//87yKv/0C8/N
zDjcLOHj8UAKrrcn+ycyJRyzXL6fNgjqlv8WYnOln9O1m8XFl8tap/eseT8Q
6tUnYLrLaFtSM4MGfHsYj4UUVTde7TZgsFSA3R45vrqWRry0qVUMTgRzznYe
Vx4QZ1bAUruMvJ51lE8eR9ncaZQ5LyBmRkStQkPqqX7kVDehdm07YGkbD7ou
DGOSSl+GptISzB+xeh1rtpA7FeG11dtQsXpBUf3oT9QFHF/MwuRmjWPweu++
J6iV8tEw1uVr2ltnVjE5D+cmEnPLuTj7oQPTl9o8haXUzg85U1+htsP1TlV7
px4uMTSuCi0/Ag31+agcbHdljYzQkBgIYZRjZsk9BdHlyCEhURLXiLbECYwL
Nz21cbmU1qCTov6U2DJkS+/BKnaR0WlzCBUHsEvGjN9I4vGtmm/3yrmh/x1n
vyGMwXsW0igo4uBMisFhbqx/RRyHX9skeFoq9y/FxeKfkkX4TC3BTbHIt8gT
WZqTRMyB6JRE4q/XlP6HKwwm4qiBYvtPJve9jRoDrjdy8XiQxEVbsm8oU2Qp
SQqu3Qk1YL8gA7YX+67xRUpTHNXZ/vCg4MfKQqgwE+hPTcTmkXTO/P7ywThH
kCbhNyyIx0qxXGzCqS45vrxqJh5fTLO014mcUnFmwJA5DGu9E4VDp1C1sOtu
cp1jeIEGT5xwsFZZbtb/wyI/n3cb0gwoGZ1F5uE5n6n3ikLe9YhhZAkiJK11
HU0NbZgcSnctuKtprzvCU1xlQ7lzU1HtCVZeA8uTFsydqHI7LnftJ02taVrU
Hznsbby0RTflRtm6zGxieioTp9/rh/Nap6+sJpuCSRDRtdlklLbcREZp63QP
r7fAqkF9Tz1RODbAMQ/Oh7xlmjEhwpl6MBlVZIR/RHgSdhIePYINd2VcnoLi
5qH7KxzSCBUZvW8iQ3zBlcofo/HBmSd9vs8EcfApkjxfJAtoSjnHLWksXuQL
fW/m8rynBNGYJzEyyY3Gs6wkPLIKcEYkwHmZwPeZNAn+ZAkeysiYXyRyDvFC
yyyoE/M/bcrxfEOvcJ/4eXWRYm7+t33KD4tcLkdRVjPcNgXem9DjXKMKW63J
xHqV1N1n4FpKoqKYfLlrRBmNN1tk+GzVYPnj6/nURScrmQXB+V/6a0vj0Fcq
RGebAqyHJBbPMU4vlegOhP+KtBD55dhul+GF24yndzMtvSVJPlPGEHKaZ1Ay
tu2vWb/kaD1DNykdCpZLY8YjkGPvRf74BnJHjxOZY7edusGHHPmglyFTkPJT
oauYRvbGh/7G1IQQRK5U0whxFZQWoHx21V5152vqgm+m34Dl7QqP42IngxCf
rTgLdbMOZ+O1Hbo3P9LSrokijoxYsPNWL1buHvZXNeZReypc9SVGDG52BGMq
Gh52E+lTNtpLUTrQ6ciamqLh0Rd6gXbzQQmKDinQEd9IQcQzxFuioEEnBXyq
mGISFbcIk2CZZQpdw6fieHypFihY+whKdL0kj4WvVOq+l8XnuOVs7zY/CouJ
UdhTxmCLL4BHJXF/YwqSATmnoyOJ/0UjxodyEa5LxL5loYS0mHLf344L4FvX
um+s0NkDaUgXfE96Ed/R3BWh+AaCcStqi87hZAEPH88acb5DgycbFny8bcWt
IW1gpVjoHbUk+pwmDt7uUuCLFS1xZ0DhbBZGuhqTIgJHspNwojsZM+PJIJ+f
0A1HEUHik/uMEol0pws02GyT45k7Hc9fznGOt6v8ppwh5Peu+Ws3L9narjFN
8ZGUd+M/8KtfILOuAwWTx/yp9jaicmEHBTPXvKkjr1KIYCZlA0pjDczDl2zW
rgm3I0uEuQkrCYlaxrZYc3NRPn3UUekO9iZ5D9ersHaq3D92qY2BhDc/K400
CN3u6nPHGcYbS7M8PDDWZ8LW3XasvzLgL6vORX15OoZO91mWv9mhyagCtsI0
VHc1+PJHh1g/0xRh3voohfdwbLJjgr/IkD0TKaRRSZfc9egFk/vy/4yU/9fJ
AsuP8o90v6aOwzcVcveWPmi4ghg4wonAGi8Jt+WiwGcGxlfTUC3p3m9I3fA7
0rF4SSp2jfHFzrtlbHy3rMb7F7LczlIRkysJKQUny8/6PYtKooG1wELke/HI
KHrN2ygW4VaTDM+nDdhpU+PFnBK/3jbh850MXKiW4J3DKvxqJQXfX8nC851M
fHAyE28fs+DFxVx8cj4Tc4sCqs/GkrURTkcaMYrgoHSIYpkgY3OXuoWMCEil
8d5lKz58JRcXJrRERWMXCoZ2fHUn74Z8kUiHRipCfs8kskeXbOaRCYvIoAl0
7F1D4Zzblzb2clD+dMaaVAkGaIpGPGmTQSYtz1gB6SjOZTrn3TW0axobfNul
zU2oWNxWVN/6iLpok0eE4cqVUixerHcedgenpj1WvRolzY2e0qMLDNeUopnE
4kibDsdvtWHp5mHUthb7h6+NM7NZ6aSP2dJbg+LDnTbr9HSILo1OC4fosI3x
gzCLrjlTEgdpkRMfiTj4Nllo10ce3Bf5GxoOvq9ReE6lBZ/aNRjLxo5QhPvk
sf5QK7P8Y5aGYRIMsn99JUnEcxIKWyJqckPu/rs5Cb5Z1eD5rsW/N6ZX0Myz
XtbvSMv7/9Gf/5blj/uEh8zCm25t+iXnfHI03hvW4PGkIbDeqg6czY4KivoJ
GUR+dzQZvrPJeHac9ANX1fhynfx6I8X/yaLC8f5wEu0McShf5KeVhBDEXiZ/
1x+C+3GIhE/CsNwsx6NzGfj41VycrhXj9mIqmp1brsZzb9BNKm69wYSi0Q1Y
h5hh7DiLPCj2Cyieu+C3jN9XUGJnhcg9g8de17ylMJ8IbuXzzJbKcHQhyzl/
pYZ+StJbFaKir5+oOH6FQYvHOaTD6atVgakrrZxm96BTJ+WhsKrKlz82Riet
wi35SeEY6kzD9qu9mHC1uPMLrbRaOKCQR7CIpk7SXe1s8mQPDTErxDSiJKqj
O/hV388gYJccFMLEnYFRsGNTc9toCAQ+IB2B32hErn52LLN+0Elp/a/KZP4H
hdLAXJIQ18gw4UmyxP+tUaYImGlecJmrJyIC/0w6ArclYue0MOgEOP88LSS+
P6rCR5sm4tVjmf5Fm9g7box39ypinM2JB23lESxXerwa1qwTvjzTlKtLGIHF
VA4pZRP2BvW4Qz7enUjBD+vJtr/cM9uCq1fmQxL1NrM5vkE2nekJtb78muVh
/QvjWEQH64qsvwRrk5YS0g121srwYMeCj14vgO5xNM5UqXFrMc01eeUULYpI
L6uYBKbrR+CQ0ZwlKcqgiJDz3azCUJ8LraEDqblFKDziIjLH55hJhtCY8NYm
SubPEJmLLzvFFWtumcwETemkxzR2j1HuC9UKHF3MpoDBdER5jJZilI/NeCrO
vsoggxokJ27dLML61VrXoLvHZiTjuEJbqT+zo4fWBREKUsK+orxMdPQWYmLE
ii3PYThWm9x5PyLEW1RgQOeRViKvu5NyH+l369BKkwLFmToU5xiJ/CxjIDfD
5MtKN3nS00zOVKORYzabaeoGBjkuZYQWhqR16HhHScg3h5BzIPCEF4tvkoU4
J+a5OqLZDMmQmxcZ5DvaEgjwQCHG5zqZ449melpbSKXTiK8lSfiAVBk7Yopq
NugAWwJTSYG/WVbg8w0Dnp/MwNPT2fDu5ODNY5l4bSkD96bMuDxoxP1JM95c
tOBKqxxfLxhwbViPD9f1/q9cyb789qgg0+t+3ZGiVTzJooh2Qi7H35EWwMPU
DxU5ERHEVIUY97fMePaoBFp3JMRtVpwpk+H6Qpri1q3gTBY1l+dklbHwC98v
iLB/CXdL4vMCKkEDUsR2aEWN4JLCZgVY/kOPBDY+u0vBZ+cgvbwJeWPHPJnT
cz9Zx+FuWl0iSp07yJlyw9B9llC17gXTQAxIggl9CiTX6hmKUurniIKGXpTP
H7dXXfXST+dqI/1e951yYvay3VNYoUeGOZPIqGqymzsH6Sgz2k4Gf65UKdef
l5eLyoYa2IcbiSMXexyji2XEkbFMbL3cj/7FRmdmbgbtg8bb9TwyNJxuRPVQ
hyu9J0SspBGx/QWpajTX5aLncDbaWzPQWJGGmjwjyjP0KEnVITct1Z+RarGb
TFZW108BFObWROXAyD9LJCdOsoJLJVls1xtkZPG5goffm+S4LhW6O2KC+Td7
VSTb0Rqb4HbEJ/lmk3hYJ2G0JxHhA43E+6lOyiH1D8NM7RqMjMCfSQV0Typ2
zIukoZuYwCHm2a4/LYi9f1yW+X+/pgz8biOZ+GFTi9+c0ONXx/X4fEWHX61p
8dvNFN9bvSJ8PKnFvTG9X/8FJwSZPwcXqe9v/6BmTP47qVP+dybyppa1sPxH
bEJcOZoG78NSz3iDgFDp7bDWzeAUaQEuz6cpqrvktqBj+zUL4YFIpGg6YU6Z
R7ZxAzkGJ7J1Q8hM7kCqtAnCPguSefVQcusICa8WmU2DyDuy6syeZ1Y0H7A1
Lw36KmZnyLBk1W4ePMnkatbsVA0o2zVPRqh0G4qDn8BHxeA8UbF+4UfCdlJN
3byWg80r1Vi+1Yu+7VZk6NSw6Iy+NEuGQptTQv88l7IuNqrXVB0T5tAkhDu0
/FiP1ZqJ4upq1PR3o3myC11rpM454wiMXxu2bDwLqmhHayqbmBjLxvH7/eic
rLabzCYaVwn+2oZMdC/1BoqH+70WqxX1VTnoHqvEyNEqz/S2zT6/m+eaWLJ6
BsbS/N0dOqKpQo0iUzJyTEZkmTN86em5CnNOScfPoOVSR6ZDRzXtJa0zCUBH
Fz/C2U1GBD3CaNdhcax7QBJn75SwQ3PLsc7b7Ejic1kS/i5VgfsKEZZJlO2S
se1VKTVhLsZjtYRKtONX6Sr8uUEXZPagE0dB7fUb0sd9Khf5z0rEIVMUQyHO
LbKEEakXw4kjVXWYGnuF+oaiOoKFxwNqvD5pcKwOBnNXFhZTFpMEUTSUJ8Dp
ORMePyzzrg0E29q9OmM9Cga2sFUsw7mZVETePRA4dCMWirJqWCpXIbYVItlc
4U3XNrnM6lLSRAQ7aCwGudlpFJs9OkFaIJlbCpWsDHl9S8ifXVXkrM7TFTpb
+XSIJ5+1r3gOOJvNCTg2bg4snirlzHuao358vwGrrRGlk5ueitMvh6Ao53jc
ZufNK9nE2avF2CDx5LzVjXZnHQnvFFhSdERqsiaQqk72pyUrvalKGflQ+NI0
Kb50vSlgTcsIZGXlErmFNhRWVKOkrp70ie2o7OxAdV836ga7UT/cgdbZLvQe
68XwuX7v9E2Ha+nBiGLVO8GMaDvbMxJxZDIf6/cGiMa+MotGY6Bj4whndooQ
A/NN6D3uQM3iCFqmWvyzVzsty3ebmbqqratNHqjIVCJNJUeqzuTNratm/Qxc
ByyGKA2S2Z3Q8S/YxNFGOoL07ao42FZw4JL/+O+iLJ44IktwHpYnUHOWtA8X
4zwbfZB4JuXiz2kKvNDK8PdVVu8fLCr335hkjrsqfnBc4+20RPi7jXb9j4QM
LMp5XSP9kufBC64xUtP9I6npXpGJ7SsSCUOvwLoWbHggDKm9KO7+hqlI3rLL
8GTW4D45pqdz0BxPm46LjXEDHrxW5tscVQQvytlmZFRPocR5F+vlCmxNk4bs
EQuKkSbkZ90iZMYiau2qm/W/MSkllzw+B/pUG4ont4nCpVW6x4FK8BFX5oxY
WM63z9xooOHjViv1sA2sEOXrl8l4x8v4ACR83Nev5xC712xYu1KLuVtd6D5a
i5I8DarKyRjYZkZlWTpqajJR15iLxrYC2HtK0DpYjo6xanRN16LX2YD+o01w
HLNjZLstMLrb7j9yodMze63bsfwasygi3N1TKMHcRhWp8vr9FS1FwZGCEEzC
vVkGMQZm6jBy8QiaN8YchpzqfcaNwUG5L8skg8lEms6JdkXORDO9q5DuxQrz
6+OqoE065ZbFVdMmKdp9SsnB+zY+vm8S4dsGIT4uTcK7uRycU8VhVhKPGVWS
bzhZoOjS8mmMhNmORYTZHoi5PxnzDPM+MiTgy3qNqyU+mkZ8jL1ZEuM6rIy3
NMuD9j20k+C/hPj+yA9HSXg4/lYhwPtykXNDHFJOvww+a0TAYhxBYfunCvrY
B/ZqRPCtpXouTup/pMCShtiXgu+EFixVHz5SI4f7dK5vd1FP1+Q9JksPcvrO
+IvrHViuVqJvUAXWP5PIGWpxper7qV/qYO0FqTGo2JsqHgRYm6zgamO6+mSX
xMiRVliFsqXT3ty5BZp0y3tmRInjS5neubOV+1wubDLSyK0fRdncSWfF+Qeh
Fxev8Nwyuy9fzyN2rpZi/XIt5m92YXC7gagqVXi7BlI9I3OZrrGlHNfEeoFr
erPIMXOyxDF/ptK25K62LV2rVqzeqmZaaKjajq+vVoOl3SZMnel051fm0W5U
AuVuw95aBvvhAuLweAXmXl1C8+KgL6O4xp2WX+nUpRbZ1OocizyJGlkJ5sPt
KXKrK9VcQGQVFCGvpsbXsjva8TP4uKzsPGgTjvhV8RPMG7Wt8qPxsFiMvx9W
2krEEUx75feVUf4zyhhMiuIwJuP6h3RihiPb9ZIyFh+WKvyvlav3pwRGyWtz
GjaOGxNw1solltKSPANGHqfZ/OPGtqqDYfhrOZ9yxJ2bYjFNeRAaMlwno6hP
WP403QCK2j/aB42rMAnfbph8N+YM+7zPDH3UvzAVnFhPuzERxyeMuHy1mMQ5
i4rMqfVgsJTOE3kLb7j6yYhmsVGNw321iL9QbuPLyxk+FcrXBusfg3xIDlYl
XVL+p/0XTU0LZNZ3o3x9x2keGmcWHegjD+LurpVY3i6meu+YRU96SxGKhrcD
Fa4bTPLedu+a2X31ah5x+rING+4aLFzv8Q1f6qGCcKYxSdEsjyAGOkzYuN2L
wfVmZwbpHof0aIK/rMCCnoVW39wbU7YccTTRO1aGpcdHMXx5Bj0nx9B2bASN
C4OoGSdf5eFWlHU3o36yG61rg2g/OYreq3P2vvvzP8PCQUs+2wALtw+6xONu
NXfdImKPcva1wQHFPDsC97MF+L5b5bySncAMxvlL2O5dGRnlGviYzVRYejVR
9BLHWItHFIU3s0T4os1EdaA5FjWxuEwG2q/lceGtScIbxQm4WSjAdr6YmM2W
OA9nMM1XB+xlYWH4rYxPZXKdJ34GDV9wv+J/Z3nTdIeRVfEWZb+oXi281inH
N8dMnhtO/f7SPYrWKkA6POcZdZIUUie1CszPWj2XF9QhtL3KQtiXYbDUrXiL
Np+5HZokLLZq0Nc1CWv2q35V8q6CzQ5WyDhBNvM/hMZ5Wayf8uqQxkamRNHg
HEqWjyu0XYPMwaaA+/b5VIrI2OO8WEPhY39LmoTLRXbrBkqXLtiq3W+H8kcH
Q/bpcg5x5mIx1vdqvENn2il80PCwN+vZGBvJwfFXBom2CWqexEC7dAkOs4qP
9sFajF0dVZz4bpW6SDUHuptqTb6Ovjz/8LEmYubmCBbfWsLS8y0svjiFxU/P
YuGTU96Jl6ZczR3pZFxKL3RnzdAnKpdbQ2Ry25Ce6EAqb4XQ8/e8yYlbDmlU
HYcmCeOQd8R/JTURvg617x+GVUw/FpwmAdZsGsuUIYrWGQmB18gT+lWLwVl2
8GDg9UIuPu4W+L6dFLle9CfZ3m5j+633wnD7cCJu2MTYssl9k0UqRVeJNgiM
vyKB8bFc6NoW062eEd40TRcyy96wkV+4h9Ux+N1RA54eNSjOzGt/Tpx1MtiX
RL80jrtVz0VfkwYzS9mUoqA+qNlXP29Oi4zOHY9x92ygRyfGUrfOX5qbTeTn
XkNe4WMiRXfezuPN0AFaQKPJRuXyDpFzZJHpcLTNt/EDb5BmYe9igX/tUrl9
+FzD/uI1al2EqXgY+aNnvBWn73GZU1/ND1y5UoPFk1WeobPtP9EIB5wt2TxM
LZDeyv1Bb0V7MTMwQK1wa6gvwsBWr2vh6RIzY0AtxzOHs+yFkoOOMnMSxctB
M17Ty9liSR+xxF4mbPAXCbqJPMEosgTzSBesIVV0h9ALrhMD0mJ82CDHX88Y
LEnhoa5QZmXtuIaL7VqdZTmLzaw39ryazMGbxcrAup6H91tEgR+cTGI+yFNA
HjyW+1FpPPFenRCXK6T+xXK1oyw2Ct+R0nxBSnOXkeZBbyoZk1ptr1PSDJwr
E+DvTqQSD5d0DCNocFw2I3j0qGl1aisSxafA6NwOTTx665M94w4jU8Lz6y0D
sA5eDUT+qxSjZhHWBgyWEzv5Nnk0l8hKW0dJ+UdEinE38MueQz7WO/vrMPkR
bOjTKlCzuuu3jsyFjlgMx+eWe967XYgbl3OJ7Uul7pGlQlJWwQU/wekOXU4X
cgd3idJjtznNHi/d024Z7ZUTF84VYW6z0j1wpiMoXj4tMPLu+HrrNFh1t1GT
hw5zTgZD3+rNt2jQOdUUmHxlhqmsOPeFOOiolo/6K2RzRKl0BcXSNZxPU+H3
E1SndTPSJW7CJL7r0wmuusSRBdQyAabO7exOjMRUKp8UpBZ7nWmcEyX7wrR7
JJF4PVsCD+kJfD2u8L89ptrfdT0tj/A/qRXAXa/wD2dK8LUkdBzPiPlM3str
VLUjo+SBx5oowdNhNX61pnfenmck6A7a1X8PEurYg8mNsyxqfRstQW+vhoPu
CqW7hwxI6Ax4sFksoc1ApA/dcCSowjFNvrrNERPnxIlgiswiCmcF0vVjKLK9
g4MfJhDhv+db2OxRmmQj+G0Rbxw6nQMVE/OwrZ9U8LX0bHGkw+tOJV66lo1z
l4v9R2/UWkp6s3wplkpYu3aI4rWblrrrbzFlT8tou4g47SrELCnGvt0OWifb
6tXRGB3OhuvhENEyXsmRy+X76zfl7HC0dJRh+PygfcV3nBbicvBvjqVXVIfX
C0X4t810XxbP7i9XHiNKFZsokG0jU3ISFtkdXy5vPEC1DLvKlHipNxX32zT+
+41SamRFRR8LD3kjX0/j49USCX63koyn81p7iZBHZ0UVg6RL8f5hPY6T3/YF
RSZyXRDz9yWmJJV70WtEt16Cv9s04aOjOkp70hJTBEfRA8EvgrWMoFfkZzYC
ukf0cWhJF/nabSpOc3PQ//SS0SPFnAXZ6DAOPWThaImcWB8z0WeSTZ0Ur1FW
h7KKD2DNegl6/Z5Pqdx2CYUrpOSmnMJoIaSyXRjNdwKpqUso6ehF/dkrDlVR
I+0LRVheXDf4H97IwJUrBVg9XYr6sT6UrFwmTekjRnNa3MsGYn0pC9ObVY6u
M730ZXdHvgQL23U4er/fXVibRzc0+8sL09G33OKde8tJd6LTcgqzrwtj8KxG
RvzJmba/6alZPm9rVi95q0Ud6FZkY6dIiod9qXin34DH7UrXtUojveuE1JC6
eHiypfigW46/XEnzLlfQAwfkgbuRxyZWUzj4lGrlJSVzcf8whXv0ihaYc2/i
brME/i2T5+2VFPoGRDsXzLHoN3HRnMz1taTyLO35cneSQgvZbCchvNhFCB9E
Y61CQayNpzI9M9SNd2mSrP687HMoJW9+UflzpGfchd5wGSr1OWRkv+LOKXyd
6ikkCquobX7XvGltQ3SvEcfnMQeOkXH69b18nNkrDixfbbWXNJtoVk3ndIsc
K+uF/uGTdkrD/UTBEf1tRrge9GNgvdGmNRqZ/LIjVZqEzsEaHLk+rFj97sTP
b7v7gjoevjaV93GHZv+2k2feMySJwalcEd7sNuDTcTOe9qoDl8szUavZcBrl
D5kNrgoPP4K4Z+ThPulr/umUEd55g71KzmNMJQlW4iQnFn9SivG2TGjZMMt/
vPOSGkxkpuI3Czp8saqz359n7rzUdswcTazlxmMxPxG9ej7RRp7OYp0OeZV9
zqqyCl+RRIIjBSL/ZFuypYQdbiuIYNnL2GGOan6Eq14a6WrRxHo6TfG+DksC
ms18dNsK0VOWg+6ybKK/MiUwVCMNDNcr0FOTgvrVNSJ/YoEOBw855fJkJBcf
RcPMuv+NKyT89/Jw+nKDe+pMLaf5RDNNtBhcR37meCZmT1Q5ehnkhzupdpEp
ZzFOecd8Nb2lHDZ7P6EdTLfVV+VjaLPDtfR04chPRcEO3E1PxHejRldzUtCd
dvYLo7GVKcBrbVp8OmHBi/4U/yddUsuzZhKDbDNRrlwPZCpuk7rQuz8N0sqN
tDVzo4N9nHQ1KRhBXjWROmlAhr/cysSt/hTfZJ5UkbO/rDbc0U5G4I8FifhB
IcJds9h7YTxtP1VCyjCwaOXhy2kt/uqY0fc+eUL2x3S0rP3lo/uuIEVwXk/a
nHomwpFa3CVs7+WaeJypTcI0GbbM5omxUCbHUWonoF2DjQ4djvfqsTVgxKmx
NJyZtWBvyYrLa1m4tpmNmydzcOd0Lu6fy8XLe7l46XwO7pOPuxdycPtsFm6S
jxvnsnB2Jw/d60NOqbGIbuuMtFPdSOqsKZj7zrhKtoM7hIIm6e6FTIp/2z15
qppRZ475ZvI1rRUExnbsP4YEB3zdlSpsXG/DrLvLbso2M1tKqTod5T90j9cS
s/dH6bmHpeDfUcE+rAcFIvzDitVTG3cQaxYe7tSr8fG4hZSFlvi4W+Z40ZzE
jC3VKedQrDrnSlU+YrhfnZ2JkYE1VRwupsTBpeYQy8oE37gswd4j4TJNRVRT
qP+ejovrWTx8PZOM//VeNl6spRGnG9XOTp0wOJxMh9+B43Ex8CtJr0EmIB5W
kaIe0tvKc8TMaSUPvn89m4uvZrX4ftPoe2+F6QUIC/XwvERapb/sk67ag+Hd
fyWd+v/GSD/J8XpXAnG7jYfbnQLc6SV/Rb8E94ZlePmICq8taPDGqg6P1nV4
fEyHdzZ1ePeEDu+f1OHprg4fntUTH+/pA59eNJAPvf+zizr/5xd1rF/6vrik
Y4X7v7ikxcNdPc5vGInR6XxSzVnpiCDaJpdrodB1IK1zy5N55JRNLFbbJZIU
h1Ru8GalaXGXPMUndoucQyeqWD89wiedVHdfpbP/bDctbVu1OAITE9k483TM
VzdQyrSzy5OiAhWkAesaLMXE+V77+meLrJ+J/JD9BGnE7haJcTJHiOs1Sjwf
NeOjQR0+6la4P2oVMPE+dXrLyNObq7rNMcvpkl+Ue1gQhe0UNl7J4OJ5ZgKe
Z8XjZQMbJ2VxcErYGErmu8dMgtCr59hfk8fgZpoA5zPlxF42B/9yLhX/dDUL
D0Z1/sUiqatFmeSqJc+1h0+ea6XE/4qE53rRyMcjR4r78pSFcT7IcNR/PDcR
v5rX4dfHjLjsKHRrrLf25c4KskgEp+doLWNheOZ/PPVst0VrRVHrgmt6fdvy
zYbIebNfijccMtyaVHvf3tE5vt+T23+7J7f53XKL/7pc8adbcktlfpSForqh
77DnXLsAH5xOwas7hkB6U2+we5LmlgkoFCbI1RlQK3RIUZmh02TBZCiCxVqB
zIIGFGam4/aulVg/VeysGaoiteI+Xap9uEqIhfncwPhuE3WqQ4o+gkNxL+Vr
Rb7sLB3RUks6b7daMb3XTsLKzJQRSFvHQ0NlNg6P2Yipy122Y5/OM8OYIaEf
dIyyI7BKuYZtpKBHTHjeo3Q/bxUwA1O1ihkUqc660slzTfe9u/uSovBBHg/f
2vj4rJQX+LA80f2sPEQd/lE1m1hUJGDSIHTPWEW0ahL5XkqJxxWr1HfUIrW5
jRGBz4akCFzKwLcn0vH6sBYrPDa+lUvwoUzgmRVzHcuqWHw0pCLeOZkb3PhU
xo50NPNjXf3KWN+UKR7HcpPwzYIBv94wBF4eUEJr2vSl5L5Jb/lySoVmpOQN
Eam9Vzkl7mAnrEIewceFOi22urWupfl0Jrnqm8lLwJM1BW7vWNB2447XaGtn
GGBscrEWKcmpSDNlIjMnF7m2YhTWVqCkuQbFjeUoqi8mcouKMVCbgQub+ZhZ
KyWs1Yd9mswB0nY2h2QV5tuaTMPUaplr8EIPbagj7FUmHspNImSnKFCck4Lp
hXycfT4WsDVkkyojI0XCOuTL0Eh8mSkSf6ZW6s81qtDakAPHTInfeaODc8I3
T89dh0iIDtqaoyNwPEOI2+0GPOjS+t9tlSi8zewQ7qPIc6tFpeo4kaO6RYIn
2BBEWVw8yUnC93XiwFeNIlKj8xl203lSZS6oEzFjFruW8sS0IC0eeRRx08DD
pSKNszH6IGeexXK/Qcbuj7uk2EnmwiNIwl+rZXiUIsArfWryjsvwmPROvfNG
HKuR4aZdjge9Krw3osF3Kyb4N1Lx66Na97NJiUUepYFGu+TXFX8WBH+oPnDA
LVPmQVc+h7Q5j5d/oZy2OcRsnoE871rPwhELk0HlNJNmy1XPxxfnNERfpwmt
J0+g/swll9pYzizgcOeVpnuL67Nc5V0FtuqRclv1YI6CfDBzRiXNckdGjsa/
1qbCCmnNe+Zbkdu14VZnDdPCC7MPlvAwN5XtH9ttoq+x7VVqNnrsWhSbFMgy
adHeYMDJB12YONuCknQ9avONqC9ORWOpCfZqM9rbsjG2bHOt3GmhMy+sBVqS
g1zSNbeKcLZZj2uNani71Payg2GhROWhQJ1yFvnKC3az+h1bNXl+X7Um4q8a
pMTndrHlRbvowE8kOJOcBKdV6lwrkcfQSqHmwEHfWGSkqysiwlIXHrSbtA5L
ct9RxuGyWRw4lqmkPCdbfVgYjnHi8K5YiN+oZHhbKiQ+71PgH3fT8OdzGfhy
LBmfzpD2byMd/3DaTMYg5JE8qgl86VR6P5mSOp+OCvdHEdWq8YC++KvgV3SQ
Fky8hc+GEZLCPBjr15C59GEg6W1VkAid4a5uIE3+23P6wMm5NIrxLVRIP+QY
JDXE1cMS/OEVkyNHk0BUtdei8/pVwja9SprO7BBeg4PgxM5kKsZm8lExdQJZ
bWtOeSYdsYQFzq5bMb1VZR++M0i/qOB4L/q7TGip1CDPoEGRNQXz68U483wE
9e2ZvuEhvXd8Ks07tZzlmd0qdDvPlNvX7zfM/UyGgVEVlwyvNDhVTYblhXx8
MmJ2NMZGhGQY4SkQ2FGk3PZki1dwJ50Lf5Oc+LRFZnnWLt/fuDxI9dipeJjP
ljt3auQhRzzKVhAWFjgSGYnbJNbPxcbheEwMnFHRxNihSHfPoUOMUEPPEk+5
WMTVlERcyFX5OmMicTohHs+lYnytlPnfkPItd0Vszgk5y3bPGuF6Us/2P2/j
41m/El9eyHecL4qyeCqjmFdE9XuTcpyAvuQrKh6gj4xFFGWgaIXspM1y0q29
FmZdSuhVR9rEbL5XlpwLbcko0rrOIWf1E5gzjvhkiY12bliowMjk+M3ku3sx
m4Ib8ybXwnx6CLlRnEE2mzhZK8CTVbXzsyvB4Ux7oV5I1Iz0ovvll4jsrgkb
n2umRe9dbVFibiabsDWVoXr5MpHRtmYXmuk9emGu+TYlFo4WeY9c6aBFH+kr
zdOgs0mP+WPFqMlTI1uvRW+rCWee9BL9a3UUqxdtORk5e0f4sVjKknrWSpWB
t/N5eDaQ6upIig7J+aCDH86HTbGK02ka/N6uxGdtStvTLrpN8YDzcGIkpi1y
HLcpLeebNfR2Y3vPwYNwxUTh9fg4PE6IwRvxsXiZw8YNUuTnSZFvkiJfiI4m
xg9FeiiRN4dEzpDmnBPEYD4xDnuJXLxQyPBcKfO9LkqkGzF97zaJ8OmKyT7T
qaZdhViq9IxkzRyhK/6CukBFfgFBVBrEsaVuUZzdF6Rx/H+DWVXKk/ZRK1lC
WiPBImKLAipTJamjyTjl8GVkr7xA7tiOP9tSgxzTHrLMD2ExvkqkyI66RfHV
CnZE0AsMLBUm491lQ+DskoXTPG+m+7/9p6pkeM2p9v3+Ydr+MtyijGTUT46g
4/b9QHr9gILPNtOOcIRzNJuHhVGLt2M8l8iubEXN+u1Amn1NwTcP7q9KNYii
4FrLIWbPNSgmHk3Q0RXR1JqBqXUb5o7ZMLlSiGKjDKWpMiyeKMOp9xx2vfV/
lLd9XhKJmRQesZSnCLyey8M7XRTFCIderk7VnFBJBkO/aZBT1Q6Ht1fD5Iwp
OjdiLIWPk0VK/6VGVehk8Dgn2Gz/m6SQP+bF4SVeAs4kcXEyJgJ32ZGk4GOC
gr9JC36LFPxiSPDew4cOubsiDvmnyWsnyEPt5vHwuUqJ92Ui1xvCeDqidT4s
SsQHIxrPF2czGdZ3aqsskrVLhL7oE4YywJcpLYQoOhtiTpuHK66gfNuQ//xD
sGU19HRcp5iXiuScbqR17yHn6EfIdmx4syoqOebQqJUtR250Z6mbiEzNNDJ1
u0g33CNUwjEnLzrbZYyW4tdrOnjW0pyzsxlMasEzm8bFnVEV8ev76T/ZJuEu
zjOhwTmN5ku3/Kll3cFsBN1FY5kyJ+FIq94/vlJs10u4RNHhWVSu3/EZmo7S
pznMd3YxDcunKlzTLx1m4mm0dGVj4Xw9RieycOb9fpRZJChIEWFkMBUXPhzw
2ppyfi7xCM6gnEXMiTmYTxNhl7TKr9SoA5frdcHeSLoVIVDOq8LftqrxWYda
catLS0vcMyCMxnKWCtfr1BZPL328eZbe0IYjiz8pyvtrAQcfixLxSCzAbakM
W0k8nOVycIU88q/ERwcR4CERcItEwAUSASdIaS9FR8MZE4unCgU+V8rxgZRP
nNMLGaf97dIkfDSldX7lzmUkbuNHq5GsWw3oi54xaX6FnC8nbPo+KDg1hCRh
wC7krjBpetLnKkWKbQaWI28he/w6MgunnanyGoa9m4w+nJnS7ECGsgfp2j2k
SJf90rhCOIut+HjTFNhdDB5pmq3EdZj0jS53yvHxxVTL//wiiynXmNksr82W
hcajR1F36rJHX9hChU20jANDpUo4RnIUg2eancYUHTUyh4KpPZu4YILhd3TU
ZSRh43iBf/FWG13njA4OFLT35+P4owF0d1tIuQ76S8tTiXKjAPZiOTZv1hGd
08VBvmyawZPetuQ8LOX5uqVJVHueopqZV41wrYpJNa0iEacTwJ0hwEt1Gv+x
PEXQd6LZcLyl8Qr8viOZeN6R/OOJJ12wWZMYlyrU3te7NHSPkXuMH4MubizR
I+D4ekRx/m5xLCYUHFzWcPBUFI/3xTw8Ik3063IyDJXL8YiU82OZFO+KeHiS
xMFDihWLdMsoTLwhFOM9mdzzUBCHa7okXCjS2Gu5kUxCK/B+gxBfHjUqvvPs
r123C2P0UOuP+Sgw0BrWlS4uR6bKASWnMSBNdJKmzs1w97tlkkLoao4jw/kc
5pIJWK2f2LRiK8NqLOZrbWLjBIctZ/Y4HqImbr3p0gpYVMvQybegTyzH708a
8NJq8OgzLVtdGlKvtcnx/imj40/PcuicdxAYpZVFqF9ZQ9XGeZfGWs+cfM9A
tgSOAat9eLc22NqVZ+8hwfOaW1O3tD/zTv5F3N7Lw+rletv0oxE6zaKgZu27
hgtw/K1htNYbcPrtLm/NgM1VTyqTmjQBZpezsHa/Kdhn/jNq10POTmFCYD2V
lHyREDcLhNjMlBATRrFvOCXR0hwVzrCanpeHY17CwTRpIdZSBcTNDD5uVGm8
UwY+BRY6B+F2ymLwQ7uGeNiazPTW24WRVocoItXBj9B4+0Wx2CpQ4Y02jeKj
CaZQLbK3smNw3cDBgzQ2xhOjcS6bapTg4q2qRLxTmYC3izl4g/Th3yTB9AEZ
hntlXDwRc/GeOBFPJaRzIuH5PhRwPM8TI/1PEqLxjoDv/kAWbMvwn1Em4Hqh
2j2mpKdyw6iJKrzokRG/2U5j8OTgx5qhNpzwavMfMNgJtu+Wp63CIOqHijfl
kIv2mPKFX5VcBlPjNgwlx5Ce8aXDIGcoKg6SVpwPSXIH5LnniZSyiy6p9QwF
ItqtdJqFZiJV2gu9sAeLpdl4sZ0a2FmwUFEA45E625PZ2CU9ube3Ta7fv58T
+SOAAraqMtStbRPW1kmF3FzCRN7OQTJGHulLdzsWi6kL3vScAjSd9vgth7cY
0+HdnNBiY9fmdr7cQyfpomxGLhu9E8VYf2ssUFmYgrUr9f6uxSqKAtVWr2W7
RgaNnu03GmjrERpySnK282IDK4ZE3Ckmna4GMf5jSOL9xi4gvm6T4h3SSbhS
ocBGkdo3kyGxtUVTqy6CH16XIhpHZAk4ohcG9qw83M0W4mKllvI1aBjF+Lb1
8fi6TUNslhXbhQfVVB03oOQ0ISVpDEbxElrkZpy3qXG/IdnzyZAuJJIES2VU
FM6QB+8P5Un+O9lcz6nkGDxtTsJvBoW4USmwv1nL4wQG2favG9j+l6wxxMXU
ONwpEuBmhRynrQL3SUU8x8eQRh7keOX7G71dx/jRuJguIU7lKBllc9XMxpej
Ku8fr2XuKyWJpB26/Dc9Ct0QY+3J2zjozddOQCsYCqglp4OVgf1hcn0NLO3n
kFb9iTdV5Qj9CNsvlpVDmuGCuekkiqdJJ7P1GqEt33NKM08HlRGL6nVIkvtT
BRUwcAuCCuj+cqprfjqdabhwdpIAOtmpwRsnUt2/ey+PNuj27BQJipvbUbZ0
xqXOqqfLK/ZBEw8TvWbv0YvBMQKHRipF7eoZFEyfV/BzBmmr5KwxJ+LEVk5g
8XoDDZ+Ddit5/hyLFXC+7HCVm6VY3KkgZi63rIbuXIjwReBZSObgFhlGfNIk
xb+Py92vV/MVdJ5S8W9dfPc/dgiI79okeN6qwGvNauzV63zrpcmO1thfBtdC
L0liMa5MJMZTRZ4Pcrl4uUCMMxVad48ghoIW3RQeuE4i6v2mZAxltUAvWiaP
2BxMkuPIkW1hPC0LtytUeLddgzO1/W4lp5TpsjKz2IE1Und9Xcon3rPxFSVy
vtuhiME3PaQjPKrEiFHkGjGKmfP9KCfC/XJ6DK6R2L9ZpyTWCqWKai29df6A
ZZ4djm0tH9fLtPZWCZvZU3snn4TifIrz420mk3mA1DqpUOmPIa38I0prMPEo
hRljUh1SJMfcGs1bTOCcFM4mtKYWZHRf8qdWXA6JOp70b+SQpPRCUXDZkdE6
5ZQnSv1F/Xsom/sAmR0v+ZR55xnYkAqE7dXF6zCUaSYdGiOxMxvMPvzYk66K
xYkuHV51mb3fPdlnbM3NzkLRgJMw1Y5QO69C6uSQZZA8bUfajf6ZrfLgs1O9
OYVdQ6jbfc2lrp1lohRqqcftCxlYvVhhn3yth275cuXopRjfrCX6T3d66i1i
zKwWu0497aeRM0KfH9IdxbWcRPxlREF80CpW8Pns/RwA0cx2/Kk5yf9towAf
1EvwUq2SjKR1jq6EcOeOPBrjYjZGk5O8oxap94viRLxmk5KKSUO4ijXuCT3f
UhnO5BNiA3dzhXhYnwxHdiVyVS5vlmzJWx57ACfIePlhvRpfHE7xnC1NR5Fy
AYWGp25ZTBb9s9GeaUkcnpcI8ec2ua1aHXzbzgVjLP51VoLXJlMwkSEiJixS
zqBZvh8F3EiPw70aOe61qP2zhVJOiXw/Q8IZJP2rM6RXd4NEUI+cQVDg1UoR
/McMisCjnP1FVxJRK1JL3vEodd3MKaDoyAi9YBh69S1fiv6xM+GgdJ8xjR/B
JmS8VhgzhpHeuecwjL7DEMaIBOmQps6SJsvF7MwKRkpKsR6Vs0+Q2/vAry7c
U/C1DJbMnhROMj5dMOKe0+SeHM6irts71TFY69Djpe1031eP85meELtVL0d2
aQOye1dd2vIO2m5hsllLzB0vpV8g6/8n672D2zrwc1FObIlWMyhRJEWCJA56
b0QnSALsnQB7J8Ei9gKKFIsokSApFlHlUL0L6rIt2bBsyXLbxdrrLdndLJLc
zSY3yQ3ykrvJy8ube/Lm3pk775987wA8h+vdpxloRhDLwa9+vx7Q2XNRff5R
UNNygvVboeUxEZbOZ5Fjt93sQjQyxyCE93x1sGKgBK1uGTV7uTRm9vuy87a3
iY5T3pQn4ze9fO+sg+m24jv/ujye+kFFCh5WCqiNKrmn7tCu4LGU/RhTHQmN
WNPjwg4O+V1uPPU6JxFPs2kdz0ql/Y04PGvl+zr5B3WFNB0tkQM0NLzoTtyD
q5YUalST5G1I3OfvEh7G+VwxPq0WhX7dLSHC49EmO6+D60C2YBZ2+Stv2r6d
dSzhNUU8/qNDHDhhYq/t7SL/6RiBnx4T07GjBANWnnvQJtxxJ35eTHBVHYeP
2yS4XiMij2al/z6xtncXzmtpZ5crdjby2KPZ/hXlQbyo51F/dVq9Y3gS9koh
0ZyCsSwY0SimqyWgTqiEgr8Jg+oqNOoHYbnyE1/SPgOVGl8CmfwZtJZ+aGs2
PIruZzufgJtegHTrWa+6qJdtuPDykgVUft9DWFsfh8XOC98TGZ7/qI5G7gsq
an1U7W3KS8OEW45r87rgl+9lMv1fwYwMI0zuQUpddZTtAAgPl4ngnc0mZvxR
F+UV8ESoOHUetiHaKTpYF+VzWZJwbtNITWwVsZISLMhRoH+pFKXZMgyMGH0z
Nyv/SFLCC6o4/K6HBuzNBNFpYRYXxepChRzqm6oUfFAtxMV6FTmSvhcTmuTw
caeAUZG4qBH6+7KE0C9KjlCfFybjvbxUXHcQOOMQYStfjKvFNKcKhbhdLIS/
RIhHZbRBqaANSqOI/KdBKeOwfQ5uKbIE81Sm4gfuxD0qdh1bJGv7mP5M/9Ih
8bYrDzNfHfh/FgT48TEJrh2Ve4fzBEx3MkFKY6kz5gR83a/A+WqRt93OGpy3
nZ37YnExg4urTpGujsdc7XnbN0rHsB+6U/GrObnz3/0WRpbIlPhMSBTHYCz9
wi+S17FHH9WJJVDzT5Mm1fVgpuoYZVAsQKe5B6XqVcisXgurTTXQulZIuefx
zvYyLoeLNEUniLxHhNbl2v4N+92pnETK2XENmW1PaHRz0Z2oil5Pj857vR4U
YrNViMEKGS5Ma4OfPLQx/Z9erUQAfSEdnjeNEdJi5tBabGCYxpvHjtncc/6a
yBs+fpoYBSMnKdvIOrsTioiJjPmuyzC1Znf33axhljGTeuEROI0EitVpaK9W
UdMbzpi5bfHoZj5CMU27R84E/PuQIHilhmD28uq+y+RQX5Ym46N6IW60atAt
jA8vl0mYT0j878Yk3z/XJ4f+sjoVP3Wn06ERj/rzRiL8m1YBQk0C/GmrKPhn
HSLyXwalnv97hMmu7PE7U92wC09TZuknTEE4xtN2aC+Chan4yi0gLLydHpFo
p/VfjPDxo2PS8JUBFdHfycYQuzwnebF4UJ6Gr4ZV1EK5MLITaaepv41Dmy1T
Gq44RN+7/ehuS96PZzSa/+Wk1P1/3jGwvYQJe3lhgmiGyrKFzOpfhdTWeRqu
MCW4fR7pIQu0ggWPWr29XsGhbCRtip6gSXEy8m+/UGKFwbUUUrbdYYFGdI4/
VVgOwnGTkhavMifbndx9+yh7/Tqyu1+EJXlbcRxt1HCQ9envoKdEhvUJTejF
XSuz5NKtEqZCm1lJI6JJt7yimREG73geF1OjJt/c7croA8g1NlQuXQnoOmbZ
Whc5352KhdOmwNg1duw31pshOBx2qrmopKWhMVuE7iYVxmds7uWHpX8kEd6u
tH34dXMqvu3ke6YqeczRZ10wkxP+tOAIntcIcbdTC6+Zy06Ihu8ZE/F+uSgw
ZSd2hs5orx/MSW9BpogMaYhL0W2As8S7+G2dkLqam8YkaqJWYFyWiP96Soqv
jsmpywNq73Sn9g968VdU7+LbESUuN0rcDVk8JosRlZzr1nRsZfFZ4jvz4/fh
cUU6fjEq8vzbFS17gZV7OBdS1RSMBe8js+q1TywvZbeX0PFGJvT8WVKjesWO
t7qTE1NhrjgBdfMVdj9DICXFCMK6DHnVPbe2oo/5oHt0Kbt2UfaGTdhaHwf4
2WfdRbxUtBfKsDSmwcMtk290UM+uLtUpeAlQGfOgcXlJVX0P80loP6V1cnla
HY+nYAuj7m5zIo736/zz10ojb4Q1OVWoJe97RSVd7N4vmkgc6sYlK+a28j1D
/kZmnipy5Snym9zyVE7k5VPzE3wGeVowQ54Wtsq5yKMFodoqRGupDL3taowf
N5Inr+YS629ckWuH3xOG6D67/zHAx+s2gWe5RsAMxbobOHvCE/JDeOo4gofl
fNzq0BIONrn6ln9V+C7eVEmoBTu7tjuWcCRpqez0Ptil90npkRHqsjoe/1eX
3H/cmMyQ/R13zf49WDKmUreqFYF/nhfjp1MyfDCmDF3ymt0uQyqr4iPJu/Fe
PR3v9CkCYyV8JpXja6d5fyOToM5mRm/1eFu5+6g7xen4yaCQ/LctDXvxL2Gv
Iiwg6mmPv4qcmm9DOutkBCgwskzQfyGDOObXqz5kn4uIbA41FY1C23DeLWl7
QsclqSAyhiF3fxjQVc8yFTMaG4iQd/QJTKVrqLMIMN2rwrW1DHw8rQwvDGvi
XLQJYze9KzWZUBYOBtQtA2xVjuQTcqg1eiiUNkoocQb5skI3L3q4iMOQNlZX
p+Bgvk8dOrlVENktAbOrC9XkA12KtpBJuB30DjRxsbJuoSavlsOi5sMsFSBT
JYHDqEZhjgmlBVZUlmWiLF+LQiUXtTYBPI1qDA1mhI7NG70nSHvMqW056GEe
9yfVyfjFUbH/crOEeZR3Ilk0f0d6HI5buLhcK8OzFppbRal43KXxtKTsZQPz
8fjdeFMqxEYW4axVcpl8tduRnEVlERPIlj/HM3sK/qFT4XGJE5h8NdmSsB9n
7Dz/VkE02eX834vC0N/NSRCclOP+oDK43K3XOUw89ljuuewj+MVxLbVeK454
A3aysCeSY80kMKc9gvXMVNyr4uHLXiE+H8/xJu8rinyRjrMrJZB+pBAKzQQy
S54iu/K5VyTKZroP3gobiJGQQf1025JsP3xYbauHvnYtLCyYg8BMR+PuTyh9
/ea2DL3jF8mcqM6yorNcQm2cynDP0eb0Im2VLgyr3N192m0ZeDcoV9C8dvaE
lDXRpKVTKpXCaNYiL9+IrPxsmHOKocusgtzYSIl0zT6eODfinLbFbRcuTamw
uJnrM9m1cHRPUIUnzjLtO+8G71/R49R5J7rnC9DaZkJnjwVdfVb0DFrRN2oL
D0/b0Ux7ne422pLPZQZmz+Y4F287Fv+A6+QyjR3/ekgUetrF3jTcF1FzTw0n
1t9FR4azhiO4UinEyyE9XrSKyXv5CeGP847g/VaFf97OZSRlV/Qs0jM61HhY
IAhNm9Np38DeO9pFhw8lcKb1IeBIxU/qpW6XJHHH8Hcc2Y9FAxf3XXLvKTXj
y7lx/7nI81CLYuo3s1K8HpNTV7sUwWOVskjEEPKqDuHnXiX8nTJ3cx5Pl7CL
5xftUcKrSMTZYgEeNIvw5YgMv1lUht8/mo0cDa2v0ouBI3EWSKTdyMg6C2f1
m4DaOETTOpYd3KDswgnKpLy//WCMLtLCGiIEFphrV6BouANt/X3aX1/WZbaw
9zreIWulcWjOEWG0R0lV9RyPuP3QAG05l+tEgekh3bYocAIymRrKvG4oXdE0
pNNuocWgsQoF81Hv7CwuNpDOwkzKllsAY3Yl1Dk9lNTW5k5NlbOUDN88Jsfq
mWyU99ai5Piy3+wZZUquBwgpJwl5WenY2LBg7nKZb/xyqXP+rIVYJC1xi+T2
tWg6vsfRPkvId6eIWA8Uxyx9XxgS3dq3duNfRmlX0KcIjWUkBnqId33NCXvc
rv1vufPeiol0jwb6+O9SxzWHsZqVgiulBB43SvDlsA7BYXXoeWWy7pYpKry+
6/qDeNUsDt1tVzGN474l3j68LuDhTr7AP6zjspXG3CO5+MCWjP/SpvDUiZmL
z7sjLROhQf5BnMni4ZNmNXUjL5UY58VucyYpIiHkvy2IqV9MSvHJkBwfDMpx
oYKHDxoF+HKMBsKVIgxnKXG+RoannVJ8My4N/Z1P5vlfZHStYbScIT1ohIhX
B41hBtnlT0OWgsseHk/NpAe3Z9CyRBOUWfVw5w5xUmxsIF1UCFneBUidK7BW
n4SyjvQb2s8Qjs5xpi/CWSuMRW0GgaN1UowdK4C984lfWHDR2yTYh5PZafA2
yiK5q4OMOZHLZFDnd0FR0UtoO/ujnYT5zfWovHDOc+jQTh+Uy6Ul84stlL3U
TUe//dCUT/uE8uzoTB+7/z2Cd1dot3RuMxPj/lky86iX6dzeFegdM2HqpB2n
LzjD3ms1cZ3+zp0rBzW2dIz7CsnGY4Uxy9+Xi7ho6ebfPCn4okeKR/0aPBnQ
4kGXCrcapDhfxMO1CgHea5PTWqenA7sMGslp8GWniHrTkOZ55jjAOvXjqfvx
wkXg01FDxN8yYhG4KH0XX9Nx5WUnn+wQJjDAPIIu8dSYhN+2KagySWtkrYan
5kAsjisS8LBMjDeNitANe2LcIs3JbQS+T/efp8VealEU+KZfhI86FVjPScVv
TmpxoUWCj7pFtNmQ4DcTsuDLJoJNWDjjY3mQSttgy9tCTuXjEJ9fztSstvev
2UTHAlbN+1H92WZ+MeQFW9A1vYGx5T6MjRvQO3qgrTnjFjb7ma0ie0PV0oNw
yZOoURrCKKS0Wx5+GpKVbNERSwxmI/u1G+WRa+1MJcMrEwmgKWiHsqJPp2iJ
pp4DOQXZqFw7A3P7rI+nrI2cEWa1w+FQhHLdlchqGoapZTWocHZElv6yCTo+
PxOG4jaUt7dia8kQOvOghF0TFq0MTZ3NxYM72ZjfKvYN3mxmQ6tgS40CJ+/V
UtWDRZHSPmMfthPhB5z/2pgU/IuW1PDPaWf3VdP2aMybThF+NKDAN4NKfN0h
oL6o5wbeVCb4XhdynJ/aY7+fFqTO0Voe9Ordtt0M83dFGuKCD3UH8WWFCGes
6W5XcvzOmdKHusP4u04V3OmWcB03A+fMKfi6SYnXLoHvri2eERR34m6Jn3g3
F4qkdhh5c2iSt+Ivjqvw6Kg8dLaciyeFBN4rFTvXLUk7B3w4sUkQi2qRVXgZ
GfYFGEWjVIZkM+oKtg32ATfnLQ4soqmggj8YTJeUQl54CbrmCNP9sHVeJHN6
ViJfGBSJndC7V/yShpss832tUg7qZIeoKlmSTy4XI6/rEtSVJMHjOeC1psLb
ovg98+kgVJAGTV4D1K4ht7w5isx1JnFKOKeuFpXkTeRMXgiKbb20ADjYMwdx
DgeP9hc5yK7vhv3oJpXReMqbzJF409IcAZGymFKaaeloGUIdeYc0NXeEb/n0
OHfVqTv9qu77ohAeHDPgwlYuNXm5MrJKf6fhq1SeiLGFfJx4r8NncFgYUWDO
fcSFXRznX5dzvD8v55DfVsR7g0UH6PhxF1N4D3sl8bjfICVnslLY/d3EYlIM
FelR/qxCQp1QHfG5EjjOfM6+yFotdml0JFb0VnN2U8f572JZk4hbOWn4kgae
v+pQU6/LUj2ntQfYHY1e7h5jWHTIDS13hFbSDRTpXoayJEuB7INH8Em7EG/G
lRgzJeN1hTx8Jy+NrYJHzkoL+WWw5a5RpqIbTiHPQVnT2+HUvRcgDtVucz/W
J+aYICVctKqT0Dd/HuW6teMimdXDboJ7y8dNEEKTfywsr7vMnuog+qUcqltx
CG3Kw+HIDpUqixF52W6PRZqB7owjGG2Us7GiU8pLgianGrpar0daw+yZT4y6
JmtuDsrXLqBo+Ta0lVOUqngsJMseCIhNXSRf1RLSZBQgq7wWmZ1LtPCNw9Y0
jvyRRdRuXg3WX7ypY6a8fTdpd05uWn3r71du7zN6W6c1JVC3bmTj1LmCwPC1
uh3Vr1Zg9WUH1TBZHunC8G3/gOOMpND4LuSNDIVUiegg3uCftB1h4lip7gpv
F/UmJxmflAjxLI+gI3YuzmgTqZOy+NAE/91Ab8q+0DFhHM7SWPJRHg/fNsgR
alfipw1i/LAqHRezs1CguhsUJ3b4kmO5kf48Z9Jb+yKRqScpVkCm7s8M8Q/W
QJbUjwzeEpyqD5Gr+TCg5za5hfujZsDdQIcggTYhDRaVIEtFeF0p9txysAq/
N8hPc8KSNU+ZC6/peIroNgC3IV4Ou3gBds2LYNq7FbRRkDJZ10B6mgWKoivQ
Nb5HWdq3fPauFdaSOblcLqSaJijcZyMroJkTF+Qx2ood08djIiMeY5GX8TBG
TIcxZIzHQEY8dVRziOpWHQx71AdDXfpDoW7L4WC3LTHosSYGOkwJgXbDYX+r
/rC/WXOYbNTEeyt5nEiuQ2faFa0jMWqpU6QkQJtVCmPTDKlqPMqOZ9JfQeo1
cqpq7SIan32F2jsvUX3tPZQtXkHu6CocfYso7PPC2dSL7PEbYVNNj5vDLERg
JEA3VMjB1WVt+Ozdwsj7jLx4BAl7cftOPo6T5e62S22sfYj0Vg/P5mLhox6f
rdjOyMvU9+RlQnkY16vF+NGUIThtS2SAdpr3kWQPbQgS8LnzCL4pTcOtzGSs
6BNB0nLjdxL40iXBr5uk+HEVgR+UpuDLgmR8W8XHCV1aODfZSNkFo7BKb0Iv
eQiN4AqU6cuQp4xDmToHneAi7KrP4dR+gWzZFVKTYIpsJ2O9vafuUCw+6xLT
cqLA1TIB+TA3ZWeLvUbTDlvxJVKceY4tpAeMRwrg0DyGXfsJJTnST4eUEbTF
pswCaUQm5EXXoal7EDK3nY2jEeBOoxGPxnD89FxIcmd84uYH29+SHke6OP6L
5QepyxWH6cgqEVcrk3G1iosbdWm410mHLwMSPPEq8N60Ch+c0uKDJT0+WM3A
e2sGPDtjxGP69WDDiPv06966EVdmNTgzrMBCh5g65iZC/XmpvmZDQnQ2UGNz
wtw0HdK1jkSl90+iSHGvjrb/7lRau3gH9nozsu2+/KP9TjqS82Znm5FZ3Yfc
kw+93GQ1U7sLPlyV4+K1bN/4SnZMKkOs6S4pfGdyQwMXa3fQQxMNyxaftlLt
SzUEh6nasmMtuwhXbGx4Qp0QGYbGT2cMwYWsRAZoHYlUhpzPlbHUlupdrKsO
YkkZj5O0+IzTTmhckUCuKKKAwXuZt4f6aUk6ftWkpDbMaf7SI9xQVnotZeX3
wcIfgVkwC6tki35dCBi4LT5tgt6p5MQyWWVneexb8ApptNEriUgAuVKYypaC
3Ptj9iPP/TCkyrnK9v9ELDFpSNBTNuEYHLoAMoQXQvz4ZnfiHsPObYB0QQ7k
JXehrrkXzGjeYNqJAukpBggMfaTQfYXJM6SRRLoJ7oa+cL27iVorPYyrLcnU
7cb40P3GQ+EHzYepx+2JeH8wFR9P8RE4xsdH0ZcAgWkRPj4pwSenFXh1Vo0v
rhnxwydZ+PqFE5994MQLfxYeXrYGB4tSQ2q5HJbGcRg9k3E8h2sHaDm0nIDd
mQvHUR+VM31dF2kgZ4Jwt388FdfW9dTlJ26dwsFjNgg7pfGxXq0gmTLqUnDn
ejamL5UT/TvHdtxFvP0YmnZg6XUfDRBMDLe3e7R26co4e6njukTcrxPjlyeM
wbWcRCZ7dSj8Kv8wvm5MCl8zHQq9yDqIG7Qx8BmTMaRPIz3ShOgxr8vcWOrH
+Sn4swYFbmTzybYj70ZNoYPD0WUmJDgt8UnMUGNkDCMCGrCuScINexqC/VHu
OnuKuexHjIYwzpJz0Offcwrt/u2334ky2JSSD7vsNOzKp1CnnwwSB2t8yfts
Os4uHtMwRabSai4tvA5V9U0qo2KFcFjYzf9v+Ql+LkS5pzymuk12nCUsUZWg
sPc8KbYMwWNPxdyYniB3bn7E+V3R65WRV8yfEM8aY2Pe1T2u26vzu+hX2V7P
47oDvmed8cEXA8mhjybSqY9OiPByU4XPP3RgvlsCm70Atv4Ft7CohjFEhEPL
ozKL3ChauB3KaJj4/lU4/+1ZES5uZQbWHrOj+PsiK6rc8uT9Pr04OZiplyHH
qIJDL0W+SYKOXj1W5g3wkfm+0dv1O+rdXCnB8osOqn4iskWGt7DN8O2W3F3e
psQD8FmT8axZgr84aQxeyEtkchNE8EPnYfxigAifK0+NdHF4vnAcop7lJeGS
MxUnsvmhQWMqLTC7dFdSdoW/zUnEn1ZL8KxAiAtGLrUgTwh6+QdJz5H9XtcB
OvLZFRPZReWrPxgb6OceCM+KDtFoIwm3bHRAUizGN24ZLhoT8fNRGV6Nypw9
+Vx2SZpG1wpz4U1S6nyfsdIHnVpOUsicVgu7lESm/D4MwjNQpPQFBYcqaCnQ
6xJ2pRCRDb+cXQnO+LeS6GgjOZwmKIS09Cl0ZSfdWVpyZ1g6lZMMQllOiSvO
s6IQzeBq7a3I79kKF8hUOFYnDqyfMBxkLAwtCv7nR4/g42UpvngvE1cWtcjt
GCPlFW07vQc2gxzO5qOouPypm0b47Foaf38SdX1Jhcv3XO6aQTMzH+eW7H/L
p04+ELRqxJTTbkBJcRaqXDmob8hCa1c2uoeyMTCVEx47mU3OnMlx23gcbF3M
pmZuVMR1fk+7I+59jnbvH/f6tAY9w+ztTSa7Ar18Gs7lpuHTbgV+OaP3X8s/
zCQmicA9Yxx+PSzEq36xf8AYRRGR0lLgo5zDuJOXgjMFfGo6X+Rt5dEaQEPd
H1gP4ZvCdPy0UoA/rZHhu2o5HQ5K8TxfgOuWVNy1p0cZ+8MqGX5MM/fHNAT9
ppyPb8vSQ9+Wpoa8ogP4lVeGT4alus7CFAamRcO3vKpblCrvKW0Ig9v85kQ0
3mmIlwaM3ALKKuin+X6GjvLOQsebhSyxAfKkZiiOtEJ1pBnqpDqany00r58F
M3Kn2d5bXcreXWR6uoLia6po1Z+AuO4WKW25x7Dck5IghrlsCpmueQw407A8
ofdMaWOZvUGeS8UcvKQt/JvregyvDIfUNewp17cC2blOFM+d96Vxf99OeXeC
h8ubZurch7VulTB+2+/s14l3xfittNaWttWguq8ODQPlaBsrRfdUMQbmCqnR
hfzA1Hqub57Md67czmdnCOm/wne2zFi8XOgZedjIYJ9gS5UCp192Blqmy2MY
Xo8xn7Zs767QmDwe12iafzepx9eDcu+a+cC2lyB0Jzi7qM+qU/C7DTUetIl8
rert8x5BB4d8nXOQekijvK18HuaLJd523oG4AC9G94Vil/tr7R5f0MIJfpdz
mPp54RH8rCQV35Xw8GPavX9XnBr+rjDZ/5OCRN9P8uOdP8uPEsjbkLwPl4tS
8A8nVdQnQxKi08E0rr0Vyi5YhqHgtk/sYJcX7N/mdRKPtKQXUhZ+K40QaOAo
9MImnoJNMg2reByCjGFISh44la5xphbk5R7mhfjKIkicw5DXX4Oi8z1oOy4i
o2mCsLgamSFVP5+fhZzWC6g0WTDTKqPOn2S3vu12G2h39HV/Cj67oEHVmBeG
lvE4ntbBrC3x2e0mFE0ukYbGMbbiHefv5ARuzcuwdcFOnXlR65bz4plQd69b
vp+OCJ12lHS3oGm6AQMbDeHJK3WB2VvVvlN+l3PlkSuODLB77PwdRalYO5cT
mr1TtZPeqzKlYmyp2FM3k8cyeHvCcbezNn4fTtCx2f06EX41b6SeNRK6KcUu
LiOvy2m0J25Px/+xoaEu14vcFXJ2gHCX8ys7h3qvIFoioBZKJe5Szh52PWRc
UMtx/zxrv/OX9n07Zf26pAO4VMjFb2cU1A8mZLrOzAR2Vag7kcOjAZifUuY9
iSgssz01wkSdKUWsy0xREBbe9rLE5EQJ+MZpiIuuE1JX/85qdR6HQwky6qF0
n4G27xNoe59B17IYsnWMeO1NzI3dXWGZvhZl7mmMlPJx74zVfdywm+Uc2Uaj
z8+9PAQu6pFZ2wnHxLpb6HAxnPNaM7QoHp0K5p26snMiPMK5mydkIM/bqYXb
VZGCLDulEK3K28pKUNxHc+5kCwYutZNzj9t0p1+1sFvdw200u86esQWmbley
7Aq3uBXU7I1oOwjLru3lbrt97VwOVrO5+KBdRiMrQ/BaaXJkHiZtW+i9m5J9
+MtxMX67rKHWKoTe9oy06K0t+o/npYWDQGUqbtZKqdNlIp2JLejuctYm7cPF
Ai5+c1xBfXuM5oyJs3P9xZo9S+vWzahuMdUSMjXFBMKyTAnz1higsTtESHIh
L19GRv8zZDSMkbbmZp2jpZBppaT0mV3wOHS4OKEOrPSKmQ01oa3yI/jshCj4
0Q0jLIUVKJw9H9BU9zAUd1qUUhT1DYXKLz5hG9ijFL8+K8Pmuo2auVgRpTgT
sdGI9TAs5ZVoWGgJD9zsIude9MSRwc7vbZ7FRJsQK2sW7/iNcvb+Uq48BUcH
zP6lj9tjGCQ7zFKGsw/LmVx8NqBGcFzjW7cfZI437vdfNcThn5dV+OW8Bg/a
paG5fIGnRhFlhfdDK23nawn4O5Shhfz0yG9m6jhuV/x+bNGu8M+9UvzZjNzZ
Y+Cwg1duWqqQ53pA+61HOp7jC9YzcNNzQFg3QoLcUywgI1NT9ZDmHoNh5Euv
uTKP2U4QLlCocKZTQn37LIfoZ+8vvxM9jvleF4HPVhXeLz+0B41mG/LHFilr
z2Qch+dgpFFnEvNQ0NkTrrn/EWt/ovS+NiOjUaGZ8q6XuVXJ21f9tNx9MBcU
oXi4PjD8qHdbv/a45Zz9WJ9UYHHN4hy+Xh7pVAjnqlPRmCfF2EIeQf6snyXy
EMNRR+QulioBTxolCE5o3cdVe5j1ZvucM0lvhb5sS8f/2MrAtzMaXKuXBMey
+LpCcYr/fXs8XjYI8LRf5x817PQZRMIET00SJ9AnPkTNGRJxwZmMX4/RyHRa
5uzXsq0AQZN1DIb8W36J80PWBwdTiTzwLGcDosJTO00n3HghRJZuZPR9GFRX
DTGUjo62nyhNR+C8JVRR0cS0+/kqefvwfESEN1taIvjG4dXKJMhq6kXB7Iab
Z2ZO/LyFvMZWqv7B8+1vYp47QumLtFQsHDNQ3qUiX7YwHsYsB/K63MGOSx0M
hb1W3iGq0pyIrVNqzK9bA5k6Llw2ETprNRg76SRP3nezJyqY5dSBAeIgbtEu
/Jtpo3fRzBFF306MZlxn0/aE/2JCjH/a0OHTo3LqbIUoPJuVjptZR/Bhkwgv
RvWBFv4hb4Mg0eNKSSB7pEnhaWNKFAH6qwh82irAzwbE+N2qBv/thMw5rN3H
JMLde2J2w1F2i5JlPYrUfNyJ8TZPmmLKl2ZaDRJZG0G+eUmXIGZWje8JpQlL
kW7eJKVl0e6rCHoOCzW10LffofQ9d+O0Dg67hCMwpE/A7TElPr9XSslKtph5
4WjP9aXqNLw4IQ9/cccYeVOnSOHAVlqN8rVrpKKsjbW8uoS9NEZsbAlUnb/J
6B+NyMd5/q0BPk7R6j465UBJfXa4YrombjzYyYjIXp02hRMqoYNbTwkXi4Ni
XFrVobNXi5YyFfqOmsJT5wrdq6+bmZw5M8jmbKX97LmcVLwc0AS3SlK3F1ge
inCA9En3U/90SoG/8mnxzZAcn7cL8ZSOft9vksDfrcaV4jTcriDwUZMA3x4V
4x9XNPifG+rAbydFvkUbx+nYxzxbtGZFWbJPgy9rBj+LpGPW61BWkdBUn4ep
/Q4sXQ+hrrwYFGQue5NlE3EcTierNVSqqBLppk2vrDLaJESDXBtUFT5Yj33h
ltsMzLiXuzl5P842CvHdgyyYCqehKbng1O7jRfqKY/4kwoA4hkVjpkN4Tmvd
6y2dLvgqk72KYrRloezUJmXu8LKsIC0GC4qHRrzV/g/YnAW5Tiv9nEeBwW5D
sK7NFv2p28qzh3RKE9DkTIG3kYdLtCsYH1OjrlyF7g4DxmazyJN3ymJWtuk/
wNgYV2QlsT4R/gYp9bhLQdDRd4w8+n/7Iw/t3TRyvKT1EPm6OTX4fm4CPqjm
4+VEBvWyKT38H6uq4D9OS8jbxQnO8n3sXoKAWOBGurwBoiJ/0Dpw05N97KEz
fz7gNuQ1h2xNCyha/CHsQ+9DV3OFkuSc9nHVxwlOUj9bi6DxClIFZUg3bniV
1bPRYFFsaoOp74OAsridWcwTnqc/52Y9QZ1slaC9yoaZbj2WejSYb1FitlmF
6WY1phrU1EStihqrUYaHK+XBFlu6s1a4LyJdzMSnuyh5D+57hPhkRen/4VMz
20SrlUtRMOBFwdy6k2soZkwj5SwrR/nJhbjOQJBhyG535DCyK9+AEx0yDHXo
Qo3d2YRFy9vGEHs9Ft6hcBVtlQaq0rDeT2B1Uoq6Kjk6G+hIZ9Iemj6Xp1t8
XHb6+2x5OzBJB/AXSwX4eMLgbkverdl+W0fy9uKlKx0/mDF4Wngc9m5VcoIQ
AusixCUXCMc4s1XooJMbGxM0lhxF0fwb5M58AUPjTUpWsBFI18/qEnhDAW6a
FanqE5AWn/MTutFQWnp+dATOOvG5OzHRRlPexSQjE6Ky4BIcCvYWiDDZrsdC
rxrnjmnxYEGL15tavNk0Ul+uKfDZohwvZyR4Pi7Cs2HaBw0K8bBfGJ1963MI
ws02vrdOmxjX6eLtoHwaBIRXSlLwwXEZ9eWNjLhQkK3o7YpsMoim953Nbag6
d8Mnzq9l++08SZwE5Le0BtwXLrAFNZ9dzoXJmk2VlJvDC61CjHZqqfbRPKeS
y9ZQ90TSfuiv4GK2nQeSftbOLtpKlSjRP2KlpjbyPIsPy2LWtvmxXdp7m+jn
xGLZnoqHvZrAmOagbvsJ8HFpCr49riMnDUnsdrNwqqAEsvJHUFSdjdO6QtuA
+JAzKVKMyKql8rzPkEczw9R6F8qS8+DpZqByXYGWNkWazDMQmztg6n8OpXMU
sgwaSyrmQ4TwOJmSOqJLSBjatmhJblfybhwtk+GcV4urJ3R4uJFBvb5i8P/i
viGwPqBBSdc9SlF2nUjSLsZRAW0c5dcSlF9K/Ot1qS68yXP/1SIv9NlwGm41
pWKxiItOXQpVLU+mecPmB/f725Xv4vGQBJ+d05Anvbogn5CEhQIlFBI9JZWY
/EKJDdlVFai9dCOgq+5gwJo3jcuDhbZmJSPDnjq/n1mE4stW82Ez6oOm7Byi
06UNrXTRktSvp3onC9yqRKb3eHf46qwQSxsmqqZJQ9utDEwsO8iFe2Ub39eP
t7BqTcHzYSMR+RfDjPCTnMhuNkXwUhWfXT6mS6FFRGgag8J1n1JV3GT2pxGc
WJcvOflomBBPQK7xIKvrCvLmXsPSfZ/KGvookFP/PiVR1EBdtUJrw5uguWA2
lFt9GzlVN2B2rkJjnIRUNRlMF015E9OmaH/Btj7tCrebaQPcqsLzTR0+P6cN
/c0L606TdKQVPiP/OIwNT3xpFqZJepfz09ak4I3SBCyY4+FSplCN1jQGz74b
3ZN2hfZwLxaUuLWsh1KmRYbOBKs1ExazFYaMfGi0xTBl5aLuPBm2dQ3SyLWT
sW9+EV8Ie14ZCnr6qYqlJcZTxLkcvECuXgCrXhswWLKJzmJt4LRHhNlRAzU0
X+A20GCWWRhGhyXpWD2fhb7xTJobubrTAVfMmT9gR/iMKRnvdSqc5RYuy47A
bcMh/LhfSr0aU7Ps8KcSkf05dyCvIj3auhfbBuBdGnK4Amn8MYi1p6HKuQlT
5YcBZ++vPCmCYrcwMdVpqY3WSyLdF5BYPDAPvPDLcpvZVZr0XzQY5XkzMhpC
uVWX6IBpDXLjEiVQ0d5ctBSdlWPEy1NDW1BvnRInhtS4Q8v2Vxtaz1BeElvu
EkvzkeP5JCTJ22K+JcFzPfMA3JIEtOQKiMbiaNDodMTHYtPFw5NjMurzK/pw
rlONwmYn8lrKw/Y8BZlbpSIL621UQX0psgoLUb10EnkTUyGRpTW674PpqIyA
rZBKbYCzoQ/F08tB9/nzcS7/Iof5ZLSVDHTUWpBj0wczTFmR/eGBlXY+TtBs
mlgpdttS2T6ft71deYexccaK6WsVvtYZx+YfcChw1piE99tknhN1CoZDb3tJ
GQdftovwy0VDpJNoG8m8RfEVdVDVfEApKs+zz+nnco/S3FmCNt9PFU39grRU
3Y/oHpOO86cTdkZXPiOSeLHsnmVOPDeYVbhAGezzUJqXKJFu1cuVnacZ4mcS
BdFL8ehxpGOmS4XNSSVudgqpv/8ihy3DJHPiYau+BE3FLWeSdn5bJtN1/sy9
qKF9ZHNOuqfNJY3s16N8RSl4NCTGq3Ma989fmL0Z9gxUjZTDdnwD1siulfqx
gEis9gv5wpAkjYvKYwOoWluFvsJDKQsGaAhe5klLSPDxecKAWKYPKjKyoXe6
kT/oQ9n8iq/67OKh30ucf7jHjIpSM5WTm+XPsdvD3moZZof01OTpEqdFGL+T
CYn0VmzQirvxoCrY64tWkf9IffwXaABGo1pytXGHOZ7TaXvxoZvA35+zEDQq
Zm9eJ9HoSGQegcL90CtznWL3ziQfboJQfhya7EvhwvbXnrzeECsYtNZwaK3p
oLXmuV9e0MxoQoQ5ZGbuMcpWsAyFeS2YrrsUx9H6WY43SN7FiXY1TgyrqbMN
NMqeU/q/umhgRxdVNCLLbP84QGSus3EabWw5VK0wAc02bqClXBSezjmCJ718
fLyi8Hz3OGNbXeOdrnFXqHy0CQXj/bQnXELu2vtwrL6AdXAThZ4mNN/cgrWp
C7m907RXnISx1QfnKIk87wUUeDdQMDRLlc1Nu2vOHGdn5X2DXXoM9FhQU2lE
RYERI1VSzE1agiMLBTtndybrudg4bcLaIzfZMZnzhzzwXtQextNakX+rS8ea
MPKCPA6vmwXUb1eN7AFqHzdZDlneOuSVlwipa/s4QQLHFeYLh6G0rMNc/ojM
qv9oD6sZdLSgrqIxlfc1wePFsut3ElLEoaIGWqyzN8NC81V3svYhmzEKdxkT
sdClwYJXhSs16fjpbev3dM3HT1Mju/19qEqvO5OUM9ti9o4/OZEGc7I5VKiN
aLZzMWBLxJP2dHw4Lw386C4zdxTnrB12kBVjNaGKyaNU6fFBqmCoD9muMnge
XIaxphl5NM4qHJqlo6KTyBw8Faj0zfirliZ9rqVRonG9nzlE5oyPHDVtVIaO
Hc+GdywbK+Na+K6UhXLsuoDVaiH1Gr1XKVLqxCni6LWgmEhrSSIHx4eV2Fi3
YP2DJrI4h/+HXt15XRuPx1WC0KXuHR6Eb5sO49s+qf9pu4jhwZ5wurAQsrJ7
lKwyykR/anIDZJoZGApv+gsGf0AUj4fYazCM9LdC2/HYr6vqYmqDUQ12VqzB
XnWFkmXf9KaZn7L9EDQDEqKhxMqwAu+NSMJ/9cL+PW2OCanN7cjufhWWFVyK
bE9kF05GwEY4hegC37AMZdFZqjZDA4+Sg0cNXHw4JcSNpaIgoRiKbtxkgvuA
Rq1E2VAb5T6z7HaNF3mK2xyBnKoqVEwv0FHpAilvXGeymHFOuzQ+sNTKx+Za
JmYvlKJvzIm2Thvq6oyoLNOiMEeJomwZrQBiVJcIcfqsHetnbNh42eGWCxPX
v0/st4nrNAp+UMKj1mtkceOdWibEiC7UfS8/GX95UuPhsXbnncCRw1Xga1oh
q3waFucdo3FgG9Tm+ZCt8p6usPe7fay4E2bIiuaRMRAgeFIOc1vGm2Fup7Kr
b0Cdf5cksp4z4D7kyTiM1aNarE+q8cMNLektTd3JfPNow28pX4W14yMyVTO3
/S0HaD+fhBQ+7YwyNyiN+6ouc+hVqEe6H/ddSfhojKA+XpUjs+4iso5+EyTk
g1Fas4l2AY/nF6YLkVWUiXZyyiPIq9mJM+gn9Vvzc1G9sAxz95JT2HiWpTux
WJxEnaEf8cp7br9NedjXP2gITp3MDh8/kYPJ6RwM9xpRn8NHU7EoPOrL9K+O
ibC6mU2tfNIekWImlBhkBPppSSouVIh8843qGIbo7mXefryuTse/XjRFJJMZ
e6MDHBPSBC00gh2nCX8XiswRGBxLZE79E7ZT2J2aKITQ2A5l82O/obaPaZ31
cA4kIb/5MVQFD92ptvcibwY9+sNY79Pi9LgKX5/RkW2mpG0x5JJSoQXO7ufQ
V99zxyd3ehOTq5FM9EOStRHKqL8T5xiPToN51h0c/42OZPJjnzCyRd2rlmhh
r7sCe0+E3NuiTf/R8XgpfmGqBFKhEiqFBsZME0o6S0OVc/3fH3UMFrY1oWRq
Kaz3nI7jdZIMyd8iV9sInD9j95//sJpN/0c2d+lcrhSif0a7wzaykxM4O63A
8vm80OyD2qhzXf0+vd/2XTfF42oBjzrtjsq5mvkNFzTx+LZTEPjbFd3OLv4U
jpim9ygIeQvE+dfpqIEMWUpXnPmdz1l470ujza8osxdSOhzQd14hLMVSpndx
DylXVCCrhrZL+Q91KabHwQ7dYZwZoC3jmAqfr+n8YyXpjOLHRoLekM7ShHzv
j6AsuAB5/lnI8zZDxtaH7NCJVy3SIrPmMjK7vwnyZU00RUXQZVhgdZjhKMtE
cXNu0D1a5WtebN05+BE5fVt/ahaOwVOkpuccQ1Dd6cIEbM5ogxc/qNwxjTTx
whsnNNi4XU0OLuf/Id2iRdHXtQTOlgh987VKhm7h25mJ+PWI1DtrTmSbkuOi
Scw9MRHaBPnWE2F+9oWgyLnh5WYsEknSGaY/O4JdqCNJ+Ujn5kNgHIGy2h/U
1K8xM17u1P176J+gDKfTVOTZ5yAouQhT75bb4GLTEFHgFbIW0e6p8k5I6HwQ
bNbRcjKkxfyICq+Wdf7jdOzHFBR0PA7HZymdIXM6bvvtzVe91vZbTELzHdo3
ZcDm2oIp1w5HTQnKuisD7qFiT+NUWVwn2clQyCsRidBwegX2odNu+eAlps+L
NggcnJ3WhG5+2MiWKHRkbwq1esqItcc13jxzGpPPYRLN3k3a2PppY7tcLtGN
t2iV22/7NyQH8WFlGvU3swoihk1KHdwGeZmT0LS8pol0DcqK08houQhrz23o
6i9SspKNoCDL5+Nq50JHkrIh4BaALykGz7JBZbRdJ7SdbMDzjjs5PjGcLi8B
P2sGguKLkFWdgaZhjTK0Lugy6+oY+x7BB1R+03Xoy26j0piDrREtZvrpKPaU
JjBbK2BPIygFWmS7K9CyNkBmDvUz60QCOdWVKJ9dDFtHz8Zpx/1cRmPpv3Bu
Uhm69KSETdp4Nwd4WFvPpM68aY35QyJFmfvLNgEulwsDs26FgvmdswLaIxUk
IzQqcf7Py4btDxbnT003QlZ8CYaOawFj+4ove/SyO6t7mTQUt4UL5p4if/4l
LJ4bEYJBWUlCmr8JwrIASdGWz9B1lqFPMF2QCaFzHrKGJzSoXqXpvBC09Z70
ZfdPEo5+BvDEevbG7KIK2x6gylqACwNqnBxS4cmcOrjWJWNvEIYzK0rQfHYi
oO9iU7jbWlR34hgKIpNJE5cZCcK5CUX4ysOCbT1n3rs8I8PqreK4xWAnm6Xd
Lre97e6T7MdnHWJsVEmcw7VK2fbbzmEuDS4cR/CnvQIPdW5nY36kqCXQtkLX
9knA0rPJ9nXFRIY1aNxmqR0N5c88oQpXvoBz9kNYjt6mMpovM3GBNy1ZAr6l
H9L6ZzQx5khb9zEaUI1v8zTWyz0sQ13VKDZ7FLQjUePucRX10Kd3amPZiva+
SFEjghDd8bsje7gSfMnxUhqj2Wlat4X48gkyNbXYGR8bG228ZB46bC0tQvO5
4zB2rzrj49nKG/3rElG/vBDOmjrLtlni1pIKV+/n/QHxbs7LsX6z4PvE264N
vx38b70CPKkXh07WyOmAWssUayO7YnSOyNAT/S92sY1p7y48cqbgu9Z08t9X
VGxGi5ssgzR3Gda+5x5t3bF3fs/bSE+5Uyq1ENpGpl6zK7otjKeug6L+IaVq
OE04OhtjoqO5Mcm+wrSDWGgU48KUFhc6hPjlI3twMDfdnbj7LV8yHRanJmcF
CUkfhLrTkFpvQm6/D2XOfaidD+nXbWgd5+mYdBMZuWtQ2TagyL5PSSyXg+ki
jy+BI9Vxdu3dWUZlLshFywUaxnsvBwjdJCORzshFqMalGeTOrBHa8euMrlJX
pmW4ei83zh/q3CHqjXkFNm7m/f+JustpT4qlvmkV4nGzJLTWII9k9BhT+K7b
tSfG23R4N3mU/27QqzmM+awUrJfyQdbLqOVCInTcnBTolx0k21L3el0H3o5w
Im5njHqXuyJ+t6+Wu4d6kMPFDxvTg787IWNvNUS8ZuT0WETCIqQPp6Zaaa+5
SBk9l9gQOZQmyoOi8gJULXfctra+7aVfyU5XUixOVAtwdyEDM9USvJ5TIHDB
CrNxAoqSL6AuegJdsR+G0hswl12CtfwcMivWQ/aK5UB25Sl/TtWsz1E54XVU
jgYz84Yog7UXGsMgzZIL0BZ9EBKoj7FRQsCQY0frxRXYRpdhqH3ljE9i70pH
HTRqpkdReGLRrT12iaF/+Mpxmv53HIQ/tONToqWQGycV2LzpjPCAYcEow4JA
eRL158MSfNQpoc41y92DLhXzAIS7OX63v4P/LoYykjBTyMdyvRIXPFrcPqrD
e4MavBpQ4KsBGV71KfBxnwov+rV42q3B3RYlLlaJseJIpebMR0LH9YdDo8pD
gX5xXGSBlq+Zu8dbd3i3x3VoF9lN7A9N0uxdMSWDtKbgZnYK3tSlh/7hmJAx
BHRgXBgUKNogs45AnjMNRcEiHbeegbo60h5Oi3Pd9ZC0+m4czxVgddAfKeDL
Ck4go/dlQFc/QUTf3q8rS9iF6QoeHi8bAmNdmtDD+lQEL5kx16QJ2cpX/Tm1
Z3259avuvIZlXWHL4rYy7o5zOFxOu73cZ9DmUxnWQWhKXnoSDijYkCAtIQlt
5xeQN7dEh7zP/YRuYqcFpbS3HaXz8x7T1LkYlku3j4tw5VYO4f/ZDpcCJTQN
Lh5X4MwNx/e4tN0pptC5xHvD/0gbpy96JdTVVrmv38H31B3Y5W06tNvXnBQb
6CAOYIDmkjeXwEmaS+c9GtzvkuNFjwRf9onxkwFh8NcDhP9vB9PJfxhMDf62
Lz38573p+EUvH991CxDsEuIrjxhvPFK8pr/vky4FXrTJ8bRRhvu0mN+sEOFS
oQA3y4R44hLi40b66ztE+OlREf5yRBz8W68o7j9JZmXEATI1vQIK21FYak+h
cOJmOG/0djjPeyeUN3KVyu5ehePoFnL7NmFqPBuSll8nONLGnXuB3HgupNmD
MA28oTSNS3GOThdzSjMWU8Vp+HjTFJweU7gvGfbj5ZgYn27ZyBb9EbbJwG80
VCCj9BGtSb/vAItkzCvGelG64IOx764/VTXMMiiQXVWGivk5MnNulWVQ6I5X
gCvXs3W3/rSOdS1uM4+Dqbp0rJ/SBTYeFzOoI3ptPYYT95/jvMB/nxbj2wEJ
bnfIsdSiwXLk1arG6ehLhVsdMgR6xPj6qCDwi750728HuM4wjQ2Yhtk4qpPj
/OeeJO/fdyWS/9VzJPibjpTQX3pSw3/elUr9ujsdf0Yz6xe0G/pJJx8/bCHw
o1YCv+omgn8zRJD//RjfTc2xUepuT1JCdlhEu4+M0hE4etb8RZPXIp7me6Na
tGfoQebwV0FN3UKgoH8FpvqNsKbjMcFzveH8nm5hoboS+tYHMHiuOrW1rUzv
yDvhibwUvD5nDp06FgX1wcdVR/DJohaXvFq3I34/e/JNwePB5JyFruJTdzzH
zOSfAgZnDuo3T0fcCpmqGmLNWsStGHKyUL0453fOLTH8CFzuI3D5ip30zll2
bh1FzJonPwWbE3Jq41pWHBl0sVBwu5c2em6R/I/jQvxsSILvhqRR5nxFa8Pr
Hlp6e/n+PxtId//NYDKzViJCf92/9Sa4f9eXHPMn7t8NJkfeG99Z98im1uiH
lPr5wnxocjqR2XwyVLnwzMNJ4jGTdp6UBCk05SswH33hERcPxbnGF/0FR30w
N9C4evRDXUrmCbYB2Z+eboCylP6/gUBA3+gVbv+I8GR+Mr64YA6vHI/SVndF
u5d60kHg5aaZmqsTOx3x+5gf8VZAp3HD7HoRFOlndxpbedw0tJxbgnNmmeQX
zzDUDan0GagcodVgblpnmlpkxpB8l4/ycIm04tqnVV5j8mEmdxKqNCRirU+E
9TWj+8yLUiawY6cQ/t8pnu5/0S9qPEX3b/QrPJTC9G5FxIYXEqkqYKk+DtfS
YzLn6Coj5HvDfFkRzJ3PKE3DxegUBf2HptC4P7/rFKwtZylD3/vOeG0n88jO
CAyS2mlLMvSGDjZWtgkUOYYdg41mPl6eNfrnJ5TsKce7Dg6e0sz9aN1MTZQJ
dYUpHBZDu+U0IjXknEKG67Wbhobs+EIE5lZ6B1B8conUHF1hUlAknxAjt6kO
NfNer31iehs07o7chgydG6VV/FEBtXI13yndx4mgCeaH+Z10JHaiiYf1k9rA
+j0nk7O5zsg8X+CkQ85xlJ985OYkCnfvPAEHMns/bENf+ZVuNhm/TRTPLDI9
W2Gd5z1C2hlknMW2XgpU5TC03YWp+xqtl50xDGk8rrS98HsVeLis9U6My9jc
vj+Pgw8GRHiyaKSGC/mEI4klzVtBlaIG5ppPgwIdK0JvhQy5eahdXw1ZvCus
j4piUmtxMeoXpkK5YwPbcHS/brGQQ52bVcL/aQXGp6zhBrfC51ByCWls1I64
bUIO+vOP4OysKrxx1c5kEK8xlI60O+oLe1A6fcvLM1azhShushKaijUayX/g
kRb37+xNHR8PFPTOI7P7ckjjeR7Ho6nCWGgyPV0PdfkijZde0co0IWKY0qU/
iB9s6HFzQU2MjzOb1Xb5HhQexPs0QW5N6sPDhUSUIGw6TJIohy57lTZaARpp
MZr9dlAsMdLRxQqyJ310gMqgA9r9J/EotckK97ERlHj7CEt//3YCKybJu+g6
TF1YNeDuq0rc+qIWixfyqKO9GcFKpwiVmgQsdAmpzcv26M4I+k+kSONWxcd7
LBlqr8Oh9eWWWnyFlTZ/SbUtUN6aH6zsLgzUeuyEVKqNmd8m5FVGVbjxSqiz
mlAwcCaorz/FtCyHBYpymLs+ohXu/E7+2dXZGcjvXYCt51ooe/jTKBVjdzSO
C3lWLzJH3lDG9tNi5sccL0zBzy8bqUvzSvbHkE/K4vHAI8DFYV1oIC+dRimc
nXP1EfOsNgzB0vSdOzGxlCFhOI0oQdPpGeRNn3JrR5aZ+l3kqEJIpjbAVlaO
soEe1Jya9GT2tmz7/SRixhLrW6pPCm9OK2l468T9r2qx9awCx2Yy0dGkpuob
NOHy9gI0TFajfSgHvZNOjMznYep0PmY3CjB/rgALW4VYulyE09eLcOZuSajR
Y4neJmWWNl1hZTyWB4WhEtmtc+GcoS0mStMl7E2glXQI1oEvaSWdY6tirs7x
UF4fHdP13iRVHR8zhNm2WtZ2WPpe0IHxTbe2pjOGEcdI1zUuthEIkvrA5ryS
qd77n1YcxvVGAhttCqonM83jkh5is3ykXCiFkK+GWFcCubke6sKzAULRHy0b
7KSeaXqLDZMoHxlDydyczzB+it21Eql4+yUiHUz5JSjs8qBheT5UdHxEp20p
Yx4rIY72c875/H3B00cJ6jwtsP6XlbjzeR0Wz+WhtycDHo8+tLSV57/5SYXv
wReVnve/cTkDP6Nfv3TpXoVcxJuQy9uZnUhduGIH+ag4WFOv+yPSRh2jvXES
hd5L7ngV21wQ4stKYGh5CEP7DZ2irJcNgF394+G8vtOw9NwhFR2fRMN8xpjp
UvZyIDE3wtT7HKaeG96MhgHmzOXbvlr+Pnx0XIqPNzTepVkZG/MFHDHk/fw4
asOZiBOFBDrN6WStNCGyz5qR5ySfRSuFTqGCTKyFUGiB3FqOjJo+SlM+HFTk
9pJiU1swjZ9Hs3YJekcValZOBjIn593JiWYvj2clxfKsoEKfA312IfLaO1G/
fCpU5Zv1ZJSZmHa4d4gZbYxvsZYW5Sklrt3Oxf2v63D+UUWou0sf+YjMzmhf
s5yDS9ez/WtXc/+IjLQopiCzbjQyoO5Jyz4Wy1I3SQxV0TwsA58GNLUz2zZ7
n65saJzK7d+g3YSfUnpe+YWG9kjMS/+UvZTYUEvb1xc0tLvutbYOxEgYJZ3N
T8Svt3R4sqomZmakbK33eTFt57PiMUGHak1qbrBecYRo1DLriRMi3SBuR5Y8
bDNpkKEzQC63QKrIgjq7HJbGLuT0jsMxQDu09glI1Va0nZuHY3IamQ3DcHSO
oaB/EqXeaTSePYf69UWvudwco2a4ty2dnNBqnwCXL9hw78vaYE2JLJqFYeZU
/EedXJw9YyUCdOz7hySLutiMgmbkDq2T/MKF33veGIiNzdC1vaRMbevb1n+P
0+JqpEm2jszeLZj6/cjoewVpzhi0tJAau655Mjv7WVJFrpjiNo3Lf3JJ599a
ULKbxl6VcYLXcg9h1pyETuURqlaS4G1QJ0ZotLOm2OXS+goL9VRWjhkWiwF6
XQYUMh1EfC30eWXIsFthL8lBs28E7vMbVOv9u4G682v+0omjPlOx3qk0JMVk
bD+Gf6EhFeRZO2584iYLTQQ7KBLpoj7eIQ3felrwR94irLKVo/jYuaCkai1C
BxaXpwuskJesw9z7kLZafUxDXMTtOouHx4N5fScoe+8ybEevwnr0psfR3Rsj
ZfR4xBqPn22o8HxdQyzOSJntiXFBF4e8l3+Q2rAdRGSSv1V8MFwnP+ypy0hh
WLfPr5E5keVeh718KJydb0R2ngW2HBMqOwpRM94Egb4WAu2QV5J3KsbMGDxa
JIK+Nj6u3ynA+YdlXquI7Tl7i/SYjuD0KaPn2XeuP/zc+31SvQMlE2vQNG5S
8oGHPq640pPASfBxuXJ/KmEOpisqIbIOQd32JmDtmGIXFrnGO325/cPuvL5B
9gMTDk4sLjan479c04eu+VTMkJrzWT4nsGWNwwltHDr+v/au9amp9IynBaVK
14DIZbklQm5AknMwQAwJcILcrwGCoBCTIDdBJdyWJYAcg8o1G1RcEBeC7dZq
XRtbZ9pubTfbwqedcTI73U4/9JJOp/3SL+dP+DU5OcfRf6FDPjzz5p1znst7
mfd53+e8v0caB7MswdGp50AbYyl5aH+bXzwGQ883tpPCEq9SrcPZuuvILelA
anoXJIUzTG7VGnuaoeUkjRAxwZs9Mux8Uecdn9bxsawQwUdtCub+tlEwGzHz
U05K9chCwDjogvaSi01eI2v1Qnb+GZSWlzhj/xkKrLvMme51MdHcIdBzg8iu
jsOXTgVeLatsLmcutyG3bWqFjFN9At0SIS6cSXF0VWTxWI9epeIctK0/8iur
toKZ0k5kyBzIkAxCpnOBaLhLyZsfCXQRbR2j+pNw3yryr+3V8NE4r1mdghvj
Gu/j3zbwFmyx9AchC2YCJX2z0NpWYehbCxj6FrwG+zStt14Ta60DnNLsrZMl
Uyr+vKFmdlx53PkPtaqJZQbkP0SnOslnqTzNgxHKk5OZM4arKB0MQKzsh/Lc
g9BebRdak8cmL58tjqhlG9GexOp8gX/rF01vv7pjbyR0KJn1rXNiX9DKafvw
7fgYCZ9vs//KuF7TxsTgca8Yr1dU9PJMHp9tYVDxATpyEgOXavhc8ke9pNoI
nfkzkI2byDeOobikkZYbpyJGRlEjGiFWnPmBx79r4TPM+SwFaZibPks//n0L
Dzj414hgU8OHx/DaKcOLRTU1M8UJjnYMK2JxXn4Ktrps8cAAwR+OECKhTZSq
gpoohYFqoHOM4wJDZPKSQ7lCLE4QwSf7beEKMjfxCK5dVDLu3Rr+8hQn1GNT
nsC3biV2FsgwAA8nlBqWx6JDmQR7ozRczSfbEAlFYoKIjO+SiLAwwAtuj6jg
e8NiOQcu6U5jbt5g8x50vC8sKjBZcgrfPSAZ9418Hro1pOsRXMxPYXpa5YLq
SLuKB0QxcF3Jw4sDsynpWBSuWomg+ycN8+9xY+53puNgnfTNOTVvkx72yI6h
qyg1OGzJE9REWgrzvTl4/rrVXyFLwdS03rH1h07Be6yiPeGMbV958pl7dD5p
HSL49GsdIafEok/3jQ6qeW7BWYsUT142oaHkNENvVLNn5u9xY4Pbga9vKPB8
gfDPhZMMWQk+F5CnXXwCvVWn6elJDccyOjh7IRubexWorZJ6bz9poSPc/sYN
C93RKHy3QeLhLEH32QmOkd+cFY+rLVLH/HwRz8jnbBPjQcg7aT1PUIu/7uIY
/Z0z8l5rKr5cIhjXFSUZWsU4DGZ2htiL0zDZqxRvbpbxvD5uSsPGFgXnnTJP
Kclte4+KiWSRSSfLpo2Fcn9jpZLp7i4I2zvxrqjIyd0BrcDuhDJwvUtpaq7N
eXtRriM7HkNN2UH3HZ2AxXkVxHmbJKcw258L7y/rQbuNXkojo0sIqadSl+Nv
qFAF2xpJXOwsgP2yFsNjekzSpZhzl8O910IbiTRO+j8iOoaDCMybVRV2h3Nw
05Ljs9crxGVa+QfvGGzTpWJt+qzJ1ZDO6RCoUKSjvYXAzFAudl/WwnWvAhNz
pZhdNMJ1twJL29V46DMzz/Z7fLuvTb7+dgm6y5Jw06n2LO8aOR2CkVlBheZI
4DdjEny9oMJdi4wZrZc4zHpJHEGI+BCLpz07tNx0yQJ7d/WCuogWTGVOJpra
C0xXXOV+14TKt/eqznv/EUW73Vpba+L3KX0kABL+UVqREJeKE7HQmYG1m6Tp
3tNyTot/spQN+9FzoYXgzVJoMk3m4bZZ4u8tySIrpaLwHUhuF0NWCo97LcpT
GK8XwXunmPzcSXBdEx0Xcn1wLlcUzipJDm03858ta9NiYStNweJlCVZptW3j
i3IOG0nwL5bGh8M6vhe9mQh4SHzWr8Ats4SZrMny9xVn0u1EGlWdnRwGPwg/
TFYmCr0WzYeYaJXAParGz7cMvlfbxVyzRIur5TEw5olQ214YZ/U081tZozwe
l6szsRzqaVaLZ2WCjyJa/JulQupyclTwIDQZv10n8Mc7KjwfU+BTazYW28TM
VFVGYECXBvq8BI8mVfhq14D9nSLPxoXksKPCSzdVhdx6Sp6KGnNBXLOnmUfS
JhKPB1uLUjDWIcXKuBruJQ11/8d6LufFf1gaG44xks1HBA4nEet/ak9nvlnN
w1/2ChHY0eJXi/n401NDcH9d7VipEQoaOYG1IYFGWSIoVaaptt/A50w0yhNg
r8qAq0eO5Y9VAfcnGnLj82IO/v6/kZdJq1DguKWP9fy0L902pTpiYquPB+rz
ElAmS/JTZCZtlCb4K6TxjEmTiFGTmG2/lRsqzycPNJwPjjCJLInHaEt+AkzK
RJhVCbCeTcZIbQboi1lYdCgCywsq0rNdyDts77wX8v/LhN5rpSnMpCktOG3L
9N24LvHcns1xrKyo+MWPfX7/sHxYPiwflg/L/09lwff+B9O3Kzc=\
\>"]], ",", 
   Graphics3DBox[{GraphicsComplex3DBox[CompressedData["
1:eJwtlE1IFGEYx8cK6lCwRpF7LAskD5GFLJbwHiQpI6pDLHkIxOoUhpDVQRAh
IapLku2su+7H7Ozs7nzuLQhBoouhS4UXCTpILR09CB4qamZ+zwvDw/N//s/3
+87xsYmbd/domtYXfnvDb30tPMMVFcv5sjoXnckSen9NZfXwtHz0UhGZasA7
EqB3FuFZvroXnUFXdYSxtQ/52H71aKDOR/yEB3+8CK+vSpwTnvoXnWeLKjKv
Xaxib3ui5+CNm+CzrrofyY+C7xroO1LX4KKKytGnTPK26/j90sl/yYTXdsCX
y8gZ6fePi/65Qv5uG79JR0VtaXcs8HQDWRO818Lvigv/h4O9R/iHbNWK5IgH
77nMfb9P/09deLqBnqa+9oWA+Ldkzjc89HWf/l4V6Dfh09eYj/5N8LkA/JFJ
vgEz9p/5HTC3VdlDjxnzk7sB9V1H158Y2Keb5M1b7HcjC36siVwxibeRI/7X
gHpPmcgzOe5DQvim7DmVoa7HAfnmZT+jC8xjxEf+NeCn38Db8Yg7IPi1DH4v
Xeq8bBC3tgB+uglvqIG/n8f/gPT11kbOFfBblfuddOCnSjE/uSl9pW3wk2Xq
+y7z10vEyZbpt1vm/wl/fUvkptyDIXlvtry/wx5xO2x44bxj/KG8r3yD+O9k
bxkL/646cor9ai8EH3WQgfBLch8PusS/XYXfknd0Vt5RfwV9We7plyr81wb8
TtnfhAE+XAZfsUQWsDtF7ktvHXxrifjb8j95XyPPbBH8p9gfWMTdJ/PZXlL/
Ae+VKTI=
      "], 
      {Hue[0.6, 0.3, 0.85], EdgeForm[Hue[0.6, 0.3, 0.75]], 
       TagBox[Polygon3DBox[CompressedData["
1:eJxN0VtSGmEQBWAk6kSMRMZxEEENOIrjDHJZiiuwsoBk/2/prvpSxcOpPn9f
Tl/+5e+/n3+Gg8HgK/AtUAYKPO0QXwRuAvPAe+AqMBYv5WT8VM5JYBf4CEwC
PwPPNC8C32kW6tLX8xdi5+re1KbeOtDKKY96VvqmxiWdrKvV7tVvzb6mfUkr
85eBu8AvPDXP2Amecz2YLe0Iv7BzT6OiU9N6dre1/ulb8d951zRS6yA+kbNW
34qP5KRvw79R39q1df8f/qlzsyHfiNY5nZ5GT2cjt3CnU/eu2BIv3bKiV9Dc
0dmyB7yy89x+q6M7L91tqGdnzrz1E7vDV/LPzJA7XbMdnrl7+XszJL8Ve9Wn
V9O7RWenibnuzTtT9xh4wR+8M2chr/Znt+wOn9t9Rj9jb2yNP9J8Me/IzAc7
bI/mu2ZLvHXr/PcrsTHb4Z0dx2bJvlMzZs9G/4X3wm7/923crbHTq9i9vWr+
KdvgjbwpO8Nn5kj+D2JHH0Q=
         "]],
        Annotation[#, "Geometry"]& ]}], {
      {RGBColor[0, 1, 0], SphereBox[{2595.9, 2377.9, 2233.1}, 20]}, 
      {RGBColor[0, 1, 0], SphereBox[{3099.4, 4071.3, 2128.9}, 20]}, 
      {RGBColor[0, 1, 0], SphereBox[{3356.4, 4116.2, 2056.9}, 20]}, 
      {RGBColor[0, 1, 0], SphereBox[{3405.4, 3997.6, 2089.6}, 20]}, 
      {RGBColor[0, 1, 0], SphereBox[{3392.7, 3958.6, 2180.5}, 20]}, 
      {RGBColor[0, 1, 0], 
       SphereBox[{3480.5, 3917.7, 1994.3000000000002`}, 20]}, 
      {RGBColor[0, 1, 0], 
       SphereBox[{3540.4000000000005`, 3983.2000000000003`, 
        1932.1000000000001`}, 20]}, 
      {RGBColor[0, 1, 0], 
       SphereBox[{3568.1, 3816.7000000000003`, 2069.6000000000004`}, 20]}, 
      {RGBColor[0, 1, 0], SphereBox[{3642.4, 3876.5, 2127.6}, 20]}, 
      {RGBColor[0, 1, 0], 
       SphereBox[{3506.5, 3763.0000000000005`, 2145.1}, 20]}, 
      {RGBColor[0, 1, 0], 
       SphereBox[{3643.6, 3718.8, 1981.5000000000002`}, 20]}, 
      {RGBColor[0, 1, 0], SphereBox[{3570.2, 3664.7, 1917.7}, 20]}, 
      {RGBColor[0, 1, 0], 
       SphereBox[{3708.2000000000003`, 3776., 1910.9}, 20]}, 
      {RGBColor[0, 1, 0], 
       SphereBox[{3729.9999999999995`, 3627.1, 2067.2000000000003`}, 20]}, 
      {RGBColor[0, 1, 0], SphereBox[{3666.2, 3576.4, 2143.2}, 20]}, 
      {RGBColor[0, 1, 0], 
       SphereBox[{3780.7000000000003`, 3549.3, 2005.5}, 20]}, 
      {RGBColor[0, 1, 0], 
       SphereBox[{3835.6000000000004`, 3701.2, 2135.7}, 20]}, 
      {RGBColor[0, 1, 0], 
       SphereBox[{3815.2000000000003`, 3718.5, 2232.7000000000003`}, 20]}, 
      {RGBColor[0, 1, 0], 
       SphereBox[{3947.5, 3742.1, 2076.8999999999996`}, 20]}, 
      {RGBColor[0, 1, 0], 
       SphereBox[{3967.7999999999997`, 3715.1000000000004`, 1949.1}, 20]}, 
      {RGBColor[0, 1, 0], 
       SphereBox[{4051.8, 3742.7, 1904.5000000000002`}, 20]}, 
      {RGBColor[0, 1, 0], 
       SphereBox[{3901., 3654.6, 1905.3999999999999`}, 20]}, 
      {RGBColor[0, 1, 0], 
       SphereBox[{4038.5, 3810.6000000000004`, 2145.1}, 20]}, 
      {RGBColor[0, 1, 0], 
       SphereBox[{4117.3, 3848.1000000000004`, 2098.4}, 20]}, 
      {RGBColor[0, 1, 0], SphereBox[{4013.5, 3839.6, 2236.5}, 20]}, 
      {RGBColor[0, 1, 0], 
       SphereBox[{3383.2999999999997`, 3846.1, 1901.3000000000002`}, 20]}, 
      {RGBColor[0, 1, 0], 
       SphereBox[{3275., 3794.2999999999997`, 1957.7000000000003`}, 20]}, 
      {RGBColor[0, 1, 0], SphereBox[{3253.7, 3799.2, 2055.1}, 20]}, 
      {RGBColor[0, 1, 0], 
       SphereBox[{3175.7000000000003`, 3723.8, 1877.4}, 20]}, 
      {RGBColor[0, 1, 0], 
       SphereBox[{3209.2, 3730.7000000000003`, 1774.6}, 20]}, 
      {RGBColor[0, 1, 0], SphereBox[{3165.9, 3578.1, 1922.2}, 20]}, 
      {RGBColor[0, 1, 0], 
       SphereBox[{3135.9, 3574.7999999999997`, 2029.2000000000003`}, 20]}, 
      {RGBColor[0, 1, 0], 
       SphereBox[{3087.6, 3524.4, 1864.3999999999999`}, 20]}, 
      {RGBColor[0, 1, 0], 
       SphereBox[{3297.8, 3508.2000000000003`, 1909.4}, 20]}, 
      {RGBColor[0, 1, 0], SphereBox[{3356.3, 3488.3, 1784.}, 20]}, 
      {RGBColor[0, 1, 0], 
       SphereBox[{3303.4, 3518.3999999999996`, 1694.6000000000001`}, 20]}, 
      {RGBColor[0, 1, 0], 
       SphereBox[{3481.9, 3427.7999999999997`, 1771.6999999999998`}, 20]}, 
      {RGBColor[0, 1, 0], 
       SphereBox[{3526.2999999999997`, 3412.6, 1674.4}, 20]}, 
      {RGBColor[0, 1, 0], SphereBox[{3549.4, 3386.3, 1886.6}, 20]}, 
      {RGBColor[0, 1, 0], 
       SphereBox[{3672.6, 3324.7999999999997`, 1876.8000000000002`}, 20]}, 
      {RGBColor[0, 1, 0], 
       SphereBox[{3704.9999999999995`, 3310.7999999999997`, 1966.}, 20]}, 
      {RGBColor[0, 1, 0], SphereBox[{3367.3, 3465.9, 2022.7}, 20]}, 
      {RGBColor[0, 1, 0], SphereBox[{3322.6, 3476.4, 2120.6}, 20]}, 
      {RGBColor[0, 1, 0], 
       SphereBox[{3492.4999999999995`, 3405.2, 2012.2}, 20]}, 
      {RGBColor[0, 1, 0], 
       SphereBox[{3543.3, 3371.3999999999996`, 2101.3}, 20]}, 
      {RGBColor[0, 1, 0], SphereBox[{3040., 3790.7, 1884.7}, 20]}, 
      {RGBColor[0, 1, 0], 
       SphereBox[{2997.6, 3837.7000000000003`, 1991.}, 20]}, 
      {RGBColor[0, 1, 0], 
       SphereBox[{2972.2999999999997`, 3794.6, 1770.4999999999998`}, 20]}, 
      {RGBColor[0, 1, 0], 
       SphereBox[{2841.2, 3857.1, 1761.4999999999998`}, 20]}, 
      {RGBColor[0, 1, 0], 
       SphereBox[{2846.3999999999996`, 3955.2, 1807.1999999999998`}, 20]}, 
      {RGBColor[0, 1, 0], 
       SphereBox[{2738.1, 3777.2, 1841.1000000000001`}, 20]}, 
      {RGBColor[0, 1, 0], 
       SphereBox[{2747.2999999999997`, 3644.4, 1835.0000000000002`}, 20]}, 
      {RGBColor[0, 1, 0], SphereBox[{2815.7, 3592.2, 1784.8}, 20]}, 
      {RGBColor[0, 1, 0], 
       SphereBox[{2651.8999999999996`, 3559.7999999999997`, 1905.9}, 20]}, 
      {RGBColor[0, 1, 0], SphereBox[{2626.3, 3431.3, 1826.5}, 20]}, 
      {RGBColor[0, 1, 0], SphereBox[{2581.6, 3355.2, 1893.6}, 20]}, 
      {RGBColor[0, 1, 0], 
       SphereBox[{2555.6, 3450.2000000000003`, 1743.3}, 20]}, 
      {RGBColor[0, 1, 0], 
       SphereBox[{2753.1, 3372.5, 1769.3999999999999`}, 20]}, 
      {RGBColor[0, 1, 0], SphereBox[{2858.4, 3383., 1836.6}, 20]}, 
      {RGBColor[0, 1, 0], 
       SphereBox[{2747.2999999999997`, 3315.1000000000004`, 1658.1}, 20]}, 
      {RGBColor[0, 1, 0], SphereBox[{2685.1, 3524.3, 2051.3}, 20]}, 
      {RGBColor[0, 1, 0], SphereBox[{2610.3, 3449.1, 2114.7}, 20]}, 
      {RGBColor[0, 1, 0], 
       SphereBox[{2795.2999999999997`, 3576.1000000000004`, 2105.3}, 20]}, 
      {RGBColor[0, 1, 0], SphereBox[{2860.9, 3635.4, 2059.3}, 20]}, 
      {RGBColor[0, 1, 0], 
       SphereBox[{2828.1, 3546.5000000000005`, 2245.2000000000003`}, 20]}, 
      {RGBColor[0, 1, 0], 
       SphereBox[{2749.2000000000003`, 3484.7000000000003`, 2286.1}, 20]}, 
      {RGBColor[0, 1, 0], 
       SphereBox[{2963.2999999999997`, 3477.9000000000005`, 2259.2}, 20]}, 
      {RGBColor[0, 1, 0], SphereBox[{3041.4, 3549.7, 2224.}, 20]}, 
      {RGBColor[0, 1, 0], 
       SphereBox[{2988.2000000000003`, 3442.7, 2406.7}, 20]}, 
      {RGBColor[0, 1, 0], SphereBox[{3084.9, 3389., 2417.7}, 20]}, 
      {RGBColor[0, 1, 0], 
       SphereBox[{2993.4, 3533.6, 2470.2000000000003`}, 20]}, 
      {RGBColor[0, 1, 0], 
       SphereBox[{2907.7000000000003`, 3376.7000000000003`, 2445.5}, 20]}, 
      {RGBColor[0, 1, 0], 
       SphereBox[{2966.1000000000004`, 3353.1, 2173.3}, 20]}, 
      {RGBColor[0, 1, 0], SphereBox[{3062.6, 3299.4, 2185.2}, 20]}, 
      {RGBColor[0, 1, 0], SphereBox[{2883.8, 3284.1, 2202.}, 20]}, 
      {RGBColor[0, 1, 0], 
       SphereBox[{2954.7000000000003`, 3378.1, 2065.8}, 20]}, 
      {RGBColor[0, 1, 0], 
       SphereBox[{2830.6, 3675.5000000000005`, 2324.5}, 20]}, 
      {RGBColor[0, 1, 0], 
       SphereBox[{2926.8999999999996`, 3751.8, 2319.2}, 20]}, 
      {RGBColor[0, 1, 0], SphereBox[{2723.4, 3699.1, 2398.7}, 20]}, 
      {RGBColor[0, 1, 0], SphereBox[{3136.2, 3838.3, 2664.2}, 20]}, 
      {RGBColor[0, 1, 0], SphereBox[{3025.3, 3870.2, 2445.6}, 20]}, 
      {RGBColor[0, 1, 0], 
       SphereBox[{3473.8999999999996`, 3641.4, 2991.5}, 20]}, 
      {RGBColor[0, 1, 0], 
       SphereBox[{3372.3999999999996`, 3668.3999999999996`, 2965.5}, 20]}, 
      {RGBColor[0, 1, 0], 
       SphereBox[{3749.2, 3698.4, 2964.3999999999996`}, 20]}, 
      {RGBColor[0, 1, 0], SphereBox[{3539., 3589.8, 2864.}, 20]}, 
      {RGBColor[0, 1, 0], SphereBox[{3590.8, 3478.9, 2861.2}, 20]}, 
      {RGBColor[0, 1, 0], 
       SphereBox[{3534.7000000000003`, 3668.7, 2757.6}, 20]}, 
      {RGBColor[0, 1, 0], SphereBox[{3491.4, 3758.6, 2754.9}, 20]}, 
      {RGBColor[0, 1, 0], 
       SphereBox[{3595.9000000000005`, 3627.3, 2631.5}, 20]}, 
      {RGBColor[0, 1, 0], SphereBox[{3583.8, 3520.2, 2620.4}, 20]}, 
      {RGBColor[0, 1, 0], SphereBox[{3539.3, 3709.3, 2515.6}, 20]}, 
      {RGBColor[0, 1, 0], SphereBox[{3604.5, 3689.7, 2427.4}, 20]}, 
      {RGBColor[0, 1, 0], 
       SphereBox[{3438.3, 3670.6000000000004`, 2488.8}, 20]}, 
      {RGBColor[0, 1, 0], 
       SphereBox[{3536.9999999999995`, 3857.2000000000003`, 2548.5}, 20]}, 
      {RGBColor[0, 1, 0], 
       SphereBox[{3462.8999999999996`, 3877.9000000000005`, 2628.7}, 20]}, 
      {RGBColor[0, 1, 0], 
       SphereBox[{3636.3999999999996`, 3890.9999999999995`, 2584.4}, 20]}, 
      {RGBColor[0, 1, 0], 
       SphereBox[{3497.0999999999995`, 3944.8, 2432.5}, 20]}, 
      {RGBColor[0, 1, 0], 
       SphereBox[{3407.5000000000005`, 3911.3999999999996`, 2354.9}, 20]}, 
      {RGBColor[0, 1, 0], 
       SphereBox[{3745.0000000000005`, 3655.7000000000003`, 2642.1}, 20]}, 
      {RGBColor[0, 1, 0], 
       SphereBox[{3788.1, 3727.0000000000005`, 2733.1}, 20]}, 
      {RGBColor[0, 1, 0], 
       SphereBox[{3823.2, 3599.7999999999997`, 2550.5}, 20]}, 
      {RGBColor[0, 1, 0], 
       SphereBox[{3791.7999999999997`, 3538.0000000000005`, 2478.5}, 20]}, 
      {RGBColor[0, 1, 0], 
       SphereBox[{3965.2000000000003`, 3627.9000000000005`, 2551.4}, 20]}, 
      {RGBColor[0, 1, 0], SphereBox[{4017.3, 3568.9, 2477.3}, 20]}, 
      {RGBColor[0, 1, 0], SphereBox[{4006.4, 3620.4, 2651.1}, 20]}, 
      {RGBColor[0, 1, 0], 
       SphereBox[{3971.9, 3772.9999999999995`, 2508.8999999999996`}, 20]}, 
      {RGBColor[0, 1, 0], 
       SphereBox[{3918.1, 3807.2000000000003`, 2404.}, 20]}, 
      {RGBColor[0, 1, 0], 
       SphereBox[{3628.4999999999995`, 4155.9, 2091.}, 20]}, 
      {RGBColor[0, 1, 0], 
       SphereBox[{3880.8, 4070.5, 2019.3000000000002`}, 20]}, 
      {RGBColor[0, 1, 0], 
       SphereBox[{3802.4, 3994.7000000000003`, 1997.8999999999999`}, 20]}, 
      {RGBColor[0, 1, 0], 
       SphereBox[{3976.2999999999997`, 4017.1, 2038.8999999999999`}, 20]}, 
      {RGBColor[0, 1, 0], SphereBox[{4230.599999999999, 2746.6, 2717.4}, 20]}, 
      {RGBColor[0, 1, 0], 
       SphereBox[{4182.3, 2652.6, 2653.6000000000004`}, 20]}, 
      {RGBColor[0, 1, 0], SphereBox[{4306., 2839.1, 2660.8}, 20]}, 
      {RGBColor[0, 1, 0], 
       SphereBox[{4347.5, 2916.7000000000003`, 2708.1}, 20]}, 
      {RGBColor[0, 1, 0], SphereBox[{4334.5, 2833.1, 2518.6}, 20]}, 
      {RGBColor[0, 1, 0], 
       SphereBox[{4343.099999999999, 2728.2, 2492.2999999999997`}, 20]}, 
      {RGBColor[0, 1, 0], 
       SphereBox[{4227.1, 2908.2999999999997`, 2441.}, 20]}, 
      {RGBColor[0, 1, 0], SphereBox[{4242.1, 2887.1, 2332.9}, 20]}, 
      {RGBColor[0, 1, 0], SphereBox[{4126.400000000001, 2871., 2468.6}, 20]}, 
      {RGBColor[0, 1, 0], SphereBox[{4235.3, 3057.6, 2461.3}, 20]}, 
      {RGBColor[0, 1, 0], SphereBox[{4240.3, 3105.6, 2573.8}, 20]}, 
      {RGBColor[0, 1, 0], SphereBox[{4237.3, 3131.7, 2352.2}, 20]}, 
      {RGBColor[0, 1, 0], SphereBox[{4243.8, 3230.4, 2364.}, 20]}, 
      {RGBColor[0, 1, 0], SphereBox[{4235.3, 3088.5, 2262.6}, 20]}, 
      {RGBColor[0, 1, 0], 
       SphereBox[{4477.2, 3022.5, 1717.0000000000002`}, 20]}, 
      {RGBColor[0, 1, 0], 
       SphereBox[{4375.2, 2784.1, 1845.1000000000001`}, 20]}, 
      {RGBColor[0, 1, 0], SphereBox[{4313.1, 2875.5, 1859.8}, 20]}, 
      {RGBColor[0, 1, 0], SphereBox[{4306.5, 2706.8, 1803.9}, 20]}, 
      {RGBColor[0, 1, 0], SphereBox[{4316.5, 2718.5, 2084.2}, 20]}, 
      {RGBColor[0, 1, 0], SphereBox[{4206.3, 2674.4, 2045.6}, 20]}, 
      {RGBColor[0, 1, 0], SphereBox[{4339.3, 2745., 2204.}, 20]}, 
      {RGBColor[0, 1, 0], SphereBox[{4368.3, 2898.6, 1550.1}, 20]}, 
      {RGBColor[0, 1, 0], 
       SphereBox[{4215.8, 2761.7999999999997`, 1430.8}, 20]}, 
      {RGBColor[0, 1, 0], 
       SphereBox[{4034.7000000000003`, 2567.5, 1473.4}, 20]}, 
      {RGBColor[0, 1, 0], 
       SphereBox[{4005.8, 2669.5, 1507.6000000000001`}, 20]}, 
      {RGBColor[0, 1, 0], 
       SphereBox[{4005.8999999999996`, 2558.8999999999996`, 1366.1}, 20]}, 
      {RGBColor[0, 1, 0], 
       SphereBox[{3962.2999999999997`, 2461.3, 1555.6}, 20]}, 
      {RGBColor[0, 1, 0], 
       SphereBox[{3992., 2467.7, 1662.6000000000001`}, 20]}, 
      {RGBColor[0, 1, 0], SphereBox[{3813.4, 2476.7, 1549.1}, 20]}, 
      {RGBColor[0, 1, 0], 
       SphereBox[{3767.4, 2402.7000000000003`, 1605.9999999999998`}, 20]}, 
      {RGBColor[0, 1, 0], 
       SphereBox[{3786.5, 2570.2999999999997`, 1585.8}, 20]}, 
      {RGBColor[0, 1, 0], SphereBox[{3782.1, 2468.5, 1450.2}, 20]}, 
      {RGBColor[0, 1, 0], SphereBox[{4306.1, 3385.9, 1859.3}, 20]}, 
      {RGBColor[0, 1, 0], 
       SphereBox[{4394.2, 3362.2, 1899.8999999999999`}, 20]}, 
      {RGBColor[0, 1, 0], 
       SphereBox[{4190.2, 3350.3, 1938.8000000000002`}, 20]}, 
      {RGBColor[0, 1, 0], SphereBox[{4102.1, 3375.1, 1880.9}, 20]}, 
      {RGBColor[0, 1, 0], 
       SphereBox[{4198.5, 3202.0000000000005`, 1974.8999999999999`}, 20]}, 
      {RGBColor[0, 1, 0], SphereBox[{4301.9, 3183., 2012.}, 20]}, 
      {RGBColor[0, 1, 0], SphereBox[{4130.299999999999, 3181.7, 2060.5}, 20]}, 
      {RGBColor[0, 1, 0], SphereBox[{4168.9, 3110.9, 1857.9}, 20]}, 
      {RGBColor[0, 1, 0], 
       SphereBox[{4220.4, 3150.1, 1767.2999999999997`}, 20]}, 
      {RGBColor[0, 1, 0], SphereBox[{4211., 3009.9, 1879.}, 20]}, 
      {RGBColor[0, 1, 0], SphereBox[{4018.7, 3105.2, 1834.7}, 20]}, 
      {RGBColor[0, 1, 0], 
       SphereBox[{3977.9000000000005`, 3017.2000000000003`, 1889.5}, 20]}, 
      {RGBColor[0, 1, 0], SphereBox[{3973.2, 3196.5, 1879.6}, 20]}, 
      {RGBColor[0, 1, 0], SphereBox[{3983.5, 3096.7, 1688.2}, 20]}, 
      {RGBColor[0, 1, 0], 
       SphereBox[{3873.2, 3089.9, 1674.8999999999999`}, 20]}, 
      {RGBColor[0, 1, 0], 
       SphereBox[{4020.0000000000005`, 3186.7000000000003`, 1634.}, 20]}, 
      {RGBColor[0, 1, 0], SphereBox[{4044.2, 2977.5, 1624.5}, 20]}, 
      {RGBColor[0, 1, 0], 
       SphereBox[{4018.3999999999996`, 2973.9, 1523.8}, 20]}, 
      {RGBColor[0, 1, 0], SphereBox[{4147.7, 2982.3, 1633.5}, 20]}, 
      {RGBColor[0, 1, 0], 
       SphereBox[{4009.7000000000003`, 2891.6, 1672.}, 20]}, 
      {RGBColor[0, 1, 0], 
       SphereBox[{4185.799999999999, 3433.4000000000005`, 2065.8}, 20]}, 
      {RGBColor[0, 1, 0], 
       SphereBox[{4091.2999999999997`, 3423.4, 2145.1}, 20]}, 
      {RGBColor[0, 1, 0], SphereBox[{4287.1, 3517.4, 2083.5}, 20]}, 
      {RGBColor[0, 1, 0], SphereBox[{4360.6, 3531.5, 2017.5}, 20]}, 
      {RGBColor[0, 1, 0], 
       SphereBox[{4297.8, 3596.9, 2204.2999999999997`}, 20]}, 
      {RGBColor[0, 1, 0], 
       SphereBox[{4209.599999999999, 3659.7000000000003`, 2209.5}, 20]}, 
      {RGBColor[0, 1, 0], 
       SphereBox[{4313.1, 3500.3, 2322.2999999999997`}, 20]}, 
      {RGBColor[0, 1, 0], SphereBox[{4220.6, 3438.5, 2326.6}, 20]}, 
      {RGBColor[0, 1, 0], 
       SphereBox[{4079.3999999999996`, 2252.6, 2381.}, 20]}, 
      {RGBColor[0, 1, 0], SphereBox[{4131.3, 2277.1, 2289.3}, 20]}, 
      {RGBColor[0, 1, 0], SphereBox[{3948.8, 2210.2, 2389.9}, 20]}, 
      {RGBColor[0, 1, 0], 
       SphereBox[{3887.2999999999997`, 2196.3, 2315.2999999999997`}, 20]}, 
      {RGBColor[0, 1, 0], 
       SphereBox[{3878.3, 3390.9999999999995`, 2938.2999999999997`}, 20]}, 
      {RGBColor[0, 1, 0], SphereBox[{3821., 3425., 2849.2999999999997`}, 20]}, 
      {RGBColor[0, 1, 0], 
       SphereBox[{3849.1, 3456.7999999999997`, 3022.8}, 20]}, 
      {RGBColor[0, 1, 0], SphereBox[{4079.8, 3368.6, 2787.6}, 20]}, 
      {RGBColor[0, 1, 0], SphereBox[{4024.1, 3406.7, 2908.}, 20]}, 
      {RGBColor[0, 1, 0], 
       SphereBox[{3910.7999999999997`, 3153.1, 2874.6}, 20]}, 
      {RGBColor[0, 1, 0], 
       SphereBox[{3860.7999999999997`, 3148.5, 2751.6}, 20]}, 
      {RGBColor[0, 1, 0], 
       SphereBox[{3778.6000000000004`, 3200.2000000000003`, 2728.5}, 20]}, 
      {RGBColor[0, 1, 0], 
       SphereBox[{3917.3, 3071.3999999999996`, 2641.7000000000003`}, 20]}, 
      {RGBColor[0, 1, 0], 
       SphereBox[{4022.9, 3052.5, 2657.1000000000004`}, 20]}, 
      {RGBColor[0, 1, 0], SphereBox[{3835.2, 2944.9, 2614.}, 20]}, 
      {RGBColor[0, 1, 0], 
       SphereBox[{3850.5000000000005`, 2918.4, 2507.}, 20]}, 
      {RGBColor[0, 1, 0], 
       SphereBox[{3876., 2859.7999999999997`, 2672.8}, 20]}, 
      {RGBColor[0, 1, 0], 
       SphereBox[{3658.2999999999997`, 2961.2, 2641.7999999999997`}, 20]}, 
      {RGBColor[0, 1, 0], SphereBox[{3623.8, 2838.7, 2601.8}, 20]}, 
      {RGBColor[0, 1, 0], 
       SphereBox[{3904.3999999999996`, 3172.5, 2528.8}, 20]}, 
      {RGBColor[0, 1, 0], 
       SphereBox[{3965.9999999999995`, 3278.2, 2535.5}, 20]}, 
      {RGBColor[0, 1, 0], SphereBox[{3826.4, 3144.3, 2425.6}, 20]}, 
      {RGBColor[0, 1, 0], 
       SphereBox[{3774.6000000000004`, 3060.5, 2408.6}, 20]}, 
      {RGBColor[0, 1, 0], SphereBox[{3811.7, 3245.5, 2321.9}, 20]}, 
      {RGBColor[0, 1, 0], SphereBox[{3890., 3318.3999999999996`, 2338.}, 20]}, 
      {RGBColor[0, 1, 0], 
       SphereBox[{3822.3999999999996`, 3184.7000000000003`, 2181.6}, 20]}, 
      {RGBColor[0, 1, 0], SphereBox[{3911.8, 3118.3, 2179.4}, 20]}, 
      {RGBColor[0, 1, 0], 
       SphereBox[{3733.7000000000003`, 3120.9, 2160.1}, 20]}, 
      {RGBColor[0, 1, 0], 
       SphereBox[{3837.8999999999996`, 3288.2, 2085.4}, 20]}, 
      {RGBColor[0, 1, 0], 
       SphereBox[{3866.4, 3246.3999999999996`, 2003.1}, 20]}, 
      {RGBColor[0, 1, 0], SphereBox[{3677.3, 3318.1, 2339.6}, 20]}, 
      {RGBColor[0, 1, 0], SphereBox[{3672.5, 3441.5, 2346.}, 20]}, 
      {RGBColor[0, 1, 0], SphereBox[{3568.6, 3242.2, 2349.1}, 20]}, 
      {RGBColor[0, 1, 0], 
       SphereBox[{3569.8999999999996`, 3142.4, 2344.}, 20]}, 
      {RGBColor[0, 1, 0], SphereBox[{3436.9, 3302.2, 2368.2}, 20]}, 
      {RGBColor[0, 1, 0], 
       SphereBox[{3435.1, 3404.6, 2332.7999999999997`}, 20]}, 
      {RGBColor[0, 1, 0], SphereBox[{3331., 3221.8, 2293.5}, 20]}, 
      {RGBColor[0, 1, 0], 
       SphereBox[{3353.4999999999995`, 3222.6, 2184.7000000000003`}, 20]}, 
      {RGBColor[0, 1, 0], 
       SphereBox[{3329.9999999999995`, 3115.9, 2327.4}, 20]}, 
      {RGBColor[0, 1, 0], 
       SphereBox[{3229.3999999999996`, 3264.6, 2307.9}, 20]}, 
      {RGBColor[0, 1, 0], 
       SphereBox[{3403.3, 3307.3999999999996`, 2516.5}, 20]}, 
      {RGBColor[0, 1, 0], 
       SphereBox[{3315.9999999999995`, 3383., 2559.4}, 20]}, 
      {RGBColor[0, 1, 0], 
       SphereBox[{3473.4, 3225.9, 2594.6000000000004`}, 20]}, 
      {RGBColor[0, 1, 0], SphereBox[{3544.4, 3164., 2561.2}, 20]}, 
      {RGBColor[0, 1, 0], 
       SphereBox[{3449.4999999999995`, 3222.5, 2737.6}, 20]}, 
      {RGBColor[0, 1, 0], 
       SphereBox[{3444.6, 3325.1, 2771.3999999999996`}, 20]}, 
      {RGBColor[0, 1, 0], 
       SphereBox[{3529.2999999999997`, 3164.8, 2782.3}, 20]}, 
      {RGBColor[0, 1, 0], 
       SphereBox[{3317.6000000000004`, 3155., 2772.5}, 20]}, 
      {RGBColor[0, 1, 0], SphereBox[{3282.6, 3049.1, 2699.9}, 20]}, 
      {RGBColor[0, 1, 0], SphereBox[{3335.7, 3010.8, 2624.6}, 20]}, 
      {RGBColor[0, 1, 0], SphereBox[{3044.3, 3027.3, 2632.}, 20]}, 
      {RGBColor[0, 1, 0], 
       SphereBox[{3030.5, 3180.2, 2641.7000000000003`}, 20]}, 
      {RGBColor[0, 1, 0], SphereBox[{2940.4, 3214.8, 2587.}, 20]}, 
      {RGBColor[0, 1, 0], SphereBox[{3020.1, 3212.4, 2747.4}, 20]}, 
      {RGBColor[0, 1, 0], 
       SphereBox[{3119.1, 3230.8999999999996`, 2598.1000000000004`}, 20]}, 
      {RGBColor[0, 1, 0], SphereBox[{3074.7, 2985., 2487.6}, 20]}, 
      {RGBColor[0, 1, 0], SphereBox[{3174.6, 3023.6, 2457.3}, 20]}, 
      {RGBColor[0, 1, 0], SphereBox[{3079.6, 2873.8, 2482.9}, 20]}, 
      {RGBColor[0, 1, 0], SphereBox[{2971.8, 3031.4, 2386.5}, 20]}, 
      {RGBColor[0, 1, 0], SphereBox[{2996.8, 2992.6, 2285.4}, 20]}, 
      {RGBColor[0, 1, 0], 
       SphereBox[{2870.6, 2994.6000000000004`, 2413.9}, 20]}, 
      {RGBColor[0, 1, 0], 
       SphereBox[{2968.6, 3142.2000000000003`, 2380.9}, 20]}, 
      {RGBColor[0, 1, 0], 
       SphereBox[{3305.2, 2843.4, 2558.2000000000003`}, 20]}, 
      {RGBColor[0, 1, 0], 
       SphereBox[{3315.9999999999995`, 2631.1, 2497.8}, 20]}, 
      {RGBColor[0, 1, 0], SphereBox[{3687.2, 2552., 2505.6}, 20]}, 
      {RGBColor[0, 1, 0], SphereBox[{3900.6, 2544.7, 2525.}, 20]}, 
      {RGBColor[0, 1, 0], SphereBox[{3922.5, 2652.4, 2543.4}, 20]}, 
      {RGBColor[0, 1, 0], 
       SphereBox[{3912.7000000000003`, 2517.8, 2382.1000000000004`}, 20]}, 
      {RGBColor[0, 1, 0], 
       SphereBox[{3834.2, 2467.2000000000003`, 2344.6000000000004`}, 20]}, 
      {RGBColor[0, 1, 0], 
       SphereBox[{4015.9, 2555.3, 2307.1000000000004`}, 20]}, 
      {RGBColor[0, 1, 0], SphereBox[{4117., 2622., 2361.3}, 20]}, 
      {RGBColor[0, 1, 0], SphereBox[{4193., 2652.4, 2305.6}, 20]}, 
      {RGBColor[0, 1, 0], SphereBox[{4105.2, 2650.9, 2456.5}, 20]}, 
      {RGBColor[0, 1, 0], 
       SphereBox[{4017.4999999999995`, 2525.6, 2178.1}, 20]}, 
      {RGBColor[0, 1, 0], SphereBox[{4097.8, 2545.6, 2123.8}, 20]}, 
      {RGBColor[0, 1, 0], 
       SphereBox[{3946.1, 2465.2999999999997`, 2145.1}, 20]}, 
      {RGBColor[0, 1, 0], SphereBox[{3066.5, 3522., 2850.6}, 20]}, 
      {RGBColor[0, 1, 0], SphereBox[{3013.5, 3629.9, 2904.4}, 20]}, 
      {RGBColor[0, 1, 0], 
       SphereBox[{3024.6, 3718.3999999999996`, 2861.3}, 20]}, 
      {RGBColor[0, 1, 0], 
       SphereBox[{3141.3, 3532.7, 2741.7999999999997`}, 20]}, 
      {RGBColor[0, 1, 0], 
       SphereBox[{3162., 3622.0999999999995`, 2704.7000000000003`}, 20]}, 
      {RGBColor[0, 1, 0], 
       SphereBox[{3191.1000000000004`, 3451.8, 2713.5}, 20]}, 
      {RGBColor[0, 1, 0], 
       SphereBox[{2535., 3352.7000000000003`, 2587.1}, 20]}, 
      {RGBColor[0, 1, 0], SphereBox[{2631., 3297.6, 2576.7}, 20]}, 
      {RGBColor[0, 1, 0], 
       SphereBox[{2654.7000000000003`, 2920.9, 2505.3}, 20]}, 
      {RGBColor[0, 1, 0], 
       SphereBox[{2919.1, 2436.1, 2328.6000000000004`}, 20]}, 
      {RGBColor[0, 1, 0], SphereBox[{2824.5, 2487.7, 2339.8}, 20]}, 
      {RGBColor[0, 1, 0], SphereBox[{3017.8, 2526.4, 2255.}, 20]}, 
      {RGBColor[0, 1, 0], 
       SphereBox[{3119.6000000000004`, 2484.9, 2273.7}, 20]}, 
      {RGBColor[0, 1, 0], 
       SphereBox[{3000.6, 2518.2, 2145.2000000000003`}, 20]}, 
      {RGBColor[0, 1, 0], 
       SphereBox[{3013.9, 2670.7000000000003`, 2298.9}, 20]}, 
      {RGBColor[0, 1, 0], 
       SphereBox[{3006.2000000000003`, 2677.3, 2409.6}, 20]}, 
      {RGBColor[0, 1, 0], 
       SphereBox[{3106.2999999999997`, 2723.7, 2267.8999999999996`}, 20]}, 
      {RGBColor[0, 1, 0], 
       SphereBox[{2893.9, 2744.7, 2242.8999999999996`}, 20]}, 
      {RGBColor[0, 1, 0], 
       SphereBox[{2888.2999999999997`, 2774.7, 2123.4}, 20]}, 
      {RGBColor[0, 1, 0], SphereBox[{2796.5, 2773.8, 2329.1}, 20]}, 
      {RGBColor[0, 1, 0], 
       SphereBox[{2717.2000000000003`, 2822., 2292.8999999999996`}, 20]}, 
      {RGBColor[0, 1, 0], SphereBox[{2806.1, 2748.8, 2424.9}, 20]}, 
      {RGBColor[0, 1, 0], 
       SphereBox[{2893.9, 2311.7999999999997`, 2243.7999999999997`}, 20]}, 
      {RGBColor[0, 1, 0], SphereBox[{2837.6, 2322.9, 2135.}, 20]}, 
      {RGBColor[0, 1, 0], SphereBox[{3040., 2032., 2134.2}, 20]}, 
      {RGBColor[0, 1, 0], 
       SphereBox[{3221.5000000000005`, 1976.5, 2168.1}, 20]}, 
      {RGBColor[0, 1, 0], 
       SphereBox[{3083.2000000000003`, 2145.2000000000003`, 2044.1}, 20]}, 
      {RGBColor[0, 1, 0], 
       SphereBox[{3165.9, 2113.2000000000003`, 1977.3}, 20]}, 
      {RGBColor[0, 1, 0], SphereBox[{2998.6, 2178.3, 1980.2}, 20]}, 
      {RGBColor[0, 1, 0], SphereBox[{3118.1, 2232.4, 2103.4}, 20]}, 
      {RGBColor[0, 1, 0], 
       SphereBox[{3362.1000000000004`, 2307.5, 2344.}, 20]}, 
      {RGBColor[0, 1, 0], 
       SphereBox[{3344., 2401.6, 2316.7000000000003`}, 20]}, 
      {RGBColor[0, 1, 0], SphereBox[{3419.5, 2245.5, 2291.5}, 20]}}, {{
       {RGBColor[0.368417, 0.506779, 0.709798], AbsoluteThickness[2], 
        Specularity[
         GrayLevel[1], 100], GraphicsComplex3DBox[CompressedData["
1:eJw8W3k01O/3V0JaaCO0U4iSpOx5CZVIJZI22SJS9i1kiRAVss4w+wwz1rEm
EokQoZIlCaHEp7RoUfq9v//8/nLOPffcuc/z3Pta5oxN9lcsnOYLCAioLxUQ
ECT+bh1vlTnIZEC4cX30xd03EKA1Gbp0cyGUnP1td19hgLszTubSWDTsA91t
LpgXQtC+0vV6MAOysYUfU+tvwOzef7tqAwoxf3iJfFoxA6HrjKzvLo/5//zz
1auCLlTQYX0/YeGbo3EI8TD+8cCpAI2KcdFHfehYEtNgHh8Rh2SzPdnHAwog
fPgm80csHePHNZ4eOHwTvUEMaSqzANS3EulL2+hQuyEQnbHmJh5l870WJxXg
19m2BV/3M/BySYIZ60k8sld/n3HOyseD/pGWI+sZ2PshzaSRkwAJPitI8FY+
TJUap2W0Gaj4WrVfePctOHo/ZJAa8hGdV6j8wJ4B89VFJqNWCZjqEd8o8CIf
+/vldlldYOKGzopJrRsJKJc/r7LrXx6oTzqeVZ1iYmHBq/sDkbdwKd/XP2Mo
D3OTayc++zGR3LBdkjH/NmIOFB9VkskH89+VwzcjmFhh4bL/n9AtdD0kiTRo
5EN+77KhLT4sPPlH/umYEI+nf7841N3Kg7ops/BRBAuj3bNTn7wS0KR1bWKt
Sx7uBKlm7OGw8NtsKIk7mAA/kxgNo+w8RLiTW9LTWRjwjcja8DseV5f+KXrf
kAehh3vP1iqz0V7YeH3ibyx6ZvtbIw3zsNPGT0HtOBv1r1reOsbHYX2n9M23
q/Igvuuip0EkG5s9u/S/PohDvU/OZZUDeRjJ2MlpP82Gqkn7SIBqHIIproWd
vnlYFry16jtR57lSs9+JV9FY2f94qdL6PHx9WZX6hKjjJynWkj8SjU+lfqnK
Ezz43a8+HVTBhoiwq8pYWTSeeX1fvEg6D8l2ytc4N9hwlNnSfys3Gl/TjSIX
Hs6D5WTjon8/WMh7kHy/aW8kWlcf2bZUJA+11QIPVTew8aH0aG3tZASUOScf
Dz/jIVRzg7/eITa8xvJU/rONACUqV+72LA8rXUbrFsuxsfvzJ6WZ4gjoz1Di
7qnlgbyxjcpTZ2H3z1tVj0PCoKMaPvvlPx6MLD51xR1hoXLM9wldKAyUx4t6
ekp54N/S+PTXmYXQxnZ5yXOhML12bHa4n4dFZyVq1h9mwf+DwOIz5tcw/qFp
/V+JPCjeEKJQiDkJFpDvC6gMhXdr7brMFh4qpYXubb3ExJp5AR4VgyGQf2L7
rfAmD+XTQs2q55nYl2kc4dt9FaQP6R9cmDzI2woXss2ZYGR8/binMBjvJ3+u
OD7CQ0wp2bAjnIHMBQMekYvDkUDNdO6/wkP+jQXGl1IZOFWyPd2kLAz5b2UP
PdjBwxeNdv5OFwbO3DV6srf2Gpr15tW9UuOhzfFCccpxBi6TOnV7d4ch92/A
m29ePHS724mEfadjZ/rNwrMzkSg8knCD/5uLFp2rP2eXMcDR9E07khCJwI4m
lZW1XHgFbOyMeEHH0vlmy98IRuJfUivHis9FKFf4rfA9OtLs7LdOXorE7hWJ
At+nuHhn9mr9uk461myfoA1uuYGNUpKc+QFcjJSwVWU/03Gs39zayCcaFzqM
3iQc4sIvZG5kUwnRz+vx2GKbaDxxNrZzVeDCX3JH19q7dMxuj3xhtvgGIgol
lQYtuej4oWB6iMCxJQ7shObkWJSqJ6XJfMyFbsl2u+3XGBBoEbi+Lj0GTULF
axY8y0UmZ0dDjQUD1/lrE5+1xCBIgvQzJCMXKpNbC/r2MXDHtD7zamMsnI2C
fe6W5aLBQlPX35p4l88/LWpuxOF8pe5H2sVcBGT8oJQfZcImt6XkpW8sJig9
RtY2uYiZOnP9ww4m9PK80gSqY/HH/twF9XW5eMHO2sjdQ+DMV+qe921x8Lpa
v+Ta9lzMZmlenjrNwvx7grlL6bH48Phf5et3OdB/Gxf2ficLKUu37r7/IAb1
QxzdkuEc1MqMSL+TYsHL6cGs0YpYxFY9c/zCyMHVnjsiH/axMLgs40ra91gU
ZSsMrWHn4K5xd9DiURb+/dzQbSEYjbV77/gEeORgvfrbVYUMFtLPb+ZJUaLg
pu/aFhiUgxVhRttOJLIQVT07cfhHFHTDPl7q0cpBTKJ2Er+LhUnLHxIxp6Mx
Fbp81asdOXg/zV7u9YvY341rLqiMhMOAWxuhsTIHu5rdtm0pY4EiE/SI+jUc
ZAmHB0u35MCy6s+JNhYLCz6LFoeeiIDVC5W2zHcciI5o6MpMsLB8hnt8yf4I
/Ha5mdjQxcFdrv8T8XgW5JXkizhhVzHvt3nz1RoO/ht53/7emoWKSge544+D
US42IM/q5oDtK5tec4yFRS85XVK1Ifi4bJ5pWBoHZrrFie+iWAjc72rrHhSM
PX+8pk6EcvB1g36N8R0mCi/sjtrwxx9Kr8cUayI4uL15V3BZMBPLvGUuvn4b
iHvz7pwJpXEg9/V5/aHrTGw6GLrzzX9BeH3Ox6fLgYMb/w0K9qcx8VAn4/Cm
RYE4rNWK5cYcbHXx0d5ny0ALq9tnuVwAJCWFnFbrcWBQvldf14EBofcsZ7uF
QQjaNTpf3Y6D0fl+LtsJ/iW3ZJ52XXoV0QIR4UwFDtpKeQ67Ahiwi2l1kVEM
hOwIbeSGIAcibpULttrR0ZY6smndtmD8JX/Y4dbHhrmqsa+2Hx2lPy0YXuUh
WJsjiZiFHLhVd3SocumQDrbrP21O4JXd77jQ1wQf/DA8vyGF4F+ZLzbCDcGw
PNEWZFfAxnTyK8dFS+lgOhp4corDUeleuzzLlOCDksMjrXJ0lKf5Prn4v/f6
oOt7kOCDskW04uALdDwo4m4vUozAsG9vwp9LRP6E0q77R+jIC/HrnkoOB/XX
aaVju9ngPGdFau2hY4HacpXz2VH4JBOpsJHJguOjfW/OmtBxR0b4S/W2aPTe
b4+Vf8NCwuUfP4UI/ZCZ8n7NaHEUnJWquv/0s9AReip7yJcOsfyv1jFyUQiJ
vewzQ2PhEeN0dV4zHS9CFN0qNWPQKleTVCTMglTDy8e5r+kQD9xsPTAag+kI
r/sHdIj63j/HJUQYSJ18duzL2hg8O/3O3NyKBc3joW+kvtFxevq5U9uVG8j9
oyJfsZHYN5qB9KsSBvj3jGcMDsUgsDv6+mw0E5MkdvSFLgZG9zh0MhYS+xjl
NuJazMTXb52umoNE/bTL4R/0YrB9h+5TkSEmxn5f+pvzkAEHmWPsG9duYOaa
tXt6ORPLT/l9KecyYTiaqH4jPhpvyhtuPl3DxJPVeo8e9DBhkP6SZKt6A2Mf
9ywN2cvEd/Z9x6tdxN/of0laN6Nxd2CvZII/k9BJ35K9mUz8eH5f2W48CvE5
T+++tmRCTnqoX9mUhQKhtNrDrEhcfqPo7POSgVurxCIr4ljIV6JeWD4Siber
6wNOfWbAml716d//9Iz/3pU34yNxaSxfd6UqcV52wkGf3Sw0W+y+1GQeid95
q5S3SzAhdMOmQ8GAhbtZa/44LrgGs8vbosQrGDgf3zXMDmNhIXs4w8ApFPIb
KQN/2hlQbuyaJRH86xMhQl5lH4o451t71y1nouOhzYe1iiwIBGFOY941FJWt
Gdvxi4H89Ag/60dMlOSLXGkP9cey2wPHz2UxoHYmgxzzjYniVAc17io/KEbv
OnOxlIF7pscCXr1mIlxD8piEpR/2SvKe3Z5hQD1G24LNYyLSvCpB64E/5DdY
NV0n3mlrU9dvXzEmxF9eOb902As//zS9WONN8E34Nfm365h4mrHoZ3mHB4Zc
3huXRzNAeiQep7qAiWMkz4leLU9oP5wqNGpioFLU4VzjNwbudndbqJp645hl
214uMTe+li4Vu6QYkKpY/8VJ3Rs73VaQQkQZaGhZpqM/j4G5/459+CPriUv1
q25sW8nAOOvhC7ExOp78mbtUWOEJcVnS3INjDKTvkDom+JeO4YZWX6lmb7xo
SV+x7CADemdU3WtO0HHY81BFmpMfzLdcfvziFh1vX4WsXqtIx0/Xs6tbq33w
OMMp7nw8HfeCQw6rL6KD8sX1RG+ALwQW+8j+aaJDcp4q46UmHd9+Ws+wNvkj
NjX4rEcLHVlb5bcUfqMh9Wjsf2MdQYj3SDHwWE3s28PtQSGlNFybWVj78ngQ
uiLOc/bO0XBzeW2VYBoNRsfJXatTrqJl09nNl1XpsAyqcNr9iobT+Wvnb10R
jOviSQ8oxP43zmR7WxM+4gvNd0XR82ug1AVVOWbRkEhmfvHRp+OR+ZLGJXv+
p98qX4Z60XBdZPqJnhIdufG6w8+/h0FivsWRaRoN9+w+mmy0pWNQzG0LJZeI
z61Uf/WUBkubz1pL5BkwZqW9aKmLwNs7wnU9+jSMmB1k+xP7fkxuzqtnbSRC
dh0rfL2Chm+fT64U7KVj3sCf+7W1kRCQnxa+b0yD018BTtoiBr6fS13Hd4yE
QyRbqoLop/rQrZLnRQx8PU93P2gXTejgqO0aojTcub0xTJnA8/ZHFgEe+6Mx
azDr4jlIhUDB6dFV5gxsqG+1bTgcjVjbhvc6UjRsu9gsVUPMl5HtGiuySzQ2
XTPPn7ePhsktVVsdCJ3WcdvzWXZpLBbHJumFbaLhueFD1Yfv6DBoP+znrxWL
2pMH6hS+UmH2uvpX4BM6VP1nGAxKDDwHdaWOKxD9Pyj/spY4b62mzN8WmVjU
iMfc5VnRsPZinzvnKB3vpac2R1+OR9P2EcfW8zSYTJt1+W0k8PBR3OIe4Xjs
/M9keJ46DXetzBrrRenw+sCT1LK6iYEFbzxlL9Dg3NZr91WLjn/6Yqrj1Tfh
beT/7WMSDZcEbdlXH9BQUhK1uWThbewUDvz2q4SGXQcCNuQH0bDv8uSDE5tu
o+XYx7oRKg3vxx/L7nWmYchbibbq1i2sq2nZvqSPhk3MvNwlPBos7j0S9vS9
heueJ8/LTtHQttzeqY3gqYUVJbK3S+7ApFr0UYk0HXtfVC/y/UiDn6ucQadQ
Ig5mBv3ct4XgRfkL8RXDNOBixHLlljtgRGWUNjrSkeOweFx8DR1dZSu+vve/
AyZH8ZqGDR0ZaoLMkFE69k1PqWtIJ6FpRjL4hTsdjEe/268TOtbkF+vIncAk
6HorlFhcpSMx4h/5XRkd3aPlCxeeTIJpdc2HX7V03JgW8RoYp+PZwNxUwY9E
dOvn86/y6ZBK2PVlMo2B0ntDu9OvJuPXorCDvZfoUOdFl5mfYaCTme9V2ZAM
49POHw/4E3t08GqwlBeBBxOJx6hjyYhq/Aq7Sjo0lRTvleczcPXf41VhWcnQ
8luS/SWfwAWzGeH1hK+fJ3CDpf31Loo3ck2MO4l7fr2+oZrQ1W37V3pFiadA
M83su+p7GnaouHg0xzIgomqvEeuRgp0P+//eWkUn8F2/RKmVAZ0PL133WqaA
a6JlwfhLg8uPp2vfnGVgvV7xi0VHUjF/oOPYk59UvIl75rFfjuDHsFWfhI+m
guKfI3t2Iw1FuUkuDA3ivO6J5EUtqbjc0cuo1aNBW/LOKh3iXFNbVSLEmlPR
uXv+cyVJGhZMHRwtJM7xdmy2vUMmDVcjzra/OUTFygUDd1ck0KGScETotUga
ZJcKDo/EUJH3NqmdRviIM4u0+N6JaTjCWrPCLo2KrOa59frEu4g5jl51YaYh
R8Zv7rQNFWKGgSuE82iIDBq4H7cgDZcW7MzOlqMi9KKcCqOQBm+/2bAtP1Jh
+Efe+eNFKvjtzn9COTSslgqkfohIQzDb88+cBxX7cmreDjFoUFh7ut/8ThpY
BVd38ZWosHjbq9F5hwqJYmmLe/Gp+Plwn8w2Vyp++Q11hhRSCR20u3HiViqW
1ImUDuZScX3zUJU3jYrpsw4iK6XTEBB9YdqTyBtI6N3YFEEF3fRA8pBkGhyj
adYPrlAJ/n6vcTiYgsXHlvtUi6VCkCZI4krQoGPXH3zvMwW7I2Y+RCmlIpWm
+fu4DoHPdZaPJp9RYDoslSFZmgrlwgj7w0T8b5xdaNhpCjYV75I7nJ6K9ILD
gkyijpCK7pZKEQq6FjT5ZgqmIuxmu/8VHTo2L79I+nSLAltZV8WebakIqFM1
8yX239DqbXC4EwXRxXtGvEtSYSZ62n7pLiLfq0T40Jts/EpOVt0TlwrL5z8T
RHbTsUHzb8SCKKJ/bU8jw4BUqJ390eVJzFNAYuU8rX8UzDKN75IyUyE0JKez
fy8Dgzf23NNpo+DYu16S2to0JD1cm/hLlYFolavaIscpsAsUMuv7lYpa3c+K
W44ycP9BU5irBRWlR5tOjlxMQ6tdgtvtnUwMWejLHLhKxXy/S/aDHmm49q9u
/vcfDNzMs5dXsaYi5rmos8xwGpw+S199MsSAk9TH+GMqVGgXOJ5d35+GYovR
EXtCp4klTawVVaah8teB57USGVAY0dz60ZHQcwvfyS3XpeHklMr1s1/ScexY
zS+SLBNvXPptywh+iD42JV93MANZraaX5Bcxkftl6GQ+sTdjZ4X95C5lwPts
E8nXjInhg+dWn3xJg27SafHv3ZnIZshw0jYzoT+8Rdmin4aVg7KC25IzUZM1
5d81xsDDFzWlINOgXmKYa/Y4E5ojwnk/CJ3qoDND3Z9Kw9kLwWUSoiRIf9jV
X72Mib7jFaUfCJxXHOhJs80nQyNjZ2ZjBAPwCa2LJfTDS5ndazrMyMjJFOzJ
P8LAyXx9JPwPP3e+0C7XJIOlPc/4PsFnX+IDdk0ROJ381b/COIMMda0dIi/C
GUgA+eIBop/N7pfUH0xkIWPE5e1mAvdU4VVtTOzdyd6ii++jsyBQY7+pMIKO
uvNGO9T8aWCuPnbi854scBRu2fZl0rHe7vLrXQQvePCWbGrMzALM764/SuiT
GCfLBd0NVOy39jI4fTcbWs9cd7dI0pHvOpD1rJOKnW91VXma2WifUnaMI/pe
NDi91q2UivNr9oRLd2Zhx6nFwfkL6RjtdYn05FDhm+SW1LwtG5k6hw5P6dJx
6qjfDetzFIzpXQl/2J4N2wh/gexeGpp8N9FLLSjYEzFmJB6cDV2b/p54gr+u
Sz9renWGgpPJ9x5bi2bjyu9hjbRmAi++yeUHuVCw8Mi++aJnspEkd802Zz4d
vDGBYZXwLNCFHhp1JmQT82fW1WxKR1IjTfP6/iz0MRusSoj+96u5yMQS/PSY
1zz9LyoLoXpyWWbNWUgo3zh5lti7N62KJO7DLOzPXh/vuj4bXapCzOyLdLhE
ZL46oUyGorv6Y7sD2fjY0Ck+uZgBRTvtV+qdJDS7LKzKJd7l/qN9Ww59oiPC
6WP4WXky6ie8lp0Ly8KWp3mfLOYzUB9tGnEtjIxNn7LXSA5kwapNp+/begZq
ta/tcEwmASIqxg6G2WDG6/ePzjHASNW5ba1CAtXMZf2qkSzMO+efrU3M+ZH3
6v0LE0lYNV4TkReaBU0rwTsfiDl0iw+4KjFDQiktMnf2TRb6I1uf3hViYlvG
XJe+IRmWBrcivd5nY4Dv1aPWyUTqQgZPdI6EmXUzGn8ysrHN3XteowAL751G
SZN2ZBzNfO12fE82rP8Tmpn/h4nQGTyS5ZBRUONT0Xw9GwvVhdquPGViw31H
jdj0LKS6+qYsFiJw1/XPrI8nC3aWAo9I17JwpuTlYHIvBSzzan8+n4X7l9tT
8C4Lp7v2Dlb4U/Dc9prDei4LgS/VFqn8zcK2b8eVdHIo2BBcO/7WhYX+GpE/
i8ayMfQzSPleMRWJNw+suZPGguTfM/NylhE4+ebUQTIxj39rJwcn+1hYM/lZ
Ny+Igi06rF26BJ+55cTGiz9l4W0eSUP8KAVhVo8lbaKo+Of9rokfw4LRyx9S
m0kUHHUL/zByhgZKpNBv8bUsVBr4PY2apuDgqEun/lVCT/9wiJchfOAmD3Mt
FQLHWp5v7ll3nAbrNWLS33exMK512/bvfCq6bPQ+1xE6z4lTGD2xgIXld7XC
tWsokHDX/J1H7AlfP75M2pyJtf7vgllLqKiVym8f1CB0TOoOlVxnJqTf/RAz
MKDi5TnKuWFiDzeialO3MRPCGkVdmiupUC5Riiscp6Hqg2Tu/m1M9I+vf/1g
HQWvPL1/xgXRccjqHdLSGZBpOeZBtqPgTmWR3m1C38zzXzGsnMmARP+lGuNS
CmIzpvIPMwj+359lOeTIQPdPra0uHhR0WBS5mDjR4b/5SomZAwMVjoL5q1Oz
oJ31u2w3hw6WU2AHbQ8Df3/sfZWbn4WSZvfubZN0pGjyRB23EXor6vKrfc+y
8FmuaovJIB2+AVY1k+/puPlFLb+oIgv+P/YLWRB4FMWSu670lcCfpWeXWcWQ
EA2DhW8KiH6k5J5KE7qHxGXcUbhOAoO/SucrobsZHlLzPkkz8G7xzt3HPUhg
U8P0736kw/Hulu0JL+jovDxRGuZDQqxK/pJrLDo+6aj+rBigY/WVU6IBTzMw
I7q+fVU2oec+2dzs9GRgREDr/IfaDPQGtSpdI3zAAx9ZbwsPBj4VnrGRccrA
N5MLOw8T/ecW79c+q82A3PrQ+bmeGVjeW/liOJ3Qi9tCLV7rMNAcFSCVUpMO
7dU7P8URvjFUkqpw+DQTatPn3wpXp0M/aW+N/ks6Ko9X7FMi4soaD93/252O
9Igzff4v/oe/R2QrjJiob33FCtZIR7LIkSWPCF1mrqgp0kfEFRS/eG4KSsfW
qGsKID73Z84GiWvnWLA69KK34Vo6fqyrNdR/Q0d9SeyVt5YsHJnQetb2JQ0l
dT9tSocI/OUs6TxvQ8ztE2tnpak0jCre0ysj0XGHTPf7Z88Cef3a2++m06Ha
qJCrRPDBm4tLVl/ey8b1ut0hlybSccv+wP1REeKcduOBW9aycVcsjTztn467
hgk5p4j3GMsSt+0wYCPPLaTgItHPHo57KqWfjlmW+h8pRza0L/q4bg3IREsD
560EwX+HWS7bvWPZyPjE+6NzIBPfZm2E3UIYUDovs/iHDRv8DS+Zvn8zIBxt
ovUniwEhgfKvD+LZOJ6RtcJBJROvzdNWcgjdrWi8QFKnmg1DE//bG1aTkRJ8
5lvYPCZeF5ltCshgQ83XsXjlMwLfStZ9+7GFidItI671LkR+i3edYSQJZRrf
0p4S97vvs3/oIIkNy+xoypFWEiwFdqVbbWTC9eqQespTNnQ1bO1WuGWhRnSY
u+YbE8Z5/B/v89hYZLNv3GVdFp4wlGhtYiw0P2XZqAawEdausW5HARmHOZc/
U1ey4PyppyuNQZwrzzKtZ5aMfUvlf//3k4mR9lGPoz1sJKpbP+ccyYKciN/5
Pd9Z6Gl0H3+myMEfnce5i0SycMiSN3lAhA1ansfikf/Y2K6cOBR0hwye+CuJ
Y/+xsELyMcdgCQf1cnKLpXrJuF5Pi9V/zYKJan2kyn4O4iRfxNXzyJCtiSQP
DLExyThzkhzFQehU/bIvrmSIxq3pGB9h46CZ1n+tRL5qkqq0yE8SgkHYjkY2
/A6Y9gc5cKB73yD5FaFXUrytnxs3sCFDuWxsSifqZBlK331Fwphqwt7O5xzQ
rToMTNM4UEju3NnMIaF6Yc9TvXsc2FFcKg+c4uBUT4i1ihIJkh02Rk/zOFhE
vi9qFsBB8fCnvb9sCB78KVZu28SBqYVc8pEyDhKUfQOYoST8+fggRSk9B5v2
nrigKsSBqL+O2eGTJCy/LV2u45aDnNv7hJZ3sWEtTb58pjMTZmJzn5s9iHzh
xvGrY2z0t73MLPmRCQ03RkdlVg4yS3sPkqQ52O8TO7npFAl3noqxHY/kwuqT
ZUX7eTbWaA082riLhEfxQV+s5XMxm76ikq7ExgLRKpYuLxMxJu/JXNVcXHMe
VNmvw8YOowvtel2ZsIoNPlphk4vemk0qXp5syAmV/bZxIcFNts981Qou1G9G
7qweZmH6c1PQS20SvpYk2umLcvHF4fVBWyoLUSEn6u3KMjEYlHx9ejkXiwx7
5KXLWahINNw3NpwJ6w/9no0yXJi5XhP3+0nw9XSaikAWCcl1PCenQS5Glrb3
O61io2zhXPfeK8T90C6W/5jhYpx9q7DpJQvmDUtfZk1kYsfLLcce/+DCpC75
2hFijsLzOdtspUgo/u4ssOstF8aKz3lT29hoDtaakh4jIXCKr2/Rx4PyuabT
s8HEXpwsn0+uJMFL7vf4hy88tFRK55QRuHHz4YHxFuLeOltUjswRcUqT7pV/
J9iQGm3pPGhHQs/dcfYFoo6A+4SscQobNm5Wic9kyfidKP1JcTwPzTpVqnxi
7l7tlI08/B8J9h71qv0f8vBGZvCCVBQx/+v++m9wI0Gmscn968c8dH7rO3OZ
wkbhCdVoGoUE/vj6bQZEfrVEufxCYt7P/RKcPiBJxhPhXXFnp/KxUSzfam0c
G/d6zPT6X5NwxHdkdk9vPigN9xvLzQgcSDI/WnWawAGNrKWT7/LRYnawZJkz
G7/4QgsUUkhoezJJWvErH6apWvv8mGykf/QobD5EhszaO7PuAwVwybP0WyjN
xsicrIPoCjJaGr91kR4VQO34VjJ9gIW+cS9x4VQScl4GdioPFWDZApd3zsT9
337x8HRjOwk/lSR+//1dgP1nkx+0bWVj86rT9KgZMjoMUuSeBRdi8omZeWYu
C8bKve7PW8k4oR2xb8ahEIe4d9d9dv3f99Tqh1leZES8+9Lvl1mIxpDtt647
spDwX1m4dRaZ2COhmiMlhXAhjz5QYbDwelFvjmtpNqp2HmyVrCpEReqDe1a2
LPxefhYGadkQvMeMCaAVYt1g30feehZC+w4M5LoR+pj1fq5rqBCcDRCRXMzC
+eePjJ/HZCN2fbyB5+9CGLySe1lL6KWTRQafQhypCLxx9r36dCFKp5r42ctZ
YDi4XNhB+MQ1tXUPensK8WRiqXtKBxPVLYKPdXSpmFTJ9OhZXIS989uD7zxg
wnP1wOE4EyJ/pYuQsFQRlIRi6jP+MaEtLJnsvZmGj0rTvk+2FcGk/+67980E
/7LW0jzX03D3XN9Sv3VFIAWSnvjHEX6tVzjG+A0VZeesPrcoF2F0RcGmkgjC
J2oLBB14R8US5Usn1+kUIdmHo7e5nokbGkPD3d+ocG/W21nALELo92kfMVcm
WMEHz/T+oGKhyXrWiswiCJbMz+PJE75Sza+aUkLFx5X/fg/dKYK6mv5fl61M
bJoSM8wqouLo3fU3QkhFKPRRaWy9xAQnOuHyxSwqbje0GE+tK0ZnTPluI1Um
KH/bopvIVHR0ulO7pYohmX4uwHSCgRCdvQeLTlKx5bsxyVu8GN//joowpxiI
avi7w8KGinfjdMStKkbRf3qPybuYCJyOK9rlSoXqFlK1UVwxqo/ZfVhI+N/9
i986zhJxybyJzTm3izGxZO8thTcMGHvfyk7dQoVlWlODa2oxzAPXCfkPMhBg
ozXRvpmKy8sCzogkFmPjA5w/SfDqR0XegPZnKh7lld6IGC+G0WR9ZUcAE8tK
jlqN/aXCPMnvm/6XYlztoc/07GEiQcdZOrqNCgPGYEzXYj7O2Gn/C9RjwqW4
jtZXS0V5zbq1EvP42OJ7qs7zGlHf6aj9uwc0CBsNvviygQ+70dsDR14wcTWv
/WVYOw2H2g0/Wm7lY1jMpO1LIhMOzAqnrZU05L0X7VY/xIeh23wpEwoTz89q
fYnPocHlHKu2C3zUG5gosocIH7Tg9kKzWjranxj4uSvycaxn7YW/4iw8+ubs
NllHx7786TTFHXxsU/1kRGkhznWd1RBF6LaAMzcoyUf52N1ze7FZD8HnyU/t
RjvpWBDwKqTHhI9TYTXbuOtYOLSN1qyXysDelRnL1N8Wo6wj/fY04b+0BOuy
5kcxMMn94pA9UQyVpI62zDvE/MuV9j8rYyDsnSJzywI+vkvoSAneZaLN7K7I
4iYGusyeHb3/qxjBloJ9Ni+ZiG6NzQ8j3rN837u5I9eL4eMm2tRkwgS70W7u
mggTJmq7/gsg3jHtU3RryComLKLuv761j9A3Sz9XF+YW40zZX8M4MWJf4kZu
3rZl4tU6Wlt0WjG0dobpvzAk5rAx8W+VFaFbq/p616kUI2feomfOhP6qeRLK
XaxB6FbZC6mNpsUYq02R2naSgV+blf3c/ZhY56F9v+hkMTbXV1xx2c9Av+ze
5rUpRL8ihXMiOkS+4DZ55lkG1B6dvHTwKwMPD2/4+XpNMXbEUj7NehMzrFQS
fmuEAfvCOzfG9YpxKvKba1coHd+E6dx6Qp9NarYYnz5QDOWze+zenqeDTDmQ
EkzszaFXJ8uPbimGgMPQqOgJOoKXdQx32TEgIvTocI5WMUw9JZfnJNHQ7O5Y
GkL4m3CncddKos9rXT9C7UtpYDp1SIpQGNji0n9fza4YLxW2vtxN5Fsv1DU+
Q+hRnkhFtuy+YtAaDzhf9SD8orVK2pondGxzXPM7gtgLV+cO8uB7Ktrslv18
OUbHw5refYW0YpC1yxLub6BhOpaqMLuRgfa1et2zbOJ+1ljrT/wk9ufag0bM
Z0D7UWjCM+K9vhzwMherp8Is2PClIZ2O8a8Sc24r+GjKUL9y7jsVi38/8tnT
RoeGscW3Pcv4WD/3yvPcdhr+G+VknBNiIPmm5JUGIl9Pcs3y0vk07HBR+O3W
R4ehdl/Ar1V8jBX7i5W2UCEvwbOyJ+b/8Sr2jmwmHwseF7epraOBu/1siuoH
OhS75l+wo/AxYbP+qYEVDefevjKyJPrfOmOdoJnJB/lQysXdSjT0NW0Rip6h
o1Fz9oQvkV9epugm/4XA/R1X6iyWMXD3+GKvQxtL4GA8OTRPiIYGMapL014G
OIzzSu1bSpC87NfjrVo0lAjOZM1dYmD+iQDxC8tKkNL5+dBSaWJvNz+eiSXy
PwnJWQ8vKoGT8LsLowRei/wnWa5/mfAhuw1D1E+VYFti1uW1u6iYH9ger8Vk
4MQtY3LxhRJY/rlp+r/vq0WNVflqxB65uF84f+pgCaqf7FxAO0KFWFVAv2Yi
Az9XORoM6JTg7llDBfutVCQky1cf/MHA96nlU5eiSmC6xS9sY0A2dlkUWlxW
ZOJO5J3PyndKYO8emW78Ihv/7Iuu6hxgIsS9Yo2DRwmMUybGB9qyYcNUGJWQ
JHjmlaYU06kEKocHnlV6ZsNV/czilgwmVDMXtVkVlWDvP1MrBaMscBzfvrUt
YIIb/CFdpqAEg+ZUpkJrFm6lOwkGdjER9LHSgUZ8rpqA16Q14cOPuQxtH6lh
QkC0L+11UgkSi9ZlWcsTvqX83+KtLiwMHY19dGxhKeLra/3rp7PgJENI4NMs
mE0Vxr/8XoIEvUVVZc7ZyHfyCDoUz4IyW2DZyjclaGg1UuMgG0LzVScfpLPw
ULRv/+3PJXh09Penkhain41C8QYqbAw/vSGw6EApQqjz7RYFUjCsJhdUv4yN
w02y0kdVSrGfrtCwoZWCp3fqT9USOnEu6FSQm2QpZvsdE5ZnUhAQyry09wwb
yWG1dlt2lEKtT1/pzwEKDjr1+U4/Z6NLa2Q1w7QUQ9ISC7WoVPS1Hgi8Qmfj
9HSateSuUvRX/aD+5lFBtfN8u5bwJ8LBg0dG15biY+q8nCthxPvOCg5kf2cj
pEFpmdfuUkx/Xy9e4EPw67PaBX1mHOzrmq7LHirB8eKZpLW2NPRWGtTbLeVA
3JH87k1XCXpFu/mLiPk/+P3gCR85DgoC80V4j0ugx/AJN15Ng/6SpvRJew6G
xuePur4oQcWhFDvrTTRsvD4nGXaLg7US1K9xxHzO0dx7zpTRUB1fWOl6iAOv
C8oRGy1LoE01jNXk0PDmXl9ZsA0H2zYiWMGiBDFn1M7q29Owr3jrqqQsDrrb
S6cST5bA7NyZPAcCf66bn8+/l8/BTt6/QIkuPoRVV3z/fJvApRa71gPOHOzS
SVBqJuJxN8fjf8fS8FlWe4WSOwf+Z2rN1r4j4tteTWab0fCSrfmNVMKB79Od
ZJcRok7nPKsUCxr8gzcEGNM4oHxJqngWwMeardxVXvlURN75nXib8HP1Npk3
Bon47cyInfZE3NR/bJxPxHMTG9Wi0wh+fKe6bnMcFfoOi9tdiDrRSrX2fkS8
zuukgDoRv3Sx5eLZIg42PGRf0jnIh/2qBa5brlDwoGJhaoobB0l5bnuWG/NR
vVSb/uYoBduetf0QcyX6/xS7t+kCH5rRlRqn5CnoC7vd2l3AwQLBxz7TF/l4
Ex/xj2pEwcI/FXGKi3Og9IRk/0yFj4Hi6pbi+1n4FKh04kg/4T9X3StUVuLj
hMyYr65VFko/eq0ye82B2s4Iz0EzPkLsNBdBOwtt7gImW5bkwGLUcXPkMQIn
f4nZllGzUMl/Zvvldw4kxRwyFsjzsTa6slZpTRbuCVyRUPmag6Tucy7r5Qgc
9jhNWnWbDNdyRePmbzm4zFc5dGI/H5JcsVnxSDIuusTeTviTgy8f1K7qEvrh
e63bBnnxLPwnEi6W+S0X9FqvGe/NfCxsZl5cbpqFSb9TEqJLuDgjV9A6IstH
sr/3zyePyfgvuuHhezEutpGir6oR9SsXndFXqSPj8+qP9wJ/5MJLw5Rdf4CP
7WcSivz2Z8HzZ8DDgkYu3t5aeezQOj4atz0utT1K4Nv6HbUbBXiQ2BTc5EHE
qz+ervrwNwu7VQzDXy7gEYjwUS+O0FH2xYdblizJhvfChAiHVi4uFkQ0ORDx
S1/KGyLOZePw00zpO3NcxNLW6GSJ8FE417mhQYSKsyfn7xMw5mFL+MKGZGE+
govzcj/OI3SzwfvXVw/ysFrAdKCe0GOP2jc9pq2kor8srHTxfB6ubjxn+ZTQ
ezNrDugESVNhcyB8YvM4F4xgoR3hhL5i8QuojlNUDN5rvNikzMPSvXzZ9/3F
sJn55VgyS+j+C/Uzqtt5mD6TAcnZYrgLVtnPI/hux7dg/1vvubhBmjQr/FeM
e7WXs/liNIQFOy/5fZuLDenaRgEEj4eVpyzRyaRBp4bscuspF+XnJc2f3C1G
S2anqTuhH9rzDPlj9Vwc2eitW8wpxvUKNReHTzSsvCR2wiKai0rrNDW70mJo
P59R3PmShuGjNDZVmouhjsZDrSbFOOFHspsk0eCV9DLxkQUXV6Q7qSqaxfhz
6LSlEp8G+8BRiUItwrcv7dpXTsSTDq7bbfyNhi6NYqV4AS7uNzRNWhwqxqT3
2X0ib2jYMvw5JrEgl8DNs/Iiz4uwNUXOTkCfhvI9Xfm2H3MhHNdgq/C4CPUO
u/UlTtDwoTZ80YHWXAJPno6XVRWhbeG98ehEGk66UUcDbuViiY5TQcoTwtdo
c0S9gmjgiXqc9MzMRWB6YaK+bRE2HMz9yCT8j2tAXPyj7lx0rahwfnCmCEPv
kxbs6qHiWMIVkTdluRiN7xHVMSH6kUitkBWlIWm91fObgbmIX9G5q9q0CM4+
edl3CX43+HFnKmgLFyvKDFZf/FeI2ybbvC/uJXzL1bcMr5Nc2A0qeloKFcHz
xKLxdZepuPamzWeRLhcRL9JLTvUWwjdp7eDqdCq4p0IfrBDlorMl5r1MeyGS
o/a6ObhQMXC1U+M2Mbehny9ctN5fCC51fZ3+LQrK/vWtSyfm/854uskz80Jo
npS4qTdBwRER6bklI1x8y0pU+bG+ELo3sk7MbaDCP1JcakEBF8NsW/NrkoWY
OGE0MjdCwZVn66afyPJAt/7PbyanACbDr06sbs2Gk/KKf2/O8TAoGDJ6+G4B
fn/9b1BelILcYf2gHi0eTtb+i1kRVICtBesUs3wpKIk2vVT/l0v4X0+Z+7cK
EEAWpiRoUEA61RR1ncVF4IpPxaFT+VhQMLXTTi4bcRakNc3PuFAaOHzYpSIf
JkFZnGPG2ah1ZuvxSrhIGD3y/ElZPqrdJ3+KNmWj40oX50IsF69lpjUGP+bD
n6YbKc3KxjKX3JQV9bloSf0O54v5ULd7FHc0PgtjOv/1phPve1/5+zeufD5S
g46EFNKz8L5Re6HPw1wUqFUVSSrn46nE4coSxWys+Pr90RQvFzVZVX+63PPh
+ufhY8sV2QgQNStmN+dAkyZ8qlI3H+MKc0fPzZJR2app9aY2B30D45avZ/Lg
V+xzTFEoC08U/VL25eZg4/iB/UVzeVj643ePblwWYi7ETi8qyUEo94JpvFE+
Qt2v93iFZeGFVewtdh8HInfL1ysw84G9i7ByOxlv09UzFGo4SJ+95vTOIR+S
ZL9fycpk+JkvmLeFw0HJePheTaLPtZrLtPKKCNxebDPDaOBANqzyR1B+Pvb3
Ma4p88lIDc+1ifvNxo2odMuPKwowkFDQ0RdLgoXtNUmPETZOPthCkunIxx7N
kBxePAnn6gvH9hB6RnChwFeFV/nwfpx9KF2CDPq73q3HJthQe+aV91O6ADJr
OryaVpCRkH3nyP4NbMRNet4+r1EANed647RdJFQc42y0UGXj73iV2pJv+VjV
uqVb1pyElf/dHniizEaBqVxSqkABLk9PLRDqJeGDduCSGhk2dI72/TdhWID4
hDifwAckiL4SSHm5j4WoCbfZSyH5EPpn0zj/OgnDP2on1YNYECst1lxkScyV
i/aahzQSpnwOiRsQ8ZC2RwHzLuWj9Qprc5s8Gassb1YMEXW+CYbqOKYQ7y78
+Jm4KBmW0ToRTg+Y+OdcwWDfzQNNap/un5NkkHarStHnsXBhwaOPD67lwa0v
LvS3Exl/Dhr8fSXMglDC/jEXRh4E/VcpsgfJKMswcyY9YiL7s3b20co8aJW1
jnK6yGhfbri6KJ2J4yvp435MHka7cw60vMxCCvW76rY3TAR/d3p1icXDps0+
MkyC95/c3zXPeJSJTVwdh5kBHgxXr5m1E8/GvO3h408oTPxs8vcWIOIiLUcU
Y7Zmw1maYdu9jIUFh6MDisCDX+oLcbk2Cu6M7jbfe4RF6EAd97MEX4X1d7td
iadA4+S93u+HWXiR7ZfJS+DB8VHmQdscCsTi5T8miLOg5FXHmovi4VRo+uSK
DxSwVVMm9pFYmDA+94pryMN8TbPTbS+oYHXXVF/tZaE0aVhIwoTgsYbdemwC
V9Vf3AsNb2fh7hl/n6O3eLAYD2Oc4lIJXk7MO3iHhRbxr8ZjMTwcOJ1WF95K
xR9K8ov6vywsO2u04gCHB9FLj+mp92mw21e+bsqAjUOnXXY/L+bBtVpp+f9+
x3Nyz5K12sRcLVRQSEr6wMP4uQamyXUaviZ/6BKfZKFdUfCK8CAP0WK2e/qS
ifzR607FbSx0CsvZK1jlYcRavX67OR1uwQbfn4uzsVpKymL75TxYsWSt5In4
9e+LK34IsHHtrfMr+5Q8JDot898jQYfnuSMKLx+woPXMa/xMcB42SMm+0yPi
rIn3q3pcWRjLcBUSlMtHU3I+2e8dHVldJX0aPOKej5z8tQr5ePf6WN+jcToM
SjX19hD36ajBtakj8EpZLiBsqogOk6fu/t2nWPALr3YqNMuHWN/zfdR8Or5W
3fv1fRULf0p7Fis8zseg7V6P26kM/LqyvM7FmoXWKLLG8YF8dK5syl+bxoDz
OWNvPjHnRnvFTy5bXYC2cCuhz94M2OVO8fQFWPB1N932bi4f/W1Pm+yJ+AsD
s9aVK1ioE5DtOCBcgOg1MR2fopiQM0nWdrJiYY/cIqmJNQUo3KXE8CDi6P6I
OX0WmtrcsnXPFYD733O9gEAmptuZnXl/mLDgRZ7IPFiA8O6dbj+IeGubVDNj
jonDDD5LRbIAHyTFG0ZusnDcTiN+M1FnIkSO+2c7UeewP5zJLOwsKVd5rcDC
89HCjDseBZg95BRmm8ZC7oZ0t9PjTOxZrJ9Sf7IA2qv+Cr6OZiFnNPPTFh4T
S5TtRIfmFeB4dXK+iyUbHkc+79PrZaLvVNiVbKL/Y3XcOu9INhY4J0v9eMiE
ujjD7MuZAvS2bmKF+LOh+1fv8WASExcGI8fUCfzpb1yU6HWQjWz5RdpJHQzM
mxkoqXuTD4XFVuVDTWy0uJxz/TbOgG4qN7H1Rz42yzRJ1ghx0DJor9Hbx8CP
QaejzVrEvT1crjz7iaiTJSbi/4iBav0Mr9qNBeAXU1o28NloZyqXt1TRYZlc
ebb3XT6eG0fvaZTiQG/gF0m9k46L25tfRP3Jh/zssEeUNQcWmhpNB3roOGcj
vzdIrwCU+LbGYF0ORv65DA3UEXNUK9HUtqUAZq884mv+smH4367ahm4aOq8I
76gzL8AnEafHXUc5iBt63CA7S0Po22q/YJsCCPSYiUbEE7xClrx4ejMd09ut
qhRiiP4TD478I/zMpdzrDn//0WBUk+11KaQA2XXnKUd3cKBVK7jCJoaGvihx
1YtOheD/XCyzJJWDxfF2t54SevOoDZNtfaYQ+7SnDU2echB+qdWMMkHDQ+le
r07PQijubtjVwOCgkOLeofyAhkP7jf4MBxUi/esb0RuED3xQdijtlw8N6/yc
61I1ijBo/MDhxw8OghznwicZNMx+sK2W21aEWLMZU6pCDirzWnef7qFhq8vt
rSe0i6DlEqiWPS8Hf/6uNnXJpcH0W6pKs3ERbtsZHPreycFuC5nXv0/TsLjm
W+34jSL0qvgaaFwj/NhATcbOeBpk5QdvOvsUIdLizWtVWg4G5KS2WxH4RLH6
Rb5xqwg3/qVM7c/Mwft0nyvrb9IQMynWKUIvwkD/NovDATmQ8nA49ewTFc1j
gR6R4UVw77jktOhiLmpX/J7+JE/D5VoH+59uRXB9Xjdh6J0LbrPR2VhTGqLe
m+65H10EUQe/+UG3cyGoUPDYZRUNb8XtjfaTi7Dk/KYQRBF61yFbUJRJhfwg
L1H2YBF++zg1/bXhYle5gMOWYSqc9b7nKGoW4dJ1mcu/zbm4/lB+sGU+DQ96
P8/EHivCgnsK37u8uTjr3nCtoIGKkKucwUi7IiTlepl3h3IhtvVWbX8hFUH9
BgOCw4VwbF0Y6kr4locXdybwPhI6+runQPVAIUgbWuymhXgYNujNuCFCQ7fM
tvilokVotzkb6L6NB9V5e55WEHj/ZundoJ2Li5AmRE4ZO8bDpwUVKo1XaEhs
eBxRubmQuOfUS175PCgd90oLTqURftnd4Z9eIY6p5y344s9DTZIKd5bgAc6E
1coer0Jsda5oUaXxEGHkbWAcTYN6XoFaok0hTkfR1Iq7ebgWdvxlqyMdx51u
3XlILUCs8pxldQcP4lWikjMe//v9FJU91FKAxVV3IgwzeNjhe9/r1HU6Dp84
IftxrgCPWs75iD7mgaIjpKYaQIemltGSlhcFMNB9uj/iDw96N1weugYy8K48
UMXQtwAuHz5Sv9/m4WKayFKvcwxMf7AscyN09fbMgBljZx5C+grU8i8zYL9y
016zngK4njvCLU/n4ViL+BgrlgGrt8YVcqwCsPLrLS/U8cAOqlN8rsOEkbn8
1uGRAoy0HJD93//lVVC6bP0WMvGwLHi1gnghXj0v033xigu1dTclBiSYePd5
bqxMuxCxXlvXjC4l9MXPwDdaJky4xOb89CDyUy7eFxDeTPAwaRvJbpCJUHM3
o0OhhZCo+eDZZcvFs3fOoYUErtqePbJ5LqcQVRIOy2xNuHiZIWVWVMiEbHfa
s7tthVjtsv9wbRQXh48OuNiPMGHQVPLpLb0QXuJtBWpkLoSc5bYZZLHwMTRh
vql4EcTbxu7rrObinzx9yVQwC6x7fnEUZWLveie6vszmIk2boxFwmYXEE9M6
6sS+W50Rmtimx0VWkKL101ssvFqzsHRQpgg3j8x77kv4K7c3Gg/Nr7PhudA7
f4FWEbgTWyuuXCD87fWzs0a+bJwr7JoJsyF8Iscif4qYf+O3uz59sWBDj9cY
f/l8EZgtpKbtNwmfpi1W+seOjaMLnA2/6BchfKl3ZyGdiyQP8Yen/4d/M2rV
NHei/r0R1Y0/uDhE9iMMMwfGN58sDblZhLpXqq97erl475n1BZs5EN5IEtW7
XYR3VewnX8WI+d+/h7mfwOntN4Uq7TyJfsg263SIvbh+VsY//jsHXgm/7C83
FuGOyfuwv36EvtshtHW4kYOd9tzI5d1FcPvkQV5sxoP8C8NL7ikc+Jy6rF5J
+GXX2b+nz4bywJhvU7Wa0P9lUTUrJRoIfLPyxZFcHkx3r325/zMH+t2h6l/3
FyPl4K2DmiQe9kvcpV64z0HxQPyPnQeKUTYwqLD/Eg9D+olnbhM8EKJHPX3D
qBjzSpt6flF5GLOVTrxSR+D6nqT0g0R8aL3fr4/PeGg/Y+FoNMjBT3efIy/b
ipGxWG+pfQoPcwcpd79yOdinUu4v314MxQtODR1OPLzbtWT15FUi/5+o5Kbn
xfB/enl+HrF3pQdqx3SLOCjQfzL1rKuYuMf9pnrNPARmCP/lrsiB60HZ5d6q
fIzvuneqwpuHu4VPivhjHDxxETgersXHTLGTk70+DwZyk8p7iD7zHI3faR/m
I5yznR9DnEt+qVKAyhQH5kbO9G1GfHhtDecMEOcatW2Kef0sB1ZVVp0Bbnw8
szHfr0TUeSp6UGNfaQ4uKVqb3b/KR3dpbG2DMA8mHPeovOwctGls9bZO5WNa
zfWQkCoP9n8nu/dX5aC8WeHnqmg+Jl6pdLq68KBOvlr48kkuvonMpcQx+JiN
bDUcViR0+nePeylVudj4+u2LlAo+ivzvJTt/5iJTc7BvHTkX8Z2GzNxnfAim
+jgbyxB+e/BDx1luLs7/Pe+UfZ8Pc3r06ocWPDSdOvMlmdg/o2HnSbE3fHj0
d1RIe/BwZbonovcGsTd7ROUFZ/i4/CvpwmZdAt+kyw5tMeMi9ZyXfdKCEgRf
rL9uZ8nDjQjNqkFiv/UWdSpmT/IRairQfYLQ6YaJyWRhwo/7mJqLF+4pwfzJ
W57lFnkgbyifL1fNheJmM2w9VgKGVPKp2s15+C6eUb3ej4u1FfejXluVQJ3+
Yo6/icgP9zsx350Llzc1lvY6JUj27ZDgHsmDTKe9DoPFhddG3+n/Mkqg2ECe
f5Lw64sif5VtLuBit87t4AMFJegMX/p881QeCpb+1F7mQvBS+mzIysISSDac
MOkfycOD03YPbxG4ZRoy9KUqswTuwmMBYuvysby2O+BkNrGvS+38z88rRbT1
HscWX8L/nW1priLwaUBDqrrxbwkcPa9Y+O/Ih+G3V+WqJ7iIqY1KUBYoBTeC
0pCumo8Yq3dO7dZcfL/bfvCxYCmeulzo/uiXDwmx1WO1bVyk7Day+nqxFKPO
gs81h/OwbMJ4Q2sdcf+cbzsfHC9Fq3mz+PW8PBxXNdl1O5iLXwa2naxTpSgm
58lGFOXhpKXM78gYLqafFXzr8yDyy8ZG94zlwWH+fVX/Pi4cjnPuvGkphaDW
NYqGTB5E3xwa+dDOhfr6Y5mn+KWQOVL9Oe094Ye8Qy5fiuWCp7fcZEdpKXq/
n/kn/53Yi/Sp+7/uctHn5axf8rQU9YMbChrliTqzK42PEvdTWX5qHWtbGawl
TPcYEfMjI7QmdWESF8VWzadmpMqwRVRM4vkeHm7OGnq0WnIRZrEgcJNYGZr+
61/7iJjDoGndDSvtuLhRkqLTsakMv35L7VWP5yFB5EOvTR+hU5RNorrSynC8
wrHxOOFT26Jud4g056KqSaDHK6YM4RcyPJb+H0XnHZBz94bxhkhKViVFibQU
RVqqi3Ya2oOkFKkQkYxIkZFCS3s+ez9PSyqKpOwIGVEpK2m9ssLv/P49jrvz
Pee+r+v6vC/vK8mG8OItRY88JloiqZJx+6vxQiQekkd8au8cNfUK0v+KD4YE
T5OrwZa8X/M2hI3wuuIbG9SZUPgRnGT5tRr/KT1x3E7mRVsQp2WoyIT4Xf97
Mq+qobdUee27t8SnFqXN0u5jQDIxaqFvezUiDib6qoqxcU6rmr3+CwNK3H1P
zryuhmGU+bYSczLvjn9Of2MwMCv4Yp7QsAZyfxvcaWQeVhxdlTnMY6AqbO+p
ZfNqsGqB66BtGgs79osddohkAOe/NYbI1eBudoNa1GUWTuDObtcwBgpT5j3+
olsD6qHlJ+81kn56dSHau5MBbvdqMXf3GviPZy1e9ZiJs2VL4+52MTC3JoK1
bHkNpG/nbF1zjwn3oBB6ahYDo3k9ZjdJneKdnMShOibqL98rmneRgdRmzoVB
1xp8zWat+3ydCQOzX5Lq+kyMMpJOPbOvQZvpqrG0uwzic+axLB0mDl7YvzJw
aQ0OOe2qbHrJwMUlQz8nBhioN5r+8/6SGhgZ+jkHtzKw2597LvoTA8YuSm7O
pM4J9YVnl9cyYC37K2RfPNGrK7SF0TNqEFqTnDe7ho45Z0JvpOwi5+3M8H5C
3qX9/oOtK9/QkTrTNbJDi4lEpfu2I6PVSPT7pa/USceVjP7pjUZMNP7ukTs7
swbK4G//wabjTPjtB8YBTEQfPRFwoLQa6QxH44QfNOxQ613l6MrEhdbTZYUX
qpHvtssv0Zj4h0S0fq80E01i5w1CcqvhqZX04aEhHQ8dPdsezGOiqObUezNm
NexPBN269x8NDpEU4zJ5JkT637bNIn3+b6j42EQ+4URTvwT2NCa0tyx0FShW
Y8loVZZeLw17JtQ7tFrIPVWbNRSrV6M50956w0saRNq7zy68x8CCU7Of/CX9
X3RxpY5iFg3dc93lLW8xEJNmcCgtuwrn1B40Cx7ToGXWI9/RzIC0DtNXnE50
IPTZbKVZdNx6ViLz/CgDMxeItrZzqnA0oGwlh3DlEeFMGZtEBuKOmST7FFTB
RzGvx66NhrN/lW/eJVyyadYNBSOTKuyZZSK1hfBX5Kfu6xdKGbCnx7tu96iC
+SYN68e36Bh8P3V5YCADCXVf9zQQXQp4WpH69BodMpPrV+RsYiBDw9T0jFkV
0s9d8Qi5QMf3bfdje04xcH1YuXz/20rIONyMmkb6WG1495ObSQz0qQ8wUr9V
oknOSLSsgIHac1xO41oyR2e6fpv+qMTKgv2aHzMYuPBvhutLawb+85X7triv
Eoc7pd62kZ9374Bm5+M9DBzu3fN+X04l2hQOBM+5woB7qGy5Nvn1+vh3wZpk
/YT5RX/hbwZaBpRXqyoz0Drn2oXHRZVIr7u/hfqBgXU/jba36jNw6oizonpx
JZ5micKnUhhIdD+Sp+HEQEDLdvN4u0qoGf6lptowwA/dEPN9GeFCesabAiPi
R342c8r3E/++OxFK/0RHntOumLuohLWEf1dzMAOnryw7/3gGAxPh6+7RvSpx
99WcaLYBA6t2eiY+JN+bZxER4PZBhCufg6U8D9PxZ5bJ5bgFDFz76Wb0+JEI
a2tTZtRR6PDIYF/tf03HHtOOiiWvRIgY81rTcIaO059bKyz/0eF8+POdklER
+jX1V/psoUNw9n2hfxS51yuBBufTRUjO7hxZ9pyGVXGt8gJnBtJ3VvkoHhbh
rLuyFm8qyUMThhtr5jKgrLdY+kycCB1l62TbSH/ayXh2b1nNwPrDt3v+nBPh
7ofJp2DT8HCD00Wd6UzsM390MlKbrOuf+r6knobkty9aPrxjoPx6/pWX80lu
MerPSPtKw4sLO1tj6xh4/fxL5XoZEXpvyF9adI0GzcmuS9VvGOB4aiQ+VhZB
2Cj4VnWOhoMBkgEJXCaCGk9dka8Twu/n7tmryf4R244FN04ycck+WWsNRwhZ
lXrpX6M03E8dcNfxZcJhX/f3W6VC8EdGNkw00+BdqpTef4yJuZ/eninhCvHr
AcV7ZToN0/DpvuNUFr6kvFbm2AnxW/OLIaWQhuI9d12OvGWCLtYa3GMuxNKd
rqfYT0j99Qb9VRQmcmxqD0dYCREVYGb6j0PDmrku4Ul3mXjVfn/1aich1it2
9X8n/JA4orzH4T4Tq764Bh28KcD5eQ6GMbNoMEj57KXFZEKNVrf32VUBckKO
a9c50+DiSj2ZvYcJix9792beESDmp0PE5pXkPLWdJdWZRA+tpgatJrl9O0d+
79wJKj4621TqxTBxRbah1sRLgIAM6olhDhWutfEuExvJvU3ro+iQ9bz8P19C
v1Bh2mAfUkR8rZS2I3Ye4fSihUOHGx5S8cR9dttjYyZ+s9elaJD1IIVseaeL
VHTMpe8yJjq/W+5gLP0VH0u0W4vm1VJRGmBvd2QOuWf9K4V9f/lghR+PkRqh
Qm1J/w3zRwwYFab5tvzmw6t8dtuJ51Rs7LYd/O89maOjLvpnu/i4F+b/7WIx
Fe4dkkZnrJk4Nz6+cNiZj10/Kbbix2lQ26uick+bCa9/qurDyXyoSq64rFFO
+vDd9OxppI6szbDhy118GL+kLW0menvAZox9c5IBG5PWFS9X85HySPVxyUEa
Pv3ZG25HdD76WtzTiOc8rHB0OLuXzFexVPv0lDUkPyTHSHHm8ZH1caI+lnDR
znsK1EfjDIwJVV5sluDje9MS73spdFS1XBO7KMME5ctipvItHjLU9y++E0WH
X8CbIz/kmMiN/R5+348H6QULNL3jGcisW1kr+YsBw+Hgp8XZPOgs9p1vQ3x3
U611suk1BnJGgjh+mTzMLKj8nL2b6KHfkIP+Ywb+7P+2NsWHh6HMg99pnkR/
9Ewt4rcy4F1hcXfnEy4ils4JjpRlwmO7vwrNlYFOzdK/k7N4uPbPq5NC3mlM
bJ3mtEVE5/9tLby/gIdnsX3HXCcYWNyqbvdiJdGfo5MR5t1cJOaWTp/7ggH1
GDv1/Vw6igpSH+iFc9GRfPi7RwaZk0Br26oSOk6t1BZMpXHx8vKM3E8kP4Xy
0v/yyXdL5c1R/cHhov5or+KpI0zsacl6uecQHQunxJkvjOZCFLExbiiUCTn2
3+TjGnTYW2g9u6bABdXqkkS5MwvKa+LGWQvpiHoqNutFIBfMRU3qnYTHV/V9
NTv2ioaTF7fP89vExX19z02frVnQ8jt4x7OHhuCJ8y/XKnLR7rrE8oohCzRv
K/Ok6XS0dl2bfPuPg+Ufhy4tdyL8xeziJ0yj42il4OZPOy4qkk3MTUnODDxR
2d3VREOfBKXJzpaLKYvdNJjuhLOWK0d036Bhubbop95fDtJOTTlcZM9Gp4rk
dt25dBjc7Qs37eRg3ang5TdcObjRfXHlFnnC3W5S+VfmcXHwg5XJ0UgOFEMG
RDeIr+bO9Pg6bzYXT6N+pXju5EC7xO9j+j2iQ6kGV7MecVAyXeVorgsHjUWn
S6zn0BGUpOXS5sdB8facwrBxDoxvDKuXEd/WPuIZqXWU5PizVaFVBlyEyAsi
6eT8UvTasuQEDr6sMhIzUuPi02eHT3b3aTDnnU9eGsCB1ux55n2Ea/abOP4x
7aYh/pSwUj2SDd0puWw5cl6zqw1Kv9ppyFexds2NY2No5xePUV8uokssHm05
Q3ToQ09uySk2puY+e2yzjgu66u3qogIadD28/mkdIlxnlLR8K7mn+uyTNu/I
/tE97/rvEe55OONzvO5yLvTfLirbf4gGfnyp4/UYFpxq0/gqpC9+r1m618uM
hu/79X3OJ7Ngc907QsyHi7NDZ+fecKTBLDpmNG8nC+1zhYbypF++6wTsOm9A
w9aiZ5kCGhN3hq8/1S0g7ym/zXyTLg1sxY9v5/czsfTt+9M/G7moq42aKvGZ
is8u68oXDDMhM/R1+4NyLuQeh5it+kpFyZMVviIhE4I/t6v+HSfzNKXhqsQb
Kh4vOdiy6TLxk8xG1c9neaDlezRt7KPCJi7hW3c3ycdtazTmpfHwV3K2VwfR
LduVpyc/9DGxxIcxtzieh6ZdR1yT84mOdifeDSf8/VNtxcz9B3h4vPV90+8c
KnIyJU2N85n45nhNuzqLD0+bA2HHc6nIrNba8Jj4zKVJnTapMj4Y3weCH3hR
SU4yPm5AvstaYYn/44t8aCv4NTh7UiGnOTv6UjETFSG1V06c5GP/6R6D3D1U
VGpanjDezETHgrgbU3QF8Jx4VtkSQsWuGV8DXqUzIb/Gq7FynQDvpWJmOi6k
YseJg/Zx55mw2djKmzQVQPryobMqelRwC1p3PSJ5Wcr4U6XrYgHah7/P/LiF
iofDHjyr7SRPHZNvGPMT4PgtlreREznPt8TXKgkMeC1dp5V7kPhG1ysHo6lU
ZAvipf4cYcBn629Xt2gB6BI6Eh9VqPBjOz1XC2eg8Wp7H8NFgBdnfG1k11OR
fPBV7qFwOg6KR14YOCqAc3ZyFlefCuMn4Wf/nCI5/qelfm6+AE5T5D4yBilo
ntqUbHWODkumvbRqugBd39/mTBOjQp5tnHl1Jx3Lhfsid8YIkPpayrf+DwUq
6RcjpRtoqNs4n+rXKECiW7jqkzEKItVxe9pfGu66LEu63yZAsquaeVo1Bdav
TauWiNFhPW+29MpaAdJfXY890ETBiNNZv6Ukf+jPl9S7yhbgsI7loWP7KfhQ
FtoS/ZH0+5P3St6rhLhyJLW3PJ4CnceBmin6dFz2lAtZuFwI26/XOkstKPC6
lqR7Q4cOu2OCD74LhJhaGBN91ISC2enn2hn9NAT9O1uctliI2LL/dP6NVoCa
Ea14V5sO5SKuSwTJNe69iT4zyfrbOZ+HjPbQkdBxWVenSIj6a9WZ86sqsHjy
w6Qy0emoGxUvNqcK8faYTsT06gp8OBKpKVpKx7T0ut8F6UJUHixQU0uqQPQZ
L67ZfDpWl3u/b5QUYb1L+UD29gqMN4Sxf3sRfQ2kSghniVDb15YZuLwCNFtV
3qQTHW5tjom2f4TQnnnj/juHCqjNmiEwn0lHg/yPbR4jQohxjoyH2Vfg0tbK
BQkk3zT1rfnQtl4E57GLchXzK2ApRzlvv42GtDeTVVcCRcg5XX5z9btyWH+t
iWv1Jbnq9+kN0bYiuKxLY07MqkDmutYpfyxp2PmvOeHochFCQ4vdbnlUYEW2
w/DCQCou0BMaHEJF4IYHPZ27tAK/nTJ2H/OmQj+v69zCBBHEtlj2hoyW4/Sm
9pLXIHOQP7X5xHYRqgOPBc5Vq0A97Zj6UXsq2hnsMfYGEQL8thQyWirwcv1R
zV+HKJCIffHyHqkvyC95QKVVQD5/WeV1TwpO3Ax+qHxUBAt3/r7+hAqEifq3
BK6i4MGJlZFd20gen7EbHwrIOTeZd2QFUuBuyDqQ6ixCw4zyBe6FFIxr37Q4
LUtBlHRoqbKdCFZ7d7IPXabgVr/iYHBnBY5s2h8RS+4n5btYruMxCgy1Kz61
cCvA3vddn2ItwpQMs2mLkikIjnY3/zJQgQK1gXBnXfJe667dYyZS4eItcU7w
owIKxUkOnVoiRH8P0Ai7RMVmCXWJ6U0VeGcrNrbeQgTL4qFlc8m6/cTY6x+X
KzCDovFbfZEIZz56dPiTOmscn4aVPiLv9oeyUUTye3HN6fh9pjTMv/NVS8Kb
glbV7XuOaIgw50qsgSiQ+GC1/odpOhQMJKn/u2oqQul/9RU3kmm42lui2D6H
ggX+4UorSP3l4w+HkkKIf01s9btpScHvUdbp4Wki/DFWTmMSH/mgcUqXspiK
IcFWtSp3wiurDskmldJwMdTIyE6SinmaFptm7BThX3h0nu8LkhPFwpJ7pYiu
dKapynqLEBshu+CYiIbCppojWEq+e2tlT5W5CNljH0JvMgh/279bn6dPuEV2
/kOTEyLc8KlpeNZBQ9YjE0qbEuGEPt3oFwUiPEycnFZLcoW9e5GEjzwNg8oN
yv6nRChfaMCreEND2C3HMk1NGnbYMo/WRIpQ+HLs8oA4HSaSGUfwHw2zVKtD
hIS3psonPViynI7oKq3c5GEaxB9u9xzLEWH3ZiWmohsdiwO2P15RR0NrgsLt
X6fJ+2qf2de1hI4v9EfVXxppeHpn27O6///z5l3hUzzL6Xhx9MZirQV0yFH7
wmvJ+3p6aTt9eE6H0+8lz0wXk7z7MjQl2UqET4sk3k3ro8NYXznNmuQs+Q5K
66SlCNvNrIv3cei4xavt0u+k4VjBUtpKUufTRetCJ8K7z8431WksIzllxaBW
WbUQ3crD2vuOM9BT9bdpqwHRMdu/PtdvC6FvIbINOs/A40WrFyl9IvUnOHs/
tAhhJpK4snojg/DlN8UXJMdp9ebZtIuEWHzro2ptEQOl+kueTW6lY1HNUPZJ
DyFSDyzSG33NwNfB4ZANMXTMW6kotjVYCAeHN/fO/WDgvHe7vKcJHR+tchRL
3cl5chjXNhKutMqZTJYkOjnWsovTsk4IZIVrzCxh4J2e8ce9M0m+bkoYYkkL
IeWdcnqkmwFberQ6bQkDa3NlOW/nCTHCt8ix/MtAhS3jw4dJOkKKfOrnTwqg
N7LAcNN1wr/tMfzKD3RotLZOvhsWoD7vbWvrBcI1VglbQz4wMPrLaL1nDfE1
nczeyw8YCIvO+LT4DwNP/cIcg28IMKySpSU7zMDbry2Uig4Ghu/18KqIj3Sk
9shaCEieb+KrvKtnYEYMn0EvESBaLKKUX8HAyUHv9mvHmVARs/k95C9A5/Lp
naY9DKS9XG42lMOE4ei0frkdAozYFKYe+sfAg23nzjcTH7fT1SxmbRHgjNJv
v5EbDNzaL1LNXM/ECrOt1ec2CmDQUpldQXjQyKpgLIHw5Qs1O6llV/jYwfzp
udaDibLlT8NPcJgoKpQXf/yMj3L52xd6I0gOe297f08kE34Hjkw//ZaPnbon
HjsaMLHph0xgNPl9mT8Ecq+a+DCQrPvv6QUmIDN6Zz/JV3r1Se2xhMM0F9Xr
jrcxEfHr4HwbARPr0lPdvv3gQWS5dqrPOya2L1uR37SbidspFkVHJ3mo1zB/
ZEL4w2oNw2XMhwlhpdH83y95WNsoa9EwwoS3SVTANcLZy5Jig/vn8uDUWPxx
5jIWWq0X69h8YOLP2lUmQnMePDMln9S7sdCwd4mxEsmBvANBlVHLeLDL3Ku5
U5kF5527wjPIOZ9fLXpV/I8Lt+8/RlwXsWAvvtehIY+Fyoxjn7ZFcqH3UL7m
jwfhmKQLVR2VLFxf5f9gMoMLz5i02rwTLPRffDP7QjoLXoesNTfu5uJAbtzY
J1cWZs9qohzaz4JDVzhqCZcw41W7r+my0NZREWUdwEbJ6LWwT/c5+EetXtIc
zEKfszLiEtioCz94PG2QgyPclZFppK5tTCwCvNm4xGneo3SHA83Ey0tSA1jQ
/f4nSmMlGwdNp/vEcjjQM39lvEGdhUvLaPmMJjaEtWXb58tyUM4vzKZ4syD/
YOv85SNsTCsc1+fIcHB7U3LgMMnlSxKPHnxfz8YB2aaz86U42Pi++Ve2OwvU
ruafoefZUNPefePkVA7OZs6z58mycPjbKqW6TaROo1fZXxU2tm3bb7SecJvo
kdJ/y06TdfrzoKgpbITcGm05SXigdOmGGXr+bBSsvpN7XomN098udY1YshDh
tMOgcTlZd7Z/rbaCDR2LiIu7JVk4bV8QNLuPhQ/qJV+eGrHQwrrcEriGhdTj
he49s9i4GNTYtHQpC3ucWrSDd7CgdKa01qSXhbTc+gdGZF/ni6z/9q1mYa57
ya0IEXmfTUW/3tmSfWuVviovYMFAJ/VJbB0Ljuq0wY32TKx9NZwivYH8nOqO
19UfWEhxLgh6v4mJWKWwmI9HWCieKUgorWKh6taiRVmBTLjFpz7/SbhWOmnn
/i0pLMQV6HD+2jIRPFLl/mQzC2+PTwx12LAhappUnJvDQP45SZXE0yzs6D90
oWAbG5Y87T8VLQzsde3zqaln4c/KWgcnEzYWbGiUkK1kYE1l5rnpl1g4cG8V
7Ti5rwtBl1SPnGTgtVm3XieHhZlfvncNk3dcN7f3n+EQHdVvjLgNz1kY11ww
uGY24dInXv2rVYg+NrYIzs1gI1H1yFfZfjae16UbZckwED5/z4ryHhYK+vxf
37rJhsQvFbdLr+m4c/CNKe0PCxlLREsGUziwdZOVf6n6//qjOY8MSJ+9fxTp
I+CAFXrTyc2c+MzFbdZeW9iY78SR9SbcKpLzf6e2mo5KnY292vpsrEpJu/XJ
kwOXn6UMtiLxG5HeXB/yzla1H8+Wl3GwOV963w0NGjykZeTSwthY2xdWOfMB
Bza+hUOVK2lYwXZ2SrnARiv1T6/MZQ6uXDWu/s+ChgqfaHe3QDbaDp+4Ukw4
vONvmZkk4UZx/YED9mfYSD0mVr4smQPsq19upUDF0kXPbFqvsrGrZdPaaUIO
eJvNH3doURHUe2tm3Fs22FqKfSfJ+W2/+8W12FFhPtKJCQ4b7b1XHShuHDyT
ffFo5SoqtEdWro9excFPl0S3bjsO/qp5jGnaUDAvar/4cX8ONi299vm/gxx4
JYsFXgijYOud8uGQ3Rz0BvZuM3QkP1dhTWRfJgX73YNXujtxcDy54rayIgcB
ohSJQ/so0FbKL35tTDg1r/dWAVl/+dz3m/bbCnybGa8cT/TDe8O5syYbOKjN
nhHZPIOC+IFFvEY3LlQlij+7qXIwzy5K9oU1BewhrNKw5mLlxm/LKj+wYXK6
5jLmUjC6Up5kVh5efrWeiFjIwf0KjtepOpIr+++vPW/Hw6jfyCZf8r1T/n3u
owxWQBgRcDTGiweBk0uCwiIOpGjfZu9eSMH3qvzjakE85PUUKGkPsfHAuTbJ
jew/7/lj4r4KH44KMakqpzio/LM6u57k6V/LQnTL/uPB9P2svohyDkb35A+0
f69AQ0R+noQSH19s/3hPIfdvWV4gtVqbArcsw+0rrPiYjN38t2YL0ccVa6o1
v1XgDaNQVyaBD8Fc6fToQ1z0J867O/6xAq20X2bJznws+OHdEJ/ExZ+0A/ey
lSm4qpXb8zeej436p6ZsjeVi1nvlYb4LBY91zDtOsfl472j6zIvo+/euK0Ny
qhQI3gfVShfwMaG6uUPpNA8HDGWZIZ8q8HiyM/DsDj5EM3+10C/x8PeA7HLO
fApCjQJM3l/mwz5NfjQjl4ddDraVdzZQANW+zPC7fJwr2PtHIp2HfgnblYmk
vvLqW3brcv7/5/Vbqj/58vGzWa/xTgnhFoWyPQ0hxD8vrNT9uZePw9j5ldJa
geCTTQ1Sl/gYPR/+vj+DD83rtcfLhyuQUN6fce4WH77JP/c+PcgHBYfd2toq
IKH9N0QzlY/bdccqivv42Da+8c/Ay3KU3P78QdyPD72PybOtpwpwt1+3rJdw
kcFHr1d1KXz4y5/W8FQV4JJcwTuRHOE3xx0+3Vf5mH3yRmjoNAF0VJutayfK
sfPiZKEkhY992+6buWkJsF6tc96s72VILJrSm7yPj+y/L2kzIUC4kv7NqeLl
+An7NnYZH1dTwzaZegtwZXpN7YhGOfpWWZ3Ue8LH5RHfrwctBMieHTT91/xy
RPyo15tLztdasfejbJAAMif9nZ5pl+FB5wOzAyR3BDz/lxwTL8AjxbCNu7TK
EF8QKOkoLkCTRej4vtMC3BtYmPJ9cxkO6azIKFUSQF+6008+WoCpXnOOb91S
hoixyy9GDwoQdlHhxC2aAOZqUnMelZRixrTgRrdQAeIt1r8tIblNknfYcyC/
FFeVAx5URgrw3/WDKfL3BPC+++7FyOtSKEllfPZNFKBn3gZtY4EAqWt3573q
LcV41ES1eze5x6hVD71/k/O8Hm1wCSolnOLSOK9ZgJVv6zlFs4TwMFC+mEzW
X+k2j0m1CLBpvzDNj+TRa5O2qdkVpXi4MmoQPQI0iOkIZv4TwIy98MoWsp5z
6kuc5EwhBqq+ZFrvJXVUOk7V+JTit7HDuoHPAij7DqyNJOsz8l9V95H6fwP8
uKNfST5tSr7fuUuIkn2ltTdJnTzmZJ/8HCGoaqlLWWR9YDz79OWCUiyuk3qj
0SXAiauO53aOC9G1cPTJ8fOlKHH7mPvxKqm/vn685q0QB1me5rMzSnFrusI2
2ZsC9J7Oct3WJUTDq/HHLk9L4bDfiGFPzu8kptGv8EWIhe4Z0fUPSxG+6v3t
a0cFsC4c1P7qJUKfKN7QZrIUx2NV9CNInpU+k5t610SEzT85tOs/SnFh4eGQ
8f0CrPu3N6ZMj3DO5dyEIOMyHOi2nXQ6R95r7i25FgcRujaGSfealoE6fdWJ
VbIChG7SeKOcJEJ8TaOcoK4MqtP+eRT/40NhkXnEYcLzy5p8LWRpZTCLPJQb
rSiAEaMiv8FTBMW1xxoDH5dh4whn5JGGAMcHUmdt3idChNHAhb8DZZCs89sd
F8NHHPuH8XNSxz/eqKWquByySgv+SJP5Pf2+3m0W4XlJjxaLriPl4M9hztIu
5pP+XejUs0aEll3yYnaXykGren8im8tHY17gSjrhVeXshDOLq8rxMebA6oiF
fJz6qZcxqUY4eSAl1TGpgvD/x7a3snyEzmhqiphCzuOg52QZUIGMu9fkYzz4
2KB608JyUgjppQnmWV4VcJrncuQHOc9umRVyHUoi3GvuOlpytAJj2yx+OZH9
RZHhgdZtQnzIE0/SJhxf+3kyg2FBdCeY5+DAIe/4cSCq0oACzykRi2zi+OBb
pMov4Qmx7U/xG7dpFKQl0E71E515bL9eQ+WOEOm8q//dXE7BuaMRbj+nC2D4
nHXnW5IQCp/bwh50EHVKvNkYKCGA8KXrzuxtQljmH7v3r4qCv0XuKbcVBLBc
PJPZG0V4TzyqccNRCmbm/6e4faEAjQujZNanCqHmUe2zII+C5cdraT0nBKDr
zdjPCxIixGzBFC9rKmoqVXSvnRLAYqRC+MhCCK0IXZfzy6m46Bs1qp4jwM8p
E1Yf7YS4G9cxYD5KwVSNabttMohOIUi8dQfhQ8fmIvH///fNLC4YvHguAM0l
scU0RojIkrFiHw4Vp72fvLQhczS4+Ce911uIe9kXS7aTdYcZxtoKZD7nb0+f
KA8VoiXR5H3Rfio6RkeOsD4K8OSiwtxfCUKEnssbOE/Wh3WXMgJ/CaDEdrFK
uyGEjm7I2I+1NEh2rhusURZCtFUlckUNmeu9jF4nTxqsd/y9WqYjRPu+NmcT
8l5Pq34MH1hEg961noN2MkIYNP5clN0pBHeXUExzOg29lIgsoyEB/qYEzuEZ
iPD1UIWM7XMa0m/1wWmGEPveZQwqrBDBfKLUfdskDeO1Upssyc+9+FYx6CPp
26VasS3LHtBgfzmVt4zol2rym+REst7FOnB8GpOGqGNLk2/ziP6ev7pq6SER
os/n2zXZ0pFUcLRpFdHNWhfmCpcUEeaeVvKgH6JjU33H9JNtAlhp69GDK0jf
4suGA1502BYfuqdULYBfxFq2SY4IzXZ7kL6IDuljyxZvXkW4Npcxbdk5EXYs
HtOrPUGHYMNqZxlTAbSenpf/lS/C/C+SIsPrdGyp9bvSbSRAjKeUxu86EVZs
ftX4uJiOmk9OF1YYEN1UXLxAiynCsUvtJv4hdHwq7RzeGM1HrVW/rvsOEcb2
JarvKKXjlGpCVGgYHyeeLFBv2y/CqY3LqBt66RgITbqbAcLHeYE5yhdFkJVo
DrdopcPpwwv3E45kjqYsLSslOnNoqUqv7yk6xLSinNqe8MBckZlQrCJClIX/
u2EuHQorls+LbuVh05Bcj5WGCOzZu//OH6MjNzRRbBHJGd2Lxh76kXfZluuY
nttDR3LgdePDWTzohRzcVastwpIbRrF7Cukos2v2QQsP/DyH3buLhPg0YmyQ
f5OOV8//JnytJ/lqW52qU7kQZkYnGzWnMzAgV1kdE8eD1P7ld/mFQqx6+Lwu
XIIB9pEDaTeO8XCUdVX16WUh3qWd1X3ZQEffVVX6gQV8zAprPmS4jPT/7oDN
+77RkWWq0uMwmw+e+LVlKiuFaNsxpUhkykD/f9vt5j/lIZda25a7UAjV59d2
h1swYHQwQtb+DQ+/ptWr8OcSX+uea6D5g44AsS+315BcEZPSg63PBOArPZ00
92Xgp+2qdvEKPpxTNn//9EGA6ydXtc65wEDRhf6r///z/X28pU+MiP/+dh19
MFDKwB/nojolkoek+QxVJvGlwZ4MqZkRDJi+q27LcSZ5IvF3w5X7AmStkfC4
IMVEk7NWUelqAf7YLT3USXwpSNVkqkCfCds7FrE1ugK4D757mkh8LLBWof65
OxMNoXeKOSTHfNCsVw4n/n6po0eqVouJERX6N81ysn+p0FVI5oNz/IfYkwYm
3oodeHIgWYDEjcvu7pwuxBMHtaj6x0ywZLKqh44LkBlZZfqb6Ic3LbpPW5yF
es3W50XFxKesrOvX95Kc8sYuHoNMTNhr2Ju0C9C24cepo1uE+Jcj021P+PmT
+lLhGyrRVWHbw1qie5LlgrR7ZL1B3OHvSZJjtGdExl13IjoxcS5Dg81Cu5Zd
Zjepc52at/yksxC3Bvt7C1ksbM0zPn8zX4DbG+v+PXopxMu+bzzuR8LnRsL7
4sSXJTMX3Mwkei6eV6P2+xULk68Ycv//9zMKLl+VbRqEEPOoohWqstGwXv8e
rYDkiulpvon3hHiRP27srsPGu9R0LU1rkpdapk/da0H6PzbmfrAZG8t8I575
6ZH78ZEe6yK+Zla5Ja1ekw0P9dlvvukLsLxA6XTwHBE2fTiQM7CdjZm+Jitu
rhOgVEa54Lu+CGn008/OHmbj7C4bC6UDfJgl3pKeDBKhcV7VjPgDbEzm+3y3
IDnY2DjS9tZaEUI1uw28g0j9Ma2806f5KHA9TYehCIttu0J0i9l406LQHXqK
j5LcvqiDxPePruJbudWwcfTul9HkBB5c3mgqP18ogkbKmaG7JWzgVe/0iQoe
3sg/bAmVFOG1TvX2zyfZaHJ8GcFo5OHkpekywcR/H6myXzrcIucxHdi45jIP
Y8FbtzxRJLni0LEQnR42Xm8c2HO7iYu3dVU7+GROR8w1x5c8ZsN3ulnGkx9c
7M3zbzyfKcSk4i+bvZVsXCn8OzJbhYdsURT6yPoim5pfrqOEn/tZD6TecSH5
5PbnKRVCzNnRyxSbxcHtxLhMw1Iu6rVz3quSuUsLh2oN4byfM0puxb/iIqpR
vZBFcp/+jpgxve9sPB9dZHP8HxcPrZWy36kJUVugsf6HPgfU7ROzTFu4UGOf
f+ujLoRS/lhUkjcHs1aw+nfr8PBUtMRapoTM3ZLLpmIpHCizjXj3AnmIdGFM
iaaTuTPqNLLw5cC/U7ehKpYHr40tw3ubiM9PfbTvzAkO3P3Lx3zX83Ctxlp3
1hWy/3tGvCvh8gpbnfE+GT6OhCg9M/UifbQ9rePtbC7y7SlFIavJO456ZB7Y
LMAivtku3isOZhfXNQ2Z8GEp49i2N0GANU3qCu/+42BBoZXinpl8LDwsN8OY
5EfZ+P2H5ulx0VVyT778DR/rbbNmSvgLcGRae8dxHhcFUX61J6cI0Czj9eIv
4Y4A6ctTjQ5yIXPlsMSfr3y4bAy60HCM+Hn5khfb93LBScytyG7h4/7Z4pbr
hEe+lflQqhhcdEc5F8gZC7Cw9M+KCyzCMTl+r1pcedD6YlX3xJX0efWlZjGh
ALOl35T+VeXh8n9SNerE1+wWceV7bgtQePtsyd9JLlz3z84NVCPfM1352G7C
DR6+ki9b9HlQzM5u0HEnHOVdwo/SFOJcl13N7wEeysNONdzZSfy6+0H2Q0OS
N/hix4uv8TBFqu1ysacAzmc/bgmzJPMbuzX2+P//vrVx1+U/JgK8F6uLFyP7
tQuprNfVPJTUJvg66BCdPHG3ZyCLvPvmTNNcNz66JJP8pxA9tBbtLZlC8mGZ
rcxglBF5J+uBDT1kfs+aXL0RzCa+s6Jb7No3HtaP9zgtIfzlMG3elHWkDt9+
u9tn4h9XMqTeh+7nY9C58+n4gBDvf5868/0sH9RZj3S/kDxZsz1OsFdKhMdb
X7TMJftc1o5e5RJ+P2EtP//cHyHu7C27O2DIR/C1ZXFLSb6tWbLLUvaNEG9k
3S60O/ARIbb0S28UmZc/lTdHxUXomZhi2Mji4xGXptwbxgPjvYBCW0Ly+WlX
syzC4a0zJDnDW3gYV5m+xF5ZhPUierqVFx9btiQeGwnnocdIdv2l7yR/agSn
7CD83yxzeOxTOhdVfRe/b3stxMyjH/f3N/MhPKb2dFoYF84aR53OTJCc1Tqz
zYTk+7vH38wsiyTrXRcXTgwKsezr66pZkXy8mmG2PDmb1Mml3u3oEOJGRU1I
4zE+Jt9uSUwb5aAvYbOvMFoIv81DLz37+TgvEy+SFXEQt2ZhXlu8ECcjFh+9
+YiP+KhqbYPrHCy6ml8pu4dw34udb2el8/ERhRO8vxycE38Z843k0jf3jK1K
CYd3b3zvHniVA71h+lcpkkPv548wIS/AHBv762EHOEiTXf76yTcBTET3VtGl
SR88Wh369CSZS7FTA14kzy7WO0W/38FH25vOsTvtHKx7J/bj1BcBXCfvZYoR
Po8z7JqTNcjBvEdSQWpcAdzs9FSuEh2/Z0pCUQ0HdO8V7Pkkj39WyN5QbSuA
RvYCqbuPOPj6oX7leuKfEwXfuP2k/+6lqe1cNJWLTdsy+hyJXwXeTU34tEyA
mi3B9xWoXHz+siF9SrYA8+Q8brSRX3c3THSOSuFCtk/lbizhe3mTFjMa8cX5
omg1IzoX76esU3weRnTj69XlsWmE695uKH99i4sW+b0vdiQJsKTFoTqbcIVj
2Lrv00geO/ZOzsuf8MSvpOWN2QOEKwLvyktF8KC9r/WsToQAuw8Fi2uNCaAr
sdXQn+Srr4K4US8/ASROVP0aeELuT/bZ/E3ZPNhqXLuaRPQn/dyJGm8y34JB
07a5G/mgB2+LiCJ6ELsmdt/of2ROmjIKipaQ96z9uFCDzKX5FHU7GSmSpyLb
Ij+IEx0LpJh1GgowdDC5J/K9AKeyd18OMiDzIaF2cqGjAMtYz+Q8SZ76cih0
YxSZp9dZi3mmtXzUN01Ju8YRQF1hY9LPQD7uHE+ouZvFR2q1jP4CoitbCq88
bV1G+s7B88QSOh+Lu4+OKrDJd4nfrTD14WNm0ET8xXY+PD7GeVwl77Znocyr
r2Tf6pmWNo+6eVj8aJZ2/3YBgg/1Xi44xEeOf6cgsYGHorBgzdYjAtQV/w67
Q+aytGTrvkM3ebjU+GXRUKgA7euXMhYSrrTyaZ/S3s+Dgk7x4hlu5D7s6y7+
FBfgx7sLe5Yq83DAkfH9E/k+zcahlJAXfBjkyd20/8lFppaphOlWot823ht/
1PBxdXTuk4oXXFBt51wX2BGfmfvi89lePk6uzTl+guw/HZ5UFUp4gF1xqfnh
FtIvMy+9D83kos6N0rpprwBfdXt4HU7knfp1CjoPcPFjZ9Y71lmSb/z5V1TX
E92PsMzOXEfqz0+WXhwrQE7H1rsLyHtnZVB6Fgdzsf1PxmBHoAAD3y3niz0g
7/f538xGKeLDwxJ1XRVk37qND8ZITp3zrInbPsDB5lNFSb8byDlye5fXkDkZ
UbOL31nHwZ/Di6VfUEjucXsYd5P45fzVJ19sfkH2D6RY1aSSd2SMV4wtEGL2
tmnVmVs4aL2UpuhTJECTyGq95Uwhfrecf6VvwoGFw+ot92oJx97flXtylPR7
ZbPHYW2iH+UU1bOk/tSbGr/M/pKc7LFWr8edA/GhP52zzwnwdEbG9+kGQrh2
zzPz4LHx6aPWAxvSp0F/9+7KIn5TSRnWFj/ExqNvY2YD5B2/TdyvdJMUIlV3
gXhmMhtpf5d7iRN/3jXlq2UL4U3Nbdaz311hgzYa8iHYXoDRDYf9HxOuWO04
MzhHgY0dTXfSHpbz0fMrebrkIiG+qn0yfPyMhT2054uMrvHxfH1GQj/J2YUp
j/c6fWKhop3nVNRA9C3zzL3KKULCBd+L5bTZKHhXdsWc6Bt+cZb/pyREssSZ
m8efs+C86qD3zgIeDCqfT0uRE8KhLeKxTxYLMYElc5vKyZy/+Z0zOkjuJ3b9
/nYmC4qPubrLGTxc1OyoD54QoJ4bEj7+hYUR1qmop6U8yIaP0VLId+kv0tux
eJAFgVXp4oJcLiZ2dTUliQkRz0jdNE5nYZwxZ3rwZS7iv+xxNngrQF5G16uK
RhZsN/w9RiX5LP3d2ZVGn4k+Ssd/6BBjQ7w39XJvGcmFh262HvwhQJLzyR1f
xlmYLdho+TSdg4YD5uPBhB8W16YxD4pY6G15YR5aysH4W10bK8I516IvMLe0
szDqb/oum8mBYn+lou9zAdTEUnY8kWGT3MsfkM7loLvtuWDVGwEUM0xSOjNZ
6LauLtjzkA3L+ydL9Yh+LLpx43htOAu7d0fIZElwkDd1n6k04fQH7HEpr2Ms
+M2YVBmX5MBM4pbjrEaSb45EyMZwWGh97ch98IgNRk1/sWQ9OY/7gtWLKEzE
TB6Os/Bhw29SS260iujpHdWrE6eZ6P1+4NdYFhsLyvcMfM0g+i4hXnoln4mc
oF/37S6yEbV5+UHxPHKe03+Ve2qY0Az955S+kfCF2GFtdcJBbrM+uA81MKAb
dfbkUvIOKxu7ldPJHJhE+q6zzWSg9sgCzbUabBy3F/unRHTIf2Rh6mzCjf2Z
t8x/zmfD6FyhHIvo/p4cXt7Vdgb8klfn9/ay4GStnRpLctvwD53BP+sYeO70
Y87aIBbeGG22Hi4lPiD2Unq7OAOxf2J/PNjHgl5XcNtmwndaXQYT++XJ+jbK
NmYICzn9evN6zwjw6tGxLtmNpA5f+5iiC4vk3jaHQMKxK+cyMovMGLi3KfD+
ZBgTisrr7nu1CGDv9Grd/f/oYGw/be8TysQJmwotMaIfnc+6qyWkGPgVtWmn
ngcTV5N0y6cSnb5Wypr2xImBRSEGI4+9mIjkvvCZSvr58x3jrX1rGIjQfBmQ
EcrApmarpbaEMx+vvrNlYpyOxne6Frt2MzBxK3LZpesCGD1htuwm9d+c1jus
SPZLiaT8vQg/Ou9UaA10ZOBs+8tcC8LpRrEFC28Sv7f2LH+1v5MOjaX/jZxM
p0NSwn3dHsLV7MHplBEqHVfetR+va6RDxs/3vxZSf3b9QmHcdTqW+pqJN1fR
YdZW/mg+uQfq4pqPv4boSM/Ztu/8KTo8U7cprLwhQHT7z2meAzRoWW1+jhl0
BI48efOZ6JmXhrpmwj0aHt4JPmvoTEf5muARsVwBzhVlbdr1iQbx4XvVt0FH
fsfXZfaE0ytsd1utl6AjILRd8rk4HRveD8u8Ivu5Mc9Pmc6mYdfOP1/SKTRc
sJxC8TlP+urefMsvQ1TwL46sOvyahumbByUZ0QL8Fvx++moGDaM9UTZiT2i4
NeV5pP4h0rc+Vxdpr6CBXxc/Oa+Ahk0tw0PSKQKI1+nvvZhOBWf67jeb59Iw
MvxQRYb4husq65JRHyrqPOb3KC0j9RfvOGDqIwCzvNJ29mEqHG1cNLwX0LD/
W4qDCckZQdrligIRFRa/y9TzptHAmdf8u5PknRNTHp3k5lERzTWf5WVLhe7X
mM+bSL8dF1/vuy+ECkvxv/MyDah4UNJ7bA45/3UTWeSdo2Ji5WsNx6VUbGw1
vJhKeKbZPH935w0qNLvnL5I2pyI+S1tpF3mXBWaN4/5vqQi0fdJgsIOChzPK
Zs4j857keGPXMTYV5+b1tBusp2CytrWMTe45Sf+9wfLnVMzZbb20fSUFVLix
pohInUW9VVPJvfUVGSm1+1DQxKZeCFsshFVnZ8udlTQ43moP+y+nAvSNN55s
UxDivrxn4fp/VKjO/fr3YmQFtnhk+b37J4CVgFbTYUCDfZ94d5NLBQ5yDs7t
JzrM36/zNmArDfuyutcvPVSBvicnZOtShLg5OFVuJIiGX+75XQ/kKrBztbhf
6zEhXiVYndYj70VznP/J+FU5Ygaa2fEkZ5/Iufi2n9TZjj1WTVfK8enk+pCo
/ULsnBIQzrxAw1WHUf2AwXJkuT179WRciDb+iZCGaho+WDYdU80rR/DC+CrD
MSH+jd56WZFGgwnuZH/bUg7fV6Zppi+FWL6aWU2to6H+HHWju005UmUvV718
JcS30bC113ppiDpTYBaXUE6+z1Ji0koEw3mTc49H0bHoic/YJqtyZE+XoA+t
F6HmZLvdJjc6GkxV6JF/y3DV+O7kBw0RXJ+nu70Mp8PZzH/ywWAZomZO859Y
JELb9mbVv0l0cJ5kODTpleOgT/fvpYEiwi/pb8N3EZ2kiOojh8rw2cPspG2w
CHMFafliXgyoDMRFl3DKIBe/Zcr5tSLQDs9y0vZjwCtY+uNYSRnyj0gcjTYR
wYE7Oz1tLwPDi2xNrvWQ9c0yHl+2imD1o+aF1G4mmc/Cuzb7y+AZo5blFSZC
+LPVPgPWTNyYe793gXUZjv2bV6G1ToRriaNKJpbELxo/p0WblqF18F9wk6UI
l8tjC/2imNjYU3cwe1cZlPh1V2+Ei/DfN6cZq/qZCDClIb6mFK4fdCxfbBNB
uqFi4HUxE7eeMw9pMEvhID5gngMR4mZZp9hUMOEwxho8RCvF7Pb9V46T+wx1
HmDnfWTilSdd9LCyFPcf788/sUeElBWvy4Z4TEzVnevpmFCCv5UzDJ/sJHwY
lb7ckXxXVEB/bJ+wBLUtsmbD9iJEynm6+cYzUWjfHipFL0HKuwPlRS4i8DpK
bv6+woSJ0g9E7StBCG2V6slIEVyCQjOkppP6/IcFkQlFUK8Z/3WY3E/mIsXA
nc8YuGLRb7uiuwhlHrGDE+R+cuavX8QdYODj1PsM6ssi9K2rlBVzFMHdL93X
aT4Taw5f+ddzuAgvik8X9jmLUGnAOTluRHxh25/kxQaFmHzKqfZxEGFjirq7
twIDmmyb183cQiQvNWhmLBPhbsv7xlcriF+ELb7xvLYQW4ekGca6Ihjs2jd+
2JWBENVXO01MC3E3/fCBjGkidD3PSnJ3okPbwCxHVViA6pZtHi5kXc30zPnH
pnS0SOoFlJkXwni065DiJyGubNjvSNtMh7T/1cMvnAuxoX64aDNZ3zuYaLVk
Fx3RSW213s0F+PmlcO/C60LEWcyrm7OPRvL4DPvyjQX4dftl4tEGISy1XOY9
C6RBPdUnsP1pAYIeGDfcLBZCsfdStnEiDWK3puYffV+AzePfOWFlQrh/CzDf
d5mG3YsaT/mEFEBpu3f23CQh/P085XY3UxFU67G7KjEfg44a8y4Rro6+kaXA
I7papZaY7jacj7JJhW6bQCHuOP3Sbm6kQn+wTObIz3zcV3bc0rpNiJo3teon
Bqh4lhT7uedcPpJyE9IGPYSA1QxnNx0qEgw1Ag0e50J7pXR0wnohZHamfH80
TsF7/uVzc5TyoCj2S7tjiRCP1mku/61IhZY8WytIMQ8xEXucrVcJMVWJdSze
hYprF42/x3fkIqjEayjbRoiU6ksK4b0UrN0d51m8+DIUNuomGRkKYeQg7yVO
pWDjtdENC5dcxqHwxgfr5wrxeVfzFf92Co6+qPBgyV9Gc9V7MxrJ81avbY40
SFERcVbbX2/mZXjfsNEf3iFEhnFSXsMvCuZyt7k7ZWVjl5zKpDS5h6VOXw27
SB1DNS3ZDKtsOFvOM/a2FiKff9Ui9xsFG/4dej9dPRuGY2u3m7sKIV3oVnF0
Gbm3tBqd5gPZmD3v0aPQa0Ko9+0JPUf8yPtLTFXQmSzE54SYjV8Rgh6fEHN9
NxUqCmsctaWzMPhg8Ou7IiHGqicDFhcQ32mfUjDtv0ycdAlM8aoQIkpteMOX
GipullpPs9yfBZutQ8O2M0T4LtvJEPnSYKQg1Rf8IxOnFgSriJF1dTGvj4ed
aXjAvJSvsCsTkm2TTMPPQqT9Sv0vJYyGmXLUvd/CMtEsl3osjqyHTZOrvhZD
/CV+fp31SCYoiumsSwuIvtXOPK3tQIfFEoGUxsdMCG80PQteKIKqWUSwnDsd
aj8v+szYnIn4NSk7XvwSonTfhqvn19HhvnyX84hrJqLOeVnM+CHEjZHRXroZ
HVG+539NfZmJ3pPx/FuvhdhWMevrD5InJYxCl0l7ZsHs8eltB8j6eXv/dy46
DFTcuyAm9iAT1rSqt0PkPoPaXfIfTmFg8xfHRLXKTHzwp+pZkTlavUyKemSQ
jnoPFZqWSRaSk+y0P176v98dTLa8TeY9NuLNY6VsGA0utVFLJz7FE/eT+Ux0
fiLfgFaUBU2FfSNGe4TY5XytL4Xk5NKCqWe+ns5CHCfj6e995PxGq+Wv0hio
nt9poiKRDZWCioIrIULMzLgUZ3aR5NfwtdNCHXMwzPkdztksxHeHM+Hf65mo
3vpNZdErsv/2kgUrzIUIHbseFslh4vfFkt3VZN2h+q67BemrQ2vbD3ASmbid
/T7gJ6nz38KxltJwIeTqqlfNd2Xh3fZgtUj6Zeg41p6Yt1UIVY5th1oSC3vL
OlefdbmMYpuHlfqWQmQfjOEpHGHhvsmbf4ZbLmOnssz3OjKPKSd7Z820Z8H6
T8TnOXWXYSf4uc4wUgjRaWfL04QHfn7bG7DZMw/Mf/uG0sm8Z4vLJFxZzIbN
2932ngvzYDZ9y73QdUIEPtxW3DWLDbsm5dwps/LwtK5fXcpRSPyWsoX+iIXf
z1TZM+3yYDqgeNGf7H/zQlbDkPAdgvI94obyIdnyekPHGqID958OMNew4T9/
3UDwp3yI6VGKHhPel+mYTZdYyoa2w9x78QX5MHZ50xtA5nd+t+O7sz0szDof
bXqhJB8105+0NpB8rphlxdlzmYWQEYXYQftCjB18/o1LuG98U/zRl4SLl9yK
fb3dtxAL/N94P7wtgOOOtZu177AQcPNtiuLXArz59ELzzVMBokokzjeeZeHy
1xMLC94UIPR5XeRwlgCrmsMGzxmyULnSdrUlrwhnK/zm5Z8VIMexdNbx/Sy0
GRdljgiLEI2MqTK7CZeNOa/+FsqCjl3snsKtRbDb/9/mYJKfOyPl5cXVWZiH
BbM+bS7Cu3P1EW92Eb6YduhCny4LrJi/1f/NKYGSY88Zf5KHy/7e30PdxUKs
a4/9l0/FMFwis6TeToCnoyVr92xlQfYVf+PRN8X4Ez4gsW6DALG/nDdzFrJg
8/f+9ZPTSvAk1H+rNOG1j2a272+XsBC/XTB33K4UOus8pnqT83yKdNW6+4yF
ZNdCmqRKKSoMD1dV+xHOMn26s/UFC/9F+MZWriR5w+vEzMggARqn3dO+Wc7C
pxORPeWbSrGs9tZ8CuHcdkwMTYtho7v+vUThRCmeWF0qfUB4bWOl+4K8fPKO
2mU7fjeVIq47ZwmPcIfD+94gFp2N2bNzzbrflqLd525BcrYATbFnDJUT2Gil
dHcmKJRBwnnxPa8xAWYk//g4tomDmbaGd/w2lUHRqWC0ZkCAS8HHuLqHOFhR
miqprF6G+OB/6nfayP3sO68mmc6BYNQ7SsKmDGFbT/3eTt7XPWfqprsxHFzI
/mW47lgZ4ihvUzcQ3zniMlm+wpsLXVs51/RDZcjJleXZkn6zdDcP+B3FRfWv
2z26liSnPc3ycyc5/HplQp5lKhcfnVZtzg8pA613h7GvshB/BNbv9sZyEZQZ
3/anqAzHHVX3Lj9Ccni1T0CMFA/vA7VdT534//+/WEo0slcIPf/q90eX8WDp
0hR1z64MRR+yg3K2CPHzzXD9Vm8evtTuddGJKoPTF47qY+JTzLUXDbxX8ZDd
+kK/j1aGx5qz/Hu7iD7corqo+vIwN08ia1dBGX78ad6/k+RttbOxqnpJPCit
fhYQGFYGA8Nz/8Y7SE54Z/jM+AoPb1Hh05VWBumArr6oh+R71cKmap3n4RX1
4YXBljJ4h2rffLdFhF1+K3LawcPRFa+tUkl+Nl5z9a5itAhIkEu6vpv3P4qu
O57KL4ybUUkqMkpDKGVmJ/lmpBSSNEVURkYSiRJFygylZa97L9fdg5SkQhJp
KiIVDZt2VL/z+/d8Ts/7nOc8z3eE90Xph0vzam4VYtP1c5PFRK+WJnfu6Chm
YtV+ROX8r8/7vn8J2cHFkwN/AnvDmZjFOJN7UKUIL/TuBYc0c3HOnpFqr8RE
yqZDWUGBRfixyfiufQ/Re76XFtrZkv1Xu878tS/C8Fa/ZSZtXCx32+aXd5yJ
[truncated: 291,204 more chars]
