# Supplementary material for: Binding Zinc and Oxo-Vanadium Insulin-Mimetic Complexes to Phosphatase Enzymes: Structure, Electronics and Implications
Source: Molecules. 2025 Mar 26;30(7):1469. doi: 10.3390/molecules30071469 (PMC11990500; doi:10.3390/molecules30071469)
Supplement: Supplementary file 1 [file molecules-30-01469-s001.zip › SUPPLEMENTARY_MATERIAL/AI/Matrix_VOalx.dat]

99.09641310684779	2.326543324984309	55.64721653836033	-49.202282928676645	34.279146038765624	7.7656564604405025	14.064514336457526	14.270755567915723	3.2621555392990813	4.0807280228338625	-4.225275205648446	84.03504126832887	4.39613921568997	170.0155532653599	9.56756523603193	14.404037488586226	-92.3047072101774	59.306755532906344	48.321044482115525	-128.33783480990832	59.12418843453519	75.46888290688645	-110.13737983788573	51.073126392202305	55.83930492681331	81.07409270159825	-65.58797190515915	43.23382505212981	9.58052492941102	19.13021491605216	20.00634832363536	5.140418403354292	5.1848537000474755	-6.388558086406318	-40.32705699188079	8.219249025660437	-46.98346433162456	17.098207729523565	105.59689894374105	-216.10140063283887	151.7863293544056	-51.614902682333806	18.868565691133984	-63.60416759159548	28.64070080608735	77.05846643518984	-71.08777642184855	-56.182957992245555	6.546505755994923	11.735376775004548
2.326543324984309	0.0652710896821316	1.568755405444459	-1.3930462344732173	0.9705536918057285	0.22087426572517446	0.39930488169194683	0.40762593509288486	0.09298785823677075	0.11662690203493788	-0.12130226456563678	2.417797006105505	0.1258958871280782	4.9041300357050615	0.2763924517749893	0.41736414148186773	-2.6530816734383262	1.7017935834606452	1.3861856343936227	-3.6840056453368404	1.693203526158896	2.1724754274965616	-3.1482144459424934	1.4569818322850612	1.5938540082699968	2.3127718667737005	-1.8728895902034897	1.2308380154302694	0.2760495192142576	0.5524846788019973	0.5832538696374768	0.14837627485482754	0.15469177008539287	-0.1867589202810339	-1.1863191932688542	0.24225520313048496	-1.3678925021497916	0.4948376834145354	3.0732877291908625	-6.339525815519681	4.461764243338461	-1.4979513583585162	0.5441720669987812	-1.8505496262622971	0.8350285863445451	2.20079847192236	-2.0100027956735547	-1.6105570069645725	0.18545862997567916	0.3301648337851111
55.64721653836033	1.568755405444459	37.78316345347621	-33.56451814355519	23.391244090941314	5.323591253379008	9.629522515198957	9.841282020588668	2.247303628411303	2.8145100400267946	-2.931950570106898	58.35007152745697	3.0443623851187116	118.8143316756391	6.693369430232479	10.12729777186448	-64.32824882056077	41.249463644479555	33.63416490007548	-89.41966251590914	41.11283389887261	52.725970804360045	-76.39590293048192	35.36240562284811	38.66153464323819	55.61445839143866	-44.95332689906767	29.56340798348647	6.593862458931809	13.19429499310935	13.894446727798265	3.540923419174065	3.658723445525406	-4.462030662766229	-28.304334689840978	5.764426273681127	-32.842845300331334	11.897364429840874	74.15273209862981	-153.99438149654654	108.53410269108612	-35.961404048038524	13.07285445739316	-44.639177050145136	20.199689671660174	52.54263284529024	-48.09849311468026	-38.34761915200156	4.416777670822005	7.88141236634689
-49.202282928676645	-1.3930462344732173	-33.56451814355519	29.828626653932933	-20.794882440827966	-4.731013335606693	-8.556026781257376	-8.752664113140296	-1.9990105514328715	-2.504003424965198	2.607915564349196	-51.88179090910317	-2.706907488023581	-105.7747680538952	-5.961797929715566	-9.016679254564027	57.26486435661542	-36.72670436969455	-29.930584821406306	79.54697771694231	-36.564520214866	-46.90489865724019	67.97782700512138	-31.45794354087707	-34.40533990107822	-49.389870681298085	39.915792314276075	-26.263279549765013	-5.843851749172631	-11.687000702224623	-12.317442622145723	-3.1420302148636576	-3.2345428391826383	3.960409507890642	25.069096695590634	-5.096843431241545	29.137892339452375	-10.549280100729629	-65.92302783387862	137.14904218809065	-96.68220032210974	31.983934497568924	-11.632840241500775	39.75364223124661	-18.010680201976896	-46.54795114935185	42.64712072325933	33.92798760521839	-3.9058566271208774	-6.975176241500756
34.279146038765624	0.9705536918057285	23.391244090941314	-20.794882440827966	14.505323404861448	3.297012641060864	5.961360011343955	6.1052249650988	1.394948996087343	1.7475463106867337	-1.8185118685579316	36.14932049872638	1.886698890531569	73.83501721910973	4.164896520418673	6.291753677946393	-39.98560776164931	25.65890410927974	20.889104155603995	-55.47597923031692	25.493705048391426	32.70164440899501	-47.45329280432688	21.95309176698192	24.02655956654625	34.378771594661856	-27.778582999162364	18.29378900044909	4.054812247831942	8.101997831261986	8.544463729398691	2.183430465469998	2.2337995297035054	-2.7506137852427495	-17.356299515930093	3.5216175996459333	-20.21786142423697	7.31546146320343	45.856564651024605	-95.57081575629597	67.38936136296138	-22.28140618955288	8.114261753767419	-27.734002472652257	12.589217995688731	32.29678218318335	-29.6378270180353	-23.497670830251813	2.704784573991295	4.836392654632509
7.7656564604405025	0.22087426572517446	5.323591253379008	-4.731013335606693	3.297012641060864	0.7507511074372988	1.3579680824341416	1.388699543429939	0.31708285116188656	0.39711430397971803	-0.4140601142932489	8.240770289520247	0.42989799165805304	16.790807095403714	0.9458107783637956	1.432438174271629	-9.086950208187224	5.8244075444236945	4.751302739384707	-12.636465195962616	5.8092072854147485	7.454011924974048	-10.787174465752813	4.992859253851698	5.457222702179132	7.841577466346863	-6.3362935900401265	4.166680815475861	0.9288105670989034	1.8585510308212174	1.9579659187643743	0.49893527773153196	0.5151000475938003	-0.6296054508907977	-3.992479055804479	0.8121319274143696	-4.639675920165715	1.6805134556908843	10.492250219200326	-21.838700405439436	15.396012551275392	-5.078814677475565	1.8452841626716834	-6.313587299709585	2.8578436607801025	7.395231292886443	-6.769587751174405	-5.393773089439431	0.6207840373716327	1.1080589297362315
14.064514336457526	0.39930488169194683	9.629522515198957	-8.556026781257376	5.961360011343955	1.3579680824341416	2.45734409972638	2.511907665130375	0.573713342773513	0.7179431885302027	-0.7492824716017101	14.908043382709907	0.7783698900706196	30.39083374424341	1.710713700972169	2.594296523935003	-16.453240148443687	10.542379720174804	8.608505516182504	-22.906465296209728	10.534616914628938	13.511779441919998	-19.546402319199263	9.049990057964784	9.885495275581098	14.17893933590961	-11.449453947085336	7.52784316758121	1.6777343713725095	3.3585695341297654	3.531764379112931	0.8998866541832536	0.9285115864571112	-1.1358741190613646	-7.212362939527993	1.467608987679506	-8.392315899399144	3.043241969301815	18.983945544453753	-39.56556808087331	27.904737920068076	-9.164576925995833	3.3290708753473015	-11.402750711929626	5.16172799552467	13.359903612015689	-12.232314861999704	-9.744297421217023	1.1220948215700097	2.0034805114255314
14.270755567915723	0.40762593509288486	9.841282020588668	-8.752664113140296	6.1052249650988	1.388699543429939	2.511907665130375	2.5746524300467746	0.5885045978152158	0.7365914630980678	-0.7679900999950352	15.256520273825993	0.7970574438098725	31.23257427278955	1.7607373607341292	2.666085160852586	-16.914346911349497	10.846290930905273	8.841580307955372	-23.498327951746095	10.80051220380817	13.856692034319886	-20.077693698592675	9.289834205906173	10.159349600308396	14.462928870487973	-11.670564594989527	7.68657179191118	1.6989404476932355	3.395083088925459	3.57512787600168	0.9141516459112603	0.9306881981907134	-1.1538053839562863	-7.278350607095405	1.47371568458343	-8.517964785818734	3.0850724168103745	19.39014979814078	-40.629932573601735	28.677060679844644	-9.373718194042324	3.41240739601085	-11.71105717312189	5.323265705126789	13.520319721758122	-12.419731310382117	-9.820172779378057	1.1300409916269334	2.0233368957223825
3.2621555392990813	0.09298785823677075	2.247303628411303	-1.9990105514328715	1.394948996087343	0.31708285116188656	0.573713342773513	0.5885045978152158	0.13464305096344806	0.16836537183037428	-0.1755610651142431	3.4828294802601594	0.182239661381159	7.150692526365256	0.40315442453925926	0.6105867073455093	-3.8762530648580813	2.486371633929631	2.02673366588605	-5.384733897488584	2.475504176728993	3.1738697912551057	-4.604473259112802	2.130547055191153	2.3301345991044133	3.296076554655471	-2.6567892146385854	1.7513718242822267	0.38522827585669983	0.7694331166669197	0.8089059891076539	0.2072376066961413	0.20930420337020428	-0.26145379178016503	-1.6459583004845197	0.33265506657870064	-1.9341539415493612	0.7010572922035846	4.416926228816019	-9.289518511724381	6.562480852350129	-2.1320710703351806	0.7771805940991005	-2.6709652525079717	1.2170594544616167	3.0662039624628177	-2.82280528177351	-2.222335225389861	0.25587371055199354	0.459011085051895
4.0807280228338625	0.11662690203493788	2.8145100400267946	-2.504003424965198	1.7475463106867337	0.39711430397971803	0.7179431885302027	0.7365914630980678	0.16836537183037428	0.2109020070575673	-0.21956819466970698	4.361007738358255	0.22770609149150076	8.932479597051099	0.5041327103005496	0.7618133687843528	-4.8369011120954095	3.103769111133164	2.5261375813070406	-6.707453578469604	3.08144225901046	3.95451106030353	-5.73691055342799	2.653205917951745	2.9044607936641573	4.134331717080167	-3.3378515479285817	2.1999310593985517	0.48522301560302705	0.9687726660708607	1.022103220053406	0.26165792680648087	0.26553154839594045	-0.33001332924721355	-2.0754464587880492	0.41965942429036435	-2.428988776518204	0.878531784667937	5.535214388193854	-11.593222254664829	8.180363117137603	-2.6854115505389493	0.978597097325654	-3.354781218797688	1.5265357623788194	3.8613432242441093	-3.5497872387022604	-2.8017216954893196	0.3222645156931646	0.5772752148637191
-4.225275205648446	-0.12130226456563678	-2.931950570106898	2.607915564349196	-1.8185118685579316	-0.4140601142932489	-0.7492824716017101	-0.7679900999950352	-0.1755610651142431	-0.21956819466970698	0.2293677185688056	-4.556065385282961	-0.23817302352437128	-9.333863330318518	-0.5257225676633193	-0.7979652320652818	5.054123303278757	-3.238227853538443	-2.6438660692527494	7.033520121922674	-3.2337469973321804	-4.149393228585354	6.001425663483383	-2.7776468511152004	-3.0346585623596094	-4.31094040428859	3.475368304721694	-2.2881552566188836	-0.5056144011261695	-1.0109206777870852	-1.0628973699638624	-0.2716933916462396	-0.2763573631804742	0.34347620467046386	2.1695633152016525	-0.4390235781508343	2.5457658556988783	-0.9230926239694441	-5.804083962725268	12.200808396634153	-8.61647153504779	2.792502822846057	-1.015667773485966	3.496079931540165	-1.5891017780514898	-4.021400429027172	3.6941713645297587	2.9196957854467334	-0.33595680311947185	-0.6017964881829877
84.03504126832887	2.417797006105505	58.35007152745697	-51.88179090910317	36.14932049872638	8.240770289520247	14.908043382709907	15.256520273825993	3.4828294802601594	4.361007738358255	-4.556065385282961	90.69119099267195	4.730721515197458	184.93496976762862	10.411855363483193	15.804539622048564	-100.00682275640509	64.03987799885057	52.307477842824554	-139.24825610812294	64.01076383990393	82.2036326585452	-118.66026876339689	54.92412065950402	59.98577339113039	86.05510406620598	-69.48388338850813	45.67865457510768	10.17493922921068	20.364423357775017	21.45184901229691	5.465400564694927	5.63297848269424	-6.914100995187799	-43.84824080852246	8.902704597029679	-51.11856364772413	18.52088003556748	115.91331261336175	-242.23422667287792	170.84832158818998	-55.8576592985576	20.271472153783524	-69.6252565259877	31.519164371474453	80.91369819363364	-74.06662391123535	-58.95708470192032	6.779508353975204	12.107463078312447
4.39613921568997	0.1258958871280782	3.0443623851187116	-2.706907488023581	1.886698890531569	0.42989799165805304	0.7783698900706196	0.7970574438098725	0.182239661381159	0.22770609149150076	-0.23817302352437128	4.730721515197458	0.24751275672578762	9.689961179350691	0.5451971561198009	0.8290339368389888	-5.248829545051369	3.361159622195827	2.7482333776711414	-7.3170840893324876	3.365970080260758	4.316871042363068	-6.238845326239365	2.888934574445567	3.1532822742497033	4.476103720594101	-3.606259697284085	2.3731479079188325	0.5250644035797947	1.0506081248046486	1.102274325358752	0.2815444629107231	0.286895037519932	-0.3560540573828104	-2.2547594836334506	0.4567946835781101	-2.646911014010699	0.9612107827425656	6.030074558012955	-12.683499969698321	8.96049748725502	-2.8916413019801444	1.0510315063068816	-3.6209751158065955	1.6446855086541456	4.176921079290125	-3.835679000181707	-3.034760378800254	0.3494180532415186	0.6258230407191833
170.0155532653599	4.9041300357050615	118.8143316756391	-105.7747680538952	73.83501721910973	16.790807095403714	30.39083374424341	31.23257427278955	7.150692526365256	8.932479597051099	-9.333863330318518	184.93496976762862	9.689961179350691	381.2443524386244	21.48897798090918	32.62440628886342	-206.67440799746004	132.48177376892275	108.10531001428355	-287.37600595384015	132.11366533173737	169.45335404119416	-245.48247082140335	113.5820473477903	124.15145888962947	174.14648794518942	-140.10586320367645	92.42173926794426	20.203759586391776	40.336554729306826	42.34187929116955	10.869508891714222	10.859503221888362	-13.744101859255169	-86.30525323900058	17.36878530024662	-102.21637322536041	37.08150495980581	234.97201646075365	-498.36640930097906	352.5637434900138	-112.7425867037826	41.106261446549134	-142.0826332021932	64.93339975923645	160.6126584823255	-148.20946967550734	-116.00672235373723	13.349794859363433	24.010573150558958
9.56756523603193	0.2763924517749893	6.693369430232479	-5.961797929715566	4.164896520418673	0.9458107783637956	1.710713700972169	1.7607373607341292	0.40315442453925926	0.5041327103005496	-0.5257225676633193	10.411855363483193	0.5451971561198009	21.48897798090918	1.2131918374597157	1.8366903171973388	-11.648251023678228	7.474078181461917	6.085258808238851	-16.154289726657662	7.421397481009005	9.522439119440048	-13.82022477938849	6.390173445667843	6.994883891560447	9.802314122094392	-7.890728987867005	5.210672872923138	1.135114786045804	2.263405931271332	2.381261465512616	0.6124053626040393	0.6085420599236167	-0.7736417012694511	-4.837374163715697	0.9715452582451448	-5.732002706092536	2.0755517351046056	13.201446684501756	-27.997141575494457	19.80106799979099	-6.364019718010747	2.32398809632583	-8.023527402392196	3.6738224325262787	9.023374493691302	-8.337441277720403	-6.5067796857591	0.7483920773994558	1.3471301596874106
14.404037488586226	0.41736414148186773	10.12729777186448	-9.016679254564027	6.291753677946393	1.432438174271629	2.594296523935003	2.666085160852586	0.6105867073455093	0.7618133687843528	-0.7979652320652818	15.804539622048564	0.8290339368389888	32.62440628886342	1.8366903171973388	2.7970956068027255	-17.686995805729264	11.326483422802635	9.260996145585048	-24.647642515146924	11.336122854178338	14.539921296389219	-21.022184267725574	9.730738588596378	10.62311040820552	14.84615475583269	-11.92794553057361	7.8658185192922465	1.717742933380549	3.431439973173266	3.5937559176452516	0.9224757766462662	0.9193995029263609	-1.1684617526220624	-7.347564038057925	1.4772943188974728	-8.736289486762482	3.1747114059039188	20.128250231514546	-42.88222859369672	30.363389146018715	-9.597503899816997	3.4961848954945776	-12.129637873630292	5.544859634033583	13.647492665768622	-12.598858551058878	-9.849539120058392	1.133604631571129	2.04064052598528
-92.3047072101774	-2.6530816734383262	-64.32824882056077	57.26486435661542	-39.98560776164931	-9.086950208187224	-16.453240148443687	-16.914346911349497	-3.8762530648580813	-4.8369011120954095	5.054123303278757	-100.00682275640509	-5.248829545051369	-206.67440799746004	-11.648251023678228	-17.686995805729264	112.17368049072289	-71.93155502810416	-58.6983555312566	155.98616722052472	-71.73599473466248	-91.9222675968121	133.37742033899096	-61.72138003267725	-67.46606856177011	-94.09004400997338	75.62450824750773	-49.921769417298	-10.87163343678599	-21.698128730263868	-22.73430667499829	-5.844889893566619	-5.804012404815738	7.3844088884849555	46.31435263047442	-9.311654570998734	55.009631750160956	-19.974978936696658	-126.70177804133883	269.4150748315527	-190.75681798946792	60.72938787985245	-22.169843277272626	76.66940025482921	-35.10978981812198	-86.46166559548374	79.93225817476565	62.353224120036394	-7.1807516332572074	-12.93513763297104
59.306755532906344	1.7017935834606452	41.249463644479555	-36.72670436969455	25.65890410927974	5.8244075444236945	10.542379720174804	10.846290930905273	2.486371633929631	3.103769111133164	-3.238227853538443	64.03987799885057	3.361159622195827	132.48177376892275	7.474078181461917	11.326483422802635	-71.93155502810416	46.16412170772319	37.614825871236796	-99.85548879597714	45.90820525111911	58.81762871371035	-85.50265265681699	39.55272527507082	43.27625974883848	60.26543753160386	-48.45097866216273	32.00911408320051	6.9529536287014295	13.865922530362088	14.541291198316136	3.7434385653255835	3.703274652254325	-4.723969908470945	-29.551895699486256	5.935877706098067	-35.10585698927165	12.735743575665085	80.93135355292017	-172.0473586544767	121.81226482629073	-38.91727863320526	14.22634740789936	-49.13465340630731	22.53361917402521	55.3120344811877	-51.19081169046281	-39.84840586300883	4.588984482475315	8.27180240692692
48.321044482115525	1.3861856343936227	33.63416490007548	-29.930584821406306	20.889104155603995	4.751302739384707	8.608505516182504	8.841580307955372	2.02673366588605	2.5261375813070406	-2.6438660692527494	52.307477842824554	2.7482333776711414	108.10531001428355	6.085258808238851	9.260996145585048	-58.6983555312566	37.614825871236796	30.749284099766342	-81.79423394120057	37.64032395823093	48.205048176546356	-69.87424465618741	32.35314312094499	35.32405516046221	49.19220553152017	-39.50502502035336	26.065001246750302	5.681557924696225	11.34826165717748	11.863160241060553	3.0478969548109958	3.0299102535402334	-3.8529239630188252	-24.22466852508615	4.874374956412274	-28.805830488414294	10.478059712449854	66.32574276426128	-141.2071932826272	100.02832850541542	-31.660854901906887	11.549258117714153	-39.995089678689276	18.302718109078288	45.18890962240473	-41.768080300141726	-32.60289955831265	3.7568902187439277	6.768233505221463
-128.33783480990832	-3.6840056453368404	-89.41966251590914	79.54697771694231	-55.47597923031692	-12.636465195962616	-22.906465296209728	-23.498327951746095	-5.384733897488584	-6.707453578469604	7.033520121922674	-139.24825610812294	-7.3170840893324876	-287.37600595384015	-16.154289726657662	-24.647642515146924	155.98616722052472	-99.85548879597714	-81.79423394120057	217.87050890839566	-100.30994006658	-128.46665456012397	185.7973341550349	-86.07430694749647	-93.85443073145471	-130.94984978713774	105.1240172397714	-69.28832430004942	-15.15464140686021	-30.302563967112565	-31.63160609381553	-8.112924073960917	-8.105415526201574	10.268699908165926	64.79358769129989	-13.056756658652956	77.01995784665678	-28.054997497320137	-177.077980313528	376.9998985958884	-267.06821171582857	84.1761522656623	-30.654503050074343	106.30182341634838	-48.548377060348415	-120.50918449464525	111.23270419007633	87.06964975184277	-10.035146758744778	-18.06355592104571
59.12418843453519	1.693203526158896	41.11283389887261	-36.564520214866	25.493705048391426	5.8092072854147485	10.534616914628938	10.80051220380817	2.475504176728993	3.08144225901046	-3.2337469973321804	64.01076383990393	3.365970080260758	132.11366533173737	7.421397481009005	11.336122854178338	-71.73599473466248	45.90820525111911	37.64032395823093	-100.30994006658	46.20308368849064	59.14429887237318	-85.51283211648419	39.62943642720165	43.18450973313808	60.19145650533419	-48.297156847612264	31.82615700984084	6.96304714873311	13.928408908248603	14.519205210366987	3.7230184083470594	3.7203277216389004	-4.712754175942874	-29.77348060059387	6.00257442623856	-35.41510639532656	12.913540942296883	81.40316114970054	-173.38866673219104	122.86087392664224	-38.61821262674505	14.059827764773406	-48.78054293944683	22.27106677021233	55.378880405045095	-51.11780991977841	-40.019264877166464	4.614518886644111	8.307573799268877
75.46888290688645	2.1724754274965616	52.725970804360045	-46.90489865724019	32.70164440899501	7.454011924974048	13.511779441919998	13.856692034319886	3.1738697912551057	3.95451106030353	-4.149393228585354	82.2036326585452	4.316871042363068	169.45335404119416	9.522439119440048	14.539921296389219	-91.9222675968121	58.81762871371035	48.205048176546356	-128.46665456012397	59.14429887237318	75.7830666053879	-109.45203375728234	50.70831239599221	55.2722697805146	77.30773757918196	-62.07447770925701	40.8920352324543	8.963335092564964	17.92994019991703	18.722435549208583	4.797147297532903	4.808937264362984	-6.076969125048267	-38.39655115267838	7.741874580731783	-45.602137135931365	16.610726114559245	104.76012961320762	-222.9315406248936	157.88644669046093	-49.745115714853206	18.098300686416017	-62.79200968737811	28.6433307545111	71.25334737880044	-65.70010693682035	-51.525390362992496	5.936616246221488	10.677934361063992
-110.13737983788573	-3.1482144459424934	-76.39590293048192	67.97782700512138	-47.45329280432688	-10.787174465752813	-19.546402319199263	-20.077693698592675	-4.604473259112802	-5.73691055342799	6.001425663483383	-118.66026876339689	-6.238845326239365	-245.48247082140335	-13.82022477938849	-21.022184267725574	133.37742033899096	-85.50265265681699	-69.87424465618741	185.7973341550349	-85.51283211648419	-109.45203375728234	158.85175621084866	-73.55389798608579	-80.32489591443405	-111.60130296784475	89.60036989772308	-59.143253998886145	-12.868256689521521	-25.695659710770897	-26.845377203288997	-6.902945368926039	-6.842430659901499	8.718978163651048	54.769502151346785	-11.016734506929401	65.17894983290495	-23.71406588619611	-150.15811450218212	319.8062291696485	-226.60196167434924	71.72490914836747	-26.185725172394427	90.63572437037605	-41.5164121283241	-102.38719219036724	94.72492656484306	73.82031278351066	-8.510050486457914	-15.341939448924593
51.073126392202305	1.4569818322850612	35.36240562284811	-31.45794354087707	21.95309176698192	4.992859253851698	9.049990057964784	9.289834205906173	2.130547055191153	2.653205917951745	-2.7776468511152004	54.92412065950402	2.888934574445567	113.5820473477903	6.390173445667843	9.730738588596378	-61.72138003267725	39.55272527507082	32.35314312094499	-86.07430694749647	39.62943642720165	50.70831239599221	-73.55389798608579	34.068994428497426	37.1823496979544	51.66380885592888	-41.466706809410546	27.361544451686395	5.959547280687897	11.905610370184139	12.425144342070737	3.1932441087405894	3.1698503782742997	-4.034196756586802	-25.37983258932477	5.108742135730389	-30.205148765463107	10.999019110763424	69.5391636414949	-148.09774084167665	104.9469055113583	-33.15689107168475	12.099103263830312	-41.89337343233572	19.176198873554984	47.422762067442704	-43.859706662475084	-34.2087925056635	3.9449805349632885	7.110914482689864
55.83930492681331	1.5938540082699968	38.66153464323819	-34.40533990107822	24.02655956654625	5.457222702179132	9.885495275581098	10.159349600308396	2.3301345991044133	2.9044607936641573	-3.0346585623596094	59.98577339113039	3.1532822742497033	124.15145888962947	6.994883891560447	10.62311040820552	-67.46606856177011	43.27625974883848	35.32405516046221	-93.85443073145471	43.18450973313808	55.2722697805146	-80.32489591443405	37.1823496979544	40.63639542736486	56.44135197880043	-45.33072448915961	29.93716715681392	6.504716069538029	12.98147964607053	13.574626320027189	3.493295711434536	3.4560956985921667	-4.408454235676229	-27.644024247231606	5.557871370126954	-32.884420863046934	11.954424941105374	75.7806808291962	-161.28940964882767	114.26667034895335	-36.29703886431487	13.263483915413758	-45.852715547562845	21.020867805566336	51.76650923807907	-47.92008010112533	-37.304260194904764	4.300210522232462	7.754409239034264
81.07409270159825	2.3127718667737005	55.61445839143866	-49.389870681298085	34.378771594661856	7.841577466346863	14.17893933590961	14.462928870487973	3.296076554655471	4.134331717080167	-4.31094040428859	86.05510406620598	4.476103720594101	174.14648794518942	9.802314122094392	14.84615475583269	-94.09004400997338	60.26543753160386	49.19220553152017	-130.94984978713774	60.19145650533419	77.30773757918196	-111.60130296784475	51.66380885592888	56.44135197880043	82.26673098745395	-66.62552011418036	43.712782935392084	9.86327161723661	19.768495161437002	20.87269670743155	5.292318104522444	5.573719422528787	-6.682493083234018	-42.648061890717216	8.723140683054943	-49.06351820435997	17.75448201511849	109.9955441691358	-226.87055126927856	159.65174437971095	-53.376800159046184	19.332747341805266	-65.90000935440057	29.653038939510505	78.53049982106215	-71.50776333523328	-57.59397587495783	6.62363603361517	11.769286028886977
-65.58797190515915	-1.8728895902034897	-44.95332689906767	39.915792314276075	-27.778582999162364	-6.3362935900401265	-11.449453947085336	-11.670564594989527	-2.6567892146385854	-3.3378515479285817	3.475368304721694	-69.48388338850813	-3.606259697284085	-140.10586320367645	-7.890728987867005	-11.92794553057361	75.62450824750773	-48.45097866216273	-39.50502502035336	105.1240172397714	-48.297156847612264	-62.07447770925701	89.60036989772308	-41.466706809410546	-45.33072448915961	-66.62552011418036	54.0603553834442	-35.44503760269537	-8.039458911677045	-16.113005431322893	-17.0723813532365	-4.321090522933033	-4.590202115821002	5.452648023739805	34.81780931297585	-7.134730775514658	39.81254377236827	-14.380458075463663	-88.87397976523246	182.19151891675477	-128.0408162145584	43.35356461056478	-15.689218693472847	53.28212996459308	-23.911840919070446	-64.0117533084936	58.15172639877534	47.05010579118908	-5.406364209396623	-9.585410021342154
43.23382505212981	1.2308380154302694	29.56340798348647	-26.263279549765013	18.29378900044909	4.166680815475861	7.52784316758121	7.68657179191118	1.7513718242822267	2.1999310593985517	-2.2881552566188836	45.67865457510768	2.3731479079188325	92.42173926794426	5.210672872923138	7.8658185192922465	-49.921769417298	32.00911408320051	26.065001246750302	-69.28832430004942	31.82615700984084	40.8920352324543	-59.143253998886145	27.361544451686395	29.93716715681392	43.712782935392084	-35.44503760269537	23.27544711385445	5.242268552765074	10.492149884179916	11.12055342175063	2.823614751265769	2.9654817059368086	-3.5595532645569077	-22.61319569468541	4.6179735787430625	-25.978979126887634	9.379806646398453	58.2647704678598	-119.8917850922178	84.30914186070252	-28.460233711908803	10.321895974529816	-35.08240688726796	15.797029985066176	41.74397320214266	-38.03675186605791	-30.584696374971752	3.5149767430710126	6.24696086098154
9.58052492941102	0.2760495192142576	6.593862458931809	-5.843851749172631	4.054812247831942	0.9288105670989034	1.6777343713725095	1.6989404476932355	0.38522827585669983	0.48522301560302705	-0.5056144011261695	10.17493922921068	0.5250644035797947	20.203759586391776	1.135114786045804	1.717742933380549	-10.87163343678599	6.9529536287014295	5.681557924696225	-15.15464140686021	6.96304714873311	8.963335092564964	-12.868256689521521	5.959547280687897	6.504716069538029	9.86327161723661	-8.039458911677045	5.242268552765074	1.2229572758716147	2.4617114882759608	2.6143830072217833	0.6539429762660388	0.7265741495610977	-0.8263544659568872	-5.366260549872601	1.1144941044432415	-5.998261108400658	2.1646215495321934	13.11484932826035	-26.33705404993144	18.441926539645827	-6.419649098798038	2.306329924421639	-7.767717767106907	3.438892775049616	9.739460750886082	-8.74231610157197	-7.250674259474792	0.8322039697486753	1.4607228237766787
19.13021491605216	0.5524846788019973	13.19429499310935	-11.687000702224623	8.101997831261986	1.8585510308212174	3.3585695341297654	3.395083088925459	0.7694331166669197	0.9687726660708607	-1.0109206777870852	20.364423357775017	1.0506081248046486	40.336554729306826	2.263405931271332	3.431439973173266	-21.698128730263868	13.865922530362088	11.34826165717748	-30.302563967112565	13.928408908248603	17.92994019991703	-25.695659710770897	11.905610370184139	12.98147964607053	19.768495161437002	-16.113005431322893	10.492149884179916	2.4617114882759608	4.963627850535156	5.257171982651295	1.311345265567327	1.470017737555904	-1.6589839242478888	-10.839419100663019	2.259273443409061	-12.078909781545189	4.364419424725109	26.306034803536996	-52.70235519389785	36.89442630799389	-12.834182917516864	4.602430360388283	-15.506162831371862	6.847838049154833	19.607308448315862	-17.558581210731646	-14.639068327006123	1.6810681588422407	2.94524044372751
20.00634832363536	0.5832538696374768	13.894446727798265	-12.317442622145723	8.544463729398691	1.9579659187643743	3.531764379112931	3.57512787600168	0.8089059891076539	1.022103220053406	-1.0628973699638624	21.45184901229691	1.102274325358752	42.34187929116955	2.381261465512616	3.5937559176452516	-22.73430667499829	14.541291198316136	11.863160241060553	-31.63160609381553	14.519205210366987	18.722435549208583	-26.845377203288997	12.425144342070737	13.574626320027189	20.87269670743155	-17.0723813532365	11.12055342175063	2.6143830072217833	5.257171982651295	5.6393259522922605	1.4069851894339904	1.5819914311386674	-1.777639467865678	-11.508824077152957	2.3894735499072848	-12.748011278372022	4.580621069745893	27.723815079403927	-55.17477177673611	38.55222195513901	-13.70422432050819	4.9132273097178985	-16.448320881311616	7.245227143521067	20.795025908914614	-18.596926347828486	-15.509733992445392	1.7742426741717179	3.1053635874295655
5.140418403354292	0.14837627485482754	3.540923419174065	-3.1420302148636576	2.183430465469998	0.49893527773153196	0.8998866541832536	0.9141516459112603	0.2072376066961413	0.26165792680648087	-0.2716933916462396	5.465400564694927	0.2815444629107231	10.869508891714222	0.6124053626040393	0.9224757766462662	-5.844889893566619	3.7434385653255835	3.0478969548109958	-8.112924073960917	3.7230184083470594	4.797147297532903	-6.902945368926039	3.1932441087405894	3.493295711434536	5.292318104522444	-4.321090522933033	2.823614751265769	0.6539429762660388	1.311345265567327	1.4069851894339904	0.3534356540642661	0.3879444265410584	-0.4456486758195811	-2.8548315318618718	0.5885581256550438	-3.1978011327068656	1.1489091652735741	7.029015619524514	-14.119571074473383	9.880244820890232	-3.4780363121333124	1.2524476708975527	-4.204442328692498	1.8651009832594925	5.203339008546408	-4.6833898105532095	-3.8553715696196105	0.44138001538257915	0.7764444511660079
5.1848537000474755	0.15469177008539287	3.658723445525406	-3.2345428391826383	2.2337995297035054	0.5151000475938003	0.9285115864571112	0.9306881981907134	0.20930420337020428	0.26553154839594045	-0.2763573631804742	5.63297848269424	0.286895037519932	10.859503221888362	0.6085420599236167	0.9193995029263609	-5.804012404815738	3.703274652254325	3.0299102535402334	-8.105415526201574	3.7203277216389004	4.808937264362984	-6.842430659901499	3.1698503782742997	3.4560956985921667	5.573719422528787	-4.590202115821002	2.9654817059368086	0.7265741495610977	1.470017737555904	1.5819914311386674	0.3879444265410584	0.46449418830701844	-0.4912505452995011	-3.258375893234123	0.6890761234360654	-3.489693365356296	1.2515057805822742	7.353807473982349	-14.170676944124372	9.847148433098926	-3.6577596818836318	1.2972147109322036	-4.284733085053587	1.848529688083471	5.778527757969691	-5.078360512009173	-4.386671204767225	0.5006379601007043	0.8640141706085402
-6.388558086406318	-0.1867589202810339	-4.462030662766229	3.960409507890642	-2.7506137852427495	-0.6296054508907977	-1.1358741190613646	-1.1538053839562863	-0.26145379178016503	-0.33001332924721355	0.34347620467046386	-6.914100995187799	-0.3560540573828104	-13.744101859255169	-0.7736417012694511	-1.1684617526220624	7.3844088884849555	-4.723969908470945	-3.8529239630188252	10.268699908165926	-4.712754175942874	-6.076969125048267	8.718978163651048	-4.034196756586802	-4.408454235676229	-6.682493083234018	5.452648023739805	-3.5595532645569077	-0.8263544659568872	-1.6589839242478888	-1.777639467865678	-0.4456486758195811	-0.4912505452995011	0.5639689102206863	3.626694622883083	-0.7477191560522024	4.064181101900406	-1.460748427561042	-8.933710895482603	17.979737331036834	-12.583932561629018	4.397008067627945	-1.5800559273693582	5.32414868367444	-2.359194074054541	-6.566080787832026	5.9020029582137985	4.867646472524485	-0.556748530743431	-0.9789479885583884
-40.32705699188079	-1.1863191932688542	-28.304334689840978	25.069096695590634	-17.356299515930093	-3.992479055804479	-7.212362939527993	-7.278350607095405	-1.6459583004845197	-2.0754464587880492	2.1695633152016525	-43.84824080852246	-2.2547594836334506	-86.30525323900058	-4.837374163715697	-7.347564038057925	46.31435263047442	-29.551895699486256	-24.22466852508615	64.79358769129989	-29.77348060059387	-38.39655115267838	54.769502151346785	-25.37983258932477	-27.644024247231606	-42.648061890717216	34.81780931297585	-22.61319569468541	-5.366260549872601	-10.839419100663019	-11.508824077152957	-2.8548315318618718	-3.258375893234123	3.626694622883083	23.862369068633328	-4.986492084260622	26.385748623192626	-9.519812518345713	-57.07796627547909	113.63105387869477	-79.42797328821732	27.80679774971383	-9.92661470562649	33.43758407869839	-14.675554146497399	-42.663526585354546	38.005319296786304	31.97627247604519	-3.6631916432480653	-6.395093371682894
8.219249025660437	0.24225520313048496	5.764426273681127	-5.096843431241545	3.5216175996459333	0.8121319274143696	1.467608987679506	1.47371568458343	0.33265506657870064	0.41965942429036435	-0.4390235781508343	8.902704597029679	0.4567946835781101	17.36878530024662	0.9715452582451448	1.4772943188974728	-9.311654570998734	5.935877706098067	4.874374956412274	-13.056756658652956	6.00257442623856	7.741874580731783	-11.016734506929401	5.108742135730389	5.557871370126954	8.723140683054943	-7.134730775514658	4.6179735787430625	1.1144941044432415	2.259273443409061	2.3894735499072848	0.5885581256550438	0.6890761234360654	-0.7477191560522024	-4.986492084260622	1.0529909015835823	-5.443593454428964	1.966851521093238	11.616386242431705	-22.839019611098184	15.93567544465728	-5.6564697455868185	2.011615945149046	-6.744453814469665	2.9380202806272737	8.871833839190531	-7.849554356608799	-6.706362084226489	0.769246740391723	1.3349849932076427
-46.98346433162456	-1.3678925021497916	-32.842845300331334	29.137892339452375	-20.21786142423697	-4.639675920165715	-8.392315899399144	-8.517964785818734	-1.9341539415493612	-2.428988776518204	2.5457658556988783	-51.11856364772413	-2.646911014010699	-102.21637322536041	-5.732002706092536	-8.736289486762482	55.009631750160956	-35.10585698927165	-28.805830488414294	77.01995784665678	-35.41510639532656	-45.602137135931365	65.17894983290495	-30.205148765463107	-32.884420863046934	-49.06351820435997	39.81254377236827	-25.978979126887634	-5.998261108400658	-12.078909781545189	-12.748011278372022	-3.1978011327068656	-3.489693365356296	4.064181101900406	26.385748623192626	-5.443593454428964	29.976633759846074	-10.856721357701417	-66.33037070674676	135.44745624181746	-95.0920720357241	31.91533849966086	-11.458650536863653	39.103304011558194	-17.381965339039592	-47.671159087500904	42.96845152296315	35.295461930716336	-4.052128836165608	-7.146319245837692
17.098207729523565	0.4948376834145354	11.897364429840874	-10.549280100729629	7.31546146320343	1.6805134556908843	3.043241969301815	3.0850724168103745	0.7010572922035846	0.878531784667937	-0.9230926239694441	18.52088003556748	0.9612107827425656	37.08150495980581	2.0755517351046056	3.1747114059039188	-19.974978936696658	12.735743575665085	10.478059712449854	-28.054997497320137	12.913540942296883	16.610726114559245	-23.71406588619611	10.999019110763424	11.954424941105374	17.75448201511849	-14.380458075463663	9.379806646398453	2.1646215495321934	4.364419424725109	4.580621069745893	1.1489091652735741	1.2515057805822742	-1.460748427561042	-9.519812518345713	1.966851521093238	-10.856721357701417	3.945557032082202	24.044393893615773	-49.285607706245315	34.63850776167714	-11.480902926881214	4.120342830693735	-14.103480249067685	6.2703952017627635	17.214310950636786	-15.525367194109812	-12.749861840724787	1.4664730316248313	2.5879467317595064
105.59689894374105	3.0732877291908625	74.15273209862981	-65.92302783387862	45.856564651024605	10.492250219200326	18.983945544453753	19.39014979814078	4.416926228816019	5.535214388193854	-5.804083962725268	115.91331261336175	6.030074558012955	234.97201646075365	13.201446684501756	20.128250231514546	-126.70177804133883	80.93135355292017	66.32574276426128	-177.077980313528	81.40316114970054	104.76012961320762	-150.15811450218212	69.5391636414949	75.7806808291962	109.9955441691358	-88.87397976523246	58.2647704678598	13.11484932826035	26.306034803536996	27.723815079403927	7.029015619524514	7.353807473982349	-8.933710895482603	-57.07796627547909	11.616386242431705	-66.33037070674676	24.044393893615773	149.80877842671427	-312.32480808200165	220.00234610856967	-71.6881262541744	25.88503169512629	-89.18083459991742	40.11144741743106	104.1274333262063	-94.86006209933862	-76.16170739020554	8.746705864181346	15.570238868769525
-216.10140063283887	-6.339525815519681	-153.99438149654654	137.14904218809065	-95.57081575629597	-21.838700405439436	-39.56556808087331	-40.629932573601735	-9.289518511724381	-11.593222254664829	12.200808396634153	-242.23422667287792	-12.683499969698321	-498.36640930097906	-27.997141575494457	-42.88222859369672	269.4150748315527	-172.0473586544767	-141.2071932826272	376.9998985958884	-173.38866673219104	-222.9315406248936	319.8062291696485	-148.09774084167665	-161.28940964882767	-226.87055126927856	182.19151891675477	-119.8917850922178	-26.33705404993144	-52.70235519389785	-55.17477177673611	-14.119571074473383	-14.170676944124372	17.979737331036834	113.63105387869477	-22.839019611098184	135.44745624181746	-49.285607706245315	-312.32480808200165	667.7636854570097	-472.5789792524102	147.31809118590436	-53.424370192248524	186.53746303060638	-84.89274288150052	-208.82957943237398	192.21596763639937	150.94739986559176	-17.351827129839183	-31.189539966194385
151.7863293544056	4.461764243338461	108.53410269108612	-96.68220032210974	67.38936136296138	15.396012551275392	27.904737920068076	28.677060679844644	6.562480852350129	8.180363117137603	-8.61647153504779	170.84832158818998	8.96049748725502	352.5637434900138	19.80106799979099	30.363389146018715	-190.75681798946792	121.81226482629073	100.02832850541542	-267.06821171582857	122.86087392664224	157.88644669046093	-226.60196167434924	104.9469055113583	114.26667034895335	159.65174437971095	-128.0408162145584	84.30914186070252	18.441926539645827	36.89442630799389	38.55222195513901	9.880244820890232	9.847148433098926	-12.583932561629018	-79.42797328821732	15.93567544465728	-95.0920720357241	34.63850776167714	220.00234610856967	-472.5789792524102	334.82740423582914	-103.45137722226588	37.54636792308759	-131.40322362347453	59.93946104615926	146.20798101630623	-134.82615717502964	-105.47143600735387	12.128087805784006	21.83889105972965
-51.614902682333806	-1.4979513583585162	-35.961404048038524	31.983934497568924	-22.28140618955288	-5.078814677475565	-9.164576925995833	-9.373718194042324	-2.1320710703351806	-2.6854115505389493	2.792502822846057	-55.8576592985576	-2.8916413019801444	-112.7425867037826	-6.364019718010747	-9.597503899816997	60.72938787985245	-38.91727863320526	-31.660854901906887	84.1761522656623	-38.61821262674505	-49.745115714853206	71.72490914836747	-33.15689107168475	-36.29703886431487	-53.376800159046184	43.35356461056478	-28.460233711908803	-6.419649098798038	-12.834182917516864	-13.70422432050819	-3.4780363121333124	-3.6577596818836318	4.397008067627945	27.80679774971383	-5.6564697455868185	31.91533849966086	-11.480902926881214	-71.6881262541744	147.31809118590436	-103.45137722226588	35.14844442922951	-12.725059725841616	43.28583094576794	-19.4509662857231	-51.00309575945145	46.40652773407346	37.33049783164299	-4.276316827189068	-7.5951590265557964
18.868565691133984	0.5441720669987812	13.07285445739316	-11.632840241500775	8.114261753767419	1.8452841626716834	3.3290708753473015	3.41240739601085	0.7771805940991005	0.978597097325654	-1.015667773485966	20.271472153783524	1.0510315063068816	41.106261446549134	2.32398809632583	3.4961848954945776	-22.169843277272626	14.22634740789936	11.549258117714153	-30.654503050074343	14.059827764773406	18.098300686416017	-26.185725172394427	12.099103263830312	13.263483915413758	19.332747341805266	-15.689218693472847	10.321895974529816	2.306329924421639	4.602430360388283	4.9132273097178985	1.2524476708975527	1.2972147109322036	-1.5800559273693582	-9.92661470562649	2.011615945149046	-11.458650536863653	4.120342830693735	25.88503169512629	-53.424370192248524	37.54636792308759	-12.725059725841616	4.622698913535032	-15.728792721233791	7.102237429419106	18.33403367052699	-16.750922113992885	-13.36594425808244	1.5321437984312325	2.7296645502939634
-63.60416759159548	-1.8505496262622971	-44.639177050145136	39.75364223124661	-27.734002472652257	-6.313587299709585	-11.402750711929626	-11.71105717312189	-2.6709652525079717	-3.354781218797688	3.496079931540165	-69.6252565259877	-3.6209751158065955	-142.0826332021932	-8.023527402392196	-12.129637873630292	76.66940025482921	-49.13465340630731	-39.995089678689276	106.30182341634838	-48.78054293944683	-62.79200968737811	90.63572437037605	-41.89337343233572	-45.852715547562845	-65.90000935440057	53.28212996459308	-35.08240688726796	-7.767717767106907	-15.506162831371862	-16.448320881311616	-4.204442328692498	-4.284733085053587	5.32414868367444	33.43758407869839	-6.744453814469665	39.103304011558194	-14.103480249067685	-89.18083459991742	186.53746303060638	-131.40322362347453	43.28583094576794	-15.728792721233791	54.06104729106515	-24.520250189947443	-61.67420419366175	56.55899643675137	44.763475002617994	-5.134918200307787	-9.184712619142148
28.64070080608735	0.8350285863445451	20.199689671660174	-18.010680201976896	12.589217995688731	2.8578436607801025	5.16172799552467	5.323265705126789	1.2170594544616167	1.5265357623788194	-1.5891017780514898	31.519164371474453	1.6446855086541456	64.93339975923645	3.6738224325262787	5.544859634033583	-35.10978981812198	22.53361917402521	18.302718109078288	-48.548377060348415	22.27106677021233	28.6433307545111	-41.5164121283241	19.176198873554984	21.020867805566336	29.653038939510505	-23.911840919070446	15.797029985066176	3.438892775049616	6.847838049154833	7.245227143521067	1.8651009832594925	1.848529688083471	-2.359194074054541	-14.675554146497399	2.9380202806272737	-17.381965339039592	6.2703952017627635	40.11144741743106	-84.89274288150052	59.93946104615926	-19.4509662857231	7.102237429419106	-24.520250189947443	11.22289716235082	27.303002692810605	-25.2187857686201	-19.666397139567838	2.257519013455144	4.062211783558516
77.05846643518984	2.20079847192236	52.54263284529024	-46.54795114935185	32.29678218318335	7.395231292886443	13.359903612015689	13.520319721758122	3.0662039624628177	3.8613432242441093	-4.021400429027172	80.91369819363364	4.176921079290125	160.6126584823255	9.023374493691302	13.647492665768622	-86.46166559548374	55.3120344811877	45.18890962240473	-120.50918449464525	55.378880405045095	71.25334737880044	-102.38719219036724	47.422762067442704	51.76650923807907	78.53049982106215	-64.0117533084936	41.74397320214266	9.739460750886082	19.607308448315862	20.795025908914614	5.203339008546408	5.778527757969691	-6.566080787832026	-42.663526585354546	8.871833839190531	-47.671159087500904	17.214310950636786	104.1274333262063	-208.82957943237398	146.20798101630623	-51.00309575945145	18.33403367052699	-61.67420419366175	27.303002692810605	77.63624651475693	-69.70375307846317	-57.83306486668922	6.645250665646642	11.662222005637743
-71.08777642184855	-2.0100027956735547	-48.09849311468026	42.64712072325933	-29.6378270180353	-6.769587751174405	-12.232314861999704	-12.419731310382117	-2.82280528177351	-3.5497872387022604	3.6941713645297587	-74.06662391123535	-3.835679000181707	-148.20946967550734	-8.337441277720403	-12.598858551058878	79.93225817476565	-51.19081169046281	-41.768080300141726	111.23270419007633	-51.11780991977841	-65.70010693682035	94.72492656484306	-43.859706662475084	-47.92008010112533	-71.50776333523328	58.15172639877534	-38.03675186605791	-8.74231610157197	-17.558581210731646	-18.596926347828486	-4.6833898105532095	-5.078360512009173	5.9020029582137985	38.005319296786304	-7.849554356608799	42.96845152296315	-15.525367194109812	-94.86006209933862	192.21596763639937	-134.82615717502964	46.40652773407346	-16.750922113992885	56.55899643675137	-25.2187857686201	-69.70375307846317	62.991471992862955	51.58050863868194	-5.932416218424853	-10.466947793863877
-56.182957992245555	-1.6105570069645725	-38.34761915200156	33.92798760521839	-23.497670830251813	-5.393773089439431	-9.744297421217023	-9.820172779378057	-2.222335225389861	-2.8017216954893196	2.9196957854467334	-58.95708470192032	-3.034760378800254	-116.00672235373723	-6.5067796857591	-9.849539120058392	62.353224120036394	-39.84840586300883	-32.60289955831265	87.06964975184277	-40.019264877166464	-51.525390362992496	73.82031278351066	-34.2087925056635	-37.304260194904764	-57.59397587495783	47.05010579118908	-30.584696374971752	-7.250674259474792	-14.639068327006123	-15.509733992445392	-3.8553715696196105	-4.386671204767225	4.867646472524485	31.97627247604519	-6.706362084226489	35.295461930716336	-12.749861840724787	-76.16170739020554	150.94739986559176	-105.47143600735387	37.33049783164299	-13.36594425808244	44.763475002617994	-19.666397139567838	-57.83306486668922	51.58050863868194	43.409514807916416	-4.989210809173798	-8.706518927724268
6.546505755994923	0.18545862997567916	4.416777670822005	-3.9058566271208774	2.704784573991295	0.6207840373716327	1.1220948215700097	1.1300409916269334	0.25587371055199354	0.3222645156931646	-0.33595680311947185	6.779508353975204	0.3494180532415186	13.349794859363433	0.7483920773994558	1.133604631571129	-7.1807516332572074	4.588984482475315	3.7568902187439277	-10.035146758744778	4.614518886644111	5.936616246221488	-8.510050486457914	3.9449805349632885	4.300210522232462	6.62363603361517	-5.406364209396623	3.5149767430710126	0.8322039697486753	1.6810681588422407	1.7742426741717179	0.44138001538257915	0.5006379601007043	-0.556748530743431	-3.6631916432480653	0.769246740391723	-4.052128836165608	1.4664730316248313	8.746705864181346	-17.351827129839183	12.128087805784006	-4.276316827189068	1.5321437984312325	-5.134918200307787	2.257519013455144	6.645250665646642	-5.932416218424853	-4.989210809173798	0.5745245581523266	1.0030681326894464
11.735376775004548	0.3301648337851111	7.88141236634689	-6.975176241500756	4.836392654632509	1.1080589297362315	2.0034805114255314	2.0233368957223825	0.459011085051895	0.5772752148637191	-0.6017964881829877	12.107463078312447	0.6258230407191833	24.010573150558958	1.3471301596874106	2.04064052598528	-12.93513763297104	8.27180240692692	6.768233505221463	-18.06355592104571	8.307573799268877	10.677934361063992	-15.341939448924593	7.110914482689864	7.754409239034264	11.769286028886977	-9.585410021342154	6.24696086098154	1.4607228237766787	2.94524044372751	3.1053635874295655	0.7764444511660079	0.8640141706085402	-0.9789479885583884	-6.395093371682894	1.3349849932076427	-7.146319245837692	2.5879467317595064	15.570238868769525	-31.189539966194385	21.83889105972965	-7.5951590265557964	2.7296645502939634	-9.184712619142148	4.062211783558516	11.662222005637743	-10.466947793863877	-8.706518927724268	1.0030681326894464	1.7592217055700807
62.58845048139032	1.7610701466961995	41.934399914884	-37.09099225916652	25.699330834894642	5.892074973440121	10.647581604122491	10.732229187256923	2.4308829571342367	3.0623952219616375	-3.188894482123014	64.31024703133824	3.3152335894030482	126.79860333573899	7.1138919209779266	10.760779209409842	-68.22242138451864	43.624213862202495	35.67619815805369	-95.22594410295235	43.77952180020125	56.31520759201997	-80.83565847318951	37.46352009688219	40.86449833887401	62.804989503015705	-51.26677863337895	33.362663838429576	7.8701432157692786	15.880228969192421	16.785068864864183	4.183937697041887	4.716888660921028	-5.270894633202247	-34.54555139534073	7.239543756377403	-38.287221969573416	13.847497740109029	82.82798685418177	-164.46174554335968	114.95293776736007	-40.592471094229275	14.563237855066603	-48.7732539673194	21.472125375248815	62.86070703350318	-56.20973440934987	-47.11540096001646	5.4259440865050435	9.484354456793255
-56.279580019008336	-1.5927569680174751	-37.848988652285904	33.46997673127671	-23.178517139697874	-5.317462778303283	-9.60267819334495	-9.667480563499215	-2.1864358518123366	-2.7593821780062586	2.8704489465179743	-58.014280135479424	-2.9826494411225073	-113.82476288070859	-6.387112385824368	-9.648511291681535	61.15874569820184	-39.10404315493226	-31.960025775861084	85.31113078312667	-39.20276074799392	-50.477018159291426	72.37664335592339	-33.536141003775825	-36.59298613645686	-56.85632918403913	46.51251905159179	-30.232848210071488	-7.183803599386248	-14.498245992774903	-15.386555282256426	-3.8255558309565774	-4.359995801919155	4.817652679662242	31.614246263903205	-6.639261542280629	34.79105398127734	-12.55978866334838	-74.85303314114019	147.55368212565412	-102.97762538379935	36.86546700693533	-13.20399208007352	44.040239862129276	-19.31023963133488	-57.367972704587814	51.13357186425357	43.11767947218132	-4.959407554332151	-8.645304102740084
42.92744636310441	1.2329508069600505	29.233640819320488	-25.839060463963573	17.872554007778962	4.107949188646992	7.414476167904809	7.446969381530665	1.68068522327571	2.124953582637162	-2.210517786968863	44.82158818617493	2.296647431922562	87.30968279159465	4.895985005481454	7.395308355406868	-46.82545730958998	29.917931424768717	24.462915748492886	-65.35402629316442	30.022314587551353	38.704411286530004	-55.34880947510819	25.64702027092539	27.975399806336565	44.131990460432476	-36.193748860999214	23.468927847838298	5.646444637598789	11.411119364950073	12.151438724423064	3.0056751118843086	3.4918383712683116	-3.788746918600041	-24.998357389149884	5.27334418275221	-27.222922545235384	9.812106556406079	58.05051338003767	-113.33636609268876	78.95570539833369	-28.68777571858558	10.239601513451625	-34.00857357282909	14.817660231133749	45.064501308559706	-39.94621829041496	-34.03741133354207	3.908407287578357	6.783550593382853
8.336523915037267	0.23274347954410352	5.531800417547555	-4.893131127839209	3.3914109173331664	0.7768041997479708	1.4026012776373955	1.4139852872721468	0.3200360018896312	0.4038747568169052	-0.4195991658704628	8.469237724317601	0.43581324793807746	16.662188511674913	0.9358604286699882	1.4116759693774827	-8.958210775244808	5.7320306748185095	4.679298786047874	-12.47913556494252	5.7337731239922665	7.3797673084273105	-10.60175644529312	4.911212691362974	5.362870559091333	8.288664413249686	-6.777877302670942	4.412601045442189	1.0412759420318434	2.098065910741423	2.228905092522894	0.5561537881281482	0.6264525491031294	-0.6991238241470916	-4.560866691984598	0.9544773204146609	-5.043358836123953	1.8201584724432367	10.899951499617007	-21.548439135277413	15.04306104292074	-5.3786839154757855	1.930795195300513	-6.43995532436851	2.831066569658153	8.319727790117494	-7.439135672201545	-6.233822246736165	0.7174379827147548	1.2536249590966313
14.192773607896626	0.39782304578090194	9.417356939549984	-8.314274387957703	5.747667313885954	1.3210672725461539	2.385264977792925	2.3902323311955636	0.539299397264006	0.6817633001303728	-0.7088373812332859	14.381561032489282	0.7369266568365372	27.933951649481404	1.5654063260144055	2.363714069742663	-14.982561273017456	9.572686500681224	7.830077085363457	-20.9246880631274	9.615953626435616	12.390164617166738	-17.72159851013963	8.215079779020572	8.958089378169456	14.207286007199038	-11.654749439404489	7.554121764599756	1.8221074446752874	3.6855213311235104	3.9090713358177047	0.9670562279355923	1.1241205432516517	-1.2158685226204358	-8.047593591152108	1.7037357015091863	-8.756540848210335	3.162318964749067	18.610162795314167	-36.169443691541126	25.1733594657776	-9.194119694837044	3.2825668672350123	-10.878230844709478	4.729711583169126	14.575762861452073	-12.916484235430154	-11.035725773151745	1.2710622495296653	2.203885666345978
3.765209518593152	0.10434507475916312	2.4687026224414783	-2.178611404872067	1.5057916696281395	0.3460860628234636	0.6249738326895345	0.6257653435475199	0.14117846028345707	0.1784585309199531	-0.18551609441937722	3.7646241947970362	0.19291560018567566	7.305034500267985	0.4092636822906207	0.6179406535864792	-3.918173247292698	2.503330829235077	2.0480125440334422	-5.473803550592089	2.515881724489857	3.2410538031640446	-4.635718937607377	2.1493215596809834	2.343347149685422	3.722971974512983	-3.054171307628643	1.979426343929083	0.47769453434001097	0.966447425150436	1.0235833532058454	0.25328402328579197	0.2942534197925987	-0.31816725749747204	-2.107757930833849	0.4466645498549407	-2.293779919562677	0.8289863119368316	4.870585547069739	-9.452382303214025	6.576341820282565	-2.4055370023135354	0.8589659971066568	-2.8447093346493673	1.23589842241754	3.8244545624121913	-3.389502700258648	-2.897418049644845	0.33410305957043407	0.5792196715186505
3.0556428485695046	0.08495819828844284	2.0137333149399494	-1.7775971930741692	1.2290079566280878	0.28242249192222096	0.5102757872035848	0.5114246620980972	0.11551068919919773	0.14580378104777794	-0.15173784252075007	3.074325362211262	0.15785358358851465	5.988492147991136	0.33543967675279224	0.5071424152573162	-3.2153443641644017	2.0542588078636976	1.6816081938457115	-4.494598746261012	2.0665207032219937	2.660409524603984	-3.8076409946695637	1.7656254355706815	1.9244147749825329	3.0316136009724053	-2.4828263775737662	1.6100970725726198	0.3869294704408872	0.7830037766336176	0.8266864690125446	0.20474923761852332	0.23669172855234968	-0.25749222554941087	-1.7065835407681595	0.36132582473729286	-1.864816279229749	0.6747955754584237	3.973481774478992	-7.755472223847784	5.403015889083772	-1.9541721866154107	0.6983527581077071	-2.3210385314233637	1.0115844184593799	3.0968809769539036	-2.74926787623406	-2.342594312126624	0.2702384890838833	0.46922671237235286
-4.450734682481395	-0.1302690785672554	-3.0610216607438967	2.694092064356957	-1.8527326652382756	-0.4291023576500067	-0.7744003161796401	-0.7673702709878891	-0.17196329751846343	-0.2182968780678522	0.22738157748900079	-4.664225149161367	-0.23671843498849635	-8.82624422337417	-0.49252424279006546	-0.7451519396027696	4.70829998745153	-2.9989797423543685	-2.46183952802135	6.605323804387671	-3.0349985181502284	-3.922963506642682	5.556851248886365	-2.578430282850084	-2.8047475522271013	-4.6912084999406956	3.874125366154212	-2.4876943436289842	-0.6277302176406856	-1.279411403135662	-1.355221188441543	-0.32914041060945154	-0.40810511332788196	0.4149213155431004	2.8259703343185176	-0.6112162979230735	2.9730855239791314	-1.0733333323913137	-6.107252624541324	11.467349248189127	-7.933296836443395	3.02671413297723	-1.067772910996916	3.4947770683576564	-1.4858091403308553	-5.024457388038686	4.3685834901679605	3.8809912625152636	-0.4466170764445448	-0.7624610932583503
-167.86352342161797	-5.074986088973414	-118.93169046961866	104.61681051961537	-71.80914726996318	-16.685167707466363	-30.089795074206908	-29.713900665003138	-6.63764600214464	-8.447232282677563	8.803681477037737	-181.47488007615286	-9.164459632608537	-339.72489751582594	-18.933369536645653	-28.655415291455284	180.72462280851585	-114.97028100939492	-94.4689299094535	253.82880238343085	-116.57487795255231	-150.97165399485115	212.92831352708492	-98.80761992013952	-107.41014840054997	-183.6959023577022	152.21071188449417	-97.36737514095758	-25.02036953437328	-51.107109622390915	-54.36882699571131	-13.097822426322637	-16.68913361575025	16.56079679338849	113.79286395848504	-24.745194514101318	117.91106605414807	-42.45855427215878	-238.99586251535723	442.35909545627834	-305.26393661894065	118.90333954585574	-41.70977856610722	135.75856390944793	-57.16101175113344	-199.91939076611473	172.42850261451312	155.39348625798945	-17.82347584827173	-30.2553697553261
-147.69714343790446	-4.339549953227639	-101.75607695215756	89.39177685848928	-61.33897378283152	-14.248030324643864	-25.731933146546687	-25.365299092395794	-5.674403944277963	-7.202965616015783	7.515123513398638	-154.637504045795	-7.835525238050246	-290.1609362186766	-16.152646345912846	-24.486286362832846	154.61305576237933	-98.35386258720926	-80.92695983378654	217.5459585460744	-100.01082285226585	-129.3069571804939	182.5648219827812	-84.78094403974907	-92.07995125703886	-156.53817926088772	129.3713520969417	-82.79290243282512	-21.204540437604237	-43.39730046055593	-45.583835611367746	-11.00467098702548	-13.909812792734222	13.878358847791931	95.92889961203707	-20.964333962269382	100.07007148591077	-36.24075394858557	-203.10869533703354	377.26691377291417	-260.5467773499694	100.19655881911834	-35.22121284971303	115.04090845415013	-48.57428053039166	-170.04922043377954	147.00947633982625	132.4145140209393	-15.282890006248142	-25.959480913915357
90.7098409590137	2.5190134357110763	59.973070080035725	-53.11607596262933	36.882163578874966	8.425129253909162	15.20629606181329	15.39076781107382	3.4891418672546743	4.402236927779794	-4.566252522759313	91.89911666189181	4.737470431261255	182.09102928551818	10.248327902840698	15.426686646888125	-98.0045460739937	62.78843550809243	51.14450820960529	-136.1601830817146	62.53320137629178	80.45649560734482	-115.94562290830692	53.67436931923195	58.69570766062836	89.48539826077698	-73.08364223825131	47.72739773187451	11.101427078935414	22.296063108135844	23.761896084647017	5.966750304977204	6.572889607226119	-7.491689470218702	-48.296475655581254	10.022189422969616	-53.94020637480161	19.43979620164211	117.82540041401585	-235.00278320218598	164.26820539292632	-58.285548489811994	21.00383749807899	-70.2181586427538	31.0669659894749	88.65103529875424	-79.74506121322136	-65.95243162177748	7.585130986905307	13.32096228767844
-95.19304543788606	-2.6050575465693084	-62.080231954304544	54.99464041454876	-38.21858704330299	-8.717175103574222	-15.736538287419338	-15.949786046502355	-3.6202959353999873	-4.563940254024682	4.731009041231624	-95.0322606711353	-4.90798498214655	-189.05502423178206	-10.647231834509723	-16.01617692432645	101.86191846852522	-65.3027178339806	-53.15432371364846	141.40331199376953	-64.94775588041864	-83.50040247299731	120.57786183901074	-55.81360613730849	-61.064053041034875	-92.32033570580494	75.30024329863056	-49.25922874811377	-11.361998087908024	-22.792239744890097	-24.24836112435006	-6.112169028673199	-6.639355539492478	7.665390604202012	49.19795725699615	-10.174838227556382	55.316154038248015	-19.949285580661144	-121.49590730058819	243.50569955296604	-170.34590217649142	60.05230807265965	-21.694593293284367	72.65378355828315	-32.26314498656852	-90.7867441443982	81.98402780975077	67.30569952070839	-7.750359244677309	-13.652826410885211
-70.60546226425744	-1.9756207417100133	-47.11562868891409	41.77072467796666	-29.03578556611198	-6.624377192317863	-11.953878506044155	-12.13245700690505	-2.7533635532642333	-3.472748125656281	3.6008785280768403	-72.3354552962581	-3.733486684960319	-144.04481293180308	-8.116314367356674	-12.20961975710033	77.57715044283256	-49.730300810555654	-40.46490977083811	107.63046316047752	-49.415870918087954	-63.57553133444157	91.75374625560626	-42.45602498736936	-46.46259791247749	-70.15395237486854	57.233979962561136	-37.440121816497516	-8.634981201075137	-17.313902968219157	-18.48066324298701	-4.655483604098477	-5.066197888176602	5.847980361957972	37.46379823009669	-7.734673552908866	42.09618624423055	-15.158050506793273	-92.5811608914685	185.9057777435004	-130.09998630315593	45.80510940695505	-16.538461627831097	55.43875570826839	-24.636299842682412	-68.89050133654399	62.172846037544424	51.02963904267272	-5.863054919506671	-10.327252110078572
44.98676914753784	1.268685099618092	30.26024809793558	-26.827177847008482	18.64213306239529	4.256233068663751	7.680987310064008	7.792842847319914	1.7680218533137708	2.2299096427334093	-2.3138408433170716	46.50372197180678	2.3994486287983756	92.52887359161569	5.211476840050504	7.846261940981635	-49.81932634527701	31.924350728750188	25.991738582706567	-69.1636498608304	31.756313859586715	40.86452783446002	-58.9213312588137	27.266365504267704	29.828634876220033	45.108633691848105	-36.80491962585315	24.06050605876199	5.564129672393511	11.163547932346207	11.915207556596936	2.9969614617712854	3.277632739853817	-3.7685441438194887	-24.195227386168856	5.000976650779133	-27.137986277056577	9.77218734970677	59.59591490315944	-119.60495078179096	83.70268435082562	-29.454442497425248	10.623884725533875	-35.625336056005416	15.817046202585546	44.37115269629385	-39.99158768741941	-32.903202200961665	3.7784560015812305	6.649336454128752
10.628091058038422	0.29548134508421925	7.066655669391537	-6.272970830147119	4.369590571211357	0.9938247869558116	1.7934352272626333	1.8282954358100545	0.4159579863713564	0.5239603016638834	-0.5426370904786891	10.855465744579435	0.5621804770292502	21.82847879015307	1.2324132242999486	1.850861382556678	-11.778855077315898	7.561763748541876	6.139974291497312	-16.299964112860447	7.481938733666822	9.616952284785249	-13.935834039631027	6.444314374644763	7.062670078206394	10.458594387830832	-8.509751638736907	5.5873550738757025	1.2652341194111383	2.5295880680950757	2.6964110434973505	0.6844846599371902	0.7235907113054459	-0.8590195019573084	-5.443276420539558	1.1141056611754716	-6.201657429400641	2.2331196426720012	13.817788608641258	-28.089880820618944	19.698958231698672	-6.830698238104841	2.4787059477760223	-8.348536672300522	3.7434206709671853	10.092820483612654	-9.180029054767381	-7.414406382943884	0.8524141721925099	1.5112082572125514
21.46116765714195	0.5907355123839465	14.128971071891915	-12.540667718509662	8.737742455142975	1.9860060355040539	3.584368782282803	3.6546186274560934	0.8318545296586997	1.0474675516760839	-1.0843345172433119	21.677391528732073	1.1234654157014883	43.63766888515891	2.4641573885931503	3.6991144695751315	-23.55932726917912	15.129419829634354	12.281112098246407	-32.5927834011602	14.962222160890814	19.22320770788989	-27.884338969110082	12.894856389678663	14.134770838191582	20.87971090804525	-16.981480594586444	11.156617605797488	2.519187250442373	5.0349214880183295	5.359933063400222	1.3626195880761647	1.432902303741056	-1.7085335066497904	-10.813935838245346	2.211735141046386	-12.347979615988052	4.448583532985491	27.55117116268584	-56.06285089981565	39.32225439530533	-13.617563509906477	4.94677202888565	-16.662995036095182	7.479857804250018	20.10766705333421	-18.316254266660916	-14.756644012261164	1.6981022925840457	3.0137004793076105
21.23316719548608	0.5952517954443441	14.245946086236614	-12.65823626327036	8.825873700975908	2.005056792285873	3.616172185121237	3.6955404834196517	0.8410475306619803	1.060160828145264	-1.0968280772286854	21.9224963987989	1.1351444295608966	44.20795233913099	2.499593648266614	3.747953734717947	-23.85074288642248	15.320748347551097	12.420341447697082	-32.940555097032444	15.11077005879803	19.433386678279724	-28.186861932278212	13.026154398380086	14.290859805811872	21.06449943232543	-17.137241041941664	11.26770442059356	2.535368334889343	5.060111750015686	5.410608391192027	1.377312683786195	1.4413885302559524	-1.7288336657624674	-10.883109252169225	2.2169982927850023	-12.449996635179328	4.475168059698672	27.884276318444606	-56.89418742095331	39.910344254045945	-13.819765226559701	5.022476641399736	-16.936083694874906	7.615617600577179	20.206688715449065	-18.422277950591297	-14.791806238774644	1.6984143733253618	3.017340829323935
4.173527552986135	0.11793190608991486	2.8245152848753383	-2.510091998182804	1.749918616330151	0.3977574890891831	0.7174981658755522	0.7333579774445529	0.16691816995514194	0.2103165886183132	-0.21779896692136863	4.3526750018220675	0.22545380214020955	8.783205691832249	0.49644201196982957	0.7452058389427549	-4.738813790789275	3.0429954517169064	2.468514325760588	-6.549202006087252	3.004607004268546	3.864333745600196	-5.601190857165013	2.588721750794988	2.838987168860745	4.178101240127228	-3.3975773836346224	2.233302891917813	0.5027154584487437	1.0037424538529027	1.0725240631947073	0.27282999797819485	0.2859355249316253	-0.34286906686053825	-2.161064685051034	0.44029385670933496	-2.4730887782911224	0.8892555302334787	5.541111559719183	-11.325040309055408	7.947932469285147	-2.740344606981204	0.9953625245102449	-3.361635857494476	1.512097938590879	4.004507041055448	-3.649574828545963	-2.9316356833781176	0.33648731462693754	0.5977531014979355
-10.302814807237851	-0.2871476021865205	-6.89356797317171	6.13182888263237	-4.284262147799806	-0.9701471131493782	-1.7501991767611615	-1.7960332061824575	-0.40994548393260827	-0.5157581249720271	0.5329771630467659	-10.603277757112	-0.551330518792021	-21.606648894328387	-1.223926679391852	-1.832246874867561	11.686993826054383	-7.519684616552706	-6.083340998995742	16.100380652183432	-7.385149437200232	-9.484665041334772	13.823539761807309	-6.384812005485775	-7.01514071546872	-10.123162404881457	8.209188880069739	-5.41771690297791	-1.1963254499530436	-2.3820476784795748	-2.5356247312608318	-0.6504396797506052	-0.6604872194193531	0.8155420892749736	5.088609320602632	-1.0288952043154815	5.904550800550348	-2.1243123257721686	-13.391468288818125	27.673321501441645	-19.460289218739362	6.6218688261124194	-2.4198296633061216	8.201444864771279	-3.724377910892145	-9.537737365153916	8.766656866301975	6.925931821344633	-0.796423950590636	-1.4243685248801332
23.165866452001072	0.6497236068012028	15.61783786636353	-13.904514735998443	9.725852776093749	2.19904995344462	3.966020798523343	4.080477754911372	0.9322362267988306	1.172821137805135	-1.210840849851678	24.047465236605724	1.2515341143302348	49.21971731246555	2.7920833212213365	4.173620704677641	-26.636578202117057	17.152602519118922	13.853897011131142	-36.62297140762808	16.791034373059862	21.56571435010724	-31.488160803478614	14.535321377577404	15.987717027267722	22.883436887643498	-18.53931913002948	12.256789127292597	2.6834332349184478	5.335019057371986	5.679825394547752	1.462164052399119	1.4644144051949943	-1.833307527448967	-11.373604563942195	2.2894262292071765	-13.276550749070152	4.772606627184468	30.299509412092295	-62.95777954445695	44.30893666101924	-14.994984842137262	5.492531110282653	-18.65671307243184	8.509829639923964	21.383550862817494	-19.721992738165394	-15.46478539056778	1.7776847761839256	3.188476990159024
15.736403664283083	0.43862445218920265	10.542070656875081	-9.37717378847228	6.552746684089117	1.48354857874438	2.677670748398118	2.74862896791815	0.6279279373535446	0.7890351390829046	-0.8159427968828983	16.213477538195136	0.8444397039390373	33.121727242895645	1.8755513093046476	2.810487220638981	-17.933432235287572	11.539369664233277	9.339943183598912	-24.719507959279028	11.34273745948476	14.556829177897802	-21.23244535045283	9.80860982432944	10.774176835767875	15.457223872205434	-12.519650451175368	8.265762203627453	1.8199597272495216	3.6243627649110572	3.847738286523413	0.9878001781422662	0.998964374103193	-1.238679557904964	-7.731972856993283	1.5627527292967294	-8.997127445812264	3.240903579616902	20.44438280197094	-42.39576658559874	29.84359166720564	-10.079875697615877	3.6860525174950944	-12.514979343905337	5.694287615776425	14.511612270489682	-13.356052361930454	-10.526766995775457	1.2112578083449679	2.168859097156191
18.71546421615026	0.5165532360076146	12.39744502275818	-11.024827590515557	7.70369297049009	1.743617423118982	3.1458815326172855	3.2274216176663346	0.7368436743167414	0.9268450921158793	-0.957311332636135	19.039283574312613	0.9903910520718114	38.80327093429501	2.198126424356397	3.2891104263314057	-20.996902121427745	13.513562640752424	10.9298853739277	-28.92090578896412	13.267504076646457	17.032242511607144	-24.844908212946628	11.476180414960947	12.610792605163436	18.18745344011702	-14.747264887769918	9.735555647511942	2.1473939354875036	4.275127800394072	4.546634722956119	1.16718906653907	1.1823879398252524	-1.4620028710303776	-9.119374390683594	1.8440334264749607	-10.588099219158527	3.8108340865363584	24.01425971868959	-49.60365494466499	34.88020738302686	-11.879402774015816	4.344036233764881	-14.712456305236293	6.682814162344171	17.131070183739627	-15.757988021866705	-12.436846599759004	1.4312836802915663	2.5609347081235603
-12.988920210484816	-0.365967818144552	-8.722399893750994	7.745588806609965	-5.392966251478372	-1.2276161879174188	-2.2114989594548815	-2.2533466693794164	-0.5111346975762837	-0.6465301612636813	0.6682290204485585	-13.42088047018675	-0.691139992835178	-26.772412556380697	-1.5130764842115885	-2.26625522790447	14.398789092029027	-9.240657586744737	-7.492572357461704	19.89261501907302	-9.12003926386045	-11.751804584368282	16.98060059399294	-7.847320309550794	-8.606601467134842	-12.983717545077774	10.61016715589474	-6.9570908119296515	-1.590175873652918	-3.1747661141930705	-3.4274104440224846	-0.8678802680205802	-0.929373485688301	1.0887213088001961	6.866282511907787	-1.4040310133948357	7.749811052199383	-2.776737739188911	-17.172821124724088	34.54086998754792	-24.151650875556317	8.584650239706813	-3.106550057221491	10.393743138174512	-4.628132875493527	-12.667753836369059	11.47052085970486	9.326776752725992	-1.068207163164377	-1.8870602912408938
30.467628029605514	0.8629189428653652	20.59878755831613	-18.315979522245975	12.771005572893586	2.9020531281797535	5.225150066435273	5.343242282344238	1.2130535391721458	1.5350422899464344	-1.584918890356578	31.77395009939902	1.6372191916209742	63.7125327745378	3.607830850965995	5.394021633174161	-34.26616567732362	22.00779122725082	17.810294888845267	-47.22688547734334	21.636707990470583	27.894496173327973	-40.361448844445846	18.638311667243038	20.46694723844262	30.590907359068844	-24.972752015153027	16.412607770332023	3.7088743332755625	7.388063253991844	7.988957966155933	2.032959100815697	2.136262487209712	-2.551796243374268	-15.952230540367394	3.239205129196207	-18.162518264515562	6.497768088043948	40.61333743974914	-82.26783952774898	57.55922670911602	-20.328257356002737	7.375990587547301	-24.764932756046367	11.083594988333411	29.518461722390544	-26.849278470475017	-21.6099082694628	2.4732033260067117	4.386050777698855
23.75296014537026	0.6570395852309899	15.660715637229004	-13.901619027362553	9.681371993294926	2.2019842397237217	3.968231003070505	4.042504314993873	0.9176269333916983	1.1598190847484466	-1.198271490226308	24.04321117902791	1.2397674060386352	48.026944279559004	2.7142943070326586	4.064135596820367	-25.850704733213863	16.596184988265076	13.454753702556395	-35.71221883020986	16.377358166658308	21.08730875901997	-30.509702728367614	14.101861291936872	15.467505007595024	23.25782610727982	-18.989459713550918	12.460793639170173	2.8377693217269897	5.665490238295628	6.093482749384986	1.5459905976621346	1.643800937329963	-1.9368229145843143	-12.217079035481197	2.498108693220434	-13.835391942463527	4.964258472751065	30.70335247810579	-61.82708011436001	43.238658774482	-15.324090737281994	5.553841555594907	-18.591690821035286	8.290637097813525	22.634523380906344	-20.5378769110076	-16.65038862786121	1.9108932346466698	3.3803087598114816
22.74119017904493	0.6538039670704283	15.498540983156374	-13.74011403246617	9.536453197723745	2.1810410314160644	3.9260779690073693	3.973929927566911	0.8972277290892321	1.1386658832875005	-1.1778251909851063	23.83152885093966	1.2189090371575098	46.73475216869665	2.6340518091784295	3.9511742604900797	-25.043781657311673	16.03810086545124	13.037731347728503	-34.70910337548435	15.912944821762283	20.54486187971773	-29.496561609414204	13.641132242382398	14.933937119639685	23.325705310408594	-19.174140617980914	12.498888207030062	2.9445590294135844	5.895943433992829	6.426516919351829	1.6078559750514465	1.8040714173799182	-2.0175714213449845	-12.872179307549677	2.661258508134111	-14.174923619434432	5.0663307540924	30.748516184532058	-60.496276653994336	42.14145088189035	-15.487020319470165	5.557278594484239	-18.38205636999421	8.053825110018144	23.441455082121447	-20.950792901234735	-17.468714057284156	1.9939054766134219	3.4857796425669747
82.69351494463564	2.2958929085976574	55.03694805776943	-48.87698422890958	34.07456449454457	7.741319091067307	13.977925961018931	14.27560604578996	3.253718500907932	4.090986262573952	-4.239246457648928	84.57854443093414	4.393234873653812	171.11033343827538	9.662950994752137	14.522462053544874	-92.4885571287463	59.40234968965396	48.232950424289626	-127.9767445482558	58.76260365222744	75.45121865859761	-109.55190824516964	50.660463331505596	55.52735739715883	81.1579189294624	-65.8783898812449	43.325109166793276	9.719686228903917	19.42070590794324	20.61811125852992	5.251490616410988	5.47266471210054	-6.591751582572775	-41.65860532805399	8.499240664135657	-47.84714442668549	17.255140169309247	107.31328295299377	-219.96485978379468	154.54011096988552	-52.82621879960178	19.214730880168403	-64.98349553669621	29.29133763330972	77.53847600559024	-70.81226569136346	-56.74177077256782	6.5300636435268835	11.617281999629773
-83.95545750223918	-2.3437388265617343	-56.24153194027043	49.96241269178422	-34.83966595768089	-7.914303116397324	-14.292432549000353	-14.608823862087638	-3.3313239675521444	-4.1862754967487925	4.340273839962466	-86.52642622416242	-4.498122928582781	-175.41832704815093	-9.906646886483237	-14.897369591763415	94.8518409556645	-60.9193013685898	-49.472449051201075	131.2601425531148	-60.27305102275097	-77.38090199280103	112.37271497959016	-51.963115804632714	-56.951983051978274	-82.87540988123015	67.21900565184173	-44.22490952053111	-9.894086667245796	-19.76577735041396	-20.967304270311967	-5.344683537838239	-5.547837353272656	6.713186555947311	42.38807473249748	-8.636472102661326	48.81343009276049	-17.60887032315495	-109.74709728248463	225.69523406654895	-158.6771319305093	53.928147154213804	-19.62405197855524	66.49423380369207	-30.02332890396458	-78.89882081542785	72.1301350010507	57.6599755987946	-6.634652906667094	-11.81573147603707
-52.64641955936052	-1.4505126117698475	-34.79165740575816	30.89454193829567	-21.543276492210893	-4.891665222780852	-8.835402963535724	-9.025486597706863	-2.058626319570164	-2.586187513258616	2.6799812161936165	-53.41417972148669	-2.7781409063532743	-108.26824790568384	-6.113706547430614	-9.189865894354105	58.570079787479784	-37.62658353598635	-30.553825209394713	81.05272476411602	-37.226726189242804	-47.76631671326536	69.42911088324787	-32.11050968458927	-35.194466631123596	-51.21226265075158	41.53403922322578	-27.331980835394617	-6.111071208469693	-12.20826300311208	-12.932987953098232	-3.298781415221986	-3.418030470739758	4.1381903543256735	26.134893645286077	-5.328150621682091	30.105394240908584	-10.867291564387676	-67.64911020473302	138.97720654710213	-97.69637394500754	33.2525864562109	-12.108088779703102	40.98456440229629	-18.504106336799722	-48.77529776554092	44.619537530007186	35.64960317909069	-4.106710609972622	-7.315819661791422
-97.80659113594916	-2.7316325521031932	-65.84722800718012	58.57505133886772	-40.94271737349729	-9.268255207690014	-16.74824743154558	-17.204872029778436	-3.9383610682239154	-4.934079952837372	5.113367199814946	-101.33133438043889	-5.2983883091938635	-208.231382985114	-11.778648083258012	-17.702612060552237	112.99215793321429	-72.69250635684615	-58.93650381469017	156.03741882860515	-71.66492311161802	-91.82356440841227	134.08821287743982	-61.97646468747933	-68.01374845163136	-96.22557431444663	77.70551298378373	-51.34776978959885	-11.226181646472552	-22.362954076376834	-23.599777972321156	-6.0706553180754685	-6.073672389790794	7.617526131403707	47.57015053243858	-9.598162122096259	55.779412430387936	-20.153170687801154	-127.40705684393035	266.5711163454116	-188.10677479532393	62.331087466872994	-22.82360076134061	77.8649128963751	-35.581299384529835	-89.51799087415058	82.65519285131757	64.74931648681752	-7.459956055413193	-13.39899463614482
12.28698686839135	0.3431160852398283	8.25371487192153	-7.3366340079735	5.121104691329477	1.1617408479621647	2.098984675706607	2.1502476177368886	0.49125327363117355	0.6162536583689541	-0.6391428475218478	12.705132054271154	0.6624749019459091	25.927641685870512	1.4649124896793024	2.2038622291863903	-14.043577394873067	9.024752365904767	7.326937843015773	-19.42579979794054	8.922199640627957	11.443105141459897	-16.654657240518517	7.700735800541876	8.442499022874582	12.115117040693086	-9.803119027689362	6.462127706227042	1.4302833850114323	2.8542193754069705	3.018023074832088	0.7724599320035153	0.7882516514578761	-0.970186463645304	-6.098946070147277	1.2371810992885697	-7.087249697707111	2.5597033297558034	16.05639269335951	-33.314479599990946	23.46684422842928	-7.862202099524533	2.868729611972778	-9.759525486915583	4.431601731273722	11.404721303700207	-10.47477293437468	-8.295078130030223	0.9551888343133337	1.7079975732541015
7.6670001442489255	0.21522017669842547	5.204486033183312	-4.634228991984605	3.2453580399915944	0.7324681266424807	1.3241285167267551	1.365282746049191	0.3134715350970399	0.39182326189539823	-0.4056776843540833	8.00194435133342	0.4202759057879921	16.61303552023129	0.9410032255253352	1.4127304985535645	-9.042456876227808	5.826996922899977	4.716040467270559	-12.460522269432024	5.7234866652414045	7.320623807294334	-10.74591457379567	4.964634456581503	5.455591538676764	7.556197425059234	-6.08343267286805	4.033325040470018	0.8670193868474644	1.7231737501513313	1.8123086255985776	0.4692933160569479	0.4571645867102034	-0.587992630853691	-3.640784680498577	0.7295206771957553	-4.320774665152154	1.5623769963188954	9.976932796360112	-21.127226211183093	14.952007704375529	-4.873032791950741	1.793261545908409	-6.139907188839645	2.831423152693374	6.914229601526242	-6.430936947201727	-4.9631778100209205	0.5722200339334569	1.0341868572593873
15.444650571618242	0.43255786796243806	10.453406049806883	-9.306649616553694	6.516050402254684	1.4710548891090107	2.6589616395625324	2.740212515855743	0.6288590772015619	0.7864283176409048	-0.8141082471459231	16.06961489342243	0.8433432265967626	33.30833480240288	1.8865855678935846	2.831731976884471	-18.120940228430225	11.675715592346705	9.449766303869723	-24.971907933275784	11.469483574425933	14.674126777716719	-21.52796308807225	9.94609483323631	10.929138707127471	15.19017391294425	-12.236574949834559	8.109610516965262	1.747370888009523	3.473625238711141	3.6560058613054087	0.9459385245033134	0.9248591100512861	-1.1851937836809945	-7.3453262875860945	1.4732452631156865	-8.700362556696755	3.1450924883012137	20.056477599731632	-42.37989795734126	29.976265464864227	-9.804986937694258	3.6061501372078335	-12.336052965321752	5.681196712613765	13.935827543837167	-12.94884558952735	-10.014338251021083	1.1545090871480563	2.084665701703247
9.434992726010172	0.26609196800277407	6.443509101484624	-5.737545855741391	4.016917770212812	0.9073480943846408	1.6412503922439023	1.6921118191056812	0.38868887062815	0.48524053487212054	-0.5033449336055423	9.92296902432265	0.5218299851249156	20.631784883394133	1.1674738706942516	1.7569847096051674	-11.234540970093404	7.234706217799708	5.8648344513258746	-15.508519193307995	7.12690291843941	9.112403116143254	-13.362835500015974	6.17606779302155	6.7801027766405095	9.353104005429648	-7.521000239970127	4.985298180495712	1.0706670038115453	2.1290035100410902	2.23429626886753	0.5784906314069639	0.5625988865803668	-0.7256862554981567	-4.49917795664021	0.9011007606096697	-5.354429118908661	1.9389618934242092	12.38291060226214	-26.31441196684954	18.639980219159785	-6.019628889109531	2.2139481485399735	-7.601486572414582	3.507443838084577	8.534999190938185	-7.9416194967120575	-6.122940780490448	0.7060536882964576	1.277029372998353
89.81917840119719	2.5371361276187008	61.38106906648997	-54.67631989361211	38.30236611091367	8.641993390253901	15.620191417487222	16.120625079457547	3.7020227202043796	4.627794074587564	-4.7906188207585085	94.45486140643382	4.961385657048647	196.35985232409604	11.127524124216256	16.699752182622127	-106.88022822005543	68.8872769434298	55.724551760577306	-147.1822596722198	67.58888950961943	86.46888040698344	-126.96498378208238	58.643135995161906	64.46640033448826	89.09074603444955	-71.71117368582574	47.56499115466045	10.202934027411327	20.26960233578967	21.326609842870056	5.526786762741757	5.366725341724748	-6.926626878488571	-42.820331365448105	8.568808381781228	-50.89152028155304	18.393865721952483	117.72424867121767	-249.7499614593427	176.8049398470472	-57.51192834188063	21.174787003798343	-72.55999545261378	33.505159419033994	81.33581123908893	-75.70519425094665	-58.32003613689767	6.720990862871537	12.154943403302529
-110.41622815507728	-3.129662838241438	-75.76091703442502	67.50899033232578	-47.32173092310897	-10.665939082538614	-19.276617520437217	-19.918006983185684	-4.5773582740885566	-5.720447182831424	5.91721555816723	-116.53126651809954	-6.126269305754666	-242.88663786191472	-13.773875032567943	-20.651112445292153	132.30235468597735	-85.32897094919889	-68.95499477836991	181.9732651092767	-83.55210555218771	-106.85788003554394	157.1726117066857	-72.57446680948465	-79.83824935691841	-109.78231820913506	88.32197444011821	-58.63984141664653	-12.523343106674115	-24.859966510689652	-26.15107473672694	-6.789108073131047	-6.548701900887327	8.503296833630806	52.42365521307455	-10.471431928556141	62.45626587503839	-22.56693562762245	-144.85772861777653	308.1168369943453	-218.2668417597055	70.83043156303702	-26.117814887355774	89.52585527473714	-41.44395208861939	-99.83378269060704	93.09216344417968	71.44277520043664	-8.23284395810359	-14.910944806651633
-65.62787048793028	-1.8567132995160642	-44.90835833174097	39.99855057526751	-28.006484701562258	-6.325247928245463	-11.43298883329413	-11.791349035470382	-2.706085748267273	-3.3838313688664274	3.5058682714322456	-69.19147550025866	-3.6313723944987637	-143.57143236965564	-8.131867920687325	-12.216058751950424	78.08599369274486	-50.29629863715777	-40.7203863312042	107.63230317954296	-49.42816145066413	-63.26674890692723	92.73225884304493	-42.83831633847879	-47.064652991072634	-65.28868819533149	52.57052534535847	-34.84091722401618	-7.499133583915006	-14.90740824884697	-15.690974502579069	-4.060240590604483	-3.9634335389336277	5.093702046273184	31.553982851907357	-6.321348513031796	37.44138634192561	-13.53365574767578	-86.47132616536076	183.19309677536378	-129.6307593632075	42.19618357658671	-15.514315076667243	53.18477939853019	-24.513166936491753	-59.76355359998385	55.54035678950848	42.91270353525888	-4.944052732162421	-8.930949741972945
37.63651353056985	1.0617186636693725	25.66676644895076	-22.853190083247362	15.993543903020736	3.6148940562360523	6.5346229188572975	6.732489594479164	1.5442954226075198	1.9313529342638092	-2.0020681325762397	39.54713422003733	2.074334272640782	81.89164712248183	4.635608651216826	6.96887045360022	-44.519018278617565	28.66194246321725	23.22300968101559	-61.4215438666681	28.21132385856681	36.11482890812982	-52.87312639239027	24.43115546805143	26.826826399618724	37.358948670242626	-30.09359939279076	19.928952215456604	4.3049723300331335	8.563347803040259	9.013822069858637	2.3290155625297086	2.2862694749810735	-2.9227927769520936	-18.14829146664521	3.6417941264145144	-21.487354348184695	7.769186486376831	49.509096613928804	-104.65306340860678	74.0190424985853	-24.14520789383187	8.867412907796698	-30.3831478599989	13.975764533442236	34.31088045735356	-31.839469356163153	-24.6777005860657	2.843457768726582	5.130228975654952
10.980018176334372	0.3125790920672005	7.564396689429093	-6.739377886034064	4.719072476340772	1.0660619832983174	1.9268657012032218	1.9883631954295762	0.4563175852200509	0.5706068464466361	-0.5914896145878854	11.672672894449649	0.6125918564646987	24.237386965911604	1.37286933903644	2.0633942774811516	-13.179022045930264	8.487014664636126	6.872247954004072	-18.167175221484317	8.341877287372172	10.681132099414565	-15.645775144598401	7.2269712982437655	7.939372778909411	11.000909986855426	-8.855558981196742	5.86921842720296	1.2622375486226445	2.5090357507545473	2.6412370494253774	0.6835613097576605	0.666340935407526	-0.858281918250909	-5.314211506547873	1.0636517306262843	-6.313902099756701	2.2819626692054853	14.60173703125856	-30.988037981004446	21.932880877823223	-7.117418724501908	2.6163764750025247	-8.982188366321257	4.142196448011199	10.054256747687813	-9.345323871938385	-7.215084123018496	0.8309077639281615	1.501419043992204
27.701256746753252	0.7913693089528125	19.155839760247982	-17.0742065313921	11.96409668022496	2.699674987961947	4.877948708590385	5.04055112300432	1.1573016279503643	1.4475212812839802	-1.498729492676957	29.550786113956224	1.551246677723993	61.487632903500156	3.4865029794310103	5.231705191631209	-33.44569269245607	21.55448599198573	17.42804946410547	-46.02562342506701	21.1255773735657	27.050308210957798	-39.6874826694699	18.323850272294873	20.149899241880853	27.823323370295892	-22.39467475738324	14.85748701805998	3.182133493562654	6.319321709138632	6.656905542723066	1.7259531328790123	1.671822076373301	-2.1657405666898013	-13.365293903040401	2.669800340286031	-15.909172935657521	5.744759837883065	36.88436952173169	-78.41621967789769	55.51901004058959	-18.017161608511426	6.633153255568433	-22.770416407969023	10.52506145646008	25.345214668071236	-23.596544203593517	-18.153842154196788	2.0900679902364576	3.7813261578681097
16.035811627804105	0.4562038620595309	11.030231458043195	-9.823632445400241	6.8729040642327845	1.5549337743994216	2.810453514025076	2.8958353126547904	0.6638129945590904	0.8306113203554629	-0.8618366360891689	17.038426331396632	0.8928088658533507	35.244049488738895	1.9946684572717235	3.001449902535279	-19.14029701420569	12.314771333664362	9.98370198903674	-26.42180250877589	12.133078437940894	15.546118342534479	-22.713787884282244	10.494783007897185	11.519455410160504	16.084547139106334	-12.95955139396881	8.576998303412791	1.8568157775561678	3.6948541798735186	3.8930771844527894	1.0047866148542317	0.9896814378846667	-1.2629921665016868	-7.849458880457207	1.5751198521123604	-9.288813971747807	3.357247682098183	21.399052831475863	-45.23944229874924	31.98853506709502	-10.422957407067353	3.8228957470783684	-13.117227918181332	6.027246087873868	14.787192227938872	-13.705072210675846	-10.642256557546236	1.2252244424294254	2.208814155840105
4.383456373637682	0.12522165685849349	3.0294088106001613	-2.698266421772285	1.8873844051036388	0.42728754044941186	0.772442502050323	0.7959075297677489	0.1824355912297737	0.228207836834971	-0.2370441225657497	4.686759392513599	0.24561871764376284	9.69641598322487	0.5485228274854056	0.8264602459209163	-5.26477050656406	3.385611343940156	2.74708370074903	-7.27418096540642	3.340704840718063	4.281296130180705	-6.248006600596107	2.8872391678203524	3.1674566353453506	4.420017658828232	-3.559832090068174	2.3552986453288676	0.5100713537766391	1.015316190291001	1.0691853852975914	0.2758411318479146	0.27179277157547926	-0.3470885347230992	-2.158956823568022	0.433134875849014	-2.557477219447615	0.924774239865931	5.895423042646032	-12.482020894271157	8.828221628789306	-2.8645956266364734	1.049957825227982	-3.6085886922069497	1.657841906313695	4.0603973792361545	-3.7623444341494805	-2.9221542528998814	0.33636061405200196	0.6064090805212996
4.474303535999302	0.1271791147575485	3.0719084167707496	-2.7358509766607617	1.9140429608624248	0.43299509215590287	0.7822836361939722	0.8059199699941658	0.1846276971266472	0.2312544855305708	-0.2397348136650176	4.743429276756161	0.24823674472610285	9.794083584943463	0.5545697982384141	0.833462981498052	-5.3154108385536265	3.4204692249850703	2.7709610566955165	-7.331601481355808	3.365605509863376	4.314512593024822	-6.302839021907423	2.9115738027399742	3.197203636262668	4.48382167508596	-3.61627857166477	2.3928629072265597	0.5191182645328555	1.032863711048181	1.0903324158667151	0.28124723231629606	0.27796701104094573	-0.3534201982466562	-2.1960928577281122	0.440962387831115	-2.592022078782581	0.9358319081649719	5.961383302714177	-12.565611423014285	8.877861882227014	-2.9119321279492167	1.067740163077236	-3.657541976553537	1.6785962589337	4.1342243394756055	-3.8279355545483997	-2.9781707149802474	0.3427400065053884	0.6172659798742515
-3.1936312847873514	-0.09039237292170957	-2.184768824134832	1.9447344478999462	-1.3597510069488572	-0.3078939002621511	-0.5566984944159675	-0.5727805715039483	-0.13126177024404978	-0.16418287710187182	0.1704987894841406	-3.3729493463456826	-0.1767414186385292	-6.963973596609809	-0.39374164451266896	-0.5932293755562392	3.781815583905209	-2.431912001036728	-1.9740097990532048	5.228369982339653	-2.401953757051895	-3.0767475423144193	4.490950697627089	-2.075963432388725	-2.276759020470357	-3.188364367554336	2.569192963018141	-1.6988845138436919	-0.3691859085284148	-0.7353020654230237	-0.7739716628976689	-0.19943151401241174	-0.19761661054533902	0.25070954823603797	1.5632805597095731	-0.3144020668566511	1.8460354014387732	-0.6678597598886107	-4.241071627234696	8.947621389470283	-6.325298133316884	2.0624035879887432	-0.7555726326095019	2.5911626965513403	-1.1881689325965554	-2.9410511364520486	2.7219670959008613	2.1206486105375193	-0.24426771002466882	-0.4398567813215915
53.90443856804589	1.5200738043000175	36.72355324387973	-32.68498572945102	22.8548590280711	5.17334368978306	9.352958153864416	9.62165690804597	2.2049258270871106	2.7584517269150366	-2.862750070739476	56.63536242665432	2.9672886455112195	116.88882457870369	6.610256109025419	9.951943682926858	-63.48358981789783	40.83441164867103	33.13123596365037	-87.7270882645536	40.3011040400523	51.61618090267585	-75.38816457826898	34.84701002625222	38.227697660899935	53.578831485222636	-43.18669637367548	28.560226920311834	6.207541028496801	12.361866511798066	13.015752871489067	3.354180469431058	3.3247311461023785	-4.213756989926943	-26.26814657550064	5.284822440211312	-30.992188611860318	11.20989774886265	71.15252877070114	-149.9285754947207	105.9647389287005	-34.65089261579017	12.69851625671652	-43.49891832324557	19.94339911733914	49.46669092537502	-45.78247302577518	-35.675705683914515	4.110084972239662	7.4000151916204135
3.545196685640083	0.10034466521128821	2.4270606052674	-2.160391233746501	1.5105743184254599	0.34205672258176245	0.6186627901223445	0.6366026004638339	0.1459555376012507	0.1824245334706297	-0.1895586855252684	3.747675580139768	0.19656654778672064	7.747934439325318	0.43791464042858114	0.6603487210446626	-4.20970187312886	2.706780258723048	2.198302948152343	-5.82339986019913	2.6760143824017955	3.426406948220373	-5.002133199049396	2.3126514198179375	2.535543252551333	3.539209502132572	-2.8498062470380883	1.884785931795007	0.4088930045855872	0.8144257337542952	0.8560815023943367	0.22070296164877692	0.21807674267038477	-0.2774899889328158	-1.7302480737161123	0.3477896939633397	-2.047331781013883	0.7412756259098042	4.7095544838717345	-9.957125928628564	7.04299987194048	-2.2856339922690485	0.8375626477738268	-2.8756931965363455	1.3197983073463038	3.257404465004801	-3.017169379444809	-2.346961913335066	0.27042128001526483	0.4873449314517039
100.20624506428891	2.8332968296247327	68.42650961326079	-60.88113476126606	42.53304476550689	9.643783176282748	17.438644551283097	17.91397236321492	4.1015619208859535	5.131925998918258	-5.334233347772814	105.68461590264117	5.531775933315079	217.46711573717175	12.284225934622459	18.530309325935683	-117.997550395789	75.81932465403807	61.61846155973055	-163.3686696897235	75.06734444386217	96.19189440045865	-140.1184673511391	64.79271346529782	70.99964963106667	100.07918906857812	-80.70214669162112	53.29266289245551	11.653781747411083	23.23661284774065	24.464833771639157	6.287199933548782	6.292643581840021	-7.9098170845509665	-49.520484354711435	9.987650028722978	-58.246739946983496	21.079414683352024	133.28685283278043	-280.1970707565778	197.93071709847806	-64.75497048914696	23.67609147715143	-81.1342265252254	37.08204936275663	92.83519748963728	-85.69199561185073	-67.13014161391588	7.731815935110799	13.892754561273618
-109.09486969119388	-3.085864576401718	-74.44639625206597	66.22431061531637	-46.24716616567039	-10.492130828713949	-18.967569688604016	-19.468268063748116	-4.453508282219339	-5.57728045365374	5.796046976639552	-114.9853308888935	-6.009751067528869	-235.92478676650074	-13.325734762211486	-20.095401359212993	127.9001587915439	-82.16170625022743	-66.77424848263912	177.08946936559877	-81.35769440745712	-104.31209699002754	151.78302171992866	-70.18542647586199	-76.90388360941108	-109.08274101174597	88.05777877037056	-58.102150480548424	-12.764979381830344	-25.46413300844587	-26.852096436515065	-6.888247736809722	-6.947102197128032	8.667877651036575	54.368779306440715	-10.986032790505533	63.695497524147726	-23.03554428533801	-145.29153003842754	304.2727981071911	-214.74514998012302	70.70247041254186	-25.81972012325022	88.3412178320021	-40.279047838392934	-101.6815170677457	93.66295398377352	73.68102326632047	-8.482761034302017	-15.214228996316205
94.21643085756078	2.685118955153146	65.04930566698725	-57.948502321548176	40.56732175459777	9.169690845813092	16.58327561921196	17.108198770880087	3.9281102073130088	4.906155749070546	-5.093283458332613	100.45673980588153	5.278690410945235	208.85128326832626	11.819125573876425	17.799508965598175	-113.62361601094359	73.1347701549505	59.30143451016467	-156.86946213621772	72.06489244252172	92.22825087922222	-135.02131564344154	62.39191507057258	68.48454029675874	94.5567012967531	-76.03652606371297	50.38688357727898	10.827258540847279	21.531777332488517	22.617706624240835	5.853304584291525	5.697182372919958	-7.35446270271387	-45.593688230819176	9.124192297481803	-54.29438670577444	19.65094775712397	125.69666735099466	-267.4882826598017	189.47419835639553	-61.02690592810742	22.426044245920995	-77.14554513965454	35.5926655878692	86.23423974439983	-80.19021037913461	-61.856158002348614	7.126297914528177	12.885712176525233
-81.08822550599646	-2.301298002828177	-55.7467706342152	49.646408504108855	-34.747133370150145	-7.85597820561233	-14.210945134535182	-14.650652313876526	-3.3640272407593295	-4.2000111657357495	4.361653338945176	-86.03211684180539	-4.522212537305152	-178.7728123617672	-10.111931748632937	-15.237240361437273	97.28238349867951	-62.606508594636196	-50.79443922800207	134.4075048325521	-61.76454067449799	-79.01648841484274	115.66971044698984	-53.46396140498744	-58.66153780148923	-81.02678746422262	65.14949460493007	-43.161006773583615	-9.284464684826405	-18.470092543193413	-19.385767782347685	-5.014637285029906	-4.888778611525897	6.299424701154522	39.10310610450397	-7.832251338476956	46.54189211515276	-16.856087797871442	-107.63914581842887	228.90531800170933	-162.1445291002274	52.21663644675408	-19.18324429452689	65.96972594076898	-30.41599473273616	-73.96798330999631	68.76410896686032	53.089445094441906	-6.118942184410694	-11.061694060281667
-78.24179613124275	-2.2413943192728114	-54.35331099998079	48.42939397677836	-33.90131734036417	-7.666489773590555	-13.86839486028995	-14.31241579855521	-3.287005518652163	-4.102953989511547	4.264381363444682	-84.07615089306167	-4.420727096171507	-175.01720568832707	-9.90038418184062	-14.930743749898102	95.22442236010218	-61.26679521710392	-49.71809379855297	131.57411756849348	-60.452296125395776	-77.36949822798964	113.18142906991203	-52.30549029678043	-57.38624875183525	-79.00634195572262	63.48272713615147	-42.0673390636251	-9.027992978661894	-17.95625727125606	-18.8427958963784	-4.877364343312447	-4.736510725068346	6.134383134593912	38.034189841211926	-7.604352445537641	45.399820162841685	-16.442036591481763	-105.29022550940752	224.71327133322197	-159.27146593018176	50.969722022833864	-18.72508207662965	64.55792594538326	-29.807223951737587	-71.87183153612979	66.86481777243893	51.51308966160813	-5.933960450732143	-10.736939631425553
61.321150234463836	1.764555215691179	42.801293170436004	-38.14791855044572	26.70844771283197	6.039659911549594	10.923773612389715	11.280806147844366	2.5906490120794152	3.2345041349709778	-3.361845955320832	66.27730803194812	3.48408934934905	138.04726994171068	7.81156102572255	11.779021468880915	-75.08990746970638	48.31236505567874	39.19441107715046	-103.71100549336082	47.63896700264056	60.99401450639841	-89.2051677440082	41.216779682717004	45.22969463253995	62.22608185571841	-49.99674467657234	33.136789145729594	7.103949232069785	14.12600479958244	14.83089066411648	3.8403700247492716	3.722924416854016	-4.832428115620902	-29.931470296470795	5.9785887098534785	-35.76166185202794	12.945787540710286	83.0406503066056	-177.43490287379944	125.77285235466596	-40.19842462187551	14.769254075435907	-50.962594914416655	23.545087926876636	56.53379646279549	-52.61000262533887	-40.49382681712162	4.662744897073498	8.439320787075072
9.514375022266217	0.2722636943565586	6.607611636830601	-5.885794228767398	4.1182940658148395	0.9321226412544886	1.6872221906629843	1.7399109058574227	0.39969656159425054	0.49835593714078663	-0.518817190327276	10.227080299857553	0.5382956441300721	21.295165496893684	1.2032104976196254	1.8186517714726296	-11.59076964691536	7.452390334918649	6.057977288817045	-16.046707948819297	7.377064595214318	9.436783462473207	-13.791198441640146	6.376751805201719	6.988551946449545	9.604174458233897	-7.710429960972564	5.106980137969684	1.0967260502334673	2.1828652440414484	2.285802054404779	0.5913129205781852	0.5746392671281191	-0.7442333328389124	-4.624387380479218	0.925070854452337	-5.5274099002230015	2.005004132582588	12.818858877844955	-27.401120829582993	19.431663629800543	-6.180272484889959	2.268742911466603	-7.834496869147078	3.6155443462351875	8.730897825131857	-8.121694943496735	-6.259334757239718	0.721387903331473	1.3055499886451087
12.2914275848867	0.3530216735436854	8.575380589096484	-7.6392375310991465	5.344309517218083	1.210318918595112	2.1915143322615283	2.260127549193343	0.5193155367529873	0.6470569537017523	-0.674484318138479	13.291836901151957	0.7000741910612792	27.702808692520335	1.5643301903768012	2.368269757050553	-15.079991955765696	9.691076606948052	7.885806184470072	-20.900002238327794	9.610414383738245	12.293092936848378	-17.94955210121132	8.30113257236534	9.091945475703362	12.464733078656097	-9.99929278692778	6.622072088204788	1.4210639894835222	2.8291952141427026	2.9590662057149277	0.7654670648403434	0.7427982515779376	-0.9643442356456566	-5.995677646350791	1.1986858835032292	-7.1814524212661155	2.607162276003799	16.676509575355176	-35.73633005649451	25.35673541243634	-8.014597275875843	2.9408435041133543	-10.176415909643225	4.698065993568773	11.308863857250158	-10.52267685058271	-8.103324418268429	0.9339069717301035	1.691052813079875
10.373371361828235	0.29603323230535383	7.18426611899706	-6.398968839053412	4.478159752445096	1.0130703550497828	1.8338132157966034	1.891187512416478	0.4345874630219956	0.5417450247970995	-0.5637081951201481	11.107157878837096	0.5848863449571051	23.142124783131806	1.3077715801820715	1.9756508488814442	-12.602190790839689	8.105453611009434	6.586526795338479	-17.440683207592983	8.018518545222452	10.253104408769504	-14.999731809354797	6.935543209394093	7.602722936082813	10.433165608429002	-8.375094038855712	5.549041164100676	1.190226306031777	2.368423950078701	2.479341495917318	0.6417492406182589	0.6225340725241074	-0.8071263038274724	-5.011859551715411	1.0024405189677776	-5.992171852088065	2.1737465130429316	13.899581991320499	-29.711887319871046	21.07333402885987	-6.706624967984287	2.4635796042541656	-8.501774402844951	3.925949123952834	9.478202221550763	-8.822404008345384	-6.792289814213931	0.7830388935603947	1.4177301627306818
74.51931205348778	2.124314563339378	51.52105157913037	-45.872489957380694	32.07519095629206	7.267428849241328	13.15665091154544	13.548290477583235	3.110186693280495	3.8786040349387765	-4.040893844197717	79.74971335542747	4.194360991284192	165.59297985103032	9.348509165989112	14.145014815153857	-90.07460483151998	57.8763587941538	47.09949790965818	-124.87237134555085	57.421471848780264	73.46647706620507	-107.18898632590596	49.579805836115035	54.29373335182076	75.00520682872137	-60.24691770548456	39.86251862750596	8.60202492557474	17.136430443161622	17.944110392555455	4.63278615880297	4.53616350434545	-5.83369136377082	-36.365703179568726	7.291105979475877	-43.34306242318635	15.729803746936623	100.2038556677765	-213.5552200300049	151.34443308289372	-48.26521004610071	17.690789592827787	-61.05066353992078	28.096902331274954	68.4870061808876	-63.58271718503077	-49.20990677306236	5.67232670110973	10.249043691956672
-79.66498731834906	-2.272767056616531	-55.10008793915838	49.053096111790836	-34.28540363567787	-7.774096131795037	-14.073484454437317	-14.483291632948598	-3.322874444478986	-4.145341603095473	4.321038689610095	-85.35494223996412	-4.485520293032828	-176.91136075914352	-9.983749396451962	-15.115465220785225	96.166333166288	-61.7614866673479	-50.29005887063048	133.40605217352544	-61.345237973259955	-78.5207038473468	114.40380047468201	-52.922669867998245	-57.9309685893162	-80.3287824853004	64.55079433524794	-42.6805385340801	-9.239406555454325	-18.41582877311688	-19.292817496648848	-4.97432483744912	-4.894985104402172	6.267960572783129	39.144348024490256	-7.85740612219866	46.56973382735501	-16.900424377424518	-107.47956174906865	228.6887874543438	-161.99491874869972	51.742427426320155	-18.94400591800083	65.3710870131538	-30.03393298156638	-73.54845664698375	68.18478795804691	52.91942526247798	-6.098576891580925	-11.006687783557584
9.29611345498966	0.26252749166900524	6.339534971902849	-5.634737231418868	3.929597973111673	0.8937150076838565	1.6176202653779415	1.6562380698768668	0.3788410765425366	0.47355446134691187	-0.4939184833420861	9.804865989326162	0.5130695611231921	20.083833263957285	1.131277757182036	1.7144037222225994	-10.889495720102639	6.983143746457352	5.69750863101287	-15.145930958302642	6.96656408712338	8.926406134776105	-12.947375921598637	5.9938829858415525	6.551078367823342	9.301731305862221	-7.500133778580713	4.939924421917339	1.0913100670529585	2.1818187649293783	2.290629556592921	0.5858479985257795	0.5957914157299254	-0.7385892286078	-4.667098141746926	0.9462309252484776	-5.466153467974245	1.9833134679043776	12.433514611164167	-26.05508909143438	18.39853015617782	-5.999526252913612	2.185125755048565	-7.495852216531546	3.407820736020411	8.69324139226354	-7.991107559717006	-6.315894423529107	0.7278673005790498	1.3038716333475717
-15.754442795952622	-0.4465524429964872	-10.806364353725808	9.607226395448416	-6.7003798197635795	-1.5244711033013598	-2.7612878076894734	-2.8291146319349556	-0.6477592022179699	-0.80833059067023	0.844795266470557	-16.74670448865192	-0.878197760872225	-34.4215196645008	-1.9372155229191075	-2.9435042506019773	18.6787499043199	-11.971482311009758	-9.783018865153544	26.02474004856055	-11.976940828434074	-15.337388011148631	22.233578569382427	-10.296700124067259	-11.243118777578983	-15.833296807261668	12.741686861932711	-8.39604799286924	-1.8460035679445468	-3.690694668860531	-3.86356123010373	-0.9896006732859458	-0.9980653526111947	1.2490630539311185	7.887135963389335	-1.5952307705263584	9.296203385499561	-3.379288360503422	-21.239180795372356	44.79732153051929	-31.67818809043573	10.187622447552585	-3.7116918357108797	12.785227922066005	-5.8253336066914025	-14.698514355456917	13.539582885931235	10.652913161330849	-1.2281527928362654	-2.2050274225160558
10.948415486462084	0.3110754378636093	7.524884105422892	-6.690159264863105	4.665406868317912	1.0617322011465682	1.9227354015835323	1.9697599794357274	0.45080892160874125	0.5628529835068182	-0.5881838258983504	11.666547566210314	0.61131469461479	23.95383783954776	1.348249074808288	2.0481551630484116	-12.991881122512524	8.325874181214758	6.802861554806337	-18.098026069153306	8.327321841451635	10.66846798041029	-15.456476620625986	7.157356960980449	7.815883288285158	11.03560710575723	-8.88518047127585	5.853018140676759	1.289191399928481	2.5778091401748453	2.7010652625913374	0.6913362151641557	0.6993865098350974	-0.8728664912048036	-5.514726484991744	1.1160012081683273	-6.489739104448287	2.35786933329994	14.812118421009352	-31.202143609922746	22.056343139504555	-7.110147817203323	2.589131984047548	-8.914834367531455	4.058474051354536	10.263096531846308	-9.4454884579647	-7.443918578022548	0.8578638240557173	1.5390211732615002
9.901403090485022	0.2810963778010791	6.808983903101699	-6.05451541246646	4.223390146060251	0.9607966351690559	1.7407400524476841	1.784520899724978	0.40881305285166275	0.5097911519540773	-0.5331017761309348	10.559136959390232	0.5542901413735074	21.74639222069896	1.2236902199865334	1.8607549502901386	-11.80625999193141	7.566357824896582	6.1854359343152305	-16.455490112428457	7.5743152106246665	9.6966347649746	-14.059261152267947	6.511532732414176	7.108639404705754	9.966733726523211	-8.013562436072752	5.28280578339848	1.1579518515945828	2.3145349417149723	2.420324334340127	0.6206168375251699	0.6226817458959019	-0.7835579895539043	-4.942063760075727	0.9980406748362953	-5.843690802012194	2.125599396393494	13.384286396701235	-28.319238526291805	20.039578726639995	-6.406849950758502	2.335419059462076	-8.058242671665399	3.677004134946855	9.218408328373592	-8.502847677488731	-6.670985386163533	0.7691934119864517	1.382812017631265
132.0863948326942	3.7522884437371933	91.38965461517576	-81.3686386652632	56.9859705976487	12.86961040582721	23.336786041619135	24.08137452040577	5.554091170426967	6.8906173544702405	-7.177829807499846	140.74646356463933	7.461238818655953	295.9045070350804	16.70124328241608	25.28308702988727	-161.90636996968817	104.2264002090178	84.80915451758649	-224.39681347706184	103.34121791021325	131.61223359433276	-193.6359115933058	89.6145245092212	98.17164601808065	131.75409418786478	-105.34427530419615	69.9413717012746	14.814175115501241	29.455900634580374	30.613780636069745	7.959295430226087	7.567792238726723	-9.989420449736626	-61.83417656158647	12.324509271848637	-74.67176165660271	27.187530660969966	174.35722222254893	-376.3371239845976	267.82957746875195	-83.6535388155359	30.836339425557913	-106.71316560623755	49.60136915305091	118.09730641149508	-110.6126181726949	-84.1654002534859	9.724470858756094	17.70750242001771
-164.00071450151398	-4.654990240307481	-113.43573767133061	100.98288280503633	-70.72128903426089	-15.970801547350762	-28.96982834744226	-29.889443673455265	-6.8970121906709885	-8.549898062130998	8.909700357222551	-174.60297305553712	-9.265069052509851	-367.45444220295946	-20.731682282183666	-31.40306216220773	201.1934449043717	-129.5174543918178	-105.4391148288639	278.9903833735553	-128.52546093202426	-163.57891733772095	240.83108394811683	-111.48215830386178	-122.09357193785864	-163.3899925013355	130.5618618478635	-86.69535327766872	-18.34072513112635	-36.469209847266704	-37.858494895358895	-9.846269226266967	-9.343634362123531	12.35577227712397	76.48320250385761	-15.240560993008435	92.46955441148916	-33.68852372364545	-216.04227538214752	466.81691202378823	-332.36617054833675	103.53587474111696	-38.17379989634532	132.1703348047768	-61.46826209921452	-146.23315439064493	137.05679386245774	104.16064823553481	-12.038993501664407	-21.936951983987495
-89.23584083104708	-2.5438878605078306	-61.99220373704341	55.193523593167214	-38.633323143941425	-8.736497178852972	-15.846947541923628	-16.344267626000967	-3.7681825703338863	-4.673606076457556	4.877181532288999	-95.69213643024794	-5.072071961385793	-201.0129929588858	-11.33494687810937	-17.19694223145389	109.91718412299814	-70.68982875767612	-57.61197153043159	152.61256447120533	-70.29858401721742	-89.56654114754318	131.46085646879428	-60.85879598159914	-66.60037663211347	-89.49936259301398	71.53272410307693	-47.45552478086796	-10.073248867062075	-20.044666154188388	-20.816437558946596	-5.405678491291531	-5.154546535685391	6.795587837438381	42.159121763140604	-8.406436969841236	50.944491053303004	-18.565445883485868	-118.92925929970916	256.9336419103703	-182.86475342792767	56.84552031243814	-20.923254192175737	72.56044742781042	-33.68456327004125	-80.25994520445224	75.0969200490925	57.240760471622764	-6.612562910311157	-12.03498764623985
50.416210618595954	1.4354191763072928	34.96150407067279	-31.126836022000415	21.7861329982213	4.927103183438451	8.935420135942014	9.214413709976006	2.1235619114792414	2.635248791870306	-2.749245150008626	53.969713174807595	2.858559823906569	113.24454955402965	6.386769119820992	9.685959878547914	-61.894915772659154	39.80466176673742	32.43342651786247	-85.91909130273163	39.571065171566225	50.4352554276351	-73.99143814827288	34.25086867598039	37.48618143897001	50.50846974009185	-40.38909948187414	26.78947308523001	5.694418182012514	11.33193872754928	11.777403405063811	3.0571034111993307	2.9214381493113435	-3.843112248328803	-23.849924331276245	4.7580193831255535	-28.78366631169987	10.48566518750073	67.1332146718755	-144.8325927753001	103.03598367349278	-32.11788504475892	11.818609116071844	-40.95889680547798	18.99940873869194	45.37137321369476	-42.42556896084095	-32.37990064763883	3.7400991720627625	6.802708669730823
13.581614527358688	0.38896789129950665	9.492802543371369	-8.450312610788247	5.910220399738261	1.3390161911019094	2.430841697116717	2.5049767756073136	0.5775495907459993	0.7153459576569325	-0.7488108495657376	14.69401398483563	0.7796069945615928	30.86899360855201	1.73757227577572	2.646476878774088	-16.878144073732667	10.83938552884301	8.85943501835942	-23.50919193214398	10.836932341686978	13.804930967988415	-20.206988470783553	9.361323689837969	10.225636148096184	13.718162681520681	-10.950245299481	7.257599120694713	1.5428793234415408	3.073668921068793	3.1838738660591397	0.8257832599191364	0.7886075501719143	-1.0403973263307191	-6.4753069198554245	1.2914347635667196	-7.844408651250912	2.8647711296099105	18.322514099520564	-39.694975092707125	28.270099686597206	-8.69713635474727	3.1953107525933566	-11.122134476824467	5.157723584076313	12.28540783479046	-11.488082955746671	-8.764493128599234	1.0126670772602615	1.843356374894197
28.271085996583558	0.8070405194396228	19.70396935275984	-17.533914739871523	12.259394893742403	2.778711688830226	5.046934226335008	5.1966678871560985	1.1984639621044049	1.4831155329986856	-1.5538632899468958	30.48627745840891	1.6188829025440903	64.04225073049719	3.6017711058453754	5.492792655649345	-35.03310002723375	22.490896724650298	18.404296489100684	-48.86490385100002	22.53767527315748	28.690006524474484	-41.988504649235594	19.461417595328275	21.24152833744008	28.463450547310313	-22.707706132959746	15.046114888101055	3.1998401007130797	6.377326393827121	6.595967029470075	1.7102818907820159	1.6335821179602341	-2.1549846721536787	-13.429915445896382	2.6797264938017595	-16.280400469657057	5.952484513513481	38.01073433094412	-82.35916201218173	58.66644658228655	-18.005294132339735	6.612713609097777	-23.027939297449606	10.673022409397028	25.484364510066907	-23.832225531833473	-18.183581858011536	2.102116872477864	3.827477260068682
27.204463331016775	0.7874182701178095	19.234947041853417	-17.132371733383025	11.984893710287167	2.7159208748304655	4.929923649477372	5.086326747187361	1.1728218073136365	1.452600486969898	-1.521650653450293	29.849271702817592	1.5837266512107258	62.81644804211485	3.536751372861428	5.390144132817401	-34.336142287973324	22.046948248086363	18.01824729413235	-47.80999452801048	22.030336337521998	28.083475582561963	-41.07834180574093	19.024064861621923	20.784074380923478	27.806640189090807	-22.185313345847984	14.706564999591746	3.120913723366479	6.2163263886287705	6.439869852889166	1.6708659919117146	1.5915227345736516	-2.1077266953597453	-13.106178348543953	2.6099579696257416	-15.911345379817142	5.80871945564867	37.25697782422422	-80.99789629724917	57.722549455689624	-17.652900454288407	6.484805275883414	-22.62839389090732	10.509275617469402	24.83125252935563	-23.229108758247307	-17.695790731037448	2.043146311879736	3.7211708943891666
7.233706148587913	0.2103159815047841	5.146629138034294	-4.582723883597486	3.2023938378535823	0.7274681306336247	1.3219346714624782	1.36210122642525	0.31407520554874163	0.3883269834255238	-0.4083976232090048	8.013700132235483	0.425697466364022	16.859802490209393	0.9469932849953923	1.4505690767227883	-9.214316586500903	5.905538789911382	4.8446356620819415	-12.884789070647113	5.942913982235407	7.574144007626567	-11.038643198195528	5.11709304108737	5.576908240445285	7.449954176304669	-5.9345359158470234	3.928878482787563	0.8357397454159348	1.6672135839857427	1.7214682709857323	0.4458828000787396	0.42579288177777885	-0.5640041781554447	-3.522659351664961	0.7018653079114869	-4.2893260262088235	1.5703548528494111	10.046534513578317	-21.909891483350602	15.625312816884353	-4.717778423290748	1.7288746122818406	-6.059750684885752	2.809436332663387	6.6446463652097805	-6.210150125629508	-4.738116487050125	0.5472253559263144	0.9967171302183967
8.876635512701649	0.2575873253743738	6.290590824582515	-5.605428305574376	3.9249193488095417	0.8878480318183367	1.6106686993506356	1.6643963394049193	0.38398861352789765	0.47585134944399654	-0.4973500999727764	9.746252267729934	0.5171340472475692	20.556992918336952	1.159316890449056	1.7615923481115794	-11.243576449403893	7.228931931246495	5.893094574276336	-15.608742862731104	7.187582415402376	9.162136032830208	-13.44225128411826	6.2207880353778995	6.808037662722117	9.078761868959603	-7.245920524737786	4.809221799127277	1.0164450886786787	2.022074853707974	2.0978136688988034	0.5453023788263751	0.5166271909077966	-0.6868269543107441	-4.254149589461605	0.8458985547437474	-5.165207872938914	1.8823061817560178	12.116190981421466	-26.359785370259125	18.79003273902018	-5.768000241733183	2.1231897001356264	-7.39769881874903	3.4454132919605627	8.089136687136431	-7.579281782013965	-5.755309872802059	0.6642897605715522	1.2109889346758917
-6.085267104991107	-0.17613541580937384	-4.298205667821558	3.829075221736706	-2.678906827496784	-0.6069656629628547	-1.1011200989069476	-1.1363386341204786	-0.2618314569384484	-0.32472161382350384	0.33982079128353765	-6.671875535044668	-0.3534402258559145	-14.017987047582375	-0.7898446057679925	-1.202101047282568	7.654988052731719	-4.916088651605493	-4.013604887777213	10.646850873934039	-4.903267770938651	-6.256261630129693	9.146115031517358	-4.234038716054909	-4.6286263321029555	-6.22085626678254	4.968549028449138	-3.2933519016589594	-0.7000733404677248	-1.3941435726349158	-1.4472963339616036	-0.3753671591269853	-0.3585636837628075	0.473458269607454	2.9427490589723226	-0.5862409049058085	3.5648225804037343	-1.2997968844522725	-8.338448337390558	18.089181928087047	-12.881101666753118	3.9615019925761716	-1.4550867263404312	5.070767253851015	-2.3530363812590522	-5.569499293570802	5.2053422702233485	3.9722744178427734	-0.45839935533504694	-0.8340128400495436
-179.52107509580395	-5.167760571342369	-125.92598764757494	112.1808302065814	-78.52314941905132	-17.767259939880198	-32.211478381084206	-33.25147598062666	-7.660179255585598	-9.511400660898238	9.929017311537239	-194.97545530450316	-10.318674796777753	-409.30050350044166	-23.091731660369195	-35.03563580013218	223.5034273051032	-143.6854494568882	-117.05994802327177	310.14642152560685	-142.76558759828268	-182.1738217772351	266.84397707390826	-123.4740968708106	-135.15876482701117	-182.1622933082815	145.6680561436021	-96.60921514864005	-20.533310678640895	-40.85976913814763	-42.50745975073143	-11.03151156281373	-10.541595462930733	13.888808313691442	86.15434947887002	-17.16981159908373	104.07523037667875	-37.88753122544967	-243.121541473206	525.6405398198505	-374.0096778094958	116.17463172150818	-42.724561030375156	148.37459329110712	-68.86104211191773	-163.45364074455978	152.78014640572917	116.61007632295056	-13.456218508077608	-24.47059010351107
-231.9677327423064	-6.742180321899508	-164.65369522754744	146.67303844651158	-102.53566254951008	-23.27511530452866	-42.24369111290917	-43.56067583793728	-10.031988141703662	-12.435749928816067	13.047483061402513	-256.3827549788081	-13.57988650183064	-538.0166597390771	-30.272361345991584	-46.22064560484749	293.55743393851515	-188.2635305831249	-154.05950883726018	409.3563499584938	-188.5899290447752	-240.75972394886688	350.7810908373087	-162.46366799954177	-177.33641964792895	-238.76425124908445	190.59407270283555	-126.19369064868866	-26.906513565292208	-53.640589026282676	-55.62019090193505	-14.40173650407938	-13.811808736770926	18.205847547752587	113.5228997620259	-22.62872349770543	137.65725625738813	-50.26071620014137	-321.9005043444481	699.2824285657443	-498.0038615265818	152.08765406985296	-55.74637707371382	194.8326226996082	-90.23875393767676	-213.90462839413928	199.64122568394544	152.7139592745976	-17.620038797030357	-32.03663685741318
22.13806085898074	0.6415818631471414	15.652356966494768	-13.942376740050944	9.747055760264844	2.212013337717973	4.013192604293204	4.137572056649993	0.9523890258482889	1.1816926061245456	-1.2385995455919006	24.355282658004235	1.2886129007793339	51.02643851694856	2.872474300910034	4.3802482302870756	-27.826475611347377	17.84977459448999	14.595496425716622	-38.77214089216062	17.85722241183982	22.806122469378884	-33.228259337079194	15.386656073121191	16.80263768157528	22.71255592541453	-18.147067307686978	12.014024705706813	2.566095929584361	5.115203294563228	5.311853264130422	1.3748401918359974	1.322432976862757	-1.7371213066927143	-10.831251297516415	2.1607057462377752	-13.102666049736937	4.77987403170084	30.591553404680308	-66.27779129859003	47.165673927836586	-14.492153925369383	5.311817802028138	-18.53191390164773	8.57471425863575	20.40402218001992	-19.028455485207395	-14.580643911120694	1.6820342268671653	3.0554362973634954
27.277316098327777	0.7965714430031717	19.48412896091206	-17.35375934444061	12.121986939499303	2.756861028622204	5.008003357194992	5.159810389735373	1.1883999843410777	1.47100060374223	-1.5483672067503187	30.428045280118425	1.6134517610565104	63.866643993436064	3.586786798887172	5.499197699501538	-34.84506590836513	22.314072842484702	18.3146561507106	-48.75325620704301	22.477020841524254	28.69122703420671	-41.6813600175728	19.31857183777988	21.04707143374729	28.28019598636884	-22.54338182050547	14.912036980119037	3.183733664791237	6.354461985373628	6.570931719423344	1.6993909546584884	1.631729135257855	-2.15311634080116	-13.470334765622866	2.6853782097305503	-16.381459804039494	5.994853929251568	38.335649193733126	-83.55187524427892	59.54772393127425	-17.976417232795114	6.576999430652382	-23.07597722279905	10.676670575656214	25.293923673564894	-23.594739120874873	-18.061884355981437	2.084350671955003	3.790672674084507
40.72668503233706	1.1708800956675547	28.68732502617341	-25.473217407967695	17.712327549062902	4.059910304845999	7.402763179976117	7.55720282154727	1.7384051052538256	2.1417444659444245	-2.2779880910320673	44.9209214268607	2.388156781864061	93.36058575691072	5.1965685322151485	8.082737734630955	-50.914678913071356	32.41797430484974	26.95502922386735	-72.3679649838706	33.515630763858525	42.66898394499352	-61.294998779464734	28.5348891696841	30.811310608388037	41.84593771879845	-33.271917337611754	21.885037227302224	4.75869247105183	9.55714193752749	9.783112359000341	2.508693006934271	2.4688612350075374	-3.1939296322422073	-20.385167530608292	4.100599899593911	-24.762491300785708	9.157871004455158	57.33209719280341	-124.29363183509705	88.52273791725179	-26.295584806082488	9.540238016226521	-33.61331084392827	15.34715013973973	37.81483534506388	-35.04625319115168	-27.21334226819242	3.1499098945032937	5.708276844731727
19.237496563925877	0.5577704596752567	13.72542600036524	-12.177009110483617	8.45502879265272	1.9437092599717027	3.553688914927502	3.6189888326886615	0.8339177326314092	1.0222867793768897	-1.094135174004558	21.53888908399086	1.1511414932945578	44.88727078686293	2.4874365032599655	3.9007861198135667	-24.535886387705457	15.58578600501695	13.047313533218036	-35.151678059598076	16.326153800550706	20.720016493073498	-29.690477554049405	13.854323765646441	14.892199389416243	19.98861025824702	-15.825197163273769	10.398111900450413	2.256422523689577	4.541225164406302	4.608826177940936	1.181280297359383	1.1560729032989152	-1.5082256994206293	-9.6776347473404	1.9457783350424749	-11.857745701635583	4.414813282049526	27.51065900395728	-60.009252580768646	42.827867367424794	-12.433386947949346	4.50275794792809	-15.968412098858462	7.287981270229515	17.921408008088505	-16.63435778764146	-12.87571791798545	1.4927729185749943	2.713158632605233
5.810246955456354	0.17050912995074055	4.20455139335716	-3.7307193179353733	2.5883975670863273	0.5963559742078238	1.0912532346102066	1.1108718588282664	0.25598390287410466	0.31334556444738915	-0.3366567458870689	6.627932199773986	0.35460013304009896	13.821666264751254	0.7644029984698091	1.2045641583989362	-7.552429398901462	4.789236509389047	4.02217424076533	-10.858962005683942	5.046405677685537	6.406730687205589	-9.145280563646898	4.270050935185591	4.580776048773204	6.131700418925052	-4.846507935415948	3.1813214103220093	0.6909596153986286	1.3922995645542355	1.409137497193209	0.3607369323046446	0.3532150645361957	-0.4619899000619872	-2.97426659289834	0.5976833817418084	-3.659137437954117	1.3656017810137302	8.504552439204721	-18.641717152156176	13.317605837945557	-3.808565605160021	1.3764013925555725	-4.906071376133181	2.237147011346929	5.481522697270045	-5.085163008739958	-3.9373866882603386	0.4563598475461344	0.829781140748215
5.247614394344078	0.15179462684157283	3.7385318009102053	-3.314739226888909	2.3004427092782342	0.5291609312159241	0.9683427928285133	0.9847606974376245	0.2270539580974495	0.2778992853901392	-0.29780542372166285	5.859492087582164	0.3137164823658601	12.212675812392147	0.6758484418047876	1.0617077593995974	-6.68294402215568	4.243311542956245	3.5590835146747715	-9.597312652798335	4.462599977549983	5.654309692750591	-8.104548726461854	3.7852922188521756	4.063200417982855	5.4389409273589235	-4.301465058694699	2.8254228965016	0.6131106836288169	1.2347429587401004	1.2496799613844705	0.3202445837546556	0.31316367662802946	-0.4088671411389017	-2.628248065399892	0.5287987497759089	-3.224367055607246	1.2030482633536932	7.474404429400188	-16.29568901724409	11.633002379608856	-3.369126409459209	1.2198311845174452	-4.3273602680886105	1.9738538984100322	4.87131815865779	-4.523389990545085	-3.499635525171643	0.406124839103825	0.7386944919343176
225.10542627982284	6.557276494539067	161.37472486656273	-143.3011753046824	99.64563101750173	22.850667119770264	41.739805287600326	42.63432608149984	9.83257463152914	12.062531664441892	-12.87434014387933	253.0161985342176	13.52275848286454	529.6156066119155	29.42317812373444	45.96323125138202	-289.6974314459255	184.3536071412299	153.75169154543366	-413.0993945037047	191.62072012455758	243.2996117147853	-350.06069283315094	163.13608580905054	175.8279521524649	234.4674928487661	-185.6658020478865	122.22635839544073	26.336663491583163	52.902632517066586	53.80212238024234	13.831231450825129	13.404115418067931	-17.63472462407484	-112.44548153101177	22.534627169931515	-138.01952196549345	51.24004797515159	321.6077198884268	-703.929349951671	502.7743982635203	-146.14092249293964	53.0706028304298	-188.1583629798297	86.30459672623661	209.16642307030003	-194.66815871021487	-149.8177658083251	17.35725280735338	31.603823376732212
-304.3296529035551	-8.961816065717972	-221.22398407158283	196.3716977774505	-136.39047002562333	-31.360333391252087	-57.38111500045461	-58.52436246449095	-13.507213382887159	-16.519632252342312	17.719343444336264	-348.01969727602796	-18.653401331796573	-729.4588435756857	-40.398511858175226	-63.50972987643237	399.34812658060434	-253.62011565190284	-212.5460835156804	572.5864196730149	-266.0208064985562	-337.34795838496717	483.87494506751256	-225.8112268951968	-242.6214687197996	-321.49107584650926	253.8728350336223	-166.92950391887987	-35.981252724506085	-72.40321818809845	-73.23341627077812	-18.802669931474494	-18.206288398045302	24.04746346651786	154.0676663228456	-30.87352980342448	190.1368117490436	-70.88477713120567	-443.6501763481177	975.7855761452554	-697.9182908158056	199.2807057111434	-72.20627995432878	257.47690512323607	-117.99262989358955	-285.5217734142713	265.7473807669911	204.41031332768873	-23.696299190843995	-43.20073064068482
-220.63496206911978	-6.3645839481026325	-156.04009640763397	138.72627966936014	-96.7368837097466	-22.053828727270524	-40.16823999683916	-41.208655695946014	-9.504428803427297	-11.71041159579479	12.384432535394872	-243.1445185851172	-12.953490893435898	-510.1892114377789	-28.522197821029994	-44.02520844237168	279.07851097163814	-178.38289199702535	-147.34241684346463	393.46777115768947	-181.96731418397667	-231.37882636740318	335.79579365799276	-156.04317755094652	-169.27303418711784	-226.04623213238335	179.64611631601437	-118.65883193977317	-25.385785605347976	-50.787778530659196	-52.09029534464797	-13.450936933665785	-12.930084050683421	17.052706531947205	107.45350814883261	-21.478191755612556	131.14161954793386	-48.304099535059315	-306.11565639353904	667.3502197386297	-476.11219169783703	141.98135337286612	-51.851409306328854	182.32759737120014	-84.11544495164527	-201.87377520861745	188.37086952990228	144.2741143601627	-16.695459798636083	-30.404342680235374
-92.87079311476322	-2.6595295095431872	-65.2610273227446	57.868622735563775	-40.15817178286996	-9.236068631885846	-16.87498958729129	-17.157083053305964	-3.946771481756954	-4.848362711421973	5.182499177494451	-102.27474225499535	-5.449921335535606	-211.91674638385385	-11.745796559604084	-18.39317315497721	115.63558882376708	-73.44238185615565	-61.44627698391289	165.59927766851845	-76.88015999599304	-97.68064085970478	139.73416353190265	-65.19588870270944	-70.09485858046034	-95.30613561177027	75.63429796345542	-49.63864161586106	-10.858549752513287	-21.866585862089	-22.254574265624367	-5.689339844812514	-5.639983683146398	7.258362713494272	46.71181407259606	-9.427239159544177	56.816442773069106	-21.12626568574381	-131.05086054259212	283.72136595587585	-202.08868462108003	59.473691635274804	-21.507650728563302	75.96484746188035	-34.515658100158085	-86.29778467155921	79.82954475220113	62.25363180386107	-7.217406136622249	-13.072584823209173
3.5164193620731754	0.09895339495038201	2.428298468288732	-2.149968149415531	1.490531520725297	0.3430508233002114	0.6276346003331132	0.6359956691645794	0.14639078506029418	0.17946190173163779	-0.19202311519242268	3.7887746076361126	0.20234989184829552	7.834555583819186	0.43331285140143583	0.6796965857028371	-4.282125232978229	2.718332244759021	2.2807588697085928	-6.155109182950979	2.863241766089632	3.6271775900657635	-5.193516311922958	2.427158398449132	2.603850261879525	3.5405266192505334	-2.807289688145171	1.8410949130787755	0.40364977479041386	0.8137663540628934	0.8249815273974604	0.21075776546070354	0.2093311917603717	-0.26850940565491843	-1.7341040113101054	0.350909787929668	-2.1075949453200065	0.7862569730867616	4.841664775876654	-10.430693903484075	7.426212576144015	-2.194029302668533	0.7931637943543235	-2.7953256959068167	1.2668622742873097	3.212562304667568	-2.9718606780229555	-2.320403799596879	0.269618674815039	0.48851296340009
94.33980689038958	2.589845637727178	63.32700318910743	-56.06226655667924	38.91192188880779	8.926736799832613	16.30655076894171	16.53749077479796	3.8049156052114728	4.677285253717	-4.9759402050223756	98.21013664255042	5.232479052566461	202.789378716538	11.251543023886203	17.52256412413223	-110.81807687698935	70.5217461655216	58.86025824123655	-158.33366064751766	73.54619734031775	93.21830796796654	-134.130796390821	62.60397950505182	67.39115770614417	92.19729632893024	-73.3114328866617	48.14520424552893	10.54933430886008	21.227685394602457	21.621999460300128	5.53266079823076	5.495887764159892	-7.018058412567336	-45.10228750388636	9.133028626344792	-54.47349664573912	20.234966375460026	124.85339264168039	-267.2313425856027	189.96468492029953	-57.32753344320346	20.780624170011023	-72.72292998879153	32.98830557785486	84.10582506033889	-77.84090700708161	-60.78849001148766	7.066169286338201	12.79019020698224
5.542723307073089	0.1529697411020962	3.74753693808814	-3.316385917085763	2.3002640487497157	0.5284655036747549	0.9664947252144241	0.9790494033627011	0.22540170701096163	0.27649680866257176	-0.29499573760981573	5.8189313406998115	0.310699817600591	12.025449583393247	0.6658715983557861	1.0408728218206826	-6.57722874035904	4.180816390827988	3.5004343454845976	-9.432218539219578	4.38694316817454	5.553021950725226	-7.978599321607502	3.7279354075797477	4.004503244690484	5.453714100811788	-4.328688443123041	2.8410980091253366	0.6222632696731693	1.2533865419118928	1.272085130680613	0.3253712570812245	0.32265353096933075	-0.4133180583161401	-2.663014710187512	0.5391851769978306	-3.227974941102138	1.2026707351253845	7.403688818024061	-15.885060897662084	11.301028983512897	-3.3772046162374636	1.2230104650908207	-4.2922105032042035	1.9460446765517414	4.959447047289389	-4.591987655436059	-3.582459128341314	0.4166783789674144	0.7550628873185818
7.1912685590204575	0.19680366388488937	4.8099969071431	-4.257588956715444	2.954680083140414	0.6779303749472287	1.2383063105311245	1.2553366374464063	0.28874401848152426	0.35504134217812666	-0.3776699789517975	7.457308814607806	0.39713851301394965	15.381983287141153	0.8533925994954892	1.328898564203359	-8.403521092809518	5.347356389407643	4.463284377221382	-12.007635845003005	5.5774294351791776	7.070271057465452	-10.169909966648953	4.746818424562078	5.109547863724878	7.006087612214564	-5.572938681202475	3.6589426540927685	0.8029481579418978	1.6159883475806052	1.6464429406148955	0.42108154035368356	0.41924896377271614	-0.5340652923754166	-3.434729686454104	0.6960401656453233	-4.143269944366213	1.5389251649093512	9.485770735046717	-20.275376006681782	14.408260571286533	-4.357478904330776	1.5790290403745488	-5.52239299915643	2.5028521007696845	6.402606802255106	-5.9221231158996686	-4.631112075044748	0.5383833433868527	0.9739289636482535
-1.4477054040884092	-0.03942741251111746	-0.9627515771608597	0.8524505144942573	-0.5920931034500424	-0.13560744572641992	-0.24751542807996343	-0.2512515720704187	-0.05780279816173022	-0.07114717574889344	0.0754868035682019	-1.489738235816312	-0.07928678326572691	-3.0765059510175305	-0.17098722267728467	-0.26537384696969035	1.681089112966896	-1.071121038451949	-0.8915809868724384	2.3942857679466116	-1.1112074702492623	-1.4090428076156645	2.0323135708696354	-0.9478301077917324	-1.0221584053376083	-1.4005210889951063	1.1149440464638622	-0.7328271209191506	-0.16035117753905945	-0.3223191631364527	-0.32907949983914675	-0.08429839787499177	-0.08361243643572926	0.10673639581620031	0.6838888495133734	-0.13843391621249174	0.8242546919900656	-0.3055036342938539	-1.8891261224177454	4.036210172891031	-2.8678129465783826	0.8725761030388168	-0.3167672534812035	1.1055681072896206	-0.5020875231763546	-1.2791644752878883	1.1845656539558875	0.9242807490992268	-0.10743295037624913	-0.19443446645795676
7.055482741626801	0.19295360423939364	4.713847958061118	-4.174799782092181	2.9004939627013018	0.6640899287286196	1.2120850221737176	1.2312039396868213	0.2833406669258163	0.34869335353541286	-0.369927722803978	7.296679942905736	0.3884951961128897	15.089152098165506	0.8388618531802284	1.3016784050080998	-8.247408315609052	5.25597946616611	4.3735344765101924	-11.74119410891673	5.448684478779342	6.908712246125595	-9.970290610824721	4.6492866431494795	5.0151737173572535	6.853422714890784	-5.454205338772746	3.5863201302639554	0.7831563212980308	1.5737150511762157	1.6066802752320526	0.411863989515696	0.40731370425328534	-0.5215281195235166	-3.3375575364310643	0.6749115574034086	-4.02801573198838	1.4927385658048118	9.245409925663173	-19.78589683415968	14.063624061867975	-4.270119530337784	1.5509534541450434	-5.4165077036195255	2.462907397867669	6.246178185334106	-5.788646065466907	-4.508823502553335	0.5239662446098732	0.9489387804069223
-40.100711898526576	-1.081445658959359	-26.38951902303864	23.35808115237481	-16.223603173750607	-3.714333264821115	-6.779498918865418	-6.878028738288376	-1.5823410600781096	-1.947825260052278	2.0651699430162873	-40.76002124915785	-2.1691948611914307	-84.1109472415686	-4.6751280298015	-7.250321568942845	45.968788785137335	-29.297087950108615	-24.37892597848187	65.45214006209018	-30.379349478767857	-38.50867969900177	55.58769332244603	-25.92709553266632	-27.964615142905835	-38.3693942837245	30.55562220639256	-20.084668014934195	-4.396712498520291	-8.836919648642498	-9.022495340680905	-2.311514764236447	-2.2936300000448155	2.923940781801924	18.7325886923189	-3.7941211568860362	22.552514955537873	-8.357928046441604	-51.6336786108827	110.11509834615015	-78.21131698721592	23.888350810465514	-8.674591498931008	30.231800253148563	-13.722947338406104	-35.09511243629176	32.50221427882198	25.368535490266638	-2.9504130516964837	-5.339140564563575
31.97324394821737	0.8589692449973538	20.943634744181992	-18.540389567961302	12.882893680562693	2.946710467732204	5.375676621174574	5.45711046754727	1.255335460448687	1.5465633238124925	-1.6371673093174604	32.312135132428295	1.718385331593611	66.68219598865377	3.7102224145707092	5.742316530736363	-36.439143401655365	23.240091377792	19.3072217633907	-51.78417222042468	24.022249112137015	30.461288095337515	-44.02810340372404	20.52544665995483	22.162743598107284	30.440330881563874	-24.258782849221667	15.953340757986723	3.4897651280233446	7.0096670594340456	7.167538576721129	1.8373913245464335	1.821888671038015	-2.321913470820117	-14.849443226377264	3.0069259416892535	-17.854763819923534	6.607875125162246	40.878850686588514	-87.09440773777499	61.84278843953649	-18.9782915946913	6.897288953954685	-24.001479838119586	10.902267989990131	27.863648694948786	-25.811979351312512	-20.13855857760307	2.3418748759735903	4.237330717477135
41.448326317546	1.11979249602612	27.35494864071498	-24.207375335185194	16.808409450566415	3.85057966835117	7.03284849631891	7.131102185539285	1.6413545219401997	2.017949570416861	-2.1425750793449203	42.26628932872818	2.252449084933407	87.28956887809892	4.846780593303835	7.530729682761176	-47.73663211414321	30.40821805482273	25.343990182473977	-68.09734711026658	31.62998845343763	40.059571698293965	-57.80254964318845	26.975928064660774	29.06454537390857	39.749717745372145	-31.620927932263104	20.78135449095435	4.5452577246951416	9.13936715980588	9.31217511222764	2.3858748594989803	2.362773436974774	-3.0198039613981273	-19.365703365643466	3.9211782070824097	-23.368270186839876	8.674256909372755	53.53868379852416	-114.35912889844003	81.26719846645376	-24.68588318928559	8.961509887194545	-31.279135795144047	14.199005488327927	36.27718940240838	-33.6154265429193	-26.20758526026078	3.049261723640553	5.52283302737038
33.86330425455163	0.9084002514441818	22.147803790639113	-19.60049608106326	13.612322464364498	3.116425110126408	5.6869331039960755	5.767283104490107	1.3262389362299094	1.633545878541154	-1.7310223852646243	34.185941651114824	1.817847685809971	70.44183192151365	3.916027267264479	6.0691937635978075	-38.48187009816066	24.52700398705949	20.40211118393494	-54.77066045168045	25.41684778512196	32.228385625499364	-46.51382180071652	21.692817430941673	23.402644165252184	32.220869183363604	-25.67677878495475	16.873727309688146	3.7010259641544385	7.439264995235416	7.601200301594156	1.9462980998341415	1.937151645519828	-2.4609686810571922	-15.775692965795317	3.1983698744865503	-18.9539912605277	7.020845013522368	43.32790682172186	-92.20667575411655	65.45692425971363	-20.075568531971722	7.2881780207389655	-25.36873409969972	11.503428038869531	29.55040130235453	-27.34574562415446	-21.382801390216443	2.4871249249960714	4.4968500781556715
-64.98417195723215	-1.876843173947543	-45.821731911726374	40.74939570966393	-28.38903231683325	-6.485100647663759	-11.78983991594325	-12.08356555200647	-2.775713881744432	-3.437314097071453	3.6321464982730105	-71.69881858938882	-3.7921018948761023	-148.9291922256489	-8.333210976023196	-12.845836758473306	81.0388159912826	-51.738269093439385	-42.68842203062058	114.12735274797188	-52.681822558004896	-67.30247876588942	96.99755512019937	-45.02950253951089	-48.876078105132265	-66.9232794816726	53.42105303127458	-35.19789376697058	-7.644306874757323	-15.310865992504091	-15.81943279286533	-4.062786039929123	-4.002153071381536	5.16109725160007	32.685296939279375	-6.564652314409475	39.43779695481085	-14.474389182138903	-91.36107570396882	197.3472880029068	-140.320604937134	42.55251039995076	-15.476874531314065	54.24989604728924	-24.83320033742151	-60.733392304245456	56.25925047676073	43.70323462247333	-5.046071396414714	-9.126811024549594
39.49910839114766	1.1380172369278299	27.784950414478182	-24.707906099423177	17.217155014121715	3.9307904950188255	7.146395652574551	7.325491330388416	1.683373501228791	2.084133285413119	-2.200996884414851	43.424738495337834	2.297915839851812	90.27443908948264	5.052472016632594	7.7831077174527525	-49.149540819878695	31.391459793675665	25.889462745438827	-69.18531716033924	31.939224402863537	40.78250738155607	-58.85102095186989	27.320549170735287	29.66228595962764	40.53885863042366	-32.355178255736796	21.32683387858105	4.624329655472654	9.259235855686116	9.564276349321645	2.458170422510026	2.4154545092112794	-3.1203691844669836	-19.740838571476132	3.9634196078529826	-23.829686495922036	8.745894495984631	55.2253948279587	-119.29020460725995	84.8322830527394	-25.751481828647652	9.373377250949554	-32.835587234423436	15.043869934667548	36.75086049373968	-34.0707948264386	-26.42913928397894	3.0524339880574805	5.5242037596835205
11.689900212472912	0.34031498797290166	8.314566525635911	-7.398698861090698	5.1564747686107015	1.1777146664742004	2.140555912012794	2.196992483066353	0.5047413783278734	0.6251589908110077	-0.6607149958903622	13.03682162689767	0.68946365896644	27.129903663740905	1.5188692125192007	2.3413986711944395	-14.758658585664856	9.42297576993326	7.770436077213821	-20.767334303823297	9.581601273091767	12.24963004328948	-17.649820592845117	8.1900308229566	8.893881352125486	12.143278318648223	-9.689880476000228	6.387456803296019	1.383429467560002	2.7694987879825077	2.863088976805456	0.7359915270122009	0.7218992111466108	-0.935730377857635	-5.91429662893301	1.185418578665989	-7.154038779080783	2.6239787387914	16.62217080711245	-36.03038980421573	25.632116981723488	-7.735041997479371	2.814263276194884	-9.884358257098965	4.5324033384340074	10.983820985828851	-10.183456074579214	-7.891835343081837	0.9105778129352156	1.648354855971071
25.18239206134718	0.7340294339953426	17.925943847380594	-15.950830290546698	11.112830723642475	2.540039326686789	4.616099884339819	4.735631206631955	1.0872288799288552	1.3473385362834445	-1.4247010444070296	28.139272713017554	1.486641871828824	58.44917272705406	3.271314271602525	5.046032982046099	-31.768256461385683	20.272972879402595	16.72546309845458	-44.726268484631994	20.632912916162994	26.397046084179934	-37.96920712583965	17.61907735926333	19.127207843920235	26.222301234866112	-20.934859889191095	13.790775534776238	2.9961597194520446	6.00086601454603	6.207909365472291	1.5937627142067874	1.5708392559620676	-2.027900920203425	-12.839214740339532	2.5759009394423558	-15.505863391446141	5.6864197680162425	35.978302332489996	-77.89651273486412	55.387925640326074	-16.728832286254878	6.079510650306058	-21.355325835206507	9.775136218925821	23.781881342324706	-22.017192153751513	-17.109797363224835	1.9735071231701924	3.5682829598651753
22.046162429425873	0.6472900730413703	15.858942321014986	-14.114112059261606	9.833404696261459	2.2488157966092284	4.091860379004904	4.200536871308203	0.966012971581802	1.1936372926123924	-1.2658703639372364	24.944707550603766	1.3226422198044405	52.08531518727696	2.9108826857386902	4.50715626412165	-28.358943129819664	18.085234397111872	14.956256964270878	-40.02954455865833	18.484173356378594	23.61603492847105	-33.96868451371008	15.772859269366903	17.098869414402312	23.14234981378507	-18.420745526780355	12.141492053123194	2.6204748667987494	5.249185544207911	5.404960088600072	1.390219229384504	1.3546622855997235	-1.771276412127645	-11.20798481627257	2.2418824106023245	-13.650203651792351	5.020677000177229	31.844264607260612	-69.52834849447758	49.55122717596562	-14.685932662409337	5.339747294203167	-18.85696341173857	8.65998581373072	20.788898400420145	-19.303863168252235	-14.905142178846884	1.7202810316461694	3.1208350806078373
4.875950000347152	0.1422016523344997	3.4814451264713973	-3.0976332908262276	2.1588776081847603	0.493146773214237	0.8971787131586844	0.920887820064613	0.2118509586619877	0.26180888725370133	-0.2771638093101675	5.459267593969812	0.2895373423667867	11.400506950758531	0.6375745582679416	0.9850799648663584	-6.211931037107837	3.9650841440021756	3.2750335683928533	-8.756979118036822	4.043908415853531	5.162302321583361	-7.444012122178172	3.4563154125450373	3.749593974033322	5.0732634467761955	-4.039968936848826	2.6643008279578018	0.5744348962069643	1.1500868402893343	1.1847090465676504	0.304961694075949	0.2967933169963272	-0.3878382002798154	-2.4506118163291895	0.49039116138752326	-2.9798737796528436	1.0954252841640548	6.944359295105403	-15.123612106494102	10.775137550106967	-3.216109430575727	1.1708666170168809	-4.123644017552604	1.8950291781624264	4.560721786480206	-4.237754604384119	-3.26954973851074	0.3775437396155198	0.6850619251314701
6.823953274797121	0.2014561259865151	4.936477674215786	-4.39645096787829	3.0656788790208678	0.7001963724490973	1.273249631104313	1.3096804139081741	0.30128888477163634	0.37253798394464077	-0.39449400218840525	7.767396009139995	0.4117319954640726	16.25890276811075	0.9101106993339071	1.4060800345573896	-8.853019653040292	5.65098894589848	4.663057881759614	-12.461938249723431	5.749550025790036	7.350117191475118	-10.591179196825868	4.913758430500463	5.335080647366671	7.1970430169838435	-5.729546348516215	3.7805701707853814	0.8125511696564913	1.6257661839304087	1.676660227807982	0.4320220914354277	0.41845098812076514	-0.5502128196228177	-3.4677948759792296	0.6920687632608504	-4.229181310746195	1.5526826951470971	9.895258316134193	-21.65426964345862	15.438294082453654	-4.57752413184196	1.6668274361869768	-5.888080708994053	2.7120731195679233	6.4443331136314805	-5.992818479538121	-4.611550675245936	0.5318863315764508	0.965900895730019
-6.233358064058503	-0.18437620739306917	-4.531563528237187	4.030308512496319	-2.8024701368785347	-0.6436565744523932	-1.1736545614145044	-1.20158037429545	-0.2763653213233712	-0.34033016512301106	0.3635213437790588	-7.166574447591589	-0.38097737507951307	-14.952930006818615	-0.8317518172500012	-1.3001859958081774	8.141269355702079	-5.174563079563966	-4.309955317067777	11.587048121313027	-5.361069318294926	-6.8450710962336165	9.779944173350568	-4.549860453830017	-4.909676180002226	-6.625976343723104	5.258393151403793	-3.457970814396977	-0.7493928422000126	-1.5054073823633487	-1.5400202695952658	-0.3949426577468319	-0.3864801905538808	0.5054404635869985	3.2253145108066748	-0.6458850082968111	3.950701391198705	-1.4615954561072617	-9.21907130327476	20.242529847294254	-14.445947203121522	4.179973239451607	-1.5135780525495337	5.384103868170424	-2.463535397037677	-5.938510871878353	5.506181307819241	4.262224019320449	-0.49229120582667624	-0.8933148165177224
91.49799973611537	2.678445222650649	65.71123706197098	-58.40921348600567	40.609674493391154	9.322124432453812	16.993360879630902	17.37654916509775	3.994635685475896	4.9235454763130555	-5.249659211104936	103.58119986987647	5.500932970981439	215.49754905400113	11.991656043057432	18.705270585598647	-117.32047535468624	74.60860760161229	62.08911110855884	-166.8543333652468	77.20708025664013	98.53365227163283	-140.9488537253475	65.57938561103755	70.79183358447168	96.1007466621474	-76.3697995018661	50.209120338434715	10.918039721606405	21.933668143511362	22.467551837125743	5.75721742004253	5.666050313127974	-7.355132486163508	-46.97062177755882	9.428811426898669	-57.2547206303748	21.167178262336165	133.06435400626535	-290.3990961725058	206.98453985129387	-60.63639058752981	21.96071423740091	-77.79477649860475	35.527852077734345	86.60111240023454	-80.20027802413892	-62.280311300181104	7.196944215528124	13.040198285799383
7.861238719769419	0.23288948668312423	5.73362525873341	-5.097364132005233	3.542724533981362	0.8144229187222638	1.4866518927965149	1.520566801906356	0.3500314179941282	0.4301386028082082	-0.4604720694758356	9.069592970802054	0.4832695238560588	18.950779571650937	1.0523682523663738	1.6499332100572004	-10.33026740489608	6.5610102855970105	5.4783269354925475	-14.745322003422078	6.830199025286387	8.70812807373167	-12.437074643262395	5.791303959682534	6.239026651820699	8.374503418430217	-6.634506588853242	4.361669309930596	0.9440602460900507	1.8978820846634934	1.9345290442145167	0.49612239928097174	0.48414868718557935	-0.6353962831208062	-4.06229554586882	0.8134038693823358	-4.99243599745103	1.851887850657125	11.658560802623558	-25.657178852174322	18.327587561108633	-5.258225280813343	1.9032147599132077	-6.785230077434179	3.1052743184077642	7.481023365197751	-6.942290928971903	-5.365241043380608	0.6201988567114465	1.1268913775986564
278.1053148253919	8.363051980524261	206.1087317011353	-183.39960639609018	127.3745305506643	29.362497682325564	53.58909351285622	54.85634628419221	12.609605755846545	15.506258538484982	-16.664550853613715	328.830967362668	17.486426328427047	686.1715005131487	38.057573455790454	59.95956417981585	-372.96070846089634	236.35234517904297	197.7859006507214	-533.526072014272	246.91141949253887	315.88629997354315	-447.8765079607398	208.47491596778028	224.34306267677817	302.4047026656972	-239.4980086079403	157.22689430234442	34.15624676080716	68.73887927932981	70.10833385385544	17.93942360424833	17.594650332758476	-23.083788741296505	-148.07648754883064	29.615477473580274	-182.55329939837893	67.73500684071647	427.5272773028172	-947.2343118773356	676.8154073056853	-190.8402393357805	68.83465523651648	-247.0148100926666	112.76792523907449	270.08871729783647	-250.06092597836894	-193.85431587047282	22.369500136903763	40.5913543894021
18.21546950832184	0.5629103041696787	13.961652092558166	-12.429738038831545	8.617971218344456	1.9972300017711442	3.654107997183428	3.7396563570410097	0.8603807862090925	1.0529601517150002	-1.1435246998246111	22.54278277313019	1.2036111849938966	47.25126464489819	2.606754724442082	4.1624335926333895	-25.679465120823842	16.202956070763765	13.673672684133154	-37.07136036854176	17.180817282457397	21.9969888068721	-30.903346019685408	14.405553226098588	15.425356028923757	20.527283543467835	-16.17068695568395	10.595103818393303	2.298176533302003	4.638001145404947	4.689405261985412	1.1977187088232983	1.1689710869981234	-1.553385346778225	-10.038712273742002	2.001591050489523	-12.550561792291083	4.687350374673401	29.612701186726746	-66.70205624660201	47.83634592139068	-12.876590327127913	4.622559524631335	-16.839992600272183	7.684880712299787	18.118560908162056	-16.781178358892603	-12.974104293850326	1.4965454063569354	2.7227360844474835
20.853042200175157	0.6219550293259517	15.268148340037488	-13.59444647713657	9.458342110017746	2.1716519490636803	3.9539668481452694	4.057105460199996	0.9318510169858285	1.1507787900920072	-1.2275748596701948	24.234915027796536	1.2838752636493467	50.512423267716514	2.8153027668568176	4.3915747398967	-27.43355444872697	17.440834395849446	14.488618632554328	-38.915181387465175	17.970427625304055	23.018275067038775	-32.826523947476886	15.249624732483404	16.48676376572599	22.384591691679162	-17.794972838490335	11.704244022939505	2.5386386778297427	5.095310801741902	5.237407122493692	1.3429965140554947	1.316705133760096	-1.720851468517076	-10.953538550647771	2.1899544118714034	-13.399939666350134	4.940211683203208	31.329198351787408	-68.88840310749754	49.11795513848068	-14.240309026696952	5.1542506803418044	-18.348527077596263	8.39573827686162	20.09512631917055	-18.6108012495197	-14.424449011991202	1.6627998512011608	3.01326527630241
-4.316275255057189	-0.12845438345014837	-3.162106134051911	2.810454532346679	-1.9494638267793307	-0.45011595457158465	-0.8220023687166772	-0.83873621446795	-0.1926280092620542	-0.236820441711518	0.2548085103469953	-5.036834097741448	-0.26771802674423145	-10.456556611935913	-0.57886573396516	-0.9137267648646415	5.6810873789801954	-3.5964267529868352	-3.0169977241236436	8.1531705762663	-3.7772366266843203	-4.828933092258115	6.831647684015936	-3.183453105322954	-3.419422192017339	-4.647637349714334	3.6830763775782254	-2.4138126180966997	-0.5284608705971927	-1.0652277571086233	-1.085204486569944	-0.2768615897871791	-0.27468448658695	0.35624247307834406	2.2984177354765354	-0.46162428540297296	2.821148257584092	-1.0487266599035088	-6.568074915052922	14.464610186092266	-10.3213678912731	2.926624826655875	-1.0533606022079036	3.7715803726309747	-1.7128831599455907	-4.181770144112345	3.8606940455018	3.0126375251673574	-0.34797181153931767	-0.6299586616409292
23.722217977142655	0.7077677208260985	17.4180795579957	-15.483873899500916	10.734948421297496	2.4820129201596197	4.531760995680367	4.623012585580601	1.0605940491842645	1.304928364976819	-1.4061362292667363	27.83814184821135	1.4771725784254404	57.65635752876894	3.189858044420496	5.044823051026236	-31.26957136418612	19.774705151252796	16.603578016574826	-44.91921083634607	20.800275638273387	26.640621818871526	-37.54983424745526	17.495247349728587	18.783258101774305	25.668847240687352	-20.34985215080434	13.324002292575429	2.9278834552109916	5.905802064955551	6.020927009531279	1.533531189613326	1.5295384536539651	-1.9771069369561969	-12.788300242830998	2.569355395730749	-15.697645753298684	5.835426164178905	36.549360025918354	-80.62361196128053	57.49063985990233	-16.209121419268378	5.822148500948285	-20.890084420604136	9.462447360079123	23.151415230454408	-21.334882251264276	-16.70139588744951	1.927777771557713	3.485197540145976
16.220428312374278	0.4749152154111653	11.63918173456851	-10.342466291431908	7.182412107138625	1.6524890512562258	3.0122274666795517	3.0747428341640517	0.7056441800420583	0.8705518247739418	-0.9299822804137284	18.397136291357352	0.9748244983485276	38.07861006829783	2.116047141145892	3.309182302448869	-20.686722083320323	13.134996838791825	10.952238947426842	-29.488904746853393	13.64416451866638	17.441069465438723	-24.828262188140553	11.555320796845832	12.457731649134159	17.09082792910683	-13.59577220882665	8.920983026810868	1.9567445557560363	3.9370844223277617	4.03592316551433	1.0304414561077366	1.0276554482680083	-1.3191105303925754	-8.47149983849526	1.705753993151306	-10.287415526568678	3.8048648206838456	23.815972321599077	-51.83495254344292	36.90040425000318	-10.81021602129029	3.902368213271037	-13.83114300107258	6.283741877020498	15.513280443997823	-14.311565928927422	-11.198730184742734	1.2934961486271608	2.336423238606014
-109.87969666849426	-3.259956343165508	-80.44534421872441	71.39196138720138	-49.442582762838654	-11.443515528888469	-20.94903718079935	-21.29450546942049	-4.8965095930247475	-5.995145237052482	6.47882818046724	-127.95575988625134	-6.830692052325362	-265.56560603955825	-14.641800974603393	-23.249776199933045	144.6141464867514	-91.38441389028637	-77.11733731994934	209.0491911353725	-97.13895843713541	-123.72732816756668	174.82414093334717	-81.6664709703787	-87.35459003039816	-118.06924472836708	93.29844075261407	-61.06303523213328	-13.391403607784945	-27.052743800079412	-27.35790676429454	-6.970101532671994	-6.920002395765481	8.976212282918217	58.277065039376204	-11.731774196529592	71.75771277295895	-26.83711454431369	-166.61729733375645	366.5726861464811	-261.8122909965923	73.5834788772036	-26.443050331719213	94.85917454778024	-42.98017679272704	-106.02695768228389	97.9051987149524	76.42779735779204	-8.84739722425223	-16.037843578010524
85.29474264901846	2.492476062006649	61.329078003578516	-54.39335638157457	37.67532739721125	8.708432236435257	15.93043077672369	16.175204281107955	3.7167106489672723	4.558595405874233	-4.909458658374836	97.06494111335681	5.172337769012156	200.72491753171445	11.081331249869484	17.520535076712473	-109.28607698086587	69.14337024566932	58.21584811070662	-157.61263505611936	73.22071386927995	93.22317605230535	-132.0589813928789	61.67678599056721	66.05400912484208	90.01609095057447	-71.29343457998417	46.661911239804915	10.272702711137917	20.744428403236995	21.036820945336867	5.356435525012702	5.353979717958368	-6.878000448483508	-44.63892652146467	9.012754342638127	-54.566308550063226	20.368601066983956	126.03294543079514	-274.86728279053074	195.9570016608508	-56.178911006427	20.205346281085706	-72.02088086790657	32.573172042976275	81.4491219848307	-75.10668803290594	-58.857311546406684	6.816986858704252	12.332165173878018
82.60667470099536	2.4303182758757425	59.86663323737895	-53.132123169541075	36.8355659420585	8.503081747608173	15.55178848629395	15.823772468790503	3.6396095073099786	4.4624283253755435	-4.801992325667462	94.7790328590023	5.0560673897743715	196.83025288154857	10.878731070141056	17.17907851802889	-107.26164265438697	67.92123899435384	57.100764426563686	-154.39273528291648	71.69458047006518	91.2661592519983	-129.58277369195918	60.48643548231625	64.85203003372143	87.6885752130989	-69.39450719108447	45.4808905154776	9.948219447171194	20.066083315637698	20.350324962098878	5.194358102242565	5.142257800806979	-6.667673918338122	-43.091415495829246	8.673803027919915	-52.871663299615335	19.720589171146912	122.6494134405356	-268.7056590412258	191.78769248578965	-54.729320933514266	19.721390174074973	-70.39296404854615	31.967638242011912	78.85074184318114	-72.89680035008398	-56.8066646955321	6.576966556118817	11.923799181030557
122.1256250656321	3.6951608767574595	91.73026019060396	-81.34366272021762	56.1997496700517	13.079408164176169	24.025361578452454	24.34479707998917	5.604916594253974	6.8214727284746495	-7.447321489523136	146.9465412497517	7.887909978802539	305.56694281579246	16.73683852437427	26.929086425259324	-166.6159048492925	104.8366191721012	89.36089514662577	-243.6458528718893	113.57512243075756	144.3544036158241	-202.4737123670218	94.85181129179692	100.80325781068571	134.7353247576905	-105.88312012865077	69.12955399442109	15.174452740570231	30.764823535777214	30.774782742942545	7.821065590865724	7.750668112294829	-10.134509274813224	-66.44354762025611	13.372354029647171	-82.74774507115175	31.221210057894044	192.64281620031664	-427.8792704993969	306.4072547546839	-83.06072890003186	29.713083590270596	-107.79463679984626	48.7105374464466	119.93556322693546	-110.75403634796476	-86.37201823055243	10.010439499403923	18.19162042123909
105.21251806085633	3.0507120695132297	74.40071740800383	-66.22950143534432	46.211596481190355	10.52746740827974	19.1112345229634	19.645100685148613	4.513260147885462	5.600679354419819	-5.894162733773565	116.26158753146	6.140099364965388	242.05226468075836	13.588064051979213	20.829344108694983	-131.69204020845223	84.24935484587745	69.18626776898863	-184.42485283243565	84.99658882918132	108.69134609652846	-157.24474959196738	72.8876435393922	79.36344879155307	108.51672015365318	-86.73875277759802	57.256629395511446	12.36833970341876	24.718647167759677	25.648976602894358	6.605479686136983	6.4602419942478875	-8.375387998019775	-52.67134174321295	10.549402615846853	-63.505966191295535	23.2159919339307	147.52272818490135	-318.64233901717125	226.4998102474633	-69.34279332152965	25.29287717766086	-88.43973913129341	40.63989185532779	98.26565387650504	-91.19545699689154	-70.55157908701092	8.137105888767634	14.729689052657449
-128.9430131735329	-3.7497971545944506	-91.40703753229417	81.41225937415004	-56.850663383960885	-12.933410740204575	-23.461534054608286	-24.155082779099942	-5.549710024740604	-6.894268551786055	7.240963297462693	-142.76964575371292	-7.534435059239076	-297.61486856706324	-16.73522084688061	-25.581543099246705	161.9023305023038	-103.68118050143072	-84.9415334662351	226.0883021165612	-104.11284511147647	-133.20818721079888	193.06901305514805	-89.42344547081996	-97.52293323314443	-133.23432778776763	106.56397067407687	-70.41154720171954	-15.16528123721842	-30.27392949223525	-31.4823407903774	-8.119835874229864	-7.908860287092659	10.286802926566361	64.4513205207523	-12.888044264607062	77.70039926404341	-28.347537826375543	-180.79139307573945	390.5619436814292	-277.5824283791226	85.36969602272067	-31.183967584020923	108.92325185888204	-50.15439999893812	-120.47873316391721	111.92321556629895	86.3885231598796	-9.957556390615576	-18.03414670896055
-61.53998897798827	-1.7717636735952387	-43.16532317310494	38.41145333525179	-26.802619449247903	-6.102392892819418	-11.076344337299211	-11.378917877008204	-2.6139188458426563	-3.244983191548592	3.410642899091259	-67.29000705738696	-3.552581338022176	-139.9243819831148	-7.857508244701523	-12.026740359208686	76.14447514461489	-48.737778037119696	-39.99417995434706	106.55901104770913	-49.11214614205741	-62.77696990297591	90.93516344005573	-42.15162403604317	-45.91519840519886	-62.93671023838904	50.3422105208357	-33.23233086336334	-7.187915338294701	-14.363991491735783	-14.913636270526771	-3.8400600429909226	-3.7645242177868017	4.862414899140227	30.581882619276577	-6.13309288441781	36.77401019777171	-13.43778042204329	-85.23849264177431	183.4879567006308	-130.35263712188117	40.19782463932073	-14.668708779383119	51.154769870916205	-23.490586326826133	-57.14620405004787	53.01549738198178	41.0665570128226	-4.73828572817923	-8.571784896940569
35.814239405704456	1.0281748927599443	25.049805675027564	-22.283391548441543	15.542342624944814	3.5408890098579464	6.429175244995786	6.5985942000637605	1.5156634992586022	1.8807658812845003	-1.9783556866354008	39.043691861442966	2.061832266137043	81.10900030521256	4.551099303720372	6.9739534527367795	-44.14017967732111	28.24024128089575	23.19909759074108	-61.85321491041316	28.519488830947292	36.44305543056019	-52.74833392393926	24.460481373318732	26.62459393804094	36.53640120922172	-29.2202773043589	19.279155556140445	4.177793216743415	8.353546768842682	8.66483384538988	2.2292046840778035	2.191261712913484	-2.8233147665744336	-17.791950154957014	3.572022310797018	-21.383214921296684	7.820975254743717	49.49937742492205	-106.4658381817714	75.62895032421464	-23.30434209624661	8.498016503443568	-29.636970893945108	13.592551534185288	33.21983740292958	-30.7987106898751	-23.89364015774064	2.757903190851517	4.987050182544734
7.869700618729626	0.22570143171860904	5.492506917915987	-4.8881276831245195	3.412906826038992	0.7759078319234815	1.4074396637939897	1.446822690496365	0.33235802893961663	0.4130224684212582	-0.43304297828030336	8.542393832553042	0.4506681657589112	17.763276516732653	0.9989369954945156	1.5241267800657639	-9.667843683710041	6.195159267123769	5.072161783014781	-13.494670900948028	6.216216356763448	7.945951722462395	-11.53738705988406	5.3450813010410725	5.830810348643384	8.001665279737418	-6.40677771797149	4.23244783059239	0.914350522476219	1.8255573939565068	1.899160385959272	0.48947770990254696	0.47927071969993273	-0.6187201706559222	-3.881354778310317	0.7782857383580704	-4.657402338890827	1.6989475388983328	10.789738184591505	-23.16902719482501	16.45096637812076	-5.117766961237727	1.8702208545604262	-6.503259688209454	2.9891486377704064	7.273101269282998	-6.750745126130906	-5.225361878522267	0.6028468768359121	1.0904810330535195
16.30969769021003	0.46762490870792583	11.370614439078002	-10.120162598241386	7.066762231488956	1.6061047241552484	2.9121352852753013	2.99402876362681	0.6874927956347245	0.8551023672753276	-0.8956823102573861	17.677486259911063	0.931661728965178	36.72097713709799	2.0663189962835133	3.1485176184573977	-19.976406562467098	12.804737161189507	10.473747387968393	-27.853798594232405	12.825726605595024	16.402080247519407	-23.82094711266839	11.032609457519523	12.042281499326252	16.57435951286609	-13.281531087430158	8.774026060878322	1.8976775708412108	3.788057285503012	3.946782597506643	1.0169545367553643	0.9979266694272031	-1.2850143906708031	-8.057603126512051	1.6163997693724221	-9.648943336991906	3.516060997458943	22.330630440071428	-47.856138157186784	33.9609248801271	-10.619928654316293	3.881145006271084	-13.477478833162133	6.191928880019814	15.09562247678605	-14.003050954344324	-10.852057358625856	1.2515953107821152	2.262330701468666
13.270231093166247	0.381047474631641	9.276915931105147	-8.2584709291487	5.76955964562814	1.3102909843335544	2.376499823077001	2.4456492603876194	0.562181207240433	0.6984776578034256	-0.7316842957196981	14.417780400325512	0.761210055127777	30.052019755271694	1.691272109543794	2.577440583348808	-16.367852722474545	10.495848112576251	8.583937152128021	-22.81694452957126	10.508619935751085	13.428132503360482	-19.53407489740408	9.047198929475783	9.876846876027356	13.492936243415146	-10.799350801221026	7.141020617444034	1.5363395613844941	3.064928374883889	3.1884137499005796	0.8231894756782014	0.8009275607113577	-1.039747922693649	-6.504284210953765	1.3019959887171684	-7.820811892328719	2.8516790147328	18.16061448575212	-39.075451444340096	27.76002963339335	-8.625948516141081	3.1568715017308544	-10.977929593052398	5.057913265192224	12.221762184097175	-11.3639044911538	-8.764565128584408	1.0111808256308854	1.8316441759667446
4.120132249065519	0.1188616841508364	2.8949141235782414	-2.5780635486431303	1.8017186979378723	0.4090221839601744	0.7417161898113244	0.764030029231958	0.1756625302904818	0.21827580219989523	-0.22859709867378405	4.502489007282865	0.23773311074591622	9.397937912601188	0.5291755963805189	0.8060777889782983	-5.1187189789125	3.283144507988996	2.6833940961085463	-7.129599729534871	3.2826355885305842	4.195740050386538	-6.106117831933494	2.8271888116462143	3.087890378047811	4.209020691129551	-3.368151307567391	2.2281998766532665	0.4783181063574868	0.9537884006110865	0.9926136824045464	0.256490670924552	0.2487102755135533	-0.32402150910979816	-2.0235344318445168	0.4045201864632683	-2.4366221264186962	0.8879872911054288	5.668518302951317	-12.219616117373533	8.683886628959536	-2.6932595494882543	0.9861979780365185	-3.432243524499944	1.583579017065048	3.8039368309571358	-3.5396953184767144	-2.724855522955735	0.314254832111379	0.5696206700621113
-51.444586854023356	-1.4152771027641198	-34.5682460444628	30.678065374613997	-21.4108878800526	-4.860159540958202	-8.849805533744718	-9.060146737641057	-2.0920550086356617	-2.578151307913348	2.7085715005814737	-53.11590273004933	-2.832400139661451	-111.27282162171362	-6.230938201991952	-9.546556504722826	61.047904688180736	-39.14520110391817	-32.20956504767784	85.72968415231507	-39.66898155526093	-50.26273271243266	73.64806245466708	-34.2316784564503	-37.219291736480706	-49.78575541523684	39.641939065611375	-26.230449182878292	-5.59921132650554	-11.182114687634597	-11.480258378895783	-2.9725103546145175	-2.848138735694142	3.73882112307907	23.457498189675597	-4.699920196086763	28.439926870465918	-10.457355360096582	-66.04095811139784	142.37849261614616	-101.40156068739523	31.090677603307547	-11.403502112355643	39.64294251790263	-18.28695389548292	-44.70192567854301	41.814564371057486	31.959994360495525	-3.709616476776472	-6.760026823239674
11.338056602424167	0.313049730521459	7.651584490440465	-6.789686517223936	4.73610411676309	1.0763988095393393	1.9608986865669706	2.0061239401287105	0.46315029220285736	0.5704253535076634	-0.6003562354082229	11.777409679586086	0.6282286917241824	24.65750293578124	1.3792635318111346	2.117944769283703	-13.524279641268775	8.66419777276965	7.141657363731749	-19.031392737555926	8.810299498881955	11.16296042962979	-16.323452287281317	7.5906481115720625	8.243280508450791	11.03054314784801	-8.777971493697043	5.804155669984104	1.2410704271011033	2.4805052299486956	2.543299517272119	0.6578632900476763	0.6316648703054134	-0.8285782269012648	-5.210580560851959	1.044500445616795	-6.32324174866445	2.3282191004438406	14.678472754112924	-31.67007718080553	22.558844814804296	-6.883589981475147	2.521691173872417	-8.782043474490822	4.046608055171422	9.904253147285667	-9.25772274422989	-7.084987954518617	0.8223955327301268	1.4983069840458112
-123.46622832716123	-3.345759382271865	-81.62727564723104	72.40649975517607	-50.54521914829315	-11.460339885505576	-20.86530571585406	-21.349749883260557	-4.930879045125039	-6.077663650647074	6.373758249739809	-124.96663183315438	-6.664172402138181	-261.63893097076385	-14.657848390190518	-22.41348102346235	143.6326249216486	-92.17506564735524	-75.76092806272223	201.46511230555114	-93.22466357173296	-118.03488234003254	173.36459502096739	-80.57962119750505	-87.67257048773533	-117.38985661145692	93.52834832036793	-61.91443133878045	-13.210305461076643	-26.368458580903695	-27.08376678845805	-7.017628734663338	-6.718853665777897	8.808331856826253	55.19448324346962	-11.064812953120509	66.79759658110615	-24.544950967953717	-154.91875952522162	333.06007739651045	-237.08625338687352	73.21979290580583	-26.884154370704223	93.18550366135763	-42.97822196609864	-105.5797655029032	98.82133194753096	75.49694128991341	-8.770223936765497	-15.983813372171467
25.09166691635932	0.669496249203805	16.33627663107858	-14.473544825635582	10.09140293948207	2.291827272215596	4.1774334116453025	4.261886830421667	0.9842345362611671	1.2113148257800472	-1.273163296749964	24.978478597494984	1.3334977209758656	52.158370635273165	2.915285848990984	4.472129431003384	-28.642364504979998	18.357942740037963	15.13839145656817	-40.335550700290476	18.690714186660895	23.63377655110755	-34.650329333034676	16.1271314193693	17.506063974450083	23.498350664156124	-18.708128122718243	12.368819135137842	2.649694890715384	5.296623156969095	5.422825724722266	1.402754562177846	1.349229452984136	-1.7614138201254053	-11.088078689404147	2.2280386388035063	-13.416215116674325	4.943808986338802	31.023399690028075	-66.54685697178849	47.354893873834264	-14.593885734518768	5.349046871146631	-18.547890825421213	8.525834239905187	21.191753356637463	-19.81528360861607	-15.181028593213092	1.766404415238858	3.218085407568943
15.229532623178665	0.43244682746678564	10.487427827577427	-9.343962270508506	6.548886622068323	1.4767070131640054	2.671235344894448	2.7598387523272443	0.6349268493480148	0.7918715593755704	-0.8206764520542831	16.1399940247591	0.8505547874784299	33.73778469069176	1.910960088130249	2.8726646017987103	-18.400916407677446	11.862370500408193	9.602896187899033	-25.358236832761186	11.651966129543535	14.886001495140702	-21.897901288085073	10.116820982663798	11.117834859205969	15.173408948755204	-12.185262773191633	8.091218566392863	1.7230431090491618	3.421733069523342	3.5870633245909564	0.9317973363708659	0.8945778834366425	-1.1677349297429005	-7.205797431082584	1.4381991014591426	-8.620570520992374	3.1214313033732277	20.040877739242827	-42.834349415472495	30.388038673099512	-9.745952085693453	3.594097521937587	-12.355131102715585	5.728739432479674	13.735186092433963	-12.8259275560015	-9.815775654138713	1.1319128118880417	2.0533998807727687
4.325825842684557	0.12319541892192519	2.987179636880069	-2.661989333960334	1.8658565472327286	0.4207244561761745	0.7608736650508586	0.7863808399811874	0.18086991468144295	0.2256882107985645	-0.2338426757180922	4.600071056899701	0.2422775106603777	9.613175640854356	0.5446911092008809	0.818456365440759	-5.240991276208448	3.378783934629866	2.7341241109872207	-7.219049535611726	3.31623774498559	4.238524822611761	-6.233281717014537	2.879197907744075	3.164885781687897	4.324062721295886	-3.4735300486909537	2.3065103091753674	0.4912737866377128	0.975473248643756	1.0234952718719037	0.265857801505298	0.25533679709011226	-0.3332601084612637	-2.055467826942312	0.4101436867611999	-2.458156270515071	0.8895563806498105	5.71547680075621	-12.213316559288705	8.662782900519305	-2.781655897350529	1.025738388878557	-3.52616872432521	1.6349628123440858	3.9152631235294075	-3.6552159306518592	-2.798059617296566	0.3225370621691921	0.5849800492836922
3.3057966870830815	0.09346920280683946	2.265588256649796	-2.018049213990417	1.4139741733216415	0.31895109882849315	0.5769685562849306	0.5956749505743721	0.13699137070588785	0.17088820847621353	-0.1771212157172306	3.4854907321293718	0.18359575998522626	7.274688385816183	0.41193000864188395	0.6193457649866143	-3.9664705534411713	2.556479122312579	2.0702607265151216	-5.468700096783855	2.513082488091468	3.210773678544904	-4.720419858886009	2.181168425139783	2.396328196124609	3.2800413863359568	-2.6350729058457123	1.7489657068719866	0.3732899645339413	0.7415577603445207	0.7775092390631191	0.20180659710809418	0.19440433640109303	-0.2528990783665916	-1.5625964835461261	0.31221736089297286	-1.866490028996854	0.6759196754617646	4.332003560732623	-9.241189782742747	6.553042911659343	-2.1069990079619076	0.7765516025974808	-2.667603861201555	1.2351794401224392	2.9762033273737054	-2.7767536334680614	-2.1292390256319074	0.2455774853319186	0.44515633832548257
-93.24975710359597	-2.662454571123704	-64.67261087153493	57.618128829162046	-40.35817859224096	-9.114613590030242	-16.500411039689492	-17.039738200436883	-3.9210787041375452	-4.883379716986709	5.075550962599615	-99.80076542352155	-5.265523853698064	-208.8020875596894	-11.808607699912818	-17.81581821272493	113.8934251757961	-73.33353610047875	-59.51551260956521	157.38853187518518	-72.36356226911653	-92.43157026701472	135.66931065763484	-62.71577432200618	-68.8122766246675	-93.62130216366289	75.08015770577693	-49.81992133296256	-10.613679123448144	-21.096916241022225	-22.059984332526284	-5.725759255084376	-5.497224562820386	7.19021439991934	44.48076938776817	-8.876032503685096	53.37396838049285	-19.363167181323416	-124.24263104514108	266.55002686533214	-189.26916088741876	60.01766820810271	-22.10120749346713	76.26934764193204	-35.35503846859674	-84.55371676122192	78.94210821320912	60.416551007162816	-6.967877841279698	-12.646320524085546
-3.5929344264842573	-0.10209652694824932	-2.4778299885791566	2.207251677924836	-1.546221171048562	-0.349029261225945	-0.6316902550229025	-0.6522057559483124	-0.15005146256373048	-0.186984040126874	0.19412572129275404	-3.8181919719844384	-0.20133601238981103	-7.980464094437296	-0.4515285758015316	-0.6803068188420045	4.352693267945853	-2.803755863987111	-2.2735954549964816	6.009912348181	-2.7628003234267307	-3.5289606594473897	5.183613153818815	-2.395916284809672	-2.630093283494689	-3.5867374468675757	2.8783626466283656	-1.9101396511130244	-0.40725553386832314	-0.8093377840166427	-0.8470831312934605	-0.21986221525477714	-0.2113853397078297	0.2758395837648748	1.7057846541745882	-0.3406011541924084	2.0429858370102223	-0.7407033400714955	-4.749378145838154	10.16497332840058	-7.213998312090691	2.30050465257507	-0.847459339732126	2.9188116217735187	-1.3523518611828975	-3.2456747228660316	3.02948496605207	2.3204077952329376	-0.26764266311017093	-0.4855196162883046
132.64501153354746	3.78678478289383	91.92516133018226	-81.937141725566	57.48150803306651	12.939893978792732	23.406583781414312	24.223137666686732	5.5800814207112595	6.954159065911238	-7.198770456492851	141.28925958248936	7.45860680042884	296.61508931492136	16.81638764962217	25.24404597574017	-162.02182525426	104.56462111006631	84.52382216830081	-222.8936575957031	102.40582798397479	130.7238554834831	-192.90498594311106	89.08879648194824	98.0089740564735	132.6165117117493	-106.40483097218495	70.76007771861964	14.967760738241793	29.690337723881534	31.102356708020764	8.100557389895494	7.700966163616567	-10.138692517051338	-62.322828083669194	12.408740401630132	-74.81375531037587	27.082476060338276	174.5691378800379	-374.6238841289841	266.0939205343012	-85.0029331541397	31.423133742879298	-108.03799101201113	50.29649635814859	119.33399956513645	-111.751772138493	-85.03230911068377	9.806058097801882	17.829691662812323
-129.021130815416	-3.7110755422369226	-90.11324622237444	80.36204741002148	-56.40720648184694	-12.688734111772476	-22.94432201111353	-23.775605435468638	-5.4783470040306135	-6.829662733872955	7.064431265234631	-138.57267339695866	-7.314996807250597	-291.4066862990973	-16.536028325856126	-24.79448215484643	159.19042472798202	-102.79069013757918	-82.98955567679195	218.67592416598094	-100.42256276162603	-128.2325870492448	189.40365886409037	-87.43040440447952	-96.26560130188366	-129.93236825190263	104.24814693352224	-69.37295479599426	-14.633739501441703	-29.008144324005432	-30.413279937981866	-7.929746250638485	-7.509404290688493	9.92373407009254	60.857899657470675	-12.099183669490944	73.13763252901539	-26.45114128134067	-170.9967310645081	367.61224715126605	-261.2008887931399	83.38698249874138	-30.85516717542955	106.11644991166861	-49.495823763774716	-116.63506776754302	109.32624548484104	83.00020600290621	-9.566416485259667	-17.40613796320815
88.93252809106293	2.560150843457137	62.12411156586756	-55.41207207903184	38.90314221712122	8.747644043546833	15.810563067720194	16.390027878038886	3.7751423354317657	4.710800298475287	-4.867723240546015	95.52135647672725	5.037382127322868	200.7261354814252	11.398884993356234	17.067273215624024	-109.59643077521174	70.7911162316051	57.09366930588751	-150.37148733877376	69.02570727202233	88.18744879648301	-130.2790653747112	60.117252872004194	66.23551425900519	89.61569186197114	-71.9533391940073	47.890033563214594	10.104880123316335	20.023375824105752	21.027263481095453	5.483276023673237	5.1955653667155595	-6.860108772676537	-42.02379201770898	8.35356833312634	-50.43991341289115	18.22240276913399	117.88941490451644	-253.0630268086808	179.7127861963497	-57.64172556165962	21.33463451098038	-73.29202556647793	34.18095606854908	80.534604171733	-75.46824994275265	-57.318394034872796	6.603758341308977	12.010468473393644
22.791277059265397	0.6602344548202123	16.055481944291888	-14.321267178105506	10.052230184777436	2.262161407354202	4.092265466721396	4.242779936766166	0.9782111706732587	1.2181547873507317	-1.261832093607183	24.729830973796677	1.3070950597850888	52.12893576633298	2.956557585285158	4.440821981962361	-28.492111899959852	18.39089180207226	14.861944662945891	-39.17276204385091	17.993138076709577	22.97047173857378	-33.91905939371347	15.659354027414915	17.233314853688537	23.136772293431704	-18.54098426653241	12.339687715557673	2.597013541638325	5.148671989900425	5.388856643319382	1.4056471411437217	1.3263118936413965	-1.760884374157941	-10.798703286007207	2.1443357632866196	-13.018846167421207	4.71244692554715	30.51292856264623	-65.87566295860488	46.8580136814355	-14.824658748657399	5.48494160217602	-18.917807683941692	8.837837898815588	20.689444347022132	-19.410423537625892	-14.704739650324575	1.6947520585110463	3.087062240057516
38.37273862258855	1.10758202491179	26.95207222438321	-24.029432749504025	16.852073224152356	3.7984692735232737	6.876653070209157	7.119283412840512	1.64122536167978	2.0415588276826684	-2.119787320956077	41.563106844995026	2.1982462554827142	87.51779924275958	4.955220411845782	7.466260243228862	-47.831525385267476	30.837223697508858	24.983907172245086	-65.95411086880253	30.317397783884388	38.689801816142186	-57.00787338321492	26.33884789771638	28.937491743209574	38.87290507138947	-31.12773440163214	20.695263328629988	4.367707459082846	8.669046907448852	9.053824677520051	2.358154345541141	2.232930341399027	-2.9580894217160267	-18.20503738891836	3.6192526869408916	-21.96364945873857	7.965300924944942	51.42387602396463	-111.07449057655782	79.0223698333448	-24.85539650883757	9.180094640946681	-31.726686437505283	14.793353958343339	34.79212207708169	-32.609631268456276	-24.75504868822064	2.8546496883249657	5.197954784085981
53.20005740210409	1.5474022638587777	37.61879444235043	-33.57108051774611	23.599615501224548	5.294275306750906	9.571219962242493	9.943966522268276	2.2956680876368667	2.8594431042498263	-2.9510989769153726	57.71406513349972	3.053694489757563	122.14541064292439	6.943004790640186	10.381785969614276	-66.87894568632008	43.26685011048352	34.83554987634145	-91.56775259934369	42.03423581300147	53.616770404992906	-79.60624462236441	36.7192161253906	40.511462198213465	54.01494388260912	-43.2945476782371	28.875209594768535	6.034153692871469	11.940456977604713	12.512555640946202	3.2742353687529993	3.0611124415639175	-4.088282736423836	-24.929055080915834	4.940955484796649	-30.06705771153725	10.863999912624493	70.6358108710678	-152.67231512916263	108.67739480065798	-34.56016089514839	12.836027447105481	-44.11847267669797	20.705627715314282	48.107791200132006	-45.26851585431786	-34.09983166976241	3.9296687811195063	7.1710939837425425
17.499439140493706	0.5133454227618965	12.501290155555036	-11.159181640875573	7.842109838601046	1.7614218721112556	3.1859421471087748	3.31133156067168	0.7646669524988651	0.9514234905512963	-0.9842994140663024	19.24157746618582	1.0189798262329932	40.79965279915655	2.317140657440694	3.4744079253085434	-22.338505415068802	14.438338748671345	11.643784079935521	-30.630885275058368	14.063332712046536	17.94237868070933	-26.596923885531734	12.27035792038908	13.52499753544248	17.958311236001933	-14.37555718371487	9.58420080871432	2.001066943677251	3.96173110100102	4.144091460021538	1.084059967693251	1.0116960052034916	-1.3564713287824528	-8.279681575399508	1.6392425844046674	-10.01884830158849	3.6232236749342497	23.59524399730633	-51.23825786255411	36.51148198920947	-11.482307149104898	4.259876914376642	-14.706334312616304	6.9088196789289915	15.94036719492144	-15.002677100674017	-11.289899292725055	1.3007416197459936	2.375411825745228
11.768572704431106	0.33961610202766285	8.256841711925045	-7.364374922513701	5.174757557969865	1.1614043906288671	2.1007238761928164	2.1798715935867863	0.5033403590290437	0.6264188861413704	-0.6469785712497024	12.652906909706418	0.6699941479198361	26.760033197248156	1.5195943310474247	2.2749951631966803	-14.659597809346982	9.480675440489081	7.642763735080675	-20.101686867917905	9.23354223268029	11.768155177550438	-17.47155058491156	8.063488420719166	8.888788656312828	11.851163525172339	-9.495626539198307	6.330533628439897	1.3246290410730241	2.6225834610313776	2.7440833415867854	0.717663525614526	0.6720456345367744	-0.8958748467712281	-5.4728530297060765	1.0859008556628398	-6.599593811605378	2.3875214887913714	15.484001677187928	-33.43750551063182	23.802291456361015	-7.562725138723787	2.807540379090797	-9.647602157760932	4.522535731025051	10.565577612230364	-9.940005802675579	-7.494153554554417	0.864297526501845	1.5771317535096059
-232.5608582621267	-6.77426581279889	-164.2505749164165	146.67126369969031	-103.33208734315323	-23.070409621849564	-41.63261977467736	-43.36478374707316	-10.016292405071873	-12.50905911166896	12.816584714813231	-250.3498946148422	-13.230563032516933	-530.638978483572	-30.2877882276666	-44.8850306700574	290.8285294060842	-188.8253899374478	-151.00231007315614	395.3061981623033	-181.20447306663453	-231.11778329319554	345.50540651949467	-159.1065237640557	-176.3043934520191	-235.08208294266913	188.8726622239808	-126.31056558424777	-26.237493675166018	-51.772008482234014	-54.535081709564416	-14.322579888363824	-13.301054320150763	17.78621409589817	107.57917877893205	-21.297905572305055	129.21455562968126	-46.49967162765566	-303.5182855078878	653.0063401155884	-464.4521102722976	150.79759352646258	-56.304975712374315	191.81094008682877	-90.35688968205633	-209.44431728455254	197.54716603631405	148.18787726357488	-17.065905533825706	-31.158216715478673
510.7822860305984	14.973511911869016	362.73980665942236	-324.0515732359165	228.83562986880594	50.82538677379096	91.63967391172639	95.69735723130164	22.153983486564254	27.669393680001445	-28.173395468558795	548.4166437831125	29.046551855510288	1169.1656687434042	66.94346926326804	98.49990977273346	-642.9894454495932	419.0769736015101	333.2135427115035	-868.6389871117618	397.936266467533	506.5694544432279	-764.2425016879918	351.51627882879654	391.02497719039116	515.991326249403	-414.7723407521333	278.2844768363202	57.24031046188593	112.64380470063386	118.83017490510484	31.34857434436265	28.786725270003885	-38.68225607501827	-232.2174562125773	45.91657200881824	-278.57483593692166	100.0521408088424	655.3852313277946	-1410.5292578787867	1004.5706734154179	-329.41762514613646	123.79480886840739	-418.40478875079475	198.38996476846202	457.7039189724011	-433.541700878669	-322.77921222593733	37.1779568270698	68.0324305074919
222.03358734952334	6.469686937099786	157.41673036526086	-140.4405251061923	98.50976015628126	22.20996940634122	40.18313458843641	41.65017210556938	9.594595020616817	11.950595702711958	-12.407182721473136	243.4459252641289	12.854639135774404	512.4178720938106	29.03794170361365	43.72580013536514	-279.66757158656446	180.2734917272505	145.93474121855743	-385.19608653023124	176.9217030694044	226.12401730725952	-332.6855331884452	153.61701755229302	168.86509370853707	227.42788685279274	-182.22089371015716	121.14544379694182	25.574451053900475	50.745245910485274	53.11210902605506	13.832175054730156	13.101565732991649	-17.37436817704328	-106.79011928951977	21.205819412803958	-128.8391827220422	46.65366668081315	302.02611289349045	-652.7998832985712	464.24656729815905	-146.11238667733485	53.9391895271267	-186.65546234771207	87.04947699617645	203.53653402504486	-190.65233612596504	-144.7902622238437	16.67739741215488	30.35271617948256
-171.94882982838595	-4.984517365365533	-121.24799678041317	108.11596171663524	-75.7629411605206	-17.110661024255126	-30.970242767574412	-32.04436593956287	-7.376032268538782	-9.18580187224122	9.553969812840178	-187.71932444062583	-9.906355624561654	-393.90201719520957	-22.28954737132824	-33.64431319575195	214.80673705973356	-138.29730938878612	-112.19716669879357	296.62336737279395	-136.3102902844989	-174.25095121160294	255.63726238688105	-118.11601950998487	-129.6458053093074	-175.52171423796258	140.6509677708369	-93.38196910714139	-19.81721468844061	-39.370172087135074	-41.17636377577548	-10.69989255465751	-10.210619652730465	13.457053284828715	83.05043174913135	-16.52597159160637	100.03588680448205	-36.26909815926901	-233.8543557555065	504.3487574647557	-358.45167545643625	112.75329425923442	-41.53355050804635	143.81937520638624	-66.84520792360138	-157.7030373914724	147.411166323086	112.43844730914336	-12.954804489214084	-23.54261927495123
-229.87670961563936	-6.764964932974868	-164.70784398484804	147.04546223096352	-103.17732447239034	-23.26198306998214	-42.07189787246471	-43.67254841124941	-10.059688736163942	-12.535760145195265	13.016817189433539	-255.3564538675586	-13.47721666454528	-538.3065975641078	-30.5272446883307	-45.95743323584468	293.62812615819627	-189.2692877026884	-153.11582190348366	404.00824127649156	-185.45031510658777	-237.24266855463586	348.87461439833106	-161.011081517333	-177.08212701396093	-238.0696606897789	190.71405842948943	-126.83675650026838	-26.71731693175613	-52.98813041141382	-55.50918783065029	-14.466890773826536	-13.6538513007715	18.192066388732965	111.59080017381424	-22.115631425872316	134.89438012367802	-48.795360293899655	-317.0908692816262	687.3135634832885	-488.94974483246534	153.37145395008832	-56.6252015301633	196.37795681780926	-91.73658597955729	-212.461313318966	199.11958066545546	150.94206565161505	-17.371277330321167	-31.634164406399048
218.26274450090781	6.466614693417784	157.482198688841	-140.6813461881662	98.82020552364477	22.236734738519246	40.1963477728475	41.81115984326215	9.63898282863475	12.014737222627126	-12.449461785072755	243.8569950015711	12.877213223247548	515.85714507753	29.30483358433765	43.9913038602607	-281.62935537287836	181.78847478105155	146.6833193540515	-386.2952349310217	177.20140489268806	226.66218510506667	-334.40748196630386	154.2116421551943	169.9086189295065	227.14264178881152	-181.94963813851732	121.18936014094365	25.3834954072632	50.27303702453359	52.715759425078026	13.771540754154088	12.896423627882692	-17.292642600314213	-105.59268989576347	20.881403479701596	-127.82112495666767	46.16210995044488	301.3573603266921	-654.7374548159444	466.10458945319255	-146.36593759919444	54.170290077898464	-187.71415998159594	88.03375224183166	201.87248194720812	-189.61464415729282	-143.0769160180174	16.45951331723888	30.019322922862784
27.739778346017047	0.8166447426338893	19.883630703715426	-17.746995986444496	12.435001706533	2.8121581314078155	5.087896796680034	5.272368025367393	1.2125135673231564	1.5114963631034326	-1.574738314498306	30.967727444062508	1.631598254420613	64.99341487128348	3.6788950842977135	5.560662845139284	-35.37314418061351	22.750617943066633	18.464526387825437	-48.848213799373376	22.429542118841045	28.732673452902993	-42.00630251698097	19.39932310566833	21.288556319524833	28.860836560656374	-23.124376988880506	15.34690646438617	3.256801442353661	6.470262037492969	6.777351210930496	1.760563629238536	1.67819990429837	-2.2215482493090466	-13.698128241638122	2.7192990265257797	-16.54253076446793	5.990855504583309	38.79617880114183	-83.9755326374992	59.6814202044263	-18.65083029558707	6.85941375241155	-23.86386918978282	11.094493763210965	25.87278394845785	-24.168150880615975	-18.432118505863276	2.1204394550412715	3.8531610732238897
41.83285970005144	1.2234009415481193	29.781844530536826	-26.56356525921268	18.59877969222689	4.210414962940457	7.622077746899313	7.884164483630111	1.8128404799823292	2.2581953291955905	-2.3556134615115476	46.35206269538091	2.4431078546205813	97.08819143917066	5.487750155781629	8.310933517893938	-52.84831979040397	33.965709564467105	27.617538772847453	-73.14843150445483	33.61210609295074	43.03269315879297	-62.83349365987763	29.03814536885715	31.826278825958184	43.2544871086033	-34.652575989928366	22.97578809174308	4.894541845910365	9.734219849159938	10.180988453817259	2.6402806572319077	2.531789479304084	-3.332098933644264	-20.623386074254896	4.103516771258262	-24.86723097103756	9.020469873277644	58.15417729280021	-125.64066356546859	89.2768561083578	-27.87984396384167	10.240639347727477	-35.61099051060791	16.51460987443175	38.898026600112054	-36.28673320666686	-27.763266073827445	3.196083739597658	5.802034205218509
50.91687408562415	1.5188859012278508	37.10337490193527	-33.12181027732528	23.172006881561575	5.262398236643926	9.53422489732305	9.872131956003834	2.2696576802100767	2.8230055437169175	-2.961482962445512	58.27414949606505	3.0738049537654257	122.37546102026869	6.903923554843618	10.524202511185129	-66.52786749481106	42.65042369508772	34.81123743564899	-92.42579647380391	42.47371579479115	54.463302881190735	-79.06127774975295	36.54838624006354	39.9678462495545	54.02251734571414	-43.173369048256994	28.59512050105497	6.0857201983437	12.117406573895588	12.63675294145164	3.274260734540672	3.128999578658146	-4.155502416586983	-25.779219144776555	5.114099162644192	-31.331105635280494	11.387072869575668	73.69591753730388	-160.8578104153913	114.4930502511435	-34.87236698631087	12.769926493423446	-44.86141808166367	20.819959416504137	48.25175120901864	-45.00608902880771	-34.38469281138778	3.954401892633565	7.18718589304453
12.769369678572838	0.3828469201347607	9.378998385603921	-8.37000775736276	5.85092364236271	1.33131614484722	2.4157511229054225	2.4991417543742793	0.5752145608652418	0.7131824214150827	-0.7514308400971716	14.76795633042249	0.7814530792719829	31.102074479268737	1.7499517278832153	2.6830852068337276	-16.930292605645132	10.837404918241377	8.880273504211981	-23.623074442182403	10.86931660788416	13.92199097269406	-20.169980644732004	9.333679689160354	10.182884818664233	13.646573657188256	-10.876239451292962	7.198197176766529	1.530655650458375	3.0520699963396978	3.1655272951264677	0.8195393318283444	0.7818745909697474	-1.0423347775966574	-6.493227461389959	1.288099749683682	-7.93348058293275	2.894363686746095	18.69907651570409	-41.09205107081543	29.309931367240253	-8.750744439018048	3.199628737102398	-11.301847094227558	5.248246088795998	12.130517276213437	-11.321160610539378	-8.638649589395586	0.9942864953105672	1.8096277990314296
18.756682662705366	0.5649460969824298	13.804582135697816	-12.335242997787457	8.634973629134677	1.9602409332493744	3.5486677776675735	3.682610443016189	0.8463375022117056	1.0540891169677566	-1.1050293070116786	21.744059788858095	1.1453567073177704	45.72948802981627	2.584091369707421	3.9324895272005436	-24.832173572078386	15.924092865812973	12.974488956066509	-34.41512423932819	15.797765455566326	20.28705091257193	-29.44580767387308	13.59995114450306	14.889934225532894	20.11393518582291	-16.079459264542287	10.657089367917907	2.2610296912750685	4.497464509878041	4.70108147819815	1.2197385673407004	1.1592055546915658	-1.549840028290143	-9.576147346889261	1.8940930312402768	-11.660395834071341	4.227789980738662	27.525600478065105	-60.21530610401514	42.853034049821815	-13.055406800677922	4.782863938239402	-16.838517878896283	7.832175220727652	17.9096603909014	-16.718132712067437	-12.739397370735837	1.4633607826779056	2.6615182075237453
-263.1366851023786	-7.782738644351826	-189.89724620612117	169.34498042263348	-118.28944660570426	-26.930167517441067	-48.818595203234935	-50.38062751322709	-11.566336119227643	-14.386957269465194	15.126325664391265	-298.40667140547333	-15.720777309055446	-622.7554100311728	-35.04975071859685	-53.60911254652467	338.1113432858965	-216.38518316124356	-177.1871201620644	471.67355913161333	-216.9481590038075	-278.25394877515384	402.11812736065866	-186.09165476262706	-203.0388134361433	-277.40157002186004	221.85845354898748	-146.61109113839478	-31.512764585384893	-62.87424496609248	-65.52896423798386	-16.910849013543487	-16.402999496720543	21.488999465886014	134.28575772434274	-26.75711850390646	162.4861944379924	-59.1774292762754	-379.8696886169641	824.8160483530662	-586.2652062819548	178.9626601182279	-65.31494089364497	229.21443290153758	-105.67395729904734	-249.8929722052364	232.17035976580357	178.86934206239206	-20.579869203395152	-37.28965786758435
172.3459517887328	5.126892953931913	125.40136475086258	-111.78991810151592	77.97282495791458	17.811661955986665	32.33739910599425	33.31476864417378	7.648369905239084	9.490165617759603	-10.035165505907882	198.0544537392996	10.451798067422384	413.20883183627933	23.17441819648108	35.716526467157074	-224.27484382601034	143.1521432038102	117.84711091690625	-314.77729847027956	144.96125092448708	185.93601309956486	-267.19098918884947	123.8054549058764	134.6292173313927	183.5299123752645	-146.45059051677254	96.60503123476283	20.83249785146728	41.65615074803244	43.20654588548291	11.123193274762608	10.829335727695533	-14.18803173869408	-89.25512647455808	17.797220794111045	-108.51299047933256	39.68954373440512	253.91947731948972	-554.6394359251411	394.70609022538815	-117.93378055189413	42.89551850548081	-151.50658226483293	69.6652612391692	165.03079489340013	-153.1291713815317	-118.2286112844396	13.608051669255014	24.657717677356548
253.3961413309306	7.406852389262825	179.7916596923197	-160.46998048016803	112.48213764202663	25.40477103475474	45.90295474374504	47.56429211276528	10.923403252871976	13.65801405771746	-14.176253867579339	279.27638864317555	14.665954875314904	583.5681421264479	33.097833816338685	49.78252209105921	-317.1508218919059	204.2042649890687	165.2337217315633	-436.5733472882512	200.27512684269226	256.8075501069236	-375.8433098283757	173.45257914862532	190.67401814363114	261.31666023860396	-209.96764363696067	139.3735311783494	29.673634138056634	58.90025873065292	62.01333543175425	16.10588475233124	15.434116844244864	-20.28496310053282	-124.79230299314631	24.801973080270447	-149.74077704742908	54.057506612735104	349.8445659922699	-750.8185658043566	532.3100796068632	-169.88411783415467	62.520683881256	-216.2472469880937	100.30421470593126	235.85785677443516	-219.98749486153278	-168.3167125538224	19.35081316582821	35.09155734526004
-191.2894089222969	-5.546298864523143	-134.47942311236446	119.93176312596185	-83.9867572440966	-18.99296965836131	-34.32764549599481	-35.48867861377321	-8.14344866873221	-10.18283396722128	10.57775204267908	-208.7065397288899	-10.95131069979032	-434.3539917139727	-24.603567739312215	-37.055321396847035	235.93390124178634	-151.79542640950984	-123.01679959076543	325.41754036801507	-149.35967142638688	-191.49712663117694	279.76276327279066	-129.1895170864426	-141.86004664746622	-195.81471731154681	157.45882665342393	-104.36864011787955	-22.376482572495224	-44.47199505161712	-46.818104072007436	-12.125277409813915	-11.750455207827912	15.273230689974682	94.40619408194465	-18.830181478783697	112.76420521325124	-40.74544037567852	-262.12366919793425	559.8466926576663	-396.5558308391706	127.17170592651239	-46.71009240654285	161.26882060247982	-74.4996243692925	-177.93161738255202	165.50620595539124	127.40279206519435	-14.653196551326795	-26.511411809202233
-256.4806462269528	-7.510219809228786	-182.02375151849466	162.58162854713	-114.10549469114233	-25.710411955726876	-46.39085520943257	-48.17193771118177	-11.059088212601411	-13.861672159096628	14.3297933465709	-282.2943634941231	-14.79541300280562	-589.9789085574113	-33.559112087795334	-50.197478652822966	320.42390394144724	-206.6656292005214	-166.54339588268272	439.03651963349284	-201.15252924660376	-258.1554249968032	378.86331976806156	-174.64485221975863	-192.47384493661838	-264.36865302878806	212.766329397603	-141.4526521358499	-29.993721598993112	-59.41716057698929	-62.831427055872624	-16.36077584502727	-15.575669183828598	20.56873742511006	125.70682091016162	-24.921928646044325	150.6780595324083	-54.20367572329733	-352.59997438507855	754.6323344495586	-534.3689417388051	172.8739897249269	-63.78134867459623	219.87570346778978	-102.19181272985688	-238.42232675412384	222.69877227322254	169.8374926805198	-19.50791892417486	-35.39625258022936
246.6698002269525	7.2811279985906046	176.5672191370659	-157.8376250677355	110.91763476741231	24.940047548894515	44.974489666862205	46.82040887960763	10.758396414653358	13.489903373217796	-13.915514556635681	273.66834202961536	14.35147826072756	574.2685124080363	32.72990059439382	48.8100757310332	-312.1206959994383	201.59378389403892	162.01468117267774	-426.2735607385022	195.16381881378598	250.46857543039508	-368.73880478154246	169.83330210835803	187.51611915373473	255.83490745141458	-205.83817456780622	137.0979724803005	28.851070672794336	57.057698656323616	60.38956492203229	15.776251561841487	14.846058985548193	-19.810397940985393	-120.36707924883277	23.782356478804118	-144.74709229985663	51.98403459441083	340.2682867851425	-730.7369118220865	517.7993572128642	-167.4873988713123	61.96996726561959	-213.6290357017202	99.74521571076758	229.3152119230284	-214.83128303403242	-162.79619964978409	18.690465034709568	33.98901856813851
29.685638777156605	0.8591947653124757	20.76607754123554	-18.536133706903705	13.001036544888066	2.9308228363040048	5.28516569878734	5.477301772033854	1.255320801127914	1.576613218738594	-1.6275845471572636	32.14591704139234	1.6799146379517818	66.75748851998743	3.7975925492824194	5.670843198352942	-36.19940698873725	23.344702374721074	18.80521059481635	-49.59181373518614	22.717255181429927	29.1750516702022	-42.7614934455865	19.713599629568346	21.726734726773746	30.24152569901622	-24.39745731652814	16.20071996315587	3.46291914592394	6.863275426731647	7.282649875265066	1.891591815751475	1.823342335675396	-2.37627222427897	-14.55601092556699	2.895380325196948	-17.317932728198457	6.221834701661512	40.267307979803086	-85.37566487645891	60.31233025775431	-19.84505267954006	7.310412275872327	-25.082700312373138	11.597640967668406	27.54163442397722	-25.640828521138584	-19.69260368062856	2.2615807803464563	4.090595205401299
47.010273251831556	1.3565152488811045	32.75956398223634	-29.21607643039023	20.45786755409406	4.624992010389678	8.344710590863134	8.621818051009285	1.9732248760320743	2.47801824680777	-2.5650156656901846	50.78613853939205	2.650571185475141	104.89138389683757	5.953192582332894	8.92179397995303	-56.80530289031119	36.56678756132074	29.550162459789583	-78.10946301916891	35.80404178899111	46.00152047397992	-67.13751177715349	30.978555254969834	34.069386840094495	47.89127383373144	-38.66492213995668	25.608905259559112	5.534184392864667	10.992276054233251	11.662671636276691	3.014612371604948	2.956950052852471	-3.7941388133363736	-23.4187407422371	4.679945918066005	-27.70495604208536	9.967153893788609	64.00794311362162	-135.06068512980283	95.32551198025887	-31.415393133415865	11.526069169385481	-39.5422699119598	18.174210540569685	44.005933369485774	-40.782215840013464	-31.61616496967826	3.6307672800782385	6.544336445585762
63.84770496088294	1.853107476749824	44.61834002076626	-39.84412258306844	27.912362777592318	6.309875615369262	11.356752567157518	11.757699487785072	2.6817160465974976	3.3879525909192445	-3.4958213230297384	69.48819665260261	3.600742135789282	142.5523589953497	8.117442222911691	12.0992607982749	-76.79889002461648	49.435297395500484	39.81236968682561	-105.17231234947491	48.10246139943408	62.05656587940355	-90.24112883040367	41.581352383475426	45.81184331768337	65.57147162225452	-53.13702988682767	35.199102996341544	7.620426432052081	15.10615518485603	16.189021881378395	4.18917702106091	4.100982886926056	-5.2836122473297245	-32.35462277400232	6.436941901379525	-38.18866982342853	13.65318216868566	88.31751415687533	-184.81026028212824	129.87261810688574	-43.84634383033591	16.070486458272125	-55.052783065007304	25.20781546287227	60.49074243787864	-55.969594890826414	-43.43390728428855	4.973832729118522	8.951951231274546
15.912823768801298	0.4638159835126079	11.152258530680628	-9.95393217234882	6.961295037690263	1.5787528593087254	2.841347043166865	2.93388203747869	0.6675871950381098	0.8444989836142248	-0.8734279978638588	17.42576860303732	0.9000534437816097	35.48021147444362	2.016716799331429	3.0145726056191995	-19.065386534379563	12.247620230310751	9.890316537615236	-26.18974359945409	11.980107438893851	15.478537710512708	-22.384241110870402	10.320294765651436	11.348919733694151	16.484085146994726	-13.381270300973487	8.838843731002545	1.9375162031278625	3.8477062391072243	4.136137152800532	1.0647297877722945	1.0617294370014503	-1.3474138944969984	-8.29901065953653	1.6564881557670796	-9.729508507569404	3.4766971259901673	22.352334015670245	-46.42634953804972	32.56187884966662	-11.08140995268112	4.040412468318636	-13.836393270465608	6.283396980062928	15.363620707636407	-14.137507541803384	-11.084437815872935	1.2677470631526684	2.272447517733374
22.91849982832963	0.66669717184794	16.08361766476607	-14.380030734821752	10.104599983763364	2.271470631187826	4.086515655969945	4.2521367463783	0.973231911763494	1.2280811526533013	-1.261175723937375	24.92863878255765	1.2971937686865391	51.74057140081071	2.957123509975149	4.3812689157220674	-27.979650200572337	18.07609743215367	14.478047931083843	-38.07895168135447	17.40438728330396	22.410131818733298	-32.89265894377274	15.136190174762627	16.738720495617795	23.430336672857134	-18.946123027596073	12.611246641464533	2.6743799121069864	5.2830658257607706	5.645935660557163	1.4737858087841886	1.3983114603415054	-1.8502140103229816	-11.199290320103396	2.213203533857861	-13.355636865052354	4.77066726077607	31.230633055440215	-66.03673178789178	46.527192446552	-15.58959756534617	5.76142439465156	-19.733357543498368	9.149270888719204	21.252829807402836	-19.839632854113468	-15.131895294444739	1.734607235585134	3.142725957570709
12.410398565422138	0.3541592250069524	8.521049311227795	-7.6006703613678654	5.324750935431067	1.2020951478724318	2.165062192687556	2.2375449553417974	0.5110584368631509	0.6444469492747432	-0.6641356049361965	13.182075766671867	0.6848386843080234	27.070998277641817	1.540372460358974	2.29472175210089	-14.624951910514538	9.424611638596055	7.5884539863903795	-20.030117332956323	9.169160147174736	11.800802176738342	-17.23105921037661	7.943406692196571	8.753937112419617	12.482326975863767	-10.113058452962898	6.7006359816959575	1.4518662164797782	2.8790032041933724	3.0774711920962248	0.7960629439454482	0.782417564130299	-0.9998745269634347	-6.139281085752908	1.2259781963361684	-7.221219024919447	2.5866400118293065	16.63335695088119	-34.73926339117048	24.43703026507499	-8.266768595675401	3.0348317097595707	-10.346293429520278	4.740338614074219	11.549049053730565	-10.690125462219846	-8.304862543346543	0.9527667892196398	1.71433583283291
235.490302321443	6.759863814307087	163.36401017603802	-145.75942474157281	102.27782857221656	23.0231074074146	41.530177464713454	43.02881973670741	9.87323755075646	12.386601783574063	-12.770422984376964	251.85320594918474	13.186379108313352	524.0644849464921	29.81465385289709	44.472564575374875	-284.7261258761785	183.8123862978481	147.95076527208892	-389.78846840013347	178.62831247247908	229.05402359624594	-336.84698213183225	155.30578223606625	171.2676747651779	237.23038225923423	-191.30766603838498	127.1339285831131	27.108041194404937	53.70963238287466	56.89503814182197	14.793406090869496	14.223538636658255	-18.535840946498176	-113.5069559648066	22.597593898913246	-135.00958251243037	48.545764005370216	313.74532639272326	-665.2885488859071	470.3539436953831	-154.84538053329163	57.1487325429442	-195.58226626216714	90.58759742028867	215.8555279119782	-201.25118136631588	-154.26859755901316	17.736053194607457	32.106356874738964
-186.96784926581785	-5.313318672248354	-128.2593633431736	114.34528975006226	-80.16001752932631	-18.06608178196857	-32.59761022167442	-33.69802428186854	-7.726158763733524	-9.693364535856059	10.001273531107193	-197.5306572739448	-10.334306541916195	-409.4508165618996	-23.26577713832288	-34.74675830314401	222.34997091566618	-143.44115190039176	-115.62233920047437	304.94170469814486	-139.80922266414777	-179.2559198368291	263.2002066817301	-121.4182513698403	-133.76247515411083	-186.5691967693128	150.5691307445427	-99.92186457320531	-21.450308150698554	-42.55001833665845	-45.070033349795345	-11.687452584327705	-11.357893029631299	14.643321643100473	90.07107137691075	-17.99389142648566	106.65603827041346	-38.38140617879838	-246.63315452028382	520.5074057933423	-367.68355981042913	121.63449105609759	-44.80631341843239	153.06835566279017	-70.62298320838705	-170.88980654680432	158.91422356945571	122.5277327256804	-14.093968633976978	-25.4569726543026
-185.65849802586675	-5.341364661790412	-129.24000812931646	115.34165739885087	-81.03091949991966	-18.196755012815277	-32.83137329778238	-34.0721212311524	-7.834240600673453	-9.813446590085531	10.10138725500366	-198.6189053580919	-10.430423507277185	-415.72108030341866	-23.671976201204004	-35.25199510288933	226.4591455595847	-146.4321623544808	-117.65918408651324	309.4271979509	-141.82097279697143	-181.55840211602103	268.2754080019577	-123.65274104193415	-136.53893328627848	-186.82763070937753	150.45450343662253	-100.18061847665467	-21.17942186549749	-41.912371836756215	-44.29917810404054	-11.556269615331816	-10.97944191256599	14.44408992372283	88.1174580323859	-17.50706762952463	105.22951591982883	-37.85709716384416	-245.49299176171195	523.2165790049065	-370.604054988503	121.29326648462876	-44.922810750957105	153.64229717429745	-71.54221788252136	-168.77184450125714	157.95401704278453	120.2153153097589	-13.830685678254605	-25.109539195040625
166.27205742677563	4.8415955291974235	117.28848225983113	-104.74929805592569	73.63141364933128	16.527342046192967	29.81497645054201	30.99638383720031	7.130763370017031	8.930804134991767	-9.193591978202592	180.58381702615998	9.488631533601163	379.133359304935	21.60377421166935	32.16560515972366	-206.56839632393584	133.60361444970835	107.27859381687959	-281.9706520248287	129.18902487582378	165.43738191456117	-244.58226129642128	112.68536976483236	124.49477517685686	169.4189154950541	-136.33266989364358	90.85114558268133	19.119773242892084	37.81086614967928	39.96046315976285	10.44092016275401	9.849575264567234	-13.059216712869532	-79.44759169614446	15.743707433287353	-95.21264285098745	34.23531134670165	223.0001874083839	-477.4070957208658	338.44778177462507	-110.1057777583755	40.817484513816574	-139.9283536691012	65.34674048293152	152.25486879139515	-142.72621393366978	-108.20008633523533	12.44050609936976	22.62008660141454
22.259518427879488	0.6360739448929965	15.386792407466674	-13.726758241593217	9.642707111892253	2.1648867663997375	3.906935711796606	4.051776058893983	0.9319203044977403	1.166750683543441	-1.2007210951308722	23.602864805093255	1.240328652014097	49.39774718409245	2.8118285592073637	4.187434200423217	-26.92718996073826	17.414908000362836	13.995504075675493	-36.804507699252135	16.87437173786218	21.587280814830034	-31.92624939427703	14.718754204366215	16.25083545062375	22.224911430219052	-17.89656493747063	11.91634251577488	2.520316828320661	4.988335660340275	5.267666929740953	1.3740069190339277	1.3066994381849557	-1.7156504964712413	-10.476023634762415	2.0835199407869367	-12.500573318780239	4.500179319397076	29.127335441971667	-62.021838849076154	43.93672434098584	-14.392353691882155	5.331974581170705	-18.213040125774256	8.478460599887962	20.095832833023785	-18.809427796467368	-14.320846570806658	1.6486648031828643	2.9929791543530424
18.80713621998208	0.5336854673283081	12.907354341532313	-11.507384104501972	8.074890786644604	1.816256283935306	3.279560812016758	3.3943264675630833	0.7801655053718584	0.9763235477398298	-1.0068213536231174	19.81709376097793	1.0410189365581413	41.35097873784427	2.3498769821595205	3.5090428324052954	-22.526365861380796	14.55012824163408	11.721437599213377	-30.87488273327816	14.164135427249223	18.120539441802247	-26.726712419523622	12.330470175730822	13.591913669376508	18.679325082025933	-15.041824289533698	10.000482981039662	2.1273398481836128	4.2164528988904735	4.447390061040226	1.1571190331035608	1.1097532342971967	-1.4466155104464906	-8.874931992404935	1.7695220287286446	-10.569301979675874	3.81031123090845	24.54946985965874	-52.16227217709865	36.93552975316374	-12.084037190508	4.466099020355486	-15.267600620994513	7.083100055957191	16.962913997091473	-15.841423573403388	-12.119032612823808	1.395846224104894	2.5299693477177914
24.203714835857593	0.6912052565852922	16.733935174905856	-14.926454344776204	10.48725202872096	2.3534399685519363	4.249139175501442	4.406851051333589	1.01456023352706	1.2686036429256453	-1.3058600325757572	25.637795086790387	1.3496442302218368	53.77849280218339	3.0600531687573658	4.559815336421419	-29.35398623856906	18.98962100613804	15.2656327376369	-40.13635563253551	18.409707357521057	23.527531264809095	-34.84680938148777	16.06847578320402	17.73910286247922	24.127205303431946	-19.410095652183013	12.929653938167283	2.727852262402269	5.398945181017953	5.689874097817365	1.485240349765566	1.4078036170745267	-1.8531908439184346	-11.315905445672431	2.2501811711449404	-13.526365581789749	4.874741895535421	31.54994673272152	-67.34428090392059	47.755975426162614	-15.564437201823194	5.771237384758465	-19.719340817289627	9.194506184754072	21.75867296002765	-20.391342107218282	-15.491703255939141	1.7845116213107708	3.2431007332815875
199.22683761433635	5.629694963152449	136.04518220411336	-121.31775414834908	85.22000763453532	19.123904097629037	34.51016535221342	35.762378020418694	8.224533398740634	10.299724319437844	-10.588909950178472	208.20459427291007	10.938545173075692	435.1566265151959	24.77217920621274	36.85274964406035	-237.24760059535112	153.49173911612954	123.29938385135944	-324.16241711754583	148.63754022419954	190.083031971765	-281.3632760398591	129.7255206888454	143.2616473154975	196.42895895738738	-158.26764923641588	105.3824987602366	22.314005780404152	44.16208218349434	46.648888883974344	12.167170115939228	11.589942127380558	-15.171769712706373	-92.66266867770825	18.4491291640438	-110.35697219533023	39.72554873159391	256.64322265976915	-544.8465757098224	385.7530000450816	-127.09607354009147	47.1017777411206	-160.5046511603461	74.64247006728803	178.05548682077773	-166.62464799047186	-126.98729770274132	14.627816216119744	26.543195173218514
-201.71777994204882	-5.702795960247112	-137.7516773330729	122.88472242776196	-86.402681681522	-19.352625451288773	-34.90320259971336	-36.21973108865855	-8.333807851242629	-10.443221125811945	10.71036477448185	-210.3959987828849	-11.054417054373634	-440.5149421566002	-25.116410337602073	-37.25055440892569	240.30705077949656	-155.67685966613647	-124.75137043347019	327.4592035871682	-150.0724482535226	-191.8903903025742	284.82969446850797	-131.24323590885888	-145.16816528222955	-198.53365375708668	160.0232420555203	-106.6930852158548	-22.492727641135815	-44.45814163947033	-47.02459917165913	-12.292076454486613	-11.633662223815938	15.299612431582972	93.06235657973353	-18.498378500138827	110.89655902642531	-39.86518527653517	-258.3369320074442	548.5052902115748	-388.35124986680285	128.54625001480363	-47.748788718013024	162.36734342581795	-75.68922919273525	-179.54583892963885	168.32568104638042	127.82086660029208	-14.721467158200678	-26.74271280162443
186.5784424052033	5.332120039824259	128.833235514206	-115.01247939405691	80.9730251578099	18.095144871673707	32.615705554481266	33.92387670808882	7.813011415768603	9.794084849852405	-10.019355207017	196.48916997880002	10.330621264354917	412.93301896367456	23.588724653567443	34.87182556648564	-225.4938152306522	146.3175046547495	116.91351479534413	-306.27253925123	140.27426115225947	179.32251566323401	-267.1122413926396	122.97749083318266	136.2915901373459	185.22774969242315	-149.2905125876975	99.71322658805228	20.883479483363647	41.21260873619514	43.64280414388553	11.439824452259867	10.730389919665843	-14.214736067771982	-86.02224570587053	17.056760167775852	-102.68756638627437	36.85847906572662	240.00137653932896	-510.8540641728687	361.9510902065337	-119.97236996402454	44.69603665778924	-151.77177500453297	71.04386044550792	166.70566392271468	-156.68457096183215	-118.34969355857149	13.622755672861432	24.78992683702164
36.0576954700211	0.9906020936919053	23.863505595990535	-21.25849885646193	14.914002516172742	3.352142452721788	6.047004373253447	6.247524873672546	1.43339381609139	1.7988451278412183	-1.8491225732824663	36.48827370614222	1.9101996201707432	75.62195267888637	4.301736716949884	6.398641684850492	-41.12271534390357	26.57584735553198	21.369820936085606	-56.26230502197013	25.79658200143176	33.02887888462402	-48.71579322133796	22.47067898430913	24.792229163938906	34.58602542196747	-27.933274529277615	18.564667390480967	3.97028591388505	7.865281880452732	8.32908919144612	2.166167420432652	2.089674088212397	-2.700986036101792	-16.557634369233682	3.307841151819694	-19.594166220183805	7.049316057715529	45.262156230272005	-95.11288564353856	67.1365164231793	-22.470321363150525	8.303608298968635	-28.205507926518337	13.023116134013376	31.704628986456463	-29.557653774581837	-22.71097762705741	2.6178342703647335	4.734246878084232
-13.346576030254894	-0.3688126299864416	-8.882932755280466	7.91154165164907	-5.545457622786353	-1.2486755018373437	-2.2528662180732737	-2.32471249246267	-0.5328622162502955	-0.6688637503766383	0.6887274762543459	-13.611053995891229	-0.7117683237567881	-28.128226681292546	-1.5983747527912346	-2.3823205788309045	15.279576687673552	-9.863496174515852	-7.944492606255944	20.943508367094942	-9.604266839721133	-12.304818252180672	18.097108202990317	-8.350304190091215	-9.202772697250692	-12.909665084902613	10.431019233018691	-6.922206571682707	-1.4895311009576784	-2.954392703921246	-3.1300069751841493	-0.811707904902307	-0.7909031519696507	1.013900617372673	6.240236570060692	-1.249454363605265	7.362442320178321	-2.649688703251535	-16.955981233876667	35.557324078044495	-25.086251367460726	8.398009339612681	-3.0956545655330068	10.52339262746924	-4.844187989504688	-11.8879495360606	11.051856876449484	8.53774886256556	-0.9836193945713121	-1.7751430132042905
21.942472176777393	0.6019925933266211	14.479048454508426	-12.886764515737768	9.02248037824691	2.0351905351004307	3.672220986539652	3.780659001305813	0.8653939754256462	1.0869807254959358	-1.1204564529308096	22.192640080590632	1.1584987129008693	45.62950537441734	2.589768297882105	3.8654515841511317	-24.753294587283	15.961718893360246	12.87686927756823	-33.993525053827774	15.59226462233424	19.988156116594844	-29.31270908352354	13.531796470905832	14.896235426839908	21.10611531602109	-17.07368953065467	11.31016661993968	2.4543170382333734	4.874395319464854	5.168531396947181	1.3359800169779192	1.318300293698596	-1.6699751721884089	-10.327009930460123	2.0748902153077897	-12.121879871002935	4.363962121501566	27.768337294808468	-57.907131263677336	40.801371315667005	-13.743587868235117	5.0524034691198105	-17.152325184228484	7.857257457981924	19.590540084309225	-18.15002197839381	-14.122496589450707	1.6271676152659136	2.9282577950689643
19.956744760760927	0.5510027911064224	13.279208329383987	-11.82474601727886	8.287497169718469	1.8663183827186707	3.368691369453545	3.4750202668945045	0.7969608111936719	0.9993668614887573	-1.0297516223794005	20.337965359331736	1.0647946668939605	42.076170913459386	2.3895390013012108	3.5652907447652273	-22.87406323532616	14.764623278288061	11.90072022519915	-31.3796429308001	14.395862569200492	18.431473891709683	-27.118377016122768	12.516311213982043	13.788310117217895	19.28317520842637	-15.569745101030282	10.3320355019118	2.2220991409005824	4.4088911594730815	4.662604729692689	1.209053290713764	1.1776375972654527	-1.5101039221933132	-9.30519663774823	1.86403747408447	-10.987940853588379	3.9587290366765617	25.309474524950097	-53.15646573205674	37.52820246111517	-12.508263137940919	4.611132305471573	-15.685015786870327	7.2242743733150165	17.738167871184007	-16.496532814727058	-12.738461217610466	1.4682868349245426	2.650846725314983
27.11257660100836	0.7574963885061996	18.254101719762748	-16.26657372161257	11.4056517185142	2.567717311100454	4.631465805777025	4.784686427414247	1.0967789921938778	1.3771560320919187	-1.4178827666368086	28.013650898433635	1.46462108200311	57.963517191391915	3.2957381828597803	4.910100635296648	-31.479272138319782	20.323732071414398	16.35989040786209	-43.11444459894976	19.764572833937244	25.333533159308857	-37.25860549805239	17.186062864230585	18.948313003224225	26.5324706204616	-21.43591572547602	14.230501635424119	3.0563584600131275	6.05955566625289	6.425570211068885	1.6673448114148643	1.620397336328785	-2.084152989205062	-12.804990335407256	2.5601361872100297	-15.126597816265157	5.439783908058605	34.90480877241815	-73.33389360314028	51.749914184157866	-17.29519455465687	6.37736956881178	-21.703231495315134	10.003603053708293	24.376883894186598	-22.67300582872101	-17.48817031385599	2.0131673842055497	3.6349437001436433
-24.755902064306085	-0.679072208613596	-16.341840786554965	14.56321804991893	-10.218403356624364	-2.2965488808835843	-4.139649032372225	-4.279451272374674	-0.9808020718042783	-1.2331642571253363	1.2663427448124742	-25.018789626611955	-1.3068545025969065	-51.741183825898226	-2.946306678993383	-4.375071633708223	28.089573491640092	-18.152755277368176	-14.580893876572542	38.381499668455525	-17.585577187645043	-22.545743533384357	33.214334342896045	-15.313724119433079	-16.90555324647446	-23.720176230783643	19.17940735777249	-12.748112204798197	-2.7271526781855733	-5.399048579191011	-5.7340234255728655	-1.492087074983899	-1.437475918272684	1.8612788892509535	11.38188262120035	-2.270509563702925	13.46455904454297	-4.835299616636557	-31.117729438026263	65.2310539220654	-45.97999868209559	15.498751788613234	-5.726313970327318	19.44322461744129	-8.967694244646426	-21.768976009836607	20.288597126625753	15.589396876925417	-1.7956940234491408	-3.2463416753259504
57.08437720528475	1.5999732687411525	38.54277460667469	-34.38977258180764	24.156476716330133	5.42249370868361	9.767374179900619	10.127011259174054	2.321876222332026	2.921697227866866	-2.9966913935166573	59.14286336740918	3.0885871511749032	122.73676087073086	7.00212370683232	10.375760733834358	-66.6210085458738	43.089075307385365	34.5356832609565	-90.78982255759205	41.562025945709465	53.32605121311075	-78.65563450253438	36.23266849277848	40.056732192916996	55.90551869526374	-45.19261322226693	30.080000721904533	6.394989436140683	12.64304495279694	13.45239392613951	3.5088086683551536	3.3496984960864657	-4.380190894117353	-26.64429849327775	5.295144258476814	-31.62590028522026	11.335024014665171	73.45883434311997	-154.63466881695422	109.05215409018432	-36.68097666767625	13.576359025761693	-46.17651810185683	21.381677859916365	50.98947548912446	-47.6159177553155	-36.4003112136652	4.18654840982984	7.581411034287644
53.785216034373654	1.4563169018351174	35.04746917065596	-31.224703232903686	21.9173079757102	4.9203272505440685	8.871173403749705	9.171005037657737	2.1036694205103466	2.642962140495753	-2.7118217310624493	53.51522617517371	2.7992047634909762	110.8610476864385	6.313495046219195	9.368659997487194	-60.25504041067278	38.964095387852645	31.282598187934976	-82.29538812338046	37.715628180006334	48.306506024952505	-71.31553790844946	32.883391401647025	36.313779379877516	50.7494434900447	-41.012213237605025	27.28299099377906	5.815535206045887	11.50721169431737	12.20201875031244	3.180690869448161	3.0455208167882533	-3.960817849355866	-24.185168736964187	4.8211898351207925	-28.66647146192036	10.301017878543004	66.33034566387329	-139.19280404895255	98.15913992993914	-33.05165442661493	12.231222524445965	-41.49339231469374	19.16715584297366	46.46263382787948	-43.38841356862929	-33.22855694077569	3.831540585167269	6.936914265322011
389.1687528498605	10.497829215020818	251.85004686477245	-224.1210027721124	156.87460985851604	35.3922124722064	63.80222953853338	65.6407421727147	14.996886611225781	18.88731551780091	-19.439684259155186	385.9849048009163	20.07981250390266	789.3178490627812	44.83405470150442	66.77635286688735	-427.1402195786586	275.36541799456097	221.94084520220713	-586.0103854363706	268.6032736677764	344.8817215036377	-504.73391633402946	232.93981418914035	256.5213081648131	368.0101714483479	-298.3413777819958	197.55590130629787	43.01310416849591	85.37498553711212	90.89158105869764	23.496262768098248	23.219569732209337	-29.357376742972203	-181.19022029499632	36.38317387819543	-212.17112279862047	76.23183672575789	485.01629564488803	-1004.4870208531371	705.9139369624301	-241.24617703693926	88.61029940744825	-300.05092571170866	136.90497326751984	343.4187816299857	-317.7784206009014	-247.81551092937792	28.54897619213687	51.31198069131254
23.44731052956568	0.6259581130554476	14.984424487859267	-13.329262640640641	9.321811751059835	2.1059171101675696	3.794491242474673	3.8973176368145444	0.8886119367332129	1.1213955548301202	-1.154211375777597	22.983577121135426	1.191853355987434	46.705338838045215	2.6520174247008814	3.9495947021444717	-25.21318446181548	16.23862192007837	13.096021605194538	-34.61703995057843	15.862228414244896	20.39658768171641	-29.748772554201036	13.731076696836238	15.112179537932173	21.972793716662466	-17.84728776013362	11.802406084892338	2.5873375210106206	5.137498918089788	5.48637427015173	1.4157257842822633	1.4098189700706567	-1.7697491548076352	-10.938277267067633	2.1990954103768825	-12.758912437575942	4.57968708593948	29.048794892325624	-59.737072028561926	41.88387559895146	-14.478052565268618	5.30549267916273	-17.930980622111015	8.136862835429072	20.657625512121538	-19.06262489339076	-14.945177985208083	1.7213129319369012	3.0866286928173974
24.19732845526616	0.6414609051818658	15.380325172161129	-13.67238747876729	9.56213816722977	2.1589943190193934	3.8949377340190323	3.9975627630846575	0.9133736210723031	1.1490205134323155	-1.183785158527546	23.51348734280338	1.2242601328896527	47.98967639354123	2.721516047645476	4.060717987898613	-25.98665644305177	16.744512859499974	13.519282801668753	-35.728746723360906	16.390021016095822	21.0238045534846	-30.75776565622571	14.205693398786902	15.62632970238131	22.47158030743252	-18.214567366882143	12.049383078500139	2.634928340955695	5.2364476198291365	5.55974166143719	1.4346646359929822	1.4272984506457793	-1.7909701802288776	-11.106761875340027	2.2379670756756256	-12.974345611997585	4.67113955242751	29.541251315543253	-61.02315374255974	42.88478066229124	-14.65474230826	5.377123396591658	-18.18398031197359	8.276692805383437	21.061244743781526	-19.464394643734856	-15.235686939565097	1.7579518555483484	3.1560793057602394
7.485593518494734	0.2045955996188482	4.907013814227191	-4.366506392209984	3.054405017803898	0.6900249873387715	1.2438651994025836	1.2786507796826798	0.29189948579098246	0.36775838712362263	-0.3788913730428597	7.532599135910869	0.39143181390952586	15.367750564801584	0.8723389589630981	1.3007893728397006	-8.310037413868004	5.353603655924457	4.318909482070839	-11.412382690811745	5.231005929134212	6.7201988932808305	-9.816670936770882	4.531069325277356	4.986812318953674	7.188567154157328	-5.831932607037388	3.8568181015808647	0.8447576089884244	1.6782297519995217	1.78953697666795	0.4612799226305037	0.46081719373482316	-0.5770557751801694	-3.572525297710618	0.7189865168491822	-4.165491743596921	1.4961625556775204	9.490769236937886	-19.610803123706898	13.777633047320286	-4.719001473456574	1.7297322779204294	-5.854698574890333	2.6647356869913277	6.7400645483014765	-6.218833508322296	-4.875846007388483	0.5610977527979383	1.006231450275384
304.26954462171125	8.65348414285137	208.9565036896007	-186.56479506065992	131.54575066740864	29.295178434566377	52.778985944437125	54.97819179730485	12.681425644274073	15.89541280578239	-16.19618807077318	316.88330928836507	16.687171794071467	668.4506427744184	38.25895435069817	56.302517741432794	-365.8453236843011	237.96477937987396	189.46953980500572	-495.01618853469716	226.65077487213	289.34271265604053	-433.5828058412527	199.48617829860538	221.61164069652315	299.0893114385675	-241.0958969751162	161.3946531997983	33.55376513816503	66.09215322368753	70.0185146321618	18.418327877821714	17.10527107130143	-22.78628700131122	-137.15154342465507	27.1572515079057	-163.79145624670753	58.72901942635748	383.4549171129797	-816.5097442816055	578.9345133707739	-193.04470277256382	72.23297322725432	-244.1078818091774	114.75219862258484	268.2098177090418	-252.94485384101387	-189.90913326748412	21.87147527162844	39.88183333269829
99.85180649124972	2.7305872005931024	65.9302696130638	-58.76543870231936	41.377492431098126	9.228876207964536	16.652149991667795	17.283054783720427	3.987768546259639	4.986493402767708	-5.094420686342592	99.69562566896026	5.26038524506374	209.84264390895237	11.97378871048877	17.69479272464648	-114.95141737234225	74.66215179836571	59.686678096832395	-156.24712816642213	71.65611931272709	91.30718561197843	-136.67558644019297	62.983620495165034	69.78507083117837	94.27263072326113	-75.90728654172976	50.75470223903964	10.58501512916902	20.877667003237953	22.01498690178316	5.784993578004345	5.383840814227301	-7.15154712439488	-43.24990113077652	8.582941362310242	-51.70082869573905	18.60088982633704	120.72991111291839	-256.7270002770845	182.0340934209435	-60.39527121242011	22.561032597631016	-76.29500585280063	35.74213871077417	84.74182887877336	-79.91532886762609	-60.08956973220096	6.938731183424942	12.656694689195506
35.67360507677584	1.005215754992312	24.440090558811608	-21.76479115714578	15.299468189430394	3.424882196126754	6.202111324008641	6.423952692201695	1.4872860611866807	1.844953182683679	-1.9015581656533094	37.07519018241132	1.9721937135140313	78.65693047230282	4.4625955716568	6.671305936303045	-43.29129835682262	28.047458762897957	22.609016811358217	-59.362057837118535	27.312255626785163	34.647016713025785	-51.866512878517696	23.962910383666138	26.42035785941107	34.84259272331054	-27.883497879328107	18.615372888498978	3.874344961881251	7.664589409087184	7.988620148504005	2.0943760698338605	1.946459223838809	-2.600932417348251	-15.860660824026008	3.1497063767886333	-19.126256698108275	6.928781629507126	44.82663056793629	-96.62289158497873	68.84520848047606	-21.97477563514914	8.183900489597455	-27.982014872999788	13.139618891949468	30.987496552877236	-29.259729961294273	-21.944159809888962	2.5376685418149525	4.64300885502236
515.394932592899	14.589967086006956	355.55190575571754	-316.5224851727829	221.98164457771307	49.96190846898692	90.6098751494067	93.6224728652665	21.646425624873274	26.809698212863108	-27.84011613075361	544.040008745902	28.934654418253885	1150.4850009918814	65.01617634508908	98.07990660274591	-631.7749479477868	407.687420171078	330.86070068987925	-872.8132847331543	402.0397535979104	510.62682211048417	-757.3662853062118	350.42038576263326	384.63596237767456	509.5049415029136	-407.0014464951763	270.8602945946376	56.84023506737709	112.80526767308382	117.09755771723565	30.561783455120402	28.68821366755724	-38.2024772173275	-235.09865254130497	46.758768441214904	-284.4735012336157	103.4776672017121	666.2624540508325	-1441.270788567128	1027.175016928242	-321.49234925336816	119.00695541567099	-410.61493850229533	191.8625042820255	453.7755486085416	-426.91660459125757	-322.21982940526226	37.26431096252022	68.07608394485544
24.717875982938804	0.7080095156517574	17.25334696148237	-15.372195260020169	10.78694895046872	2.426664690375174	4.397714722434347	4.551994507266278	1.0521172856201293	1.3046966939384523	-1.3536766890958518	26.454405533720465	1.4053584133062678	55.99875748892673	3.168938906509799	4.773392989410324	-30.724541580683052	19.83436364811132	16.06939623872272	-42.36108941569286	19.49436154033687	24.79313384745814	-36.75891626157443	16.99351553380165	18.673951461109628	24.743418994763314	-19.775066387812764	13.166767769224453	2.7588630976961506	5.47180733938372	5.691527929092858	1.4863491306442136	1.3928760665706652	-1.8588366828490475	-11.41459215550401	2.267191248982919	-13.815860872745045	5.017927417466526	32.41558155103103	-70.23651641358009	50.061692195467614	-15.670558067227276	5.804130076752622	-20.03657520637357	9.37831992029087	22.008990570429557	-20.70822624603547	-15.61603874766648	1.8039157712623974	3.2952256921941174
-405.55981564843785	-11.47478756401215	-280.3862427895182	249.3763507768002	-174.59834098642042	-39.42537378689527	-71.64311156332529	-73.83103781916734	-17.08069727563634	-21.08095871864276	22.015239803744443	-430.14472813593454	-22.941351337042047	-909.7461095422348	-51.21131177030622	-77.8240883153078	500.03188814752997	-321.8931189210828	-262.7598130731261	695.2391178677339	-320.84480595285174	-406.85188262016527	601.5491025933885	-278.8195543281692	-304.91509423651206	-401.98846879812857	320.2676282695855	-212.74991932492568	-44.780848804598605	-89.07280596680897	-91.91585219230787	-23.93286431347674	-22.53539009223837	30.013847760211792	185.9190004877636	-37.021281022640856	225.85141541175855	-82.50548863113023	-528.8953336688243	1148.3084967863906	-819.3303137181813	252.05426218017433	-92.98599177800288	322.7799585079964	-150.4427450237022	-357.34804283693353	335.9329623855744	253.9603691674215	-29.405693724335855	-53.75000124161061
333.8898768463948	9.314298143222013	227.58029146980257	-202.19478199078833	141.5224610237432	31.94195061787142	58.092199900798505	59.756161030487064	13.83842496357949	17.048573476119515	-17.801942435285056	347.5230275694151	18.572593287811518	735.0263453479562	41.32518719603908	62.83160150504781	-404.82173740465436	260.6866371176146	213.02770911261882	-563.575452301763	260.3712764493869	329.38989014290183	-488.4806613906916	226.61151943197726	247.6623203792685	325.46579351204645	-259.15343073971144	172.15562371651737	36.23227640678128	72.08409559618836	74.21489651700998	19.325899883478414	18.194224417001234	-24.19248952752494	-150.01717643898596	29.912524184693492	-182.10268294784063	66.60234375184467	425.65965778576776	-922.1796489644042	658.0435898707378	-202.89147879792662	74.87764536136822	-259.4007002654383	120.7762599838148	289.51116992144176	-272.38806307161127	-205.80593414692433	23.866188547467146	43.65305004244538
196.00602721263792	5.613362953479899	137.4997514858407	-122.28712070321346	85.47164225405942	19.38317481068771	35.26747916580974	36.288989528173964	8.388438319394307	10.337230134760773	-10.862999352448862	212.54074096927235	11.340213422444581	448.8102393146702	25.184171798519	38.56210754282528	-246.2915422244222	158.04517147613805	129.72282296851643	-344.582344555593	159.18121752130943	202.03536496957932	-296.44423971008257	137.56088823327354	149.886082320492	197.89902139445687	-157.3692301204492	104.29591811804674	22.0674436312375	44.00450376818372	45.2374347697561	11.7411266517378	11.122385742956025	-14.803307559378428	-92.34963761570017	18.402387946552285	-112.64198479082019	41.30893412848851	263.86544961193385	-575.376717640501	410.79989138963265	-124.04232735534367	45.559665743374836	-159.35854809287545	74.04619378824925	175.78713672443635	-164.84722506531287	-125.11117072013813	14.483385015591235	26.454826412408874
-384.8301871747889	-11.061591650666225	-270.706422498147	240.88539090995985	-168.4132094888721	-38.185379455793324	-69.42210272566206	-71.49922971765965	-16.512739527942884	-20.38497635461918	21.40038510107981	-419.09930801209435	-22.318012398833808	-883.9155208739912	-49.65594153434152	-75.91966310228041	484.3635042741224	-310.8608941083029	-254.79598957756053	676.6493046067374	-312.3161239836111	-397.0178956316407	581.7346710987629	-269.765383448923	-294.18268319400545	-390.2498630399775	310.6709939148062	-205.90929618352172	-43.611499919661526	-86.93471399977551	-89.60038119907051	-23.252945224964	-22.066602553892693	29.32419555957585	182.75023595162557	-36.40773539310637	222.59474746408168	-81.5196264026176	-521.3799653363639	1135.9059699551794	-810.5032734489162	245.6928930259627	-90.2467145389772	315.4282263865272	-146.54339101832002	-347.2499669290431	325.36168484576376	247.25156320290736	-28.597006462267725	-52.18283558002471
168.12776696522394	4.847334320842407	118.74584114453658	-105.6350243689352	73.7759851869367	16.766651400412808	30.506169863135852	31.37449914418442	7.242422824351078	8.932657249812161	-9.408235526210161	184.41753976841815	9.823442050063539	388.30236068204715	21.77001449788362	33.42293848949794	-212.6264799938622	136.22532116883625	112.01950458511388	-298.1684940970872	137.73013651040034	175.1143386054202	-255.55152388548294	118.60408281873599	129.05636401326134	171.52702439023935	-136.42995731771344	90.29870654619197	19.19628863894783	38.32277811637113	39.4121957589454	10.20799002550545	9.731857679493945	-12.904876152692893	-80.78129168704007	16.110291830294287	-98.53220466579599	36.17141143241136	230.5885249685415	-502.9060898273523	358.8797953389488	-107.89121814241888	39.53387671668149	-138.6107775660675	64.23310249234767	152.74621618500998	-142.89516128613838	-108.898348059555	12.59693956935841	22.971720189451965
191.13098562720901	5.482114048823675	133.92658396480135	-119.23050247415382	83.4562469020806	18.876388032003295	34.2753434588073	35.359832409119484	8.165486868990863	10.100379121875857	-10.561408463256292	206.78409426148784	10.995479055400537	436.3078140910914	24.57393891801775	37.379913193789015	-239.05843304594987	153.70689697445192	125.48272044128909	-332.4548498342714	153.2682187176442	194.9573032015558	-286.58837351356846	132.7476479450107	145.14068615828714	192.8713158723199	-153.7967995512637	102.0728041462216	21.56375640999376	42.91492181943559	44.395582271249175	11.541870091500968	10.92330645421244	-14.51848346417382	-90.05353639372103	17.925957875044524	-109.38535412058619	39.93625751922952	256.25615007311876	-556.92196182352	397.1182841864274	-121.83137104109953	44.86027868161949	-156.13933903102316	72.68211430838853	171.78930459539419	-161.10253476951254	-122.229684359091	14.12885459566201	25.77864424906254
-526.1805998801918	-15.126614202292625	-371.81469481915855	330.2313174696645	-230.18394697109113	-52.48442455129235	-95.7667995733755	-98.09975968116635	-22.67828792888419	-27.82676912752103	29.490508960163336	-577.4809178989924	-30.91192543559573	-1216.5698280451684	-67.86148752223082	-105.05759379514618	667.8123765167162	-426.8138750457614	-353.5219435320239	944.2756769827683	-437.5103760075901	-554.2801601626262	807.4128073623081	-375.7229258430176	-406.90278201752614	-536.3713596156997	425.05156948939566	-280.81599262584876	-59.82026377778506	-119.74480492290482	-122.06845734597192	-31.55087598932584	-30.111540136283477	39.98216156119335	252.24906646253234	-50.40187203378154	309.24943474949475	-114.26316109122703	-722.8804062886837	1580.668944132339	-1129.553414924946	333.50865289847184	-121.8472699956863	429.42688805591985	-198.44217623467242	-476.09833854053954	445.45207007996436	339.59067273807204	-39.37403812187388	-71.91771308092444
215.69804166052688	6.238430312179364	153.56193495486897	-136.32997246154025	94.89180368908488	21.70376918421718	39.647956840755576	40.52973524347817	9.36402322327996	11.474566439369166	-12.21379447248625	239.44579690758377	12.825592551447423	503.25249961756384	27.9931310898253	43.57971094505146	-276.02293501629333	176.00165587569427	146.44279669354523	-392.44011577828877	182.05850117171832	230.63967892538324	-334.1276638317823	155.67965636587954	168.06916818949924	222.0863042683881	-175.76667912873472	115.91034875029138	24.80956807535088	49.76463133527539	50.566507623687116	13.036733194841682	12.513765382558274	-16.571766854244533	-105.18818047482132	21.049674166564802	-129.22429465976236	47.92336162584233	301.6293346401564	-660.2122764735525	471.8518649120555	-137.83844814289114	50.20732668406983	-177.6039019272387	81.78968340996798	197.2852433519484	-184.22118849906494	-140.94642692364403	16.346217095877417	29.835288837301704
315.1354911890821	8.956107194357935	220.21666112315435	-195.3518649611623	136.0561088770836	31.043673615245527	56.71127425983397	57.940644759426014	13.402821426909865	16.412897856975405	-17.41590940663048	340.9480958314939	18.286987695970378	717.3790306865377	39.93552627471344	61.95219392542077	-394.3723230623265	251.92670641256296	209.19565650273404	-559.3739750211583	259.57328981648214	328.10083050292553	-478.3234499232123	222.8784234828061	240.9480641059182	317.24465411159025	-251.17098437144926	165.83121512852597	35.387384780727864	70.90580892110464	72.03787964781272	18.60533231010283	17.787444512631104	-23.561721073370563	-149.12586566770577	29.85473795404025	-182.80517970510382	67.71847231175718	426.17440090149324	-929.402334742816	664.0522703977681	-196.09240674085913	71.59717440523343	-252.10768629003687	116.2388944328421	281.9193489961316	-263.78369411515547	-201.2683736485993	23.37501532366481	42.71071417843292
50.09639686737028	1.3911186271182778	33.54823816571363	-29.86020910958655	20.903568377794258	4.718289704354629	8.522801804515927	8.776486266012764	2.011897989073976	2.520344391177895	-2.604724725259997	51.49474372054562	2.69652579017347	106.3347281651152	6.026769092091898	9.026693129271543	-57.78555148985315	37.24287978836756	30.10761152709398	-79.5363759645708	36.51364620908332	46.74920627223462	-68.57058579884539	31.672056978095764	34.82467165930292	48.82355451283997	-39.402134595278525	26.101750942206078	5.647932378659086	11.2265046493052	11.849701598624998	3.0627539286492516	3.0136172544493838	-3.8336307425929874	-23.764165272138627	4.7742439452135566	-28.01115885320733	10.110160504549416	64.33748642405179	-135.11665051185093	95.41753730557569	-31.609713308441933	11.620269834700691	-39.611661296408684	18.194573570063444	45.063827492580415	-41.798942159388986	-32.448734228891816	3.7402067787395534	6.74086174030313
-107.99089585407529	-2.990047692012444	-72.09740604710831	64.14659201926268	-44.88019221845507	-10.139395303275393	-18.320811767108747	-18.844539782988917	-4.318598139225876	-5.408287730123841	5.594861374351267	-110.67685829345908	-5.79521413871645	-228.1945670780505	-12.921896979996033	-19.380246938220367	123.98572031873049	-79.86207778752461	-64.63940441075401	170.89589564462023	-78.48195112870415	-100.47199475681805	147.19605717005933	-68.01425258743126	-74.72441703985525	-105.01862074305406	84.75499594459482	-56.10019196357716	-12.178714547484814	-24.22758944748496	-25.550784819658027	-6.594340689924266	-6.521475561365961	8.257825276592849	51.33475041859952	-10.331003366780516	60.41947867669918	-21.825338390369275	-138.48991680171116	290.4670954413306	-205.0909214451804	67.91376538924385	-24.936939666354892	85.01358674758377	-38.980743989885156	-97.1829287268945	90.02748281019333	70.08568854390954	-8.080960284266782	-14.550063697196723
52.727782350344896	1.4619428156101673	35.24662871353638	-31.355623611799622	21.93023543537395	4.957821581166769	8.958972632737545	9.2099119487002	2.1098974039940335	2.642408616350576	-2.7352508316031745	54.13946132584991	2.833752724852195	111.4949693601533	6.310800030525663	9.472162403480285	-60.556887397263004	38.98998637156968	31.578534020355736	-83.53035974112971	38.36376257595948	49.12248935223676	-71.89215902698672	33.223913565259	36.48584936911743	51.39158921680929	-41.482479216972656	27.441753061972037	5.971858560387846	11.885986275581855	12.535156929223417	3.2315507316288943	3.2084472789917107	-4.049060197628397	-25.21388770738488	5.0793827502103275	-29.638411140469525	10.708506305206027	67.84576323678505	-142.16580784275087	100.3596798455994	-33.24039480301659	12.194157226870114	-41.5780610828498	19.041343263156456	47.64717592576071	-44.09135891933244	-34.39850400098566	3.9657294330878154	7.134598203689918
-154.67816452738478	-4.32170342499024	-104.2272814759418	92.79551814401346	-64.96704780100882	-14.665317344958	-26.484326031138522	-27.28611016216307	-6.253543354098307	-7.8374622254272515	8.099423717126282	-160.15814095828236	-8.382096560632004	-330.7079852548987	-18.749691355180516	-28.07565899113333	179.6389404725829	-115.77376901230873	-93.56490712227405	247.1562180585861	-113.43478502891847	-145.30263631358002	213.03490306589546	-98.3788262202518	-108.1924035158568	-151.7770250643242	122.51417442858884	-81.15936085188802	-17.5615904220354	-34.90214055262995	-36.87725648858059	-9.530991040282506	-9.379808604400885	11.936367489326727	73.94286671813911	-14.847098348080578	87.15122000166109	-31.43593046923116	-200.27098814363754	420.69652861515704	-297.05604048016113	98.44749247269085	-36.18499177905612	123.39769720783116	-56.685625663320394	-140.06004167601606	129.88322138615135	100.83407310833066	-11.615699721188621	-20.93173655578097
73.48709332416188	2.056321894793169	49.589185946856965	-44.14224943371751	30.88977254476721	6.979206055589882	12.605810647936115	12.977740358676684	2.9730954606378925	3.725965801729262	-3.8540530508342603	76.26231540687787	3.989814894885761	157.25459582651112	8.909849169993283	13.357030457697087	-85.38438795569166	54.996925825564254	44.48960214296322	-117.60400749381446	53.98417735815464	69.16389961830906	-101.26552683136119	46.7749115945248	51.40810996243175	72.29965095493252	-58.36745082638485	38.636306070872244	8.385735168420371	16.677098000812276	17.617979154610435	4.546906906758173	4.496681362980444	-5.698912473304555	-35.383251738854405	7.113613035041905	-41.64505196419915	15.027434112620004	95.54757744221993	-200.5188726815805	141.5613739989413	-46.897599832066355	17.21664907561199	-58.73395920419131	26.939653440794846	66.86694459099431	-61.925974684333575	-48.20317520749118	5.552228155283286	9.995479099222148
96.81806254687012	2.7150417630498236	65.50244014916031	-58.343606641018596	40.87288955082658	9.217330528602968	16.641244658038552	17.167497567228903	3.936242710683106	4.934064672171067	-5.094225208514162	100.64951711259059	5.269231548789082	208.2523825759564	11.817814239425758	17.672981694416077	-113.15730335731874	72.97317279603178	58.90331998447252	-155.4651712772161	71.32931883998464	91.37036514287674	-134.141431747753	61.92217690755882	68.15464710783392	95.27477890085052	-76.88940324654946	50.98293903912064	10.987634353237913	21.817968112567755	23.065146938691083	5.971576691197556	5.840081586618764	-7.475473300542024	-46.16579662455117	9.251061658385218	-54.52811441599893	19.654434094584193	125.62951564883787	-264.4281768567808	186.77454741900442	-61.85276780977353	22.765339794956073	-77.65256304248025	35.74932558776211	87.61843541881161	-81.3813176526205	-62.961089715852296	7.250907894385905	13.082641136065364
-3.3674565812154107	-0.09046538798284934	-2.1689777310350946	1.925430940520275	-1.3433840805837365	-0.30454639603296957	-0.5501228040731964	-0.5620580789470333	-0.1282959651229708	-0.16112238992663222	0.1667162968797282	-3.3190830795989017	-0.17281642713230028	-6.737402645719296	-0.38065747747106454	-0.571284246217693	3.6479624883562036	-2.345428956853613	-1.902682199275813	5.0432599807543115	-2.316610937461565	-2.9699632759870496	4.3268865229511535	-2.0011596377779175	-2.1946609319346786	-3.1832024708881868	2.5805528758006337	-1.7004063455661889	-0.3780896699483799	-0.7545289095273114	-0.7982162128547644	-0.20424680054659144	-0.2093379066945192	0.25560375688176556	1.6087379716363033	-0.327362457361878	1.8600888983776127	-0.6717836469035452	-4.18961090014445	8.61134229231285	-6.053176088658067	2.0625377240770217	-0.7527152622331931	2.5451539865700794	-1.1509967294594052	-3.0217960631222005	2.7727001162278246	2.2038810731351828	-0.2543334409173314	-0.45405406889999617
4.8344796055937165	0.13004815842142975	3.1183449843917717	-2.7691837026743786	1.932989661977151	0.43789562380111363	0.790775470047557	0.8087467320769046	0.1846383309710904	0.23196210788937247	-0.2398294514302484	4.772571308989005	0.2484824295328289	9.699229507639332	0.5484112817988749	0.8221566642541592	-5.251724969578038	3.3779793034601395	2.7377197388207835	-7.252304838986812	3.330336682212673	4.270293122725891	-6.22615663341976	2.878667261340671	3.158968098370216	4.5734887246790645	-3.707685707565466	2.4448230810163643	0.5420264205972382	1.0808288027171038	1.144652709747162	0.293297537293879	0.29917673075399787	-0.3669345521478819	-2.3029178655345404	0.46775625859100034	-2.6669597225213413	0.9624529230033445	6.0191232457644945	-12.385817654920999	8.706786328491509	-2.9679254906509422	1.0841339439101634	-3.6659803629739587	1.6600616922368998	4.331317152173571	-3.9788602324481896	-3.1542601947134496	0.36388993462830543	0.6502389249596445
18.59062590409775	0.47890697749737904	11.466010132105913	-10.173064731655442	7.101409325931729	1.6070125832776623	2.9025449552653115	2.9647932346309407	0.6769339927282162	0.8504479089452353	-0.878121815696329	17.473340668276116	0.9100436974095761	35.4611453963991	2.0049024939659446	3.0021898829935085	-19.204984616880513	12.357128299477367	10.01243707264063	-26.519244387150675	12.181525448460626	15.608920263379613	-22.782490320564367	10.536801774329248	11.563256148743902	16.77850998205632	-13.603563542351196	8.976840169475562	1.9845313606283348	3.9544200085000183	4.181308546297211	1.0742200426083732	1.0861271321494512	-1.3401716686840421	-8.393941817187168	1.7032092164597143	-9.747325274795012	3.5210138831947493	22.00503544258819	-45.15920355351299	31.714216455208362	-10.863542501889505	3.9738501963470427	-13.409597470665853	6.066182646349883	15.889804051118528	-14.631147809837858	-11.559843785450083	1.3371523190248302	2.3931430095367032
30.94665501042748	0.7167735255008402	17.159392761855216	-15.184830075057762	10.600133011901908	2.3927959977185904	4.331694906317185	4.409915514850657	1.009931070068877	1.2630257032438215	-1.3038753490192756	25.852013455374397	1.3551219960476233	52.644579358512324	2.9691835600558423	4.45431372761636	-28.63052241781922	18.431247021213252	14.970711688617188	-39.66350846330245	18.264070506334647	23.292579317283987	-34.16380787388782	15.830797723564425	17.344401288594447	24.866165307271654	-20.09545177694365	13.290558904434594	2.9026924255020883	5.7781415016894675	6.048430477440373	1.5643420065582585	1.5410298717577526	-1.93905639291786	-12.110899768904392	2.450922194925982	-14.228767799769805	5.17080927801166	32.261373804283465	-66.44947885365848	46.721470024883	-15.83540072827892	5.817138419784717	-19.610936662364235	8.887811378089308	23.354566858165487	-21.68360782231907	-16.911231392321092	1.9705340594017486	3.5505737343070227
53.61244046935228	1.2564061466611178	30.057929630584592	-26.602816216180116	18.56363874187973	4.1943169464692165	7.590130277676908	7.724912991916374	1.767279941894428	2.2126263359829714	-2.2847097927513826	45.36346970494945	2.3736666860317492	92.14549526365732	5.197529890731728	7.7968338425597	-50.04970943700518	32.20687490766963	26.1591922660561	-69.33358536727651	31.913822755911212	40.74487626040687	-59.65016569337794	27.634995850248803	30.276568785607093	43.66898549350297	-35.324944995053215	23.34157713579643	5.121492119914948	10.200949941589673	10.694887838602524	2.760779319335599	2.7400987655701456	-3.4258306920609574	-21.440909066142996	4.345872338724893	-25.10885429873972	9.11809034089738	56.78674228158836	-116.6321407175278	81.94061188238503	-27.8926057928599	10.231241335504274	-34.47918543093583	15.594957099065843	41.185908197444626	-38.150113236157324	-29.883921334651365	3.4795739654790556	6.257169089854914
84.43830651226544	1.8440356123531985	43.98419387061499	-38.85619733288676	27.09676137213901	6.1184136718225615	11.077000584115252	11.234626595384896	2.5689649806852684	3.216387039665801	-3.3173185465598736	65.93598012971538	3.449739211360806	133.2597073420055	7.506982918063129	11.25885592058558	-72.36841782366075	46.55715251358657	37.85467534540858	-100.41123602013809	46.25429589988641	58.997847654447874	-86.36515704173594	40.04884298630219	43.83894165234448	63.775748413041796	-51.628021531892045	34.116278819071965	7.491106504119094	14.915400571359548	15.61361794878473	4.037283626470467	3.9888408319006574	-4.990379314971598	-31.228906806456983	6.332765391198552	-36.592557267991864	13.310437285827028	82.53231733871203	-168.4093874963767	118.08699274464294	-40.57238457096891	14.888685608068517	-49.964448796444366	22.491770011234635	60.41384698216347	-56.047125361871636	-43.85264015583238	5.123353068590496	9.221478614405875
28.934213891185372	0.613397054504821	14.639020612301836	-12.924470599189537	9.016896086044907	2.0329007466703013	3.683113861819343	3.7342342361017167	0.8552718912428172	1.06874497879314	-1.1017290520026362	21.853099048251696	1.1466899202679726	44.29860616822265	2.494057938033807	3.741575349192179	-24.109685973604407	15.519964606132918	12.624204150902772	-33.47116715227387	15.431897825475822	19.642178766260308	-28.844072012200193	13.383113703958761	14.646559015695964	21.13570222333756	-17.087538703853077	11.305815231712959	2.467697981717002	4.909633970092739	5.126269839852311	1.3288819724596546	1.3008214215256333	-1.6386599234942878	-10.230509024982547	2.071744253286913	-12.030429473420256	4.381729542549593	27.20497900324728	-55.69236880092233	39.09387128409672	-13.364939776566684	4.91533027042868	-16.48440673594343	7.436114201675492	19.924378995877277	-18.545950047623595	-14.425900321897247	1.6875666833635228	3.04586807653564
22.057911119777934	0.4624764686687637	11.002163213982339	-9.70180913384696	6.754771162512835	1.5277180658719414	2.767490262521038	2.7945574318494817	0.6381413069827803	0.7990494311831182	-0.8248587978088782	16.43569601346435	0.8589071608567838	32.980197945150046	1.8539188932825126	2.7854944340243284	-17.892044903435036	11.496455764928609	9.369987412228447	-24.901485796338612	11.479757820796337	14.640349610586428	-21.370764949697477	9.920090727233847	10.840209633823626	15.979697260990656	-12.950055482061654	8.541187031390164	1.8924128067049344	3.773864941262843	3.943333317444876	1.0169554705977917	1.015347265920124	-1.2553357949334927	-7.904022128735963	1.6101230918589173	-9.2204451382942	3.361120556842659	20.647224453980577	-41.77912747217464	29.240189649235173	-10.13137367924588	3.7085682956731225	-12.40726005776099	5.546933098420861	15.292053955646525	-14.149459863599049	-11.14879695040553	1.3060352144806755	2.345175614903908
-20.311179606876816	-0.4953697467421799	-11.86225100457928	10.525378833572125	-7.362682770768643	-1.6585143370284299	-2.995454140776958	-3.0672345631492366	-0.7019105459567241	-0.8811725177260049	0.9065510679967368	-17.97286214767638	-0.9388986578665531	-36.70847041215106	-2.079510111470008	-3.1018994534806645	19.920751145187314	-12.843870440804581	-10.377595197516662	27.422361326393005	-12.596097618520668	-16.11332659252545	23.653200019067675	-10.936215816388115	-12.022948853650247	-17.2152178602993	13.933145350524654	-9.23471483617145	-2.001307179813977	-3.9724865987422606	-4.19142383284959	-1.0877223099071913	-1.0597042248150832	1.3505650190143481	8.348881991039272	-1.6782222397549005	9.833107018306675	-3.552567161108999	-22.451667381145626	46.376841698588265	-32.58379427247896	11.117355286675043	-4.093538060030841	13.8145921519563	-6.290268249284187	-16.057910437556956	14.933003025369754	11.575447687409197	-1.34281897645448	-2.4222807164759725
291.4372508036454	7.406521543117623	177.87526581459326	-158.0621049457625	110.7338900607863	24.9007748905329	44.96466721941823	46.21909997328014	10.597626373474018	13.289699929661628	-13.662870283788363	270.024166079962	14.139642579163436	555.9898614739693	31.549739789159787	46.99729431264723	-302.3434864282601	195.21653112167292	157.39366922049032	-415.07906850731206	190.5784034436495	243.63903172380486	-359.03271623998256	165.86030409757055	182.6390917918691	257.4584787389557	-208.04579316045826	138.14053754787122	29.678610768366624	58.84171124166082	62.083367880957304	16.146781490069525	15.59071580226591	-20.060163281399046	-123.44383920567522	24.7361343285264	-145.93821580331172	52.66679200740452	335.26980575557667	-698.7323559962473	492.208971670367	-166.16529166843557	61.3530101102616	-207.56636512516926	95.22273080062084	237.79920839554356	-221.73429849467976	-170.76632976965962	19.77226827393702	35.750515133985516
40.34623639924067	0.9686137832473648	23.136750646323257	-20.526174707533414	14.35097997145222	3.2353333430753577	5.838458468106755	5.972524861015509	1.3635719758574516	1.7167206412426774	-1.7650531184822829	35.10122378807702	1.8264840960031181	71.21878387723477	4.03558934639483	6.013817153555269	-38.521487575657744	24.813314698763683	20.048741595264588	-53.03178120656076	24.343397502476268	31.207365871369575	-45.62742382213666	21.094377808546522	23.183977862296057	33.68491143067347	-27.317131433977504	18.093996847115836	3.9352891848861655	7.808655059636846	8.267503394922795	2.14567372050886	2.0912189383877124	-2.6658660439167203	-16.461516297099262	3.304929965466323	-19.37481052213113	6.989422620999357	44.17153178678836	-90.62803284684574	63.47678809424312	-21.922055449679004	8.05918586048624	-27.16894982998476	12.305528309331454	31.572826484122082	-29.324525689438552	-22.776930816510088	2.641655796260207	4.76015149453588
536.6694211580739	12.73452551532584	303.56330619330396	-268.76409805107323	187.40874995147558	42.41150645974729	76.61543072232452	77.9203217068742	17.760606286958172	22.3430922473244	-23.041729090525823	459.73619197963296	23.895365081684226	925.0104606900779	52.23368678569713	78.17028175117746	-500.0446457275813	321.49408374186214	260.7920664330899	-691.7149771434501	317.8865909850402	407.38643013387366	-593.2378329188741	274.61709023255315	301.0414065267116	444.0811718950479	-360.6202518905613	237.86912374958675	52.73653384818447	105.0538879788202	110.96534766831677	28.562388763570947	28.718080350015253	-35.50227399958429	-222.37555348622567	45.12526861016896	-258.5147081879247	93.54042084842996	581.2799585708946	-1180.2522982864148	825.8894919553205	-287.2600183542535	105.02216720536228	-352.80728431998466	158.39487453874662	423.6624876568175	-390.493261070503	-308.57013280166683	35.85314178717423	64.19173393740908
-601.4085951133491	-13.893145031340902	-329.61484350334825	291.2408226784773	-202.55071511629617	-45.996861939871344	-83.08775442587545	-83.99018199046483	-19.07413185654554	-24.051420448228395	24.830795096331467	-498.30601596187205	-25.774691147560244	-988.5532629618327	-55.6776865619034	-83.47893094191126	532.5044824599082	-341.60856406438177	-277.9123693784732	739.3333697751284	-339.8698057174238	-436.2751655958436	631.1434980342478	-292.44866665874554	-319.8986860534216	-485.3500221804598	395.46034406674033	-259.8589212417458	-58.69492741057554	-117.21291244694044	-124.02385000692628	-31.73299435689063	-32.66964767947435	39.437265600903935	249.42514700382986	-50.97655676365655	286.8300257170576	-103.87527083540934	-636.3800756360498	1270.3749897866255	-885.2613707352971	314.5247371100783	-114.34316701738256	381.9396572625715	-169.21083395559702	-472.1934622185409	432.2149735036674	346.71932662744695	-40.34342425514767	-71.80526128797278
-121.23126339848965	-2.986073084266805	-71.38444046899879	63.27459531155762	-44.16358511670581	-9.986634912067268	-18.042083560815247	-18.401527758785974	-4.201244310877001	-5.278087555293245	5.444976778199958	-108.36706402474358	-5.645107288076962	-219.5087761867336	-12.406121188751337	-18.566754105956107	118.87802226061545	-76.49343666011468	-61.99259628899423	164.2287601224322	-75.46469786224769	-96.64494460646851	141.10815689588028	-65.28916287788677	-71.6301193309786	-104.2602926535528	84.53728894445871	-55.81573068341332	-12.311206776963527	-24.51697754757889	-25.88255534565211	-6.665311888002898	-6.683429003199945	8.295388070159241	51.87225165847091	-10.513348664939528	60.413130472402	-21.848116551578276	-136.4149908957913	279.21172315639353	-195.8737394712485	67.36323436829103	-24.664988695586906	83.09556711884699	-37.530225891250765	-98.75909013515788	91.13341352943958	71.77940784976647	-8.32480507635987	-14.922293265931467
157.5851792518224	3.883467803945864	92.6993979250006	-82.10966449897471	57.239468033271926	12.968293199688011	23.43001042754936	23.837787998813617	5.434431008507032	6.832143187078207	-7.055428483292806	140.7543212239818	7.318386399914624	283.5625641658517	16.006459165693993	23.987384732160688	-153.36931597550503	98.58575147403009	80.01545233289744	-212.25700750783503	97.5505167986522	125.01015190285676	-182.003311421424	84.24510516379343	92.33195044821281	135.86145151887425	-110.30901589885086	72.68095460490986	16.191569438221702	32.29735680760069	34.118498660239446	8.75068837114529	8.912352485673209	-10.89860232388234	-68.56056226063288	13.95979278413724	-79.3151772634104	28.69262225589883	177.9080799204129	-361.8217848039628	253.5152743298004	-87.81323057963866	32.057847508400165	-107.79287021295045	48.4340674763242	129.90230437035308	-119.36791611868665	-94.84851747910513	10.999564220839002	19.64743875792848
165.30067473445047	4.144339484106372	99.2984921791392	-88.09965369546443	61.56419786946737	13.899547855428082	25.11258619040762	25.68372757409564	5.874004774469725	7.37096276255245	-7.600522191852379	150.85814020880122	7.877013140149323	307.5779727193164	17.402448675702228	26.02457099236763	-166.86433063568495	107.48128746201036	86.99404257581169	-230.14594863036956	105.74295103381152	135.3109396430889	-198.1737635462856	91.6525217093711	100.65296543257436	144.5911609355459	-117.05064019164794	77.41750014808905	16.92843066056819	33.673352235153196	35.51670538659415	9.17181375852967	9.093868988056801	-11.415415128587025	-71.06945783450284	14.355297531751084	-83.19781668656091	30.079252833917455	188.99759648715948	-389.8051726374869	273.99671349154283	-93.30386741345065	34.25114707196573	-115.6717973825689	52.55361880821869	135.70374227282204	-125.63320322877267	-98.2490842385463	11.386159089883277	20.467579986793904
244.29166913078586	5.501988040205844	131.6191323091488	-116.29655603703272	81.06794482246346	18.331109291004505	33.220968972297314	33.69961154160804	7.7150328085392275	9.635752792444386	-9.967474813126692	197.83735374188416	10.377320074068342	401.3788910156371	22.582661440628062	33.98426750487359	-218.32408114712683	140.3748989653811	114.37235346622299	-303.5903939967748	139.9638424490684	178.31755618491871	-261.04113233342053	121.10880722895762	132.40947061384503	190.84010865345996	-154.1880656997967	101.80861872891137	22.378497510390503	44.625268552318836	46.550476488907634	12.00980083684894	11.93060244922055	-14.881258921513831	-93.52136024763301	19.001685508469347	-109.6208073804884	39.95006979261445	247.3455961451639	-507.63018131654815	356.77545642238334	-120.87032724491476	44.30700878485774	-149.2739391337454	67.36680822544581	180.2990281491951	-167.09408358942355	-130.98236463172094	15.297556559673138	27.52619238454017
-235.76347968316685	-5.188681938218948	-123.83237148921671	109.27389919391743	-76.05987690035505	-17.23078138345027	-31.234678868615486	-31.572645074655917	-7.216226954470496	-9.018953835271883	9.337789656751637	-185.841267998177	-9.729638868038993	-374.4623352580146	-21.03450090969853	-31.699877112721136	203.38128602494317	-130.61102261270787	-106.61492224994946	283.4770146461902	-130.73912361447438	-166.6510372523666	243.16508752965166	-112.88962760513527	-123.25724208849705	-180.0667665959388	145.68572179494944	-95.99556275811231	-21.31198203506445	-42.56932229900047	-44.37647468274644	-11.410339106633796	-11.486366778751943	14.13368810767337	89.38368895502482	-18.247667699799994	104.1775345469874	-38.013126389868376	-233.38592113493098	475.2027095234156	-333.3876158088543	113.92491246200605	-41.6430453649783	139.947691240347	-62.761294593318716	-171.91472019380825	158.75486639178519	125.4914725912209	-14.680079390991187	-26.331800492091144
30.560020903724432	0.669004455756233	16.030222739573272	-14.126784028139065	9.824632708130041	2.2281374327662373	4.049983022050622	4.084711993573294	0.9361929977096494	1.1636202190488296	-1.2099127022224072	24.00571540897535	1.26483135071796	48.61619505283654	2.7214109694075916	4.126290882100545	-26.503979525136355	17.00271513750153	13.950314789932017	-37.16123043677674	17.187226141258193	21.814371840363915	-31.88199684229855	14.83432444062454	16.1417405613663	23.200015628248114	-18.691426851887083	12.31449667426154	2.721900319730228	5.444498841649245	5.62729787765863	1.4473658671584695	1.4479694476236105	-1.7944211341771996	-11.385289393230396	2.3245937728692647	-13.35896838569662	4.899945367994126	30.017858507344013	-61.62381261481997	43.358197555231285	-14.497802678252866	5.2991708257323245	-17.896418549348777	8.044723954853174	21.968750827657345	-20.344076430918957	-16.005768938951938	1.8769581718014317	3.3788924521261547
150.16473247116474	3.272159944844964	78.66095908109988	-69.19607358226462	48.086325986275746	10.909354579870008	19.882150967874292	19.996305414493378	4.595867808931069	5.682722884921682	-5.925383300699742	117.20937027132284	6.213621875135924	238.35319204395756	13.303890317148644	20.255181728557897	-130.45074897362713	83.6487891923049	68.91775913717329	-183.80544450459686	85.2538371368448	107.68654191203296	-157.90913775743016	73.64222599085484	79.8989791319628	113.18938027748827	-90.85220686773344	59.863170035974235	13.171427951434083	26.374110480972114	27.043817786393173	6.960562397185744	6.917653584407123	-8.627933494437888	-54.84360618007252	11.201884230867151	-64.67594169617202	23.825497258606095	145.63549930727842	-300.66087860306686	212.01367285783192	-69.86348136134224	25.552249965954037	-86.53958502562851	38.98927969730166	106.43668580700678	-98.87850658420462	-77.40438048754089	9.10487714902144	16.454429861709365
-16.831122596707793	-0.3534250556128338	-8.438514709958774	7.425111831747584	-5.156414736721139	-1.1711030713393018	-2.1286822084276547	-2.138484037753813	-0.48915484914182156	-0.6087686239687219	0.6330075180524813	-12.598933494063033	-0.6621503735778088	-25.305361662790613	-1.4144771511225986	-2.146028581157355	13.770222872565773	-8.824556387105126	-7.250224784473836	19.343306899754737	-8.947769909746073	-11.36608831934435	16.556258941955154	-7.707524423316971	-8.378282262431435	-12.246495471073768	9.88635682093199	-6.501017870824402	-1.4515572768062588	-2.907308084420375	-3.004337980489967	-0.7705993439810913	-0.780278838555808	0.9537980253581124	6.086143422007814	-1.2485460532961463	7.098542176195411	-2.606579936646946	-15.825128601286378	32.165548376117215	-22.576901082495937	7.645112945356153	-2.78746807486658	9.375201950552627	-4.183386251094997	-11.738436828364115	10.834595469950322	8.594596377772032	-1.0101401193207773	-1.8125494062490273
29.425833936519748	0.620312693896879	14.826423337271624	-13.03873334060981	9.048733377797534	2.057436309810534	3.7431126874192775	3.7553160290046375	0.8593098143051762	1.0678095241972372	-1.1125043460229591	22.138163281741473	1.165115927964442	44.4652210623181	2.481676110389253	3.774989387283924	-24.211308903092455	15.503195484725927	12.766287383629532	-34.09984409039474	15.788885370149824	20.035262640100115	-29.160702973173798	13.586927939261136	14.74662893124941	21.512258577876526	-17.347897476752067	11.399435723577213	2.548883974491109	5.110261535977913	5.266764163189356	1.349421238872083	1.3693212576969394	-1.6718725145425857	-10.69887880069472	2.197278380817608	-12.488100541725208	4.594059894516298	27.82293955145122	-56.6127955976513	39.757029185729955	-13.385166819074888	4.8751553002558445	-16.423827822563133	7.322783266171476	20.61255581082591	-19.018487945545566	-15.101203441405321	1.7760894318738734	3.1875365185700053
25.714903252232723	0.5506976443468972	13.146204665959733	-11.57573734881725	8.040668972924193	1.8264292053164435	3.3175665222490816	3.3367109108615036	0.7627572336745331	0.9504644480772424	-0.9878770867132765	19.674511161879025	1.0324374458030614	39.5040578837041	2.21015876880171	3.3498660609397737	-21.476463095710717	13.764922071563573	11.296296914090032	-30.1258860801758	13.924685772769061	17.710455180538307	-25.778148723488073	11.99269552517118	13.046736161902444	19.114543349235948	-15.443097490719355	10.15323064049559	2.270571118195478	4.547518320762416	4.709466503988085	1.2069693163424597	1.2265504360609514	-1.495378949289	-9.541575491705217	1.9577847907734394	-11.10726841701608	4.072636088752656	24.751929252294296	-50.28215437047358	35.28379347330978	-11.97804420715321	4.3655690208665145	-14.683437113109195	6.553207146190234	18.3452601069286	-16.909997576784843	-13.440706753283516	1.5774423930779355	2.8268655998931056
42.100425663690984	0.8361693192065696	19.888487408396294	-17.469035505740504	12.117552784608362	2.7534181261825954	5.0051958563403804	5.008345338244366	1.1438601932253307	1.4250247129748135	-1.4804817077260186	29.53966854667963	1.5496423438836788	58.88801909137079	3.287576806063954	4.986754835792777	-32.00486848056599	20.498484431692283	16.855618295530217	-45.01732014003538	20.829192864260087	26.465684345681684	-38.47923926339946	17.92342945657173	19.470091667446635	28.89147250449583	-23.366151536704887	15.3466277153449	3.451500381299844	6.917479104731143	7.1443490092872395	1.8303094012072503	1.8659106997035926	-2.2583651625862964	-14.46221891370916	2.9777658439902495	-16.79218079509088	6.173512680159959	37.18318416094872	-74.85048376439148	52.413497474178456	-17.989948712204598	6.550929448474942	-21.921480238009234	9.717763525969822	27.985675963676883	-25.78826084245548	-20.565977879458618	2.424450615435607	4.341658739563731
-203.43245978055302	-4.71555205024691	-113.44265286011672	100.35915833659575	-70.10291604107441	-15.804904922688841	-28.67384274140822	-29.214242799018688	-6.718180183835714	-8.353625540856187	8.644460585594517	-170.47436321144224	-9.004971982257278	-350.8116641414185	-19.748662054357304	-29.74082570051973	191.78938379313598	-123.51935731789652	-100.59375094433035	266.44750950528237	-122.95739519395737	-156.09371945727185	230.19939848882564	-106.81164621088769	-116.85153789988698	-163.1548265798404	131.22582366176806	-86.95648916635517	-18.74552345326596	-37.29710636494789	-38.75081147116672	-10.060181550138909	-9.729719564817001	12.461868514117436	77.62331468430479	-15.650767835447581	92.16577818557998	-33.619469136982666	-210.68227705400372	439.7371284219396	-310.4938180421593	102.60189925166081	-37.80462305878159	128.07099408776463	-58.46360092023554	-150.86127830152455	140.93355060592864	108.59441703483897	-12.670337356147934	-22.969013187702302
455.96069308485687	9.801447307753314	234.82688232744866	-207.33702228728404	144.68220591651664	32.61846278387617	59.18399220188354	60.05077570051452	13.790330817535146	17.164397178680026	-17.73812868285653	350.6314653196262	18.490739641377342	716.0711002062899	40.261851807205105	60.6006502526407	-391.0501990099107	251.74011405915184	205.18578171670566	-544.0297937440997	251.16259905706798	318.8132493104478	-469.5438203155213	218.02731617465435	238.34601510610554	337.776193115293	-272.1906351164455	180.20963106320966	39.09155699692534	77.80601503654985	80.8245130291582	20.969715576927552	20.3921935546534	-25.880823633432666	-161.6393029415685	32.698799159412225	-191.0927193447101	69.77653843457547	434.060923502253	-897.1944898231131	631.8897070065005	-211.88284512385835	78.00849524410482	-262.76666981169757	119.1553928426778	315.49454335991106	-294.4247926390109	-227.8299016251115	26.661493893270325	48.2586791725747
250.0057702928529	5.679060137266654	136.5961001779738	-120.66983714057274	84.16775877089299	19.012886240578606	34.53500630963315	35.06543021471222	8.06135062705261	10.009408523484822	-10.382694266045009	204.959725169904	10.835103353053007	420.3548160571207	23.60590116220929	35.67005616299482	-229.82710516566428	147.81316567943645	120.78336576508215	-320.5866080244313	148.13649115512482	187.85243541493213	-276.43313664099935	128.43545991337803	140.17743013330943	196.57881204529772	-158.02398392078655	104.54031946221944	22.67033274672144	45.18814161989827	46.78562848761051	12.115966212662723	11.808858476211691	-15.015430993532926	-94.07972313964926	19.03425723426339	-111.53158636568615	40.79934034121575	253.91482038966194	-528.4768287236172	373.01254248306566	-123.04873983894512	45.23407007942377	-153.29367563653756	69.70747022189083	182.6241350522324	-170.30943585134483	-131.83808753802387	15.414309790030075	27.914355399842435
[truncated: 230 more columns]
