# Supplementary material for: Binding Zinc and Oxo-Vanadium Insulin-Mimetic Complexes to Phosphatase Enzymes: Structure, Electronics and Implications
Source: Molecules. 2025 Mar 26;30(7):1469. doi: 10.3390/molecules30071469 (PMC11990500; doi:10.3390/molecules30071469)
Supplement: Supplementary file 1 [file molecules-30-01469-s001.zip › SUPPLEMENTARY_MATERIAL/XYZ/README.txt]

The current directory contains the files described below.
All files are in ASCII.

----------------------------------
README.txt
   this file
----------------------------------
VO_3hp2+PTP1B.xyz
   Atomic coordinates (units Angstroem), in xyz format, of the
   VO(3hp)2 complex in the PTP1B protein environment obtained from
   QM/MM energy minimization.
  
----------------------------------
VO_alx2+PTP1B.xyz
   Atomic coordinates (units Angstroem), in xyz format, of the
   VO(alx)2 complex in the PTP1B protein environment obtained from
   QM/MM energy minimization.
----------------------------------
Zn_alx2+PTEN.xyz
   Atomic coordinates (units Angstroem), in xyz format, of the
   Zn(alx)2 complex in the PTEN protein environment obtained from
   QM/MM energy minimization.
----------------------------------
Zn_mal2+PTEN.xyz
   Atomic coordinates (units Angstroem), in xyz format, of the
   Zn(mal)2 complex in the PTEN protein environment obtained from
   QM/MM energy minimization.
