# Supplementary material for: Binding Zinc and Oxo-Vanadium Insulin-Mimetic Complexes to Phosphatase Enzymes: Structure, Electronics and Implications
Source: Molecules. 2025 Mar 26;30(7):1469. doi: 10.3390/molecules30071469 (PMC11990500; doi:10.3390/molecules30071469)
Supplement: Supplementary file 1 [file molecules-30-01469-s001.zip › SUPPLEMENTARY_MATERIAL/XYZ/VO_3hp2+PTP1B.xyz]

4604

N       23.710000    7.803000   40.673000   PTP1B
H       23.676000    7.411000   41.592000   PTP1B
H       22.999000    7.393000   40.101000   PTP1B
H       23.581000    8.794000   40.720000   PTP1B
C       25.042000    7.515000   40.072000   PTP1B
H       25.803000    8.002000   40.669000   PTP1B
C       25.275000    6.003000   40.014000   PTP1B
H       25.222000    5.603000   41.053000   PTP1B
H       24.445000    5.515000   39.456000   PTP1B
C       26.607000    5.600000   39.404000   PTP1B
H       26.686000    4.498000   39.385000   PTP1B
H       26.705000    5.990000   38.372000   PTP1B
C       27.793000    6.083000   40.216000   PTP1B
O       27.920000    7.308000   40.422000   PTP1B
O       28.602000    5.235000   40.648000   PTP1B
C       25.124000    8.102000   38.667000   PTP1B
O       24.378000    7.700000   37.774000   PTP1B
N       26.033000    9.053000   38.472000   PTP1B
H       26.658000    9.395000   39.171000   PTP1B
C       26.183000    9.685000   37.170000   PTP1B
H       25.194000    9.736000   36.732000   PTP1B
C       26.752000   11.100000   37.315000   PTP1B
H       26.521000   11.641000   36.367000   PTP1B
H       26.205000   11.637000   38.122000   PTP1B
C       28.246000   11.178000   37.557000   PTP1B
H       28.515000   10.636000   38.488000   PTP1B
H       28.787000   10.691000   36.716000   PTP1B
S       28.774000   12.896000   37.709000   PTP1B
C       28.708000   13.429000   36.021000   PTP1B
H       29.021000   14.491000   35.928000   PTP1B
H       29.382000   12.817000   35.383000   PTP1B
H       27.678000   13.340000   35.614000   PTP1B
C       27.058000    8.862000   36.235000   PTP1B
O       26.920000    8.959000   35.018000   PTP1B
N       27.957000    8.056000   36.795000   PTP1B
H       28.114000    7.959000   37.774000   PTP1B
C       28.820000    7.215000   35.969000   PTP1B
H       29.267000    7.818000   35.188000   PTP1B
C       29.898000    6.521000   36.805000   PTP1B
H       30.545000    7.307000   37.260000   PTP1B
H       29.426000    5.983000   37.658000   PTP1B
C       30.757000    5.568000   35.984000   PTP1B
H       30.140000    4.717000   35.642000   PTP1B
H       31.189000    6.082000   35.103000   PTP1B
C       31.891000    4.952000   36.776000   PTP1B
O       31.617000    4.248000   37.771000   PTP1B
O       33.060000    5.170000   36.398000   PTP1B
C       27.962000    6.159000   35.289000   PTP1B
O       28.209000    5.782000   34.145000   PTP1B
N       26.951000    5.683000   36.007000   PTP1B
H       26.756000    5.976000   36.942000   PTP1B
C       26.041000    4.683000   35.471000   PTP1B
H       26.619000    3.887000   35.018000   PTP1B
C       25.112000    4.174000   36.581000   PTP1B
H       25.752000    3.946000   37.465000   PTP1B
H       24.433000    4.999000   36.892000   PTP1B
C       24.307000    2.928000   36.222000   PTP1B
H       23.548000    3.194000   35.451000   PTP1B
H       24.990000    2.173000   35.769000   PTP1B
C       23.600000    2.350000   37.451000   PTP1B
H       24.364000    2.158000   38.239000   PTP1B
H       22.902000    3.124000   37.845000   PTP1B
C       22.836000    1.069000   37.119000   PTP1B
H       21.988000    1.288000   36.432000   PTP1B
H       23.506000    0.331000   36.626000   PTP1B
N       22.265000    0.411000   38.333000   PTP1B
H       21.754000   -0.454000   38.062000   PTP1B
H       23.034000    0.166000   38.990000   PTP1B
H       21.609000    1.066000   38.804000   PTP1B
C       25.243000    5.356000   34.359000   PTP1B
O       25.060000    4.787000   33.282000   PTP1B
N       24.780000    6.575000   34.624000   PTP1B
H       24.912000    7.051000   35.489000   PTP1B
C       24.019000    7.336000   33.639000   PTP1B
H       23.180000    6.745000   33.295000   PTP1B
C       23.574000    8.680000   34.219000   PTP1B
H       22.936000    8.479000   35.111000   PTP1B
H       24.459000    9.240000   34.596000   PTP1B
C       22.795000    9.535000   33.227000   PTP1B
H       23.363000    9.613000   32.282000   PTP1B
H       21.800000    9.095000   33.019000   PTP1B
C       22.594000   10.963000   33.699000   PTP1B
O       22.017000   11.159000   34.789000   PTP1B
O       23.011000   11.889000   32.975000   PTP1B
C       24.917000    7.588000   32.437000   PTP1B
O       24.473000    7.556000   31.290000   PTP1B
N       26.187000    7.846000   32.724000   PTP1B
H       26.539000    7.877000   33.658000   PTP1B
C       27.183000    8.107000   31.696000   PTP1B
H       26.866000    9.000000   31.171000   PTP1B
C       28.570000    8.244000   32.338000   PTP1B
H       28.563000    9.107000   33.039000   PTP1B
H       28.826000    7.341000   32.933000   PTP1B
C       29.671000    8.516000   31.357000   PTP1B
C       29.859000    9.788000   30.832000   PTP1B
H       29.212000   10.596000   31.144000   PTP1B
C       30.871000   10.034000   29.901000   PTP1B
H       31.011000   11.030000   29.505000   PTP1B
C       31.702000    8.999000   29.488000   PTP1B
H       32.490000    9.185000   28.772000   PTP1B
C       30.509000    7.489000   30.939000   PTP1B
H       30.367000    6.487000   31.320000   PTP1B
C       31.523000    7.724000   30.007000   PTP1B
H       32.164000    6.912000   29.692000   PTP1B
C       27.188000    6.972000   30.682000   PTP1B
O       26.980000    7.190000   29.493000   PTP1B
N       27.406000    5.756000   31.162000   PTP1B
H       27.555000    5.551000   32.125000   PTP1B
C       27.446000    4.589000   30.296000   PTP1B
H       28.230000    4.772000   29.572000   PTP1B
C       27.838000    3.369000   31.123000   PTP1B
H       27.086000    3.244000   31.936000   PTP1B
H       27.767000    2.451000   30.498000   PTP1B
C       29.222000    3.498000   31.726000   PTP1B
H       29.983000    3.301000   30.949000   PTP1B
H       29.381000    4.512000   32.143000   PTP1B
C       29.477000    2.485000   32.816000   PTP1B
O       28.785000    2.545000   33.854000   PTP1B
O       30.365000    1.627000   32.638000   PTP1B
C       26.158000    4.322000   29.513000   PTP1B
O       26.200000    3.674000   28.472000   PTP1B
N       25.021000    4.813000   30.000000   PTP1B
H       24.946000    5.331000   30.850000   PTP1B
C       23.751000    4.619000   29.294000   PTP1B
H       23.718000    3.590000   28.957000   PTP1B
C       22.569000    4.977000   30.192000   PTP1B
H       22.696000    6.046000   30.481000   PTP1B
H       21.627000    4.925000   29.600000   PTP1B
C       22.451000    4.142000   31.440000   PTP1B
H       22.277000    3.076000   31.178000   PTP1B
H       23.383000    4.197000   32.039000   PTP1B
C       21.282000    4.577000   32.299000   PTP1B
O       20.130000    4.530000   31.864000   PTP1B
N       21.571000    5.010000   33.523000   PTP1B
H       20.805000    5.293000   34.093000   PTP1B
H       22.518000    5.054000   33.821000   PTP1B
C       23.704000    5.510000   28.057000   PTP1B
O       23.275000    5.090000   26.981000   PTP1B
N       24.136000    6.754000   28.229000   PTP1B
H       24.469000    7.112000   29.099000   PTP1B
C       24.159000    7.720000   27.138000   PTP1B
H       23.176000    7.713000   26.684000   PTP1B
C       24.568000    9.114000   27.659000   PTP1B
H       25.602000    8.969000   28.064000   PTP1B
C       24.443000   10.138000   26.550000   PTP1B
H       24.880000   11.109000   26.864000   PTP1B
H       24.984000    9.804000   25.640000   PTP1B
H       23.378000   10.307000   26.283000   PTP1B
C       23.667000    9.500000   28.839000   PTP1B
H       22.623000    9.649000   28.483000   PTP1B
H       23.649000    8.659000   29.569000   PTP1B
C       24.107000   10.748000   29.582000   PTP1B
H       23.443000   10.932000   30.455000   PTP1B
H       25.148000   10.636000   29.954000   PTP1B
H       24.062000   11.640000   28.923000   PTP1B
C       25.146000    7.249000   26.066000   PTP1B
O       24.847000    7.306000   24.873000   PTP1B
N       26.313000    6.775000   26.505000   PTP1B
H       26.565000    6.727000   27.468000   PTP1B
C       27.362000    6.268000   25.613000   PTP1B
H       27.566000    7.025000   24.865000   PTP1B
C       28.587000    5.854000   26.435000   PTP1B
H       28.396000    6.064000   27.507000   PTP1B
H       28.784000    4.770000   26.323000   PTP1B
C       29.843000    6.610000   26.046000   PTP1B
O       29.729000    7.749000   25.544000   PTP1B
O       30.953000    6.070000   26.255000   PTP1B
C       26.817000    5.054000   24.872000   PTP1B
O       26.885000    4.966000   23.644000   PTP1B
N       26.282000    4.117000   25.647000   PTP1B
H       26.261000    4.203000   26.642000   PTP1B
C       25.687000    2.897000   25.120000   PTP1B
H       26.488000    2.270000   24.747000   PTP1B
C       24.846000    2.231000   26.210000   PTP1B
H       25.550000    1.887000   27.003000   PTP1B
H       24.193000    2.998000   26.683000   PTP1B
C       24.012000    1.042000   25.754000   PTP1B
H       23.754000    1.169000   24.678000   PTP1B
H       24.624000    0.115000   25.842000   PTP1B
C       22.731000    0.935000   26.582000   PTP1B
H       22.068000    1.791000   26.317000   PTP1B
H       22.203000    0.000000   26.285000   PTP1B
C       23.023000    0.924000   28.082000   PTP1B
H       23.551000   -0.012000   28.370000   PTP1B
H       23.663000    1.789000   28.362000   PTP1B
N       21.784000    1.004000   28.909000   PTP1B
H       22.029000    0.992000   29.920000   PTP1B
H       21.275000    1.883000   28.687000   PTP1B
H       21.172000    0.191000   28.694000   PTP1B
C       24.791000    3.239000   23.939000   PTP1B
O       25.070000    2.870000   22.800000   PTP1B
N       23.712000    3.955000   24.230000   PTP1B
H       23.488000    4.265000   25.154000   PTP1B
C       22.748000    4.357000   23.216000   PTP1B
H       22.718000    3.536000   22.512000   PTP1B
C       21.385000    4.599000   23.868000   PTP1B
H       20.709000    5.043000   23.102000   PTP1B
H       20.930000    3.633000   24.186000   PTP1B
O       21.500000    5.499000   24.957000   PTP1B
H       20.606000    5.787000   25.183000   PTP1B
C       23.175000    5.602000   22.443000   PTP1B
O       22.354000    6.227000   21.772000   PTP1B
N       24.456000    5.949000   22.538000   PTP1B
H       25.122000    5.438000   23.080000   PTP1B
C       24.974000    7.116000   21.845000   PTP1B
H       25.267000    6.778000   20.860000   PTP1B
H       25.790000    7.493000   22.446000   PTP1B
C       23.961000    8.235000   21.676000   PTP1B
O       23.621000    8.608000   20.549000   PTP1B
N       23.477000    8.774000   22.791000   PTP1B
H       23.741000    8.493000   23.714000   PTP1B
C       22.493000    9.850000   22.752000   PTP1B
H       22.305000   10.030000   21.702000   PTP1B
C       21.214000    9.407000   23.477000   PTP1B
H       20.538000   10.289000   23.556000   PTP1B
H       20.677000    8.635000   22.880000   PTP1B
O       21.493000    8.934000   24.783000   PTP1B
H       20.651000    8.887000   25.253000   PTP1B
C       23.024000   11.157000   23.350000   PTP1B
O       22.260000   11.980000   23.857000   PTP1B
N       24.337000   11.342000   23.283000   PTP1B
H       24.965000   10.681000   22.880000   PTP1B
C       24.965000   12.549000   23.805000   PTP1B
H       24.719000   12.609000   24.859000   PTP1B
C       26.479000   12.499000   23.597000   PTP1B
H       26.672000   12.032000   22.606000   PTP1B
H       26.889000   13.532000   23.552000   PTP1B
C       27.167000   11.689000   24.630000   PTP1B
C       27.739000   10.462000   24.467000   PTP1B
H       27.813000    9.940000   23.522000   PTP1B
N       28.239000   10.013000   25.667000   PTP1B
H       28.722000    9.177000   25.813000   PTP1B
C       27.997000   10.953000   26.635000   PTP1B
C       27.323000   12.028000   26.017000   PTP1B
C       26.954000   13.135000   26.796000   PTP1B
H       26.434000   13.983000   26.372000   PTP1B
C       27.262000   13.131000   28.152000   PTP1B
H       26.978000   13.976000   28.764000   PTP1B
C       28.311000   10.948000   28.002000   PTP1B
H       28.829000   10.128000   28.474000   PTP1B
C       27.936000   12.040000   28.741000   PTP1B
H       28.163000   12.061000   29.798000   PTP1B
C       24.407000   13.801000   23.149000   PTP1B
O       24.007000   14.744000   23.836000   PTP1B
N       24.389000   13.802000   21.820000   PTP1B
H       24.723000   13.033000   21.275000   PTP1B
C       23.878000   14.932000   21.058000   PTP1B
H       24.447000   15.831000   21.269000   PTP1B
C       23.959000   14.630000   19.567000   PTP1B
H       25.018000   14.462000   19.278000   PTP1B
H       23.386000   13.712000   19.314000   PTP1B
H       23.566000   15.472000   18.957000   PTP1B
C       22.436000   15.232000   21.456000   PTP1B
O       22.057000   16.391000   21.635000   PTP1B
N       21.640000   14.179000   21.600000   PTP1B
H       21.954000   13.241000   21.456000   PTP1B
C       20.240000   14.319000   21.982000   PTP1B
H       19.712000   14.954000   21.280000   PTP1B
C       19.567000   12.948000   22.004000   PTP1B
H       19.621000   12.490000   20.993000   PTP1B
H       20.077000   12.264000   22.717000   PTP1B
H       18.496000   13.022000   22.291000   PTP1B
C       20.114000   14.990000   23.349000   PTP1B
O       19.295000   15.891000   23.538000   PTP1B
N       20.928000   14.553000   24.303000   PTP1B
H       21.603000   13.827000   24.186000   PTP1B
C       20.893000   15.125000   25.642000   PTP1B
H       19.846000   15.178000   25.914000   PTP1B
C       21.692000   14.263000   26.613000   PTP1B
H       22.677000   14.107000   26.104000   PTP1B
C       21.807000   14.962000   27.969000   PTP1B
H       22.514000   14.419000   28.630000   PTP1B
H       22.187000   15.998000   27.849000   PTP1B
H       20.821000   15.006000   28.478000   PTP1B
C       21.017000   12.894000   26.735000   PTP1B
H       19.963000   13.022000   27.068000   PTP1B
H       20.989000   12.415000   25.730000   PTP1B
C       21.706000   11.933000   27.682000   PTP1B
H       21.193000   10.947000   27.672000   PTP1B
H       22.764000   11.777000   27.381000   PTP1B
H       21.689000   12.319000   28.723000   PTP1B
C       21.430000   16.551000   25.677000   PTP1B
O       20.878000   17.410000   26.368000   PTP1B
N       22.505000   16.806000   24.937000   PTP1B
H       22.991000   16.142000   24.372000   PTP1B
C       23.066000   18.148000   24.909000   PTP1B
H       23.258000   18.439000   25.935000   PTP1B
C       24.334000   18.197000   24.048000   PTP1B
H       25.146000   17.638000   24.563000   PTP1B
H       24.163000   17.700000   23.068000   PTP1B
C       24.838000   19.609000   23.824000   PTP1B
C       25.293000   20.383000   24.893000   PTP1B
H       25.322000   19.961000   25.888000   PTP1B
C       25.694000   21.708000   24.709000   PTP1B
H       26.041000   22.298000   25.544000   PTP1B
C       25.638000   22.271000   23.445000   PTP1B
O       25.992000   23.593000   23.272000   PTP1B
H       25.959000   23.779000   22.331000   PTP1B
C       24.800000   20.195000   22.553000   PTP1B
H       24.424000   19.632000   21.710000   PTP1B
C       25.195000   21.520000   22.359000   PTP1B
H       25.134000   21.959000   21.374000   PTP1B
C       22.028000   19.117000   24.353000   PTP1B
O       21.940000   20.267000   24.787000   PTP1B
N       21.234000   18.641000   23.397000   PTP1B
H       21.273000   17.709000   23.042000   PTP1B
C       20.216000   19.479000   22.780000   PTP1B
H       20.707000   20.410000   22.523000   PTP1B
C       19.671000   18.826000   21.511000   PTP1B
H       20.384000   18.015000   21.234000   PTP1B
H       18.703000   18.324000   21.741000   PTP1B
C       19.533000   19.814000   20.369000   PTP1B
H       19.090000   19.318000   19.479000   PTP1B
H       18.869000   20.655000   20.655000   PTP1B
C       20.880000   20.377000   19.927000   PTP1B
O       20.946000   21.426000   19.280000   PTP1B
N       21.962000   19.672000   20.268000   PTP1B
H       22.844000   20.037000   19.986000   PTP1B
H       21.859000   18.817000   20.766000   PTP1B
C       19.071000   19.810000   23.719000   PTP1B
O       18.520000   20.910000   23.659000   PTP1B
N       18.703000   18.863000   24.579000   PTP1B
H       19.095000   17.949000   24.651000   PTP1B
C       17.630000   19.101000   25.546000   PTP1B
H       16.756000   19.457000   25.012000   PTP1B
C       17.353000   17.843000   26.386000   PTP1B
H       18.289000   17.527000   26.890000   PTP1B
H       16.592000   18.052000   27.164000   PTP1B
C       16.872000   16.669000   25.546000   PTP1B
O       15.934000   16.856000   24.736000   PTP1B
O       17.429000   15.558000   25.707000   PTP1B
C       18.080000   20.236000   26.461000   PTP1B
O       17.339000   21.182000   26.718000   PTP1B
N       19.306000   20.124000   26.955000   PTP1B
H       19.914000   19.353000   26.779000   PTP1B
C       19.876000   21.149000   27.818000   PTP1B
H       19.241000   21.232000   28.691000   PTP1B
C       21.357000   20.833000   28.156000   PTP1B
H       21.778000   20.418000   27.206000   PTP1B
C       22.074000   22.090000   28.638000   PTP1B
H       23.165000   21.906000   28.731000   PTP1B
H       21.934000   22.926000   27.921000   PTP1B
H       21.691000   22.411000   29.630000   PTP1B
C       21.423000   19.721000   29.200000   PTP1B
H       20.915000   20.050000   30.134000   PTP1B
H       20.867000   18.834000   28.818000   PTP1B
C       22.839000   19.294000   29.525000   PTP1B
H       22.831000   18.446000   30.244000   PTP1B
H       23.370000   18.966000   28.606000   PTP1B
H       23.411000   20.128000   29.984000   PTP1B
C       19.801000   22.490000   27.088000   PTP1B
O       19.373000   23.500000   27.661000   PTP1B
N       20.214000   22.495000   25.823000   PTP1B
H       20.555000   21.674000   25.372000   PTP1B
C       20.187000   23.716000   25.026000   PTP1B
H       20.836000   24.440000   25.503000   PTP1B
C       20.654000   23.437000   23.599000   PTP1B
H       20.190000   22.467000   23.300000   PTP1B
H       20.231000   24.203000   22.912000   PTP1B
C       22.154000   23.325000   23.434000   PTP1B
H       22.640000   24.058000   24.114000   PTP1B
H       22.483000   22.322000   23.790000   PTP1B
C       22.515000   23.500000   21.975000   PTP1B
H       23.620000   23.421000   21.855000   PTP1B
H       22.030000   22.724000   21.338000   PTP1B
N       22.067000   24.798000   21.479000   PTP1B
H       21.786000   25.426000   22.213000   PTP1B
C       22.026000   25.137000   20.194000   PTP1B
N       22.406000   24.268000   19.264000   PTP1B
H       22.403000   24.521000   18.306000   PTP1B
H       22.816000   23.415000   19.594000   PTP1B
N       21.611000   26.348000   19.838000   PTP1B
H       21.498000   26.569000   18.880000   PTP1B
H       21.229000   26.919000   20.553000   PTP1B
C       18.801000   24.340000   24.978000   PTP1B
O       18.654000   25.551000   25.107000   PTP1B
N       17.786000   23.507000   24.787000   PTP1B
H       17.875000   22.517000   24.685000   PTP1B
C       16.421000   23.997000   24.710000   PTP1B
H       16.430000   24.815000   24.000000   PTP1B
C       15.486000   22.875000   24.253000   PTP1B
H       15.902000   22.444000   23.317000   PTP1B
H       15.482000   22.064000   25.011000   PTP1B
N       13.798000   24.278000   23.006000   PTP1B
C       14.089000   23.337000   23.972000   PTP1B
C       12.498000   24.518000   23.006000   PTP1B
H       11.998000   25.229000   22.343000   PTP1B
N       11.936000   23.765000   23.935000   PTP1B
H       10.962000   23.762000   24.162000   PTP1B
C       12.909000   23.015000   24.552000   PTP1B
H       12.697000   22.323000   25.355000   PTP1B
C       15.927000   24.563000   26.040000   PTP1B
O       15.302000   25.625000   26.080000   PTP1B
N       16.217000   23.848000   27.124000   PTP1B
H       16.739000   23.000000   27.093000   PTP1B
C       15.797000   24.239000   28.469000   PTP1B
H       14.748000   24.498000   28.402000   PTP1B
C       15.976000   23.054000   29.420000   PTP1B
H       17.054000   22.772000   29.424000   PTP1B
H       15.739000   23.367000   30.462000   PTP1B
C       15.148000   21.836000   29.045000   PTP1B
H       14.090000   22.013000   29.311000   PTP1B
H       15.221000   21.625000   27.960000   PTP1B
C       15.559000   20.585000   29.807000   PTP1B
O       15.564000   20.618000   31.058000   PTP1B
O       15.874000   19.565000   29.154000   PTP1B
C       16.529000   25.456000   29.034000   PTP1B
O       16.005000   26.152000   29.918000   PTP1B
N       17.733000   25.704000   28.518000   PTP1B
H       18.120000   25.134000   27.793000   PTP1B
C       18.577000   26.814000   28.962000   PTP1B
H       18.931000   26.617000   29.967000   PTP1B
C       19.815000   26.922000   28.068000   PTP1B
H       20.364000   25.956000   28.074000   PTP1B
H       19.530000   27.147000   27.017000   PTP1B
H       20.509000   27.714000   28.424000   PTP1B
C       17.851000   28.152000   29.017000   PTP1B
O       16.971000   28.432000   28.209000   PTP1B
N       18.241000   28.977000   29.981000   PTP1B
H       18.970000   28.760000   30.630000   PTP1B
C       17.635000   30.286000   30.180000   PTP1B
H       16.568000   30.110000   30.229000   PTP1B
C       18.197000   30.926000   31.446000   PTP1B
H       19.235000   31.267000   31.230000   PTP1B
H       17.606000   31.829000   31.719000   PTP1B
O       18.231000   29.991000   32.504000   PTP1B
H       18.789000   30.367000   33.197000   PTP1B
C       17.886000   31.213000   29.005000   PTP1B
O       18.731000   30.944000   28.153000   PTP1B
N       17.145000   32.313000   28.960000   PTP1B
H       16.438000   32.567000   29.615000   PTP1B
C       17.310000   33.290000   27.898000   PTP1B
H       18.355000   33.314000   27.611000   PTP1B
C       16.385000   32.971000   26.726000   PTP1B
H       16.388000   31.877000   26.546000   PTP1B
H       15.346000   33.284000   26.952000   PTP1B
C       16.827000   33.646000   25.445000   PTP1B
O       16.118000   33.506000   24.425000   PTP1B
O       17.889000   34.313000   25.457000   PTP1B
C       16.982000   34.657000   28.473000   PTP1B
O       15.849000   34.917000   28.879000   PTP1B
N       17.978000   35.529000   28.513000   PTP1B
H       18.902000   35.353000   28.178000   PTP1B
C       17.784000   36.852000   29.069000   PTP1B
H       16.712000   36.981000   29.152000   PTP1B
C       18.485000   36.940000   30.431000   PTP1B
H       19.544000   36.620000   30.317000   PTP1B
H       18.498000   37.985000   30.808000   PTP1B
C       17.888000   36.042000   31.479000   PTP1B
C       16.627000   36.310000   32.012000   PTP1B
H       16.084000   37.187000   31.687000   PTP1B
C       16.056000   35.460000   32.970000   PTP1B
H       15.076000   35.678000   33.370000   PTP1B
C       16.751000   34.326000   33.404000   PTP1B
H       16.314000   33.661000   34.135000   PTP1B
C       18.574000   34.909000   31.919000   PTP1B
H       19.562000   34.693000   31.536000   PTP1B
C       18.016000   34.050000   32.877000   PTP1B
H       18.566000   33.179000   33.205000   PTP1B
C       18.295000   37.949000   28.148000   PTP1B
O       19.060000   37.699000   27.223000   PTP1B
N       17.867000   39.190000   28.396000   PTP1B
C       16.894000   39.595000   29.425000   PTP1B
H       16.220000   38.721000   29.276000   PTP1B
H       17.209000   39.813000   30.471000   PTP1B
C       18.280000   40.338000   27.594000   PTP1B
H       18.003000   40.193000   26.556000   PTP1B
C       17.496000   41.492000   28.216000   PTP1B
H       16.789000   41.899000   27.460000   PTP1B
H       18.073000   42.033000   28.994000   PTP1B
C       16.294000   40.814000   28.809000   PTP1B
H       15.878000   41.357000   29.681000   PTP1B
H       15.529000   40.353000   28.359000   PTP1B
C       19.788000   40.578000   27.681000   PTP1B
O       20.410000   40.357000   28.723000   PTP1B
N       20.350000   41.045000   26.571000   PTP1B
H       19.811000   41.195000   25.745000   PTP1B
C       21.765000   41.376000   26.446000   PTP1B
H       22.191000   41.517000   27.432000   PTP1B
C       22.491000   40.342000   25.581000   PTP1B
H       21.919000   40.247000   24.631000   PTP1B
H       23.496000   40.726000   25.297000   PTP1B
S       22.638000   38.691000   26.293000   PTP1B
H       23.234000   38.112000   25.249000   PTP1B
C       21.780000   42.725000   25.738000   PTP1B
O       22.522000   42.934000   24.778000   PTP1B
N       20.945000   43.638000   26.214000   PTP1B
H       20.361000   43.459000   27.002000   PTP1B
C       20.837000   44.957000   25.607000   PTP1B
H       20.582000   44.792000   24.567000   PTP1B
C       19.675000   45.725000   26.249000   PTP1B
H       19.807000   45.631000   27.353000   PTP1B
H       19.774000   46.809000   26.020000   PTP1B
C       18.323000   45.157000   25.839000   PTP1B
H       18.084000   45.518000   24.815000   PTP1B
H       18.406000   44.049000   25.754000   PTP1B
C       17.215000   45.471000   26.828000   PTP1B
H       17.623000   45.438000   27.864000   PTP1B
H       16.780000   46.482000   26.648000   PTP1B
N       16.127000   44.501000   26.696000   PTP1B
H       16.145000   44.003000   25.822000   PTP1B
C       15.195000   44.279000   27.621000   PTP1B
N       15.207000   44.963000   28.758000   PTP1B
H       14.532000   44.785000   29.461000   PTP1B
H       16.002000   45.554000   28.912000   PTP1B
N       14.263000   43.352000   27.419000   PTP1B
H       13.522000   43.248000   28.067000   PTP1B
H       14.229000   42.939000   26.518000   PTP1B
C       22.108000   45.798000   25.616000   PTP1B
O       22.495000   46.335000   24.585000   PTP1B
N       22.762000   45.917000   26.763000   PTP1B
H       22.497000   45.500000   27.629000   PTP1B
C       23.980000   46.713000   26.826000   PTP1B
H       23.721000   47.721000   26.527000   PTP1B
C       24.601000   46.684000   28.221000   PTP1B
H       25.007000   45.656000   28.388000   PTP1B
C       25.732000   47.698000   28.304000   PTP1B
H       26.164000   47.711000   29.328000   PTP1B
H       26.555000   47.452000   27.601000   PTP1B
H       25.361000   48.720000   28.075000   PTP1B
C       23.548000   46.957000   29.264000   PTP1B
H       23.997000   46.978000   30.280000   PTP1B
H       23.059000   47.938000   29.078000   PTP1B
H       22.765000   46.171000   29.260000   PTP1B
C       25.031000   46.202000   25.848000   PTP1B
O       25.703000   46.994000   25.189000   PTP1B
N       25.159000   44.877000   25.760000   PTP1B
H       24.588000   44.256000   26.297000   PTP1B
C       26.132000   44.233000   24.883000   PTP1B
H       27.131000   44.585000   25.114000   PTP1B
C       26.094000   42.719000   25.072000   PTP1B
H       26.319000   42.470000   26.131000   PTP1B
H       25.088000   42.312000   24.831000   PTP1B
H       26.845000   42.208000   24.432000   PTP1B
C       25.892000   44.556000   23.428000   PTP1B
O       26.835000   44.625000   22.634000   PTP1B
N       24.628000   44.751000   23.075000   PTP1B
H       23.857000   44.722000   23.709000   PTP1B
C       24.279000   45.029000   21.691000   PTP1B
H       25.024000   44.506000   21.104000   PTP1B
C       22.910000   44.413000   21.371000   PTP1B
H       22.204000   44.754000   22.163000   PTP1B
H       22.536000   44.840000   20.414000   PTP1B
C       22.921000   42.879000   21.325000   PTP1B
H       23.233000   42.487000   22.320000   PTP1B
H       21.885000   42.515000   21.134000   PTP1B
C       23.886000   42.382000   20.248000   PTP1B
H       23.684000   42.944000   19.308000   PTP1B
H       24.923000   42.632000   20.570000   PTP1B
C       23.771000   40.883000   19.998000   PTP1B
H       24.125000   40.312000   20.885000   PTP1B
H       22.714000   40.600000   19.796000   PTP1B
N       24.593000   40.461000   18.823000   PTP1B
H       24.500000   39.436000   18.673000   PTP1B
H       24.269000   40.965000   17.973000   PTP1B
H       25.591000   40.694000   18.998000   PTP1B
C       24.321000   46.496000   21.278000   PTP1B
O       24.186000   46.806000   20.097000   PTP1B
N       24.519000   47.397000   22.237000   PTP1B
H       24.624000   47.192000   23.208000   PTP1B
C       24.599000   48.818000   21.912000   PTP1B
H       23.672000   49.088000   21.423000   PTP1B
C       24.851000   49.659000   23.160000   PTP1B
H       25.777000   49.267000   23.640000   PTP1B
H       25.082000   50.703000   22.852000   PTP1B
C       23.744000   49.667000   24.211000   PTP1B
H       23.560000   48.623000   24.563000   PTP1B
C       24.186000   50.526000   25.389000   PTP1B
H       23.379000   50.589000   26.150000   PTP1B
H       25.088000   50.093000   25.872000   PTP1B
H       24.428000   51.557000   25.054000   PTP1B
C       22.457000   50.190000   23.600000   PTP1B
H       21.640000   50.182000   24.354000   PTP1B
H       22.569000   51.232000   23.237000   PTP1B
H       22.146000   49.553000   22.744000   PTP1B
C       25.732000   49.063000   20.920000   PTP1B
O       26.834000   48.525000   21.068000   PTP1B
N       25.471000   49.878000   19.889000   PTP1B
C       24.168000   50.490000   19.563000   PTP1B
H       23.940000   49.400000   19.605000   PTP1B
H       23.938000   51.375000   20.201000   PTP1B
C       26.463000   50.203000   18.861000   PTP1B
H       26.565000   49.360000   18.188000   PTP1B
C       25.798000   51.352000   18.109000   PTP1B
H       25.786000   51.115000   17.021000   PTP1B
H       26.125000   52.396000   18.290000   PTP1B
C       24.362000   50.927000   18.117000   PTP1B
H       23.660000   51.780000   18.193000   PTP1B
H       24.252000   50.082000   17.593000   PTP1B
C       27.842000   50.574000   19.411000   PTP1B
O       28.868000   50.158000   18.864000   PTP1B
N       27.863000   51.346000   20.494000   PTP1B
H       27.034000   51.671000   20.947000   PTP1B
C       29.118000   51.781000   21.109000   PTP1B
H       29.660000   52.312000   20.336000   PTP1B
C       28.820000   52.686000   22.302000   PTP1B
H       29.767000   52.788000   22.881000   PTP1B
H       28.569000   53.705000   21.930000   PTP1B
C       27.725000   52.121000   23.189000   PTP1B
H       26.755000   52.597000   22.918000   PTP1B
H       27.626000   51.029000   22.992000   PTP1B
C       27.973000   52.352000   24.675000   PTP1B
H       27.186000   51.813000   25.251000   PTP1B
H       28.953000   51.892000   24.939000   PTP1B
C       27.980000   53.821000   25.052000   PTP1B
H       28.864000   54.333000   24.610000   PTP1B
H       27.060000   54.324000   24.681000   PTP1B
N       28.038000   53.972000   26.538000   PTP1B
H       28.044000   54.981000   26.794000   PTP1B
H       27.209000   53.512000   26.966000   PTP1B
H       28.903000   53.520000   26.898000   PTP1B
C       30.004000   50.630000   21.577000   PTP1B
O       31.220000   50.778000   21.672000   PTP1B
N       29.397000   49.485000   21.868000   PTP1B
H       28.415000   49.326000   21.775000   PTP1B
C       30.152000   48.337000   22.362000   PTP1B
H       31.080000   48.765000   22.725000   PTP1B
C       29.379000   47.655000   23.493000   PTP1B
H       28.376000   47.377000   23.101000   PTP1B
H       29.888000   46.718000   23.798000   PTP1B
C       29.184000   48.563000   24.688000   PTP1B
O       30.123000   49.238000   25.126000   PTP1B
N       27.965000   48.577000   25.236000   PTP1B
H       27.821000   49.179000   26.016000   PTP1B
H       27.237000   48.023000   24.845000   PTP1B
C       30.504000   47.302000   21.306000   PTP1B
O       31.007000   46.218000   21.629000   PTP1B
N       30.253000   47.636000   20.045000   PTP1B
H       29.866000   48.515000   19.771000   PTP1B
C       30.533000   46.717000   18.953000   PTP1B
H       29.834000   45.896000   19.051000   PTP1B
C       30.350000   47.426000   17.605000   PTP1B
H       29.760000   48.352000   17.799000   PTP1B
H       31.345000   47.761000   17.234000   PTP1B
C       29.631000   46.586000   16.549000   PTP1B
H       28.574000   46.431000   16.864000   PTP1B
H       29.612000   47.150000   15.588000   PTP1B
C       30.297000   45.231000   16.356000   PTP1B
H       31.312000   45.396000   15.926000   PTP1B
H       30.431000   44.765000   17.359000   PTP1B
C       29.471000   44.321000   15.455000   PTP1B
H       28.424000   44.252000   15.825000   PTP1B
H       29.451000   44.715000   14.415000   PTP1B
N       30.022000   42.933000   15.402000   PTP1B
H       29.435000   42.340000   14.781000   PTP1B
H       30.995000   42.959000   15.035000   PTP1B
H       30.029000   42.527000   16.360000   PTP1B
C       31.943000   46.129000   19.040000   PTP1B
O       32.116000   44.909000   19.062000   PTP1B
N       32.945000   47.002000   19.103000   PTP1B
H       32.818000   47.993000   19.120000   PTP1B
C       34.339000   46.569000   19.153000   PTP1B
H       34.401000   45.786000   18.405000   PTP1B
C       35.273000   47.731000   18.807000   PTP1B
H       36.285000   47.310000   18.621000   PTP1B
H       34.942000   48.227000   17.872000   PTP1B
C       35.383000   48.745000   19.930000   PTP1B
O       36.224000   48.612000   20.820000   PTP1B
N       34.534000   49.773000   19.888000   PTP1B
H       34.602000   50.453000   20.613000   PTP1B
H       33.887000   49.854000   19.137000   PTP1B
C       34.776000   45.975000   20.477000   PTP1B
O       35.953000   45.653000   20.650000   PTP1B
N       33.847000   45.837000   21.419000   PTP1B
H       32.897000   46.113000   21.292000   PTP1B
C       34.193000   45.260000   22.710000   PTP1B
H       35.270000   45.294000   22.825000   PTP1B
C       33.537000   46.055000   23.841000   PTP1B
H       32.442000   46.070000   23.622000   PTP1B
H       33.650000   45.502000   24.799000   PTP1B
C       34.054000   47.477000   23.934000   PTP1B
H       35.156000   47.463000   23.788000   PTP1B
H       33.647000   48.067000   23.081000   PTP1B
C       33.651000   48.174000   25.232000   PTP1B
H       32.544000   48.304000   25.255000   PTP1B
H       33.960000   47.584000   26.126000   PTP1B
N       34.296000   49.483000   25.340000   PTP1B
H       34.594000   49.852000   24.452000   PTP1B
C       34.486000   50.147000   26.478000   PTP1B
N       34.080000   49.638000   27.638000   PTP1B
H       34.199000   50.145000   28.480000   PTP1B
H       33.536000   48.797000   27.588000   PTP1B
N       35.102000   51.324000   26.459000   PTP1B
H       35.322000   51.780000   27.310000   PTP1B
H       35.506000   51.605000   25.598000   PTP1B
C       33.795000   43.792000   22.771000   PTP1B
O       34.029000   43.118000   23.765000   PTP1B
N       33.223445   43.265825   21.684959   PTP1B
H       33.123907   43.884737   20.893231   PTP1B
C       32.703341   41.914187   21.540046   PTP1B
H       32.857121   41.348404   22.462862   PTP1B
C       31.194231   42.016716   21.263208   PTP1B
H       31.019562   42.649197   20.392878   PTP1B
H       30.805838   41.022864   21.040898   PTP1B
C       30.419025   42.550314   22.448629   PTP1B
O       30.347733   41.918175   23.485749   PTP1B
N       29.815862   43.708713   22.353880   PTP1B
H       29.170403   43.964174   23.084067   PTP1B
H       30.026461   44.358387   21.613715   PTP1B
C       33.432384   41.191976   20.397991   PTP1B
O       33.222819   41.503848   19.225131   PTP1B
N       34.260028   40.193692   20.730481   PTP1B
H       34.396640   40.028772   21.728445   PTP1B
C       35.038522   39.378697   19.774655   PTP1B
H       35.645817   40.055490   19.171950   PTP1B
C       35.997453   38.482165   20.588474   PTP1B
H       36.616480   39.124716   21.218138   PTP1B
H       35.412672   37.836238   21.245504   PTP1B
C       36.926815   37.605824   19.731505   PTP1B
H       36.323008   36.879841   19.189972   PTP1B
H       37.457129   38.219129   19.002144   PTP1B
C       37.930069   36.817352   20.582897   PTP1B
H       37.468414   36.558606   21.537285   PTP1B
H       38.157334   35.886171   20.066908   PTP1B
N       39.181695   37.554200   20.836496   PTP1B
H       39.261407   37.976950   21.759653   PTP1B
C       40.293781   37.514234   20.125459   PTP1B
N       40.366645   36.853528   19.002508   PTP1B
H       41.246787   36.636046   18.555500   PTP1B
H       39.533844   36.404112   18.679613   PTP1B
N       41.363358   38.131880   20.531192   PTP1B
H       42.181195   38.168676   19.954564   PTP1B
H       41.326176   38.667691   21.399167   PTP1B
C       34.181588   38.602931   18.751837   PTP1B
O       34.706590   38.165211   17.733007   PTP1B
N       32.879096   38.431813   18.997154   PTP1B
H       32.512825   38.914697   19.800854   PTP1B
C       31.961673   37.616729   18.188079   PTP1B
H       32.472259   37.323086   17.269372   PTP1B
C       31.624109   36.327011   18.960310   PTP1B
H       31.294461   36.583940   19.968580   PTP1B
H       30.794086   35.818431   18.468602   PTP1B
C       32.791465   35.358155   19.036600   PTP1B
C       32.960947   34.385624   18.030885   PTP1B
H       32.240259   34.291425   17.230989   PTP1B
C       34.089557   33.544164   18.043907   PTP1B
H       34.236467   32.802943   17.272545   PTP1B
C       35.063070   33.680166   19.053992   PTP1B
O       36.162323   32.880246   19.038496   PTP1B
H       36.880432   33.207758   19.603355   PTP1B
C       33.744438   35.469730   20.068610   PTP1B
H       33.617049   36.212314   20.845190   PTP1B
C       34.885905   34.644523   20.068525   PTP1B
H       35.630330   34.760053   20.836834   PTP1B
C       30.694123   38.378376   17.755383   PTP1B
O       30.347071   39.427561   18.296071   PTP1B
N       29.986110   37.839478   16.750262   PTP1B
H       30.360513   36.993427   16.344591   PTP1B
C       28.684457   38.335695   16.258963   PTP1B
H       28.785988   39.391351   16.015730   PTP1B
C       28.303617   37.562403   14.976242   PTP1B
H       29.127949   37.633361   14.264427   PTP1B
H       28.180220   36.509238   15.217532   PTP1B
C       27.032378   38.090464   14.282751   PTP1B
H       26.232684   38.233483   15.010731   PTP1B
H       27.263600   39.060276   13.841165   PTP1B
C       26.519578   37.154607   13.173205   PTP1B
H       25.907258   37.745882   12.489786   PTP1B
H       27.363029   36.740549   12.616964   PTP1B
N       25.696957   36.067401   13.731740   PTP1B
H       25.873022   35.774110   14.697140   PTP1B
C       24.679528   35.425221   13.191678   PTP1B
N       24.390774   35.504732   11.922094   PTP1B
H       23.610355   34.992447   11.555982   PTP1B
H       24.995101   36.031078   11.322250   PTP1B
N       23.915719   34.694878   13.942889   PTP1B
H       23.113086   34.199488   13.613456   PTP1B
H       24.075721   34.807524   14.951291   PTP1B
C       27.596675   38.253706   17.341191   PTP1B
O       26.881424   39.229575   17.574469   PTP1B
N       27.461463   37.082150   17.957579   PTP1B
H       28.001824   36.333392   17.550013   PTP1B
C       26.331073   36.684248   18.805647   PTP1B
H       25.491915   37.355682   18.623494   PTP1B
C       25.869131   35.275250   18.404903   PTP1B
H       26.637993   34.544009   18.662144   PTP1B
H       24.957080   35.025121   18.949073   PTP1B
C       25.607949   35.213393   16.905836   PTP1B
O       26.563558   34.933132   16.154315   PTP1B
O       24.507086   35.584256   16.455272   PTP1B
C       26.655453   36.753240   20.303249   PTP1B
O       26.011270   37.514262   21.023575   PTP1B
N       27.636224   35.957439   20.754523   PTP1B
H       28.089975   35.392572   20.055596   PTP1B
C       27.968935   35.672167   22.164706   PTP1B
H       27.166896   35.055269   22.570555   PTP1B
C       29.274909   34.857681   22.284720   PTP1B
H       30.104721   35.437372   21.879177   PTP1B
C       29.586517   34.513954   23.748355   PTP1B
H       30.474629   33.886113   23.800151   PTP1B
H       29.794158   35.420252   24.317660   PTP1B
H       28.745082   33.989374   24.202447   PTP1B
C       29.184725   33.539548   21.499945   PTP1B
H       30.099701   32.964439   21.637840   PTP1B
H       28.337176   32.951162   21.854548   PTP1B
H       29.067741   33.733701   20.435004   PTP1B
C       28.050375   36.941731   23.014866   PTP1B
O       28.990355   37.728495   22.896357   PTP1B
N       27.062164   37.115472   23.891692   PTP1B
H       26.358599   36.392977   23.971279   PTP1B
C       26.850330   38.325414   24.688647   PTP1B
H       27.729751   38.961387   24.606617   PTP1B
C       25.647848   39.105664   24.143376   PTP1B
H       24.758836   38.476096   24.194187   PTP1B
H       25.489255   39.982369   24.769475   PTP1B
O       25.839603   39.526109   22.802550   PTP1B
H       25.980137   38.729136   22.253641   PTP1B
C       26.591443   37.978170   26.165582   PTP1B
O       25.984165   36.942724   26.441833   PTP1B
N       27.037000   38.807000   27.123000   PTP1B
C       28.010000   39.899000   26.924000   PTP1B
H       29.073000   39.670000   26.683000   PTP1B
H       27.545000   40.496000   26.106000   PTP1B
C       26.674000   38.672000   28.539000   PTP1B
H       26.771000   37.638000   28.850000   PTP1B
C       27.710000   39.550000   29.237000   PTP1B
H       28.635000   38.955000   29.406000   PTP1B
H       27.051000   40.111000   29.931000   PTP1B
C       27.927000   40.659000   28.233000   PTP1B
H       28.999000   40.884000   28.063000   PTP1B
H       27.110000   41.410000   28.333000   PTP1B
C       25.243000   39.152000   28.829000   PTP1B
O       24.869000   40.235000   28.403000   PTP1B
N       24.443000   38.361000   29.542000   PTP1B
H       24.675000   37.453000   29.888000   PTP1B
C       23.095000   38.809000   29.877000   PTP1B
H       22.569000   39.072000   28.968000   PTP1B
C       22.375000   37.807000   30.781000   PTP1B
H       22.992000   37.627000   31.688000   PTP1B
H       21.397000   38.208000   31.124000   PTP1B
C       22.163000   36.463000   30.149000   PTP1B
C       21.747000   36.361000   28.833000   PTP1B
H       21.561000   37.259000   28.260000   PTP1B
C       21.561000   35.122000   28.246000   PTP1B
H       21.242000   35.054000   27.215000   PTP1B
C       21.791000   33.967000   28.983000   PTP1B
H       21.656000   32.997000   28.527000   PTP1B
C       22.388000   35.305000   30.875000   PTP1B
H       22.691000   35.367000   31.911000   PTP1B
C       22.204000   34.060000   30.300000   PTP1B
H       22.382000   33.167000   30.882000   PTP1B
C       23.318000   40.094000   30.648000   PTP1B
O       24.331000   40.230000   31.342000   PTP1B
N       22.393000   41.042000   30.539000   PTP1B
H       21.558000   41.000000   29.996000   PTP1B
C       22.541000   42.304000   31.257000   PTP1B
H       23.527000   42.678000   31.007000   PTP1B
C       21.432000   43.287000   30.866000   PTP1B
H       20.445000   42.826000   31.074000   PTP1B
H       21.512000   44.221000   31.457000   PTP1B
C       21.461000   43.643000   29.410000   PTP1B
O       22.547000   44.006000   28.919000   PTP1B
O       20.395000   43.563000   28.761000   PTP1B
C       22.503000   42.144000   32.768000   PTP1B
O       23.214000   42.840000   33.491000   PTP1B
N       21.673000   41.223000   33.242000   PTP1B
H       21.122000   40.607000   32.681000   PTP1B
C       21.504000   41.041000   34.675000   PTP1B
H       21.305000   42.036000   35.053000   PTP1B
C       20.283000   40.150000   34.935000   PTP1B
H       19.895000   40.389000   35.949000   PTP1B
H       19.480000   40.402000   34.211000   PTP1B
N       21.085000   37.993000   35.969000   PTP1B
C       20.569000   38.680000   34.893000   PTP1B
C       21.184000   36.710000   35.666000   PTP1B
H       21.564000   35.940000   36.342000   PTP1B
N       20.756000   36.542000   34.428000   PTP1B
H       20.739000   35.671000   33.938000   PTP1B
C       20.369000   37.759000   33.921000   PTP1B
H       19.993000   37.883000   32.915000   PTP1B
C       22.703000   40.506000   35.436000   PTP1B
O       22.839000   40.761000   36.631000   PTP1B
N       23.570000   39.769000   34.753000   PTP1B
H       23.499000   39.558000   33.778000   PTP1B
C       24.738000   39.191000   35.405000   PTP1B
H       24.660000   39.514000   36.435000   PTP1B
C       24.689000   37.668000   35.285000   PTP1B
H       25.651000   37.259000   35.671000   PTP1B
H       23.878000   37.254000   35.926000   PTP1B
O       24.531000   37.280000   33.933000   PTP1B
H       24.729000   36.336000   33.884000   PTP1B
C       26.081000   39.691000   34.873000   PTP1B
O       27.123000   39.163000   35.254000   PTP1B
N       26.071000   40.709000   34.012000   PTP1B
H       25.232000   41.157000   33.712000   PTP1B
C       27.321000   41.222000   33.460000   PTP1B
H       27.904000   40.376000   33.117000   PTP1B
C       27.053000   42.171000   32.284000   PTP1B
H       28.005000   42.230000   31.704000   PTP1B
H       26.305000   41.713000   31.599000   PTP1B
C       26.642000   43.578000   32.677000   PTP1B
H       25.951000   43.515000   33.546000   PTP1B
H       27.538000   44.127000   33.047000   PTP1B
C       26.048000   44.338000   31.495000   PTP1B
H       26.779000   44.345000   30.654000   PTP1B
H       25.101000   43.868000   31.141000   PTP1B
N       25.712000   45.725000   31.829000   PTP1B
H       24.750000   45.845000   32.098000   PTP1B
C       26.569000   46.740000   31.790000   PTP1B
N       27.826000   46.536000   31.421000   PTP1B
H       28.477000   47.282000   31.414000   PTP1B
H       28.101000   45.581000   31.289000   PTP1B
N       26.173000   47.955000   32.145000   PTP1B
H       26.784000   48.726000   32.034000   PTP1B
H       25.204000   48.079000   32.314000   PTP1B
C       28.166000   41.938000   34.506000   PTP1B
O       27.671000   42.353000   35.558000   PTP1B
N       29.457000   42.058000   34.213000   PTP1B
H       29.869000   41.695000   33.380000   PTP1B
C       30.394000   42.739000   35.094000   PTP1B
H       29.974000   42.750000   36.092000   PTP1B
C       31.809000   42.130000   34.998000   PTP1B
H       32.036000   42.120000   33.902000   PTP1B
C       32.784000   42.953000   35.818000   PTP1B
H       33.827000   42.621000   35.634000   PTP1B
H       32.720000   44.028000   35.547000   PTP1B
H       32.574000   42.852000   36.904000   PTP1B
C       31.792000   40.673000   35.462000   PTP1B
H       31.113000   40.078000   34.811000   PTP1B
H       32.815000   40.246000   35.348000   PTP1B
C       31.371000   40.485000   36.898000   PTP1B
H       31.437000   39.413000   37.182000   PTP1B
H       32.029000   41.067000   37.579000   PTP1B
H       30.323000   40.817000   37.052000   PTP1B
C       30.463000   44.187000   34.630000   PTP1B
O       30.604000   44.456000   33.440000   PTP1B
N       30.354000   45.122000   35.560000   PTP1B
H       30.226000   44.946000   36.535000   PTP1B
C       30.419000   46.524000   35.191000   PTP1B
H       30.356000   46.576000   34.111000   PTP1B
C       29.289000   47.313000   35.858000   PTP1B
H       29.408000   47.189000   36.959000   PTP1B
H       29.431000   48.397000   35.648000   PTP1B
C       27.882000   46.891000   35.479000   PTP1B
H       27.782000   46.912000   34.370000   PTP1B
H       27.718000   45.839000   35.808000   PTP1B
C       26.871000   47.840000   36.116000   PTP1B
H       27.071000   47.884000   37.211000   PTP1B
H       27.046000   48.861000   35.704000   PTP1B
C       25.428000   47.433000   35.870000   PTP1B
H       24.738000   48.267000   36.127000   PTP1B
H       25.274000   47.166000   34.801000   PTP1B
N       25.017000   46.253000   36.685000   PTP1B
H       24.025000   46.011000   36.486000   PTP1B
H       25.624000   45.441000   36.451000   PTP1B
H       25.121000   46.478000   37.695000   PTP1B
C       31.754000   47.128000   35.597000   PTP1B
O       32.147000   47.054000   36.766000   PTP1B
N       32.456000   47.703000   34.623000   PTP1B
H       32.180000   47.728000   33.664000   PTP1B
C       33.725000   48.362000   34.897000   PTP1B
H       34.346000   47.724000   35.513000   PTP1B
C       34.376000   48.852000   33.610000   PTP1B
H       33.683000   49.595000   33.153000   PTP1B
H       35.303000   49.412000   33.864000   PTP1B
C       34.675000   47.770000   32.581000   PTP1B
H       33.746000   47.179000   32.393000   PTP1B
C       35.131000   48.415000   31.287000   PTP1B
H       35.400000   47.639000   30.538000   PTP1B
H       34.324000   49.048000   30.859000   PTP1B
H       36.023000   49.054000   31.460000   PTP1B
C       35.726000   46.830000   33.122000   PTP1B
H       35.939000   46.024000   32.386000   PTP1B
H       36.679000   47.357000   33.329000   PTP1B
H       35.376000   46.356000   34.064000   PTP1B
C       33.337000   49.563000   35.730000   PTP1B
O       32.321000   50.197000   35.463000   PTP1B
N       34.137000   49.877000   36.740000   PTP1B
H       34.969000   49.380000   36.982000   PTP1B
C       33.846000   51.012000   37.599000   PTP1B
H       32.770000   51.039000   37.719000   PTP1B
C       34.536000   50.845000   38.956000   PTP1B
H       35.626000   50.729000   38.773000   PTP1B
H       34.403000   51.770000   39.555000   PTP1B
N       34.508000   49.368000   41.001000   PTP1B
C       34.067000   49.652000   39.727000   PTP1B
C       33.933000   48.256000   41.426000   PTP1B
H       34.110000   47.801000   42.404000   PTP1B
N       33.135000   47.809000   40.473000   PTP1B
H       32.591000   46.972000   40.523000   PTP1B
C       33.200000   48.663000   39.400000   PTP1B
H       32.641000   48.505000   38.489000   PTP1B
C       34.258000   52.330000   36.965000   PTP1B
O       35.048000   53.076000   37.532000   PTP1B
N       33.727000   52.612000   35.781000   PTP1B
H       33.110000   52.010000   35.278000   PTP1B
C       34.022000   53.872000   35.109000   PTP1B
H       34.420000   54.555000   35.849000   PTP1B
C       35.045000   53.679000   33.980000   PTP1B
H       35.375000   54.697000   33.667000   PTP1B
H       35.949000   53.170000   34.385000   PTP1B
C       34.550000   52.940000   32.756000   PTP1B
H       34.323000   51.882000   33.008000   PTP1B
H       33.621000   53.404000   32.366000   PTP1B
C       35.593000   52.910000   31.647000   PTP1B
O       36.661000   52.308000   31.794000   PTP1B
N       35.289000   53.570000   30.532000   PTP1B
H       35.964000   53.552000   29.800000   PTP1B
H       34.428000   54.063000   30.468000   PTP1B
C       32.730000   54.480000   34.571000   PTP1B
O       31.871000   53.779000   34.031000   PTP1B
N       32.597000   55.790000   34.744000   PTP1B
H       33.290000   56.358000   35.178000   PTP1B
C       31.414000   56.525000   34.311000   PTP1B
H       30.547000   56.000000   34.691000   PTP1B
C       31.466000   57.948000   34.875000   PTP1B
H       32.313000   58.484000   34.388000   PTP1B
H       30.546000   58.503000   34.583000   PTP1B
C       31.648000   58.002000   36.388000   PTP1B
H       30.664000   57.905000   36.882000   PTP1B
H       32.313000   57.187000   36.737000   PTP1B
C       32.219000   59.328000   36.869000   PTP1B
O       33.333000   59.690000   36.431000   PTP1B
O       31.559000   60.001000   37.689000   PTP1B
C       31.282000   56.578000   32.792000   PTP1B
O       30.183000   56.759000   32.269000   PTP1B
N       32.401000   56.420000   32.091000   PTP1B
H       33.307000   56.268000   32.478000   PTP1B
C       32.404000   56.457000   30.630000   PTP1B
H       31.916000   57.378000   30.332000   PTP1B
C       33.844000   56.368000   30.114000   PTP1B
H       34.471000   57.109000   30.650000   PTP1B
H       34.263000   55.359000   30.298000   PTP1B
C       33.953000   56.672000   28.629000   PTP1B
O       33.611000   57.806000   28.229000   PTP1B
O       34.380000   55.776000   27.866000   PTP1B
C       31.571000   55.310000   30.057000   PTP1B
O       30.350000   55.410000   29.935000   PTP1B
N       32.245000   54.226000   29.695000   PTP1B
H       33.239000   54.143000   29.761000   PTP1B
C       31.575000   53.048000   29.162000   PTP1B
H       30.504000   53.218000   29.192000   PTP1B
C       32.132000   52.685000   27.789000   PTP1B
H       32.014000   53.572000   27.129000   PTP1B
H       33.217000   52.464000   27.859000   PTP1B
C       31.397000   51.524000   27.155000   PTP1B
O       30.796000   50.704000   27.849000   PTP1B
N       31.458000   51.434000   25.833000   PTP1B
H       30.969000   50.680000   25.402000   PTP1B
H       31.953000   52.120000   25.309000   PTP1B
C       31.892000   51.933000   30.145000   PTP1B
O       33.053000   51.540000   30.271000   PTP1B
N       30.880000   51.421000   30.842000   PTP1B
H       29.920000   51.682000   30.776000   PTP1B
C       31.117000   50.365000   31.823000   PTP1B
H       32.139000   50.494000   32.161000   PTP1B
C       30.126000   50.489000   32.986000   PTP1B
H       30.502000   49.905000   33.850000   PTP1B
H       30.021000   51.547000   33.299000   PTP1B
C       28.743000   49.950000   32.644000   PTP1B
O       28.417000   49.827000   31.447000   PTP1B
O       27.971000   49.656000   33.577000   PTP1B
C       31.022000   48.963000   31.235000   PTP1B
O       30.935000   47.988000   31.975000   PTP1B
N       31.058000   48.848000   29.914000   PTP1B
H       31.165000   49.604000   29.270000   PTP1B
C       30.936000   47.540000   29.294000   PTP1B
H       30.318000   46.995000   29.998000   PTP1B
C       30.203000   47.652000   27.953000   PTP1B
H       29.230000   48.166000   28.112000   PTP1B
H       30.788000   48.268000   27.236000   PTP1B
C       29.907000   46.293000   27.353000   PTP1B
C       28.955000   45.449000   27.926000   PTP1B
H       28.385000   45.784000   28.781000   PTP1B
C       28.734000   44.161000   27.430000   PTP1B
H       27.998000   43.516000   27.886000   PTP1B
C       29.469000   43.704000   26.350000   PTP1B
O       29.270000   42.426000   25.868000   PTP1B
H       29.814000   42.326000   25.084000   PTP1B
C       30.629000   45.818000   26.262000   PTP1B
H       31.396000   46.434000   25.812000   PTP1B
C       30.419000   44.525000   25.756000   PTP1B
H       31.011000   44.172000   24.925000   PTP1B
C       32.198000   46.706000   29.062000   PTP1B
O       33.254000   47.210000   28.662000   PTP1B
N       32.046000   45.408000   29.317000   PTP1B
H       31.193000   45.044000   29.685000   PTP1B
C       33.075000   44.404000   29.094000   PTP1B
H       33.573000   44.594000   28.152000   PTP1B
C       34.059000   44.207000   30.276000   PTP1B
H       34.608000   45.180000   30.348000   PTP1B
C       33.304000   43.779000   31.541000   PTP1B
H       33.980000   43.789000   32.422000   PTP1B
H       32.463000   44.472000   31.754000   PTP1B
H       32.893000   42.753000   31.431000   PTP1B
C       35.083000   43.123000   29.887000   PTP1B
H       34.576000   42.135000   29.815000   PTP1B
H       35.491000   43.358000   28.877000   PTP1B
C       36.260000   42.980000   30.825000   PTP1B
H       36.972000   42.220000   30.437000   PTP1B
H       36.802000   43.945000   30.924000   PTP1B
H       35.928000   42.657000   31.834000   PTP1B
C       32.279000   43.131000   28.919000   PTP1B
O       31.301000   42.913000   29.624000   PTP1B
N       32.681000   42.301000   27.968000   PTP1B
H       33.467000   42.457000   27.371000   PTP1B
C       31.976000   41.057000   27.721000   PTP1B
H       30.921000   41.272000   27.855000   PTP1B
C       32.301000   40.558000   26.314000   PTP1B
H       32.100000   41.389000   25.603000   PTP1B
H       33.378000   40.305000   26.234000   PTP1B
C       31.453000   39.378000   25.908000   PTP1B
O       31.362000   38.383000   26.642000   PTP1B
N       30.825000   39.470000   24.731000   PTP1B
H       30.253000   38.702000   24.456000   PTP1B
H       30.915000   40.294000   24.181000   PTP1B
C       32.374000   40.008000   28.769000   PTP1B
O       33.182000   39.123000   28.494000   PTP1B
N       31.790000   40.108000   29.963000   PTP1B
H       31.129000   40.829000   30.167000   PTP1B
C       32.067000   39.178000   31.064000   PTP1B
H       32.331000   38.201000   30.674000   PTP1B
C       33.227000   39.694000   31.900000   PTP1B
H       34.130000   39.796000   31.261000   PTP1B
H       32.997000   40.694000   32.329000   PTP1B
H       33.472000   39.000000   32.733000   PTP1B
C       30.835000   38.970000   31.957000   PTP1B
O       30.072000   39.907000   32.207000   PTP1B
N       30.656000   37.750000   32.453000   PTP1B
H       31.267000   36.975000   32.289000   PTP1B
C       29.513000   37.440000   33.304000   PTP1B
H       29.030000   38.392000   33.482000   PTP1B
C       28.599000   36.442000   32.586000   PTP1B
H       29.104000   35.449000   32.584000   PTP1B
H       27.643000   36.321000   33.144000   PTP1B
O       28.370000   36.843000   31.252000   PTP1B
H       27.987000   36.086000   30.790000   PTP1B
C       29.906000   36.862000   34.677000   PTP1B
O       30.877000   36.110000   34.791000   PTP1B
N       29.144000   37.213000   35.714000   PTP1B
H       28.370000   37.840000   35.649000   PTP1B
C       29.386000   36.697000   37.058000   PTP1B
H       30.410000   36.347000   37.097000   PTP1B
C       29.090000   37.759000   38.118000   PTP1B
H       29.836000   38.576000   37.983000   PTP1B
H       28.096000   38.212000   37.908000   PTP1B
C       29.154000   37.284000   39.582000   PTP1B
H       28.360000   36.516000   39.746000   PTP1B
C       30.531000   36.698000   39.917000   PTP1B
H       30.580000   36.404000   40.987000   PTP1B
H       30.734000   35.798000   39.298000   PTP1B
H       31.332000   37.444000   39.726000   PTP1B
C       28.866000   38.456000   40.492000   PTP1B
H       28.888000   38.133000   41.556000   PTP1B
H       29.616000   39.264000   40.370000   PTP1B
H       27.860000   38.877000   40.278000   PTP1B
C       28.479000   35.494000   37.297000   PTP1B
O       27.252000   35.629000   37.368000   PTP1B
N       29.081000   34.316000   37.402000   PTP1B
H       30.067000   34.185000   37.318000   PTP1B
C       28.334000   33.089000   37.654000   PTP1B
H       27.295000   33.289000   37.427000   PTP1B
C       28.920000   31.901000   36.863000   PTP1B
H       30.028000   32.055000   36.907000   PTP1B
C       28.429000   30.599000   37.467000   PTP1B
H       28.959000   29.734000   37.015000   PTP1B
H       28.617000   30.574000   38.561000   PTP1B
H       27.340000   30.467000   37.295000   PTP1B
C       28.520000   31.984000   35.382000   PTP1B
H       28.867000   31.072000   34.847000   PTP1B
H       27.408000   32.006000   35.309000   PTP1B
C       29.047000   33.207000   34.624000   PTP1B
H       28.661000   33.211000   33.582000   PTP1B
H       28.720000   34.146000   35.120000   PTP1B
H       30.156000   33.200000   34.579000   PTP1B
C       28.407000   32.772000   39.150000   PTP1B
O       29.428000   32.293000   39.627000   PTP1B
N       27.317000   33.039000   39.875000   PTP1B
H       26.483000   33.413000   39.472000   PTP1B
C       27.258000   32.805000   41.319000   PTP1B
H       28.291000   32.747000   41.641000   PTP1B
C       26.530000   33.952000   42.013000   PTP1B
H       25.502000   33.996000   41.584000   PTP1B
H       26.408000   33.704000   43.091000   PTP1B
C       27.166000   35.316000   41.866000   PTP1B
H       28.135000   35.327000   42.414000   PTP1B
H       27.391000   35.497000   40.790000   PTP1B
C       26.242000   36.398000   42.426000   PTP1B
H       26.784000   37.371000   42.401000   PTP1B
H       25.362000   36.488000   41.747000   PTP1B
C       25.792000   36.065000   43.840000   PTP1B
H       25.210000   36.909000   44.273000   PTP1B
H       25.150000   35.157000   43.842000   PTP1B
N       26.954000   35.808000   44.726000   PTP1B
H       26.626000   35.584000   45.688000   PTP1B
H       27.505000   35.008000   44.353000   PTP1B
H       27.559000   36.654000   44.757000   PTP1B
C       26.577000   31.509000   41.740000   PTP1B
O       25.359000   31.396000   41.666000   PTP1B
N       27.357000   30.540000   42.199000   PTP1B
H       28.351000   30.593000   42.271000   PTP1B
C       26.790000   29.282000   42.647000   PTP1B
H       25.821000   29.157000   42.178000   PTP1B
C       27.715000   28.124000   42.279000   PTP1B
H       28.690000   28.314000   42.786000   PTP1B
H       27.316000   27.180000   42.714000   PTP1B
C       27.941000   27.992000   40.780000   PTP1B
H       28.628000   28.787000   40.422000   PTP1B
H       28.417000   27.012000   40.559000   PTP1B
S       26.416000   28.116000   39.808000   PTP1B
C       25.830000   26.453000   39.887000   PTP1B
H       24.881000   26.340000   39.320000   PTP1B
H       26.572000   25.748000   39.455000   PTP1B
H       25.638000   26.146000   40.938000   PTP1B
C       26.565000   29.368000   44.154000   PTP1B
O       27.470000   29.158000   44.965000   PTP1B
N       25.329000   29.707000   44.500000   PTP1B
H       24.618000   29.867000   43.821000   PTP1B
C       24.884000   29.879000   45.877000   PTP1B
H       25.455000   30.699000   46.295000   PTP1B
C       23.390000   30.243000   45.856000   PTP1B
H       23.253000   31.110000   45.170000   PTP1B
H       22.804000   29.407000   45.412000   PTP1B
C       22.747000   30.615000   47.190000   PTP1B
H       22.619000   29.705000   47.804000   PTP1B
H       23.373000   31.343000   47.743000   PTP1B
C       21.349000   31.202000   47.003000   PTP1B
O       20.522000   30.571000   46.307000   PTP1B
O       21.077000   32.295000   47.549000   PTP1B
C       25.135000   28.656000   46.759000   PTP1B
O       25.768000   28.765000   47.808000   PTP1B
N       24.654000   27.492000   46.335000   PTP1B
H       24.154000   27.336000   45.488000   PTP1B
C       24.843000   26.292000   47.141000   PTP1B
H       24.452000   26.505000   48.128000   PTP1B
C       24.088000   25.107000   46.554000   PTP1B
H       23.056000   25.443000   46.303000   PTP1B
H       24.553000   24.803000   45.589000   PTP1B
C       24.030000   23.940000   47.517000   PTP1B
H       25.044000   23.729000   47.903000   PTP1B
H       23.355000   24.160000   48.368000   PTP1B
C       23.570000   22.664000   46.860000   PTP1B
O       22.871000   22.742000   45.826000   PTP1B
O       23.902000   21.584000   47.388000   PTP1B
C       26.305000   25.902000   47.309000   PTP1B
O       26.725000   25.523000   48.394000   PTP1B
N       27.078000   25.983000   46.235000   PTP1B
H       26.756000   26.283000   45.337000   PTP1B
C       28.487000   25.628000   46.306000   PTP1B
H       28.628000   24.750000   46.926000   PTP1B
C       29.015000   25.327000   44.913000   PTP1B
H       28.446000   24.480000   44.474000   PTP1B
H       28.894000   26.205000   44.242000   PTP1B
H       30.089000   25.044000   44.935000   PTP1B
C       29.305000   26.745000   46.949000   PTP1B
O       30.410000   26.516000   47.430000   PTP1B
N       28.745000   27.951000   46.972000   PTP1B
H       27.829000   28.138000   46.621000   PTP1B
C       29.434000   29.120000   47.522000   PTP1B
H       28.829000   29.998000   47.331000   PTP1B
C       29.702000   28.955000   49.018000   PTP1B
H       29.575000   27.872000   49.250000   PTP1B
H       30.769000   29.196000   49.230000   PTP1B
C       28.769000   29.780000   49.888000   PTP1B
H       29.314000   30.640000   50.334000   PTP1B
H       27.927000   30.184000   49.288000   PTP1B
C       28.214000   28.976000   51.037000   PTP1B
O       27.343000   28.123000   50.849000   PTP1B
N       28.726000   29.226000   52.236000   PTP1B
H       28.367000   28.695000   52.998000   PTP1B
H       29.422000   29.928000   52.340000   PTP1B
C       30.739000   29.288000   46.760000   PTP1B
O       31.833000   29.274000   47.322000   PTP1B
N       30.585000   29.451000   45.455000   PTP1B
H       29.672000   29.467000   45.053000   PTP1B
C       31.694000   29.612000   44.549000   PTP1B
H       32.526000   30.099000   45.043000   PTP1B
C       32.024000   28.265000   43.918000   PTP1B
H       31.904000   27.502000   44.724000   PTP1B
H       31.262000   28.019000   43.146000   PTP1B
C       33.411000   28.144000   43.357000   PTP1B
H       33.410000   27.350000   42.578000   PTP1B
H       33.669000   29.087000   42.823000   PTP1B
C       34.418000   27.903000   44.457000   PTP1B
H       35.027000   28.824000   44.610000   PTP1B
H       33.918000   27.642000   45.419000   PTP1B
N       35.278000   26.787000   44.084000   PTP1B
H       35.182000   26.519000   43.119000   PTP1B
C       36.105000   26.182000   44.927000   PTP1B
N       36.188000   26.594000   46.192000   PTP1B
H       36.821000   26.165000   46.822000   PTP1B
H       35.686000   27.431000   46.420000   PTP1B
N       36.824000   25.147000   44.525000   PTP1B
H       37.374000   24.645000   45.177000   PTP1B
H       36.623000   24.784000   43.625000   PTP1B
C       31.211000   30.565000   43.472000   PTP1B
O       30.102000   30.427000   42.964000   PTP1B
N       32.041000   31.536000   43.127000   PTP1B
H       32.943000   31.686000   43.532000   PTP1B
C       31.687000   32.493000   42.093000   PTP1B
H       30.776000   32.142000   41.626000   PTP1B
C       31.581000   33.903000   42.681000   PTP1B
H       32.520000   34.115000   43.242000   PTP1B
H       31.509000   34.659000   41.866000   PTP1B
O       30.487000   34.008000   43.571000   PTP1B
H       30.604000   34.827000   44.069000   PTP1B
C       32.779000   32.470000   41.030000   PTP1B
O       33.940000   32.174000   41.328000   PTP1B
N       32.408000   32.761000   39.789000   PTP1B
H       31.470000   32.966000   39.514000   PTP1B
C       33.378000   32.802000   38.705000   PTP1B
H       34.338000   33.068000   39.132000   PTP1B
C       33.407000   31.492000   37.898000   PTP1B
H       32.522000   31.459000   37.226000   PTP1B
H       34.311000   31.448000   37.253000   PTP1B
C       33.350000   30.192000   38.671000   PTP1B
C       32.137000   29.686000   39.135000   PTP1B
H       31.231000   30.262000   39.008000   PTP1B
C       32.067000   28.441000   39.790000   PTP1B
H       31.121000   28.060000   40.146000   PTP1B
C       33.225000   27.702000   39.985000   PTP1B
O       33.152000   26.488000   40.638000   PTP1B
H       34.027000   26.095000   40.615000   PTP1B
C       34.506000   29.430000   38.883000   PTP1B
H       35.470000   29.813000   38.576000   PTP1B
C       34.453000   28.190000   39.535000   PTP1B
H       35.363000   27.633000   39.703000   PTP1B
C       32.988000   33.918000   37.749000   PTP1B
O       31.809000   34.223000   37.587000   PTP1B
N       33.983000   34.543000   37.136000   PTP1B
H       34.954000   34.380000   37.299000   PTP1B
C       33.710000   35.560000   36.134000   PTP1B
H       32.641000   35.706000   36.044000   PTP1B
C       34.521000   36.849000   36.330000   PTP1B
H       35.554000   36.495000   36.578000   PTP1B
C       34.407000   37.720000   35.088000   PTP1B
H       35.108000   38.579000   35.147000   PTP1B
H       34.660000   37.142000   34.174000   PTP1B
H       33.377000   38.120000   34.976000   PTP1B
C       34.013000   37.615000   37.545000   PTP1B
H       32.980000   37.983000   37.353000   PTP1B
H       33.958000   36.919000   38.413000   PTP1B
C       34.894000   38.780000   37.925000   PTP1B
H       34.512000   39.268000   38.848000   PTP1B
H       35.934000   38.439000   38.117000   PTP1B
H       34.916000   39.542000   37.118000   PTP1B
C       34.175000   34.910000   34.842000   PTP1B
O       35.356000   34.596000   34.692000   PTP1B
N       33.243000   34.666000   33.929000   PTP1B
H       32.270000   34.853000   34.045000   PTP1B
C       33.590000   34.086000   32.643000   PTP1B
H       34.606000   33.715000   32.687000   PTP1B
C       32.602000   32.995000   32.237000   PTP1B
H       31.626000   33.241000   32.715000   PTP1B
H       32.430000   33.053000   31.139000   PTP1B
C       32.960000   31.555000   32.621000   PTP1B
H       33.950000   31.301000   32.171000   PTP1B
C       33.045000   31.416000   34.136000   PTP1B
H       33.257000   30.363000   34.420000   PTP1B
H       33.856000   32.057000   34.543000   PTP1B
H       32.088000   31.717000   34.612000   PTP1B
C       31.915000   30.605000   32.034000   PTP1B
H       32.166000   29.552000   32.285000   PTP1B
H       30.902000   30.813000   32.433000   PTP1B
H       31.882000   30.699000   30.927000   PTP1B
C       33.562000   35.222000   31.650000   PTP1B
O       32.597000   35.987000   31.585000   PTP1B
N       34.640000   35.347000   30.891000   PTP1B
H       35.438000   34.746000   30.925000   PTP1B
C       34.739000   36.414000   29.915000   PTP1B
H       33.724000   36.684000   29.655000   PTP1B
C       35.567000   37.572000   30.492000   PTP1B
H       35.086000   37.843000   31.463000   PTP1B
O       35.478000   38.700000   29.625000   PTP1B
H       36.023000   39.381000   30.033000   PTP1B
C       37.026000   37.162000   30.637000   PTP1B
H       37.608000   37.951000   31.158000   PTP1B
H       37.109000   36.228000   31.232000   PTP1B
H       37.492000   36.984000   29.644000   PTP1B
C       35.390000   35.898000   28.640000   PTP1B
O       35.908000   34.789000   28.612000   PTP1B
N       35.289907   36.678071   27.560985   PTP1B
H       34.921647   37.604784   27.764619   PTP1B
C       35.962805   36.436348   26.279336   PTP1B
H       35.706891   35.431673   25.943761   PTP1B
C       35.453773   37.449080   25.228086   PTP1B
H       35.767879   37.117834   24.238337   PTP1B
H       34.362535   37.462942   25.248380   PTP1B
C       35.987791   38.879390   25.448526   PTP1B
H       35.745208   39.195733   26.463934   PTP1B
H       37.071528   38.884291   25.339053   PTP1B
C       35.437382   39.923985   24.482839   PTP1B
O       34.673360   39.662536   23.558586   PTP1B
N       35.811975   41.166698   24.679312   PTP1B
H       35.302624   41.881314   24.171218   PTP1B
H       36.458624   41.423802   25.407070   PTP1B
C       37.494822   36.515315   26.408908   PTP1B
O       38.017645   37.246968   27.244643   PTP1B
N       38.225920   35.865214   25.503220   PTP1B
H       37.729805   35.310973   24.819821   PTP1B
C       39.649756   36.153785   25.319223   PTP1B
H       40.085202   35.433997   24.628444   PTP1B
H       40.158029   36.068839   26.277253   PTP1B
C       39.811617   37.565182   24.732119   PTP1B
O       39.312422   37.779384   23.620655   PTP1B
N       40.451335   38.532349   25.422340   PTP1B
C       41.081651   38.412911   26.732718   PTP1B
H       40.317542   38.448266   27.510959   PTP1B
H       41.668402   37.503764   26.837788   PTP1B
C       40.387873   39.950583   25.057407   PTP1B
H       39.345595   40.261517   25.139705   PTP1B
C       41.181589   40.713860   26.132740   PTP1B
H       40.486939   41.173077   26.837595   PTP1B
H       41.838281   41.475267   25.708693   PTP1B
C       41.985215   39.635421   26.854110   PTP1B
H       42.181103   39.897469   27.894880   PTP1B
H       42.917862   39.454967   26.318127   PTP1B
C       40.842842   40.291919   23.628787   PTP1B
O       41.548008   39.534670   22.947611   PTP1B
N       40.384143   41.451612   23.164295   PTP1B
H       39.863215   42.016203   23.831850   PTP1B
C       40.882405   42.209657   22.014028   PTP1B
H       41.388206   41.547742   21.314067   PTP1B
C       39.671465   42.891511   21.342757   PTP1B
H       39.207974   43.547398   22.081343   PTP1B
H       40.015409   43.523575   20.524113   PTP1B
C       38.596013   41.925120   20.807150   PTP1B
H       38.313772   41.207406   21.577323   PTP1B
C       37.341044   42.700459   20.413284   PTP1B
H       36.580417   42.025444   20.029306   PTP1B
H       36.944860   43.212829   21.291139   PTP1B
H       37.581434   43.449298   19.657472   PTP1B
C       39.090462   41.156216   19.579497   PTP1B
H       38.299295   40.505457   19.212179   PTP1B
H       39.369338   41.858378   18.792775   PTP1B
H       39.953917   40.551605   19.844684   PTP1B
C       41.884948   43.268675   22.528540   PTP1B
O       41.838027   43.563449   23.719053   PTP1B
N       42.759875   43.859017   21.686115   PTP1B
C       42.955489   43.552725   20.276866   PTP1B
H       43.019139   42.478786   20.102126   PTP1B
H       42.142556   43.986781   19.693530   PTP1B
C       43.683589   44.928855   22.093175   PTP1B
H       44.467480   44.482157   22.706724   PTP1B
C       44.320314   45.450587   20.798805   PTP1B
H       45.342385   45.794453   20.963579   PTP1B
H       43.718792   46.246621   20.357226   PTP1B
C       44.274002   44.224578   19.889603   PTP1B
H       44.293357   44.502057   18.835144   PTP1B
H       45.107298   43.561515   20.128195   PTP1B
C       43.005800   46.024577   22.930601   PTP1B
O       43.282884   46.150656   24.118620   PTP1B
N       42.030702   46.735890   22.356902   PTP1B
H       41.903234   46.646222   21.359502   PTP1B
C       41.200072   47.736944   23.043302   PTP1B
H       41.844140   48.345835   23.684106   PTP1B
C       40.578608   48.658553   21.975895   PTP1B
H       39.814669   48.113150   21.422104   PTP1B
H       40.097769   49.506125   22.465140   PTP1B
C       41.607718   49.172099   20.989193   PTP1B
O       41.858454   48.546312   19.969929   PTP1B
N       42.261080   50.272444   21.276880   PTP1B
H       42.966489   50.554052   20.619493   PTP1B
H       42.115189   50.769181   22.141590   PTP1B
C       40.121910   47.115809   23.966410   PTP1B
O       39.047950   47.685257   24.142933   PTP1B
N       40.407224   45.945465   24.550071   PTP1B
H       41.288033   45.524398   24.282264   PTP1B
C       39.788653   45.429870   25.780415   PTP1B
H       39.416805   46.287992   26.338660   PTP1B
C       38.579096   44.490268   25.540460   PTP1B
H       38.038043   44.426516   26.485454   PTP1B
O       38.987156   43.170938   25.218442   PTP1B
H       39.562160   42.939493   25.961935   PTP1B
C       37.566603   44.935904   24.487512   PTP1B
H       36.749545   44.218252   24.444568   PTP1B
H       37.169586   45.911971   24.768406   PTP1B
H       38.039973   45.009300   23.510043   PTP1B
C       40.807699   44.728365   26.698058   PTP1B
O       40.386104   44.027642   27.616221   PTP1B
N       42.125840   44.843055   26.477356   PTP1B
H       42.464929   45.367767   25.677840   PTP1B
C       43.137553   44.347314   27.422766   PTP1B
H       42.868855   43.341561   27.746729   PTP1B
C       44.536000   44.282000   26.795000   PTP1B
H       44.791000   45.276000   26.363000   PTP1B
H       45.283000   44.096000   27.598000   PTP1B
S       44.648000   43.041000   25.491000   PTP1B
H       45.923000   43.259000   25.163000   PTP1B
C       43.189000   45.217000   28.683000   PTP1B
O       43.337000   44.665000   29.770000   PTP1B
N       43.067000   46.534000   28.552000   PTP1B
H       42.967000   47.002000   27.675000   PTP1B
C       43.074000   47.391000   29.724000   PTP1B
H       43.155000   48.414000   29.384000   PTP1B
H       43.883000   47.071000   30.367000   PTP1B
C       41.777000   47.256000   30.501000   PTP1B
O       41.748000   47.447000   31.716000   PTP1B
N       40.695000   46.943000   29.790000   PTP1B
H       40.702000   46.819000   28.799000   PTP1B
C       39.386000   46.752000   30.413000   PTP1B
H       39.220000   47.546000   31.131000   PTP1B
C       38.290000   46.623000   29.347000   PTP1B
H       38.543000   45.755000   28.700000   PTP1B
H       37.321000   46.391000   29.837000   PTP1B
N       37.554000   47.771000   27.226000   PTP1B
C       38.151000   47.826000   28.468000   PTP1B
C       37.568000   48.974000   26.680000   PTP1B
H       37.164000   49.212000   25.693000   PTP1B
N       38.151000   49.808000   27.523000   PTP1B
H       38.311000   50.780000   27.353000   PTP1B
C       38.524000   49.116000   28.649000   PTP1B
H       39.030000   49.581000   29.484000   PTP1B
C       39.459000   45.454000   31.193000   PTP1B
O       38.970000   45.348000   32.319000   PTP1B
N       40.084000   44.462000   30.569000   PTP1B
H       40.490000   44.543000   29.660000   PTP1B
C       40.227000   43.155000   31.176000   PTP1B
H       39.223000   42.806000   31.386000   PTP1B
C       40.955000   42.213000   30.217000   PTP1B
H       40.331000   42.064000   29.309000   PTP1B
H       41.920000   42.650000   29.882000   PTP1B
C       41.203000   40.845000   30.776000   PTP1B
C       42.370000   40.571000   31.476000   PTP1B
H       43.110000   41.348000   31.607000   PTP1B
C       42.604000   39.302000   32.009000   PTP1B
H       43.515000   39.105000   32.557000   PTP1B
C       41.658000   38.291000   31.839000   PTP1B
H       41.826000   37.307000   32.254000   PTP1B
C       40.265000   39.828000   30.612000   PTP1B
H       39.359000   40.013000   30.051000   PTP1B
C       40.486000   38.559000   31.138000   PTP1B
H       39.746000   37.783000   31.000000   PTP1B
C       40.954000   43.249000   32.508000   PTP1B
O       40.482000   42.708000   33.507000   PTP1B
N       42.080000   43.955000   32.548000   PTP1B
H       42.490000   44.439000   31.779000   PTP1B
C       42.813000   44.059000   33.804000   PTP1B
H       42.803000   43.074000   34.254000   PTP1B
C       44.274000   44.447000   33.549000   PTP1B
H       44.280000   45.312000   32.849000   PTP1B
H       44.743000   44.795000   34.495000   PTP1B
C       45.019000   43.315000   32.928000   PTP1B
C       45.408000   43.200000   31.628000   PTP1B
H       45.303000   43.981000   30.887000   PTP1B
N       45.987000   41.967000   31.414000   PTP1B
H       46.375000   41.646000   30.577000   PTP1B
C       45.981000   41.264000   32.590000   PTP1B
C       45.381000   42.085000   33.568000   PTP1B
C       45.251000   41.595000   34.879000   PTP1B
H       44.794000   42.181000   35.665000   PTP1B
C       45.718000   40.316000   35.166000   PTP1B
H       45.621000   39.928000   36.170000   PTP1B
C       46.452000   39.973000   32.879000   PTP1B
H       46.912000   39.345000   32.132000   PTP1B
C       46.311000   39.520000   34.169000   PTP1B
H       46.664000   38.529000   34.417000   PTP1B
C       42.153000   45.002000   34.791000   PTP1B
O       42.350000   44.879000   36.005000   PTP1B
N       41.363000   45.941000   34.285000   PTP1B
H       41.180000   46.103000   33.319000   PTP1B
C       40.670000   46.853000   35.179000   PTP1B
H       41.361000   47.271000   35.901000   PTP1B
C       39.916000   47.929000   34.411000   PTP1B
H       40.659000   48.660000   34.016000   PTP1B
H       39.425000   47.481000   33.518000   PTP1B
C       38.902000   48.645000   35.284000   PTP1B
H       38.140000   47.924000   35.632000   PTP1B
H       39.392000   49.110000   36.162000   PTP1B
C       38.140000   49.715000   34.543000   PTP1B
O       38.297000   49.806000   33.306000   PTP1B
O       37.377000   50.455000   35.199000   PTP1B
C       39.667000   46.013000   35.949000   PTP1B
O       39.460000   46.216000   37.151000   PTP1B
N       39.040000   45.066000   35.252000   PTP1B
H       39.184000   44.879000   34.282000   PTP1B
C       38.059000   44.203000   35.890000   PTP1B
H       37.329000   44.839000   36.376000   PTP1B
C       37.388000   43.304000   34.854000   PTP1B
H       36.785000   43.968000   34.191000   PTP1B
H       38.166000   42.841000   34.207000   PTP1B
C       36.481000   42.246000   35.451000   PTP1B
H       37.070000   41.538000   36.072000   PTP1B
H       35.729000   42.729000   36.113000   PTP1B
S       35.621000   41.295000   34.180000   PTP1B
C       36.965000   40.311000   33.499000   PTP1B
H       36.602000   39.659000   32.676000   PTP1B
H       37.768000   40.962000   33.090000   PTP1B
H       37.417000   39.658000   34.277000   PTP1B
C       38.728000   43.363000   36.970000   PTP1B
O       38.253000   43.313000   38.106000   PTP1B
N       39.828000   42.703000   36.616000   PTP1B
H       40.236000   42.711000   35.707000   PTP1B
C       40.539000   41.887000   37.586000   PTP1B
H       39.889000   41.078000   37.894000   PTP1B
C       41.857000   41.325000   37.005000   PTP1B
H       42.314000   42.124000   36.371000   PTP1B
C       42.805000   40.968000   38.134000   PTP1B
H       43.740000   40.527000   37.727000   PTP1B
H       43.092000   41.862000   38.726000   PTP1B
H       42.341000   40.223000   38.815000   PTP1B
C       41.565000   40.073000   36.152000   PTP1B
H       42.508000   39.636000   35.761000   PTP1B
H       41.046000   39.300000   36.759000   PTP1B
H       40.924000   40.321000   35.281000   PTP1B
C       40.836000   42.732000   38.822000   PTP1B
O       40.619000   42.290000   39.945000   PTP1B
N       41.311000   43.956000   38.615000   PTP1B
H       41.488000   44.347000   37.715000   PTP1B
C       41.612000   44.832000   39.736000   PTP1B
H       42.245000   44.284000   40.424000   PTP1B
C       42.298000   46.124000   39.269000   PTP1B
H       43.241000   45.841000   38.751000   PTP1B
H       41.661000   46.640000   38.519000   PTP1B
C       42.642000   47.025000   40.414000   PTP1B
C       41.804000   47.900000   41.057000   PTP1B
H       40.795000   48.123000   40.738000   PTP1B
N       42.418000   48.412000   42.178000   PTP1B
H       42.020000   49.024000   42.827000   PTP1B
C       43.678000   47.885000   42.275000   PTP1B
C       43.859000   47.010000   41.175000   PTP1B
C       45.081000   46.338000   41.038000   PTP1B
H       45.273000   45.666000   40.212000   PTP1B
C       46.073000   46.554000   41.994000   PTP1B
H       47.022000   46.044000   41.900000   PTP1B
C       44.675000   48.101000   43.232000   PTP1B
H       44.536000   48.767000   44.070000   PTP1B
C       45.862000   47.427000   43.077000   PTP1B
H       46.648000   47.575000   43.804000   PTP1B
C       40.341000   45.186000   40.491000   PTP1B
O       40.267000   45.014000   41.706000   PTP1B
N       39.341000   45.680000   39.770000   PTP1B
H       39.364000   45.817000   38.784000   PTP1B
C       38.085000   46.074000   40.394000   PTP1B
H       38.333000   46.830000   41.128000   PTP1B
C       37.170000   46.718000   39.358000   PTP1B
H       37.359000   46.228000   38.375000   PTP1B
H       36.107000   46.502000   39.607000   PTP1B
C       37.393000   48.206000   39.232000   PTP1B
H       36.856000   48.730000   40.044000   PTP1B
H       38.472000   48.452000   39.290000   PTP1B
C       36.844000   48.780000   37.947000   PTP1B
O       36.012000   48.117000   37.300000   PTP1B
O       37.245000   49.904000   37.589000   PTP1B
C       37.354000   44.961000   41.123000   PTP1B
O       36.746000   45.205000   42.157000   PTP1B
N       37.423000   43.741000   40.602000   PTP1B
H       37.917000   43.503000   39.768000   PTP1B
C       36.749000   42.617000   41.247000   PTP1B
H       35.872000   43.028000   41.732000   PTP1B
C       36.330000   41.571000   40.210000   PTP1B
H       37.259000   41.244000   39.688000   PTP1B
H       35.935000   40.671000   40.733000   PTP1B
C       35.329000   42.084000   39.186000   PTP1B
H       35.802000   42.846000   38.530000   PTP1B
H       34.968000   41.257000   38.541000   PTP1B
C       34.128000   42.760000   39.827000   PTP1B
O       33.424000   42.165000   40.648000   PTP1B
N       33.886000   44.010000   39.450000   PTP1B
H       33.104000   44.463000   39.868000   PTP1B
H       34.466000   44.442000   38.768000   PTP1B
C       37.601000   41.955000   42.323000   PTP1B
O       37.136000   41.051000   43.021000   PTP1B
N       38.843000   42.414000   42.463000   PTP1B
H       39.221000   43.148000   41.901000   PTP1B
C       39.753000   41.869000   43.462000   PTP1B
H       40.690000   42.404000   43.363000   PTP1B
C       39.171000   42.041000   44.871000   PTP1B
H       38.216000   41.467000   44.904000   PTP1B
H       39.852000   41.557000   45.606000   PTP1B
C       38.895000   43.491000   45.262000   PTP1B
H       39.842000   44.073000   45.196000   PTP1B
H       38.181000   43.934000   44.530000   PTP1B
C       38.340000   43.578000   46.687000   PTP1B
H       37.510000   42.842000   46.787000   PTP1B
H       39.146000   43.270000   47.393000   PTP1B
C       37.852000   44.984000   47.028000   PTP1B
H       37.006000   45.275000   46.366000   PTP1B
H       37.505000   45.032000   48.084000   PTP1B
N       38.915000   46.010000   46.864000   PTP1B
H       38.542000   46.951000   47.104000   PTP1B
H       39.714000   45.785000   47.490000   PTP1B
H       39.244000   46.012000   45.877000   PTP1B
C       40.041000   40.399000   43.206000   PTP1B
O       40.126000   39.596000   44.138000   PTP1B
N       40.193000   40.042000   41.940000   PTP1B
H       40.126000   40.658000   41.155000   PTP1B
C       40.483000   38.659000   41.589000   PTP1B
H       39.836000   38.052000   42.209000   PTP1B
C       40.247000   38.432000   40.099000   PTP1B
H       40.753000   39.252000   39.540000   PTP1B
H       40.716000   37.476000   39.773000   PTP1B
O       38.863000   38.455000   39.788000   PTP1B
H       38.789000   38.532000   38.828000   PTP1B
C       41.925000   38.289000   41.937000   PTP1B
O       42.843000   39.103000   41.805000   PTP1B
N       42.105000   37.054000   42.386000   PTP1B
H       41.335000   36.429000   42.491000   PTP1B
C       43.412000   36.543000   42.747000   PTP1B
H       44.084000   37.374000   42.928000   PTP1B
C       43.274000   35.639000   43.973000   PTP1B
H       43.130000   36.316000   44.849000   PTP1B
H       42.340000   35.041000   43.891000   PTP1B
C       44.456000   34.728000   44.280000   PTP1B
H       44.160000   34.025000   45.089000   PTP1B
H       44.663000   34.090000   43.390000   PTP1B
C       45.711000   35.501000   44.616000   PTP1B
H       46.128000   35.952000   43.686000   PTP1B
H       45.505000   36.317000   45.348000   PTP1B
N       46.710000   34.631000   45.220000   PTP1B
H       46.324000   33.772000   45.575000   PTP1B
C       48.002000   34.927000   45.301000   PTP1B
N       48.446000   36.074000   44.812000   PTP1B
H       49.411000   36.296000   44.843000   PTP1B
H       47.784000   36.624000   44.298000   PTP1B
N       48.853000   34.072000   45.861000   PTP1B
H       49.798000   34.334000   45.997000   PTP1B
H       48.462000   33.281000   46.313000   PTP1B
C       43.988000   35.765000   41.566000   PTP1B
O       45.186000   35.828000   41.293000   PTP1B
N       43.122000   35.041000   40.861000   PTP1B
H       42.142000   34.996000   41.053000   PTP1B
C       43.577000   34.249000   39.733000   PTP1B
H       43.395000   33.224000   40.026000   PTP1B
H       44.623000   34.500000   39.620000   PTP1B
C       42.894000   34.484000   38.402000   PTP1B
O       41.774000   34.976000   38.350000   PTP1B
N       43.600000   34.149000   37.322000   PTP1B
H       44.529000   33.794000   37.386000   PTP1B
C       43.092000   34.267000   35.961000   PTP1B
H       42.024000   34.444000   35.984000   PTP1B
C       43.854000   35.321000   35.131000   PTP1B
H       44.947000   35.131000   35.266000   PTP1B
C       43.487000   35.176000   33.668000   PTP1B
H       43.999000   35.955000   33.063000   PTP1B
H       43.794000   34.189000   33.264000   PTP1B
H       42.392000   35.294000   33.524000   PTP1B
C       43.509000   36.716000   35.597000   PTP1B
H       44.026000   37.477000   34.975000   PTP1B
H       42.414000   36.891000   35.526000   PTP1B
H       43.820000   36.876000   36.650000   PTP1B
C       43.316000   32.908000   35.309000   PTP1B
O       44.444000   32.410000   35.270000   PTP1B
N       42.245000   32.305000   34.812000   PTP1B
H       41.319000   32.673000   34.837000   PTP1B
C       42.357000   31.015000   34.172000   PTP1B
H       43.361000   30.657000   34.360000   PTP1B
C       41.313000   30.022000   34.759000   PTP1B
H       40.300000   30.469000   34.608000   PTP1B
C       41.387000   28.688000   34.033000   PTP1B
H       40.668000   27.966000   34.478000   PTP1B
H       41.129000   28.791000   32.959000   PTP1B
H       42.406000   28.253000   34.114000   PTP1B
C       41.568000   29.829000   36.244000   PTP1B
H       40.856000   29.092000   36.672000   PTP1B
H       42.602000   29.459000   36.418000   PTP1B
H       41.440000   30.781000   36.801000   PTP1B
C       42.178000   31.104000   32.660000   PTP1B
O       41.121000   31.498000   32.171000   PTP1B
N       43.238000   30.767000   31.930000   PTP1B
H       44.121000   30.508000   32.316000   PTP1B
C       43.190000   30.750000   30.489000   PTP1B
H       42.258000   31.205000   30.178000   PTP1B
C       44.433000   31.466000   29.961000   PTP1B
H       44.586000   32.366000   30.602000   PTP1B
H       45.325000   30.819000   30.115000   PTP1B
C       44.288000   31.892000   28.498000   PTP1B
H       44.726000   31.123000   27.827000   PTP1B
H       43.210000   31.988000   28.242000   PTP1B
S       45.108000   33.456000   28.158000   PTP1B
C       46.080000   32.922000   26.741000   PTP1B
H       46.702000   33.755000   26.350000   PTP1B
H       46.761000   32.087000   27.016000   PTP1B
H       45.424000   32.570000   25.916000   PTP1B
C       43.178000   29.313000   30.012000   PTP1B
O       43.975000   28.485000   30.433000   PTP1B
N       42.228000   28.996000   29.134000   PTP1B
H       41.581000   29.648000   28.744000   PTP1B
C       42.057000   27.628000   28.662000   PTP1B
H       42.804000   27.044000   29.184000   PTP1B
C       40.636000   27.157000   29.000000   PTP1B
H       39.930000   27.827000   28.457000   PTP1B
H       40.482000   26.139000   28.577000   PTP1B
C       40.266000   27.170000   30.487000   PTP1B
H       40.481000   28.184000   30.903000   PTP1B
C       38.791000   26.849000   30.675000   PTP1B
H       38.535000   26.812000   31.756000   PTP1B
H       38.157000   27.624000   30.193000   PTP1B
H       38.543000   25.864000   30.226000   PTP1B
C       41.139000   26.171000   31.215000   PTP1B
H       40.904000   26.173000   32.302000   PTP1B
H       40.983000   25.140000   30.839000   PTP1B
H       42.213000   26.430000   31.091000   PTP1B
C       42.306000   27.466000   27.174000   PTP1B
O       41.823000   26.526000   26.536000   PTP1B
N       43.052108   28.393498   26.567681   PTP1B
H       43.481496   29.074599   27.175491   PTP1B
C       43.432267   28.375549   25.151980   PTP1B
H       43.414111   27.338737   24.809356   PTP1B
C       42.420238   29.179992   24.300083   PTP1B
H       42.740289   29.152105   23.260168   PTP1B
H       41.457460   28.682159   24.359413   PTP1B
C       42.156868   30.638666   24.631829   PTP1B
O       41.150678   31.176708   24.198467   PTP1B
N       42.980363   31.335733   25.375401   PTP1B
H       42.685437   32.260540   25.636276   PTP1B
H       43.861706   30.934264   25.674273   PTP1B
C       44.865196   28.863021   24.927607   PTP1B
O       45.320808   29.779255   25.617396   PTP1B
N       45.560304   28.317701   23.926959   PTP1B
H       45.046092   27.646222   23.352518   PTP1B
C       46.778448   28.944828   23.386823   PTP1B
H       47.422580   29.237034   24.215032   PTP1B
C       47.544687   27.944517   22.504383   PTP1B
H       46.842288   27.359919   21.910687   PTP1B
H       48.202863   28.488674   21.826515   PTP1B
C       48.420365   27.011576   23.355565   PTP1B
H       49.232356   27.598125   23.787326   PTP1B
H       47.835601   26.586980   24.173523   PTP1B
C       49.028144   25.875591   22.522702   PTP1B
H       49.336523   26.249724   21.545325   PTP1B
H       49.919606   25.513929   23.040350   PTP1B
N       48.091842   24.746264   22.404165   PTP1B
H       47.962108   24.212205   23.257969   PTP1B
C       47.516066   24.243761   21.328157   PTP1B
N       47.669181   24.722220   20.127082   PTP1B
H       47.137343   24.261177   19.385753   PTP1B
H       48.233904   25.526990   19.955052   PTP1B
N       46.732089   23.221791   21.417298   PTP1B
H       46.351712   22.889678   20.533287   PTP1B
H       46.301185   22.910851   22.276126   PTP1B
C       46.415270   30.234811   22.639831   PTP1B
O       45.299385   30.395299   22.150723   PTP1B
N       47.355133   31.181975   22.600490   PTP1B
H       48.239746   30.964908   23.030703   PTP1B
C       47.182251   32.520500   21.997514   PTP1B
H       46.362725   33.025615   22.509049   PTP1B
C       48.451723   33.377107   22.187356   PTP1B
H       49.291030   32.889752   21.689754   PTP1B
C       48.288294   34.788044   21.617685   PTP1B
H       49.188321   35.372677   21.820711   PTP1B
H       48.150654   34.746005   20.540170   PTP1B
H       47.435571   35.288593   22.076437   PTP1B
C       48.778046   33.517483   23.679280   PTP1B
H       49.678338   34.121143   23.797421   PTP1B
H       47.957161   34.015822   24.194725   PTP1B
H       48.972380   32.549177   24.135576   PTP1B
C       46.773621   32.394073   20.526239   PTP1B
O       45.737345   32.922663   20.120693   PTP1B
N       47.534327   31.613144   19.754225   PTP1B
H       48.349772   31.199791   20.181359   PTP1B
C       47.103300   31.025781   18.485643   PTP1B
H       46.207065   31.538002   18.139642   PTP1B
C       48.200594   31.210119   17.422639   PTP1B
H       48.503147   32.257435   17.390241   PTP1B
H       49.068834   30.605239   17.689579   PTP1B
C       47.704809   30.797795   16.029293   PTP1B
H       47.272616   29.800607   16.088642   PTP1B
H       46.923589   31.488809   15.716177   PTP1B
S       48.969148   30.723384   14.737126   PTP1B
C       49.222361   32.484355   14.387433   PTP1B
H       50.004363   32.592881   13.634884   PTP1B
H       48.299877   32.919419   14.002268   PTP1B
H       49.527969   33.006168   15.294251   PTP1B
C       46.771700   29.536280   18.681410   PTP1B
O       47.500366   28.806923   19.348013   PTP1B
N       45.695283   29.086408   18.041574   PTP1B
H       45.195639   29.764697   17.481383   PTP1B
C       45.342833   27.674577   17.813386   PTP1B
H       46.197615   27.023088   18.009495   PTP1B
C       44.173305   27.250714   18.715725   PTP1B
H       43.377539   27.984231   18.619894   PTP1B
H       43.784733   26.292379   18.371224   PTP1B
C       44.560582   27.122271   20.194385   PTP1B
H       45.291800   26.319926   20.301240   PTP1B
H       45.020841   28.056338   20.518888   PTP1B
C       43.357957   26.839743   21.103069   PTP1B
O       42.240172   26.567102   20.603434   PTP1B
O       43.508529   26.957344   22.340363   PTP1B
C       44.949222   27.550779   16.336059   PTP1B
O       44.259626   28.448462   15.844331   PTP1B
N       45.426157   26.519479   15.623158   PTP1B
H       45.813729   25.770275   16.202926   PTP1B
C       45.401721   26.342570   14.148963   PTP1B
H       46.365705   25.929752   13.849173   PTP1B
C       44.329699   25.309197   13.746503   PTP1B
H       43.429321   25.468710   14.343003   PTP1B
H       44.071677   25.442243   12.694107   PTP1B
C       44.841307   23.869141   13.924960   PTP1B
H       45.652359   23.687151   13.218123   PTP1B
H       45.234222   23.748330   14.933557   PTP1B
C       43.726429   22.839729   13.689735   PTP1B
H       42.904407   23.059741   14.372894   PTP1B
H       43.360831   22.921573   12.664587   PTP1B
C       44.244632   21.415572   13.943194   PTP1B
H       44.903727   21.118660   13.121924   PTP1B
H       44.839453   21.424229   14.860793   PTP1B
N       43.128172   20.451166   14.097125   PTP1B
H       43.458639   19.531643   14.374416   PTP1B
H       42.513933   20.763883   14.850760   PTP1B
H       42.580738   20.366496   13.254369   PTP1B
C       45.263808   27.663236   13.368468   PTP1B
O       44.167628   28.082770   12.989729   PTP1B
N       46.395696   28.343787   13.171056   PTP1B
H       47.240921   27.949098   13.553902   PTP1B
C       46.532409   29.547943   12.337808   PTP1B
H       46.128064   29.338845   11.346739   PTP1B
H       47.592404   29.772115   12.214256   PTP1B
C       45.848858   30.824032   12.851341   PTP1B
O       46.051806   31.886618   12.275881   PTP1B
N       45.021411   30.756707   13.900878   PTP1B
H       44.895991   29.853225   14.341766   PTP1B
C       44.072125   31.822138   14.247843   PTP1B
H       44.308296   32.706934   13.655207   PTP1B
C       42.654231   31.404395   13.828623   PTP1B
H       41.937319   32.136440   14.202993   PTP1B
H       42.599389   31.399815   12.738456   PTP1B
O       42.304661   30.113310   14.300918   PTP1B
H       42.837521   29.460363   13.805527   PTP1B
C       44.159573   32.251264   15.718539   PTP1B
O       44.114028   31.430453   16.641354   PTP1B
N       44.297323   33.563217   15.938678   PTP1B
H       44.368240   34.161010   15.127858   PTP1B
C       44.472464   34.202277   17.248037   PTP1B
H       45.249402   33.668241   17.792080   PTP1B
C       44.933232   35.666532   17.064648   PTP1B
H       44.342750   36.131066   16.273453   PTP1B
H       44.709874   36.210822   17.983965   PTP1B
C       46.430219   35.899783   16.767957   PTP1B
H       46.564216   36.971124   16.619120   PTP1B
C       47.311530   35.484446   17.944868   PTP1B
H       48.340027   35.794741   17.755092   PTP1B
H       46.967053   35.979874   18.853669   PTP1B
H       47.292395   34.406264   18.089170   PTP1B
C       46.929062   35.191128   15.508310   PTP1B
H       47.952005   35.509080   15.300917   PTP1B
H       46.923495   34.111506   15.645695   PTP1B
H       46.308816   35.465453   14.655433   PTP1B
C       43.186281   34.123784   18.089348   PTP1B
O       42.248823   34.909108   17.917928   PTP1B
N       43.152055   33.174445   19.028724   PTP1B
H       44.027284   32.672318   19.160671   PTP1B
C       42.075436   32.957079   20.006434   PTP1B
H       41.132908   32.806354   19.483038   PTP1B
C       42.397092   31.718469   20.861981   PTP1B
H       43.325586   31.906772   21.402679   PTP1B
H       41.614531   31.595422   21.610164   PTP1B
C       42.554057   30.388248   20.104236   PTP1B
H       43.349302   30.466691   19.362817   PTP1B
H       42.874093   29.649101   20.837866   PTP1B
C       41.256462   29.862867   19.460386   PTP1B
H       41.267907   28.772086   19.498541   PTP1B
H       40.405742   30.185638   20.061059   PTP1B
C       41.034506   30.296234   18.001986   PTP1B
H       40.013695   30.024526   17.719989   PTP1B
H       41.131704   31.382173   17.924701   PTP1B
N       41.983016   29.638029   17.072724   PTP1B
H       41.763156   29.800629   16.091117   PTP1B
H       42.923792   30.014821   17.166177   PTP1B
H       42.048518   28.639558   17.214307   PTP1B
C       41.878667   34.169845   20.919593   PTP1B
O       40.737739   34.513505   21.227921   PTP1B
N       42.976968   34.782354   21.355184   PTP1B
H       43.862519   34.440611   21.000387   PTP1B
C       43.057239   35.827438   22.374476   PTP1B
H       42.106779   36.356474   22.460256   PTP1B
C       43.358151   35.107929   23.692886   PTP1B
H       42.610768   34.331482   23.865800   PTP1B
H       44.349074   34.649779   23.651425   PTP1B
S       43.294264   36.287962   25.053436   PTP1B
H       44.402359   37.000149   24.762681   PTP1B
C       44.171135   36.834153   22.026132   PTP1B
O       45.123792   36.455008   21.347690   PTP1B
N       44.072000   38.097000   22.459000   PTP1B
H       43.244000   38.441000   22.902000   PTP1B
C       45.188000   39.033000   22.406000   PTP1B
H       45.686000   38.982000   21.445000   PTP1B
C       44.689000   40.451000   22.626000   PTP1B
H       43.960000   40.717000   21.831000   PTP1B
H       44.174000   40.545000   23.607000   PTP1B
H       45.520000   41.188000   22.590000   PTP1B
C       46.244000   38.683000   23.459000   PTP1B
O       45.917000   38.149000   24.526000   PTP1B
N       47.513000   38.949000   23.146000   PTP1B
H       47.808000   39.321000   22.268000   PTP1B
C       48.597000   38.708000   24.095000   PTP1B
H       48.473000   37.749000   24.584000   PTP1B
C       49.959000   38.918000   23.429000   PTP1B
H       49.983000   38.260000   22.530000   PTP1B
H       50.027000   39.963000   23.050000   PTP1B
C       51.139000   38.586000   24.341000   PTP1B
H       52.100000   38.782000   23.819000   PTP1B
H       51.116000   39.211000   25.257000   PTP1B
C       51.141000   37.124000   24.733000   PTP1B
O       51.082000   36.239000   23.879000   PTP1B
N       51.208000   36.862000   26.026000   PTP1B
H       51.214000   35.902000   26.291000   PTP1B
H       51.233000   37.609000   26.681000   PTP1B
C       48.368000   39.794000   25.146000   PTP1B
O       48.827000   40.929000   24.988000   PTP1B
N       47.654000   39.455000   26.216000   PTP1B
H       47.293000   38.541000   26.395000   PTP1B
C       47.338000   40.444000   27.244000   PTP1B
H       47.424000   41.391000   26.725000   PTP1B
C       45.873000   40.265000   27.694000   PTP1B
H       45.620000   41.056000   28.433000   PTP1B
H       45.180000   40.386000   26.833000   PTP1B
C       45.558000   38.949000   28.375000   PTP1B
C       45.646000   38.822000   29.757000   PTP1B
H       45.983000   39.659000   30.353000   PTP1B
C       45.326000   37.619000   30.397000   PTP1B
H       45.403000   37.530000   31.471000   PTP1B
C       44.914000   36.530000   29.645000   PTP1B
O       44.582000   35.353000   30.285000   PTP1B
H       44.256000   34.745000   29.618000   PTP1B
C       45.144000   37.834000   27.635000   PTP1B
H       45.106000   37.886000   26.556000   PTP1B
C       44.823000   36.628000   28.264000   PTP1B
H       44.527000   35.776000   27.670000   PTP1B
C       48.263000   40.512000   28.462000   PTP1B
O       48.036000   41.317000   29.368000   PTP1B
N       49.298000   39.678000   28.487000   PTP1B
H       49.504000   39.013000   27.773000   PTP1B
C       50.233000   39.689000   29.609000   PTP1B
H       50.088000   40.609000   30.163000   PTP1B
C       50.012000   38.464000   30.503000   PTP1B
H       50.591000   38.617000   31.441000   PTP1B
H       48.941000   38.396000   30.793000   PTP1B
C       50.472000   37.168000   29.905000   PTP1B
C       51.667000   36.539000   30.124000   PTP1B
H       52.422000   36.891000   30.814000   PTP1B
N       51.744000   35.386000   29.377000   PTP1B
H       52.478000   34.741000   29.377000   PTP1B
C       50.587000   35.251000   28.654000   PTP1B
C       49.759000   36.359000   28.965000   PTP1B
C       48.502000   36.462000   28.350000   PTP1B
H       47.835000   37.289000   28.551000   PTP1B
C       48.117000   35.472000   27.453000   PTP1B
H       47.153000   35.540000   26.968000   PTP1B
C       50.197000   34.255000   27.753000   PTP1B
H       50.824000   33.409000   27.518000   PTP1B
C       48.965000   34.383000   27.163000   PTP1B
H       48.643000   33.629000   26.459000   PTP1B
C       51.656000   39.712000   29.080000   PTP1B
O       51.938000   39.172000   28.014000   PTP1B
N       52.578000   40.337000   29.825000   PTP1B
C       52.392000   40.930000   31.162000   PTP1B
H       51.844000   41.895000   31.254000   PTP1B
H       51.877000   40.132000   31.745000   PTP1B
C       53.979000   40.423000   29.406000   PTP1B
H       54.042000   40.856000   28.414000   PTP1B
C       54.572000   41.409000   30.411000   PTP1B
H       54.390000   42.447000   30.052000   PTP1B
H       55.661000   41.266000   30.561000   PTP1B
C       53.816000   41.093000   31.653000   PTP1B
H       53.794000   41.936000   32.371000   PTP1B
H       54.271000   40.201000   32.142000   PTP1B
C       54.683000   39.055000   29.404000   PTP1B
O       54.543000   38.267000   30.341000   PTP1B
N       55.420000   38.782000   28.331000   PTP1B
H       55.528000   39.421000   27.571000   PTP1B
C       56.137000   37.525000   28.168000   PTP1B
H       55.568000   36.781000   28.712000   PTP1B
C       56.185000   37.154000   26.678000   PTP1B
H       56.538000   38.059000   26.132000   PTP1B
H       56.962000   36.372000   26.517000   PTP1B
C       54.821000   36.713000   26.142000   PTP1B
H       54.581000   35.686000   26.491000   PTP1B
H       54.020000   37.390000   26.502000   PTP1B
C       54.747000   36.661000   24.624000   PTP1B
O       54.760000   37.700000   23.954000   PTP1B
N       54.661000   35.450000   24.071000   PTP1B
H       54.617000   35.411000   23.077000   PTP1B
H       54.628000   34.643000   24.651000   PTP1B
C       57.545000   37.557000   28.766000   PTP1B
O       58.137000   36.507000   29.014000   PTP1B
N       58.081000   38.754000   29.001000   PTP1B
H       57.632000   39.622000   28.796000   PTP1B
C       59.409000   38.869000   29.595000   PTP1B
H       59.667000   37.885000   29.968000   PTP1B
C       60.437000   39.311000   28.536000   PTP1B
H       60.037000   40.234000   28.055000   PTP1B
H       61.379000   39.609000   29.048000   PTP1B
C       60.708000   38.260000   27.461000   PTP1B
H       61.062000   37.323000   27.948000   PTP1B
H       59.753000   38.022000   26.938000   PTP1B
C       61.758000   38.730000   26.463000   PTP1B
H       61.415000   39.692000   26.018000   PTP1B
H       62.699000   38.939000   27.022000   PTP1B
C       62.003000   37.688000   25.379000   PTP1B
H       62.350000   36.731000   25.829000   PTP1B
H       61.069000   37.490000   24.809000   PTP1B
N       63.041000   38.124000   24.400000   PTP1B
H       63.181000   37.388000   23.678000   PTP1B
H       62.736000   39.006000   23.940000   PTP1B
H       63.938000   38.292000   24.899000   PTP1B
C       59.435000   39.826000   30.781000   PTP1B
O       58.883000   40.923000   30.724000   PTP1B
N       60.100000   39.406000   31.853000   PTP1B
H       60.561000   38.525000   31.908000   PTP1B
C       60.215000   40.212000   33.062000   PTP1B
H       59.232000   40.212000   33.516000   PTP1B
C       61.227000   39.585000   34.027000   PTP1B
H       62.188000   39.444000   33.480000   PTP1B
H       61.449000   40.295000   34.855000   PTP1B
C       60.814000   38.252000   34.613000   PTP1B
H       61.270000   38.131000   35.613000   PTP1B
H       59.712000   38.183000   34.704000   PTP1B
C       61.302000   37.076000   33.796000   PTP1B
O       61.408000   37.209000   32.559000   PTP1B
O       61.570000   36.007000   34.389000   PTP1B
C       60.614000   41.663000   32.850000   PTP1B
O       60.095000   42.551000   33.525000   PTP1B
N       61.545000   41.904000   31.928000   PTP1B
H       61.962000   41.211000   31.347000   PTP1B
C       62.045000   43.260000   31.690000   PTP1B
H       62.053000   43.756000   32.652000   PTP1B
C       63.493000   43.221000   31.177000   PTP1B
H       63.840000   44.271000   31.037000   PTP1B
H       64.157000   42.781000   31.955000   PTP1B
C       63.687000   42.476000   29.874000   PTP1B
H       62.822000   42.660000   29.211000   PTP1B
H       64.614000   42.804000   29.363000   PTP1B
C       63.750000   40.966000   30.047000   PTP1B
O       63.317000   40.448000   31.094000   PTP1B
O       64.226000   40.286000   29.120000   PTP1B
C       61.191000   44.104000   30.753000   PTP1B
O       61.448000   45.304000   30.566000   PTP1B
N       60.179000   43.477000   30.163000   PTP1B
H       59.985000   42.507000   30.303000   PTP1B
C       59.264000   44.168000   29.255000   PTP1B
H       59.620000   45.183000   29.128000   PTP1B
C       59.141000   43.400000   27.935000   PTP1B
H       58.840000   42.357000   28.189000   PTP1B
H       58.304000   43.831000   27.342000   PTP1B
C       60.400000   43.339000   27.085000   PTP1B
H       61.269000   43.094000   27.738000   PTP1B
H       60.298000   42.513000   26.344000   PTP1B
C       60.649000   44.655000   26.389000   PTP1B
H       59.697000   44.988000   25.915000   PTP1B
H       60.918000   45.411000   27.163000   PTP1B
C       61.753000   44.520000   25.363000   PTP1B
H       62.694000   44.173000   25.846000   PTP1B
H       61.469000   43.786000   24.577000   PTP1B
N       62.026000   45.829000   24.701000   PTP1B
H       62.787000   45.722000   24.000000   PTP1B
H       61.164000   46.164000   24.226000   PTP1B
H       62.314000   46.525000   25.418000   PTP1B
C       57.882000   44.247000   29.903000   PTP1B
O       56.991000   43.474000   29.556000   PTP1B
N       57.686000   45.160000   30.847000   PTP1B
H       58.344000   45.822000   31.196000   PTP1B
C       56.374000   45.242000   31.474000   PTP1B
H       56.004000   44.240000   31.652000   PTP1B
C       56.436000   46.018000   32.794000   PTP1B
H       55.509000   45.796000   33.371000   PTP1B
H       57.279000   45.640000   33.414000   PTP1B
C       56.559000   47.529000   32.645000   PTP1B
H       55.920000   47.871000   31.811000   PTP1B
H       56.251000   48.046000   33.576000   PTP1B
C       57.958000   47.978000   32.293000   PTP1B
O       58.884000   47.129000   32.301000   PTP1B
O       58.129000   49.188000   32.025000   PTP1B
C       55.401000   45.920000   30.513000   PTP1B
O       55.817000   46.590000   29.562000   PTP1B
N       54.107000   45.733000   30.750000   PTP1B
H       53.738000   45.182000   31.495000   PTP1B
C       53.096000   46.349000   29.898000   PTP1B
H       53.600000   46.806000   29.056000   PTP1B
C       52.040000   45.330000   29.473000   PTP1B
H       51.543000   44.970000   30.404000   PTP1B
H       51.251000   45.842000   28.877000   PTP1B
C       52.576000   44.136000   28.721000   PTP1B
H       53.065000   44.461000   27.778000   PTP1B
H       53.344000   43.620000   29.337000   PTP1B
S       51.254000   42.980000   28.315000   PTP1B
C       50.645000   43.712000   26.859000   PTP1B
H       49.791000   43.131000   26.450000   PTP1B
H       50.292000   44.748000   27.051000   PTP1B
H       51.432000   43.759000   26.076000   PTP1B
C       52.404000   47.450000   30.668000   PTP1B
O       52.345000   47.414000   31.890000   PTP1B
N       51.889000   48.433000   29.947000   PTP1B
H       51.963000   48.496000   28.954000   PTP1B
C       51.153000   49.532000   30.563000   PTP1B
H       50.804000   49.190000   31.529000   PTP1B
C       51.994000   50.821000   30.657000   PTP1B
H       52.442000   50.938000   29.638000   PTP1B
C       51.121000   51.978000   31.128000   PTP1B
H       51.671000   52.939000   31.051000   PTP1B
H       50.206000   52.063000   30.505000   PTP1B
H       50.813000   51.839000   32.186000   PTP1B
C       53.150000   50.613000   31.636000   PTP1B
H       52.750000   50.347000   32.640000   PTP1B
H       53.766000   49.752000   31.289000   PTP1B
C       54.059000   51.820000   31.771000   PTP1B
H       54.909000   51.589000   32.449000   PTP1B
H       54.472000   52.112000   30.782000   PTP1B
H       53.509000   52.687000   32.193000   PTP1B
C       49.917000   49.813000   29.723000   PTP1B
O       50.015000   50.116000   28.536000   PTP1B
N       48.756000   49.690000   30.350000   PTP1B
H       48.685000   49.427000   31.311000   PTP1B
C       47.478000   49.927000   29.694000   PTP1B
H       47.631000   49.898000   28.622000   PTP1B
C       46.462000   48.920000   30.227000   PTP1B
H       46.321000   49.087000   31.317000   PTP1B
H       45.471000   49.058000   29.744000   PTP1B
C       46.902000   47.494000   30.072000   PTP1B
C       46.757000   46.835000   28.853000   PTP1B
H       46.278000   47.340000   28.026000   PTP1B
C       47.217000   45.530000   28.690000   PTP1B
H       47.103000   45.032000   27.738000   PTP1B
C       47.829000   44.872000   29.752000   PTP1B
H       48.196000   43.863000   29.628000   PTP1B
C       47.514000   46.823000   31.128000   PTP1B
H       47.616000   47.307000   32.089000   PTP1B
C       47.977000   45.520000   30.975000   PTP1B
H       48.449000   45.015000   31.806000   PTP1B
C       47.084000   51.352000   30.049000   PTP1B
O       46.553000   51.609000   31.129000   PTP1B
N       47.350000   52.272000   29.129000   PTP1B
H       47.740000   52.065000   28.236000   PTP1B
C       47.090000   53.693000   29.348000   PTP1B
H       47.659000   53.964000   30.228000   PTP1B
C       47.632000   54.503000   28.168000   PTP1B
H       46.897000   54.435000   27.333000   PTP1B
H       47.684000   55.581000   28.442000   PTP1B
C       48.990000   54.025000   27.675000   PTP1B
H       49.597000   53.688000   28.535000   PTP1B
H       48.880000   53.189000   26.957000   PTP1B
C       49.793000   55.129000   27.011000   PTP1B
O       50.335000   55.985000   27.744000   PTP1B
O       49.878000   55.146000   25.762000   PTP1B
C       45.642000   54.078000   29.610000   PTP1B
O       45.374000   54.938000   30.446000   PTP1B
N       44.709000   53.452000   28.903000   PTP1B
H       44.864000   52.748000   28.215000   PTP1B
C       43.296000   53.765000   29.089000   PTP1B
H       43.210000   54.833000   28.925000   PTP1B
C       42.456000   53.025000   28.044000   PTP1B
H       41.381000   53.176000   28.266000   PTP1B
H       42.661000   53.418000   27.029000   PTP1B
C       42.707000   51.529000   28.036000   PTP1B
O       43.838000   51.104000   28.352000   PTP1B
O       41.774000   50.776000   27.688000   PTP1B
C       42.768000   53.489000   30.507000   PTP1B
O       41.973000   54.270000   31.026000   PTP1B
N       43.208000   52.404000   31.144000   PTP1B
H       43.853000   51.736000   30.774000   PTP1B
C       42.746000   52.107000   32.503000   PTP1B
H       41.960000   52.824000   32.700000   PTP1B
C       42.216000   50.652000   32.627000   PTP1B
H       41.888000   50.531000   33.688000   PTP1B
O       43.280000   49.722000   32.387000   PTP1B
H       42.881000   48.849000   32.468000   PTP1B
C       41.089000   50.409000   31.621000   PTP1B
H       40.627000   49.411000   31.778000   PTP1B
H       40.293000   51.176000   31.738000   PTP1B
H       41.467000   50.457000   30.577000   PTP1B
C       43.829000   52.347000   33.557000   PTP1B
O       43.667000   51.985000   34.720000   PTP1B
N       44.935000   52.956000   33.131000   PTP1B
H       45.071000   53.219000   32.177000   PTP1B
C       46.048000   53.294000   34.017000   PTP1B
H       46.861000   53.550000   33.346000   PTP1B
C       45.645000   54.485000   34.890000   PTP1B
H       45.114000   55.217000   34.243000   PTP1B
H       44.936000   54.162000   35.679000   PTP1B
C       46.831000   55.186000   35.511000   PTP1B
O       47.763000   55.584000   34.815000   PTP1B
N       46.796000   55.354000   36.827000   PTP1B
H       47.566000   55.825000   37.249000   PTP1B
H       46.008000   55.042000   37.348000   PTP1B
C       46.522000   52.137000   34.900000   PTP1B
O       46.546000   52.246000   36.133000   PTP1B
N       46.911000   51.041000   34.256000   PTP1B
H       46.906000   50.960000   33.261000   PTP1B
C       47.384000   49.849000   34.953000   PTP1B
H       47.546000   50.145000   35.982000   PTP1B
C       46.353000   48.729000   34.832000   PTP1B
H       46.109000   48.622000   33.750000   PTP1B
H       46.824000   47.769000   35.138000   PTP1B
C       45.041000   48.899000   35.580000   PTP1B
H       44.614000   49.909000   35.366000   PTP1B
C       44.070000   47.839000   35.100000   PTP1B
H       43.113000   47.904000   35.662000   PTP1B
H       43.850000   47.971000   34.019000   PTP1B
H       44.492000   46.823000   35.251000   PTP1B
C       45.289000   48.801000   37.080000   PTP1B
H       44.338000   48.943000   37.638000   PTP1B
H       45.701000   47.812000   37.363000   PTP1B
H       46.005000   49.585000   37.408000   PTP1B
C       48.715000   49.347000   34.404000   PTP1B
O       48.949000   49.384000   33.196000   PTP1B
N       49.570000   48.856000   35.299000   PTP1B
H       49.366000   48.816000   36.276000   PTP1B
C       50.880000   48.335000   34.918000   PTP1B
H       50.999000   48.466000   33.849000   PTP1B
C       51.964000   49.057000   35.723000   PTP1B
H       51.824000   50.150000   35.555000   PTP1B
H       51.786000   48.882000   36.808000   PTP1B
C       53.412000   48.712000   35.383000   PTP1B
H       53.585000   47.629000   35.580000   PTP1B
H       53.579000   48.882000   34.295000   PTP1B
C       54.342000   49.573000   36.248000   PTP1B
H       54.200000   50.640000   35.963000   PTP1B
H       54.024000   49.467000   37.311000   PTP1B
C       55.810000   49.197000   36.119000   PTP1B
H       55.961000   48.124000   36.371000   PTP1B
H       56.167000   49.368000   35.080000   PTP1B
N       56.678000   50.003000   37.036000   PTP1B
H       57.673000   49.721000   36.924000   PTP1B
H       56.578000   51.013000   36.810000   PTP1B
H       56.383000   49.843000   38.020000   PTP1B
C       50.912000   46.832000   35.200000   PTP1B
O       50.515000   46.382000   36.274000   PTP1B
N       51.380000   46.052000   34.235000   PTP1B
H       51.715000   46.376000   33.353000   PTP1B
C       51.440000   44.604000   34.404000   PTP1B
H       51.144000   44.398000   35.425000   PTP1B
C       50.492000   43.932000   33.409000   PTP1B
H       49.501000   44.432000   33.509000   PTP1B
H       50.842000   44.146000   32.375000   PTP1B
C       50.281000   42.430000   33.579000   PTP1B
H       51.242000   41.901000   33.371000   PTP1B
C       49.815000   42.105000   34.992000   PTP1B
H       49.617000   41.017000   35.097000   PTP1B
H       50.590000   42.392000   35.735000   PTP1B
H       48.879000   42.652000   35.232000   PTP1B
C       49.262000   41.968000   32.559000   PTP1B
H       49.100000   40.872000   32.645000   PTP1B
H       48.282000   42.466000   32.704000   PTP1B
H       49.616000   42.187000   31.528000   PTP1B
C       52.866000   44.083000   34.223000   PTP1B
O       53.503000   44.344000   33.204000   PTP1B
N       53.352000   43.333000   35.212000   PTP1B
H       52.840000   43.083000   36.033000   PTP1B
C       54.712000   42.804000   35.169000   PTP1B
H       55.034000   42.986000   34.153000   PTP1B
C       55.593000   43.485000   36.227000   PTP1B
H       55.176000   43.183000   37.219000   PTP1B
O       55.472000   44.906000   36.110000   PTP1B
H       56.052000   45.270000   36.787000   PTP1B
C       57.054000   43.083000   36.043000   PTP1B
H       57.680000   43.479000   36.870000   PTP1B
H       57.154000   41.977000   36.039000   PTP1B
H       57.459000   43.472000   35.084000   PTP1B
C       54.832000   41.303000   35.399000   PTP1B
O       54.256000   40.758000   36.343000   PTP1B
N       55.589000   40.636000   34.533000   PTP1B
H       56.044000   41.045000   33.745000   PTP1B
C       55.816000   39.205000   34.680000   PTP1B
H       54.909000   38.738000   35.042000   PTP1B
C       56.357000   38.584000   33.389000   PTP1B
H       55.558000   38.680000   32.618000   PTP1B
H       57.212000   39.195000   33.024000   PTP1B
C       56.731000   37.109000   33.604000   PTP1B
H       57.421000   37.038000   34.480000   PTP1B
C       55.443000   36.340000   33.903000   PTP1B
H       55.655000   35.255000   34.019000   PTP1B
H       54.977000   36.708000   34.842000   PTP1B
H       54.711000   36.464000   33.076000   PTP1B
C       57.444000   36.519000   32.394000   PTP1B
H       57.718000   35.459000   32.586000   PTP1B
H       56.804000   36.542000   31.489000   PTP1B
H       58.376000   37.085000   32.177000   PTP1B
C       56.874000   39.063000   35.770000   PTP1B
O       58.019000   39.490000   35.593000   PTP1B
N       56.485000   38.470000   36.890000   PTP1B
H       55.561000   38.121000   37.031000   PTP1B
C       57.376000   38.273000   38.023000   PTP1B
H       58.146000   39.030000   37.950000   PTP1B
C       56.579000   38.347000   39.340000   PTP1B
H       55.814000   37.535000   39.250000   PTP1B
C       57.501000   38.153000   40.520000   PTP1B
H       56.918000   38.049000   41.459000   PTP1B
H       58.111000   37.233000   40.399000   PTP1B
H       58.189000   39.017000   40.633000   PTP1B
C       55.817000   39.679000   39.412000   PTP1B
H       55.075000   39.734000   38.584000   PTP1B
H       55.246000   39.717000   40.368000   PTP1B
C       56.685000   40.945000   39.354000   PTP1B
H       56.053000   41.852000   39.471000   PTP1B
H       57.440000   40.940000   40.169000   PTP1B
H       57.216000   41.020000   38.382000   PTP1B
C       58.076000   36.918000   37.915000   PTP1B
O       59.266000   36.797000   38.207000   PTP1B
N       57.331000   35.898000   37.501000   PTP1B
H       56.357000   35.961000   37.282000   PTP1B
C       57.895000   34.569000   37.330000   PTP1B
H       58.799000   34.685000   36.747000   PTP1B
C       58.159000   33.892000   38.676000   PTP1B
H       58.757000   32.971000   38.489000   PTP1B
H       58.772000   34.553000   39.329000   PTP1B
O       56.948000   33.531000   39.304000   PTP1B
H       57.170000   32.922000   40.020000   PTP1B
C       56.943000   33.718000   36.519000   PTP1B
O       55.760000   34.012000   36.418000   PTP1B
N       57.472000   32.642000   35.960000   PTP1B
H       58.423000   32.366000   36.065000   PTP1B
C       56.690000   31.753000   35.127000   PTP1B
H       55.654000   31.775000   35.442000   PTP1B
C       56.857000   32.186000   33.668000   PTP1B
H       56.288000   33.133000   33.519000   PTP1B
H       57.923000   32.437000   33.469000   PTP1B
C       56.396000   31.212000   32.603000   PTP1B
H       57.064000   30.332000   32.594000   PTP1B
H       55.356000   30.879000   32.793000   PTP1B
C       56.478000   31.826000   31.211000   PTP1B
O       57.483000   32.498000   30.907000   PTP1B
O       55.539000   31.642000   30.411000   PTP1B
C       57.199000   30.340000   35.349000   PTP1B
O       58.394000   30.121000   35.543000   PTP1B
N       56.282000   29.385000   35.335000   PTP1B
H       55.308000   29.521000   35.177000   PTP1B
C       56.630000   27.993000   35.559000   PTP1B
H       57.699000   27.881000   35.414000   PTP1B
C       56.148000   27.577000   36.950000   PTP1B
H       56.476000   28.333000   37.691000   PTP1B
H       55.042000   27.518000   36.978000   PTP1B
C       56.707000   26.248000   37.389000   PTP1B
O       56.620000   25.274000   36.610000   PTP1B
O       57.228000   26.180000   38.521000   PTP1B
C       55.951000   27.155000   34.485000   PTP1B
O       54.756000   26.868000   34.573000   PTP1B
N       56.717000   26.778000   33.465000   PTP1B
H       57.685000   27.005000   33.382000   PTP1B
C       56.192000   25.983000   32.359000   PTP1B
H       55.143000   26.234000   32.272000   PTP1B
C       56.976000   26.245000   31.062000   PTP1B
H       58.036000   25.993000   31.320000   PTP1B
C       56.382000   25.430000   29.918000   PTP1B
H       57.030000   25.489000   29.019000   PTP1B
H       56.293000   24.360000   30.199000   PTP1B
H       55.374000   25.806000   29.644000   PTP1B
C       56.937000   27.741000   30.726000   PTP1B
H       55.882000   28.071000   30.599000   PTP1B
H       57.360000   28.314000   31.583000   PTP1B
C       57.719000   28.108000   29.484000   PTP1B
H       57.700000   29.208000   29.327000   PTP1B
H       58.779000   27.788000   29.580000   PTP1B
H       57.285000   27.625000   28.583000   PTP1B
C       56.264000   24.496000   32.674000   PTP1B
O       57.309000   23.988000   33.082000   PTP1B
N       55.144000   23.805000   32.483000   PTP1B
H       54.299000   24.220000   32.150000   PTP1B
C       55.068000   22.378000   32.748000   PTP1B
H       56.075000   22.008000   32.901000   PTP1B
C       54.160000   22.104000   33.949000   PTP1B
H       53.114000   22.311000   33.624000   PTP1B
H       54.202000   21.019000   34.195000   PTP1B
C       54.482000   22.952000   35.173000   PTP1B
H       55.016000   23.874000   34.848000   PTP1B
H       53.529000   23.272000   35.653000   PTP1B
C       55.354000   22.218000   36.188000   PTP1B
H       56.209000   21.753000   35.646000   PTP1B
H       55.776000   22.972000   36.892000   PTP1B
C       54.549000   21.163000   36.948000   PTP1B
H       53.707000   21.638000   37.499000   PTP1B
H       54.129000   20.410000   36.245000   PTP1B
N       55.369000   20.418000   37.954000   PTP1B
H       54.779000   19.715000   38.444000   PTP1B
H       56.154000   19.935000   37.473000   PTP1B
H       55.756000   21.088000   38.649000   PTP1B
C       54.511000   21.680000   31.519000   PTP1B
O       54.062000   22.321000   30.568000   PTP1B
N       54.534000   20.357000   31.548000   PTP1B
H       54.874000   19.813000   32.315000   PTP1B
C       54.050000   19.570000   30.430000   PTP1B
H       54.769000   19.747000   29.641000   PTP1B
C       54.028000   18.091000   30.818000   PTP1B
H       53.172000   17.608000   30.294000   PTP1B
H       54.955000   17.584000   30.466000   PTP1B
O       53.855000   17.936000   32.220000   PTP1B
H       53.626000   17.011000   32.377000   PTP1B
C       52.683000   19.996000   29.902000   PTP1B
O       52.540000   20.291000   28.718000   PTP1B
N       51.681000   20.051000   30.770000   PTP1B
H       51.757000   19.867000   31.749000   PTP1B
C       50.336000   20.403000   30.321000   PTP1B
H       50.392000   20.283000   29.246000   PTP1B
C       49.331000   19.393000   30.888000   PTP1B
H       48.303000   19.698000   30.594000   PTP1B
H       49.508000   18.381000   30.463000   PTP1B
C       49.329000   19.294000   32.403000   PTP1B
C       50.477000   18.916000   33.101000   PTP1B
H       51.382000   18.680000   32.559000   PTP1B
C       50.476000   18.814000   34.495000   PTP1B
H       51.369000   18.517000   35.025000   PTP1B
C       49.315000   19.090000   35.201000   PTP1B
O       49.300000   18.997000   36.576000   PTP1B
H       48.438000   19.293000   36.875000   PTP1B
C       48.175000   19.568000   33.138000   PTP1B
H       47.258000   19.827000   32.627000   PTP1B
C       48.163000   19.466000   34.530000   PTP1B
H       47.251000   19.660000   35.074000   PTP1B
C       49.833000   21.821000   30.590000   PTP1B
O       48.789000   22.210000   30.071000   PTP1B
N       50.556000   22.601000   31.387000   PTP1B
H       51.417000   22.346000   31.825000   PTP1B
C       50.101000   23.961000   31.685000   PTP1B
H       49.787000   24.394000   30.743000   PTP1B
C       48.978000   23.916000   32.731000   PTP1B
H       48.451000   24.895000   32.742000   PTP1B
H       48.226000   23.141000   32.467000   PTP1B
C       49.475000   23.673000   34.138000   PTP1B
C       49.944000   24.725000   34.923000   PTP1B
H       49.920000   25.735000   34.538000   PTP1B
C       50.465000   24.500000   36.190000   PTP1B
H       50.833000   25.322000   36.787000   PTP1B
C       50.521000   23.208000   36.692000   PTP1B
O       51.038000   22.984000   37.953000   PTP1B
H       50.927000   22.051000   38.148000   PTP1B
C       49.534000   22.386000   34.662000   PTP1B
H       49.208000   21.545000   34.066000   PTP1B
C       50.055000   22.147000   35.931000   PTP1B
H       50.112000   21.136000   36.305000   PTP1B
C       51.241000   24.820000   32.217000   PTP1B
O       52.319000   24.315000   32.519000   PTP1B
N       50.983000   26.119000   32.344000   PTP1B
H       50.107000   26.535000   32.102000   PTP1B
C       51.971000   27.059000   32.855000   PTP1B
H       52.696000   26.459000   33.388000   PTP1B
C       52.579000   27.928000   31.720000   PTP1B
H       51.713000   28.332000   31.141000   PTP1B
O       53.353000   27.106000   30.837000   PTP1B
H       53.706000   27.706000   30.171000   PTP1B
C       53.482000   29.006000   32.308000   PTP1B
H       53.832000   29.703000   31.518000   PTP1B
H       52.931000   29.600000   33.068000   PTP1B
H       54.374000   28.558000   32.796000   PTP1B
C       51.365000   28.018000   33.877000   PTP1B
O       50.306000   28.573000   33.638000   PTP1B
N       52.036000   28.214000   35.008000   PTP1B
H       52.887000   27.753000   35.245000   PTP1B
C       51.556000   29.151000   36.019000   PTP1B
H       50.556000   29.471000   35.754000   PTP1B
C       51.642000   28.578000   37.442000   PTP1B
H       52.725000   28.457000   37.692000   PTP1B
C       50.993000   29.547000   38.431000   PTP1B
H       51.016000   29.123000   39.458000   PTP1B
H       51.528000   30.519000   38.463000   PTP1B
H       49.932000   29.733000   38.160000   PTP1B
C       50.962000   27.235000   37.507000   PTP1B
H       50.985000   26.833000   38.542000   PTP1B
H       49.901000   27.319000   37.188000   PTP1B
H       51.466000   26.497000   36.849000   PTP1B
C       52.452000   30.376000   35.979000   PTP1B
O       53.675000   30.247000   35.990000   PTP1B
N       51.857000   31.561000   35.929000   PTP1B
H       50.866000   31.671000   35.910000   PTP1B
C       52.650000   32.781000   35.899000   PTP1B
H       53.698000   32.512000   35.964000   PTP1B
C       52.386000   33.579000   34.621000   PTP1B
H       51.304000   33.854000   34.639000   PTP1B
H       52.946000   34.539000   34.659000   PTP1B
C       52.679000   32.811000   33.338000   PTP1B
H       53.631000   32.252000   33.470000   PTP1B
H       51.894000   32.034000   33.194000   PTP1B
C       52.690000   33.738000   32.128000   PTP1B
H       51.707000   34.257000   32.050000   PTP1B
H       53.494000   34.506000   32.208000   PTP1B
N       52.938000   33.010000   30.887000   PTP1B
H       53.857000   33.173000   30.510000   PTP1B
C       52.058000   32.208000   30.295000   PTP1B
N       50.857000   32.021000   30.823000   PTP1B
H       50.209000   31.405000   30.397000   PTP1B
H       50.703000   32.423000   31.728000   PTP1B
N       52.381000   31.598000   29.163000   PTP1B
H       51.700000   31.070000   28.675000   PTP1B
H       53.236000   31.865000   28.738000   PTP1B
C       52.351000   33.644000   37.097000   PTP1B
O       51.217000   33.741000   37.542000   PTP1B
N       53.387000   34.261000   37.635000   PTP1B
H       54.331000   34.182000   37.319000   PTP1B
C       53.209000   35.132000   38.771000   PTP1B
H       52.216000   35.021000   39.190000   PTP1B
C       54.337000   34.899000   39.774000   PTP1B
H       54.568000   33.809000   39.751000   PTP1B
H       55.257000   35.419000   39.422000   PTP1B
C       54.017000   35.305000   41.201000   PTP1B
H       54.116000   36.405000   41.322000   PTP1B
H       52.976000   35.026000   41.465000   PTP1B
C       54.967000   34.671000   42.205000   PTP1B
O       56.189000   34.805000   42.098000   PTP1B
N       54.407000   33.975000   43.186000   PTP1B
H       55.021000   33.560000   43.851000   PTP1B
H       53.418000   33.876000   43.220000   PTP1B
C       53.287000   36.510000   38.138000   PTP1B
O       54.281000   36.848000   37.501000   PTP1B
N       52.220000   37.288000   38.277000   PTP1B
H       51.395000   37.030000   38.776000   PTP1B
C       52.173000   38.620000   37.691000   PTP1B
H       53.152000   38.803000   37.267000   PTP1B
C       51.058000   38.698000   36.638000   PTP1B
H       50.089000   38.571000   37.174000   PTP1B
H       51.038000   39.724000   36.207000   PTP1B
C       51.013000   37.715000   35.464000   PTP1B
H       51.040000   36.670000   35.857000   PTP1B
C       49.724000   37.935000   34.683000   PTP1B
H       49.687000   37.267000   33.796000   PTP1B
H       48.839000   37.720000   35.320000   PTP1B
H       49.654000   38.986000   34.329000   PTP1B
C       52.221000   37.911000   34.567000   PTP1B
H       52.199000   37.185000   33.725000   PTP1B
H       52.247000   38.930000   34.132000   PTP1B
H       53.160000   37.750000   35.139000   PTP1B
C       51.921000   39.688000   38.742000   PTP1B
O       51.288000   39.426000   39.757000   PTP1B
N       52.421000   40.894000   38.495000   PTP1B
H       52.966000   41.142000   37.699000   PTP1B
C       52.195000   41.989000   39.418000   PTP1B
H       51.610000   41.636000   40.258000   PTP1B
C       53.510000   42.600000   39.915000   PTP1B
H       54.032000   41.840000   40.541000   PTP1B
H       54.184000   42.798000   39.052000   PTP1B
C       53.278000   43.876000   40.731000   PTP1B
H       53.154000   44.735000   40.046000   PTP1B
H       52.374000   43.783000   41.366000   PTP1B
C       54.448000   44.243000   41.628000   PTP1B
O       54.869000   43.384000   42.437000   PTP1B
O       54.936000   45.392000   41.535000   PTP1B
C       51.374000   43.052000   38.713000   PTP1B
O       51.800000   43.616000   37.704000   PTP1B
N       50.185000   43.308000   39.241000   PTP1B
H       49.818000   42.852000   40.049000   PTP1B
C       49.298000   44.306000   38.663000   PTP1B
H       49.702000   44.598000   37.702000   PTP1B
C       47.870000   43.750000   38.555000   PTP1B
H       47.923000   42.826000   37.935000   PTP1B
H       47.531000   43.425000   39.564000   PTP1B
C       46.811000   44.662000   37.937000   PTP1B
H       46.792000   45.633000   38.488000   PTP1B
C       47.128000   44.908000   36.468000   PTP1B
H       46.337000   45.531000   35.998000   PTP1B
H       48.099000   45.437000   36.361000   PTP1B
H       47.188000   43.948000   35.913000   PTP1B
C       45.424000   44.004000   38.082000   PTP1B
H       44.638000   44.663000   37.654000   PTP1B
H       45.374000   43.032000   37.551000   PTP1B
H       45.186000   43.830000   39.154000   PTP1B
C       49.317000   45.536000   39.563000   PTP1B
O       49.048000   45.446000   40.763000   PTP1B
N       49.645000   46.683000   38.980000   PTP1B
H       49.866000   46.789000   38.015000   PTP1B
C       49.708000   47.916000   39.738000   PTP1B
H       49.443000   47.680000   40.761000   PTP1B
C       51.125000   48.494000   39.686000   PTP1B
H       51.799000   47.812000   40.254000   PTP1B
H       51.497000   48.487000   38.637000   PTP1B
C       51.247000   49.903000   40.267000   PTP1B
H       50.688000   50.614000   39.632000   PTP1B
H       50.846000   49.943000   41.299000   PTP1B
C       52.684000   50.424000   40.293000   PTP1B
O       52.892000   51.577000   40.723000   PTP1B
O       53.607000   49.686000   39.889000   PTP1B
C       48.725000   48.962000   39.249000   PTP1B
O       48.628000   49.235000   38.048000   PTP1B
N       47.986000   49.528000   40.196000   PTP1B
H       48.035000   49.264000   41.158000   PTP1B
C       47.033000   50.591000   39.910000   PTP1B
H       46.669000   50.490000   38.893000   PTP1B
C       45.952000   50.656000   41.001000   PTP1B
H       45.422000   49.679000   41.013000   PTP1B
H       46.418000   50.794000   41.998000   PTP1B
C       44.919000   51.751000   40.745000   PTP1B
O       45.271000   52.906000   40.496000   PTP1B
N       43.640000   51.391000   40.816000   PTP1B
H       42.956000   52.094000   40.640000   PTP1B
H       43.399000   50.445000   41.009000   PTP1B
C       47.905000   51.839000   39.966000   PTP1B
O       48.226000   52.328000   41.050000   PTP1B
N       48.304000   52.339000   38.801000   PTP1B
H       48.051000   51.963000   37.912000   PTP1B
C       49.168000   53.509000   38.732000   PTP1B
H       50.061000   53.242000   39.282000   PTP1B
C       49.539000   53.797000   37.268000   PTP1B
H       48.585000   53.911000   36.703000   PTP1B
H       50.049000   54.784000   37.211000   PTP1B
C       50.390000   52.708000   36.591000   PTP1B
H       49.809000   51.754000   36.577000   PTP1B
C       50.753000   53.115000   35.168000   PTP1B
H       51.407000   52.349000   34.698000   PTP1B
H       49.838000   53.222000   34.546000   PTP1B
H       51.296000   54.084000   35.163000   PTP1B
C       51.665000   52.475000   37.416000   PTP1B
H       52.285000   51.677000   36.952000   PTP1B
H       52.287000   53.391000   37.477000   PTP1B
H       51.407000   52.158000   38.450000   PTP1B
C       48.576000   54.752000   39.390000   PTP1B
O       49.309000   55.653000   39.795000   PTP1B
N       47.253000   54.797000   39.506000   PTP1B
H       46.631000   54.080000   39.193000   PTP1B
C       46.589000   55.940000   40.122000   PTP1B
H       47.027000   56.819000   39.669000   PTP1B
C       45.051000   55.860000   39.949000   PTP1B
H       44.754000   54.837000   40.286000   PTP1B
O       44.716000   55.984000   38.561000   PTP1B
H       43.754000   55.938000   38.524000   PTP1B
C       44.363000   56.972000   40.732000   PTP1B
H       43.260000   56.851000   40.704000   PTP1B
H       44.682000   56.951000   41.796000   PTP1B
H       44.614000   57.970000   40.314000   PTP1B
C       46.905000   56.017000   41.614000   PTP1B
O       47.244000   57.080000   42.139000   PTP1B
N       46.804000   54.873000   42.282000   PTP1B
H       46.560000   54.005000   41.850000   PTP1B
C       47.041000   54.782000   43.713000   PTP1B
H       46.954000   55.801000   44.067000   PTP1B
C       46.026000   53.830000   44.353000   PTP1B
H       46.321000   53.739000   45.427000   PTP1B
O       46.143000   52.537000   43.747000   PTP1B
H       45.478000   51.990000   44.179000   PTP1B
C       44.612000   54.348000   44.143000   PTP1B
H       43.877000   53.728000   44.699000   PTP1B
H       44.524000   55.393000   44.510000   PTP1B
H       44.336000   54.333000   43.067000   PTP1B
C       48.441000   54.309000   44.093000   PTP1B
O       48.879000   54.540000   45.222000   PTP1B
N       49.131000   53.648000   43.161000   PTP1B
H       48.769000   53.473000   42.247000   PTP1B
C       50.483000   53.118000   43.392000   PTP1B
H       50.936000   52.948000   42.423000   PTP1B
C       51.320000   54.097000   44.226000   PTP1B
H       50.690000   54.401000   45.094000   PTP1B
H       52.199000   53.561000   44.652000   PTP1B
C       51.762000   55.333000   43.472000   PTP1B
H       51.269000   55.377000   42.477000   PTP1B
H       51.488000   56.252000   44.029000   PTP1B
C       53.255000   55.341000   43.215000   PTP1B
O       54.053000   55.429000   44.148000   PTP1B
N       53.641000   55.244000   41.947000   PTP1B
H       54.622000   55.245000   41.774000   PTP1B
H       52.959000   55.192000   41.225000   PTP1B
C       50.403000   51.774000   44.103000   PTP1B
O       51.418000   51.184000   44.479000   PTP1B
N       49.174000   51.304000   44.276000   PTP1B
H       48.365000   51.795000   43.965000   PTP1B
C       48.882000   50.034000   44.932000   PTP1B
H       49.523000   49.933000   45.799000   PTP1B
C       47.395000   50.013000   45.288000   PTP1B
H       47.103000   51.036000   45.620000   PTP1B
H       46.792000   49.805000   44.376000   PTP1B
C       46.971000   49.046000   46.369000   PTP1B
H       47.202000   48.013000   46.051000   PTP1B
H       47.495000   49.260000   47.322000   PTP1B
C       45.464000   49.105000   46.594000   PTP1B
O       44.900000   50.224000   46.507000   PTP1B
O       44.847000   48.045000   46.858000   PTP1B
C       49.212000   48.874000   43.984000   PTP1B
O       49.009000   48.976000   42.769000   PTP1B
N       49.718000   47.774000   44.533000   PTP1B
H       49.899000   47.652000   45.508000   PTP1B
C       50.058000   46.619000   43.711000   PTP1B
H       49.565000   46.790000   42.763000   PTP1B
C       51.590000   46.453000   43.588000   PTP1B
H       51.754000   45.540000   42.965000   PTP1B
O       52.144000   46.213000   44.890000   PTP1B
H       53.094000   46.130000   44.753000   PTP1B
C       52.235000   47.706000   42.978000   PTP1B
H       53.316000   47.540000   42.786000   PTP1B
H       51.751000   47.959000   42.010000   PTP1B
H       52.132000   48.580000   43.657000   PTP1B
C       49.492000   45.312000   44.266000   PTP1B
O       49.313000   45.160000   45.477000   PTP1B
N       49.209000   44.375000   43.367000   PTP1B
H       49.344000   44.530000   42.391000   PTP1B
C       48.687000   43.073000   43.756000   PTP1B
H       48.956000   42.890000   44.789000   PTP1B
C       47.170000   42.999000   43.562000   PTP1B
H       46.962000   43.407000   42.544000   PTP1B
H       46.850000   41.934000   43.536000   PTP1B
C       46.352000   43.778000   44.558000   PTP1B
H       46.615000   43.430000   45.581000   PTP1B
H       46.658000   44.849000   44.519000   PTP1B
C       44.877000   43.661000   44.236000   PTP1B
H       44.744000   43.583000   43.132000   PTP1B
H       44.424000   42.762000   44.715000   PTP1B
N       44.123000   44.814000   44.724000   PTP1B
H       44.650000   45.391000   45.358000   PTP1B
C       42.872000   45.085000   44.376000   PTP1B
N       42.238000   44.276000   43.539000   PTP1B
H       41.313000   44.476000   43.248000   PTP1B
H       42.787000   43.548000   43.123000   PTP1B
N       42.267000   46.171000   44.848000   PTP1B
H       41.308000   46.324000   44.657000   PTP1B
H       42.746000   46.682000   45.550000   PTP1B
C       49.325000   41.969000   42.940000   PTP1B
O       49.705000   42.176000   41.785000   PTP1B
N       49.439000   40.796000   43.553000   PTP1B
H       49.159000   40.629000   44.494000   PTP1B
C       49.995000   39.631000   42.887000   PTP1B
H       50.639000   39.952000   42.077000   PTP1B
C       50.743000   38.730000   43.874000   PTP1B
H       51.764000   39.151000   44.024000   PTP1B
H       50.248000   38.769000   44.870000   PTP1B
C       50.863000   37.274000   43.400000   PTP1B
H       49.856000   36.870000   43.190000   PTP1B
H       51.482000   37.204000   42.484000   PTP1B
C       51.460000   36.350000   44.450000   PTP1B
O       50.950000   36.325000   45.589000   PTP1B
O       52.437000   35.641000   44.136000   PTP1B
C       48.852000   38.841000   42.269000   PTP1B
O       47.944000   38.395000   42.967000   PTP1B
N       48.922000   38.658000   40.958000   PTP1B
H       49.676000   39.011000   40.407000   PTP1B
C       47.919000   37.933000   40.199000   PTP1B
H       47.117000   37.689000   40.884000   PTP1B
C       47.490000   38.823000   39.016000   PTP1B
H       48.450000   39.096000   38.509000   PTP1B
C       46.502000   38.113000   38.122000   PTP1B
H       46.321000   38.699000   37.197000   PTP1B
H       46.887000   37.116000   37.820000   PTP1B
H       45.529000   37.972000   38.638000   PTP1B
C       46.876000   40.117000   39.554000   PTP1B
H       47.578000   40.597000   40.272000   PTP1B
H       46.734000   40.828000   38.708000   PTP1B
C       45.540000   39.930000   40.233000   PTP1B
H       45.126000   40.913000   40.547000   PTP1B
H       44.813000   39.451000   39.542000   PTP1B
H       45.639000   39.294000   41.138000   PTP1B
C       48.509000   36.595000   39.709000   PTP1B
O       49.625000   36.546000   39.202000   PTP1B
N       47.783000   35.500000   39.884000   PTP1B
H       46.889000   35.455000   40.324000   PTP1B
C       48.284000   34.215000   39.412000   PTP1B
H       49.349000   34.323000   39.252000   PTP1B
C       47.973000   33.090000   40.407000   PTP1B
H       46.868000   33.073000   40.549000   PTP1B
H       48.239000   32.114000   39.944000   PTP1B
C       48.600000   33.149000   41.806000   PTP1B
H       48.224000   34.052000   42.345000   PTP1B
C       48.209000   31.890000   42.577000   PTP1B
H       48.689000   31.882000   43.579000   PTP1B
H       47.108000   31.843000   42.717000   PTP1B
H       48.532000   30.979000   42.030000   PTP1B
C       50.119000   33.260000   41.700000   PTP1B
H       50.573000   33.322000   42.713000   PTP1B
H       50.559000   32.381000   41.187000   PTP1B
H       50.404000   34.174000   41.135000   PTP1B
C       47.651000   33.876000   38.073000   PTP1B
O       46.434000   33.753000   37.965000   PTP1B
N       48.476000   33.720000   37.049000   PTP1B
H       49.470000   33.816000   37.088000   PTP1B
C       47.959000   33.381000   35.736000   PTP1B
H       46.907000   33.637000   35.715000   PTP1B
C       48.762000   34.103000   34.651000   PTP1B
H       48.895000   35.159000   34.970000   PTP1B
H       49.775000   33.655000   34.580000   PTP1B
N       48.738000   33.678000   32.161000   PTP1B
C       48.102000   34.108000   33.306000   PTP1B
C       47.924000   33.813000   31.129000   PTP1B
H       48.179000   33.550000   30.099000   PTP1B
N       46.783000   34.316000   31.561000   PTP1B
H       45.996000   34.538000   30.986000   PTP1B
C       46.868000   34.510000   32.919000   PTP1B
H       46.059000   34.924000   33.504000   PTP1B
C       48.057000   31.874000   35.541000   PTP1B
O       49.154000   31.326000   35.473000   PTP1B
N       46.908000   31.204000   35.478000   PTP1B
H       46.011000   31.636000   35.562000   PTP1B
C       46.867000   29.757000   35.277000   PTP1B
H       47.877000   29.378000   35.370000   PTP1B
C       45.906000   29.105000   36.271000   PTP1B
H       44.955000   29.681000   36.290000   PTP1B
H       45.654000   28.068000   35.962000   PTP1B
C       46.425000   29.099000   37.678000   PTP1B
C       47.246000   28.072000   38.123000   PTP1B
H       47.476000   27.247000   37.463000   PTP1B
C       47.770000   28.084000   39.400000   PTP1B
H       48.412000   27.279000   39.728000   PTP1B
C       47.476000   29.130000   40.253000   PTP1B
H       47.891000   29.148000   41.251000   PTP1B
C       46.135000   30.144000   38.542000   PTP1B
H       45.480000   30.943000   38.223000   PTP1B
C       46.654000   30.165000   39.824000   PTP1B
H       46.417000   30.985000   40.487000   PTP1B
C       46.434000   29.518000   33.852000   PTP1B
O       45.264000   29.697000   33.502000   PTP1B
N       47.407000   29.120000   33.036000   PTP1B
H       48.334000   28.951000   33.369000   PTP1B
C       47.231000   28.894000   31.609000   PTP1B
H       46.226000   29.234000   31.389000   PTP1B
C       48.299000   29.703000   30.875000   PTP1B
H       48.226000   30.757000   31.219000   PTP1B
H       49.306000   29.336000   31.164000   PTP1B
N       49.025000   30.390000   28.567000   PTP1B
C       48.161000   29.700000   29.390000   PTP1B
C       48.655000   30.221000   27.311000   PTP1B
H       49.163000   30.663000   26.450000   PTP1B
N       47.585000   29.447000   27.291000   PTP1B
H       47.087000   29.174000   26.468000   PTP1B
C       47.256000   29.107000   28.580000   PTP1B
H       46.408000   28.484000   28.827000   PTP1B
C       47.315000   27.437000   31.175000   PTP1B
O       48.399000   26.854000   31.165000   PTP1B
N       46.178000   26.850000   30.808000   PTP1B
H       45.281000   27.289000   30.820000   PTP1B
C       46.169000   25.470000   30.345000   PTP1B
H       46.929000   24.908000   30.874000   PTP1B
C       44.767000   24.886000   30.448000   PTP1B
H       44.383000   25.039000   31.480000   PTP1B
H       44.071000   25.410000   29.758000   PTP1B
C       44.693000   23.402000   30.183000   PTP1B
C       44.120000   22.907000   29.012000   PTP1B
H       43.730000   23.593000   28.273000   PTP1B
C       44.017000   21.535000   28.779000   PTP1B
H       43.563000   21.164000   27.872000   PTP1B
C       44.496000   20.646000   29.726000   PTP1B
O       44.401000   19.296000   29.505000   PTP1B
H       44.846000   18.853000   30.230000   PTP1B
C       45.169000   22.488000   31.114000   PTP1B
H       45.588000   22.837000   32.048000   PTP1B
C       45.074000   21.114000   30.894000   PTP1B
H       45.432000   20.425000   31.644000   PTP1B
C       46.605000   25.555000   28.887000   PTP1B
O       45.895000   26.100000   28.047000   PTP1B
N       47.779000   25.019000   28.586000   PTP1B
H       48.358000   24.537000   29.243000   PTP1B
C       48.334000   25.091000   27.239000   PTP1B
H       47.784000   25.907000   26.789000   PTP1B
C       49.837000   25.367000   27.340000   PTP1B
H       50.242000   25.261000   26.304000   PTP1B
O       50.435000   24.358000   28.166000   PTP1B
H       51.371000   24.582000   28.207000   PTP1B
C       50.093000   26.743000   27.981000   PTP1B
H       51.174000   26.997000   27.953000   PTP1B
H       49.542000   27.535000   27.431000   PTP1B
H       49.759000   26.759000   29.041000   PTP1B
C       48.134000   23.875000   26.327000   PTP1B
O       48.436000   23.938000   25.135000   PTP1B
N       47.605000   22.781000   26.861000   PTP1B
H       47.288000   22.677000   27.803000   PTP1B
C       47.448000   21.587000   26.041000   PTP1B
H       48.044000   21.821000   25.169000   PTP1B
C       48.022000   20.356000   26.767000   PTP1B
H       47.711000   19.468000   26.165000   PTP1B
O       47.422000   20.246000   28.066000   PTP1B
H       47.827000   19.471000   28.471000   PTP1B
C       49.549000   20.478000   26.902000   PTP1B
H       49.984000   19.546000   27.321000   PTP1B
H       50.013000   20.655000   25.908000   PTP1B
H       49.826000   21.322000   27.570000   PTP1B
C       46.062000   21.224000   25.533000   PTP1B
O       45.825000   20.073000   25.168000   PTP1B
N       45.081744   22.142775   25.536500   PTP1B
H       45.281891   23.059056   25.901470   PTP1B
C       43.758940   21.812186   24.970799   PTP1B
H       43.422595   20.892458   25.450268   PTP1B
C       42.699728   22.894061   25.247714   PTP1B
H       42.757446   23.181280   26.295335   PTP1B
H       42.917485   23.781249   24.650863   PTP1B
C       41.287607   22.445151   24.973890   PTP1B
C       40.751443   22.235405   23.747811   PTP1B
H       41.284934   22.386252   22.818009   PTP1B
N       39.477336   21.709482   23.872020   PTP1B
H       38.939248   21.293180   23.112235   PTP1B
C       39.108843   21.605707   25.194018   PTP1B
C       40.247785   22.056601   25.928074   PTP1B
C       40.153739   22.011188   27.336965   PTP1B
H       41.002922   22.309969   27.935469   PTP1B
C       38.991548   21.530565   27.973438   PTP1B
H       38.958859   21.458525   29.053403   PTP1B
C       37.943466   21.137175   25.815861   PTP1B
H       37.121249   20.778688   25.218081   PTP1B
C       37.889995   21.090008   27.218885   PTP1B
H       37.024910   20.680295   27.723349   PTP1B
C       43.912924   21.572284   23.457801   PTP1B
O       44.460246   22.450349   22.783506   PTP1B
N       43.476966   20.430121   22.895190   PTP1B
C       42.809233   19.323957   23.570738   PTP1B
H       43.526839   18.795439   24.201818   PTP1B
H       41.964131   19.667105   24.167674   PTP1B
C       43.734624   20.098435   21.494556   PTP1B
H       44.800109   20.206216   21.287342   PTP1B
C       43.349895   18.619673   21.354642   PTP1B
H       44.226405   17.999749   21.551958   PTP1B
H       42.938321   18.385877   20.372623   PTP1B
C       42.321467   18.395628   22.462195   PTP1B
H       42.300907   17.355258   22.788041   PTP1B
H       41.334601   18.714648   22.123252   PTP1B
C       42.947782   20.996412   20.528646   PTP1B
O       41.777269   21.306977   20.755011   PTP1B
N       43.560452   21.376462   19.401822   PTP1B
H       44.560098   21.211929   19.350193   PTP1B
C       42.978334   22.197246   18.322090   PTP1B
H       42.518516   23.081529   18.765806   PTP1B
C       44.100438   22.664705   17.366423   PTP1B
H       44.498227   21.790976   16.849079   PTP1B
H       43.651861   23.327768   16.626714   PTP1B
C       45.278864   23.404557   18.005502   PTP1B
O       45.579011   24.546128   17.593738   PTP1B
O       45.952686   22.810010   18.869813   PTP1B
C       41.884792   21.443881   17.510802   PTP1B
O       41.816326   21.538450   16.282276   PTP1B
N       41.035205   20.663601   18.178537   PTP1B
H       41.130216   20.694269   19.188067   PTP1B
C       40.022869   19.767863   17.617560   PTP1B
H       39.770113   20.094758   16.608469   PTP1B
C       40.586494   18.333807   17.526965   PTP1B
H       40.915918   18.016816   18.518343   PTP1B
H       39.775477   17.665822   17.231603   PTP1B
C       41.741582   18.123171   16.556554   PTP1B
C       43.070610   18.345011   16.970155   PTP1B
H       43.273533   18.705280   17.968743   PTP1B
C       44.144838   18.032665   16.116466   PTP1B
H       45.162773   18.150753   16.467515   PTP1B
C       43.897885   17.483264   14.845864   PTP1B
H       44.725327   17.175918   14.217653   PTP1B
C       41.499043   17.604417   15.268914   PTP1B
H       40.486612   17.388061   14.953957   PTP1B
C       42.573280   17.282818   14.417384   PTP1B
H       42.379472   16.818407   13.458215   PTP1B
C       38.726190   19.876134   18.445314   PTP1B
O       37.977140   20.834313   18.257431   PTP1B
N       38.467580   18.943961   19.370860   PTP1B
H       39.137719   18.195942   19.478891   PTP1B
C       37.252046   18.880287   20.192847   PTP1B
H       36.746153   17.929429   20.013659   PTP1B
H       36.562010   19.677157   19.917669   PTP1B
C       37.552329   19.004692   21.687213   PTP1B
O       37.535276   20.114263   22.233754   PTP1B
N       37.827755   17.866931   22.328154   PTP1B
H       37.872579   17.004986   21.799241   PTP1B
C       38.074586   17.698279   23.771732   PTP1B
H       38.219148   18.683714   24.204864   PTP1B
C       36.868989   17.046209   24.480812   PTP1B
H       37.119591   16.905630   25.530996   PTP1B
C       35.649992   17.971080   24.429108   PTP1B
H       34.840142   17.494892   24.973132   PTP1B
H       35.883029   18.917235   24.909746   PTP1B
H       35.334703   18.138099   23.400670   PTP1B
C       36.479158   15.679463   23.903902   PTP1B
H       35.643481   15.266653   24.469952   PTP1B
H       36.187475   15.762576   22.857457   PTP1B
H       37.317957   14.985997   23.990103   PTP1B
C       39.342633   16.861572   24.034997   PTP1B
O       39.802263   16.190407   23.109767   PTP1B
N       39.938000   16.951000   25.241000   PTP1B
C       39.682000   18.029000   26.210000   PTP1B
H       39.800000   18.887000   25.510000   PTP1B
H       38.862000   17.785000   26.924000   PTP1B
C       41.085000   16.143000   25.665000   PTP1B
H       41.929000   16.350000   25.018000   PTP1B
C       41.377000   16.676000   27.062000   PTP1B
H       42.479000   16.812000   26.991000   PTP1B
H       40.787000   16.163000   27.848000   PTP1B
C       40.999000   18.106000   26.943000   PTP1B
H       40.718000   18.560000   27.914000   PTP1B
H       41.605000   18.567000   26.295000   PTP1B
C       40.813000   14.641000   25.666000   PTP1B
O       39.676000   14.208000   25.838000   PTP1B
N       41.870000   13.857000   25.470000   PTP1B
H       42.792000   14.204000   25.323000   PTP1B
C       41.774000   12.400000   25.452000   PTP1B
H       41.065000   12.106000   24.688000   PTP1B
C       43.153000   11.785000   25.170000   PTP1B
H       43.037000   10.677000   25.125000   PTP1B
H       43.505000   12.096000   24.161000   PTP1B
C       44.243000   12.109000   26.201000   PTP1B
H       43.939000   11.726000   27.192000   PTP1B
H       45.210000   11.650000   25.914000   PTP1B
C       44.467000   13.604000   26.396000   PTP1B
O       44.752000   14.304000   25.403000   PTP1B
O       44.361000   14.083000   27.545000   PTP1B
C       41.231000   11.903000   26.790000   PTP1B
O       40.234000   11.183000   26.836000   PTP1B
N       41.895000   12.292000   27.875000   PTP1B
H       42.718000   12.859000   27.844000   PTP1B
C       41.475000   11.921000   29.222000   PTP1B
H       40.466000   11.534000   29.160000   PTP1B
C       42.464000   10.942000   29.864000   PTP1B
H       41.926000   10.380000   30.661000   PTP1B
H       42.812000   10.195000   29.115000   PTP1B
O       43.558000   11.623000   30.449000   PTP1B
H       44.015000   10.990000   31.017000   PTP1B
C       41.419000   13.207000   30.044000   PTP1B
O       42.184000   14.143000   29.810000   PTP1B
N       40.508000   13.265000   31.024000   PTP1B
C       39.542000   12.212000   31.391000   PTP1B
H       38.666000   11.990000   30.739000   PTP1B
H       40.193000   11.313000   31.488000   PTP1B
C       40.352000   14.442000   31.880000   PTP1B
H       40.235000   15.324000   31.262000   PTP1B
C       39.047000   14.151000   32.615000   PTP1B
H       38.193000   14.484000   31.983000   PTP1B
H       38.987000   14.659000   33.599000   PTP1B
C       39.072000   12.659000   32.754000   PTP1B
H       38.063000   12.220000   32.884000   PTP1B
H       39.711000   12.382000   33.624000   PTP1B
C       41.514000   14.657000   32.841000   PTP1B
O       41.640000   15.719000   33.459000   PTP1B
N       42.369000   13.648000   32.951000   PTP1B
H       42.281000   12.809000   32.415000   PTP1B
C       43.506000   13.690000   33.868000   PTP1B
H       43.154000   13.432000   34.860000   PTP1B
C       44.513000   12.607000   33.492000   PTP1B
H       44.002000   11.621000   33.450000   PTP1B
H       44.957000   12.805000   32.492000   PTP1B
H       45.335000   12.536000   34.237000   PTP1B
C       44.209000   15.045000   33.997000   PTP1B
O       44.159000   15.676000   35.051000   PTP1B
N       44.863000   15.501000   32.936000   PTP1B
H       44.916000   15.044000   32.048000   PTP1B
C       45.587000   16.769000   33.000000   PTP1B
H       46.293000   16.651000   33.811000   PTP1B
C       46.322000   17.016000   31.678000   PTP1B
H       46.697000   18.065000   31.681000   PTP1B
H       47.211000   16.350000   31.598000   PTP1B
O       45.452000   16.845000   30.576000   PTP1B
H       45.893000   17.223000   29.805000   PTP1B
C       44.688000   17.959000   33.348000   PTP1B
O       45.070000   18.836000   34.134000   PTP1B
N       43.493000   17.980000   32.762000   PTP1B
H       43.172000   17.279000   32.127000   PTP1B
C       42.539000   19.054000   33.008000   PTP1B
H       43.016000   19.980000   32.711000   PTP1B
C       41.238000   18.774000   32.253000   PTP1B
H       41.468000   18.618000   31.177000   PTP1B
H       40.753000   17.845000   32.622000   PTP1B
C       40.247000   19.901000   32.305000   PTP1B
C       40.523000   21.114000   31.694000   PTP1B
H       41.471000   21.258000   31.195000   PTP1B
C       39.596000   22.157000   31.719000   PTP1B
H       39.824000   23.095000   31.233000   PTP1B
C       38.379000   21.985000   32.363000   PTP1B
H       37.653000   22.785000   32.379000   PTP1B
C       39.027000   19.742000   32.947000   PTP1B
H       38.798000   18.813000   33.450000   PTP1B
C       38.092000   20.778000   32.979000   PTP1B
H       37.148000   20.635000   33.485000   PTP1B
C       42.272000   19.149000   34.506000   PTP1B
O       42.409000   20.223000   35.107000   PTP1B
N       41.911000   18.015000   35.106000   PTP1B
H       41.813000   17.144000   34.628000   PTP1B
C       41.624000   17.950000   36.536000   PTP1B
H       40.807000   18.638000   36.710000   PTP1B
C       41.209000   16.530000   36.934000   PTP1B
H       41.954000   15.832000   36.486000   PTP1B
H       41.308000   16.420000   38.037000   PTP1B
C       39.800000   16.139000   36.463000   PTP1B
H       39.732000   16.300000   35.360000   PTP1B
C       39.564000   14.678000   36.780000   PTP1B
H       38.533000   14.378000   36.493000   PTP1B
H       40.281000   14.036000   36.224000   PTP1B
H       39.691000   14.487000   37.867000   PTP1B
C       38.736000   17.017000   37.137000   PTP1B
H       37.722000   16.740000   36.776000   PTP1B
H       38.745000   16.899000   38.239000   PTP1B
H       38.908000   18.089000   36.899000   PTP1B
C       42.795000   18.407000   37.382000   PTP1B
O       42.608000   19.145000   38.346000   PTP1B
N       44.000000   17.966000   37.040000   PTP1B
H       44.201000   17.343000   36.285000   PTP1B
C       45.170000   18.396000   37.797000   PTP1B
H       44.987000   18.137000   38.834000   PTP1B
C       46.452000   17.761000   37.250000   PTP1B
H       46.427000   17.844000   36.141000   PTP1B
H       47.341000   18.320000   37.605000   PTP1B
C       46.573000   16.303000   37.608000   PTP1B
O       46.156000   15.424000   36.853000   PTP1B
N       47.132000   16.034000   38.781000   PTP1B
H       47.232000   15.075000   39.031000   PTP1B
H       47.459000   16.775000   39.359000   PTP1B
C       45.282000   19.914000   37.713000   PTP1B
O       45.568000   20.584000   38.706000   PTP1B
N       45.048000   20.449000   36.518000   PTP1B
H       44.821000   19.920000   35.702000   PTP1B
C       45.108000   21.889000   36.306000   PTP1B
H       46.104000   22.218000   36.575000   PTP1B
C       44.723000   22.225000   34.862000   PTP1B
H       45.516000   21.852000   34.178000   PTP1B
H       43.777000   21.720000   34.572000   PTP1B
C       44.599000   23.703000   34.591000   PTP1B
C       45.720000   24.529000   34.618000   PTP1B
H       46.690000   24.107000   34.841000   PTP1B
C       45.605000   25.896000   34.367000   PTP1B
H       46.484000   26.525000   34.385000   PTP1B
C       44.364000   26.452000   34.087000   PTP1B
H       44.271000   27.510000   33.885000   PTP1B
C       43.358000   24.267000   34.309000   PTP1B
H       42.472000   23.648000   34.304000   PTP1B
C       43.232000   25.634000   34.057000   PTP1B
H       42.260000   26.054000   33.841000   PTP1B
C       44.135000   22.555000   37.285000   PTP1B
O       44.482000   23.510000   37.982000   PTP1B
N       42.917000   22.025000   37.339000   PTP1B
H       42.623000   21.247000   36.788000   PTP1B
C       41.888000   22.552000   38.230000   PTP1B
H       41.718000   23.581000   37.941000   PTP1B
C       40.613000   21.711000   38.111000   PTP1B
H       40.177000   21.915000   37.106000   PTP1B
H       40.889000   20.633000   38.113000   PTP1B
C       39.512000   21.945000   39.143000   PTP1B
H       39.886000   21.644000   40.152000   PTP1B
C       39.117000   23.416000   39.165000   PTP1B
H       38.283000   23.585000   39.879000   PTP1B
H       39.977000   24.047000   39.476000   PTP1B
H       38.784000   23.748000   38.159000   PTP1B
C       38.318000   21.067000   38.803000   PTP1B
H       37.510000   21.207000   39.553000   PTP1B
H       37.899000   21.313000   37.807000   PTP1B
H       38.611000   19.995000   38.804000   PTP1B
C       42.373000   22.554000   39.672000   PTP1B
O       42.305000   23.573000   40.364000   PTP1B
N       42.886000   21.420000   40.129000   PTP1B
H       42.994000   20.571000   39.615000   PTP1B
C       43.350000   21.354000   41.503000   PTP1B
H       42.500000   21.658000   42.102000   PTP1B
C       43.709000   19.919000   41.873000   PTP1B
H       44.237000   19.444000   41.017000   PTP1B
H       44.402000   19.891000   42.742000   PTP1B
C       42.501000   19.070000   42.157000   PTP1B
C       41.749000   18.527000   41.116000   PTP1B
H       42.070000   18.670000   40.093000   PTP1B
C       40.584000   17.807000   41.373000   PTP1B
H       40.014000   17.390000   40.554000   PTP1B
C       40.163000   17.623000   42.688000   PTP1B
H       39.264000   17.059000   42.893000   PTP1B
C       42.070000   18.876000   43.470000   PTP1B
H       42.629000   19.303000   44.291000   PTP1B
C       40.907000   18.158000   43.742000   PTP1B
H       40.586000   18.020000   44.765000   PTP1B
C       44.479000   22.316000   41.813000   PTP1B
O       44.561000   22.830000   42.919000   PTP1B
N       45.336000   22.582000   40.836000   PTP1B
H       45.297000   22.169000   39.927000   PTP1B
C       46.425000   23.528000   41.039000   PTP1B
H       46.952000   23.245000   41.942000   PTP1B
C       47.362000   23.530000   39.828000   PTP1B
H       46.831000   23.003000   39.002000   PTP1B
H       47.510000   24.579000   39.486000   PTP1B
C       48.691000   22.841000   40.107000   PTP1B
H       49.248000   22.723000   39.150000   PTP1B
H       49.305000   23.493000   40.771000   PTP1B
C       48.490000   21.470000   40.742000   PTP1B
H       47.788000   21.579000   41.601000   PTP1B
H       47.998000   20.809000   39.991000   PTP1B
C       49.811000   20.864000   41.198000   PTP1B
H       50.340000   21.558000   41.889000   PTP1B
H       49.637000   19.903000   41.730000   PTP1B
N       50.727000   20.585000   40.056000   PTP1B
H       51.617000   20.174000   40.405000   PTP1B
H       50.272000   19.917000   39.401000   PTP1B
H       50.931000   21.472000   39.552000   PTP1B
C       45.840000   24.922000   41.269000   PTP1B
O       46.319000   25.680000   42.116000   PTP1B
N       44.791000   25.245000   40.516000   PTP1B
H       44.406000   24.639000   39.824000   PTP1B
C       44.108000   26.528000   40.641000   PTP1B
H       44.842000   27.322000   40.585000   PTP1B
C       43.002000   26.681000   39.573000   PTP1B
H       42.303000   25.816000   39.685000   PTP1B
C       42.251000   27.974000   39.801000   PTP1B
H       41.478000   28.115000   39.015000   PTP1B
H       41.731000   27.978000   40.781000   PTP1B
H       42.943000   28.842000   39.761000   PTP1B
C       43.606000   26.663000   38.175000   PTP1B
H       42.819000   26.813000   37.405000   PTP1B
H       44.361000   27.471000   38.065000   PTP1B
H       44.101000   25.693000   37.964000   PTP1B
C       43.471000   26.590000   42.029000   PTP1B
O       43.521000   27.620000   42.697000   PTP1B
N       42.866000   25.485000   42.456000   PTP1B
H       42.810000   24.660000   41.898000   PTP1B
C       42.246000   25.425000   43.781000   PTP1B
H       41.523000   26.227000   43.870000   PTP1B
C       41.625000   24.054000   44.041000   PTP1B
H       42.329000   23.302000   43.610000   PTP1B
H       41.600000   23.858000   45.136000   PTP1B
C       40.276000   23.842000   43.429000   PTP1B
H       39.638000   24.722000   43.665000   PTP1B
H       40.379000   23.836000   42.319000   PTP1B
C       39.715000   22.522000   43.906000   PTP1B
H       40.328000   21.688000   43.493000   PTP1B
H       39.721000   22.453000   45.019000   PTP1B
N       38.336000   22.346000   43.488000   PTP1B
H       38.033000   23.038000   42.823000   PTP1B
C       37.544000   21.381000   43.926000   PTP1B
N       37.995000   20.493000   44.800000   PTP1B
H       37.415000   19.754000   45.112000   PTP1B
H       38.974000   20.535000   45.010000   PTP1B
N       36.295000   21.310000   43.490000   PTP1B
H       35.674000   20.645000   43.879000   PTP1B
H       35.969000   22.066000   42.938000   PTP1B
C       43.294000   25.668000   44.845000   PTP1B
O       43.145000   26.542000   45.698000   PTP1B
N       44.348000   24.864000   44.788000   PTP1B
H       44.457000   24.151000   44.101000   PTP1B
C       45.448000   24.950000   45.728000   PTP1B
H       45.073000   24.642000   46.696000   PTP1B
C       46.571000   24.006000   45.293000   PTP1B
H       46.726000   24.133000   44.197000   PTP1B
H       47.527000   24.311000   45.774000   PTP1B
C       46.276000   22.544000   45.591000   PTP1B
H       46.355000   22.366000   46.679000   PTP1B
H       45.259000   22.266000   45.249000   PTP1B
C       47.276000   21.606000   44.946000   PTP1B
O       48.433000   22.034000   44.719000   PTP1B
O       46.905000   20.440000   44.675000   PTP1B
C       45.981000   26.365000   45.880000   PTP1B
O       46.418000   26.743000   46.960000   PTP1B
N       45.929000   27.151000   44.810000   PTP1B
H       45.563000   26.877000   43.921000   PTP1B
C       46.422000   28.527000   44.856000   PTP1B
H       47.406000   28.458000   45.301000   PTP1B
C       46.456000   29.132000   43.455000   PTP1B
H       46.915000   30.144000   43.526000   PTP1B
H       47.106000   28.524000   42.786000   PTP1B
O       45.153000   29.264000   42.913000   PTP1B
H       45.223000   29.844000   42.144000   PTP1B
C       45.588000   29.439000   45.742000   PTP1B
O       46.064000   30.494000   46.175000   PTP1B
N       44.345000   29.037000   46.001000   PTP1B
H       43.961000   28.178000   45.666000   PTP1B
C       43.454000   29.850000   46.809000   PTP1B
H       44.062000   30.397000   47.516000   PTP1B
H       42.727000   29.191000   47.264000   PTP1B
C       42.703000   30.859000   45.956000   PTP1B
O       41.966000   31.700000   46.463000   PTP1B
N       42.898000   30.776000   44.644000   PTP1B
H       43.487000   30.097000   44.205000   PTP1B
C       42.249000   31.696000   43.713000   PTP1B
H       42.416000   32.686000   44.116000   PTP1B
C       42.849000   31.544000   42.306000   PTP1B
H       42.817000   30.465000   42.031000   PTP1B
H       42.229000   32.090000   41.559000   PTP1B
O       44.198000   31.985000   42.276000   PTP1B
H       44.583000   31.664000   41.451000   PTP1B
C       40.744000   31.480000   43.652000   PTP1B
O       39.997000   32.392000   43.313000   PTP1B
N       40.308000   30.268000   43.977000   PTP1B
H       40.902000   29.516000   44.254000   PTP1B
C       38.895000   29.935000   43.954000   PTP1B
H       38.437000   30.617000   43.250000   PTP1B
C       38.701000   28.480000   43.516000   PTP1B
H       39.339000   27.849000   44.177000   PTP1B
H       37.650000   28.177000   43.722000   PTP1B
C       39.068000   28.195000   42.057000   PTP1B
H       40.142000   28.450000   41.890000   PTP1B
C       38.820000   26.724000   41.708000   PTP1B
H       39.043000   26.535000   40.636000   PTP1B
H       39.468000   26.062000   42.321000   PTP1B
H       37.760000   26.449000   41.896000   PTP1B
C       38.226000   29.092000   41.160000   PTP1B
H       38.484000   28.921000   40.092000   PTP1B
H       37.142000   28.891000   41.281000   PTP1B
H       38.412000   30.162000   41.395000   PTP1B
C       38.225000   30.149000   45.303000   PTP1B
O       37.013000   29.973000   45.434000   PTP1B
N       39.009000   30.544000   46.297000   PTP1B
H       39.987000   30.730000   46.200000   PTP1B
C       38.495000   30.744000   47.643000   PTP1B
H       37.763000   29.956000   47.764000   PTP1B
C       39.629000   30.575000   48.646000   PTP1B
H       40.374000   31.384000   48.466000   PTP1B
H       39.250000   30.705000   49.685000   PTP1B
O       40.254000   29.315000   48.468000   PTP1B
H       41.087000   29.340000   48.955000   PTP1B
C       37.781000   32.067000   47.887000   PTP1B
O       38.074000   33.076000   47.253000   PTP1B
N       36.833000   32.074000   48.838000   PTP1B
C       36.426000   30.903000   49.635000   PTP1B
H       35.778000   30.080000   49.257000   PTP1B
H       37.435000   30.513000   49.904000   PTP1B
C       36.038000   33.249000   49.208000   PTP1B
H       35.471000   33.546000   48.333000   PTP1B
C       35.041000   32.683000   50.215000   PTP1B
H       34.172000   32.257000   49.665000   PTP1B
H       34.675000   33.446000   50.931000   PTP1B
C       35.791000   31.549000   50.830000   PTP1B
H       35.126000   30.780000   51.271000   PTP1B
H       36.473000   31.945000   51.617000   PTP1B
C       36.789000   34.462000   49.751000   PTP1B
O       36.264000   35.568000   49.711000   PTP1B
N       38.003000   34.284000   50.261000   PTP1B
H       38.509000   33.430000   50.343000   PTP1B
C       38.717000   35.447000   50.773000   PTP1B
H       38.024000   36.039000   51.357000   PTP1B
C       39.877000   35.052000   51.703000   PTP1B
H       40.363000   35.986000   52.068000   PTP1B
H       39.478000   34.543000   52.609000   PTP1B
C       40.953000   34.182000   51.102000   PTP1B
H       41.098000   34.455000   50.041000   PTP1B
H       41.912000   34.304000   51.644000   PTP1B
C       40.586000   32.713000   51.101000   PTP1B
O       41.478000   31.888000   50.805000   PTP1B
O       39.415000   32.382000   51.393000   PTP1B
C       39.218000   36.330000   49.634000   PTP1B
O       39.798000   37.383000   49.874000   PTP1B
N       38.973000   35.900000   48.396000   PTP1B
H       38.509000   35.038000   48.197000   PTP1B
C       39.368000   36.663000   47.208000   PTP1B
H       39.728000   37.626000   47.551000   PTP1B
C       40.426000   35.904000   46.391000   PTP1B
H       39.999000   34.916000   46.113000   PTP1B
H       40.625000   36.450000   45.445000   PTP1B
N       42.526000   36.685000   47.559000   PTP1B
C       41.705000   35.662000   47.132000   PTP1B
C       43.549000   36.177000   48.224000   PTP1B
H       44.353000   36.767000   48.671000   PTP1B
N       43.425000   34.861000   48.240000   PTP1B
H       44.072000   34.226000   48.661000   PTP1B
C       42.282000   34.513000   47.560000   PTP1B
H       41.970000   33.487000   47.423000   PTP1B
C       38.157000   36.929000   46.311000   PTP1B
O       37.097000   36.309000   46.472000   PTP1B
N       38.313000   37.855000   45.366000   PTP1B
H       39.147000   38.388000   45.233000   PTP1B
C       37.229000   38.145000   44.445000   PTP1B
H       37.507000   38.975000   43.810000   PTP1B
H       36.311000   38.296000   44.997000   PTP1B
C       37.051000   36.924000   43.568000   PTP1B
O       37.860000   36.004000   43.650000   PTP1B
N       36.022000   36.867000   42.716000   PTP1B
C       34.942000   37.823000   42.426000   PTP1B
H       34.083000   37.963000   43.120000   PTP1B
H       35.508000   38.776000   42.309000   PTP1B
C       35.897000   35.660000   41.892000   PTP1B
H       35.856000   34.785000   42.530000   PTP1B
C       34.556000   35.853000   41.195000   PTP1B
H       33.744000   35.490000   41.864000   PTP1B
H       34.494000   35.314000   40.228000   PTP1B
C       34.450000   37.349000   41.086000   PTP1B
H       33.405000   37.702000   40.989000   PTP1B
H       35.041000   37.696000   40.208000   PTP1B
C       37.034000   35.497000   40.896000   PTP1B
O       37.615000   36.483000   40.442000   PTP1B
N       37.350000   34.255000   40.553000   PTP1B
H       36.911000   33.433000   40.905000   PTP1B
C       38.410000   34.005000   39.593000   PTP1B
H       39.252000   34.637000   39.847000   PTP1B
C       38.798000   32.511000   39.569000   PTP1B
H       39.016000   32.202000   40.621000   PTP1B
C       37.644000   31.673000   39.025000   PTP1B
H       37.937000   30.602000   38.971000   PTP1B
H       36.748000   31.738000   39.676000   PTP1B
H       37.366000   32.005000   38.002000   PTP1B
C       40.038000   32.317000   38.736000   PTP1B
H       40.307000   31.241000   38.677000   PTP1B
H       39.878000   32.695000   37.703000   PTP1B
H       40.904000   32.855000   39.174000   PTP1B
C       37.938000   34.410000   38.197000   PTP1B
O       36.741000   34.390000   37.909000   PTP1B
N       38.874000   34.785000   37.332000   PTP1B
H       39.847000   34.828000   37.542000   PTP1B
C       38.536000   35.171000   35.974000   PTP1B
H       37.460000   35.271000   35.904000   PTP1B
C       39.237000   36.470000   35.586000   PTP1B
H       40.338000   36.302000   35.686000   PTP1B
C       38.909000   36.826000   34.154000   PTP1B
H       39.385000   37.792000   33.878000   PTP1B
H       39.283000   36.059000   33.445000   PTP1B
H       37.812000   36.933000   34.017000   PTP1B
C       38.805000   37.576000   36.528000   PTP1B
H       39.272000   38.542000   36.240000   PTP1B
H       37.701000   37.701000   36.503000   PTP1B
H       39.108000   37.355000   37.573000   PTP1B
C       38.954000   34.054000   35.027000   PTP1B
O       40.137000   33.754000   34.886000   PTP1B
N       37.963000   33.437000   34.393000   PTP1B
H       37.010000   33.705000   34.507000   PTP1B
C       38.170000   32.319000   33.477000   PTP1B
H       39.221000   32.063000   33.516000   PTP1B
C       37.262000   31.136000   33.857000   PTP1B
H       36.203000   31.487000   33.787000   PTP1B
C       37.468000   29.979000   32.901000   PTP1B
H       36.839000   29.113000   33.202000   PTP1B
H       37.183000   30.249000   31.863000   PTP1B
H       38.529000   29.651000   32.905000   PTP1B
C       37.547000   30.702000   35.273000   PTP1B
H       36.926000   29.823000   35.547000   PTP1B
H       38.617000   30.424000   35.388000   PTP1B
H       37.317000   31.512000   35.996000   PTP1B
C       37.848000   32.705000   32.045000   PTP1B
O       36.923000   33.480000   31.806000   PTP1B
N       38.670046   32.293655   31.072892   PTP1B
H       39.514824   31.793553   31.339724   PTP1B
C       38.369447   32.504371   29.659674   PTP1B
H       37.287276   32.445658   29.580482   PTP1B
C       38.708472   33.926978   29.197958   PTP1B
H       38.212418   34.101920   28.245666   PTP1B
H       38.300613   34.642637   29.908740   PTP1B
N       40.862890   33.934280   27.804849   PTP1B
C       40.143603   34.259178   28.957764   PTP1B
C       41.972013   34.678948   27.875713   PTP1B
H       42.745120   34.673257   27.124717   PTP1B
N       41.971768   35.444490   28.982035   PTP1B
H       42.662987   36.139461   29.249733   PTP1B
C       40.829326   35.176978   29.688276   PTP1B
H       40.483768   35.659985   30.591711   PTP1B
C       38.924808   31.468190   28.680657   PTP1B
O       39.918220   30.765201   28.872004   PTP1B
N       38.237356   31.457020   27.548614   PTP1B
H       37.513888   32.161332   27.517978   PTP1B
C       38.722577   31.088384   26.235604   PTP1B
H       39.811303   31.147961   26.241926   PTP1B
C       38.272482   29.655621   25.905303   PTP1B
H       38.737922   29.344116   24.969105   PTP1B
H       38.610800   28.989278   26.701879   PTP1B
S       36.455998   29.561148   25.748528   PTP1B
H       36.409774   28.374017   25.121871   PTP1B
C       38.173376   32.135138   25.251473   PTP1B
O       37.372251   32.980183   25.646558   PTP1B
N       38.514173   32.055644   23.965140   PTP1B
H       39.304268   31.442508   23.788957   PTP1B
C       38.136506   33.023475   22.923375   PTP1B
H       38.833031   33.858879   23.009923   PTP1B
C       38.343446   32.394180   21.546247   PTP1B
H       39.288790   31.851064   21.534597   PTP1B
H       37.533360   31.697957   21.323189   PTP1B
O       38.395579   33.412152   20.571609   PTP1B
H       39.192047   33.946170   20.783044   PTP1B
C       36.722141   33.618281   23.067535   PTP1B
O       36.588563   34.833774   23.161143   PTP1B
N       35.673367   32.786349   23.127658   PTP1B
H       35.864668   31.800811   23.050122   PTP1B
C       34.282324   33.216568   23.357506   PTP1B
H       34.162931   34.246419   23.015191   PTP1B
C       33.375401   32.331694   22.497581   PTP1B
H       33.673819   32.398447   21.451287   PTP1B
H       33.440807   31.298210   22.834567   PTP1B
H       32.343132   32.670611   22.587001   PTP1B
C       33.826209   33.185017   24.838600   PTP1B
O       32.736178   33.646487   25.171464   PTP1B
N       34.621070   32.608826   25.741350   PTP1B
H       35.568996   32.409922   25.444411   PTP1B
C       34.376354   32.619766   27.184814   PTP1B
H       34.166678   33.645825   27.479593   PTP1B
H       35.272052   32.292725   27.710181   PTP1B
C       33.189351   31.783679   27.654533   PTP1B
O       32.529784   32.167179   28.612931   PTP1B
N       32.884933   30.668416   26.985459   PTP1B
H       33.470362   30.467480   26.191430   PTP1B
C       31.662200   29.877358   27.238520   PTP1B
H       31.327321   30.082950   28.257106   PTP1B
C       30.496993   30.298577   26.302234   PTP1B
H       29.665174   29.619844   26.494788   PTP1B
C       30.021030   31.710870   26.685528   PTP1B
H       29.111865   31.967459   26.144597   PTP1B
H       29.779238   31.733006   27.747466   PTP1B
H       30.778316   32.454820   26.449596   PTP1B
C       30.835253   30.218846   24.793812   PTP1B
H       31.685557   30.861195   24.567433   PTP1B
H       31.099829   29.194913   24.539584   PTP1B
C       29.669058   30.618737   23.883119   PTP1B
H       29.892563   30.339767   22.854867   PTP1B
H       28.756559   30.119574   24.204890   PTP1B
H       29.514478   31.693418   23.920269   PTP1B
C       31.905407   28.364707   27.225226   PTP1B
O       31.563780   27.675958   28.173434   PTP1B
N       32.541000   27.828000   26.190000   PTP1B
H       33.052000   28.434000   25.582000   PTP1B
C       32.741000   26.403000   25.971000   PTP1B
H       33.160000   26.311000   24.978000   PTP1B
H       31.770000   25.941000   26.088000   PTP1B
C       33.694000   25.741000   26.946000   PTP1B
O       33.276000   24.945000   27.797000   PTP1B
N       34.981000   26.052000   26.814000   PTP1B
H       35.302000   26.682000   26.111000   PTP1B
C       35.996000   25.482000   27.698000   PTP1B
H       35.814000   24.418000   27.797000   PTP1B
C       37.398000   25.738000   27.139000   PTP1B
H       37.510000   26.846000   27.064000   PTP1B
H       38.160000   25.402000   27.877000   PTP1B
C       37.632000   25.121000   25.766000   PTP1B
H       37.436000   24.028000   25.831000   PTP1B
H       36.872000   25.520000   25.056000   PTP1B
C       39.006000   25.447000   25.250000   PTP1B
H       39.225000   26.524000   25.434000   PTP1B
H       39.788000   24.833000   25.754000   PTP1B
N       39.127000   25.178000   23.821000   PTP1B
H       38.342000   24.672000   23.446000   PTP1B
C       40.159000   25.553000   23.071000   PTP1B
N       41.170000   26.220000   23.613000   PTP1B
H       41.930000   26.524000   23.056000   PTP1B
H       41.052000   26.509000   24.565000   PTP1B
N       40.175000   25.256000   21.781000   PTP1B
H       40.978000   25.456000   21.238000   PTP1B
H       39.461000   24.653000   21.451000   PTP1B
C       35.875000   26.076000   29.096000   PTP1B
O       36.064000   25.380000   30.089000   PTP1B
N       35.556000   27.363000   29.165000   PTP1B
H       35.412000   27.956000   28.373000   PTP1B
C       35.386000   28.029000   30.445000   PTP1B
H       36.291000   27.862000   31.015000   PTP1B
C       35.073000   29.508000   30.223000   PTP1B
H       34.194000   29.577000   29.542000   PTP1B
H       34.782000   29.991000   31.183000   PTP1B
O       36.168000   30.177000   29.624000   PTP1B
H       35.841000   31.029000   29.308000   PTP1B
C       34.240000   27.351000   31.201000   PTP1B
O       34.319000   27.146000   32.415000   PTP1B
N       33.187000   26.989000   30.474000   PTP1B
H       33.110000   27.138000   29.489000   PTP1B
C       32.055000   26.336000   31.099000   PTP1B
H       31.330000   26.147000   30.320000   PTP1B
H       31.702000   26.990000   31.885000   PTP1B
C       32.425000   25.011000   31.726000   PTP1B
O       31.963000   24.683000   32.820000   PTP1B
N       33.262000   24.250000   31.028000   PTP1B
H       33.626000   24.519000   30.137000   PTP1B
C       33.730000   22.944000   31.501000   PTP1B
H       32.840000   22.367000   31.712000   PTP1B
C       34.676000   22.298000   30.468000   PTP1B
H       35.461000   23.061000   30.247000   PTP1B
O       33.947000   22.043000   29.263000   PTP1B
H       34.579000   21.632000   28.663000   PTP1B
C       35.252000   20.997000   30.994000   PTP1B
H       36.017000   20.594000   30.298000   PTP1B
H       35.738000   21.159000   31.980000   PTP1B
H       34.458000   20.230000   31.120000   PTP1B
C       34.484000   23.079000   32.822000   PTP1B
O       34.242000   22.345000   33.770000   PTP1B
N       35.405000   24.030000   32.870000   PTP1B
H       35.614000   24.629000   32.098000   PTP1B
C       36.197000   24.285000   34.061000   PTP1B
H       36.747000   23.375000   34.270000   PTP1B
C       37.078000   25.503000   33.809000   PTP1B
H       37.756000   25.291000   32.954000   PTP1B
H       36.467000   26.388000   33.530000   PTP1B
C       37.964000   25.863000   34.957000   PTP1B
C       39.152000   25.190000   35.168000   PTP1B
H       39.449000   24.403000   34.488000   PTP1B
C       39.962000   25.508000   36.244000   PTP1B
H       40.892000   24.979000   36.395000   PTP1B
C       39.592000   26.506000   37.127000   PTP1B
H       40.228000   26.758000   37.963000   PTP1B
C       37.597000   26.866000   35.846000   PTP1B
H       36.662000   27.391000   35.712000   PTP1B
C       38.406000   27.190000   36.930000   PTP1B
H       38.104000   27.972000   37.612000   PTP1B
C       35.277000   24.541000   35.263000   PTP1B
O       35.408000   23.900000   36.307000   PTP1B
N       34.344000   25.478000   35.102000   PTP1B
H       34.233000   25.978000   34.245000   PTP1B
C       33.402000   25.857000   36.161000   PTP1B
H       34.020000   26.058000   37.028000   PTP1B
C       32.632000   27.108000   35.741000   PTP1B
H       32.062000   26.851000   34.820000   PTP1B
H       31.871000   27.359000   36.513000   PTP1B
S       33.736000   28.493000   35.394000   PTP1B
H       32.799000   29.359000   35.005000   PTP1B
C       32.412000   24.768000   36.541000   PTP1B
O       32.139000   24.551000   37.718000   PTP1B
N       31.863000   24.091000   35.543000   PTP1B
H       32.052000   24.243000   34.575000   PTP1B
C       30.902000   23.030000   35.805000   PTP1B
H       30.119000   23.452000   36.422000   PTP1B
C       30.359000   22.488000   34.481000   PTP1B
H       29.822000   23.325000   33.978000   PTP1B
H       31.214000   22.229000   33.818000   PTP1B
C       29.399000   21.299000   34.554000   PTP1B
H       29.900000   20.459000   35.093000   PTP1B
C       28.133000   21.701000   35.295000   PTP1B
H       27.408000   20.859000   35.313000   PTP1B
H       28.366000   21.983000   36.344000   PTP1B
H       27.646000   22.568000   34.799000   PTP1B
C       29.064000   20.823000   33.146000   PTP1B
H       28.381000   19.947000   33.187000   PTP1B
H       28.561000   21.614000   32.555000   PTP1B
H       29.988000   20.519000   32.608000   PTP1B
C       31.565000   21.908000   36.604000   PTP1B
O       31.010000   21.422000   37.589000   PTP1B
N       32.760000   21.509000   36.178000   PTP1B
H       33.214000   21.917000   35.386000   PTP1B
C       33.501000   20.437000   36.843000   PTP1B
H       32.905000   19.532000   36.871000   PTP1B
C       34.784000   20.138000   36.077000   PTP1B
H       34.536000   19.839000   35.036000   PTP1B
H       35.438000   21.036000   36.028000   PTP1B
H       35.357000   19.309000   36.545000   PTP1B
C       33.825000   20.781000   38.283000   PTP1B
O       33.611000   19.970000   39.182000   PTP1B
N       34.338000   21.988000   38.501000   PTP1B
H       34.519000   22.673000   37.801000   PTP1B
C       34.697000   22.437000   39.843000   PTP1B
H       35.414000   21.718000   40.223000   PTP1B
C       35.299000   23.841000   39.773000   PTP1B
H       36.194000   23.822000   39.120000   PTP1B
H       34.570000   24.558000   39.345000   PTP1B
C       35.741000   24.361000   41.128000   PTP1B
O       36.501000   23.654000   41.821000   PTP1B
O       35.337000   25.489000   41.497000   PTP1B
C       33.512000   22.430000   40.808000   PTP1B
O       33.582000   21.841000   41.880000   PTP1B
N       32.422000   23.084000   40.427000   PTP1B
H       32.329000   23.569000   39.558000   PTP1B
C       31.237000   23.145000   41.279000   PTP1B
H       31.584000   23.566000   42.213000   PTP1B
C       30.137000   24.005000   40.632000   PTP1B
H       30.128000   23.733000   39.548000   PTP1B
O       30.504000   25.386000   40.749000   PTP1B
H       29.783000   25.879000   40.342000   PTP1B
C       28.776000   23.767000   41.309000   PTP1B
H       27.967000   24.301000   40.768000   PTP1B
H       28.528000   22.684000   41.311000   PTP1B
H       28.785000   24.124000   42.361000   PTP1B
C       30.667000   21.776000   41.607000   PTP1B
O       30.375000   21.486000   42.764000   PTP1B
N       30.498000   20.939000   40.588000   PTP1B
H       30.712000   21.160000   39.638000   PTP1B
C       29.969000   19.593000   40.799000   PTP1B
H       28.975000   19.714000   41.214000   PTP1B
C       29.927000   18.814000   39.480000   PTP1B
H       30.921000   18.935000   38.994000   PTP1B
H       29.817000   17.727000   39.687000   PTP1B
S       28.666000   19.362000   38.302000   PTP1B
H       28.989000   18.527000   37.313000   PTP1B
C       30.808000   18.823000   41.818000   PTP1B
O       30.266000   18.162000   42.714000   PTP1B
N       32.129000   18.903000   41.679000   PTP1B
H       32.591000   19.424000   40.964000   PTP1B
C       33.032000   18.209000   42.595000   PTP1B
H       32.731000   17.170000   42.628000   PTP1B
C       34.483000   18.371000   42.124000   PTP1B
H       34.667000   19.463000   41.994000   PTP1B
H       35.166000   18.039000   42.937000   PTP1B
C       34.815000   17.653000   40.812000   PTP1B
H       34.058000   17.943000   40.044000   PTP1B
C       36.210000   18.064000   40.327000   PTP1B
H       36.479000   17.512000   39.401000   PTP1B
H       36.243000   19.153000   40.106000   PTP1B
H       36.976000   17.840000   41.100000   PTP1B
C       34.718000   16.126000   41.026000   PTP1B
H       34.938000   15.589000   40.078000   PTP1B
H       35.441000   15.772000   41.789000   PTP1B
H       33.695000   15.844000   41.356000   PTP1B
C       32.858000   18.783000   43.994000   PTP1B
O       32.775000   18.056000   44.987000   PTP1B
N       32.787000   20.102000   44.066000   PTP1B
H       32.848000   20.720000   43.285000   PTP1B
C       32.608000   20.768000   45.338000   PTP1B
H       33.398000   20.431000   45.997000   PTP1B
C       32.627000   22.279000   45.136000   PTP1B
H       33.326000   22.490000   44.294000   PTP1B
H       31.622000   22.611000   44.792000   PTP1B
C       33.068000   23.090000   46.350000   PTP1B
H       32.355000   22.919000   47.193000   PTP1B
C       34.465000   22.659000   46.767000   PTP1B
H       34.823000   23.272000   47.621000   PTP1B
H       34.469000   21.592000   47.077000   PTP1B
H       35.181000   22.783000   45.927000   PTP1B
C       33.045000   24.571000   46.007000   PTP1B
H       33.347000   25.176000   46.889000   PTP1B
H       33.743000   24.811000   45.180000   PTP1B
H       32.023000   24.884000   45.704000   PTP1B
C       31.282000   20.337000   45.952000   PTP1B
O       31.205000   20.062000   47.146000   PTP1B
N       30.235000   20.287000   45.134000   PTP1B
H       30.265000   20.509000   44.162000   PTP1B
C       28.918000   19.889000   45.617000   PTP1B
H       28.690000   20.546000   46.446000   PTP1B
C       27.873000   20.037000   44.515000   PTP1B
H       28.283000   19.542000   43.604000   PTP1B
H       26.965000   19.459000   44.797000   PTP1B
C       27.487000   21.470000   44.148000   PTP1B
H       28.387000   22.015000   43.773000   PTP1B
C       26.423000   21.431000   43.078000   PTP1B
H       26.087000   22.459000   42.824000   PTP1B
H       26.815000   20.954000   42.154000   PTP1B
H       25.540000   20.853000   43.424000   PTP1B
C       26.961000   22.214000   45.374000   PTP1B
H       26.699000   23.261000   45.107000   PTP1B
H       26.050000   21.734000   45.785000   PTP1B
H       27.733000   22.242000   46.173000   PTP1B
C       28.900000   18.464000   46.143000   PTP1B
O       28.240000   18.187000   47.136000   PTP1B
N       29.619000   17.561000   45.479000   PTP1B
H       30.162000   17.756000   44.665000   PTP1B
C       29.663000   16.168000   45.914000   PTP1B
H       28.648000   15.853000   46.122000   PTP1B
C       30.332000   15.289000   44.862000   PTP1B
H       31.360000   15.693000   44.708000   PTP1B
H       30.459000   14.260000   45.267000   PTP1B
C       29.622000   15.252000   43.533000   PTP1B
H       28.643000   14.737000   43.633000   PTP1B
H       29.422000   16.290000   43.187000   PTP1B
S       30.593000   14.392000   42.302000   PTP1B
C       30.074000   12.700000   42.575000   PTP1B
H       30.600000   12.007000   41.883000   PTP1B
H       30.296000   12.378000   43.615000   PTP1B
H       28.982000   12.585000   42.407000   PTP1B
C       30.451000   16.064000   47.210000   PTP1B
O       30.341000   15.089000   47.944000   PTP1B
N       31.241000   17.090000   47.484000   PTP1B
H       31.318000   17.892000   46.898000   PTP1B
C       32.087000   17.168000   48.668000   PTP1B
H       32.334000   16.149000   48.945000   PTP1B
C       33.303000   18.029000   48.322000   PTP1B
H       33.333000   18.195000   47.226000   PTP1B
H       33.238000   19.016000   48.822000   PTP1B
C       34.572000   17.305000   48.749000   PTP1B
O       34.512000   16.085000   48.907000   PTP1B
O       35.600000   17.959000   48.910000   PTP1B
C       31.340000   17.780000   49.855000   PTP1B
O       31.780000   17.742000   50.996000   PTP1B
N       30.184000   18.397000   49.545000   PTP1B
H       29.768000   18.421000   48.637000   PTP1B
C       29.443000   19.101000   50.584000   PTP1B
H       30.096000   19.160000   51.446000   PTP1B
C       29.055000   20.473000   50.037000   PTP1B
H       29.872000   20.796000   49.351000   PTP1B
H       28.143000   20.367000   49.408000   PTP1B
C       28.864000   21.507000   51.149000   PTP1B
H       28.043000   21.171000   51.822000   PTP1B
H       29.794000   21.558000   51.760000   PTP1B
C       28.517000   22.894000   50.606000   PTP1B
H       29.297000   23.187000   49.866000   PTP1B
H       27.549000   22.820000   50.059000   PTP1B
C       28.413000   23.943000   51.719000   PTP1B
H       27.513000   23.758000   52.346000   PTP1B
H       29.311000   23.908000   52.374000   PTP1B
N       28.310000   25.276000   51.128000   PTP1B
H       28.238000   25.993000   51.878000   PTP1B
H       29.153000   25.465000   50.549000   PTP1B
H       27.464000   25.322000   50.525000   PTP1B
C       28.187000   18.338000   51.014000   PTP1B
O       27.915000   18.146000   52.192000   PTP1B
N       27.392000   17.932000   50.008000   PTP1B
H       27.608000   18.069000   49.044000   PTP1B
C       26.136000   17.250000   50.307000   PTP1B
H       25.566000   17.879000   50.981000   PTP1B
C       25.403000   17.009000   48.985000   PTP1B
H       26.118000   16.464000   48.323000   PTP1B
H       24.551000   16.314000   49.153000   PTP1B
C       24.975000   18.319000   48.322000   PTP1B
H       24.287000   18.856000   49.011000   PTP1B
H       25.866000   18.979000   48.216000   PTP1B
C       24.363000   18.102000   46.931000   PTP1B
H       25.168000   17.829000   46.211000   PTP1B
H       23.602000   17.287000   46.942000   PTP1B
N       23.686000   19.321000   46.473000   PTP1B
H       23.855000   20.115000   47.068000   PTP1B
C       22.946000   19.237000   45.353000   PTP1B
N       22.858000   18.091000   44.704000   PTP1B
H       22.336000   18.026000   43.865000   PTP1B
H       23.449000   17.350000   45.029000   PTP1B
N       22.271000   20.307000   44.923000   PTP1B
H       21.658000   20.226000   44.150000   PTP1B
H       22.250000   21.095000   45.524000   PTP1B
C       26.360000   15.923000   51.033000   PTP1B
O       27.453000   15.376000   51.078000   PTP1B
N       25.276000   15.427000   51.656000   PTP1B
H       24.376000   15.860000   51.683000   PTP1B
C       25.372000   14.157000   52.363000   PTP1B
H       26.310000   14.164000   52.905000   PTP1B
C       24.150000   14.030000   53.274000   PTP1B
H       23.254000   14.274000   52.657000   PTP1B
H       24.037000   12.966000   53.582000   PTP1B
C       24.231000   14.969000   54.479000   PTP1B
H       25.189000   14.788000   55.018000   PTP1B
H       24.247000   16.023000   54.117000   PTP1B
C       23.073000   14.769000   55.457000   PTP1B
H       22.164000   14.494000   54.875000   PTP1B
H       23.321000   13.905000   56.116000   PTP1B
C       22.803000   16.015000   56.307000   PTP1B
H       23.760000   16.496000   56.608000   PTP1B
H       22.202000   16.755000   55.735000   PTP1B
N       22.066000   15.641000   57.513000   PTP1B
H       21.882000   16.484000   58.094000   PTP1B
H       21.162000   15.202000   57.245000   PTP1B
H       22.627000   14.960000   58.063000   PTP1B
C       25.418000   12.979000   51.386000   PTP1B
O       25.928000   11.905000   51.674000   PTP1B
N       24.823000   13.209000   50.202000   PTP1B
H       24.409000   14.060000   49.889000   PTP1B
C       24.738000   12.139000   49.215000   PTP1B
H       25.305000   11.304000   49.610000   PTP1B
C       23.255000   11.825000   48.996000   PTP1B
H       22.787000   11.576000   49.970000   PTP1B
H       22.729000   12.702000   48.571000   PTP1B
C       23.109000   10.631000   48.064000   PTP1B
O       24.130000   10.020000   47.756000   PTP1B
O       21.986000   10.311000   47.684000   PTP1B
C       25.398000   12.535000   47.891000   PTP1B
O       24.768000   13.072000   46.989000   PTP1B
N       26.712000   12.444000   47.643000   PTP1B
C       27.705000   11.700000   48.434000   PTP1B
H       28.238000   12.105000   49.324000   PTP1B
H       27.075000   10.826000   48.720000   PTP1B
C       27.312000   12.960000   46.411000   PTP1B
H       27.279000   14.043000   46.434000   PTP1B
C       28.773000   12.528000   46.535000   PTP1B
H       29.326000   13.287000   47.133000   PTP1B
H       29.271000   12.412000   45.551000   PTP1B
C       28.695000   11.296000   47.383000   PTP1B
H       29.643000   11.076000   47.913000   PTP1B
H       28.417000   10.427000   46.743000   PTP1B
C       26.657000   12.468000   45.123000   PTP1B
O       26.876000   13.035000   44.051000   PTP1B
N       25.847000   11.422000   45.227000   PTP1B
H       25.642000   10.942000   46.080000   PTP1B
C       25.171000   10.875000   44.057000   PTP1B
H       25.871000   10.965000   43.236000   PTP1B
C       24.761000    9.426000   44.315000   PTP1B
H       24.236000    9.048000   43.408000   PTP1B
H       25.662000    8.788000   44.461000   PTP1B
O       23.884000    9.331000   45.421000   PTP1B
H       23.491000    8.450000   45.396000   PTP1B
C       23.942000   11.704000   43.698000   PTP1B
O       23.247000   11.412000   42.727000   PTP1B
N       23.679000   12.739000   44.489000   PTP1B
H       24.230000   12.987000   45.285000   PTP1B
C       22.539000   13.618000   44.255000   PTP1B
H       21.802000   13.017000   43.738000   PTP1B
C       22.011000   14.175000   45.585000   PTP1B
H       21.140000   14.833000   45.363000   PTP1B
H       21.640000   13.348000   46.232000   PTP1B
O       22.999000   14.941000   46.256000   PTP1B
H       22.549000   15.437000   46.951000   PTP1B
C       22.907000   14.776000   43.334000   PTP1B
O       22.032000   15.462000   42.819000   PTP1B
N       24.201000   14.992000   43.133000   PTP1B
H       24.929000   14.445000   43.539000   PTP1B
C       24.668000   16.077000   42.278000   PTP1B
H       24.127000   16.968000   42.573000   PTP1B
C       26.195000   16.287000   42.435000   PTP1B
H       26.694000   15.310000   42.221000   PTP1B
C       26.681000   17.330000   41.446000   PTP1B
H       27.769000   17.512000   41.581000   PTP1B
H       26.529000   17.002000   40.397000   PTP1B
H       26.149000   18.294000   41.599000   PTP1B
C       26.518000   16.718000   43.849000   PTP1B
H       27.606000   16.910000   43.962000   PTP1B
H       25.970000   17.649000   44.108000   PTP1B
H       26.238000   15.933000   44.582000   PTP1B
C       24.357000   15.819000   40.804000   PTP1B
O       25.016000   15.005000   40.165000   PTP1B
N       23.356000   16.508000   40.266000   PTP1B
H       22.782000   17.174000   40.735000   PTP1B
C       22.995000   16.334000   38.863000   PTP1B
H       23.392000   15.379000   38.538000   PTP1B
C       21.474000   16.406000   38.684000   PTP1B
H       20.997000   15.606000   39.286000   PTP1B
H       21.086000   17.383000   39.033000   PTP1B
C       21.045000   16.204000   37.237000   PTP1B
O       21.495000   15.227000   36.601000   PTP1B
O       20.247000   17.024000   36.736000   PTP1B
C       23.678000   17.406000   38.015000   PTP1B
O       23.289000   18.578000   38.024000   PTP1B
N       24.697000   16.979000   37.279000   PTP1B
H       24.991000   16.026000   37.258000   PTP1B
C       25.481000   17.863000   36.432000   PTP1B
H       25.911000   18.600000   37.099000   PTP1B
C       26.590000   17.053000   35.722000   PTP1B
H       27.242000   16.682000   36.553000   PTP1B
C       25.977000   15.938000   34.915000   PTP1B
H       26.764000   15.257000   34.528000   PTP1B
H       25.285000   15.333000   35.537000   PTP1B
H       25.410000   16.340000   34.049000   PTP1B
C       27.451000   17.972000   34.861000   PTP1B
H       26.867000   18.318000   33.979000   PTP1B
H       27.718000   18.876000   35.454000   PTP1B
C       28.731000   17.318000   34.386000   PTP1B
H       29.347000   18.045000   33.814000   PTP1B
H       29.331000   16.958000   35.249000   PTP1B
H       28.515000   16.455000   33.722000   PTP1B
C       24.626000   18.628000   35.419000   PTP1B
O       24.857000   19.822000   35.173000   PTP1B
N       23.633000   17.953000   34.843000   PTP1B
H       23.433000   16.992000   35.027000   PTP1B
C       22.746000   18.597000   33.875000   PTP1B
H       23.354000   19.027000   33.089000   PTP1B
C       21.721000   17.593000   33.348000   PTP1B
H       21.103000   17.269000   34.217000   PTP1B
H       21.029000   18.115000   32.649000   PTP1B
C       22.311000   16.352000   32.680000   PTP1B
H       22.807000   16.651000   31.729000   PTP1B
H       23.096000   15.922000   33.343000   PTP1B
C       21.219000   15.321000   32.386000   PTP1B
H       20.716000   15.059000   33.345000   PTP1B
H       20.457000   15.801000   31.729000   PTP1B
C       21.783000   14.073000   31.716000   PTP1B
H       22.163000   14.315000   30.698000   PTP1B
H       22.622000   13.653000   32.314000   PTP1B
N       20.775000   12.975000   31.552000   PTP1B
H       21.215000   12.153000   31.090000   PTP1B
H       20.413000   12.693000   32.486000   PTP1B
H       19.985000   13.316000   30.968000   PTP1B
C       22.021000   19.750000   34.574000   PTP1B
O       21.794000   20.816000   33.989000   PTP1B
N       21.672000   19.521000   35.839000   PTP1B
H       21.878000   18.658000   36.297000   PTP1B
C       20.964000   20.504000   36.658000   PTP1B
H       20.143000   20.891000   36.066000   PTP1B
C       20.491000   19.846000   37.958000   PTP1B
H       20.027000   18.871000   37.682000   PTP1B
H       21.378000   19.603000   38.585000   PTP1B
C       19.484000   20.666000   38.750000   PTP1B
H       19.843000   21.718000   38.818000   PTP1B
H       18.515000   20.681000   38.199000   PTP1B
C       19.283000   20.117000   40.163000   PTP1B
H       18.366000   20.581000   40.593000   PTP1B
H       19.098000   19.021000   40.086000   PTP1B
C       20.494000   20.388000   41.056000   PTP1B
H       21.415000   19.957000   40.605000   PTP1B
H       20.646000   21.482000   41.187000   PTP1B
N       20.352000   19.794000   42.422000   PTP1B
H       21.198000   20.003000   42.991000   PTP1B
H       19.514000   20.195000   42.890000   PTP1B
H       20.237000   18.763000   42.340000   PTP1B
C       21.880000   21.677000   36.987000   PTP1B
O       21.487000   22.846000   36.898000   PTP1B
N       23.109000   21.353000   37.370000   PTP1B
H       23.448000   20.419000   37.449000   PTP1B
C       24.081000   22.375000   37.713000   PTP1B
H       23.644000   23.007000   38.476000   PTP1B
C       25.387000   21.749000   38.206000   PTP1B
H       25.855000   21.219000   37.340000   PTP1B
C       26.328000   22.852000   38.706000   PTP1B
H       27.266000   22.408000   39.104000   PTP1B
H       26.612000   23.549000   37.891000   PTP1B
H       25.851000   23.435000   39.523000   PTP1B
C       25.087000   20.761000   39.339000   PTP1B
H       26.027000   20.324000   39.739000   PTP1B
H       24.557000   21.271000   40.172000   PTP1B
H       24.453000   19.923000   38.984000   PTP1B
C       24.368000   23.253000   36.502000   PTP1B
O       24.406000   24.480000   36.613000   PTP1B
N       24.558000   22.626000   35.343000   PTP1B
H       24.532000   21.636000   35.223000   PTP1B
C       24.828000   23.369000   34.121000   PTP1B
H       25.729000   23.945000   34.291000   PTP1B
C       24.997000   22.403000   32.946000   PTP1B
H       25.893000   21.777000   33.161000   PTP1B
H       24.131000   21.704000   32.925000   PTP1B
C       25.185000   23.012000   31.553000   PTP1B
H       24.245000   23.542000   31.265000   PTP1B
C       26.340000   24.003000   31.568000   PTP1B
H       26.514000   24.414000   30.551000   PTP1B
H       26.120000   24.850000   32.253000   PTP1B
H       27.276000   23.510000   31.908000   PTP1B
C       25.429000   21.904000   30.542000   PTP1B
H       25.549000   22.331000   29.523000   PTP1B
H       26.348000   21.330000   30.777000   PTP1B
H       24.571000   21.198000   30.524000   PTP1B
C       23.693000   24.359000   33.838000   PTP1B
O       23.940000   25.536000   33.570000   PTP1B
N       22.452000   23.888000   33.907000   PTP1B
H       22.212000   22.944000   34.123000   PTP1B
C       21.308000   24.756000   33.662000   PTP1B
H       21.433000   25.155000   32.664000   PTP1B
C       20.001000   23.962000   33.755000   PTP1B
H       20.069000   23.322000   34.665000   PTP1B
H       19.161000   24.668000   33.938000   PTP1B
C       19.684000   23.066000   32.556000   PTP1B
H       20.595000   22.476000   32.291000   PTP1B
C       18.547000   22.116000   32.910000   PTP1B
H       18.273000   21.491000   32.033000   PTP1B
H       18.846000   21.440000   33.740000   PTP1B
H       17.646000   22.683000   33.226000   PTP1B
C       19.316000   23.930000   31.354000   PTP1B
H       19.101000   23.291000   30.470000   PTP1B
H       18.415000   24.544000   31.552000   PTP1B
H       20.154000   24.612000   31.094000   PTP1B
C       21.280000   25.933000   34.628000   PTP1B
O       20.870000   27.032000   34.265000   PTP1B
N       21.719000   25.706000   35.858000   PTP1B
H       22.046000   24.826000   36.192000   PTP1B
C       21.758000   26.772000   36.857000   PTP1B
H       20.798000   27.272000   36.879000   PTP1B
C       22.100000   26.181000   38.233000   PTP1B
H       21.302000   25.452000   38.506000   PTP1B
H       23.042000   25.592000   38.167000   PTP1B
C       22.232000   27.178000   39.390000   PTP1B
H       22.382000   26.627000   40.336000   PTP1B
H       23.087000   27.864000   39.228000   PTP1B
C       20.983000   28.028000   39.615000   PTP1B
O       19.865000   27.463000   39.631000   PTP1B
O       21.123000   29.262000   39.791000   PTP1B
C       22.801000   27.811000   36.441000   PTP1B
O       22.575000   29.018000   36.560000   PTP1B
N       23.946000   27.338000   35.953000   PTP1B
H       24.163000   26.369000   35.855000   PTP1B
C       25.002000   28.239000   35.511000   PTP1B
H       25.155000   28.973000   36.293000   PTP1B
C       26.293000   27.473000   35.203000   PTP1B
H       26.061000   26.769000   34.369000   PTP1B
H       27.057000   28.180000   34.810000   PTP1B
C       26.848000   26.686000   36.356000   PTP1B
H       26.865000   27.308000   37.276000   PTP1B
H       26.197000   25.807000   36.556000   PTP1B
S       28.535000   26.090000   36.077000   PTP1B
C       29.107000   26.218000   37.740000   PTP1B
H       30.169000   25.902000   37.819000   PTP1B
H       29.034000   27.264000   38.108000   PTP1B
H       28.508000   25.574000   38.420000   PTP1B
C       24.563000   28.985000   34.261000   PTP1B
O       24.912000   30.152000   34.064000   PTP1B
N       23.796000   28.308000   33.415000   PTP1B
H       23.511000   27.366000   33.576000   PTP1B
C       23.330000   28.929000   32.191000   PTP1B
H       24.192000   29.362000   31.696000   PTP1B
C       22.716000   27.892000   31.249000   PTP1B
H       22.055000   27.248000   31.877000   PTP1B
H       22.046000   28.401000   30.521000   PTP1B
C       23.754000   27.012000   30.548000   PTP1B
H       24.744000   27.514000   30.611000   PTP1B
H       23.865000   26.060000   31.116000   PTP1B
C       23.308000   26.712000   29.130000   PTP1B
H       22.334000   26.171000   29.155000   PTP1B
H       23.183000   27.646000   28.534000   PTP1B
N       24.250000   25.895000   28.369000   PTP1B
H       24.920000   25.419000   28.950000   PTP1B
C       24.212000   25.801000   27.044000   PTP1B
N       23.287000   26.476000   26.366000   PTP1B
H       23.227000   26.398000   25.381000   PTP1B
H       22.588000   26.943000   26.912000   PTP1B
N       25.082000   25.043000   26.396000   PTP1B
H       25.100000   25.048000   25.406000   PTP1B
H       25.824000   24.656000   26.928000   PTP1B
C       22.349000   30.071000   32.436000   PTP1B
O       21.919000   30.726000   31.489000   PTP1B
N       21.995000   30.313000   33.697000   PTP1B
H       22.300000   29.775000   34.481000   PTP1B
C       21.104000   31.425000   34.018000   PTP1B
H       20.401000   31.555000   33.204000   PTP1B
C       20.439000   31.246000   35.385000   PTP1B
H       21.256000   31.160000   36.138000   PTP1B
H       19.877000   32.173000   35.638000   PTP1B
C       19.536000   30.048000   35.536000   PTP1B
H       18.715000   30.114000   34.787000   PTP1B
H       20.118000   29.125000   35.311000   PTP1B
C       18.974000   30.033000   36.940000   PTP1B
H       19.824000   30.052000   37.660000   PTP1B
H       18.389000   30.970000   37.090000   PTP1B
C       18.089000   28.822000   37.200000   PTP1B
H       17.214000   28.823000   36.512000   PTP1B
H       18.659000   27.880000   37.042000   PTP1B
N       17.576000   28.830000   38.609000   PTP1B
H       16.972000   27.999000   38.773000   PTP1B
H       18.378000   28.810000   39.271000   PTP1B
H       17.022000   29.695000   38.770000   PTP1B
C       21.950000   32.680000   34.090000   PTP1B
O       21.426000   33.801000   34.081000   PTP1B
N       23.267000   32.485000   34.163000   PTP1B
H       23.700000   31.586000   34.131000   PTP1B
C       24.199000   33.600000   34.299000   PTP1B
H       23.560000   34.442000   34.536000   PTP1B
C       25.135000   33.311000   35.462000   PTP1B
H       25.668000   32.354000   35.271000   PTP1B
H       25.909000   34.103000   35.559000   PTP1B
C       24.419000   33.146000   36.756000   PTP1B
C       24.082000   34.251000   37.522000   PTP1B
H       24.370000   35.239000   37.191000   PTP1B
C       23.379000   34.100000   38.720000   PTP1B
H       23.118000   34.969000   39.307000   PTP1B
C       23.009000   32.835000   39.155000   PTP1B
H       22.459000   32.714000   40.077000   PTP1B
C       24.043000   31.881000   37.199000   PTP1B
H       24.314000   31.005000   36.626000   PTP1B
C       23.340000   31.722000   38.394000   PTP1B
H       23.056000   30.732000   38.724000   PTP1B
C       24.992000   33.977000   33.066000   PTP1B
O       25.436000   35.110000   32.939000   PTP1B
N       25.183000   33.030000   32.162000   PTP1B
H       24.848000   32.099000   32.287000   PTP1B
C       25.901000   33.306000   30.926000   PTP1B
H       25.608000   34.268000   30.523000   PTP1B
C       27.416000   33.235000   31.145000   PTP1B
H       27.611000   33.683000   32.149000   PTP1B
H       27.732000   32.171000   31.218000   PTP1B
C       28.230000   33.991000   30.100000   PTP1B
H       27.869000   33.697000   29.090000   PTP1B
H       28.013000   35.080000   30.190000   PTP1B
C       29.726000   33.764000   30.292000   PTP1B
H       30.102000   34.436000   31.098000   PTP1B
H       29.946000   32.708000   30.575000   PTP1B
N       30.486000   34.028000   29.067000   PTP1B
H       30.883000   33.197000   28.661000   PTP1B
C       30.665000   35.220000   28.506000   PTP1B
N       30.135000   36.299000   29.044000   PTP1B
H       30.246000   37.184000   28.613000   PTP1B
H       29.514000   36.151000   29.816000   PTP1B
N       31.413000   35.327000   27.418000   PTP1B
H       31.620000   36.221000   27.047000   PTP1B
H       31.911000   34.518000   27.135000   PTP1B
C       25.444000   32.256000   29.922000   PTP1B
O       25.236000   31.101000   30.278000   PTP1B
N       25.270000   32.670000   28.674000   PTP1B
H       25.440000   33.606000   28.372000   PTP1B
C       24.808000   31.774000   27.624000   PTP1B
H       24.004000   31.210000   28.080000   PTP1B
C       24.290000   32.603000   26.450000   PTP1B
H       23.952000   31.883000   25.668000   PTP1B
H       23.384000   33.166000   26.767000   PTP1B
C       25.350000   33.527000   25.871000   PTP1B
H       25.528000   34.385000   26.553000   PTP1B
H       26.310000   32.976000   25.767000   PTP1B
S       24.880000   34.187000   24.260000   PTP1B
C       23.510000   35.328000   24.745000   PTP1B
H       23.078000   35.831000   23.853000   PTP1B
H       22.692000   34.775000   25.254000   PTP1B
H       23.873000   36.116000   25.439000   PTP1B
C       25.831000   30.768000   27.085000   PTP1B
O       27.039000   30.952000   27.178000   PTP1B
N       25.304000   29.693000   26.515000   PTP1B
H       24.318000   29.535000   26.490000   PTP1B
C       26.120000   28.669000   25.887000   PTP1B
H       26.547000   29.209000   25.053000   PTP1B
H       25.379000   27.932000   25.607000   PTP1B
C       27.246000   27.951000   26.607000   PTP1B
O       28.089000   27.365000   25.928000   PTP1B
N       27.287000   27.968000   27.937000   PTP1B
H       26.643000   28.442000   28.534000   PTP1B
C       28.342000   27.249000   28.643000   PTP1B
H       29.304000   27.665000   28.372000   PTP1B
C       28.070000   27.241000   30.144000   PTP1B
H       27.162000   26.617000   30.310000   PTP1B
H       28.904000   26.715000   30.660000   PTP1B
C       27.834000   28.595000   30.809000   PTP1B
H       26.874000   29.028000   30.437000   PTP1B
C       27.742000   28.401000   32.322000   PTP1B
H       27.618000   29.379000   32.834000   PTP1B
H       26.873000   27.759000   32.582000   PTP1B
H       28.664000   27.920000   32.713000   PTP1B
C       28.958000   29.549000   30.431000   PTP1B
H       28.790000   30.546000   30.893000   PTP1B
H       29.944000   29.179000   30.778000   PTP1B
H       29.002000   29.680000   29.328000   PTP1B
C       28.287000   25.823000   28.098000   PTP1B
O       27.222000   25.213000   28.083000   PTP1B
N       29.425000   25.290000   27.658000   PTP1B
H       30.311000   25.747000   27.691000   PTP1B
C       29.463000   23.948000   27.073000   PTP1B
H       30.496000   23.670000   26.907000   PTP1B
C       28.685000   22.924000   27.939000   PTP1B
H       27.633000   23.307000   27.948000   PTP1B
C       28.857000   21.518000   27.381000   PTP1B
H       28.181000   20.806000   27.900000   PTP1B
H       28.610000   21.488000   26.299000   PTP1B
H       29.901000   21.163000   27.513000   PTP1B
C       29.189000   22.967000   29.387000   PTP1B
H       29.029000   23.983000   29.812000   PTP1B
H       28.588000   22.256000   29.999000   PTP1B
C       30.661000   22.597000   29.561000   PTP1B
H       30.934000   22.595000   30.639000   PTP1B
H       30.862000   21.584000   29.150000   PTP1B
H       31.319000   23.325000   29.042000   PTP1B
C       28.811000   24.084000   25.687000   PTP1B
O       27.590000   24.116000   25.553000   PTP1B
N       29.649000   24.177000   24.660000   PTP1B
H       30.641000   24.127000   24.762000   PTP1B
C       29.191000   24.361000   23.286000   PTP1B
H       28.245000   24.877000   23.398000   PTP1B
C       30.178000   25.264000   22.550000   PTP1B
H       31.196000   24.849000   22.737000   PTP1B
H       30.006000   25.182000   21.452000   PTP1B
C       30.139000   26.707000   22.989000   PTP1B
H       30.062000   26.773000   24.096000   PTP1B
H       31.063000   27.237000   22.679000   PTP1B
C       28.939000   27.447000   22.429000   PTP1B
O       28.883000   27.747000   21.234000   PTP1B
N       27.965000   27.738000   23.291000   PTP1B
H       27.172000   28.220000   22.929000   PTP1B
H       28.061000   27.488000   24.249000   PTP1B
C       28.939000   23.118000   22.438000   PTP1B
O       28.376000   23.229000   21.350000   PTP1B
N       29.352000   21.947000   22.915000   PTP1B
H       29.812000   21.820000   23.793000   PTP1B
C       29.154000   20.710000   22.155000   PTP1B
H       28.272000   20.895000   21.557000   PTP1B
C       30.400000   20.320000   21.342000   PTP1B
H       30.124000   19.398000   20.774000   PTP1B
O       31.465000   19.988000   22.242000   PTP1B
H       32.215000   19.765000   21.681000   PTP1B
C       30.832000   21.452000   20.441000   PTP1B
H       31.659000   21.132000   19.773000   PTP1B
H       29.986000   21.783000   19.802000   PTP1B
H       31.181000   22.324000   21.034000   PTP1B
C       28.846000   19.497000   23.015000   PTP1B
O       29.079000   19.500000   24.227000   PTP1B
N       28.335000   18.454000   22.366000   PTP1B
H       28.136000   18.469000   21.386000   PTP1B
C       28.027000   17.206000   23.047000   PTP1B
H       27.423000   17.369000   23.932000   PTP1B
C       27.294000   16.259000   22.102000   PTP1B
H       26.324000   16.709000   21.802000   PTP1B
H       27.887000   16.078000   21.179000   PTP1B
H       27.084000   15.280000   22.585000   PTP1B
C       29.341000   16.575000   23.529000   PTP1B
O       29.371000   15.897000   24.553000   PTP1B
N       30.422000   16.799000   22.783000   PTP1B
H       30.446000   17.321000   21.934000   PTP1B
C       31.730000   16.272000   23.165000   PTP1B
H       31.626000   15.210000   23.358000   PTP1B
C       32.791000   16.603000   22.111000   PTP1B
H       32.690000   17.666000   21.812000   PTP1B
H       33.809000   16.452000   22.521000   PTP1B
C       32.656000   15.768000   20.852000   PTP1B
O       33.531000   15.899000   19.967000   PTP1B
O       31.685000   14.987000   20.747000   PTP1B
C       32.139000   16.918000   24.478000   PTP1B
O       32.597000   16.252000   25.404000   PTP1B
N       31.976000   18.234000   24.540000   PTP1B
H       31.614000   18.782000   23.788000   PTP1B
C       32.318000   18.996000   25.731000   PTP1B
H       33.362000   18.798000   25.942000   PTP1B
C       32.090000   20.491000   25.483000   PTP1B
H       31.267000   20.572000   24.735000   PTP1B
H       31.709000   20.966000   26.416000   PTP1B
C       33.322000   21.218000   24.966000   PTP1B
H       34.100000   21.274000   25.758000   PTP1B
H       33.758000   20.683000   24.097000   PTP1B
C       33.035000   22.649000   24.555000   PTP1B
O       32.309000   23.368000   25.237000   PTP1B
N       33.621000   23.075000   23.440000   PTP1B
H       33.440000   24.016000   23.167000   PTP1B
H       34.195000   22.455000   22.915000   PTP1B
C       31.511000   18.536000   26.936000   PTP1B
O       32.040000   18.442000   28.046000   PTP1B
N       30.234000   18.244000   26.711000   PTP1B
H       29.796000   18.311000   25.817000   PTP1B
C       29.350000   17.792000   27.779000   PTP1B
H       29.441000   18.492000   28.600000   PTP1B
C       27.917000   17.667000   27.269000   PTP1B
H       27.629000   18.659000   26.851000   PTP1B
H       27.898000   16.955000   26.414000   PTP1B
C       26.866000   17.263000   28.306000   PTP1B
H       27.126000   16.264000   28.732000   PTP1B
C       26.818000   18.295000   29.417000   PTP1B
H       26.025000   18.039000   30.153000   PTP1B
H       27.791000   18.339000   29.953000   PTP1B
H       26.598000   19.303000   29.007000   PTP1B
C       25.508000   17.146000   27.626000   PTP1B
H       24.734000   16.835000   28.361000   PTP1B
H       25.186000   18.111000   27.186000   PTP1B
H       25.543000   16.386000   26.815000   PTP1B
C       29.826000   16.443000   28.274000   PTP1B
O       29.951000   16.215000   29.477000   PTP1B
N       30.088000   15.546000   27.330000   PTP1B
H       29.968000   15.751000   26.361000   PTP1B
C       30.565000   14.213000   27.661000   PTP1B
H       29.853000   13.720000   28.313000   PTP1B
C       30.827000   13.407000   26.387000   PTP1B
H       29.865000   13.391000   25.821000   PTP1B
H       31.552000   13.953000   25.743000   PTP1B
C       31.274000   11.974000   26.649000   PTP1B
H       32.233000   12.000000   27.211000   PTP1B
H       30.541000   11.485000   27.331000   PTP1B
C       31.359000   11.175000   25.359000   PTP1B
H       30.356000   11.145000   24.875000   PTP1B
H       32.086000   11.627000   24.645000   PTP1B
N       31.810000    9.807000   25.598000   PTP1B
H       31.084000    9.122000   25.464000   PTP1B
C       33.047000    9.478000   25.956000   PTP1B
N       33.971000   10.418000   26.115000   PTP1B
H       34.900000   10.176000   26.357000   PTP1B
H       33.710000   11.347000   25.846000   PTP1B
N       33.357000    8.205000   26.162000   PTP1B
H       34.251000    7.965000   26.512000   PTP1B
H       32.609000    7.555000   26.156000   PTP1B
C       31.851000   14.359000   28.454000   PTP1B
O       32.037000   13.695000   29.474000   PTP1B
N       32.729000   15.242000   27.989000   PTP1B
H       32.593000   15.794000   27.168000   PTP1B
C       33.997000   15.474000   28.670000   PTP1B
H       34.488000   14.510000   28.723000   PTP1B
C       34.832000   16.501000   27.900000   PTP1B
H       35.035000   16.112000   26.878000   PTP1B
H       34.280000   17.458000   27.783000   PTP1B
C       36.170000   16.770000   28.519000   PTP1B
C       37.200000   15.846000   28.402000   PTP1B
H       37.043000   14.938000   27.835000   PTP1B
C       38.435000   16.074000   29.014000   PTP1B
H       39.230000   15.349000   28.913000   PTP1B
C       38.642000   17.240000   29.749000   PTP1B
H       39.598000   17.426000   30.218000   PTP1B
C       36.390000   17.931000   29.255000   PTP1B
H       35.595000   18.654000   29.374000   PTP1B
C       37.616000   18.171000   29.870000   PTP1B
H       37.764000   19.078000   30.439000   PTP1B
C       33.790000   15.953000   30.114000   PTP1B
O       34.535000   15.562000   31.016000   PTP1B
N       32.781000   16.797000   30.329000   PTP1B
H       32.167000   17.126000   29.611000   PTP1B
C       32.482000   17.323000   31.661000   PTP1B
H       33.397000   17.770000   32.027000   PTP1B
C       31.325000   18.324000   31.591000   PTP1B
H       30.437000   17.798000   31.173000   PTP1B
H       31.049000   18.670000   32.613000   PTP1B
O       31.644000   19.418000   30.750000   PTP1B
H       30.819000   19.886000   30.569000   PTP1B
C       32.122000   16.186000   32.610000   PTP1B
O       32.475000   16.206000   33.793000   PTP1B
N       31.401000   15.200000   32.082000   PTP1B
H       31.080000   15.195000   31.136000   PTP1B
C       31.015000   14.025000   32.860000   PTP1B
H       30.548000   14.375000   33.773000   PTP1B
C       30.118000   13.103000   32.038000   PTP1B
H       30.416000   13.163000   30.969000   PTP1B
H       30.245000   12.045000   32.356000   PTP1B
C       28.647000   13.453000   32.088000   PTP1B
C       28.170000   14.665000   31.580000   PTP1B
H       28.862000   15.378000   31.152000   PTP1B
C       26.811000   14.983000   31.635000   PTP1B
H       26.451000   15.923000   31.245000   PTP1B
C       25.921000   14.080000   32.205000   PTP1B
O       24.581000   14.383000   32.296000   PTP1B
H       24.134000   13.611000   32.648000   PTP1B
C       27.729000   12.566000   32.651000   PTP1B
H       28.072000   11.637000   33.086000   PTP1B
C       26.374000   12.872000   32.712000   PTP1B
H       25.688000   12.177000   33.172000   PTP1B
C       32.276000   13.270000   33.261000   PTP1B
O       32.473000   12.941000   34.435000   PTP1B
N       33.129000   12.994000   32.280000   PTP1B
H       32.991000   13.227000   31.320000   PTP1B
C       34.379000   12.301000   32.553000   PTP1B
H       34.130000   11.321000   32.939000   PTP1B
C       35.266000   12.234000   31.310000   PTP1B
H       35.153000   13.204000   30.772000   PTP1B
H       36.331000   12.181000   31.628000   PTP1B
C       35.025000   11.138000   30.282000   PTP1B
H       34.885000   10.153000   30.790000   PTP1B
C       33.795000   11.474000   29.473000   PTP1B
H       33.627000   10.711000   28.683000   PTP1B
H       32.895000   11.506000   30.124000   PTP1B
H       33.907000   12.463000   28.980000   PTP1B
C       36.242000   11.031000   29.375000   PTP1B
H       36.096000   10.222000   28.626000   PTP1B
H       36.424000   11.974000   28.821000   PTP1B
H       37.151000   10.794000   29.970000   PTP1B
C       35.139000   13.037000   33.632000   PTP1B
O       35.536000   12.443000   34.630000   PTP1B
N       35.343000   14.334000   33.423000   PTP1B
H       35.011000   14.817000   32.613000   PTP1B
C       36.078000   15.150000   34.380000   PTP1B
H       37.117000   14.843000   34.416000   PTP1B
C       36.036000   16.621000   33.964000   PTP1B
H       36.480000   16.735000   32.952000   PTP1B
H       34.990000   16.995000   33.922000   PTP1B
H       36.613000   17.261000   34.666000   PTP1B
C       35.534000   14.992000   35.794000   PTP1B
O       36.288000   14.722000   36.727000   PTP1B
N       34.223000   15.145000   35.947000   PTP1B
H       33.588000   15.338000   35.204000   PTP1B
C       33.599000   15.037000   37.261000   PTP1B
H       34.153000   15.681000   37.932000   PTP1B
C       32.109000   15.473000   37.217000   PTP1B
H       31.569000   14.763000   36.543000   PTP1B
C       31.504000   15.408000   38.604000   PTP1B
H       30.449000   15.757000   38.581000   PTP1B
H       31.501000   14.372000   39.002000   PTP1B
H       32.066000   16.058000   39.308000   PTP1B
C       31.999000   16.880000   36.674000   PTP1B
H       30.941000   17.220000   36.674000   PTP1B
H       32.593000   17.585000   37.294000   PTP1B
H       32.369000   16.938000   35.629000   PTP1B
C       33.689000   13.619000   37.810000   PTP1B
O       34.069000   13.420000   38.962000   PTP1B
N       33.340000   12.636000   36.989000   PTP1B
H       33.026000   12.762000   36.050000   PTP1B
C       33.393000   11.244000   37.420000   PTP1B
H       32.782000   11.174000   38.311000   PTP1B
C       32.924000   10.293000   36.300000   PTP1B
H       33.446000   10.663000   35.382000   PTP1B
C       33.248000    8.855000   36.672000   PTP1B
H       33.060000    8.177000   35.813000   PTP1B
H       34.316000    8.750000   36.955000   PTP1B
H       32.624000    8.515000   37.525000   PTP1B
C       31.419000   10.467000   36.062000   PTP1B
H       30.851000   10.061000   36.929000   PTP1B
H       31.187000   11.555000   35.997000   PTP1B
C       30.917000    9.805000   34.794000   PTP1B
H       29.835000   10.016000   34.651000   PTP1B
H       31.467000   10.188000   33.908000   PTP1B
H       31.048000    8.703000   34.841000   PTP1B
C       34.809000   10.856000   37.826000   PTP1B
O       35.023000   10.261000   38.880000   PTP1B
N       35.777000   11.199000   36.986000   PTP1B
H       35.644000   11.686000   36.127000   PTP1B
C       37.165000   10.874000   37.272000   PTP1B
H       37.228000    9.836000   37.574000   PTP1B
C       38.037000   11.130000   36.045000   PTP1B
H       37.427000   10.920000   35.136000   PTP1B
H       38.304000   12.209000   35.991000   PTP1B
C       39.288000   10.277000   36.017000   PTP1B
H       39.851000   10.479000   35.088000   PTP1B
H       39.935000   10.493000   36.890000   PTP1B
C       38.962000    8.798000   35.999000   PTP1B
O       38.312000    8.350000   35.030000   PTP1B
O       39.350000    8.089000   36.952000   PTP1B
C       37.651000   11.715000   38.443000   PTP1B
O       38.455000   11.262000   39.258000   PTP1B
N       37.161000   12.946000   38.522000   PTP1B
H       36.517000   13.340000   37.867000   PTP1B
C       37.555000   13.814000   39.611000   PTP1B
H       37.174000   14.803000   39.398000   PTP1B
H       38.631000   13.763000   39.705000   PTP1B
C       36.950000   13.351000   40.919000   PTP1B
O       37.547000   13.509000   41.981000   PTP1B
N       35.763000   12.766000   40.851000   PTP1B
H       35.267000   12.616000   39.996000   PTP1B
C       35.091000   12.293000   42.057000   PTP1B
H       35.106000   13.059000   42.824000   PTP1B
C       33.633000   11.961000   41.750000   PTP1B
H       33.117000   12.867000   41.366000   PTP1B
H       33.559000   11.170000   40.972000   PTP1B
H       33.092000   11.617000   42.658000   PTP1B
C       35.795000   11.080000   42.648000   PTP1B
O       35.824000   10.913000   43.864000   PTP1B
N       36.371000   10.237000   41.795000   PTP1B
H       36.365000   10.349000   40.803000   PTP1B
C       37.071000    9.055000   42.279000   PTP1B
H       36.393000    8.534000   42.945000   PTP1B
C       37.464000    8.158000   41.104000   PTP1B
H       38.063000    8.782000   40.401000   PTP1B
H       38.146000    7.358000   41.471000   PTP1B
C       36.274000    7.571000   40.370000   PTP1B
H       35.593000    7.088000   41.107000   PTP1B
H       35.705000    8.396000   39.883000   PTP1B
C       36.698000    6.542000   39.339000   PTP1B
H       37.343000    7.046000   38.583000   PTP1B
H       37.323000    5.775000   39.852000   PTP1B
C       35.489000    5.893000   38.678000   PTP1B
H       34.859000    5.379000   39.437000   PTP1B
H       34.867000    6.658000   38.164000   PTP1B
N       35.881000    4.878000   37.661000   PTP1B
H       35.032000    4.456000   37.233000   PTP1B
H       36.452000    5.332000   36.920000   PTP1B
H       36.444000    4.132000   38.117000   PTP1B
C       38.305000    9.435000   43.092000   PTP1B
O       38.682000    8.745000   44.036000   PTP1B
N       38.922000   10.549000   42.727000   PTP1B
H       38.623000   11.131000   41.973000   PTP1B
C       40.113000   11.020000   43.416000   PTP1B
H       40.589000   10.138000   43.827000   PTP1B
C       41.027000   11.751000   42.419000   PTP1B
H       41.302000   11.053000   41.598000   PTP1B
H       40.503000   12.614000   41.954000   PTP1B
C       42.324000   12.224000   43.011000   PTP1B
C       42.370000   13.365000   43.812000   PTP1B
H       41.462000   13.919000   44.007000   PTP1B
C       43.573000   13.803000   44.358000   PTP1B
H       43.594000   14.686000   44.981000   PTP1B
C       44.746000   13.097000   44.104000   PTP1B
H       45.681000   13.430000   44.532000   PTP1B
C       43.503000   11.527000   42.766000   PTP1B
H       43.491000   10.652000   42.131000   PTP1B
C       44.713000   11.958000   43.308000   PTP1B
H       45.620000   11.406000   43.106000   PTP1B
C       39.763000   11.926000   44.589000   PTP1B
O       40.267000   11.749000   45.695000   PTP1B
N       38.893000   12.896000   44.341000   PTP1B
H       38.460000   13.046000   43.455000   PTP1B
C       38.489000   13.846000   45.373000   PTP1B
H       39.412000   14.218000   45.800000   PTP1B
C       37.636000   14.991000   44.775000   PTP1B
H       38.237000   15.364000   43.907000   PTP1B
C       36.238000   14.484000   44.437000   PTP1B
H       35.672000   15.250000   43.867000   PTP1B
H       36.289000   13.569000   43.811000   PTP1B
H       35.668000   14.246000   45.360000   PTP1B
C       37.535000   16.139000   45.778000   PTP1B
H       37.082000   15.772000   46.726000   PTP1B
H       38.562000   16.497000   46.021000   PTP1B
C       36.741000   17.300000   45.273000   PTP1B
H       36.749000   18.126000   46.017000   PTP1B
H       37.170000   17.684000   44.322000   PTP1B
H       35.684000   17.011000   45.092000   PTP1B
C       37.705000   13.201000   46.512000   PTP1B
O       37.630000   13.754000   47.610000   PTP1B
N       37.123000   12.034000   46.255000   PTP1B
H       37.174000   11.553000   45.382000   PTP1B
C       36.338000   11.349000   47.275000   PTP1B
H       35.623000   12.065000   47.662000   PTP1B
C       35.615000   10.143000   46.674000   PTP1B
H       35.594000   10.295000   45.569000   PTP1B
H       36.219000    9.225000   46.850000   PTP1B
C       34.194000    9.981000   47.191000   PTP1B
H       33.688000    9.140000   46.672000   PTP1B
H       34.216000    9.742000   48.277000   PTP1B
S       33.194000   11.484000   46.937000   PTP1B
C       32.942000   12.036000   48.625000   PTP1B
H       32.326000   12.960000   48.652000   PTP1B
H       32.419000   11.260000   49.225000   PTP1B
H       33.911000   12.257000   49.122000   PTP1B
C       37.217000   10.903000   48.436000   PTP1B
O       36.750000   10.800000   49.573000   PTP1B
N       38.488000   10.639000   48.143000   PTP1B
H       38.866000   10.714000   47.221000   PTP1B
C       39.422000   10.216000   49.173000   PTP1B
H       38.870000   10.229000   50.103000   PTP1B
H       40.250000   10.912000   49.138000   PTP1B
C       39.978000    8.817000   48.977000   PTP1B
O       39.587000    8.425000   48.144000   PTP1B
O       40.608000    8.609000   49.726000   PTP1B
C       33.280193   28.923330   21.348674   VO(3hp)2
C       34.565461   29.205030   20.719431   VO(3hp)2
C       34.584544   30.057451   19.644847   VO(3hp)2
O       33.437444   30.621404   19.164950   VO(3hp)2
C       32.254406   30.346476   19.719162   VO(3hp)2
C       32.115880   29.532396   20.805908   VO(3hp)2
O       35.601059   28.578518   21.238836   VO(3hp)2
O       33.317949   28.142538   22.355372   VO(3hp)2
V       35.068176   27.092398   22.410830   VO(3hp)2
O       36.527794   25.900647   21.545760   VO(3hp)2
C       36.009627   24.971546   20.838338   VO(3hp)2
C       34.573607   24.771717   20.997820   VO(3hp)2
C       33.953816   23.829211   20.215113   VO(3hp)2
O       34.655280   23.065658   19.329243   VO(3hp)2
C       35.974410   23.222502   19.195993   VO(3hp)2
C       36.696838   24.134190   19.916525   VO(3hp)2
O       33.982442   25.551770   21.879739   VO(3hp)2
O       35.450286   27.220575   23.938591   VO(3hp)2
H       32.897161   23.603636   20.203509   VO(3hp)2
H       37.760508   24.208486   19.726023   VO(3hp)2
H       36.378361   22.563655   18.438786   VO(3hp)2
H       31.122573   29.308324   21.180920   VO(3hp)2
H       35.456058   30.356191   19.079650   VO(3hp)2
H       31.438490   30.838695   19.203713   VO(3hp)2
