# Supplementary material for: Binding Zinc and Oxo-Vanadium Insulin-Mimetic Complexes to Phosphatase Enzymes: Structure, Electronics and Implications
Source: Molecules. 2025 Mar 26;30(7):1469. doi: 10.3390/molecules30071469 (PMC11990500; doi:10.3390/molecules30071469)
Supplement: Supplementary file 1 [file molecules-30-01469-s001.zip › SUPPLEMENTARY_MATERIAL/XYZ/Zn_alx2+PTEN.xyz]

2940

N       2.111010  -58.780990   60.053010   PTEN
H       2.144010  -57.878990   60.483010   PTEN
H       2.967010  -59.269990   60.220010   PTEN
H       1.342010  -59.304990   60.419010   PTEN
C       1.928010  -58.611990   58.587010   PTEN
H       0.973010  -58.128990   58.419010   PTEN
C       3.041010  -57.747990   58.002010   PTEN
H       2.979010  -56.760990   58.520010   PTEN
H       4.029010  -58.176990   58.278010   PTEN
C       2.969010  -57.491990   56.477010   PTEN
H       2.920010  -58.473990   55.956010   PTEN
H       2.009010  -56.979990   56.241010   PTEN
C       4.112010  -56.616990   55.935010   PTEN
H       4.095010  -55.626990   56.446010   PTEN
H       5.107010  -57.089990   56.107010   PTEN
N       3.892010  -56.469990   54.455010   PTEN
H       3.074010  -56.954990   54.127010   PTEN
C       4.709010  -55.763990   53.662010   PTEN
N       4.420010  -55.698990   52.364010   PTEN
H       5.011010  -55.208990   51.739010   PTEN
H       3.665010  -56.278990   52.048010   PTEN
N       5.768010  -55.113990   54.135010   PTEN
H       6.299010  -54.531990   53.535010   PTEN
H       5.864010  -55.071990   55.121010   PTEN
C       1.869010  -59.958990   57.870010   PTEN
O       2.801010  -60.333990   57.152010   PTEN
N       0.779010  -60.687990   58.108010   PTEN
H       0.036010  -60.306990   58.653010   PTEN
C       0.596010  -62.042990   57.611010   PTEN
H       1.482010  -62.259990   57.027010   PTEN
C       0.379010  -62.880990   58.867010   PTEN
H       0.514010  -62.189990   59.734010   PTEN
H      -0.678990  -63.221990   58.909010   PTEN
C       1.260010  -64.056990   59.134010   PTEN
H       1.696010  -64.398990   58.170010   PTEN
H       2.126010  -63.727990   59.753010   PTEN
C       0.424010  -65.082990   59.868010   PTEN
H      -0.656990  -64.865990   59.704010   PTEN
H       0.639010  -66.116990   59.510010   PTEN
N       0.598010  -65.183990   61.324010   PTEN
H       0.952010  -64.337990   61.740010   PTEN
C       0.318010  -66.280990   62.030010   PTEN
N      -0.122990  -67.370990   61.402010   PTEN
H      -0.359990  -68.185990   61.912010   PTEN
H      -0.325990  -67.268990   60.426010   PTEN
N       0.503010  -66.307990   63.354010   PTEN
H       0.374010  -67.152990   63.853010   PTEN
H       0.966010  -65.529990   63.758010   PTEN
C      -0.617990  -62.300990   56.686010   PTEN
O      -1.678990  -62.650990   57.168010   PTEN
N      -0.453990  -62.231990   55.369010   PTEN
H       0.420010  -62.034990   54.928010   PTEN
C      -1.597990  -62.449990   54.419010   PTEN
H      -2.448990  -62.055990   54.961010   PTEN
C      -1.392990  -61.626990   53.134010   PTEN
H      -0.374990  -61.180990   53.146010   PTEN
H      -1.455990  -62.278990   52.236010   PTEN
C      -2.325990  -60.484990   52.938010   PTEN
C      -2.272990  -59.387990   53.787010   PTEN
H      -1.586990  -59.387990   54.623010   PTEN
C      -3.091990  -58.295990   53.608010   PTEN
H      -3.048990  -57.458990   54.289010   PTEN
C      -3.975990  -58.281990   52.553010   PTEN
O      -4.798990  -57.192990   52.381010   PTEN
H      -5.286990  -57.326990   51.566010   PTEN
C      -3.203990  -60.451990   51.868010   PTEN
H      -3.270990  -61.297990   51.198010   PTEN
C      -4.036990  -59.357990   51.679010   PTEN
H      -4.744990  -59.357990   50.864010   PTEN
C      -1.949990  -63.899990   54.010010   PTEN
O      -3.114990  -64.332990   54.127010   PTEN
N      -0.968990  -64.618990   53.471010   PTEN
H      -0.003990  -64.381990   53.563010   PTEN
C      -1.222990  -65.830990   52.689010   PTEN
H      -2.247990  -66.134990   52.861010   PTEN
C      -0.950990  -65.538990   51.196010   PTEN
H      -1.000990  -64.432990   51.070010   PTEN
H       0.094010  -65.832990   50.947010   PTEN
H      -1.657990  -66.010990   50.482010   PTEN
C      -0.324990  -66.938990   53.208010   PTEN
O       0.761010  -66.664990   53.698010   PTEN
N      -0.788990  -68.180990   53.115010   PTEN
H      -1.694990  -68.409990   52.770010   PTEN
C       0.008010  -69.345990   53.520010   PTEN
H       0.724010  -69.042990   54.274010   PTEN
C      -0.901990  -70.458990   54.069010   PTEN
H      -0.980990  -70.329990   55.173010   PTEN
H      -1.933990  -70.331990   53.672010   PTEN
C      -0.457990  -71.899990   53.804010   PTEN
H      -1.346990  -72.550990   53.725010   PTEN
H       0.129010  -71.968990   52.867010   PTEN
C       0.377010  -72.520990   54.908010   PTEN
O       0.502010  -71.945990   56.003010   PTEN
O       0.878010  -73.638990   54.677010   PTEN
C       0.797010  -69.840990   52.323010   PTEN
O       0.212010  -70.063990   51.262010   PTEN
N       2.109010  -70.040990   52.496010   PTEN
H       2.600010  -69.901990   53.352010   PTEN
C       2.984010  -70.502990   51.398010   PTEN
H       2.300010  -70.832990   50.624010   PTEN
C       3.806010  -69.350990   50.793010   PTEN
H       4.462010  -68.919990   51.576010   PTEN
H       4.445010  -69.718990   49.966010   PTEN
C       2.943010  -68.216990   50.258010   PTEN
O       1.850010  -68.468990   49.761010   PTEN
O       3.374010  -67.055990   50.311010   PTEN
C       3.905010  -71.686990   51.709010   PTEN
O       5.128010  -71.565990   51.716010   PTEN
N       3.284010  -72.806990   52.048010   PTEN
H       2.581010  -72.845990   52.757010   PTEN
C       3.592010  -74.070990   51.398010   PTEN
H       3.319010  -74.867990   52.076010   PTEN
H       4.638010  -74.060990   51.122010   PTEN
C       2.773010  -74.233990   50.125010   PTEN
O       3.224010  -74.856990   49.184010   PTEN
N       1.591010  -73.612990   50.101010   PTEN
H       1.406010  -72.885990   50.760010   PTEN
C       0.485010  -73.890990   49.174010   PTEN
H       0.901010  -74.624990   48.495010   PTEN
C      -0.724990  -74.290990   50.025010   PTEN
H      -0.642990  -73.807990   51.023010   PTEN
H      -1.671990  -73.934990   49.566010   PTEN
C      -0.839990  -75.750990   50.292010   PTEN
C       0.024010  -76.354990   51.193010   PTEN
H       0.788010  -75.764990   51.679010   PTEN
C      -0.078990  -77.706990   51.471010   PTEN
H       0.604010  -78.168990   52.170010   PTEN
C      -1.070990  -78.463990   50.850010   PTEN
H      -1.156990  -79.517990   51.071010   PTEN
C      -1.832990  -76.515990   49.683010   PTEN
H      -2.505990  -76.059990   48.971010   PTEN
C      -1.950990  -77.869990   49.961010   PTEN
H      -2.725990  -78.451990   49.483010   PTEN
C      -0.021990  -72.714990   48.314010   PTEN
O      -0.788990  -72.907990   47.378010   PTEN
N       0.375010  -71.502990   48.648010   PTEN
H       1.161010  -71.325990   49.235010   PTEN
C      -0.295990  -70.263990   48.194010   PTEN
H       0.147010  -69.477990   48.795010   PTEN
C       0.057010  -69.952990   46.738010   PTEN
H       1.077010  -70.328990   46.521010   PTEN
H      -0.651990  -70.451990   46.049010   PTEN
H       0.052010  -68.867990   46.521010   PTEN
C      -1.826990  -70.183990   48.413010   PTEN
O      -2.629990  -70.146990   47.466010   PTEN
N      -2.215990  -70.125990   49.679010   PTEN
H      -1.592990  -70.161990   50.458010   PTEN
C      -3.631990  -70.000990   50.045010   PTEN
H      -4.171990  -69.917990   49.110010   PTEN
C      -4.087990  -71.200990   50.857010   PTEN
H      -3.468990  -71.225990   51.784010   PTEN
H      -5.135990  -71.034990   51.191010   PTEN
C      -3.979990  -72.563990   50.191010   PTEN
H      -2.956990  -72.663990   49.753010   PTEN
C      -4.186990  -73.637990   51.234010   PTEN
H      -4.160990  -74.645990   50.766010   PTEN
H      -3.389990  -73.590990   52.007010   PTEN
H      -5.169990  -73.513990   51.735010   PTEN
C      -4.989990  -72.696990   49.062010   PTEN
H      -4.889990  -73.688990   48.570010   PTEN
H      -6.030990  -72.607990   49.431010   PTEN
H      -4.821990  -71.909990   48.295010   PTEN
C      -3.929990  -68.758990   50.856010   PTEN
O      -3.133990  -68.360990   51.710010   PTEN
N      -5.101990  -68.176990   50.599010   PTEN
H      -5.717990  -68.455990   49.867010   PTEN
C      -5.612990  -67.054990   51.373010   PTEN
H      -4.796990  -66.388990   51.630010   PTEN
C      -6.745990  -66.333990   50.633010   PTEN
H      -6.353990  -65.916990   49.683010   PTEN
H      -7.565990  -67.038990   50.392010   PTEN
C      -7.329990  -65.173990   51.429010   PTEN
O      -6.670990  -64.711990   52.398010   PTEN
O      -8.436990  -64.702990   51.081010   PTEN
C      -6.106990  -67.659990   52.668010   PTEN
O      -7.273990  -68.009990   52.812010   PTEN
N      -5.184990  -67.778990   53.608010   PTEN
H      -4.295990  -67.325990   53.569010   PTEN
C      -5.388990  -68.587990   54.792010   PTEN
H      -6.363990  -68.360990   55.203010   PTEN
C      -5.186990  -70.061990   54.451010   PTEN
H      -5.878990  -70.302990   53.611010   PTEN
H      -4.157990  -70.202990   54.052010   PTEN
C      -5.427990  -71.118990   55.534010   PTEN
H      -6.154990  -70.645990   56.238010   PTEN
C      -6.039990  -72.364990   54.913010   PTEN
H      -6.174990  -73.156990   55.681010   PTEN
H      -7.032990  -72.133990   54.471010   PTEN
H      -5.383990  -72.766990   54.112010   PTEN
C      -4.178990  -71.494990   56.327010   PTEN
H      -4.427990  -72.248990   57.105010   PTEN
H      -3.394990  -71.929990   55.675010   PTEN
H      -3.755990  -70.600990   56.833010   PTEN
C      -4.356990  -68.151990   55.800010   PTEN
O      -3.195990  -67.943990   55.441010   PTEN
N      -4.782990  -68.016990   57.054010   PTEN
H      -5.718990  -68.219990   57.341010   PTEN
C      -3.908990  -67.554990   58.135010   PTEN
H      -2.920990  -67.920990   57.891010   PTEN
C      -4.014990  -66.033990   58.323010   PTEN
H      -5.087990  -65.823990   58.553010   PTEN
O      -3.689990  -65.360990   57.102010   PTEN
H      -3.765990  -64.420990   57.299010   PTEN
C      -3.062990  -65.565990   59.376010   PTEN
H      -3.214990  -64.487990   59.596010   PTEN
H      -3.218990  -66.131990   60.319010   PTEN
H      -2.008990  -65.709990   59.055010   PTEN
C      -4.287990  -68.185990   59.462010   PTEN
O      -5.465990  -68.197990   59.823010   PTEN
N      -3.289990  -68.664990   60.202010   PTEN
H      -2.341990  -68.710990   59.891010   PTEN
C      -3.507990  -69.165990   61.544010   PTEN
H      -4.491990  -69.615990   61.583010   PTEN
C      -2.396990  -70.116990   61.984010   PTEN
H      -1.417990  -69.714990   61.643010   PTEN
H      -2.355990  -70.186990   63.093010   PTEN
C      -2.491990  -71.512990   61.420010   PTEN
C      -1.942990  -71.821990   60.180010   PTEN
H      -1.452990  -71.049990   59.602010   PTEN
C      -2.032990  -73.104990   59.661010   PTEN
H      -1.607990  -73.337990   58.696010   PTEN
C      -2.675990  -74.089990   60.377010   PTEN
O      -2.753990  -75.349990   59.844010   PTEN
H      -3.164990  -75.915990   60.501010   PTEN
C      -3.124990  -72.533990   62.135010   PTEN
H      -3.580990  -72.320990   63.092010   PTEN
C      -3.224990  -73.813990   61.618010   PTEN
H      -3.746990  -74.577990   62.175010   PTEN
C      -3.527990  -67.972990   62.465010   PTEN
O      -2.470990  -67.446990   62.799010   PTEN
N      -4.719990  -67.533990   62.882010   PTEN
H      -5.602990  -67.872990   62.565010   PTEN
C      -4.810990  -66.464990   63.890010   PTEN
H      -4.177990  -65.649990   63.562010   PTEN
C      -6.252990  -65.960990   64.112010   PTEN
H      -6.809990  -66.858990   64.481010   PTEN
C      -6.263990  -64.763990   65.056010   PTEN
H      -7.303990  -64.498990   65.339010   PTEN
H      -5.707990  -64.990990   65.990010   PTEN
H      -5.797990  -63.875990   64.578010   PTEN
C      -6.910990  -65.553990   62.782010   PTEN
H      -7.123990  -66.461990   62.174010   PTEN
H      -7.888990  -65.065990   62.998010   PTEN
C      -6.095990  -64.594990   61.943010   PTEN
H      -6.660990  -64.304990   61.031010   PTEN
H      -5.863990  -63.671990   62.517010   PTEN
H      -5.139990  -65.059990   61.622010   PTEN
C      -4.217990  -66.986990   65.192010   PTEN
O      -3.294990  -66.399990   65.744010   PTEN
N      -4.723990  -68.130990   65.632010   PTEN
H      -5.596990  -68.491990   65.310010   PTEN
C      -4.048990  -68.968990   66.630010   PTEN
H      -3.090990  -68.514990   66.852010   PTEN
C      -4.900990  -69.125990   67.891010   PTEN
H      -5.973990  -69.012990   67.622010   PTEN
H      -4.776990  -70.141990   68.325010   PTEN
C      -4.599990  -68.088990   68.941010   PTEN
C      -5.233990  -66.852990   68.923010   PTEN
H      -5.944990  -66.624990   68.141010   PTEN
C      -4.947990  -65.898990   69.886010   PTEN
H      -5.432990  -64.933990   69.865010   PTEN
C      -4.029990  -66.173990   70.881010   PTEN
O      -3.790990  -65.211990   71.826010   PTEN
H      -3.190990  -65.586990   72.474010   PTEN
C      -3.672990  -68.339990   69.949010   PTEN
H      -3.135990  -69.277990   69.968010   PTEN
C      -3.377990  -67.386990   70.916010   PTEN
H      -2.630990  -67.597990   71.666010   PTEN
C      -3.768990  -70.318990   66.001010   PTEN
O      -4.244990  -70.591990   64.889010   PTEN
N      -2.990990  -71.189990   66.692010   PTEN
C      -2.170990  -70.957990   67.901010   PTEN
H      -1.861990  -70.010990   67.403010   PTEN
H      -2.740990  -70.863990   68.854010   PTEN
C      -2.656990  -72.477990   66.078010   PTEN
H      -2.106990  -72.292990   65.163010   PTEN
C      -1.756990  -73.137990   67.133010   PTEN
H      -0.835990  -73.517990   66.637010   PTEN
H      -2.022990  -73.784990   67.993010   PTEN
C      -1.086990  -71.977990   67.777010   PTEN
H      -0.819990  -72.165990   68.835010   PTEN
H      -0.224990  -71.630990   67.408010   PTEN
C      -3.841990  -73.370990   65.772010   PTEN
O      -3.752990  -74.227990   64.876010   PTEN
N      -4.913990  -73.194990   66.539010   PTEN
H      -4.941990  -72.537990   67.291010   PTEN
C      -6.143990  -73.946990   66.349010   PTEN
H      -5.870990  -74.736990   65.657010   PTEN
C      -6.605990  -74.584990   67.662010   PTEN
H      -7.570990  -75.101990   67.468010   PTEN
H      -5.877990  -75.352990   67.995010   PTEN
C      -6.833990  -73.575990   68.763010   PTEN
O      -6.663990  -72.359990   68.566010   PTEN
N      -7.218990  -74.068990   69.937010   PTEN
H      -7.385990  -73.418990   70.674010   PTEN
H      -7.357990  -75.047990   70.045010   PTEN
C      -7.277990  -73.155990   65.721010   PTEN
O      -8.372990  -73.686990   65.578010   PTEN
N      -7.005990  -71.912990   65.311010   PTEN
H      -6.094990  -71.509990   65.365010   PTEN
C      -8.027990  -71.019990   64.740010   PTEN
H      -8.866990  -71.649990   64.474010   PTEN
C      -8.449990  -69.911990   65.729010   PTEN
H      -7.489990  -69.415990   66.020010   PTEN
C      -9.531990  -69.017990   65.121010   PTEN
H      -9.718990  -68.135990   65.768010   PTEN
H      -9.220990  -68.642990   64.123010   PTEN
H     -10.486990  -69.572990   65.006010   PTEN
C      -9.030990  -70.537990   66.994010   PTEN
H     -10.030990  -70.973990   66.773010   PTEN
H      -8.370990  -71.374990   67.318010   PTEN
C      -9.158990  -69.571990   68.140010   PTEN
H      -9.530990  -70.095990   69.047010   PTEN
H      -8.173990  -69.116990   68.381010   PTEN
H      -9.872990  -68.757990   67.896010   PTEN
C      -7.540990  -70.372990   63.457010   PTEN
O      -6.652990  -69.523990   63.483010   PTEN
N      -8.134990  -70.772990   62.338010   PTEN
H      -8.897990  -71.415990   62.323010   PTEN
C      -7.720990  -70.301990   61.015010   PTEN
H      -6.790990  -69.765990   61.154010   PTEN
C      -7.596990  -71.472990   60.010010   PTEN
H      -8.519990  -72.083990   60.177010   PTEN
C      -7.411990  -70.981990   58.571010   PTEN
H      -7.481990  -71.828990   57.857010   PTEN
H      -8.197990  -70.246990   58.299010   PTEN
H      -6.419990  -70.499990   58.440010   PTEN
C      -6.409990  -72.345990   60.381010   PTEN
H      -5.495990  -71.979990   59.862010   PTEN
H      -6.224990  -72.256990   61.476010   PTEN
C      -6.608990  -73.806990   60.055010   PTEN
H      -5.735990  -74.401990   60.400010   PTEN
H      -7.518990  -74.199990   60.558010   PTEN
H      -6.716990  -73.959990   58.961010   PTEN
C      -8.713990  -69.314990   60.472010   PTEN
O      -9.912990  -69.548990   60.527010   PTEN
N      -8.199990  -68.223990   59.926010   PTEN
H      -7.229990  -67.994990   60.006010   PTEN
C      -9.009990  -67.271990   59.165010   PTEN
H     -10.074990  -67.427990   59.297010   PTEN
C      -8.651990  -65.848990   59.521010   PTEN
H      -8.915990  -65.652990   60.582010   PTEN
H      -7.560990  -65.669990   59.402010   PTEN
H      -9.201990  -65.117990   58.889010   PTEN
C      -8.716990  -67.533990   57.700010   PTEN
O      -7.564990  -67.768990   57.341010   PTEN
N      -9.735990  -67.494990   56.856010   PTEN
H     -10.685990  -67.303990   57.094010   PTEN
C      -9.507990  -67.746990   55.432010   PTEN
H      -8.579990  -67.250990   55.176010   PTEN
C      -9.371990  -69.245990   55.161010   PTEN
H      -9.229990  -69.364990   54.061010   PTEN
H      -8.439990  -69.623990   55.638010   PTEN
C     -10.556990  -70.084990   55.586010   PTEN
H     -10.678990  -70.049990   56.689010   PTEN
H     -11.485990  -69.676990   55.132010   PTEN
S     -10.346990  -71.800990   55.086010   PTEN
C     -11.955990  -72.328990   54.572010   PTEN
H     -11.939990  -73.391990   54.249010   PTEN
H     -12.689990  -72.234990   55.401010   PTEN
H     -12.322990  -71.718990   53.719010   PTEN
C     -10.596990  -67.157990   54.559010   PTEN
O     -11.631990  -66.732990   55.063010   PTEN
N     -10.309990  -67.114990   53.256010   PTEN
H      -9.409990  -67.385990   52.918010   PTEN
C     -11.258990  -66.680990   52.241010   PTEN
H     -10.686990  -66.267990   51.421010   PTEN
H     -11.937990  -65.978990   52.707010   PTEN
C     -12.075990  -67.834990   51.707010   PTEN
O     -11.970990  -68.955990   52.206010   PTEN
N     -12.921990  -67.548990   50.715010   PTEN
H     -12.925990  -66.677990   50.226010   PTEN
C     -13.930990  -68.506990   50.256010   PTEN
H     -14.389990  -68.920990   51.146010   PTEN
C     -14.957990  -67.827990   49.344010   PTEN
H     -15.289990  -66.876990   49.815010   PTEN
H     -14.509990  -67.567990   48.361010   PTEN
C     -16.201990  -68.639990   49.123010   PTEN
C     -17.253990  -68.599990   50.035010   PTEN
H     -17.172990  -67.980990   50.918010   PTEN
C     -18.405990  -69.353990   49.823010   PTEN
H     -19.217990  -69.312990   50.536010   PTEN
C     -18.511990  -70.152990   48.691010   PTEN
H     -19.407990  -70.731990   48.517010   PTEN
C     -16.326990  -69.443990   47.996010   PTEN
H     -15.516990  -69.503990   47.283010   PTEN
C     -17.469990  -70.198990   47.779010   PTEN
H     -17.543990  -70.822990   46.899010   PTEN
C     -13.270990  -69.663990   49.513010   PTEN
O     -12.512990  -69.425990   48.578010   PTEN
N     -13.526990  -70.910990   49.949010   PTEN
C     -14.191990  -71.318990   51.200010   PTEN
H     -13.603990  -71.080990   52.115010   PTEN
H     -15.198990  -70.842990   51.249010   PTEN
C     -13.060990  -72.067990   49.186010   PTEN
H     -12.033990  -71.945990   48.862010   PTEN
C     -13.212990  -73.218990   50.175010   PTEN
H     -12.305990  -73.266990   50.818010   PTEN
H     -13.351990  -74.198990   49.675010   PTEN
C     -14.332990  -72.801990   51.052010   PTEN
H     -14.313990  -73.297990   52.042010   PTEN
H     -15.298990  -73.024990   50.544010   PTEN
C     -13.947990  -72.257990   47.965010   PTEN
O     -15.024990  -72.856990   48.055010   PTEN
N     -13.467990  -71.765990   46.827010   PTEN
H     -12.495990  -71.586990   46.679010   PTEN
C     -14.335990  -71.451990   45.709010   PTEN
H     -15.360990  -71.322990   46.037010   PTEN
C     -13.892990  -70.152990   45.061010   PTEN
H     -13.945990  -69.328990   45.804010   PTEN
H     -12.842990  -70.222990   44.703010   PTEN
H     -14.542990  -69.881990   44.201010   PTEN
C     -14.344990  -72.599990   44.714010   PTEN
O     -13.303990  -73.159990   44.393010   PTEN
N     -15.544990  -72.948990   44.255010   PTEN
H     -16.355990  -72.385990   44.387010   PTEN
C     -15.796990  -74.201990   43.505010   PTEN
H     -15.685990  -75.009990   44.217010   PTEN
C     -17.272990  -74.232990   43.015010   PTEN
H     -17.457990  -75.219990   42.533010   PTEN
H     -17.960990  -74.185990   43.888010   PTEN
C     -17.733990  -73.151990   42.004010   PTEN
H     -16.961990  -73.022990   41.224010   PTEN
H     -18.691990  -73.437990   41.525010   PTEN
C     -17.925990  -71.743990   42.588010   PTEN
O     -17.916990  -71.584990   43.832010   PTEN
O     -18.084990  -70.786990   41.795010   PTEN
C     -14.823990  -74.476990   42.349010   PTEN
O     -14.349990  -75.596990   42.159010   PTEN
N     -14.533990  -73.452990   41.574010   PTEN
H     -15.114990  -72.642990   41.531010   PTEN
C     -13.354990  -73.448990   40.742010   PTEN
H     -12.508990  -73.939990   41.209010   PTEN
C     -13.684990  -74.036990   39.356010   PTEN
H     -14.176990  -75.021990   39.540010   PTEN
H     -14.448990  -73.401990   38.855010   PTEN
C     -12.548990  -74.300990   38.371010   PTEN
H     -11.612990  -73.866990   38.786010   PTEN
H     -12.368990  -75.398990   38.312010   PTEN
C     -12.828990  -73.792990   36.939010   PTEN
H     -11.869990  -73.723990   36.376010   PTEN
H     -13.516990  -74.476990   36.390010   PTEN
N     -13.480990  -72.454990   36.933010   PTEN
H     -14.382990  -72.456990   36.487010   PTEN
C     -12.970990  -71.329990   37.451010   PTEN
N     -13.682990  -70.203990   37.399010   PTEN
H     -13.312990  -69.356990   37.754010   PTEN
H     -14.531990  -70.239990   36.868010   PTEN
N     -11.773990  -71.295990   38.033010   PTEN
H     -11.465990  -70.468990   38.481010   PTEN
H     -11.320990  -72.165990   38.178010   PTEN
C     -13.039990  -71.986990   40.715010   PTEN
O     -13.926990  -71.174990   40.450010   PTEN
N     -11.777990  -71.666990   40.998010   PTEN
H     -10.999990  -72.256990   40.793010   PTEN
C     -11.421990  -70.410990   41.640010   PTEN
H     -11.866990  -70.433990   42.626010   PTEN
C      -9.910990  -70.271990   41.832010   PTEN
H      -9.750990  -69.599990   42.707010   PTEN
H      -9.490990  -71.259990   42.122010   PTEN
C      -9.028990  -69.713990   40.710010   PTEN
H      -9.726990  -69.239990   39.978010   PTEN
C      -8.050990  -68.666990   41.227010   PTEN
H      -7.390990  -68.311990   40.407010   PTEN
H      -8.596990  -67.790990   41.639010   PTEN
H      -7.409990  -69.090990   42.029010   PTEN
C      -8.300990  -70.842990   40.001010   PTEN
H      -7.675990  -70.439990   39.175010   PTEN
H      -7.631990  -71.395990   40.691010   PTEN
H      -9.027990  -71.562990   39.567010   PTEN
C     -11.998990  -69.226990   40.908010   PTEN
O     -11.720990  -68.998990   39.712010   PTEN
N     -12.735990  -68.433990   41.673010   PTEN
H     -12.524990  -68.213990   42.621010   PTEN
C     -13.932990  -67.809990   41.181010   PTEN
H     -14.404990  -68.425990   40.426010   PTEN
C     -14.977990  -67.663990   42.320010   PTEN
H     -15.478990  -68.649990   42.460010   PTEN
H     -14.460990  -67.444990   43.281010   PTEN
C     -16.080990  -66.638990   42.160010   PTEN
H     -15.637990  -65.628990   42.087010   PTEN
H     -16.681990  -66.840990   41.251010   PTEN
C     -17.032990  -66.559990   43.326010   PTEN
O     -17.405990  -67.623990   43.832010   PTEN
O     -17.419990  -65.436990   43.733010   PTEN
C     -13.462990  -66.520990   40.489010   PTEN
O     -12.816990  -66.625990   39.453010   PTEN
N     -13.693990  -65.350990   41.098010   PTEN
H     -14.135990  -65.368990   41.994010   PTEN
C     -13.362990  -64.024990   40.583010   PTEN
H     -14.229990  -63.383990   40.662010   PTEN
H     -12.964990  -64.113990   39.581010   PTEN
C     -12.274990  -63.452990   41.468010   PTEN
O     -12.437990  -63.266990   42.718010   PTEN
N     -11.182990  -63.099990   40.793010   PTEN
H     -11.135990  -62.374990   40.111010   PTEN
C      -9.880990  -63.813990   41.033010   PTEN
H      -9.918990  -64.632990   40.325010   PTEN
C      -8.659990  -63.001990   40.503010   PTEN
H      -7.757990  -63.338990   41.071010   PTEN
C      -8.465990  -63.279990   39.032010   PTEN
H      -7.621990  -62.676990   38.634010   PTEN
H      -8.225990  -64.346990   38.845010   PTEN
H      -9.378990  -63.013990   38.458010   PTEN
C      -8.801990  -61.503990   40.754010   PTEN
H      -7.936990  -60.950990   40.330010   PTEN
H      -9.729990  -61.114990   40.282010   PTEN
H      -8.842990  -61.280990   41.840010   PTEN
C      -9.561990  -64.413990   42.418010   PTEN
O      -8.475990  -64.965990   42.587010   PTEN
N     -10.543990  -64.412990   43.329010   PTEN
H     -11.439990  -64.046990   43.082010   PTEN
C     -10.447990  -64.907990   44.701010   PTEN
H      -9.897990  -64.165990   45.268010   PTEN
C     -11.842990  -65.210990   45.261010   PTEN
H     -12.502990  -65.546990   44.432010   PTEN
H     -11.797990  -66.038990   46.001010   PTEN
C     -12.632990  -64.087990   45.927010   PTEN
C     -12.037990  -63.181990   46.806010   PTEN
H     -10.982990  -63.263990   47.030010   PTEN
C     -12.779990  -62.181990   47.421010   PTEN
H     -12.304990  -61.474990   48.085010   PTEN
C     -14.140990  -62.092990   47.188010   PTEN
O     -14.891990  -61.107990   47.793010   PTEN
H     -15.784990  -61.173990   47.449010   PTEN
C     -14.008990  -63.984990   45.731010   PTEN
H     -14.522990  -64.711990   45.117010   PTEN
C     -14.754990  -62.989990   46.351010   PTEN
H     -15.820990  -62.938990   46.188010   PTEN
C      -9.637990  -66.188990   44.737010   PTEN
O      -9.925990  -67.192990   44.046010   PTEN
N      -8.657990  -66.143990   45.622010   PTEN
H      -8.751990  -65.630990   46.472010   PTEN
C      -7.410990  -66.823990   45.414010   PTEN
H      -7.247990  -66.862990   44.343010   PTEN
C      -6.274990  -65.989990   46.059010   PTEN
H      -6.670990  -64.951990   46.172010   PTEN
H      -6.081990  -66.358990   47.091010   PTEN
C      -4.952990  -65.911990   45.257010   PTEN
H      -4.596990  -66.946990   45.061010   PTEN
H      -5.162990  -65.471990   44.255010   PTEN
C      -3.864990  -65.053990   45.926010   PTEN
H      -4.242990  -64.014990   46.059010   PTEN
H      -3.579990  -65.460990   46.925010   PTEN
N      -2.661990  -65.085990   45.026010   PTEN
H      -2.802990  -65.639990   44.197010   PTEN
C      -1.522990  -64.437990   45.306010   PTEN
N      -0.518990  -64.533990   44.437010   PTEN
H       0.349010  -64.091990   44.619010   PTEN
H      -0.558990  -63.159990   46.530010   PTEN
N      -1.381990  -63.692990   46.398010   PTEN
H      -0.645990  -65.177990   43.680010   PTEN
H      -2.196990  -63.534990   46.941010   PTEN
C      -7.389990  -68.249990   45.905010   PTEN
O      -6.306990  -68.823990   45.943010   PTEN
N      -8.550990  -68.813990   46.279010   PTEN
H      -9.400990  -68.293990   46.352010   PTEN
C      -8.677990  -70.232990   46.612010   PTEN
H      -7.643990  -70.543990   46.503010   PTEN
C      -9.061990  -70.357990   48.082010   PTEN
H      -9.961990  -69.727990   48.253010   PTEN
H      -9.337990  -71.404990   48.321010   PTEN
C      -7.963990  -69.876990   48.997010   PTEN
O      -6.915990  -69.397990   48.534010   PTEN
N      -8.180990  -70.002990   50.288010   PTEN
H      -7.468990  -69.678990   50.906010   PTEN
H      -9.041990  -70.380990   50.614010   PTEN
C      -9.544990  -71.220990   45.824010   PTEN
O     -10.746990  -71.048990   45.589010   PTEN
N      -8.901990  -72.333990   45.508010   PTEN
H      -7.917990  -72.449990   45.638010   PTEN
C      -9.568990  -73.479990   44.947010   PTEN
H     -10.508990  -73.146990   44.520010   PTEN
C      -8.665990  -74.181990   43.915010   PTEN
H      -8.497990  -73.474990   43.073010   PTEN
H      -7.675990  -74.409990   44.361010   PTEN
C      -9.270990  -75.453990   43.332010   PTEN
O     -10.334990  -75.927990   43.727010   PTEN
N      -8.566990  -76.020990   42.379010   PTEN
H      -8.937990  -76.848990   41.967010   PTEN
H      -7.714990  -75.606990   42.075010   PTEN
C      -9.889990  -74.386990   46.107010   PTEN
O      -8.999990  -74.767990   46.871010   PTEN
N     -11.165990  -74.750990   46.199010   PTEN
H     -11.855990  -74.506990   45.521010   PTEN
C     -11.676990  -75.548990   47.313010   PTEN
H     -11.515990  -74.954990   48.204010   PTEN
H     -12.735990  -75.744990   47.234010   PTEN
C     -10.889990  -76.845990   47.498010   PTEN
O     -10.587990  -77.221990   48.626010   PTEN
N     -10.533990  -77.497990   46.390010   PTEN
H     -10.730990  -77.195990   45.461010   PTEN
C      -9.794990  -78.760990   46.435010   PTEN
H     -10.365990  -79.422990   47.076010   PTEN
C      -9.669990  -79.378990   45.037010   PTEN
H      -9.330990  -78.601990   44.323010   PTEN
H      -8.925990  -80.199990   45.038010   PTEN
C     -10.995990  -79.927990   44.517010   PTEN
O     -11.706990  -80.624990   45.275010   PTEN
O     -11.334990  -79.661990   43.345010   PTEN
C      -8.411990  -78.619990   47.067010   PTEN
O      -7.957990  -79.541990   47.751010   PTEN
N      -7.767990  -77.471990   46.857010   PTEN
H      -8.087990  -76.731990   46.271010   PTEN
C      -6.479990  -77.179990   47.494010   PTEN
H      -5.837990  -78.037990   47.331010   PTEN
C      -5.852990  -75.887990   46.935010   PTEN
H      -6.606990  -75.075990   46.960010   PTEN
H      -4.984990  -75.576990   47.550010   PTEN
C      -5.384990  -76.018990   45.484010   PTEN
O      -5.317990  -77.149990   44.935010   PTEN
O      -5.065990  -74.968990   44.890010   PTEN
C      -6.649990  -77.036990   49.010010   PTEN
O      -5.818990  -77.513990   49.788010   PTEN
N      -7.730990  -76.369990   49.414010   PTEN
H      -8.411990  -76.022990   48.774010   PTEN
C      -8.022990  -76.082990   50.828010   PTEN
H      -7.154990  -75.599990   51.259010   PTEN
C      -9.287990  -75.201990   50.976010   PTEN
H     -10.107990  -75.688990   50.393010   PTEN
C      -9.727990  -75.083990   52.433010   PTEN
H     -10.612990  -74.415990   52.516010   PTEN
H     -10.016990  -76.068990   52.855010   PTEN
H      -8.913990  -74.654990   53.055010   PTEN
C      -9.030990  -73.823990   50.388010   PTEN
H      -9.916990  -73.167990   50.523010   PTEN
H      -8.160990  -73.342990   50.885010   PTEN
H      -8.820990  -73.883990   49.300010   PTEN
C      -8.239990  -77.381990   51.579010   PTEN
O      -7.708990  -77.582990   52.672010   PTEN
N      -9.062990  -78.232990   50.983010   PTEN
H      -9.564990  -78.002990   50.153010   PTEN
C      -9.311990  -79.589990   51.487010   PTEN
H      -9.727990  -79.501990   52.483010   PTEN
C     -10.266990  -80.381990   50.563010   PTEN
H      -9.744990  -80.529990   49.586010   PTEN
C     -10.596990  -81.740990   51.161010   PTEN
H     -11.313990  -82.284990   50.509010   PTEN
H      -9.691990  -82.375990   51.260010   PTEN
H     -11.062990  -81.625990   52.163010   PTEN
C     -11.572990  -79.639990   50.307010   PTEN
H     -12.252990  -80.248990   49.674010   PTEN
H     -12.090990  -79.418990   51.265010   PTEN
H     -11.392990  -78.680990   49.779010   PTEN
C      -7.988990  -80.363990   51.606010   PTEN
O      -7.702990  -80.958990   52.647010   PTEN
N      -7.186990  -80.321990   50.539010   PTEN
H      -7.467990  -79.837990   49.714010   PTEN
C      -5.853990  -80.976990   50.507010   PTEN
H      -5.990990  -82.031990   50.711010   PTEN
C      -5.170990  -80.853990   49.118010   PTEN
H      -5.830990  -80.198990   48.499010   PTEN
H      -4.207990  -80.305990   49.224010   PTEN
C      -4.961990  -82.173990   48.360010   PTEN
H      -4.108990  -82.715990   48.823010   PTEN
H      -5.851990  -82.825990   48.517010   PTEN
C      -4.773990  -81.970990   46.846010   PTEN
H      -4.352990  -82.899990   46.397010   PTEN
H      -5.739990  -81.735990   46.342010   PTEN
N      -3.868990  -80.849990   46.535010   PTEN
H      -3.078990  -80.794990   47.156010   PTEN
C      -4.019990  -79.956990   45.543010   PTEN
N      -5.065990  -79.975990   44.718010   PTEN
H      -5.137990  -79.319990   43.980010   PTEN
H      -5.684990  -80.759990   44.804010   PTEN
N      -3.106990  -78.996990   45.389010   PTEN
H      -3.249990  -78.281990   44.719010   PTEN
H      -2.416990  -78.916990   46.097010   PTEN
C      -4.933990  -80.436990   51.600010   PTEN
O      -4.206990  -81.205990   52.254010   PTEN
N      -4.972990  -79.115990   51.799010   PTEN
H      -5.497990  -78.478990   51.237010   PTEN
C      -4.226990  -78.489990   52.886010   PTEN
H      -3.201990  -78.822990   52.778010   PTEN
C      -4.304990  -76.957990   52.842010   PTEN
H      -3.735990  -76.589990   51.960010   PTEN
H      -5.354990  -76.613990   52.721010   PTEN
C      -3.690990  -76.296990   54.053010   PTEN
C      -2.318990  -76.107990   54.128010   PTEN
H      -1.689990  -76.422990   53.307010   PTEN
C      -1.737990  -75.521990   55.253010   PTEN
H      -0.669990  -75.362990   55.289010   PTEN
C      -2.532990  -75.136990   56.324010   PTEN
H      -2.089990  -74.672990   57.194010   PTEN
C      -4.478990  -75.912990   55.142010   PTEN
H      -5.546990  -76.079990   55.122010   PTEN
C      -3.906990  -75.340990   56.270010   PTEN
H      -4.531990  -75.055990   57.105010   PTEN
C      -4.712990  -78.974990   54.246010   PTEN
O      -3.918990  -79.398990   55.087010   PTEN
N      -6.018990  -78.903990   54.454010   PTEN
H      -6.681990  -78.597990   53.774010   PTEN
C      -6.604990  -79.280990   55.736010   PTEN
H      -6.075990  -78.707990   56.486010   PTEN
C      -8.084990  -78.918990   55.783010   PTEN
H      -8.551990  -79.321990   54.855010   PTEN
H      -8.563990  -79.460990   56.628010   PTEN
C      -8.318990  -77.406990   55.871010   PTEN
H      -7.742990  -76.958990   55.025010   PTEN
C      -9.790990  -77.096990   55.708010   PTEN
H      -9.973990  -76.006990   55.819010   PTEN
H     -10.147990  -77.410990   54.704010   PTEN
H     -10.391990  -77.628990   56.476010   PTEN
C      -7.791990  -76.808990   57.169010   PTEN
H      -7.963990  -75.710990   57.186010   PTEN
H      -8.297990  -77.241990   58.055010   PTEN
H      -6.699990  -76.990990   57.266010   PTEN
C      -6.410990  -80.741990   56.058010   PTEN
O      -6.080990  -81.085990   57.193010   PTEN
N      -6.614990  -81.590990   55.058010   PTEN
H      -6.914990  -81.328990   54.144010   PTEN
C      -6.412990  -83.040990   55.202010   PTEN
H      -6.993990  -83.341990   56.066010   PTEN
C      -6.883990  -83.787990   53.949010   PTEN
H      -6.563990  -83.226990   53.048010   PTEN
H      -6.435990  -84.800990   53.907010   PTEN
C      -8.397990  -83.931990   53.875010   PTEN
O      -9.062990  -84.060990   54.924010   PTEN
O      -8.924990  -83.957990   52.747010   PTEN
C      -4.959990  -83.418990   55.494010   PTEN
O      -4.702990  -84.323990   56.289010   PTEN
N      -4.021990  -82.740990   54.839010   PTEN
H      -4.211990  -82.049990   54.142010   PTEN
C      -2.589990  -82.959990   55.096010   PTEN
H      -2.443990  -84.030990   55.052010   PTEN
C      -1.721990  -82.234990   54.066010   PTEN
H      -0.653990  -82.389990   54.343010   PTEN
H      -1.865990  -82.679990   53.056010   PTEN
O      -1.992990  -80.843990   54.055010   PTEN
H      -1.277990  -80.419990   53.564010   PTEN
C      -2.185990  -82.502990   56.498010   PTEN
O      -1.428990  -83.187990   57.194010   PTEN
N      -2.710990  -81.350990   56.907010   PTEN
H      -3.396990  -80.849990   56.382010   PTEN
C      -2.317990  -80.725990   58.171010   PTEN
H      -1.300990  -81.048990   58.356010   PTEN
C      -2.358990  -79.204990   58.042010   PTEN
H      -3.316990  -78.944990   57.536010   PTEN
H      -2.410990  -78.755990   59.059010   PTEN
C      -1.199990  -78.627990   57.251010   PTEN
H      -1.149990  -79.130990   56.259010   PTEN
H      -1.390990  -77.545990   57.065010   PTEN
C       0.122010  -78.818990   57.975010   PTEN
H      -0.037990  -78.614990   59.059010   PTEN
H       0.420010  -79.888990   57.877010   PTEN
C       1.214010  -77.914990   57.414010   PTEN
H       0.870010  -76.856990   57.389010   PTEN
H       2.130010  -77.971990   58.042010   PTEN
N       1.607010  -78.283990   56.024010   PTEN
H       2.351010  -77.641990   55.682010   PTEN
H       1.961010  -79.261990   56.011010   PTEN
H       0.778010  -78.212990   55.400010   PTEN
C      -3.157990  -81.160990   59.367010   PTEN
O      -2.650990  -81.207990   60.487010   PTEN
N      -4.425990  -81.491990   59.122010   PTEN
H      -4.779990  -81.636990   58.199010   PTEN
C      -5.417990  -81.673990   60.186010   PTEN
H      -4.883990  -82.050990   61.050010   PTEN
C      -6.124990  -80.329990   60.496010   PTEN
H      -6.708990  -80.034990   59.597010   PTEN
H      -6.851990  -80.475990   61.322010   PTEN
N      -4.549990  -79.080990   62.036010   PTEN
C      -5.199990  -79.196990   60.825010   PTEN
C      -3.800990  -77.988990   62.031010   PTEN
H      -3.172990  -77.663990   62.864010   PTEN
N      -3.957990  -77.383990   60.867010   PTEN
H      -3.528990  -76.519990   60.605010   PTEN
C      -4.825990  -78.118990   60.095010   PTEN
H      -5.118990  -77.820990   59.098010   PTEN
C      -6.468990  -82.733990   59.805010   PTEN
O      -7.669990  -82.492990   59.935010   PTEN
N      -5.998990  -83.927990   59.426010   PTEN
H      -5.064990  -84.200990   59.651010   PTEN
C      -6.787990  -84.938990   58.657010   PTEN
H      -6.690990  -84.609990   57.629010   PTEN
C      -6.129990  -86.317990   58.673010   PTEN
H      -5.027990  -86.155990   58.634010   PTEN
H      -6.338990  -86.807990   59.650010   PTEN
C      -6.554990  -87.207990   57.507010   PTEN
H      -7.608990  -87.531990   57.661010   PTEN
H      -6.524990  -86.611990   56.566010   PTEN
C      -5.673990  -88.441990   57.376010   PTEN
H      -6.058990  -89.061990   56.534010   PTEN
H      -4.646990  -88.106990   57.101010   PTEN
C      -5.624990  -89.263990   58.656010   PTEN
H      -5.285990  -88.635990   59.510010   PTEN
H      -6.630990  -89.672990   58.897010   PTEN
N      -4.687990  -90.411990   58.544010   PTEN
H      -4.676990  -90.950990   59.434010   PTEN
H      -4.991990  -91.033990   57.767010   PTEN
H      -3.730990  -90.057990   58.344010   PTEN
C      -8.294990  -85.082990   58.954010   PTEN
O      -9.118990  -84.895990   58.043010   PTEN
N      -8.644990  -85.459990   60.185010   PTEN
H      -7.989990  -85.746990   60.883010   PTEN
C     -10.056990  -85.483990   60.623010   PTEN
H     -10.630990  -85.054990   59.809010   PTEN
C     -10.526990  -86.899990   60.973010   PTEN
H      -9.789990  -87.337990   61.681010   PTEN
H     -11.505990  -86.863990   61.492010   PTEN
C     -10.615990  -87.821990   59.775010   PTEN
O      -9.617990  -88.426990   59.375010   PTEN
N     -11.832990  -88.001990   59.245010   PTEN
H     -11.905990  -88.614990   58.463010   PTEN
H     -12.623990  -87.554990   59.650010   PTEN
C     -10.256990  -84.603990   61.838010   PTEN
O     -10.972990  -84.966990   62.774010   PTEN
N      -9.628990  -83.440990   61.828010   PTEN
H      -9.159990  -83.060990   61.032010   PTEN
C      -9.572990  -82.599990   63.016010   PTEN
H     -10.280990  -83.026990   63.716010   PTEN
C      -8.145990  -82.600990   63.568010   PTEN
H      -7.447990  -82.471990   62.712010   PTEN
H      -8.005990  -81.724990   64.236010   PTEN
N      -6.500990  -84.003990   64.826010   PTEN
C      -7.752990  -83.851990   64.283010   PTEN
C      -6.412990  -85.182990   65.410010   PTEN
H      -5.516990  -85.564990   65.905010   PTEN
N      -7.572990  -85.796990   65.281010   PTEN
H      -7.779990  -86.714990   65.618010   PTEN
C      -8.432990  -84.981990   64.586010   PTEN
H      -9.449990  -85.262990   64.351010   PTEN
C     -10.006990  -81.162990   62.761010   PTEN
O      -9.713990  -80.273990   63.572010   PTEN
N     -10.689990  -80.933990   61.641010   PTEN
H     -10.983990  -81.657990   61.019010   PTEN
C     -11.066990  -79.595990   61.229010   PTEN
H     -10.760990  -78.931990   62.028010   PTEN
C     -10.351990  -79.164990   59.943010   PTEN
H     -10.644990  -78.120990   59.696010   PTEN
H      -9.249990  -79.171990   60.085010   PTEN
C     -10.656990  -79.964990   58.703010   PTEN
C     -11.749990  -79.654990   57.890010   PTEN
H     -12.408990  -78.841990   58.163010   PTEN
C     -12.018990  -80.393990   56.738010   PTEN
H     -12.876990  -80.162990   56.125010   PTEN
C     -11.174990  -81.440990   56.385010   PTEN
O     -11.414990  -82.178990   55.252010   PTEN
H     -10.687990  -82.795990   55.151010   PTEN
C      -9.831990  -81.007990   58.318010   PTEN
H      -8.989990  -81.286990   58.936010   PTEN
C     -10.081990  -81.749990   57.173010   PTEN
H      -9.434990  -82.574990   56.917010   PTEN
C     -12.578990  -79.461990   61.087010   PTEN
O     -13.266990  -80.384990   60.653010   PTEN
N     -13.068990  -78.297990   61.491010   PTEN
H     -12.504990  -77.627990   61.970010   PTEN
C     -14.440990  -77.902990   61.277010   PTEN
H     -14.898990  -78.608990   60.594010   PTEN
C     -15.163990  -77.795990   62.601010   PTEN
H     -14.972990  -78.742990   63.156010   PTEN
H     -14.699990  -76.981990   63.202010   PTEN
C     -16.653990  -77.587990   62.450010   PTEN
H     -16.844990  -76.538990   62.129010   PTEN
H     -17.032990  -78.255990   61.643010   PTEN
C     -17.372990  -77.859990   63.766010   PTEN
H     -17.295990  -78.947990   63.991010   PTEN
H     -16.834990  -77.312990   64.575010   PTEN
C     -18.823990  -77.420990   63.699010   PTEN
H     -18.892990  -76.338990   63.448010   PTEN
H     -19.370990  -77.997990   62.921010   PTEN
N     -19.544990  -77.619990   64.982010   PTEN
H     -20.531990  -77.304990   64.889010   PTEN
H     -19.526990  -78.627990   65.238010   PTEN
H     -19.076990  -77.069990   65.730010   PTEN
C     -14.443990  -76.547990   60.596010   PTEN
O     -13.678990  -75.664990   60.970010   PTEN
N     -15.332990  -76.386990   59.627010   PTEN
H     -15.977990  -77.099990   59.360010   PTEN
C     -15.453990  -75.152990   58.858010   PTEN
H     -14.567990  -74.561990   59.055010   PTEN
C     -15.687990  -75.451990   57.357010   PTEN
H     -16.665990  -75.994990   57.329010   PTEN
C     -15.728990  -74.170990   56.533010   PTEN
H     -16.050990  -74.385990   55.493010   PTEN
H     -16.449990  -73.444990   56.965010   PTEN
H     -14.727990  -73.690990   56.494010   PTEN
C     -14.630990  -76.426990   56.809010   PTEN
H     -14.642990  -77.367990   57.403010   PTEN
H     -14.896990  -76.695990   55.761010   PTEN
C     -13.207990  -75.909990   56.786010   PTEN
H     -12.531990  -76.660990   56.322010   PTEN
H     -13.141990  -74.970990   56.196010   PTEN
H     -12.840990  -75.706990   57.814010   PTEN
C     -16.640990  -74.355990   59.385010   PTEN
O     -17.704990  -74.923990   59.661010   PTEN
N     -16.467990  -73.042990   59.496010   PTEN
H     -15.585990  -72.595990   59.355010   PTEN
C     -17.572990  -72.124990   59.840010   PTEN
H     -18.460990  -72.738990   59.931010   PTEN
C     -17.282990  -71.393990   61.142010   PTEN
H     -16.274990  -70.928990   61.082010   PTEN
H     -18.014990  -70.572990   61.303010   PTEN
C     -17.274990  -72.306990   62.348010   PTEN
C     -16.200990  -73.163990   62.594010   PTEN
H     -15.368990  -73.193990   61.904010   PTEN
C     -16.184990  -74.011990   63.715010   PTEN
H     -15.353990  -74.679990   63.887010   PTEN
C     -17.245990  -73.999990   64.608010   PTEN
O     -17.244990  -74.847990   65.706010   PTEN
H     -18.018990  -74.638990   66.232010   PTEN
C     -18.343990  -72.321990   63.255010   PTEN
H     -19.212990  -71.704990   63.076010   PTEN
C     -18.337990  -73.161990   64.375010   PTEN
H     -19.187990  -73.172990   65.041010   PTEN
C     -17.832990  -71.123990   58.735010   PTEN
O     -17.040990  -70.221990   58.528010   PTEN
N     -18.951990  -71.280990   58.031010   PTEN
H     -19.606990  -72.014990   58.204010   PTEN
C     -19.323990  -70.376990   56.926010   PTEN
H     -18.388990  -69.936990   56.596010   PTEN
C     -19.959990  -71.172990   55.777010   PTEN
H     -19.230990  -71.948990   55.456010   PTEN
H     -20.870990  -71.697990   56.130010   PTEN
C     -20.293990  -70.312990   54.556010   PTEN
O     -20.026990  -69.102990   54.514010   PTEN
N     -20.920990  -70.939990   53.562010   PTEN
H     -21.139990  -70.405990   52.750010   PTEN
H     -21.125990  -71.910990   53.636010   PTEN
C     -20.248990  -69.227990   57.369010   PTEN
O     -21.398990  -69.444990   57.736010   PTEN
N     -19.763806  -67.978094   57.233049   PTEN
H     -18.820259  -67.901023   56.869930   PTEN
C     -20.362062  -66.746343   57.782321   PTEN
H     -21.150443  -67.035755   58.471154   PTEN
C     -19.277144  -65.994388   58.585577   PTEN
H     -18.561852  -65.577805   57.874445   PTEN
H     -19.762789  -65.160197   59.094068   PTEN
C     -18.483984  -66.778540   59.643957   PTEN
H     -17.905165  -67.571760   59.172075   PTEN
C     -17.516770  -65.797672   60.307971   PTEN
H     -17.020087  -66.281990   61.146397   PTEN
H     -16.776230  -65.495332   59.569654   PTEN
H     -18.054972  -64.924645   60.673214   PTEN
C     -19.379534  -67.386060   60.716691   PTEN
H     -18.773628  -67.859619   61.488753   PTEN
H     -20.008980  -66.618777   61.167869   PTEN
H     -20.012803  -68.148131   60.264643   PTEN
C     -21.005684  -65.762527   56.762992   PTEN
O     -21.039892  -64.547840   57.011238   PTEN
N     -21.532672  -66.217149   55.619646   PTEN
H     -21.541684  -67.217137   55.450639   PTEN
C     -22.061363  -65.315057   54.575264   PTEN
H     -22.281844  -64.340313   55.007212   PTEN
H     -21.292643  -65.176799   53.820050   PTEN
C     -23.336802  -65.775089   53.862861   PTEN
O     -23.667042  -66.951948   53.891056   PTEN
N     -24.020176  -64.806990   53.235895   PTEN
H     -23.698015  -63.862338   53.340986   PTEN
C     -25.314272  -64.924282   52.557342   PTEN
H     -25.990089  -65.470668   53.218906   PTEN
C     -25.889251  -63.512267   52.388341   PTEN
H     -26.025051  -63.044236   53.364885   PTEN
H     -25.235058  -62.885763   51.781695   PTEN
H     -26.868576  -63.564575   51.908728   PTEN
C     -25.283762  -65.720284   51.232833   PTEN
O     -25.579314  -66.907026   51.271242   PTEN
N     -24.962881  -65.105894   50.072957   PTEN
H     -24.836847  -64.106622   50.103673   PTEN
C     -25.213122  -65.721971   48.741128   PTEN
H     -26.296579  -65.781173   48.623719   PTEN
C     -24.680047  -64.873633   47.538589   PTEN
H     -25.330586  -65.057516   46.682930   PTEN
H     -24.745985  -63.814969   47.779022   PTEN
C     -23.242046  -65.264735   47.120246   PTEN
H     -22.589162  -65.125749   47.985396   PTEN
H     -23.267091  -66.317512   46.850166   PTEN
C     -22.564972  -64.621346   45.910319   PTEN
O     -22.453839  -63.382104   45.867709   PTEN
O     -21.876443  -65.390224   45.184165   PTEN
C     -24.708382  -67.169306   48.617877   PTEN
O     -25.340964  -67.978927   47.942597   PTEN
N     -23.499208  -67.442135   49.143736   PTEN
H     -23.126587  -66.759831   49.782465   PTEN
C     -22.656618  -68.529623   48.646564   PTEN
H     -23.246221  -69.006737   47.859808   PTEN
C     -21.348246  -68.065522   47.973646   PTEN
H     -21.374947  -67.005347   47.749040   PTEN
H     -20.506586  -68.223733   48.642559   PTEN
C     -21.142348  -68.847015   46.660703   PTEN
H     -21.031967  -69.911274   46.871878   PTEN
H     -22.020873  -68.707888   46.028204   PTEN
C     -19.916525  -68.357674   45.889099   PTEN
H     -19.973057  -67.277445   45.789503   PTEN
H     -19.010670  -68.597387   46.442675   PTEN
N     -19.829634  -68.954549   44.548967   PTEN
H     -19.109227  -69.657580   44.382599   PTEN
C     -20.345176  -68.462323   43.438709   PTEN
N     -21.194761  -67.464664   43.412842   PTEN
H     -21.542503  -67.142756   42.537993   PTEN
H     -21.453758  -66.950176   44.253458   PTEN
N     -20.021604  -68.968328   42.289310   PTEN
H     -20.347680  -68.612672   41.423338   PTEN
H     -19.250718  -69.652377   42.274275   PTEN
C     -22.414695  -69.595986   49.688844   PTEN
O     -21.880299  -69.385096   50.782618   PTEN
N     -22.745990  -70.779990   49.231010   PTEN
H     -22.942990  -70.809990   48.252010   PTEN
C     -22.494990  -72.072990   49.829010   PTEN
H     -21.813990  -71.922990   50.658010   PTEN
C     -23.774990  -72.698990   50.420010   PTEN
H     -23.536990  -73.740990   50.724010   PTEN
H     -24.064990  -72.149990   51.340010   PTEN
N     -25.086990  -73.741990   48.529010   PTEN
C     -24.952990  -72.773990   49.502010   PTEN
C     -26.251990  -73.592990   47.923010   PTEN
H     -26.601990  -74.209990   47.091010   PTEN
N     -26.891990  -72.583990   48.490010   PTEN
H     -27.789990  -72.242990   48.214010   PTEN
C     -26.109990  -72.067990   49.494010   PTEN
H     -26.421990  -71.241990   50.117010   PTEN
C     -21.781990  -72.981990   48.819010   PTEN
O     -21.526990  -72.589990   47.677010   PTEN
N     -21.417990  -74.172990   49.273010   PTEN
H     -21.601990  -74.470990   50.208010   PTEN
C     -20.715990  -75.156990   48.449010   PTEN
H     -21.036990  -75.027990   47.422010   PTEN
C     -19.195990  -74.994990   48.603010   PTEN
H     -18.699990  -75.957990   48.353010   PTEN
H     -18.807990  -74.231990   47.894010   PTEN
C     -18.766990  -74.635990   50.008010   PTEN
C     -18.656990  -75.613990   50.994010   PTEN
H     -18.894990  -76.642990   50.760010   PTEN
C     -18.265990  -75.290990   52.287010   PTEN
H     -18.182990  -76.056990   53.043010   PTEN
C     -17.987990  -73.974990   52.609010   PTEN
O     -17.607990  -73.660990   53.893010   PTEN
H     -17.389990  -72.726990   53.909010   PTEN
C     -18.492990  -73.311990   50.361010   PTEN
H     -18.623990  -72.520990   49.635010   PTEN
C     -18.100990  -72.982990   51.648010   PTEN
H     -17.905990  -71.951990   51.902010   PTEN
C     -21.175990  -76.535990   48.892010   PTEN
O     -22.030990  -76.649990   49.783010   PTEN
N     -20.645990  -77.577990   48.252010   PTEN
H     -20.030990  -77.534990   47.469010   PTEN
C     -20.939990  -78.945990   48.670010   PTEN
H     -22.002990  -79.022990   48.867010   PTEN
C     -20.515990  -79.969990   47.607010   PTEN
H     -20.845990  -79.617990   46.609010   PTEN
H     -19.413990  -80.081990   47.590010   PTEN
C     -21.137990  -81.351990   47.831010   PTEN
O     -21.398990  -81.733990   48.996010   PTEN
O     -21.367990  -82.063990   46.828010   PTEN
C     -20.226990  -79.194990   49.997010   PTEN
O     -19.003990  -79.242990   50.052010   PTEN
N     -21.010990  -79.348990   51.060010   PTEN
H     -22.008990  -79.373990   51.012010   PTEN
C     -20.466990  -79.497990   52.418010   PTEN
H     -19.697990  -78.741990   52.506010   PTEN
C     -21.553990  -79.313990   53.503010   PTEN
H     -21.044990  -79.481990   54.483010   PTEN
O     -22.566990  -80.316990   53.356010   PTEN
H     -23.209990  -80.135990   54.050010   PTEN
C     -22.194990  -77.920990   53.411010   PTEN
H     -22.891990  -77.749990   54.258010   PTEN
H     -21.413990  -77.131990   53.447010   PTEN
H     -22.763990  -77.803990   52.464010   PTEN
C     -19.773990  -80.849990   52.616010   PTEN
O     -18.958990  -81.003990   53.528010   PTEN
N     -20.118990  -81.822990   51.771010   PTEN
H     -20.847990  -81.700990   51.099010   PTEN
C     -19.462990  -83.138990   51.759010   PTEN
H     -19.466990  -83.567990   52.755010   PTEN
C     -20.209990  -84.100990   50.846010   PTEN
H     -21.260990  -84.200990   51.190010   PTEN
H     -20.226990  -83.725990   49.799010   PTEN
H     -19.748990  -85.111990   50.852010   PTEN
C     -17.996990  -83.045990   51.336010   PTEN
O     -17.156990  -83.795990   51.840010   PTEN
N     -17.701990  -82.131990   50.407010   PTEN
H     -18.404990  -81.650990   49.886010   PTEN
C     -16.315990  -81.760990   50.077010   PTEN
H     -15.911990  -82.582990   49.498010   PTEN
C     -16.263990  -80.436990   49.309010   PTEN
H     -16.863990  -80.572990   48.380010   PTEN
H     -16.782990  -79.651990   49.904010   PTEN
H     -15.250990  -80.084990   49.021010   PTEN
C     -15.434990  -81.593990   51.303010   PTEN
O     -14.258990  -81.961990   51.274010   PTEN
N     -16.006990  -81.013990   52.357010   PTEN
H     -16.938990  -80.655990   52.328010   PTEN
C     -15.328990  -80.845990   53.654010   PTEN
H     -14.270990  -80.933990   53.438010   PTEN
C     -15.659990  -79.460990   54.240010   PTEN
H     -16.745990  -79.260990   54.110010   PTEN
H     -15.448990  -79.426990   55.331010   PTEN
C     -14.941990  -78.333990   53.558010   PTEN
C     -13.593990  -78.121990   53.797010   PTEN
H     -13.064990  -78.767990   54.484010   PTEN
C     -12.916990  -77.089990   53.172010   PTEN
H     -11.863990  -76.940990   53.363010   PTEN
C     -13.586990  -76.248990   52.294010   PTEN
H     -13.057990  -75.446990   51.799010   PTEN
C     -15.606990  -77.484990   52.675010   PTEN
H     -16.663990  -77.617990   52.490010   PTEN
C     -14.932990  -76.444990   52.045010   PTEN
H     -15.463990  -75.793990   51.365010   PTEN
C     -15.675990  -81.947990   54.663010   PTEN
O     -15.700990  -81.711990   55.878010   PTEN
N     -15.940990  -83.156990   54.165010   PTEN
H     -15.864990  -83.374990   53.193010   PTEN
C     -16.368990  -84.276990   55.008010   PTEN
H     -16.713990  -85.029990   54.308010   PTEN
C     -15.150990  -84.836990   55.769010   PTEN
H     -14.610990  -83.978990   56.226010   PTEN
H     -15.482990  -85.498990   56.594010   PTEN
C     -14.172990  -85.579990   54.854010   PTEN
O     -14.491990  -86.661990   54.432010   PTEN
N     -12.990990  -85.000990   54.532010   PTEN
H     -12.383990  -85.506990   53.926010   PTEN
H     -12.771990  -84.092990   54.874010   PTEN
C     -17.549990  -83.937990   55.953010   PTEN
O     -17.685990  -84.519990   57.034010   PTEN
N     -18.399990  -82.994990   55.524010   PTEN
H     -18.200990  -82.463990   54.703010   PTEN
C     -19.669990  -82.651990   56.189010   PTEN
H     -20.154990  -81.972990   55.498010   PTEN
C     -20.594990  -83.882990   56.244010   PTEN
H     -19.942990  -84.783990   56.300010   PTEN
H     -21.183990  -83.870990   57.188010   PTEN
S     -21.665990  -84.032990   54.799010   PTEN
H     -22.242990  -85.186990   55.139010   PTEN
C     -19.556990  -81.932990   57.555010   PTEN
O     -20.559990  -81.771990   58.267010   PTEN
N     -18.358990  -81.450990   57.891010   PTEN
H     -17.554990  -81.615990   57.325010   PTEN
C     -18.155990  -80.653990   59.108010   PTEN
H     -19.005990  -80.802990   59.764010   PTEN
C     -16.912990  -81.080990   59.875010   PTEN
H     -16.284990  -81.662990   59.159010   PTEN
H     -16.315990  -80.181990   60.146010   PTEN
C     -17.170990  -81.957990   61.111010   PTEN
H     -17.975990  -81.486990   61.717010   PTEN
H     -17.580990  -82.939990   60.779010   PTEN
C     -15.830990  -82.143990   61.841010   PTEN
H     -14.996990  -81.842990   61.166010   PTEN
H     -15.780990  -81.525990   62.768010   PTEN
N     -15.624990  -83.534990   62.258010   PTEN
H     -16.300990  -83.848990   62.934010   PTEN
C     -14.658990  -84.366990   61.828010   PTEN
N     -13.714990  -84.001990   60.948010   PTEN
H     -13.035990  -84.652990   60.638010   PTEN
H     -13.822990  -83.096990   60.531010   PTEN
N     -14.623990  -85.613990   62.307010   PTEN
H     -13.871990  -86.212990   62.070010   PTEN
H     -15.243990  -85.825990   63.051010   PTEN
C     -18.114990  -79.171990   58.780010   PTEN
O     -17.071990  -78.499990   58.858010   PTEN
N     -19.293990  -78.687990   58.422010   PTEN
H     -20.104990  -79.261990   58.344010   PTEN
C     -19.514990  -77.307990   58.116010   PTEN
H     -18.629990  -76.745990   58.387010   PTEN
C     -19.876990  -77.118990   56.642010   PTEN
H     -20.846990  -77.643990   56.463010   PTEN
C     -20.040990  -75.637990   56.314010   PTEN
H     -20.264990  -75.504990   55.234010   PTEN
H     -20.876990  -75.181990   56.884010   PTEN
H     -19.107990  -75.079990   56.543010   PTEN
C     -18.801990  -77.746990   55.769010   PTEN
H     -19.025990  -77.585990   54.693010   PTEN
H     -17.808990  -77.299990   55.990010   PTEN
H     -18.736990  -78.841990   55.937010   PTEN
C     -20.653990  -76.805990   58.979010   PTEN
O     -21.654990  -77.496990   59.185010   PTEN
N     -20.475990  -75.597990   59.493010   PTEN
H     -19.621990  -75.089990   59.383010   PTEN
C     -21.512990  -74.918990   60.257010   PTEN
H     -22.461990  -75.439990   60.202010   PTEN
C     -21.104990  -74.783990   61.705010   PTEN
H     -20.991990  -75.792990   62.156010   PTEN
H     -20.130990  -74.255990   61.798010   PTEN
H     -21.865990  -74.227990   62.295010   PTEN
C     -21.737990  -73.555990   59.644010   PTEN
O     -20.794990  -72.916990   59.148010   PTEN
N     -22.985990  -73.108990   59.659010   PTEN
H     -23.752990  -73.584990   60.085010   PTEN
C     -23.335990  -71.845990   59.032010   PTEN
H     -22.431990  -71.439990   58.594010   PTEN
C     -24.355990  -72.072990   57.915010   PTEN
H     -25.290990  -72.436990   58.401010   PTEN
H     -24.610990  -71.095990   57.444010   PTEN
C     -23.875990  -73.086990   56.877010   PTEN
H     -22.778990  -72.995990   56.725010   PTEN
H     -24.087990  -74.122990   57.212010   PTEN
C     -24.501990  -72.895990   55.507010   PTEN
O     -25.214990  -73.764990   55.017010   PTEN
N     -24.225990  -71.757990   54.878010   PTEN
H     -24.638990  -71.627990   53.981010   PTEN
H     -23.618990  -71.093990   55.301010   PTEN
C     -23.825990  -70.849990   60.083010   PTEN
O     -24.707990  -71.160990   60.875010   PTEN
N     -23.198990  -69.674990   60.107010   PTEN
H     -22.380990  -69.496990   59.563010   PTEN
C     -23.645990  -68.539990   60.927010   PTEN
H     -24.682990  -68.707990   61.191010   PTEN
C     -22.738990  -68.352990   62.142010   PTEN
H     -21.677990  -68.383990   61.812010   PTEN
H     -22.908990  -67.358990   62.610010   PTEN
C     -22.883990  -69.410990   63.191010   PTEN
C     -22.209990  -70.622990   63.080010   PTEN
H     -21.584990  -70.813990   62.218010   PTEN
C     -22.335990  -71.613990   64.046010   PTEN
H     -21.808990  -72.550990   63.944010   PTEN
C     -23.144990  -71.398990   65.137010   PTEN
O     -23.254990  -72.382990   66.082010   PTEN
H     -23.793990  -72.036990   66.796010   PTEN
C     -23.680990  -69.205990   64.314010   PTEN
H     -24.231990  -68.281990   64.424010   PTEN
C     -23.824990  -70.194990   65.284010   PTEN
H     -24.477990  -70.026990   66.128010   PTEN
C     -23.599990  -67.283990   60.060010   PTEN
O     -22.671990  -66.470990   60.181010   PTEN
N     -24.561416  -67.168975   59.117923   PTEN
C     -25.694539  -68.072371   58.906025   PTEN
H     -25.333367  -69.050370   58.590272   PTEN
H     -26.301643  -68.169039   59.807344   PTEN
C     -24.566956  -66.143185   58.092670   PTEN
H     -23.566808  -66.031129   57.678874   PTEN
C     -25.504111  -66.661098   56.997227   PTEN
H     -24.952561  -67.326931   56.331653   PTEN
H     -25.967421  -65.853786   56.427849   PTEN
C     -26.533814  -67.470268   57.780340   PTEN
H     -26.996515  -68.241976   57.164196   PTEN
H     -27.292766  -66.806819   58.197495   PTEN
C     -25.040971  -64.801186   58.648870   PTEN
O     -26.046150  -64.685755   59.343600   PTEN
N     -24.310198  -63.761966   58.274924   PTEN
H     -23.510819  -63.958375   57.692828   PTEN
C     -24.738805  -62.370959   58.344732   PTEN
H     -25.827737  -62.340307   58.260734   PTEN
C     -24.354874  -61.746170   59.694740   PTEN
H     -24.717778  -60.717843   59.711993   PTEN
H     -24.902901  -62.276368   60.476039   PTEN
C     -22.883808  -61.761503   60.074621   PTEN
C     -22.273150  -62.956219   60.503800   PTEN
H     -22.832178  -63.882978   60.510939   PTEN
C     -20.955858  -62.948117   60.991436   PTEN
H     -20.519434  -63.874086   61.342693   PTEN
C     -20.251226  -61.737078   61.086103   PTEN
H     -19.259112  -61.730945   61.515384   PTEN
C     -22.156996  -60.557437   60.124521   PTEN
H     -22.629903  -59.634488   59.814857   PTEN
C     -20.850870  -60.542456   60.647306   PTEN
H     -20.326417  -59.602665   60.741596   PTEN
C     -24.184645  -61.637270   57.122564   PTEN
O     -23.422821  -62.220767   56.334403   PTEN
N     -24.568990  -60.380990   56.908010   PTEN
H     -25.033990  -59.800990   57.570010   PTEN
C     -24.448990  -59.788990   55.583010   PTEN
H     -24.524990  -60.591990   54.861010   PTEN
C     -25.622990  -58.844990   55.278010   PTEN
H     -26.456990  -59.091990   55.975010   PTEN
H     -25.332990  -57.795990   55.509010   PTEN
C     -26.160990  -58.916990   53.830010   PTEN
H     -26.807990  -58.042990   53.633010   PTEN
H     -25.329990  -58.927990   53.098010   PTEN
C     -27.040990  -60.138990   53.566010   PTEN
O     -27.717990  -60.620990   54.502010   PTEN
O     -27.068990  -60.616990   52.410010   PTEN
C     -23.099990  -59.104990   55.360010   PTEN
O     -22.441990  -58.651990   56.300010   PTEN
N     -22.720990  -59.063990   54.083010   PTEN
H     -23.248990  -59.493990   53.355010   PTEN
C     -21.518990  -58.403990   53.597010   PTEN
H     -20.669990  -58.946990   53.995010   PTEN
C     -21.538990  -58.367990   52.058010   PTEN
H     -20.566990  -58.733990   51.672010   PTEN
H     -22.340990  -59.022990   51.662010   PTEN
C     -21.745990  -56.974990   51.491010   PTEN
O     -21.349990  -55.978990   52.125010   PTEN
O     -22.480990  -56.855990   50.486010   PTEN
C     -21.428990  -56.987990   54.143010   PTEN
O     -22.320990  -56.181990   53.916010   PTEN
N     -20.355990  -56.719990   54.888010   PTEN
H     -19.683990  -57.427990   55.101010   PTEN
C     -20.048990  -55.400990   55.460010   PTEN
H     -19.043990  -55.497990   55.852010   PTEN
C     -19.981990  -54.316990   54.360010   PTEN
H     -20.937990  -54.343990   53.794010   PTEN
H     -19.911990  -53.313990   54.831010   PTEN
N     -18.999990  -55.206990   52.214010   PTEN
C     -18.914990  -54.378990   53.311010   PTEN
C     -17.917990  -55.057990   51.468010   PTEN
H     -17.728990  -55.596990   50.538010   PTEN
N     -17.131990  -54.168990   52.047010   PTEN
H     -16.236990  -53.879990   51.705010   PTEN
C     -17.729990  -53.732990   53.201010   PTEN
H     -17.272990  -53.007990   53.860010   PTEN
C     -20.950990  -54.942990   56.631010   PTEN
O     -20.915990  -53.769990   57.019010   PTEN
N     -21.674450  -55.865880   57.251154   PTEN
H     -21.779103  -56.770820   56.803332   PTEN
C     -22.495104  -55.593215   58.423191   PTEN
H     -22.549721  -54.515378   58.585121   PTEN
C     -23.919519  -56.066585   58.090229   PTEN
H     -23.915581  -57.031045   57.587544   PTEN
H     -24.507771  -56.173154   59.000384   PTEN
C     -24.604926  -55.027484   57.219087   PTEN
O     -25.191270  -54.093579   57.739407   PTEN
N     -24.486046  -55.085123   55.910918   PTEN
H     -24.976776  -54.366231   55.410437   PTEN
H     -23.925900  -55.750885   55.389470   PTEN
C     -21.863437  -56.197276   59.697010   PTEN
O     -20.922101  -56.999195   59.607654   PTEN
N     -22.287874  -55.779102   60.904556   PTEN
C     -23.160906  -54.643394   61.186172   PTEN
H     -22.598151  -53.718538   61.063241   PTEN
H     -24.038684  -54.631930   60.539510   PTEN
C     -22.127449  -56.599900   62.103381   PTEN
H     -21.098452  -56.940216   62.212268   PTEN
C     -22.511799  -55.674327   63.258934   PTEN
H     -21.655685  -55.060760   63.537194   PTEN
H     -22.883370  -56.225983   64.122765   PTEN
C     -23.600885  -54.795452   62.644823   PTEN
H     -23.676045  -53.832289   63.149079   PTEN
H     -24.557690  -55.319531   62.685136   PTEN
C     -23.077687  -57.811623   62.027537   PTEN
O     -24.007998  -57.797000   61.217932   PTEN
N     -22.878990  -58.856990   62.846010   PTEN
C     -21.712990  -59.123990   63.705010   PTEN
H     -20.806990  -59.349990   63.098010   PTEN
H     -21.516990  -58.270990   64.394010   PTEN
C     -23.882990  -59.875990   62.995010   PTEN
H     -24.337990  -60.138990   62.047010   PTEN
C     -23.118990  -61.016990   63.646010   PTEN
H     -22.615990  -61.615990   62.854010   PTEN
H     -23.772990  -61.684990   64.242010   PTEN
C     -22.117990  -60.327990   64.486010   PTEN
H     -21.233990  -60.956990   64.708010   PTEN
H     -22.595990  -60.010990   65.441010   PTEN
C     -24.947990  -59.371990   63.929010   PTEN
O     -24.801990  -58.302990   64.523010   PTEN
N     -25.999990  -60.157990   64.048010   PTEN
H     -26.172990  -60.943990   63.458010   PTEN
C     -27.007990  -59.937990   65.065010   PTEN
H     -27.310990  -58.897990   65.046010   PTEN
C     -28.216990  -60.879990   64.890010   PTEN
H     -27.865990  -61.905990   65.148010   PTEN
H     -28.997990  -60.620990   65.641010   PTEN
C     -28.816990  -60.899990   63.488010   PTEN
H     -29.912990  -61.076990   63.538010   PTEN
H     -28.651990  -59.929990   62.976010   PTEN
C     -28.269990  -62.001990   62.580010   PTEN
O     -27.359990  -62.735990   62.923010   PTEN
N     -28.854990  -62.106990   61.402010   PTEN
H     -28.518990  -62.820990   60.795010   PTEN
H     -29.583990  -61.477990   61.154010   PTEN
C     -26.328990  -60.192990   66.401010   PTEN
O     -25.427990  -61.035990   66.491010   PTEN
N     -26.759990  -59.490990   67.441010   PTEN
H     -27.555990  -58.888990   67.443010   PTEN
C     -26.049990  -59.559990   68.729010   PTEN
H     -25.011990  -59.318990   68.540010   PTEN
C     -26.639990  -58.593990   69.750010   PTEN
H     -26.766990  -57.611990   69.239010   PTEN
H     -27.663990  -58.933990   70.020010   PTEN
C     -25.879990  -58.302990   71.061010   PTEN
H     -26.282990  -57.318990   71.403010   PTEN
C     -26.160990  -59.375990   72.109010   PTEN
H     -25.571990  -59.183990   73.032010   PTEN
H     -27.238990  -59.386990   72.379010   PTEN
H     -25.884990  -60.380990   71.725010   PTEN
C     -24.380990  -58.154990   70.866010   PTEN
H     -23.885990  -57.928990   71.835010   PTEN
H     -23.925990  -59.082990   70.465010   PTEN
H     -24.159990  -57.323990   70.161010   PTEN
C     -26.099990  -60.966990   69.258010   PTEN
O     -25.066990  -61.529990   69.588010   PTEN
N     -27.295990  -61.557990   69.248010   PTEN
H     -28.118990  -61.111990   68.908010   PTEN
C     -27.516990  -62.928990   69.739010   PTEN
H     -27.080990  -62.960990   70.730010   PTEN
C     -29.021990  -63.200990   69.857010   PTEN
H     -29.491990  -62.988990   68.869010   PTEN
H     -29.195990  -64.282990   70.052010   PTEN
C     -29.703990  -62.360990   70.925010   PTEN
H     -29.160990  -62.467990   71.882010   PTEN
H     -29.724990  -61.291990   70.636010   PTEN
C     -31.120990  -62.815990   71.201010   PTEN
O     -31.305990  -63.921990   71.738010   PTEN
O     -32.054990  -62.068990   70.888010   PTEN
C     -26.871990  -64.052990   68.922010   PTEN
O     -26.954990  -65.224990   69.321010   PTEN
N     -26.266990  -63.720990   67.780010   PTEN
H     -26.265990  -62.792990   67.412010   PTEN
C     -25.543990  -64.696990   66.956010   PTEN
H     -26.145990  -65.596990   66.948010   PTEN
C     -25.300990  -64.141990   65.537010   PTEN
H     -26.278990  -63.764990   65.159010   PTEN
H     -24.634990  -63.253990   65.605010   PTEN
C     -24.739990  -65.148990   64.516010   PTEN
H     -23.857990  -65.634990   64.999010   PTEN
C     -25.807990  -66.180990   64.180010   PTEN
H     -25.436990  -66.888990   63.408010   PTEN
H     -26.085990  -66.764990   65.084010   PTEN
H     -26.721990  -65.686990   63.787010   PTEN
C     -24.273990  -64.510990   63.228010   PTEN
H     -23.863990  -65.282990   62.541010   PTEN
H     -25.103990  -63.997990   62.701010   PTEN
H     -23.473990  -63.765990   63.430010   PTEN
C     -24.198990  -65.051990   67.556010   PTEN
O     -23.689990  -66.152990   67.373010   PTEN
N     -23.619990  -64.095990   68.267010   PTEN
H     -24.078990  -63.248990   68.527010   PTEN
C     -22.247990  -64.197990   68.736010   PTEN
H     -21.659990  -64.478990   67.871010   PTEN
C     -21.774990  -62.843990   69.304010   PTEN
H     -22.575990  -62.548990   70.028010   PTEN
C     -20.391990  -62.969990   69.920010   PTEN
H     -20.119990  -62.040990   70.463010   PTEN
H     -20.356990  -63.807990   70.648010   PTEN
H     -19.623990  -63.151990   69.139010   PTEN
C     -21.764990  -61.789990   68.185010   PTEN
H     -20.927990  -61.995990   67.481010   PTEN
H     -22.711990  -61.871990   67.604010   PTEN
C     -21.645990  -60.369990   68.673010   PTEN
H     -21.703990  -59.661990   67.818010   PTEN
H     -22.467990  -60.128990   69.381010   PTEN
H     -20.676990  -60.205990   69.190010   PTEN
C     -22.067990  -65.308990   69.773010   PTEN
O     -21.136990  -66.112990   69.671010   PTEN
N     -22.937990  -65.345990   70.775010   PTEN
H     -23.753990  -64.770990   70.808010   PTEN
C     -22.762990  -66.245990   71.922010   PTEN
H     -21.765990  -66.058990   72.301010   PTEN
C     -23.770990  -65.926990   73.022010   PTEN
H     -23.705990  -64.831990   73.219010   PTEN
H     -24.798990  -66.113990   72.637010   PTEN
C     -23.550990  -66.669990   74.324010   PTEN
H     -23.481990  -67.761990   74.114010   PTEN
H     -22.575990  -66.353990   74.762010   PTEN
C     -24.703990  -66.391990   75.274010   PTEN
H     -24.571990  -65.369990   75.698010   PTEN
H     -25.647990  -66.387990   74.682010   PTEN
C     -24.797990  -67.417990   76.392010   PTEN
H     -25.773990  -67.331990   76.919010   PTEN
H     -24.707990  -68.448990   75.985010   PTEN
N     -23.708990  -67.212990   77.390010   PTEN
H     -23.784990  -67.919990   78.150010   PTEN
H     -22.785990  -67.307990   76.921010   PTEN
H     -23.788990  -66.258990   77.797010   PTEN
C     -22.838990  -67.724990   71.550010   PTEN
O     -22.020990  -68.518990   72.002010   PTEN
N     -23.843990  -68.117990   70.757010   PTEN
C     -25.119990  -67.450990   70.478010   PTEN
H     -25.883990  -67.358990   71.283010   PTEN
H     -24.812990  -66.442990   70.115010   PTEN
C     -23.882990  -69.517990   70.349010   PTEN
H     -23.873990  -70.139990   71.236010   PTEN
C     -25.225990  -69.637990   69.630010   PTEN
H     -26.023990  -69.827990   70.382010   PTEN
H     -25.237990  -70.452990   68.878010   PTEN
C     -25.660990  -68.249990   69.355010   PTEN
H     -26.756990  -68.158990   69.221010   PTEN
H     -25.142990  -67.877990   68.441010   PTEN
C     -22.748990  -69.948990   69.426010   PTEN
O     -22.309990  -71.105990   69.488010   PTEN
N     -22.312990  -69.046990   68.555010   PTEN
H     -22.746990  -68.159990   68.405010   PTEN
C     -21.133990  -69.290990   67.729010   PTEN
H     -21.335990  -70.184990   67.151010   PTEN
C     -20.810990  -68.062990   66.869010   PTEN
H     -21.568990  -67.975990   66.060010   PTEN
H     -20.863990  -67.128990   67.469010   PTEN
C     -19.473990  -68.150990   66.190010   PTEN
C     -19.359990  -68.787990   64.975010   PTEN
H     -20.240990  -69.197990   64.501010   PTEN
C     -18.133990  -68.915990   64.355010   PTEN
H     -18.060990  -69.418990   63.401010   PTEN
C     -17.000990  -68.393990   64.954010   PTEN
H     -16.041990  -68.468990   64.462010   PTEN
C     -18.332990  -67.647990   66.796010   PTEN
H     -18.399990  -67.176990   67.767010   PTEN
C     -17.099990  -67.763990   66.185010   PTEN
H     -16.219990  -67.364990   66.669010   PTEN
C     -19.938990  -69.592990   68.612010   PTEN
O     -19.254990  -70.601990   68.441010   PTEN
N     -19.683990  -68.695990   69.554010   PTEN
H     -20.195990  -67.846990   69.669010   PTEN
C     -18.609990  -68.892990   70.512010   PTEN
H     -17.690990  -68.875990   69.938010   PTEN
C     -18.637990  -67.818990   71.580010   PTEN
H     -19.691990  -67.725990   71.927010   PTEN
H     -18.051990  -68.151990   72.465010   PTEN
S     -18.077990  -66.230990   70.960010   PTEN
H     -18.286990  -65.532990   72.078010   PTEN
C     -18.697990  -70.243990   71.206010   PTEN
O     -17.721990  -70.987990   71.253010   PTEN
N     -19.871990  -70.543990   71.747010   PTEN
H     -20.676990  -69.960990   71.678010   PTEN
C     -20.094990  -71.785990   72.510010   PTEN
H     -19.335990  -71.836990   73.281010   PTEN
C     -21.455990  -71.736990   73.227010   PTEN
H     -22.228990  -71.429990   72.485010   PTEN
H     -21.742990  -72.758990   73.561010   PTEN
C     -21.404990  -70.752990   74.392010   PTEN
H     -20.630990  -71.073990   75.113010   PTEN
H     -21.170990  -69.729990   74.037010   PTEN
C     -22.684990  -70.660990   75.221010   PTEN
O     -23.784990  -71.022990   74.741010   PTEN
O     -22.574990  -70.190990   76.380010   PTEN
C     -19.946990  -73.034990   71.646010   PTEN
O     -19.484990  -74.077990   72.110010   PTEN
N     -20.335990  -72.903990   70.384010   PTEN
H     -20.754990  -72.079990   70.013010   PTEN
C     -20.190990  -73.961990   69.394010   PTEN
H     -20.585990  -74.879990   69.813010   PTEN
C     -20.873990  -73.519990   68.094010   PTEN
H     -21.956990  -73.376990   68.281010   PTEN
H     -20.451990  -72.558990   67.738010   PTEN
C     -20.748990  -74.529990   66.972010   PTEN
O     -19.707990  -75.212990   66.835010   PTEN
O     -21.689990  -74.600990   66.165010   PTEN
C     -18.713990  -74.186990   69.166010   PTEN
O     -18.215990  -75.309990   69.217010   PTEN
N     -18.023990  -73.085990   68.906010   PTEN
H     -18.434990  -72.177990   68.868010   PTEN
C     -16.589990  -73.104990   68.650010   PTEN
H     -16.428990  -73.793990   67.830010   PTEN
C     -16.126990  -71.698990   68.261010   PTEN
H     -16.893990  -71.278990   67.570010   PTEN
H     -16.139990  -71.050990   69.165010   PTEN
C     -14.749990  -71.662990   67.573010   PTEN
H     -14.501990  -72.733990   67.374010   PTEN
C     -14.707990  -70.869990   66.272010   PTEN
H     -13.675990  -70.848990   65.861010   PTEN
H     -15.376990  -71.328990   65.512010   PTEN
H     -15.034990  -69.821990   66.440010   PTEN
C     -13.737990  -71.124990   68.535010   PTEN
H     -12.730990  -71.106990   68.066010   PTEN
H     -13.980990  -70.089990   68.849010   PTEN
H     -13.686990  -71.763990   69.443010   PTEN
C     -15.821990  -73.635990   69.854010   PTEN
O     -14.986990  -74.527990   69.719010   PTEN
N     -16.160990  -73.114990   71.027010   PTEN
H     -16.853990  -72.406990   71.135010   PTEN
C     -15.554990  -73.519990   72.298010   PTEN
H     -14.504990  -73.252990   72.249010   PTEN
C     -16.273990  -72.834990   73.471010   PTEN
H     -16.548990  -71.801990   73.177010   PTEN
H     -17.200990  -73.381990   73.734010   PTEN
C     -15.425990  -72.728990   74.713010   PTEN
O     -14.183990  -72.608990   74.622010   PTEN
O     -16.024990  -72.710990   75.810010   PTEN
C     -15.615990  -75.025990   72.478010   PTEN
O     -14.623990  -75.647990   72.826010   PTEN
N     -16.776990  -75.604990   72.205010   PTEN
H     -17.558990  -75.112990   71.826010   PTEN
C     -17.012990  -77.028990   72.438010   PTEN
H     -16.643990  -77.240990   73.434010   PTEN
C     -18.516990  -77.327990   72.366010   PTEN
H     -19.021990  -76.609990   73.053010   PTEN
H     -18.890990  -77.093990   71.343010   PTEN
C     -18.956990  -78.758990   72.758010   PTEN
H     -20.047990  -78.888990   72.591010   PTEN
H     -18.425990  -79.514990   72.144010   PTEN
C     -18.731990  -79.122990   74.228010   PTEN
O     -18.556990  -78.262990   75.097010   PTEN
N     -18.773990  -80.422990   74.516010   PTEN
H     -18.633990  -80.677990   75.469010   PTEN
H     -18.922990  -81.085990   73.790010   PTEN
C     -16.241990  -77.916990   71.463010   PTEN
O     -15.774990  -78.999990   71.841010   PTEN
N     -16.124990  -77.469990   70.215010   PTEN
H     -16.530990  -76.614990   69.901010   PTEN
C     -15.374990  -78.216990   69.189010   PTEN
H     -15.750990  -79.232990   69.193010   PTEN
C     -15.564990  -77.583990   67.810010   PTEN
H     -16.599990  -77.810990   67.470010   PTEN
H     -15.486990  -76.477990   67.888010   PTEN
C     -14.619990  -78.112990   66.773010   PTEN
C     -13.559990  -77.453990   66.222010   PTEN
H     -13.253990  -76.451990   66.494010   PTEN
N     -12.924990  -78.258990   65.314010   PTEN
H     -12.123990  -78.031990   64.804010   PTEN
C     -13.560990  -79.464990   65.264010   PTEN
C     -14.637990  -79.411990   66.178010   PTEN
C     -15.465990  -80.535990   66.317010   PTEN
H     -16.306990  -80.543990   66.997010   PTEN
C     -15.192990  -81.661990   65.549010   PTEN
H     -15.830990  -82.530990   65.634010   PTEN
C     -13.280990  -80.592990   64.498010   PTEN
H     -12.457990  -80.629990   63.801010   PTEN
C     -14.095990  -81.683990   64.657010   PTEN
H     -13.891990  -82.577990   64.084010   PTEN
C     -13.888990  -78.292990   69.520010   PTEN
O     -13.287990  -79.362990   69.466010   PTEN
N     -13.304990  -77.146990   69.857010   PTEN
H     -13.775990  -76.269990   69.931010   PTEN
C     -11.868990  -77.086990   70.156010   PTEN
H     -11.373990  -77.669990   69.390010   PTEN
C     -11.351990  -75.648990   70.149010   PTEN
H     -11.864990  -75.110990   70.979010   PTEN
H     -10.269990  -75.651990   70.407010   PTEN
C     -11.571990  -74.851990   68.864010   PTEN
H     -12.624990  -75.038990   68.543010   PTEN
C     -11.375990  -73.373990   69.124010   PTEN
H     -11.487990  -72.793990   68.183010   PTEN
H     -12.126990  -73.001990   69.854010   PTEN
H     -10.361990  -73.178990   69.533010   PTEN
C     -10.649990  -75.330990   67.753010   PTEN
H     -10.835990  -74.753990   66.821010   PTEN
H      -9.581990  -75.200990   68.022010   PTEN
H     -10.827990  -76.406990   67.537010   PTEN
C     -11.538990  -77.719990   71.501010   PTEN
O     -10.430990  -78.216990   71.685010   PTEN
N     -12.485990  -77.700990   72.437010   PTEN
H     -13.406990  -77.337990   72.299010   PTEN
C     -12.241990  -78.229990   73.790010   PTEN
H     -11.241990  -77.907990   74.050010   PTEN
C     -13.296990  -77.727990   74.786010   PTEN
H     -14.285990  -78.138990   74.479010   PTEN
H     -13.082990  -78.117990   75.807010   PTEN
O     -13.384990  -76.318990   74.797010   PTEN
H     -14.198990  -76.088990   75.262010   PTEN
C     -12.251990  -79.749990   73.830010   PTEN
O     -11.691990  -80.344990   74.750010   PTEN
N     -12.922990  -80.361990   72.859010   PTEN
H     -13.366990  -79.884990   72.106010   PTEN
C     -13.070990  -81.819990   72.811010   PTEN
H     -13.544990  -82.128990   73.734010   PTEN
C     -13.927990  -82.241990   71.612010   PTEN
H     -13.820990  -81.466990   70.818010   PTEN
H     -13.526990  -83.183990   71.174010   PTEN
C     -15.405990  -82.418990   71.911010   PTEN
H     -15.534990  -83.195990   72.687010   PTEN
H     -15.855990  -81.470990   72.266010   PTEN
C     -16.199990  -82.907990   70.701010   PTEN
O     -15.626990  -83.569990   69.809010   PTEN
O     -17.414990  -82.629990   70.636010   PTEN
C     -11.732990  -82.544990   72.725010   PTEN
O     -11.504990  -83.523990   73.436010   PTEN
N     -10.869990  -82.046990   71.845010   PTEN
H     -11.046990  -81.229990   71.303010   PTEN
C      -9.561990  -82.639990   71.571010   PTEN
H      -9.243990  -83.165990   72.464010   PTEN
C      -9.658990  -83.577990   70.356010   PTEN
H     -10.385990  -84.385990   70.576010   PTEN
H     -10.011990  -83.024990   69.463010   PTEN
C      -8.325990  -84.258990   69.998010   PTEN
O      -7.318990  -84.091990   70.728010   PTEN
O      -8.286990  -84.976990   68.970010   PTEN
C      -8.537990  -81.529990   71.324010   PTEN
O      -8.817990  -80.551990   70.641010   PTEN
N      -7.338990  -81.719990   71.868010   PTEN
H      -7.079990  -82.536990   72.377010   PTEN
C      -6.250990  -80.730990   71.776010   PTEN
H      -6.676990  -79.797990   72.128010   PTEN
C      -5.088990  -81.169990   72.678010   PTEN
H      -4.732990  -82.168990   72.354010   PTEN
H      -4.243990  -80.456990   72.601010   PTEN
C      -5.488990  -81.286990   74.156010   PTEN
O      -6.620990  -80.886990   74.522010   PTEN
O      -4.669990  -81.799990   74.948010   PTEN
C      -5.738990  -80.473990   70.350010   PTEN
O      -5.112990  -79.449990   70.099010   PTEN
N      -6.008990  -81.406990   69.438010   PTEN
H      -6.507990  -82.240990   69.671010   PTEN
C      -5.611990  -81.309990   68.034010   PTEN
H      -4.816990  -80.571990   68.015010   PTEN
C      -5.142990  -82.681990   67.517010   PTEN
H      -5.848990  -83.449990   67.902010   PTEN
H      -5.188990  -82.712990   66.409010   PTEN
C      -3.751990  -83.054990   67.987010   PTEN
O      -3.221990  -82.496990   68.956010   PTEN
N      -3.159990  -84.030990   67.313010   PTEN
H      -2.248990  -84.303990   67.609010   PTEN
H      -3.636990  -84.479990   66.564010   PTEN
C      -6.731990  -80.803990   67.137010   PTEN
O      -6.551990  -80.716990   65.930010   PTEN
N      -7.888990  -80.488990   67.717010   PTEN
H      -8.074990  -80.620990   68.690010   PTEN
C      -9.001990  -79.912990   66.963010   PTEN
H      -9.091990  -80.495990   66.055010   PTEN
C     -10.306990  -79.977990   67.761010   PTEN
H     -10.055990  -79.853990   68.837010   PTEN
H     -10.956990  -79.123990   67.478010   PTEN
N     -12.346990  -81.428990   68.043010   PTEN
C     -11.049990  -81.268990   67.608010   PTEN
C     -12.751990  -82.653990   67.768010   PTEN
H     -13.738990  -83.050990   68.016010   PTEN
N     -11.767990  -83.292990   67.161010   PTEN
H     -11.801990  -84.243990   66.854010   PTEN
C     -10.690990  -82.449990   67.050010   PTEN
H      -9.754990  -82.746990   66.597010   PTEN
C      -8.729990  -78.471990   66.545010   PTEN
O      -8.204990  -77.666990   67.322010   PTEN
N      -9.176990  -78.165990   65.326010   PTEN
H      -9.755990  -78.801990   64.823010   PTEN
C      -8.884990  -76.919990   64.614010   PTEN
H      -8.541990  -76.196990   65.343010   PTEN
C      -7.790990  -77.208990   63.547010   PTEN
H      -7.877990  -78.284990   63.257010   PTEN
C      -7.930990  -76.377990   62.280010   PTEN
H      -7.099990  -76.602990   61.577010   PTEN
H      -8.880990  -76.596990   61.749010   PTEN
H      -7.896990  -75.292990   62.516010   PTEN
C      -6.427990  -77.002990   64.159010   PTEN
H      -5.629990  -77.164990   63.404010   PTEN
H      -6.329990  -75.968990   64.555010   PTEN
H      -6.249990  -77.713990   64.993010   PTEN
C     -10.161990  -76.355990   63.971010   PTEN
O     -10.971990  -77.130990   63.463010   PTEN
N     -10.342990  -75.028990   63.993010   PTEN
H      -9.743990  -74.412990   64.504010   PTEN
C     -11.451990  -74.373990   63.257010   PTEN
H     -12.074990  -75.139990   62.810010   PTEN
C     -12.356990  -73.588990   64.200010   PTEN
H     -12.722990  -74.257990   65.008010   PTEN
H     -11.804990  -72.748990   64.676010   PTEN
H     -13.241990  -73.175990   63.669010   PTEN
C     -11.015990  -73.458990   62.121010   PTEN
O     -10.141990  -72.610990   62.291010   PTEN
N     -11.692990  -73.583990   60.981010   PTEN
H     -12.400990  -74.276990   60.846010   PTEN
C     -11.445990  -72.707990   59.836010   PTEN
H     -10.636990  -72.017990   60.047010   PTEN
C     -11.059990  -73.515990   58.622010   PTEN
H     -10.136990  -74.095990   58.838010   PTEN
H     -11.860990  -74.237990   58.351010   PTEN
H     -10.858990  -72.864990   57.744010   PTEN
C     -12.670990  -71.854990   59.535010   PTEN
O     -13.745990  -72.376990   59.244010   PTEN
N     -12.477990  -70.537990   59.562010   PTEN
H     -11.572990  -70.120990   59.609010   PTEN
C     -13.578990  -69.577990   59.525010   PTEN
H     -14.485990  -70.155990   59.401010   PTEN
C     -13.607990  -68.770990   60.827010   PTEN
H     -12.584990  -68.322990   60.901010   PTEN
C     -14.787990  -67.826990   60.863010   PTEN
H     -14.712990  -67.140990   61.732010   PTEN
H     -14.824990  -67.203990   59.945010   PTEN
H     -15.742990  -68.387990   60.945010   PTEN
C     -13.776990  -69.771990   62.018010   PTEN
H     -14.535990  -69.381990   62.733010   PTEN
H     -14.162990  -70.739990   61.624010   PTEN
C     -12.500990  -70.048990   62.764010   PTEN
H     -12.674990  -70.807990   63.557010   PTEN
H     -11.720990  -70.437990   62.075010   PTEN
H     -12.114990  -69.127990   63.249010   PTEN
C     -13.465990  -68.667990   58.307010   PTEN
O     -12.407990  -68.102990   58.044010   PTEN
N     -14.554776  -68.514849   57.535321   PTEN
H     -15.417830  -68.968382   57.822452   PTEN
C     -14.486315  -67.901610   56.196438   PTEN
H     -13.688419  -67.163792   56.215738   PTEN
C     -14.081040  -69.006511   55.194576   PTEN
H     -13.484750  -68.562424   54.398948   PTEN
H     -13.476953  -69.760798   55.695143   PTEN
N     -15.798624  -69.340192   53.335160   PTEN
C     -15.249348  -69.699338   54.561232   PTEN
C     -16.971243  -69.971475   53.258851   PTEN
H     -17.683100  -69.853848   52.452569   PTEN
N     -17.159214  -70.722699   54.353828   PTEN
H     -18.019825  -71.196488   54.577071   PTEN
C     -16.083125  -70.567037   55.194854   PTEN
H     -15.958385  -70.952448   56.199509   PTEN
C     -15.750673  -67.148727   55.716690   PTEN
O     -16.792372  -67.162345   56.373949   PTEN
N     -15.614285  -66.530030   54.529371   PTEN
H     -14.672035  -66.624838   54.182383   PTEN
C     -16.599705  -66.258753   53.455447   PTEN
H     -16.475449  -67.091099   52.770809   PTEN
C     -18.071215  -66.367250   53.901625   PTEN
H     -18.206064  -67.318376   54.419420   PTEN
H     -18.342338  -65.568830   54.588594   PTEN
S     -19.182927  -66.380805   52.466784   PTEN
H     -20.066331  -67.263316   52.973914   PTEN
C     -16.228457  -65.036432   52.582909   PTEN
O     -15.618688  -64.076493   53.066699   PTEN
N     -16.506262  -65.133974   51.265587   PTEN
H     -17.082587  -65.930305   51.024272   PTEN
C     -15.888208  -64.394474   50.135212   PTEN
H     -15.652298  -65.077355   49.327995   PTEN
C     -16.880223  -63.441494   49.458470   PTEN
H     -17.419637  -62.900371   50.221022   PTEN
H     -16.323636  -62.730731   48.866424   PTEN
C     -17.857569  -64.173015   48.505912   PTEN
H     -17.307287  -64.891416   47.896359   PTEN
H     -18.599299  -64.714281   49.095051   PTEN
C     -18.564182  -63.185681   47.557914   PTEN
H     -19.042657  -62.415087   48.164691   PTEN
H     -17.839638  -62.692116   46.915210   PTEN
C     -19.659067  -63.802231   46.676004   PTEN
H     -20.400214  -64.281605   47.320103   PTEN
H     -20.195256  -62.990563   46.170441   PTEN
N     -19.224326  -64.779355   45.640466   PTEN
H     -20.069092  -65.076829   45.141657   PTEN
H     -18.591372  -64.438960   44.915847   PTEN
H     -18.790277  -65.615161   45.998628   PTEN
C     -14.492713  -63.854050   50.474000   PTEN
O     -13.541649  -64.628005   50.503063   PTEN
N     -14.363608  -62.566683   50.773670   PTEN
H     -15.203281  -62.014771   50.744809   PTEN
C     -13.085865  -61.868108   50.901348   PTEN
H     -12.463466  -62.137712   50.052204   PTEN
C     -13.413428  -60.379700   50.821381   PTEN
H     -13.949368  -60.143802   49.905857   PTEN
H     -14.028855  -60.100099   51.675575   PTEN
H     -12.487747  -59.809245   50.827683   PTEN
C     -12.219510  -62.173946   52.144391   PTEN
O     -11.211725  -61.502565   52.351639   PTEN
N     -12.596030  -63.124731   53.007403   PTEN
H     -13.429178  -63.642362   52.749605   PTEN
C     -11.749650  -63.663450   54.089585   PTEN
H     -10.919553  -64.202641   53.631082   PTEN
H     -12.337373  -64.380688   54.660051   PTEN
C     -11.138683  -62.662019   55.086027   PTEN
O     -10.200168  -63.004708   55.808923   PTEN
N     -11.666987  -61.433960   55.162581   PTEN
H     -12.319878  -61.251409   54.411301   PTEN
C     -11.060138  -60.289286   55.856875   PTEN
H     -10.104965  -60.601310   56.282333   PTEN
C     -10.766663  -59.189659   54.819233   PTEN
H     -10.106430  -59.586869   54.045131   PTEN
H     -11.705789  -58.911148   54.338929   PTEN
C     -10.112109  -57.938404   55.434592   PTEN
H     -10.617634  -57.669542   56.360277   PTEN
H      -9.064596  -58.144372   55.659666   PTEN
C     -10.217450  -56.754636   54.465272   PTEN
H      -9.613236  -56.971071   53.581728   PTEN
H     -11.254109  -56.644507   54.150489   PTEN
C      -9.754790  -55.427811   55.076514   PTEN
H      -8.722960  -55.541249   55.425507   PTEN
H      -9.758783  -54.674459   54.284286   PTEN
N     -10.626840  -54.987075   56.197698   PTEN
H     -10.362520  -54.068952   56.521742   PTEN
H     -11.603859  -54.980150   55.942733   PTEN
H     -10.498613  -55.587753   57.011243   PTEN
C     -11.903721  -59.774908   57.021394   PTEN
O     -11.439324  -59.806411   58.159694   PTEN
N     -13.072726  -59.194288   56.744390   PTEN
H     -13.436582  -59.270437   55.798465   PTEN
C     -13.753242  -58.276571   57.661067   PTEN
H     -14.472146  -57.682979   57.095839   PTEN
H     -13.022957  -57.597295   58.102019   PTEN
C     -14.499591  -58.969215   58.797322   PTEN
O     -14.178685  -58.781314   59.968959   PTEN
N     -15.535267  -59.733090   58.453145   PTEN
H     -15.673090  -59.927929   57.464157   PTEN
C     -16.549902  -60.251932   59.380628   PTEN
H     -16.692932  -59.540455   60.194573   PTEN
C     -17.870502  -60.367682   58.628130   PTEN
H     -17.740098  -60.997828   57.755018   PTEN
H     -18.599379  -60.838516   59.273692   PTEN
C     -18.368065  -58.979374   58.201678   PTEN
H     -18.368705  -58.318862   59.069442   PTEN
H     -17.702635  -58.565464   57.443411   PTEN
C     -19.781417  -59.008002   57.637006   PTEN
H     -20.484078  -59.312668   58.408946   PTEN
H     -20.057453  -57.996601   57.342509   PTEN
N     -19.919273  -59.883501   56.472215   PTEN
H     -19.978593  -59.437208   55.579099   PTEN
C     -20.513987  -61.057394   56.472357   PTEN
N     -20.717004  -61.769290   57.547418   PTEN
H     -21.103527  -62.705340   57.434942   PTEN
H     -21.661651  -62.222384   55.527916   PTEN
N     -20.924540  -61.547296   55.344470   PTEN
H     -20.626060  -61.394082   58.473336   PTEN
H     -21.010266  -60.957792   54.542965   PTEN
C     -16.171516  -61.562026   60.066871   PTEN
O     -16.524951  -61.732598   61.227848   PTEN
N     -15.327990  -62.374990   59.424010   PTEN
H     -15.065990  -62.142990   58.488010   PTEN
C     -14.516990  -63.407990   60.029010   PTEN
H     -15.193990  -64.194990   60.335010   PTEN
C     -13.446990  -63.923990   59.058010   PTEN
H     -12.824990  -63.037990   58.783010   PTEN
O     -14.080990  -64.412990   57.862010   PTEN
H     -13.363990  -64.730990   57.303010   PTEN
C     -12.661990  -65.056990   59.682010   PTEN
H     -11.814990  -65.356990   59.030010   PTEN
H     -12.243990  -64.744990   60.663010   PTEN
H     -13.305990  -65.946990   59.847010   PTEN
C     -13.876990  -62.865990   61.303010   PTEN
O     -13.862990  -63.551990   62.309010   PTEN
N     -13.366990  -61.633990   61.240010   PTEN
H     -13.431990  -61.090990   60.404010   PTEN
C     -12.686990  -60.989990   62.360010   PTEN
H     -12.255990  -60.089990   61.944010   PTEN
H     -11.959990  -61.712990   62.704010   PTEN
C     -13.554990  -60.591990   63.552010   PTEN
O     -13.088990  -60.619990   64.694010   PTEN
N     -14.812990  -60.229990   63.301010   PTEN
H     -15.177990  -60.072990   62.387010   PTEN
C     -15.788990  -60.027990   64.392010   PTEN
H     -15.381990  -59.287990   65.070010   PTEN
C     -17.194990  -59.584990   63.906010   PTEN
H     -17.593990  -60.393990   63.246010   PTEN
C     -18.137990  -59.392990   65.082010   PTEN
H     -19.129990  -59.037990   64.727010   PTEN
H     -18.303990  -60.341990   65.633010   PTEN
H     -17.734990  -58.635990   65.789010   PTEN
C     -17.139990  -58.269990   63.161010   PTEN
H     -18.157990  -57.948990   62.856010   PTEN
H     -16.699990  -57.475990   63.803010   PTEN
H     -16.524990  -58.354990   62.241010   PTEN
C     -15.965990  -61.318990   65.177010   PTEN
O     -15.889990  -61.338990   66.405010   PTEN
N     -16.209990  -62.397990   64.454010   PTEN
H     -16.216990  -62.422990   63.457010   PTEN
C     -16.496990  -63.677990   65.090010   PTEN
H     -17.262990  -63.493990   65.833010   PTEN
C     -17.062990  -64.677990   64.074010   PTEN
H     -16.327990  -64.740990   63.237010   PTEN
H     -17.098990  -65.690990   64.534010   PTEN
C     -18.416990  -64.278990   63.521010   PTEN
H     -18.309990  -63.427990   62.815010   PTEN
H     -18.855990  -65.130990   62.957010   PTEN
S     -19.590990  -63.775990   64.814010   PTEN
C     -20.800990  -65.068990   64.665010   PTEN
H     -21.628990  -64.922990   65.391010   PTEN
H     -21.240990  -65.087990   63.644010   PTEN
H     -20.347990  -66.064990   64.861010   PTEN
C     -15.279990  -64.235990   65.814010   PTEN
O     -15.402990  -64.807990   66.899010   PTEN
N     -14.109990  -64.067990   65.215010   PTEN
H     -13.980990  -63.625990   64.330010   PTEN
C     -12.869990  -64.539990   65.836010   PTEN
H     -13.071990  -65.550990   66.166010   PTEN
C     -11.705990  -64.572990   64.827010   PTEN
H     -11.757990  -63.582990   64.307010   PTEN
C     -10.380990  -64.819990   65.534010   PTEN
H      -9.531990  -64.687990   64.831010   PTEN
H     -10.238990  -64.103990   66.370010   PTEN
H     -10.334990  -65.850990   65.943010   PTEN
C     -11.997990  -65.662990   63.781010   PTEN
H     -12.185990  -66.633990   64.291010   PTEN
H     -12.928990  -65.394990   63.231010   PTEN
C     -10.908990  -65.867990   62.758010   PTEN
H     -11.220990  -66.626990   62.009010   PTEN
H     -10.691990  -64.918990   62.222010   PTEN
H      -9.972990  -66.223990   63.238010   PTEN
C     -12.494990  -63.730990   67.087010   PTEN
O     -12.045990  -64.308990   68.077010   PTEN
N     -12.722990  -62.420990   67.059010   PTEN
H     -13.155990  -61.942990   66.297010   PTEN
C     -12.344990  -61.571990   68.172010   PTEN
H     -11.348990  -61.888990   68.459010   PTEN
C     -12.298990  -60.110990   67.742010   PTEN
H     -13.230990  -59.905990   67.168010   PTEN
H     -12.338990  -59.452990   68.638010   PTEN
S     -10.867990  -59.718990   66.690010   PTEN
H     -11.176990  -58.441990   66.458010   PTEN
C     -13.253990  -61.745990   69.384010   PTEN
O     -12.800990  -61.667990   70.528010   PTEN
N     -14.535990  -61.981990   69.127010   PTEN
H     -14.909990  -61.978990   68.200010   PTEN
C     -15.496990  -62.264990   70.191010   PTEN
H     -15.493990  -61.467990   70.926010   PTEN
C     -16.913990  -62.338990   69.636010   PTEN
H     -17.169990  -61.378990   69.139010   PTEN
H     -17.004990  -63.149990   68.881010   PTEN
H     -17.659990  -62.517990   70.440010   PTEN
C     -15.137990  -63.540990   70.939010   PTEN
O     -15.273990  -63.612990   72.163010   PTEN
N     -14.707990  -64.549990   70.201010   PTEN
H     -14.605990  -64.514990   69.208010   PTEN
C     -14.337990  -65.833990   70.806010   PTEN
H     -15.189990  -66.120990   71.410010   PTEN
C     -14.035990  -66.875990   69.740010   PTEN
H     -14.951990  -67.054990   69.135010   PTEN
H     -13.248990  -66.509990   69.045010   PTEN
C     -13.630990  -68.174990   70.393010   PTEN
C     -14.524990  -68.843990   71.234010   PTEN
H     -15.505990  -68.426990   71.416010   PTEN
C     -14.178990  -70.023990   71.862010   PTEN
H     -14.889990  -70.541990   72.489010   PTEN
C     -12.914990  -70.530990   71.687010   PTEN
O     -12.584990  -71.690990   72.341010   PTEN
H     -11.703990  -71.941990   72.056010   PTEN
C     -12.343990  -68.699990   70.243010   PTEN
H     -11.607990  -68.167990   69.656010   PTEN
C     -11.986990  -69.873990   70.882010   PTEN
H     -10.985990  -70.261990   70.770010   PTEN
C     -13.125990  -65.754990   71.742010   PTEN
O     -13.088990  -66.384990   72.802010   PTEN
N     -12.130990  -64.989990   71.333010   PTEN
H     -12.142990  -64.446990   70.496010   PTEN
C     -10.899990  -64.877990   72.100010   PTEN
H     -10.623990  -65.885990   72.384010   PTEN
C      -9.809990  -64.257990   71.237010   PTEN
H     -10.189990  -63.270990   70.885010   PTEN
H      -8.924990  -64.036990   71.875010   PTEN
C      -9.452990  -65.146990   70.039010   PTEN
H     -10.413990  -65.420990   69.541010   PTEN
C      -8.562990  -64.396990   69.081010   PTEN
H      -8.261990  -65.050990   68.235010   PTEN
H      -9.091990  -63.511990   68.667010   PTEN
H      -7.641990  -64.046990   69.593010   PTEN
C      -8.762990  -66.427990   70.465010   PTEN
H      -8.534990  -67.056990   69.577010   PTEN
H      -7.806990  -66.223990   70.988010   PTEN
H      -9.416990  -67.013990   71.147010   PTEN
C     -11.098990  -64.076990   73.382010   PTEN
O     -10.376990  -64.266990   74.362010   PTEN
N     -12.078990  -63.178990   73.344010   PTEN
H     -12.540990  -62.927990   72.496010   PTEN
C     -12.570990  -62.478990   74.523010   PTEN
H     -11.706990  -62.175990   75.101010   PTEN
C     -13.437990  -61.298990   74.098010   PTEN
H     -14.179990  -61.684990   73.362010   PTEN
H     -14.026990  -60.948990   74.974010   PTEN
C     -12.644990  -60.157990   73.471010   PTEN
H     -11.918990  -60.612990   72.755010   PTEN
C     -13.566990  -59.205990   72.737010   PTEN
H     -12.992990  -58.349990   72.322010   PTEN
H     -14.076990  -59.724990   71.897010   PTEN
H     -14.341990  -58.802990   73.423010   PTEN
C     -11.854990  -59.404990   74.527010   PTEN
H     -11.265990  -58.586990   74.058010   PTEN
H     -12.519990  -58.947990   75.287010   PTEN
H     -11.148990  -60.088990   75.046010   PTEN
C     -13.388990  -63.425990   75.384010   PTEN
O     -13.172990  -63.514990   76.590010   PTEN
N     -14.319990  -64.127990   74.739010   PTEN
H     -14.562990  -63.918990   73.793010   PTEN
C     -15.076990  -65.259990   75.330010   PTEN
H     -15.787990  -64.813990   76.015010   PTEN
C     -15.774990  -66.049990   74.218010   PTEN
H     -16.348990  -65.329990   73.596010   PTEN
H     -15.011990  -66.513990   73.558010   PTEN
N     -18.068990  -66.833990   74.914010   PTEN
C     -16.730990  -67.089990   74.703010   PTEN
C     -18.668990  -67.937990   75.326010   PTEN
H     -19.729990  -68.009990   75.579010   PTEN
N     -17.770990  -68.902990   75.378010   PTEN
H     -17.949990  -69.840990   75.674010   PTEN
C     -16.551990  -68.400990   74.988010   PTEN
H     -15.654990  -69.001990   74.951010   PTEN
C     -14.212990  -66.216990   76.143010   PTEN
O     -14.569990  -66.600990   77.261010   PTEN
N     -13.073990  -66.590990   75.576010   PTEN
H     -12.805990  -66.233990   74.684010   PTEN
C     -12.149990  -67.537990   76.212010   PTEN
H     -12.735990  -68.155990   76.882010   PTEN
C     -11.533990  -68.467990   75.144010   PTEN
H     -11.780990  -68.016990   74.153010   PTEN
H     -10.424990  -68.442990   75.224010   PTEN
C     -12.075990  -69.898990   75.193010   PTEN
H     -13.180990  -69.862990   75.077010   PTEN
H     -11.699990  -70.458990   74.306010   PTEN
C     -11.625990  -70.603990   76.457010   PTEN
H     -10.570990  -70.323990   76.682010   PTEN
H     -12.262990  -70.325990   77.329010   PTEN
N     -11.695990  -72.069990   76.373010   PTEN
H     -12.301990  -72.395990   75.639010   PTEN
C     -11.036990  -72.914990   77.172010   PTEN
N     -10.223990  -72.456990   78.131010   PTEN
H      -9.716990  -73.084990   78.705010   PTEN
H     -10.057990  -71.467990   78.138010   PTEN
N     -11.174990  -74.233990   77.017010   PTEN
H     -10.754990  -74.853990   77.664010   PTEN
H     -11.867990  -74.539990   76.378010   PTEN
C     -11.065990  -66.864990   77.069010   PTEN
O     -10.140990  -67.528990   77.552010   PTEN
N     -11.180990  -65.551990   77.260010   PTEN
H     -11.875990  -65.005990   76.793010   PTEN
C     -10.301990  -64.815990   78.163010   PTEN
H     -10.266990  -65.398990   79.073010   PTEN
H     -10.749990  -63.837990   78.279010   PTEN
C      -8.878990  -64.623990   77.673010   PTEN
O      -8.021990  -64.193990   78.452010   PTEN
N      -8.619990  -64.905990   76.391010   PTEN
H      -9.296990  -65.291990   75.766010   PTEN
C      -7.290990  -64.660990   75.801010   PTEN
H      -6.560990  -65.098990   76.471010   PTEN
C      -7.101990  -65.339990   74.411010   PTEN
H      -8.118990  -65.502990   73.985010   PTEN
H      -6.586990  -64.627990   73.727010   PTEN
C      -6.373990  -66.665990   74.404010   PTEN
H      -7.097990  -67.480990   74.633010   PTEN
H      -5.974990  -66.854990   73.381010   PTEN
C      -5.261990  -66.676990   75.426010   PTEN
H      -4.356990  -66.216990   74.967010   PTEN
H      -5.568990  -66.028990   76.280010   PTEN
C      -4.992990  -68.082990   75.883010   PTEN
H      -5.797990  -68.430990   76.568010   PTEN
H      -4.946990  -68.774990   75.013010   PTEN
N      -3.700990  -68.136990   76.603010   PTEN
H      -3.511990  -69.108990   76.922010   PTEN
H      -2.936990  -67.826990   75.969010   PTEN
H      -3.737990  -67.504990   77.428010   PTEN
C      -6.990990  -63.186990   75.711010   PTEN
O      -5.832990  -62.764990   75.837010   PTEN
N      -8.037990  -62.405990   75.498010   PTEN
H      -8.953990  -62.736990   75.279010   PTEN
C      -7.921990  -60.960990   75.571010   PTEN
H      -6.902990  -60.754990   75.875010   PTEN
C      -8.233990  -60.333990   74.234010   PTEN
H      -9.264990  -60.617990   73.930010   PTEN
H      -8.204990  -59.224990   74.296010   PTEN
C      -7.331990  -60.796990   73.143010   PTEN
C      -5.969990  -60.543990   73.199010   PTEN
H      -5.561990  -59.992990   74.036010   PTEN
C      -5.128990  -60.983990   72.192010   PTEN
H      -4.067990  -60.786990   72.249010   PTEN
C      -5.649990  -61.678990   71.120010   PTEN
H      -4.997990  -62.035990   70.335010   PTEN
C      -7.841990  -61.494990   72.066010   PTEN
H      -8.903990  -61.686990   72.001010   PTEN
C      -7.007990  -61.926990   71.056010   PTEN
H      -7.417990  -62.460990   70.210010   PTEN
C      -8.824990  -60.390990   76.637010   PTEN
O      -9.904990  -60.918990   76.921010   PTEN
N      -8.352990  -59.286990   77.201010   PTEN
H      -7.499990  -58.869990   76.894010   PTEN
C      -9.001990  -58.582990   78.292010   PTEN
H      -9.635990  -59.300990   78.795010   PTEN
C      -7.927990  -58.007990   79.231010   PTEN
H      -7.520990  -57.091990   78.744010   PTEN
H      -8.414990  -57.665990   80.171010   PTEN
C      -6.715990  -58.876990   79.610010   PTEN
H      -6.131990  -58.994990   78.666010   PTEN
C      -5.867990  -58.187990   80.659010   PTEN
H      -5.020990  -58.838990   80.965010   PTEN
H      -5.451990  -57.236990   80.263010   PTEN
H      -6.471990  -57.957990   81.562010   PTEN
C      -7.115990  -60.261990   80.091010   PTEN
H      -6.211990  -60.860990   80.336010   PTEN
H      -7.744990  -60.212990   81.003010   PTEN
H      -7.684990  -60.798990   79.302010   PTEN
C      -9.900990  -57.464990   77.761010   PTEN
O     -10.959990  -57.200990   78.325010   PTEN
N      -9.465990  -56.819990   76.682010   PTEN
H      -8.639990  -57.100990   76.197010   PTEN
C     -10.148990  -55.659990   76.120010   PTEN
H     -11.105990  -55.572990   76.619010   PTEN
C      -9.314990  -54.384990   76.373010   PTEN
H      -8.305990  -54.559990   75.932010   PTEN
H      -9.762990  -53.539990   75.803010   PTEN
C      -9.163990  -54.029990   77.835010   PTEN
H     -10.158990  -54.098990   78.331010   PTEN
H      -8.496990  -54.776990   78.323010   PTEN
C      -8.598990  -52.593990   78.120010   PTEN
H      -8.239990  -52.559990   79.174010   PTEN
H      -7.714990  -52.431990   77.461010   PTEN
C      -9.675990  -51.528990   77.863010   PTEN
H      -9.246990  -50.507990   77.966010   PTEN
H     -10.091990  -51.633990   76.837010   PTEN
N     -10.906990  -51.457990   78.714010   PTEN
H     -11.516990  -50.677990   78.394010   PTEN
H     -11.428990  -52.354990   78.645010   PTEN
H     -10.632990  -51.296990   79.705010   PTEN
C     -10.428990  -55.872990   74.629010   PTEN
O      -9.639990  -56.478990   73.913010   PTEN
N     -11.569990  -55.371990   74.171010   PTEN
H     -12.221990  -54.905990   74.769010   PTEN
C     -11.962990  -55.461990   72.757010   PTEN
H     -12.070990  -56.503990   72.479010   PTEN
C     -13.319990  -54.811990   72.543010   PTEN
H     -14.069990  -55.286990   73.210010   PTEN
H     -13.285990  -53.726990   72.785010   PTEN
H     -13.669990  -54.929990   71.495010   PTEN
C     -10.935990  -54.863990   71.796010   PTEN
O     -10.754990  -55.355990   70.680010   PTEN
N     -10.233990  -53.825990   72.241010   PTEN
H     -10.338990  -53.412990   73.144010   PTEN
C      -9.222990  -53.196990   71.404010   PTEN
H      -9.675990  -53.047990   70.431010   PTEN
C      -8.804990  -51.830990   71.937010   PTEN
H      -9.735990  -51.316990   72.272010   PTEN
H      -8.178990  -51.965990   72.849010   PTEN
C      -8.103990  -51.058990   70.834010   PTEN
H      -7.144990  -51.550990   70.566010   PTEN
H      -8.732990  -51.019990   69.921010   PTEN
C      -7.728990  -49.644990   71.172010   PTEN
O      -7.504990  -49.324990   72.335010   PTEN
N      -7.638990  -48.784990   70.156010   PTEN
H      -7.385990  -47.847990   70.380010   PTEN
H      -7.837990  -49.089990   69.231010   PTEN
C      -7.995990  -54.092990   71.209010   PTEN
O      -7.479990  -54.204990   70.100010   PTEN
N      -7.523990  -54.697990   72.293010   PTEN
H      -7.868990  -54.545990   73.215010   PTEN
C      -6.424990  -55.666990   72.219010   PTEN
H      -5.523990  -55.142990   71.926010   PTEN
C      -6.232990  -56.408990   73.542010   PTEN
H      -7.209990  -56.859990   73.832010   PTEN
H      -5.532990  -57.262990   73.398010   PTEN
C      -5.740990  -55.569990   74.717010   PTEN
H      -4.797990  -55.063990   74.440010   PTEN
H      -6.492990  -54.807990   75.003010   PTEN
C      -5.412990  -56.406990   75.944010   PTEN
O      -5.066990  -55.817990   77.001010   PTEN
O      -5.483990  -57.658990   75.845010   PTEN
C      -6.708990  -56.707990   71.150010   PTEN
O      -5.886990  -56.976990   70.273010   PTEN
N      -7.892990  -57.301990   71.255010   PTEN
H      -8.555990  -57.054990   71.961010   PTEN
C      -8.310990  -58.356990   70.349010   PTEN
H      -7.617990  -59.188990   70.407010   PTEN
C      -9.684990  -58.860990   70.754010   PTEN
H      -9.651990  -59.230990   71.801010   PTEN
H     -10.439990  -58.046990   70.703010   PTEN
H     -10.021990  -59.696990   70.104010   PTEN
C      -8.322990  -57.905990   68.886010   PTEN
O      -7.887990  -58.633990   68.004010   PTEN
N      -8.824990  -56.701990   68.649010   PTEN
H      -9.089990  -56.062990   69.368010   PTEN
C      -9.034990  -56.201990   67.296010   PTEN
H      -9.497990  -56.997990   66.727010   PTEN
C      -9.925990  -54.950990   67.314010   PTEN
H      -9.579990  -54.312990   68.160010   PTEN
H      -9.740990  -54.361990   66.388010   PTEN
C     -11.427990  -55.157990   67.482010   PTEN
H     -11.571990  -56.063990   68.120010   PTEN
C     -12.122990  -53.939990   68.116010   PTEN
H     -13.219990  -54.105990   68.179010   PTEN
H     -11.737990  -53.759990   69.143010   PTEN
H     -11.944990  -53.026990   67.509010   PTEN
C     -12.052990  -55.434990   66.124010   PTEN
H     -13.145990  -55.606990   66.230010   PTEN
H     -11.911990  -54.583990   65.427010   PTEN
H     -11.601990  -56.340990   65.665010   PTEN
C      -7.690990  -55.889990   66.642010   PTEN
O      -7.493990  -56.123990   65.451010   PTEN
N      -6.786990  -55.324990   67.438010   PTEN
H      -6.956990  -55.066990   68.385010   PTEN
C      -5.421990  -55.016990   66.998010   PTEN
H      -5.525990  -54.461990   66.073010   PTEN
C      -4.694990  -54.218990   68.076010   PTEN
H      -4.822990  -54.724990   69.054010   PTEN
H      -3.610990  -54.159990   67.854010   PTEN
C      -5.227990  -52.805990   68.229010   PTEN
O      -6.034990  -52.340990   67.392010   PTEN
O      -4.808990  -52.160990   69.201010   PTEN
C      -4.589990  -56.250990   66.678010   PTEN
O      -3.757990  -56.233990   65.772010   PTEN
N      -4.801990  -57.307990   67.441010   PTEN
H      -5.432990  -57.301990   68.215010   PTEN
C      -4.132990  -58.577990   67.220010   PTEN
H      -3.076990  -58.354990   67.123010   PTEN
C      -4.470990  -59.503990   68.381010   PTEN
H      -4.152990  -59.024990   69.333010   PTEN
H      -5.566990  -59.674990   68.450010   PTEN
C      -3.772990  -60.840990   68.346010   PTEN
C      -4.284990  -61.899990   67.617010   PTEN
H      -5.194990  -61.766990   67.048010   PTEN
C      -3.647990  -63.123990   67.616010   PTEN
H      -4.035990  -63.934990   67.016010   PTEN
C      -2.521990  -63.304990   68.370010   PTEN
H      -2.025990  -64.264990   68.371010   PTEN
C      -2.637990  -61.050990   69.108010   PTEN
H      -2.244990  -60.253990   69.723010   PTEN
C      -2.012990  -62.265990   69.119010   PTEN
H      -1.122990  -62.407990   69.716010   PTEN
C      -4.580990  -59.203990   65.904010   PTEN
O      -3.769990  -59.724990   65.140010   PTEN
N      -5.885990  -59.215990   65.668010   PTEN
H      -6.571990  -58.846990   66.293010   PTEN
C      -6.430990  -59.788990   64.436010   PTEN
H      -6.107990  -60.822990   64.420010   PTEN
C      -7.964990  -59.732990   64.424010   PTEN
H      -8.358990  -60.350990   65.261010   PTEN
H      -8.320990  -58.692990   64.587010   PTEN
C      -8.577990  -60.282990   63.144010   PTEN
C      -8.615990  -61.657990   62.898010   PTEN
H      -8.204990  -62.345990   63.624010   PTEN
C      -9.158990  -62.158990   61.714010   PTEN
H      -9.187990  -63.222990   61.530010   PTEN
C      -9.661990  -61.279990   60.755010   PTEN
O     -10.190990  -61.774990   59.575010   PTEN
H     -10.545990  -61.030990   59.084010   PTEN
C      -9.100990  -59.425990   62.166010   PTEN
H      -9.062990  -58.354990   62.310010   PTEN
C      -9.629990  -59.918990   60.978010   PTEN
H      -9.992990  -59.232990   60.228010   PTEN
C      -5.864990  -59.117990   63.177010   PTEN
O      -5.360990  -59.798990   62.291010   PTEN
N      -5.957990  -57.794990   63.112010   PTEN
H      -6.325990  -57.250990   63.865010   PTEN
C      -5.528990  -57.035990   61.933010   PTEN
H      -5.757990  -55.997990   62.130010   PTEN
H      -6.050990  -57.451990   61.082010   PTEN
C      -4.028990  -57.146990   61.666010   PTEN
O      -3.592990  -57.227990   60.517010   PTEN
N      -3.247990  -57.129990   62.743010   PTEN
H      -3.591990  -56.975990   63.665010   PTEN
C      -1.793990  -57.337990   62.674010   PTEN
H      -1.410990  -56.628990   61.950010   PTEN
C      -1.167990  -57.098990   64.047010   PTEN
H      -1.535990  -56.118990   64.431010   PTEN
H      -1.533990  -57.864990   64.767010   PTEN
C       0.357010  -57.081990   64.054010   PTEN
H       0.718010  -56.802990   65.061010   PTEN
H       0.766010  -58.074990   63.781010   PTEN
C       0.935010  -56.047990   63.110010   PTEN
O       1.654010  -56.425990   62.167010   PTEN
O       0.639010  -54.852990   63.288010   PTEN
C      -1.384990  -58.726990   62.206010   PTEN
O      -0.410990  -58.881990   61.481010   PTEN
N      -2.126990  -59.729990   62.637010   PTEN
H      -2.931990  -59.615990   63.214010   PTEN
C      -1.821990  -61.111990   62.296010   PTEN
H      -0.745990  -61.181990   62.196010   PTEN
C      -2.256990  -62.069990   63.425010   PTEN
H      -3.340990  -61.883990   63.627010   PTEN
C      -2.079990  -63.520990   63.028010   PTEN
H      -2.362990  -64.187990   63.870010   PTEN
H      -2.720990  -63.789990   62.163010   PTEN
H      -1.020990  -63.729990   62.765010   PTEN
C      -1.420990  -61.803990   64.662010   PTEN
H      -1.688990  -62.509990   65.477010   PTEN
H      -0.339990  -61.925990   64.436010   PTEN
H      -1.583990  -60.774990   65.043010   PTEN
C      -2.434990  -61.525990   60.957010   PTEN
O      -1.863990  -62.358990   60.286010   PTEN
N      -3.593990  -60.972990   60.583010   PTEN
H      -4.025990  -60.260990   61.131010   PTEN
C      -4.296990  -61.377990   59.351010   PTEN
H      -4.018990  -62.402990   59.136010   PTEN
C      -5.822990  -61.288990   59.538010   PTEN
H      -6.083990  -62.008990   60.350010   PTEN
H      -6.092990  -60.280990   59.924010   PTEN
C      -6.681990  -61.633990   58.315010   PTEN
H      -7.729990  -61.321990   58.519010   PTEN
H      -6.347990  -61.013990   57.452010   PTEN
C      -6.582990  -63.090990   57.918010   PTEN
H      -5.517990  -63.347990   57.714010   PTEN
H      -6.963990  -63.760990   58.723010   PTEN
N      -7.389990  -63.347990   56.720010   PTEN
H      -8.309990  -62.941990   56.768010   PTEN
C      -6.998990  -64.038990   55.651010   PTEN
N      -5.784990  -64.583990   55.577010   PTEN
H      -5.500990  -65.072990   54.764010   PTEN
H      -5.148990  -64.352990   56.317010   PTEN
N      -7.841990  -64.183990   54.643010   PTEN
H      -7.601990  -64.765990   53.879010   PTEN
H      -8.770990  -63.869990   54.787010   PTEN
C      -3.884990  -60.548990   58.136010   PTEN
O      -3.936990  -61.030990   57.007010   PTEN
N      -3.495990  -59.294990   58.369010   PTEN
H      -3.419990  -58.893990   59.281010   PTEN
C      -3.141990  -58.386990   57.283010   PTEN
H      -3.097990  -59.005990   56.397010   PTEN
C      -4.192990  -57.275990   57.116010   PTEN
H      -3.938990  -56.748990   56.164010   PTEN
O      -4.084990  -56.328990   58.179010   PTEN
H      -4.774990  -55.677990   58.014010   PTEN
C      -5.604990  -57.860990   57.109010   PTEN
H      -6.355990  -57.076990   56.875010   PTEN
H      -5.690990  -58.656990   56.339010   PTEN
H      -5.859990  -58.302990   58.096010   PTEN
C      -1.755990  -57.776990   57.455010   PTEN
O      -1.191990  -57.785990   58.553010   PTEN
N      -1.251990  -57.228990   56.346010   PTEN
H      -1.769990  -57.305990   55.497010   PTEN
C       0.025010  -56.509990   56.275010   PTEN
H       0.693010  -56.954990   57.003010   PTEN
C       0.633010  -56.565990   54.872010   PTEN
H      -0.143990  -56.169990   54.176010   PTEN
H       1.489010  -55.858990   54.809010   PTEN
C       1.032010  -57.955990   54.415010   PTEN
H       1.417010  -58.519990   55.293010   PTEN
H       0.120010  -58.503990   54.084010   PTEN
C       2.022010  -57.911990   53.260010   PTEN
H       1.490010  -57.612990   52.328010   PTEN
H       2.843010  -57.182990   53.453010   PTEN
N       2.657010  -59.210990   53.051010   PTEN
H       2.301010  -59.699990   52.247010   PTEN
C       3.613010  -59.727990   53.825010   PTEN
N       4.059010  -59.074990   54.898010   PTEN
H       4.786010  -59.453990   55.453010   PTEN
H       3.719010  -58.140990   55.022010   PTEN
N       4.130010  -60.917990   53.533010   PTEN
H       4.776010  -61.340990   54.153010   PTEN
H       3.691010  -61.431990   52.808010   PTEN
C      -0.101990  -55.051990   56.641010   PTEN
O       0.869010  -54.442990   57.094010   PTEN
N      -1.277990  -54.484990   56.402010   PTEN
H      -2.082990  -54.969990   56.071010   PTEN
C      -1.517990  -53.046990   56.607010   PTEN
H      -0.541990  -52.588990   56.720010   PTEN
C      -2.226990  -52.434990   55.371010   PTEN
H      -2.518990  -51.389990   55.598010   PTEN
H      -1.546990  -52.424990   54.496010   PTEN
C      -3.495990  -53.179990   54.979010   PTEN
O      -3.696990  -54.309990   55.467010   PTEN
O      -4.287990  -52.639990   54.179010   PTEN
C      -2.295990  -52.752990   57.893010   PTEN
O      -2.762990  -51.629990   58.097010   PTEN
N      -2.442098  -53.737783   58.800784   PTEN
H      -2.044711  -54.633623   58.551136   PTEN
C      -3.151244  -53.669041   60.103639   PTEN
H      -2.949419  -54.608902   60.620047   PTEN
C      -2.582976  -52.521390   60.979712   PTEN
H      -1.799410  -52.000066   60.428787   PTEN
H      -3.358839  -51.780839   61.180909   PTEN
C      -1.931536  -52.955397   62.301732   PTEN
H      -1.306468  -53.826194   62.115492   PTEN
H      -1.279369  -52.136930   62.611452   PTEN
C      -2.905368  -53.254567   63.456578   PTEN
H      -3.796860  -52.635937   63.343521   PTEN
H      -3.213613  -54.300610   63.426252   PTEN
C      -2.276160  -52.913874   64.821738   PTEN
H      -1.963607  -51.866116   64.800773   PTEN
H      -3.042857  -53.012509   65.598200   PTEN
N      -1.113036  -53.772120   65.161584   PTEN
H      -0.594977  -53.406223   65.947155   PTEN
H      -1.430523  -54.703151   65.399509   PTEN
H      -0.463270  -53.889252   64.372671   PTEN
C      -4.683386  -53.609363   59.982776   PTEN
O      -5.390164  -53.792236   60.972848   PTEN
N      -5.227259  -53.375825   58.779286   PTEN
H      -4.543147  -53.199384   58.054879   PTEN
C      -6.659410  -53.166053   58.479125   PTEN
H      -7.059746  -52.462478   59.210612   PTEN
C      -6.806758  -52.528681   57.077836   PTEN
H      -6.475459  -53.246568   56.323189   PTEN
H      -7.862694  -52.319008   56.905444   PTEN
C      -6.017490  -51.226484   56.873628   PTEN
H      -6.212415  -50.534765   57.694352   PTEN
H      -4.957777  -51.468495   56.857699   PTEN
C      -6.392048  -50.558087   55.540972   PTEN
H      -6.546686  -51.332757   54.786146   PTEN
H      -7.328647  -50.012191   55.663623   PTEN
C      -5.286636  -49.589592   55.085573   PTEN
H      -5.689342  -48.573458   55.041647   PTEN
H      -4.488048  -49.601024   55.834928   PTEN
N      -4.730602  -49.985866   53.767450   PTEN
H      -3.899524  -49.460852   53.537709   PTEN
H      -4.480297  -50.981759   53.803656   PTEN
H      -5.413172  -49.890406   53.030751   PTEN
C      -7.508994  -54.449682   58.586398   PTEN
O      -8.063364  -54.911277   57.591550   PTEN
N      -7.670250  -54.999245   59.790731   PTEN
H      -7.116021  -54.583890   60.533576   PTEN
C      -8.480047  -56.197687   60.064222   PTEN
H      -8.208932  -56.592284   61.042463   PTEN
H      -8.258217  -56.963519   59.319298   PTEN
C      -9.990525  -55.923508   60.036018   PTEN
O     -10.563947  -55.660145   58.974996   PTEN
N     -10.643473  -55.966232   61.202563   PTEN
H     -10.122760  -56.199030   62.035613   PTEN
C     -12.046530  -55.543377   61.370393   PTEN
H     -12.643524  -55.957176   60.555721   PTEN
C     -12.652398  -56.038469   62.694266   PTEN
H     -12.161101  -55.518618   63.504911   PTEN
C     -14.158356  -55.758704   62.750166   PTEN
H     -14.556240  -56.071824   63.716507   PTEN
H     -14.361666  -54.698337   62.620232   PTEN
H     -14.663546  -56.318582   61.961294   PTEN
C     -12.462070  -57.535158   62.914818   PTEN
H     -12.936374  -57.833211   63.850970   PTEN
H     -12.923529  -58.072835   62.090609   PTEN
H     -11.406475  -57.792167   62.979093   PTEN
C     -12.108568  -54.014373   61.323601   PTEN
O     -11.715588  -53.329222   62.274326   PTEN
N     -12.558374  -53.477174   60.191073   PTEN
H     -12.812659  -54.113845   59.447604   PTEN
C     -12.444871  -52.051877   59.848283   PTEN
H     -11.638985  -51.616664   60.440652   PTEN
C     -12.066123  -51.860368   58.365503   PTEN
H     -12.347597  -50.858135   58.039565   PTEN
O     -12.670310  -52.821039   57.514862   PTEN
H     -13.566044  -52.521089   57.316637   PTEN
C     -10.558600  -52.020985   58.171943   PTEN
H     -10.311210  -51.883063   57.119753   PTEN
H     -10.032972  -51.263658   58.754463   PTEN
H     -10.240088  -53.009169   58.501703   PTEN
C     -13.679246  -51.222921   60.197856   PTEN
O     -13.526245  -50.128083   60.730868   PTEN
N     -14.890404  -51.685014   59.872666   PTEN
H     -14.988132  -52.639532   59.547942   PTEN
C     -16.100905  -50.845608   59.936786   PTEN
H     -15.878365  -49.922429   59.404785   PTEN
C     -17.276846  -51.525661   59.196948   PTEN
H     -17.507507  -52.457226   59.707036   PTEN
C     -18.546163  -50.652204   59.213090   PTEN
H     -19.376879  -51.188020   58.748777   PTEN
H     -18.851539  -50.415169   60.227203   PTEN
H     -18.379130  -49.730827   58.653074   PTEN
C     -16.864932  -51.840058   57.739822   PTEN
H     -16.581934  -50.914424   57.238466   PTEN
H     -16.001826  -52.504604   57.738715   PTEN
C     -17.949719  -52.535590   56.917445   PTEN
H     -17.500668  -52.978641   56.032206   PTEN
H     -18.411012  -53.323059   57.507256   PTEN
H     -18.711531  -51.819588   56.607706   PTEN
C     -16.466517  -50.516048   61.401060   PTEN
O     -16.493148  -51.430267   62.230792   PTEN
N     -16.801067  -49.250717   61.740321   PTEN
C     -16.697328  -48.071308   60.886870   PTEN
H     -15.713618  -48.002715   60.419595   PTEN
H     -17.476442  -48.097380   60.124377   PTEN
C     -17.298589  -48.852425   63.060353   PTEN
H     -16.446496  -48.826191   63.740610   PTEN
C     -17.825007  -47.423348   62.891691   PTEN
H     -17.743461  -46.850468   63.816147   PTEN
H     -18.856081  -47.431676   62.533901   PTEN
C     -16.917288  -46.865063   61.799125   PTEN
H     -15.965185  -46.556240   62.233992   PTEN
H     -17.383743  -46.035019   61.267020   PTEN
C     -18.344579  -49.805733   63.653174   PTEN
O     -18.165318  -50.280712   64.769547   PTEN
N     -19.415794  -50.116357   62.916704   PTEN
H     -19.556259  -49.635774   62.039877   PTEN
C     -20.454536  -51.075886   63.323654   PTEN
H     -20.878138  -50.725152   64.263546   PTEN
C     -21.597360  -51.102284   62.305723   PTEN
H     -21.229420  -51.437512   61.334241   PTEN
H     -22.379465  -51.780797   62.650757   PTEN
O     -22.119896  -49.789192   62.200067   PTEN
H     -22.861404  -49.808175   61.576235   PTEN
C     -19.912910  -52.483673   63.602668   PTEN
O     -20.195355  -53.027989   64.659337   PTEN
N     -19.083980  -53.066068   62.731334   PTEN
H     -18.834390  -52.562772   61.895080   PTEN
C     -18.421206  -54.355532   63.004372   PTEN
H     -19.183159  -55.132555   63.094349   PTEN
C     -17.483505  -54.725785   61.846120   PTEN
H     -16.785845  -53.907988   61.672328   PTEN
H     -16.910199  -55.606198   62.128752   PTEN
C     -18.235144  -55.054058   60.550941   PTEN
H     -18.789267  -55.979533   60.705078   PTEN
H     -18.948262  -54.263808   60.317929   PTEN
C     -17.310566  -55.224051   59.347448   PTEN
O     -16.162390  -54.791502   59.309761   PTEN
N     -17.809977  -55.825722   58.294377   PTEN
H     -17.235525  -55.855798   57.472871   PTEN
H     -18.774537  -56.130861   58.320645   PTEN
C     -17.639825  -54.341602   64.332355   PTEN
O     -17.761650  -55.250731   65.150084   PTEN
N     -16.833990  -53.296990   64.568010   PTEN
H     -16.836990  -52.542990   63.915010   PTEN
C     -15.982990  -53.143990   65.740010   PTEN
H     -15.435990  -54.066990   65.893010   PTEN
C     -15.031990  -51.960990   65.549010   PTEN
H     -15.658990  -51.105990   65.200010   PTEN
H     -14.616990  -51.653990   66.534010   PTEN
C     -13.951990  -52.246990   64.533010   PTEN
H     -13.341990  -53.102990   64.896010   PTEN
H     -14.426990  -52.597990   63.588010   PTEN
C     -13.123990  -51.019990   64.235010   PTEN
H     -12.466990  -51.220990   63.357010   PTEN
H     -13.766990  -50.137990   64.006010   PTEN
N     -12.283990  -50.618990   65.351010   PTEN
H     -12.718990  -49.934990   65.948010   PTEN
C     -11.057990  -51.083990   65.596010   PTEN
N     -10.502990  -52.021990   64.828010   PTEN
H      -9.601990  -52.375990   65.036010   PTEN
H     -11.094990  -52.432990   64.131010   PTEN
N     -10.387990  -50.629990   66.646010   PTEN
H      -9.446990  -50.902990   66.787010   PTEN
H     -10.787990  -49.867990   67.138010   PTEN
C     -16.819990  -52.925990   66.984010   PTEN
O     -16.451990  -53.370990   68.057010   PTEN
N     -17.941990  -52.221990   66.825010   PTEN
H     -18.185990  -51.847990   65.933010   PTEN
C     -18.866990  -51.957990   67.922010   PTEN
H     -18.336990  -51.379990   68.670010   PTEN
C     -20.091990  -51.175990   67.426010   PTEN
H     -19.697990  -50.266990   66.910010   PTEN
H     -20.619990  -51.766990   66.645010   PTEN
C     -21.039990  -50.742990   68.544010   PTEN
H     -21.553990  -51.645990   68.941010   PTEN
H     -20.439990  -50.342990   69.393010   PTEN
C     -22.014990  -49.671990   68.107010   PTEN
H     -22.687990  -50.082990   67.320010   PTEN
H     -22.638990  -49.314990   68.959010   PTEN
N     -21.245990  -48.550990   67.597010   PTEN
H     -20.636990  -48.142990   68.286010   PTEN
C     -21.295990  -48.065990   66.359010   PTEN
N     -22.126990  -48.550990   65.444010   PTEN
H     -22.127990  -48.189990   64.522010   PTEN
H     -22.637990  -49.373990   65.700010   PTEN
N     -20.497990  -47.068990   66.050010   PTEN
H     -20.573990  -46.631990   65.165010   PTEN
H     -19.989990  -46.654990   66.794010   PTEN
C     -19.334990  -53.236990   68.610010   PTEN
O     -19.384990  -53.290990   69.839010   PTEN
N     -19.683990  -54.242990   67.814010   PTEN
H     -19.555990  -54.230990   66.824010   PTEN
C     -20.300990  -55.482990   68.339010   PTEN
H     -21.038990  -55.151990   69.059010   PTEN
C     -20.974990  -56.274990   67.235010   PTEN
H     -20.371990  -56.187990   66.305010   PTEN
H     -21.020990  -57.353990   67.498010   PTEN
C     -22.360990  -55.749990   66.932010   PTEN
C     -22.539990  -54.467990   66.473010   PTEN
H     -21.682990  -53.826990   66.321010   PTEN
C     -23.803990  -53.959990   66.216010   PTEN
H     -23.926990  -52.947990   65.859010   PTEN
C     -24.907990  -54.750990   66.425010   PTEN
O     -26.163990  -54.267990   66.152010   PTEN
H     -26.784990  -54.984990   66.293010   PTEN
C     -23.489990  -56.533990   67.148010   PTEN
H     -23.385990  -57.528990   67.558010   PTEN
C     -24.748990  -56.048990   66.895010   PTEN
H     -25.610990  -56.671990   67.083010   PTEN
C     -19.331990  -56.386990   69.075010   PTEN
O     -19.725990  -57.162990   69.944010   PTEN
N     -18.059990  -56.275990   68.731010   PTEN
H     -17.732990  -55.771990   67.936010   PTEN
C     -17.009990  -56.904990   69.517010   PTEN
H     -17.263990  -57.948990   69.653010   PTEN
C     -15.618990  -56.771990   68.842010   PTEN
H     -15.402990  -55.680990   68.727010   PTEN
C     -14.539990  -57.405990   69.705010   PTEN
H     -13.552990  -57.341990   69.198010   PTEN
H     -14.442990  -56.890990   70.683010   PTEN
H     -14.762990  -58.478990   69.888010   PTEN
C     -15.604990  -57.422990   67.474010   PTEN
H     -14.593990  -57.356990   67.018010   PTEN
H     -15.884990  -58.495990   67.549010   PTEN
H     -16.316990  -56.924990   66.784010   PTEN
C     -16.969990  -56.250990   70.916010   PTEN
O     -16.862990  -56.949990   71.918010   PTEN
N     -17.011990  -54.917990   70.956010   PTEN
H     -16.999990  -54.355990   70.131010   PTEN
C     -17.079990  -54.152990   72.218010   PTEN
H     -16.236990  -54.469990   72.820010   PTEN
C     -17.062990  -52.633990   71.973010   PTEN
H     -17.628990  -52.408990   71.043010   PTEN
H     -17.568990  -52.095990   72.804010   PTEN
C     -15.692990  -51.988990   71.773010   PTEN
C     -14.938990  -51.544990   72.862010   PTEN
H     -15.326990  -51.655990   73.865010   PTEN
C     -13.694990  -50.935990   72.677010   PTEN
H     -13.113990  -50.603990   73.525010   PTEN
C     -13.198990  -50.746990   71.393010   PTEN
O     -11.982990  -50.139990   71.198010   PTEN
H     -11.792990  -50.170990   70.258010   PTEN
C     -15.176990  -51.770990   70.495010   PTEN
H     -15.757990  -52.040990   69.624010   PTEN
C     -13.937990  -51.161990   70.303010   PTEN
H     -13.570990  -50.997990   69.301010   PTEN
C     -18.346990  -54.501990   72.997010   PTEN
O     -18.322990  -54.650990   74.217010   PTEN
N     -19.450990  -54.621990   72.275010   PTEN
H     -19.506990  -54.412990   71.300010   PTEN
C     -20.687990  -55.076990   72.862010   PTEN
H     -20.955990  -54.345990   73.615010   PTEN
C     -21.778990  -55.192990   71.793010   PTEN
H     -21.327990  -55.575990   70.852010   PTEN
H     -22.557990  -55.921990   72.104010   PTEN
C     -22.469990  -53.890990   71.418010   PTEN
C     -22.196990  -52.684990   72.075010   PTEN
H     -21.466990  -52.660990   72.872010   PTEN
C     -22.865990  -51.522990   71.733010   PTEN
H     -22.649990  -50.594990   72.241010   PTEN
C     -23.824990  -51.554990   70.735010   PTEN
O     -24.520990  -50.431990   70.394010   PTEN
H     -25.074990  -50.653990   69.643010   PTEN
C     -23.454990  -53.886990   70.434010   PTEN
H     -23.739990  -54.810990   69.951010   PTEN
C     -24.120990  -52.731990   70.087010   PTEN
H     -24.884990  -52.761990   69.324010   PTEN
C     -20.510990  -56.408990   73.574010   PTEN
O     -20.772990  -56.524990   74.771010   PTEN
N     -20.015990  -57.396990   72.847010   PTEN
H     -19.754990  -57.322990   71.886010   PTEN
C     -19.811990  -58.711990   73.428010   PTEN
H     -20.769990  -59.006990   73.839010   PTEN
C     -19.376990  -59.705990   72.368010   PTEN
H     -20.009990  -59.573990   71.463010   PTEN
H     -18.324990  -59.519990   72.063010   PTEN
C     -19.539990  -61.123990   72.833010   PTEN
C     -20.807990  -61.661990   73.057010   PTEN
H     -21.685990  -61.050990   72.901010   PTEN
C     -20.961990  -62.971990   73.501010   PTEN
H     -21.945990  -63.377990   73.685010   PTEN
C     -19.841990  -63.749990   73.712010   PTEN
O     -19.973990  -65.031990   74.149010   PTEN
H     -19.097990  -65.422990   74.164010   PTEN
C     -18.436990  -61.932990   73.058010   PTEN
H     -17.439990  -61.533990   72.934010   PTEN
C     -18.583990  -63.237990   73.489010   PTEN
H     -17.708990  -63.844990   73.670010   PTEN
C     -18.813990  -58.692990   74.582010   PTEN
O     -18.980990  -59.394990   75.563010   PTEN
N     -17.778990  -57.876990   74.459010   PTEN
H     -17.576990  -57.346990   73.636010   PTEN
C     -16.823990  -57.680990   75.546010   PTEN
H     -16.457990  -58.670990   75.783010   PTEN
C     -15.703990  -56.753990   75.097010   PTEN
H     -15.142990  -57.259990   74.278010   PTEN
H     -16.124990  -55.813990   74.673010   PTEN
O     -14.816990  -56.486990   76.165010   PTEN
H     -14.023990  -56.091990   75.783010   PTEN
C     -17.465990  -57.115990   76.817010   PTEN
O     -16.994990  -57.370990   77.926010   PTEN
N     -18.511990  -56.317990   76.632010   PTEN
H     -18.885990  -56.134990   75.724010   PTEN
C     -19.203990  -55.643990   77.716010   PTEN
H     -18.444990  -55.306990   78.412010   PTEN
C     -20.053990  -54.503990   77.158010   PTEN
H     -19.411990  -53.839990   76.539010   PTEN
H     -20.853990  -54.898990   76.495010   PTEN
C     -20.679990  -53.628990   78.198010   PTEN
C     -21.931990  -53.923990   78.725010   PTEN
H     -22.468990  -54.795990   78.378010   PTEN
C     -22.517990  -53.105990   79.676010   PTEN
H     -23.490990  -53.341990   80.079010   PTEN
C     -21.851990  -51.973990   80.105010   PTEN
O     -22.426990  -51.160990   81.053010   PTEN
H     -21.789990  -50.476990   81.270010   PTEN
C     -20.027990  -52.483990   78.643010   PTEN
H     -19.070990  -52.208990   78.221010   PTEN
C     -20.607990  -51.653990   79.590010   PTEN
H     -20.095990  -50.755990   79.902010   PTEN
C     -20.088990  -56.612990   78.459010   PTEN
O     -20.262990  -56.494990   79.674010   PTEN
N     -20.683990  -57.539990   77.719010   PTEN
H     -20.629990  -57.567990   76.723010   PTEN
C     -21.476990  -58.609990   78.306010   PTEN
H     -22.171990  -58.128990   78.983010   PTEN
C     -22.201990  -59.388990   77.212010   PTEN
H     -21.423990  -59.783990   76.518010   PTEN
H     -22.689990  -60.279990   77.665010   PTEN
C     -23.222990  -58.607990   76.382010   PTEN
H     -22.646990  -57.849990   75.798010   PTEN
C     -23.909990  -59.564990   75.428010   PTEN
H     -24.692990  -59.036990   74.843010   PTEN
H     -23.176990  -60.000990   74.716010   PTEN
H     -24.393990  -60.394990   75.986010   PTEN
C     -24.242990  -57.866990   77.241010   PTEN
H     -24.950990  -57.300990   76.598010   PTEN
H     -24.838990  -58.564990   77.863010   PTEN
H     -23.732990  -57.144990   77.915010   PTEN
C     -20.637990  -59.585990   79.124010   PTEN
O     -21.090990  -60.094990   80.155010   PTEN
N     -19.423990  -59.845990   78.653010   PTEN
H     -19.066990  -59.441990   77.813010   PTEN
C     -18.493990  -60.753990   79.327010   PTEN
H     -19.068990  -61.622990   79.620010   PTEN
C     -17.323990  -61.100990   78.411010   PTEN
H     -16.849990  -60.139990   78.104010   PTEN
H     -16.554990  -61.649990   78.998010   PTEN
C     -17.670990  -61.884990   77.149010   PTEN
H     -18.653990  -61.497990   76.787010   PTEN
C     -16.612990  -61.650990   76.090010   PTEN
H     -16.828990  -62.254990   75.183010   PTEN
H     -16.582990  -60.578990   75.797010   PTEN
H     -15.608990  -61.939990   76.467010   PTEN
C     -17.826990  -63.362990   77.437010   PTEN
H     -18.097990  -63.910990   76.508010   PTEN
H     -16.888990  -63.805990   77.827010   PTEN
H     -18.630990  -63.530990   78.186010   PTEN
C     -17.926990  -60.132990   80.590010   PTEN
O     -17.965990  -60.746990   81.663010   PTEN
N     -17.403990  -58.918990   80.448010   PTEN
H     -17.440990  -58.430990   79.577010   PTEN
C     -16.732990  -58.193990   81.543010   PTEN
H     -15.929990  -58.836990   81.883010   PTEN
C     -16.167990  -56.863990   81.015010   PTEN
H     -15.360990  -57.115990   80.288010   PTEN
H     -16.958990  -56.338990   80.434010   PTEN
C     -15.591990  -55.935990   82.076010   PTEN
H     -16.382990  -55.702990   82.825010   PTEN
H     -14.770990  -56.464990   82.613010   PTEN
C     -15.068990  -54.623990   81.516010   PTEN
H     -14.345990  -54.852990   80.700010   PTEN
H     -15.924990  -54.075990   81.059010   PTEN
C     -14.402990  -53.771990   82.631010   PTEN
H     -13.325990  -54.034990   82.732010   PTEN
H     -14.479990  -52.687990   82.393010   PTEN
N     -14.965990  -53.906990   84.016010   PTEN
H     -14.442990  -53.293990   84.674010   PTEN
H     -15.968990  -53.631990   84.011010   PTEN
H     -14.883990  -54.895990   84.327010   PTEN
C     -17.648990  -57.928990   82.747010   PTEN
O     -17.189990  -57.888990   83.893010   PTEN
N     -18.929990  -57.723990   82.467010   PTEN
H     -19.285990  -57.765990   81.534010   PTEN
C     -19.934990  -57.419990   83.486010   PTEN
H     -19.363990  -57.204990   84.383010   PTEN
C     -20.743990  -56.200990   83.035010   PTEN
H     -21.113990  -56.399990   82.005010   PTEN
H     -21.630990  -56.063990   83.687010   PTEN
C     -19.906990  -54.927990   83.002010   PTEN
O     -19.493990  -54.430990   84.045010   PTEN
N     -19.658990  -54.391990   81.805010   PTEN
H     -19.102990  -53.565990   81.780010   PTEN
H     -19.999990  -54.832990   80.981010   PTEN
C     -20.867990  -58.602990   83.799010   PTEN
O     -21.808990  -58.459990   84.578010   PTEN
N     -20.597990  -59.757990   83.191010   PTEN
H     -19.854990  -59.831990   82.527010   PTEN
C     -21.340990  -61.021990   83.421010   PTEN
H     -20.939990  -61.726990   82.703010   PTEN
C     -21.086990  -61.549990   84.825010   PTEN
H     -21.424990  -60.775990   85.548010   PTEN
H     -21.709990  -62.451990   85.000010   PTEN
N     -19.052990  -62.998990   84.644010   PTEN
C     -19.651990  -61.832990   85.066010   PTEN
C     -17.771990  -62.963990   84.953010   PTEN
H     -17.062990  -63.771990   84.753010   PTEN
N     -17.516990  -61.805990   85.538010   PTEN
H     -16.624990  -61.523990   85.891010   PTEN
C     -18.675990  -61.073990   85.606010   PTEN
H     -18.725990  -60.082990   86.036010   PTEN
C     -22.822990  -60.929990   83.170010   PTEN
O     -23.623990  -61.625990   83.808010   PTEN
N     -23.167990  -60.080990   82.215010   PTEN
H     -22.507990  -59.562990   81.674010   PTEN
C     -24.544990  -59.828990   81.870010   PTEN
H     -25.133990  -59.985990   82.764010   PTEN
C     -24.687990  -58.421990   81.316010   PTEN
H     -24.120990  -58.386990   80.357010   PTEN
H     -25.753990  -58.243990   81.050010   PTEN
C     -24.178990  -57.302990   82.217010   PTEN
H     -23.159990  -57.584990   82.577010   PTEN
C     -24.094990  -56.011990   81.421010   PTEN
H     -23.770990  -55.171990   82.073010   PTEN
H     -23.362990  -56.110990   80.590010   PTEN
H     -25.084990  -55.752990   80.988010   PTEN
C     -25.076990  -57.134990   83.431010   PTEN
H     -24.686990  -56.329990   84.091010   PTEN
H     -26.110990  -56.860990   83.141010   PTEN
H     -25.116990  -58.076990   84.019010   PTEN
C     -25.010990  -60.832990   80.832010   PTEN
O     -24.251990  -61.226990   79.941010   PTEN
N     -26.257990  -61.259990   80.967010   PTEN
H     -26.822990  -61.132990   81.778010   PTEN
C     -26.942990  -61.978990   79.908010   PTEN
H     -26.204990  -62.402990   79.236010   PTEN
C     -27.886990  -63.044990   80.480010   PTEN
H     -28.676990  -62.548990   81.080010   PTEN
H     -28.374990  -63.612990   79.664010   PTEN
C     -27.169990  -64.035990   81.399010   PTEN
O     -25.916990  -64.051990   81.451010   PTEN
O     -27.877990  -64.775990   82.111010   PTEN
C     -27.719990  -60.946990   79.110010   PTEN
O     -28.199990  -59.952990   79.657010   PTEN
N     -27.841990  -61.191990   77.815010   PTEN
H     -27.450990  -61.988990   77.358010   PTEN
C     -28.574990  -60.293990   76.940010   PTEN
H     -28.434990  -59.297990   77.341010   PTEN
C     -28.062990  -60.428990   75.511010   PTEN
H     -27.030990  -60.018990   75.454010   PTEN
H     -28.008990  -61.497990   75.213010   PTEN
C     -28.882990  -59.672990   74.490010   PTEN
C     -28.628990  -58.334990   74.232010   PTEN
H     -27.844990  -57.822990   74.773010   PTEN
C     -29.381990  -57.633990   73.302010   PTEN
H     -29.191990  -56.586990   73.118010   PTEN
C     -30.387990  -58.272990   72.610010   PTEN
O     -31.109990  -57.565990   71.688010   PTEN
H     -31.708990  -58.179990   71.259010   PTEN
C     -29.903990  -60.304990   73.775010   PTEN
H     -30.140990  -61.340990   73.974010   PTEN
C     -30.658990  -59.612990   72.843010   PTEN
H     -31.461990  -60.114990   72.324010   PTEN
C     -30.074990  -60.580990   76.962010   PTEN
O     -30.504990  -61.722990   76.786010   PTEN
N     -30.861990  -59.527990   77.142010   PTEN
H     -30.502990  -58.664990   77.491010   PTEN
C     -32.300990  -59.569990   76.840010   PTEN
H     -32.527990  -60.466990   76.276010   PTEN
C     -33.173990  -59.551990   78.101010   PTEN
H     -34.232990  -59.606990   77.752010   PTEN
H     -32.996990  -60.478990   78.690010   PTEN
C     -32.964990  -58.274990   78.931010   PTEN
H     -32.428990  -57.528990   78.304010   PTEN
H     -33.957990  -57.820990   79.153010   PTEN
C     -32.252990  -58.497990   80.267010   PTEN
H     -32.963990  -58.951990   80.995010   PTEN
H     -31.374990  -59.176990   80.155010   PTEN
N     -31.741990  -57.242990   80.820010   PTEN
H     -30.749990  -57.259990   80.990010   PTEN
C     -32.502990  -56.177990   81.077010   PTEN
N     -33.821990  -56.188990   80.866010   PTEN
H     -34.366990  -55.379990   81.039010   PTEN
H     -34.190990  -56.997990   80.403010   PTEN
N     -31.942990  -55.082990   81.557010   PTEN
H     -32.508990  -54.318990   81.832010   PTEN
H     -30.988990  -55.145990   81.820010   PTEN
C     -32.641990  -58.379990   75.928010   PTEN
O     -31.808990  -57.854990   75.752010   PTEN
O     -33.618990  -58.400990   75.717010   PTEN
C     -13.848480  -53.561414   53.789493   Zn(alx)2
C     -14.246747  -54.886076   53.762681   Zn(alx)2
C     -13.496299  -55.805768   52.910504   Zn(alx)2
C     -12.342035  -55.308474   52.221244   Zn(alx)2
C     -11.970181  -53.995793   52.376048   Zn(alx)2
O     -12.701603  -53.177177   53.149321   Zn(alx)2
O     -13.856346  -57.027662   52.873157   Zn(alx)2
Zn    -15.761102  -57.196942   53.701911   Zn(alx)2
O     -15.246484  -55.388580   54.455943   Zn(alx)2
O     -11.523326  -56.147329   51.511343   Zn(alx)2
C     -12.114402  -56.769394   50.354731   Zn(alx)2
C     -10.738249  -53.356621   51.828665   Zn(alx)2
C     -14.521590  -52.415243   54.473635   Zn(alx)2
C     -14.959264  -51.300212   53.492038   Zn(alx)2
C     -15.680305  -50.114947   54.158637   Zn(alx)2
C     -14.890402  -49.386400   55.263476   Zn(alx)2
C     -13.511165  -48.865975   54.837486   Zn(alx)2
H     -11.349494  -57.432568   49.945508   Zn(alx)2
H     -12.998846  -57.349568   50.629287   Zn(alx)2
H     -12.378110  -56.012585   49.603266   Zn(alx)2
H     -10.997635  -52.486786   51.211775   Zn(alx)2
H     -10.190308  -54.071948   51.213958   Zn(alx)2
H     -10.086584  -53.004907   52.634871   Zn(alx)2
H     -13.833661  -51.987012   55.213022   Zn(alx)2
H     -15.374040  -52.817172   55.025521   Zn(alx)2
H     -14.074557  -50.937200   52.956011   Zn(alx)2
H     -15.619282  -51.728161   52.727695   Zn(alx)2
H     -15.939496  -49.391900   53.371975   Zn(alx)2
H     -16.635046  -50.461340   54.578032   Zn(alx)2
H     -14.763494  -50.048280   56.128741   Zn(alx)2
H     -15.499057  -48.544693   55.618908   Zn(alx)2
H     -13.041979  -48.296366   55.647035   Zn(alx)2
H     -12.829168  -49.679592   54.568920   Zn(alx)2
H     -13.589122  -48.200853   53.967704   Zn(alx)2
O     -15.514202  -58.837553   55.123970   Zn(alx)2
C     -16.310594  -59.760193   54.760322   Zn(alx)2
C     -17.198838  -59.551917   53.622398   Zn(alx)2
C     -18.000980  -60.592615   53.200719   Zn(alx)2
O     -18.127615  -61.716407   53.967943   Zn(alx)2
C     -17.340711  -61.950000   55.031289   Zn(alx)2
C     -16.355476  -61.054388   55.370837   Zn(alx)2
O     -17.099051  -58.403993   52.988664   Zn(alx)2
O     -15.383957  -61.411711   56.267340   Zn(alx)2
C     -14.567169  -62.460785   55.741233   Zn(alx)2
C     -17.659266  -63.204825   55.773886   Zn(alx)2
C     -18.666128  -60.664991   51.865897   Zn(alx)2
C     -20.050855  -61.335731   51.752094   Zn(alx)2
C     -20.123099  -62.870227   51.810269   Zn(alx)2
C     -21.504297  -63.390447   51.375730   Zn(alx)2
C     -21.778473  -63.214405   49.880925   Zn(alx)2
H     -18.716092  -63.455891   55.648358   Zn(alx)2
H     -17.440613  -63.100992   56.838246   Zn(alx)2
H     -17.072004  -64.056137   55.412384   Zn(alx)2
H     -15.076401  -63.432468   55.764021   Zn(alx)2
H     -14.293247  -62.240469   54.706084   Zn(alx)2
H     -13.677387  -62.506711   56.366850   Zn(alx)2
H     -17.967323  -61.161855   51.182912   Zn(alx)2
H     -18.693512  -59.636641   51.499182   Zn(alx)2
H     -20.469666  -61.005223   50.794837   Zn(alx)2
H     -20.718108  -60.942466   52.527089   Zn(alx)2
H     -19.898542  -63.214913   52.824864   Zn(alx)2
H     -19.362939  -63.317110   51.157867   Zn(alx)2
H     -22.283554  -62.878205   51.957038   Zn(alx)2
H     -21.586143  -64.456936   51.618608   Zn(alx)2
H     -22.797762  -63.518884   49.628188   Zn(alx)2
H     -21.672957  -62.175224   49.552649   Zn(alx)2
H     -21.087707  -63.821767   49.287069   Zn(alx)2
