# Supplementary material for: Binding Zinc and Oxo-Vanadium Insulin-Mimetic Complexes to Phosphatase Enzymes: Structure, Electronics and Implications
Source: Molecules. 2025 Mar 26;30(7):1469. doi: 10.3390/molecules30071469 (PMC11990500; doi:10.3390/molecules30071469)
Supplement: Supplementary file 1 [file molecules-30-01469-s001.zip › SUPPLEMENTARY_MATERIAL/XYZ/VO_alx2+PTP1B.xyz]

4648

N      23.710010    7.803010   40.673010   PTP1B
H      23.676010    7.411010   41.592010   PTP1B
H      22.999010    7.393010   40.101010   PTP1B
H      23.581010    8.794010   40.720010   PTP1B
C      25.042010    7.515010   40.072010   PTP1B
H      25.803010    8.002010   40.669010   PTP1B
C      25.275010    6.003010   40.014010   PTP1B
H      25.222010    5.603010   41.053010   PTP1B
H      24.445010    5.515010   39.456010   PTP1B
C      26.607010    5.600010   39.404010   PTP1B
H      26.686010    4.498010   39.385010   PTP1B
H      26.705010    5.990010   38.372010   PTP1B
C      27.793010    6.083010   40.216010   PTP1B
O      27.920010    7.308010   40.422010   PTP1B
O      28.602010    5.235010   40.648010   PTP1B
C      25.124010    8.102010   38.667010   PTP1B
O      24.378010    7.700010   37.774010   PTP1B
N      26.033010    9.053010   38.472010   PTP1B
H      26.658010    9.395010   39.171010   PTP1B
C      26.183010    9.685010   37.170010   PTP1B
H      25.194010    9.736010   36.732010   PTP1B
C      26.752010   11.100010   37.315010   PTP1B
H      26.521010   11.641010   36.367010   PTP1B
H      26.205010   11.637010   38.122010   PTP1B
C      28.246010   11.178010   37.557010   PTP1B
H      28.515010   10.636010   38.488010   PTP1B
H      28.787010   10.691010   36.716010   PTP1B
S      28.774010   12.896010   37.709010   PTP1B
C      28.708010   13.429010   36.021010   PTP1B
H      29.021010   14.491010   35.928010   PTP1B
H      29.382010   12.817010   35.383010   PTP1B
H      27.678010   13.340010   35.614010   PTP1B
C      27.058010    8.862010   36.235010   PTP1B
O      26.920010    8.959010   35.018010   PTP1B
N      27.957010    8.056010   36.795010   PTP1B
H      28.114010    7.959010   37.774010   PTP1B
C      28.820010    7.215010   35.969010   PTP1B
H      29.267010    7.818010   35.188010   PTP1B
C      29.898010    6.521010   36.805010   PTP1B
H      30.545010    7.307010   37.260010   PTP1B
H      29.426010    5.983010   37.658010   PTP1B
C      30.757010    5.568010   35.984010   PTP1B
H      30.140010    4.717010   35.642010   PTP1B
H      31.189010    6.082010   35.103010   PTP1B
C      31.891010    4.952010   36.776010   PTP1B
O      31.617010    4.248010   37.771010   PTP1B
O      33.060010    5.170010   36.398010   PTP1B
C      27.962010    6.159010   35.289010   PTP1B
O      28.209010    5.782010   34.145010   PTP1B
N      26.951010    5.683010   36.007010   PTP1B
H      26.756010    5.976010   36.942010   PTP1B
C      26.041010    4.683010   35.471010   PTP1B
H      26.619010    3.887010   35.018010   PTP1B
C      25.112010    4.174010   36.581010   PTP1B
H      25.752010    3.946010   37.465010   PTP1B
H      24.433010    4.999010   36.892010   PTP1B
C      24.307010    2.928010   36.222010   PTP1B
H      23.548010    3.194010   35.451010   PTP1B
H      24.990010    2.173010   35.769010   PTP1B
C      23.600010    2.350010   37.451010   PTP1B
H      24.364010    2.158010   38.239010   PTP1B
H      22.902010    3.124010   37.845010   PTP1B
C      22.836010    1.069010   37.119010   PTP1B
H      21.988010    1.288010   36.432010   PTP1B
H      23.506010    0.331010   36.626010   PTP1B
N      22.265010    0.411010   38.333010   PTP1B
H      21.754010   -0.453990   38.062010   PTP1B
H      23.034010    0.166010   38.990010   PTP1B
H      21.609010    1.066010   38.804010   PTP1B
C      25.243010    5.356010   34.359010   PTP1B
O      25.060010    4.787010   33.282010   PTP1B
N      24.780010    6.575010   34.624010   PTP1B
H      24.912010    7.051010   35.489010   PTP1B
C      24.019010    7.336010   33.639010   PTP1B
H      23.180010    6.745010   33.295010   PTP1B
C      23.574010    8.680010   34.219010   PTP1B
H      22.936010    8.479010   35.111010   PTP1B
H      24.459010    9.240010   34.596010   PTP1B
C      22.795010    9.535010   33.227010   PTP1B
H      23.363010    9.613010   32.282010   PTP1B
H      21.800010    9.095010   33.019010   PTP1B
C      22.594010   10.963010   33.699010   PTP1B
O      22.017010   11.159010   34.789010   PTP1B
O      23.011010   11.889010   32.975010   PTP1B
C      24.917010    7.588010   32.437010   PTP1B
O      24.473010    7.556010   31.290010   PTP1B
N      26.187010    7.846010   32.724010   PTP1B
H      26.539010    7.877010   33.658010   PTP1B
C      27.183010    8.107010   31.696010   PTP1B
H      26.866010    9.000010   31.171010   PTP1B
C      28.570010    8.244010   32.338010   PTP1B
H      28.563010    9.107010   33.039010   PTP1B
H      28.826010    7.341010   32.933010   PTP1B
C      29.671010    8.516010   31.357010   PTP1B
C      29.859010    9.788010   30.832010   PTP1B
H      29.212010   10.596010   31.144010   PTP1B
C      30.871010   10.034010   29.901010   PTP1B
H      31.011010   11.030010   29.505010   PTP1B
C      31.702010    8.999010   29.488010   PTP1B
H      32.490010    9.185010   28.772010   PTP1B
C      30.509010    7.489010   30.939010   PTP1B
H      30.367010    6.487010   31.320010   PTP1B
C      31.523010    7.724010   30.007010   PTP1B
H      32.164010    6.912010   29.692010   PTP1B
C      27.188010    6.972010   30.682010   PTP1B
O      26.980010    7.190010   29.493010   PTP1B
N      27.406010    5.756010   31.162010   PTP1B
H      27.555010    5.551010   32.125010   PTP1B
C      27.446010    4.589010   30.296010   PTP1B
H      28.230010    4.772010   29.572010   PTP1B
C      27.838010    3.369010   31.123010   PTP1B
H      27.086010    3.244010   31.936010   PTP1B
H      27.767010    2.451010   30.498010   PTP1B
C      29.222010    3.498010   31.726010   PTP1B
H      29.983010    3.301010   30.949010   PTP1B
H      29.381010    4.512010   32.143010   PTP1B
C      29.477010    2.485010   32.816010   PTP1B
O      28.785010    2.545010   33.854010   PTP1B
O      30.365010    1.627010   32.638010   PTP1B
C      26.158010    4.322010   29.513010   PTP1B
O      26.200010    3.674010   28.472010   PTP1B
N      25.021010    4.813010   30.000010   PTP1B
H      24.946010    5.331010   30.850010   PTP1B
C      23.751010    4.619010   29.294010   PTP1B
H      23.718010    3.590010   28.957010   PTP1B
C      22.569010    4.977010   30.192010   PTP1B
H      22.696010    6.046010   30.481010   PTP1B
H      21.627010    4.925010   29.600010   PTP1B
C      22.451010    4.142010   31.440010   PTP1B
H      22.277010    3.076010   31.178010   PTP1B
H      23.383010    4.197010   32.039010   PTP1B
C      21.282010    4.577010   32.299010   PTP1B
O      20.130010    4.530010   31.864010   PTP1B
N      21.571010    5.010010   33.523010   PTP1B
H      20.805010    5.293010   34.093010   PTP1B
H      22.518010    5.054010   33.821010   PTP1B
C      23.704010    5.510010   28.057010   PTP1B
O      23.275010    5.090010   26.981010   PTP1B
N      24.136010    6.754010   28.229010   PTP1B
H      24.469010    7.112010   29.099010   PTP1B
C      24.159010    7.720010   27.138010   PTP1B
H      23.176010    7.713010   26.684010   PTP1B
C      24.568010    9.114010   27.659010   PTP1B
H      25.602010    8.969010   28.064010   PTP1B
C      24.443010   10.138010   26.550010   PTP1B
H      24.880010   11.109010   26.864010   PTP1B
H      24.984010    9.804010   25.640010   PTP1B
H      23.378010   10.307010   26.283010   PTP1B
C      23.667010    9.500010   28.839010   PTP1B
H      22.623010    9.649010   28.483010   PTP1B
H      23.649010    8.659010   29.569010   PTP1B
C      24.107010   10.748010   29.582010   PTP1B
H      23.443010   10.932010   30.455010   PTP1B
H      25.148010   10.636010   29.954010   PTP1B
H      24.062010   11.640010   28.923010   PTP1B
C      25.146010    7.249010   26.066010   PTP1B
O      24.847010    7.306010   24.873010   PTP1B
N      26.313010    6.775010   26.505010   PTP1B
H      26.565010    6.727010   27.468010   PTP1B
C      27.362010    6.268010   25.613010   PTP1B
H      27.566010    7.025010   24.865010   PTP1B
C      28.587010    5.854010   26.435010   PTP1B
H      28.396010    6.064010   27.507010   PTP1B
H      28.784010    4.770010   26.323010   PTP1B
C      29.843010    6.610010   26.046010   PTP1B
O      29.729010    7.749010   25.544010   PTP1B
O      30.953010    6.070010   26.255010   PTP1B
C      26.817010    5.054010   24.872010   PTP1B
O      26.885010    4.966010   23.644010   PTP1B
N      26.282010    4.117010   25.647010   PTP1B
H      26.261010    4.203010   26.642010   PTP1B
C      25.687010    2.897010   25.120010   PTP1B
H      26.488010    2.270010   24.747010   PTP1B
C      24.846010    2.231010   26.210010   PTP1B
H      25.550010    1.887010   27.003010   PTP1B
H      24.193010    2.998010   26.683010   PTP1B
C      24.012010    1.042010   25.754010   PTP1B
H      23.754010    1.169010   24.678010   PTP1B
H      24.624010    0.115010   25.842010   PTP1B
C      22.731010    0.935010   26.582010   PTP1B
H      22.068010    1.791010   26.317010   PTP1B
H      22.203010    0.000010   26.285010   PTP1B
C      23.023010    0.924010   28.082010   PTP1B
H      23.551010   -0.011990   28.370010   PTP1B
H      23.663010    1.789010   28.362010   PTP1B
N      21.784010    1.004010   28.909010   PTP1B
H      22.029010    0.992010   29.920010   PTP1B
H      21.275010    1.883010   28.687010   PTP1B
H      21.172010    0.191010   28.694010   PTP1B
C      24.791010    3.239010   23.939010   PTP1B
O      25.070010    2.870010   22.800010   PTP1B
N      23.712010    3.955010   24.230010   PTP1B
H      23.488010    4.265010   25.154010   PTP1B
C      22.748010    4.357010   23.216010   PTP1B
H      22.718010    3.536010   22.512010   PTP1B
C      21.385010    4.599010   23.868010   PTP1B
H      20.709010    5.043010   23.102010   PTP1B
H      20.930010    3.633010   24.186010   PTP1B
O      21.500010    5.499010   24.957010   PTP1B
H      20.606010    5.787010   25.183010   PTP1B
C      23.175010    5.602010   22.443010   PTP1B
O      22.354010    6.227010   21.772010   PTP1B
N      24.456010    5.949010   22.538010   PTP1B
H      25.122010    5.438010   23.080010   PTP1B
C      24.974010    7.116010   21.845010   PTP1B
H      25.267010    6.778010   20.860010   PTP1B
H      25.790010    7.493010   22.446010   PTP1B
C      23.961010    8.235010   21.676010   PTP1B
O      23.621010    8.608010   20.549010   PTP1B
N      23.477010    8.774010   22.791010   PTP1B
H      23.741010    8.493010   23.714010   PTP1B
C      22.493010    9.850010   22.752010   PTP1B
H      22.305010   10.030010   21.702010   PTP1B
C      21.214010    9.407010   23.477010   PTP1B
H      20.538010   10.289010   23.556010   PTP1B
H      20.677010    8.635010   22.880010   PTP1B
O      21.493010    8.934010   24.783010   PTP1B
H      20.651010    8.887010   25.253010   PTP1B
C      23.024010   11.157010   23.350010   PTP1B
O      22.260010   11.980010   23.857010   PTP1B
N      24.337010   11.342010   23.283010   PTP1B
H      24.965010   10.681010   22.880010   PTP1B
C      24.965010   12.549010   23.805010   PTP1B
H      24.719010   12.609010   24.859010   PTP1B
C      26.479010   12.499010   23.597010   PTP1B
H      26.672010   12.032010   22.606010   PTP1B
H      26.889010   13.532010   23.552010   PTP1B
C      27.167010   11.689010   24.630010   PTP1B
C      27.739010   10.462010   24.467010   PTP1B
H      27.813010    9.940010   23.522010   PTP1B
N      28.239010   10.013010   25.667010   PTP1B
H      28.722010    9.177010   25.813010   PTP1B
C      27.997010   10.953010   26.635010   PTP1B
C      27.323010   12.028010   26.017010   PTP1B
C      26.954010   13.135010   26.796010   PTP1B
H      26.434010   13.983010   26.372010   PTP1B
C      27.262010   13.131010   28.152010   PTP1B
H      26.978010   13.976010   28.764010   PTP1B
C      28.311010   10.948010   28.002010   PTP1B
H      28.829010   10.128010   28.474010   PTP1B
C      27.936010   12.040010   28.741010   PTP1B
H      28.163010   12.061010   29.798010   PTP1B
C      24.407010   13.801010   23.149010   PTP1B
O      24.007010   14.744010   23.836010   PTP1B
N      24.389010   13.802010   21.820010   PTP1B
H      24.723010   13.033010   21.275010   PTP1B
C      23.878010   14.932010   21.058010   PTP1B
H      24.447010   15.831010   21.269010   PTP1B
C      23.959010   14.630010   19.567010   PTP1B
H      25.018010   14.462010   19.278010   PTP1B
H      23.386010   13.712010   19.314010   PTP1B
H      23.566010   15.472010   18.957010   PTP1B
C      22.436010   15.232010   21.456010   PTP1B
O      22.057010   16.391010   21.635010   PTP1B
N      21.640010   14.179010   21.600010   PTP1B
H      21.954010   13.241010   21.456010   PTP1B
C      20.240010   14.319010   21.982010   PTP1B
H      19.712010   14.954010   21.280010   PTP1B
C      19.567010   12.948010   22.004010   PTP1B
H      19.621010   12.490010   20.993010   PTP1B
H      20.077010   12.264010   22.717010   PTP1B
H      18.496010   13.022010   22.291010   PTP1B
C      20.114010   14.990010   23.349010   PTP1B
O      19.295010   15.891010   23.538010   PTP1B
N      20.928010   14.553010   24.303010   PTP1B
H      21.603010   13.827010   24.186010   PTP1B
C      20.893010   15.125010   25.642010   PTP1B
H      19.846010   15.178010   25.914010   PTP1B
C      21.692010   14.263010   26.613010   PTP1B
H      22.677010   14.107010   26.104010   PTP1B
C      21.807010   14.962010   27.969010   PTP1B
H      22.514010   14.419010   28.630010   PTP1B
H      22.187010   15.998010   27.849010   PTP1B
H      20.821010   15.006010   28.478010   PTP1B
C      21.017010   12.894010   26.735010   PTP1B
H      19.963010   13.022010   27.068010   PTP1B
H      20.989010   12.415010   25.730010   PTP1B
C      21.706010   11.933010   27.682010   PTP1B
H      21.193010   10.947010   27.672010   PTP1B
H      22.764010   11.777010   27.381010   PTP1B
H      21.689010   12.319010   28.723010   PTP1B
C      21.430010   16.551010   25.677010   PTP1B
O      20.878010   17.410010   26.368010   PTP1B
N      22.505010   16.806010   24.937010   PTP1B
H      22.991010   16.142010   24.372010   PTP1B
C      23.066010   18.148010   24.909010   PTP1B
H      23.258010   18.439010   25.935010   PTP1B
C      24.334010   18.197010   24.048010   PTP1B
H      25.146010   17.638010   24.563010   PTP1B
H      24.163010   17.700010   23.068010   PTP1B
C      24.838010   19.609010   23.824010   PTP1B
C      25.293010   20.383010   24.893010   PTP1B
H      25.322010   19.961010   25.888010   PTP1B
C      25.694010   21.708010   24.709010   PTP1B
H      26.041010   22.298010   25.544010   PTP1B
C      25.638010   22.271010   23.445010   PTP1B
O      25.992010   23.593010   23.272010   PTP1B
H      25.959010   23.779010   22.331010   PTP1B
C      24.800010   20.195010   22.553010   PTP1B
H      24.424010   19.632010   21.710010   PTP1B
C      25.195010   21.520010   22.359010   PTP1B
H      25.134010   21.959010   21.374010   PTP1B
C      22.028010   19.117010   24.353010   PTP1B
O      21.940010   20.267010   24.787010   PTP1B
N      21.234010   18.641010   23.397010   PTP1B
H      21.273010   17.709010   23.042010   PTP1B
C      20.216010   19.479010   22.780010   PTP1B
H      20.707010   20.410010   22.523010   PTP1B
C      19.671010   18.826010   21.511010   PTP1B
H      20.384010   18.015010   21.234010   PTP1B
H      18.703010   18.324010   21.741010   PTP1B
C      19.533010   19.814010   20.369010   PTP1B
H      19.090010   19.318010   19.479010   PTP1B
H      18.869010   20.655010   20.655010   PTP1B
C      20.880010   20.377010   19.927010   PTP1B
O      20.946010   21.426010   19.280010   PTP1B
N      21.962010   19.672010   20.268010   PTP1B
H      22.844010   20.037010   19.986010   PTP1B
H      21.859010   18.817010   20.766010   PTP1B
C      19.071010   19.810010   23.719010   PTP1B
O      18.520010   20.910010   23.659010   PTP1B
N      18.703010   18.863010   24.579010   PTP1B
H      19.095010   17.949010   24.651010   PTP1B
C      17.630010   19.101010   25.546010   PTP1B
H      16.756010   19.457010   25.012010   PTP1B
C      17.353010   17.843010   26.386010   PTP1B
H      18.289010   17.527010   26.890010   PTP1B
H      16.592010   18.052010   27.164010   PTP1B
C      16.872010   16.669010   25.546010   PTP1B
O      15.934010   16.856010   24.736010   PTP1B
O      17.429010   15.558010   25.707010   PTP1B
C      18.080010   20.236010   26.461010   PTP1B
O      17.339010   21.182010   26.718010   PTP1B
N      19.306010   20.124010   26.955010   PTP1B
H      19.914010   19.353010   26.779010   PTP1B
C      19.876010   21.149010   27.818010   PTP1B
H      19.241010   21.232010   28.691010   PTP1B
C      21.357010   20.833010   28.156010   PTP1B
H      21.778010   20.418010   27.206010   PTP1B
C      22.074010   22.090010   28.638010   PTP1B
H      23.165010   21.906010   28.731010   PTP1B
H      21.934010   22.926010   27.921010   PTP1B
H      21.691010   22.411010   29.630010   PTP1B
C      21.423010   19.721010   29.200010   PTP1B
H      20.915010   20.050010   30.134010   PTP1B
H      20.867010   18.834010   28.818010   PTP1B
C      22.839010   19.294010   29.525010   PTP1B
H      22.831010   18.446010   30.244010   PTP1B
H      23.370010   18.966010   28.606010   PTP1B
H      23.411010   20.128010   29.984010   PTP1B
C      19.801010   22.490010   27.088010   PTP1B
O      19.373010   23.500010   27.661010   PTP1B
N      20.214010   22.495010   25.823010   PTP1B
H      20.555010   21.674010   25.372010   PTP1B
C      20.187010   23.716010   25.026010   PTP1B
H      20.836010   24.440010   25.503010   PTP1B
C      20.654010   23.437010   23.599010   PTP1B
H      20.190010   22.467010   23.300010   PTP1B
H      20.231010   24.203010   22.912010   PTP1B
C      22.154010   23.325010   23.434010   PTP1B
H      22.640010   24.058010   24.114010   PTP1B
H      22.483010   22.322010   23.790010   PTP1B
C      22.515010   23.500010   21.975010   PTP1B
H      23.620010   23.421010   21.855010   PTP1B
H      22.030010   22.724010   21.338010   PTP1B
N      22.067010   24.798010   21.479010   PTP1B
H      21.786010   25.426010   22.213010   PTP1B
C      22.026010   25.137010   20.194010   PTP1B
N      22.406010   24.268010   19.264010   PTP1B
H      22.403010   24.521010   18.306010   PTP1B
H      22.816010   23.415010   19.594010   PTP1B
N      21.611010   26.348010   19.838010   PTP1B
H      21.498010   26.569010   18.880010   PTP1B
H      21.229010   26.919010   20.553010   PTP1B
C      18.801010   24.340010   24.978010   PTP1B
O      18.654010   25.551010   25.107010   PTP1B
N      17.786010   23.507010   24.787010   PTP1B
H      17.875010   22.517010   24.685010   PTP1B
C      16.421010   23.997010   24.710010   PTP1B
H      16.430010   24.815010   24.000010   PTP1B
C      15.486010   22.875010   24.253010   PTP1B
H      15.902010   22.444010   23.317010   PTP1B
H      15.482010   22.064010   25.011010   PTP1B
N      13.798010   24.278010   23.006010   PTP1B
C      14.089010   23.337010   23.972010   PTP1B
C      12.498010   24.518010   23.006010   PTP1B
H      11.998010   25.229010   22.343010   PTP1B
N      11.936010   23.765010   23.935010   PTP1B
H      10.962010   23.762010   24.162010   PTP1B
C      12.909010   23.015010   24.552010   PTP1B
H      12.697010   22.323010   25.355010   PTP1B
C      15.927010   24.563010   26.040010   PTP1B
O      15.302010   25.625010   26.080010   PTP1B
N      16.217010   23.848010   27.124010   PTP1B
H      16.739010   23.000010   27.093010   PTP1B
C      15.797010   24.239010   28.469010   PTP1B
H      14.748010   24.498010   28.402010   PTP1B
C      15.976010   23.054010   29.420010   PTP1B
H      17.054010   22.772010   29.424010   PTP1B
H      15.739010   23.367010   30.462010   PTP1B
C      15.148010   21.836010   29.045010   PTP1B
H      14.090010   22.013010   29.311010   PTP1B
H      15.221010   21.625010   27.960010   PTP1B
C      15.559010   20.585010   29.807010   PTP1B
O      15.564010   20.618010   31.058010   PTP1B
O      15.874010   19.565010   29.154010   PTP1B
C      16.529010   25.456010   29.034010   PTP1B
O      16.005010   26.152010   29.918010   PTP1B
N      17.733010   25.704010   28.518010   PTP1B
H      18.120010   25.134010   27.793010   PTP1B
C      18.577010   26.814010   28.962010   PTP1B
H      18.931010   26.617010   29.967010   PTP1B
C      19.815010   26.922010   28.068010   PTP1B
H      20.364010   25.956010   28.074010   PTP1B
H      19.530010   27.147010   27.017010   PTP1B
H      20.509010   27.714010   28.424010   PTP1B
C      17.851010   28.152010   29.017010   PTP1B
O      16.971010   28.432010   28.209010   PTP1B
N      18.241010   28.977010   29.981010   PTP1B
H      18.970010   28.760010   30.630010   PTP1B
C      17.635010   30.286010   30.180010   PTP1B
H      16.568010   30.110010   30.229010   PTP1B
C      18.197010   30.926010   31.446010   PTP1B
H      19.235010   31.267010   31.230010   PTP1B
H      17.606010   31.829010   31.719010   PTP1B
O      18.231010   29.991010   32.504010   PTP1B
H      18.789010   30.367010   33.197010   PTP1B
C      17.886010   31.213010   29.005010   PTP1B
O      18.731010   30.944010   28.153010   PTP1B
N      17.145010   32.313010   28.960010   PTP1B
H      16.438010   32.567010   29.615010   PTP1B
C      17.310010   33.290010   27.898010   PTP1B
H      18.355010   33.314010   27.611010   PTP1B
C      16.385010   32.971010   26.726010   PTP1B
H      16.388010   31.877010   26.546010   PTP1B
H      15.346010   33.284010   26.952010   PTP1B
C      16.827010   33.646010   25.445010   PTP1B
O      16.118010   33.506010   24.425010   PTP1B
O      17.889010   34.313010   25.457010   PTP1B
C      16.982010   34.657010   28.473010   PTP1B
O      15.849010   34.917010   28.879010   PTP1B
N      17.978010   35.529010   28.513010   PTP1B
H      18.902010   35.353010   28.178010   PTP1B
C      17.784010   36.852010   29.069010   PTP1B
H      16.712010   36.981010   29.152010   PTP1B
C      18.485010   36.940010   30.431010   PTP1B
H      19.544010   36.620010   30.317010   PTP1B
H      18.498010   37.985010   30.808010   PTP1B
C      17.888010   36.042010   31.479010   PTP1B
C      16.627010   36.310010   32.012010   PTP1B
H      16.084010   37.187010   31.687010   PTP1B
C      16.056010   35.460010   32.970010   PTP1B
H      15.076010   35.678010   33.370010   PTP1B
C      16.751010   34.326010   33.404010   PTP1B
H      16.314010   33.661010   34.135010   PTP1B
C      18.574010   34.909010   31.919010   PTP1B
H      19.562010   34.693010   31.536010   PTP1B
C      18.016010   34.050010   32.877010   PTP1B
H      18.566010   33.179010   33.205010   PTP1B
C      18.295010   37.949010   28.148010   PTP1B
O      19.060010   37.699010   27.223010   PTP1B
N      17.867010   39.190010   28.396010   PTP1B
C      16.894010   39.595010   29.425010   PTP1B
H      16.220010   38.721010   29.276010   PTP1B
H      17.209010   39.813010   30.471010   PTP1B
C      18.280010   40.338010   27.594010   PTP1B
H      18.003010   40.193010   26.556010   PTP1B
C      17.496010   41.492010   28.216010   PTP1B
H      16.789010   41.899010   27.460010   PTP1B
H      18.073010   42.033010   28.994010   PTP1B
C      16.294010   40.814010   28.809010   PTP1B
H      15.878010   41.357010   29.681010   PTP1B
H      15.529010   40.353010   28.359010   PTP1B
C      19.788010   40.578010   27.681010   PTP1B
O      20.410010   40.357010   28.723010   PTP1B
N      20.350010   41.045010   26.571010   PTP1B
H      19.811010   41.195010   25.745010   PTP1B
C      21.765010   41.376010   26.446010   PTP1B
H      22.191010   41.517010   27.432010   PTP1B
C      22.491010   40.342010   25.581010   PTP1B
H      21.919010   40.247010   24.631010   PTP1B
H      23.496010   40.726010   25.297010   PTP1B
S      22.638010   38.691010   26.293010   PTP1B
H      23.234010   38.112010   25.249010   PTP1B
C      21.780010   42.725010   25.738010   PTP1B
O      22.522010   42.934010   24.778010   PTP1B
N      20.945010   43.638010   26.214010   PTP1B
H      20.361010   43.459010   27.002010   PTP1B
C      20.837010   44.957010   25.607010   PTP1B
H      20.582010   44.792010   24.567010   PTP1B
C      19.675010   45.725010   26.249010   PTP1B
H      19.807010   45.631010   27.353010   PTP1B
H      19.774010   46.809010   26.020010   PTP1B
C      18.323010   45.157010   25.839010   PTP1B
H      18.084010   45.518010   24.815010   PTP1B
H      18.406010   44.049010   25.754010   PTP1B
C      17.215010   45.471010   26.828010   PTP1B
H      17.623010   45.438010   27.864010   PTP1B
H      16.780010   46.482010   26.648010   PTP1B
N      16.127010   44.501010   26.696010   PTP1B
H      16.145010   44.003010   25.822010   PTP1B
C      15.195010   44.279010   27.621010   PTP1B
N      15.207010   44.963010   28.758010   PTP1B
H      14.532010   44.785010   29.461010   PTP1B
H      16.002010   45.554010   28.912010   PTP1B
N      14.263010   43.352010   27.419010   PTP1B
H      13.522010   43.248010   28.067010   PTP1B
H      14.229010   42.939010   26.518010   PTP1B
C      22.108010   45.798010   25.616010   PTP1B
O      22.495010   46.335010   24.585010   PTP1B
N      22.762010   45.917010   26.763010   PTP1B
H      22.497010   45.500010   27.629010   PTP1B
C      23.980010   46.713010   26.826010   PTP1B
H      23.721010   47.721010   26.527010   PTP1B
C      24.601010   46.684010   28.221010   PTP1B
H      25.007010   45.656010   28.388010   PTP1B
C      25.732010   47.698010   28.304010   PTP1B
H      26.164010   47.711010   29.328010   PTP1B
H      26.555010   47.452010   27.601010   PTP1B
H      25.361010   48.720010   28.075010   PTP1B
C      23.548010   46.957010   29.264010   PTP1B
H      23.997010   46.978010   30.280010   PTP1B
H      23.059010   47.938010   29.078010   PTP1B
H      22.765010   46.171010   29.260010   PTP1B
C      25.031010   46.202010   25.848010   PTP1B
O      25.703010   46.994010   25.189010   PTP1B
N      25.159010   44.877010   25.760010   PTP1B
H      24.588010   44.256010   26.297010   PTP1B
C      26.132010   44.233010   24.883010   PTP1B
H      27.131010   44.585010   25.114010   PTP1B
C      26.094010   42.719010   25.072010   PTP1B
H      26.319010   42.470010   26.131010   PTP1B
H      25.088010   42.312010   24.831010   PTP1B
H      26.845010   42.208010   24.432010   PTP1B
C      25.892010   44.556010   23.428010   PTP1B
O      26.835010   44.625010   22.634010   PTP1B
N      24.628010   44.751010   23.075010   PTP1B
H      23.857010   44.722010   23.709010   PTP1B
C      24.279010   45.029010   21.691010   PTP1B
H      25.024010   44.506010   21.104010   PTP1B
C      22.910010   44.413010   21.371010   PTP1B
H      22.204010   44.754010   22.163010   PTP1B
H      22.536010   44.840010   20.414010   PTP1B
C      22.921010   42.879010   21.325010   PTP1B
H      23.233010   42.487010   22.320010   PTP1B
H      21.885010   42.515010   21.134010   PTP1B
C      23.886010   42.382010   20.248010   PTP1B
H      23.684010   42.944010   19.308010   PTP1B
H      24.923010   42.632010   20.570010   PTP1B
C      23.771010   40.883010   19.998010   PTP1B
H      24.125010   40.312010   20.885010   PTP1B
H      22.714010   40.600010   19.796010   PTP1B
N      24.593010   40.461010   18.823010   PTP1B
H      24.500010   39.436010   18.673010   PTP1B
H      24.269010   40.965010   17.973010   PTP1B
H      25.591010   40.694010   18.998010   PTP1B
C      24.321010   46.496010   21.278010   PTP1B
O      24.186010   46.806010   20.097010   PTP1B
N      24.519010   47.397010   22.237010   PTP1B
H      24.624010   47.192010   23.208010   PTP1B
C      24.599010   48.818010   21.912010   PTP1B
H      23.672010   49.088010   21.423010   PTP1B
C      24.851010   49.659010   23.160010   PTP1B
H      25.777010   49.267010   23.640010   PTP1B
H      25.082010   50.703010   22.852010   PTP1B
C      23.744010   49.667010   24.211010   PTP1B
H      23.560010   48.623010   24.563010   PTP1B
C      24.186010   50.526010   25.389010   PTP1B
H      23.379010   50.589010   26.150010   PTP1B
H      25.088010   50.093010   25.872010   PTP1B
H      24.428010   51.557010   25.054010   PTP1B
C      22.457010   50.190010   23.600010   PTP1B
H      21.640010   50.182010   24.354010   PTP1B
H      22.569010   51.232010   23.237010   PTP1B
H      22.146010   49.553010   22.744010   PTP1B
C      25.732010   49.063010   20.920010   PTP1B
O      26.834010   48.525010   21.068010   PTP1B
N      25.471010   49.878010   19.889010   PTP1B
C      24.168010   50.490010   19.563010   PTP1B
H      23.940010   49.400010   19.605010   PTP1B
H      23.938010   51.375010   20.201010   PTP1B
C      26.463010   50.203010   18.861010   PTP1B
H      26.565010   49.360010   18.188010   PTP1B
C      25.798010   51.352010   18.109010   PTP1B
H      25.786010   51.115010   17.021010   PTP1B
H      26.125010   52.396010   18.290010   PTP1B
C      24.362010   50.927010   18.117010   PTP1B
H      23.660010   51.780010   18.193010   PTP1B
H      24.252010   50.082010   17.593010   PTP1B
C      27.842010   50.574010   19.411010   PTP1B
O      28.868010   50.158010   18.864010   PTP1B
N      27.863010   51.346010   20.494010   PTP1B
H      27.034010   51.671010   20.947010   PTP1B
C      29.118010   51.781010   21.109010   PTP1B
H      29.660010   52.312010   20.336010   PTP1B
C      28.820010   52.686010   22.302010   PTP1B
H      29.767010   52.788010   22.881010   PTP1B
H      28.569010   53.705010   21.930010   PTP1B
C      27.725010   52.121010   23.189010   PTP1B
H      26.755010   52.597010   22.918010   PTP1B
H      27.626010   51.029010   22.992010   PTP1B
C      27.973010   52.352010   24.675010   PTP1B
H      27.186010   51.813010   25.251010   PTP1B
H      28.953010   51.892010   24.939010   PTP1B
C      27.980010   53.821010   25.052010   PTP1B
H      28.864010   54.333010   24.610010   PTP1B
H      27.060010   54.324010   24.681010   PTP1B
N      28.038010   53.972010   26.538010   PTP1B
H      28.044010   54.981010   26.794010   PTP1B
H      27.209010   53.512010   26.966010   PTP1B
H      28.903010   53.520010   26.898010   PTP1B
C      30.004010   50.630010   21.577010   PTP1B
O      31.220010   50.778010   21.672010   PTP1B
N      29.397010   49.485010   21.868010   PTP1B
H      28.415010   49.326010   21.775010   PTP1B
C      30.152010   48.337010   22.362010   PTP1B
H      31.080010   48.765010   22.725010   PTP1B
C      29.379010   47.655010   23.493010   PTP1B
H      28.376010   47.377010   23.101010   PTP1B
H      29.888010   46.718010   23.798010   PTP1B
C      29.184010   48.563010   24.688010   PTP1B
O      30.123010   49.238010   25.126010   PTP1B
N      27.965010   48.577010   25.236010   PTP1B
H      27.821010   49.179010   26.016010   PTP1B
H      27.237010   48.023010   24.845010   PTP1B
C      30.504010   47.302010   21.306010   PTP1B
O      31.007010   46.218010   21.629010   PTP1B
N      30.253010   47.636010   20.045010   PTP1B
H      29.866010   48.515010   19.771010   PTP1B
C      30.533010   46.717010   18.953010   PTP1B
H      29.834010   45.896010   19.051010   PTP1B
C      30.350010   47.426010   17.605010   PTP1B
H      29.760010   48.352010   17.799010   PTP1B
H      31.345010   47.761010   17.234010   PTP1B
C      29.631010   46.586010   16.549010   PTP1B
H      28.574010   46.431010   16.864010   PTP1B
H      29.612010   47.150010   15.588010   PTP1B
C      30.297010   45.231010   16.356010   PTP1B
H      31.312010   45.396010   15.926010   PTP1B
H      30.431010   44.765010   17.359010   PTP1B
C      29.471010   44.321010   15.455010   PTP1B
H      28.424010   44.252010   15.825010   PTP1B
H      29.451010   44.715010   14.415010   PTP1B
N      30.022010   42.933010   15.402010   PTP1B
H      29.435010   42.340010   14.781010   PTP1B
H      30.995010   42.959010   15.035010   PTP1B
H      30.029010   42.527010   16.360010   PTP1B
C      31.943010   46.129010   19.040010   PTP1B
O      32.116010   44.909010   19.062010   PTP1B
N      32.945010   47.002010   19.103010   PTP1B
H      32.818010   47.993010   19.120010   PTP1B
C      34.339010   46.569010   19.153010   PTP1B
H      34.401010   45.786010   18.405010   PTP1B
C      35.273010   47.731010   18.807010   PTP1B
H      36.285010   47.310010   18.621010   PTP1B
H      34.942010   48.227010   17.872010   PTP1B
C      35.383010   48.745010   19.930010   PTP1B
O      36.224010   48.612010   20.820010   PTP1B
N      34.534010   49.773010   19.888010   PTP1B
H      34.602010   50.453010   20.613010   PTP1B
H      33.887010   49.854010   19.137010   PTP1B
C      34.776010   45.975010   20.477010   PTP1B
O      35.953010   45.653010   20.650010   PTP1B
N      33.847010   45.837010   21.419010   PTP1B
H      32.897010   46.113010   21.292010   PTP1B
C      34.193010   45.260010   22.710010   PTP1B
H      35.270010   45.294010   22.825010   PTP1B
C      33.537010   46.055010   23.841010   PTP1B
H      32.442010   46.070010   23.622010   PTP1B
H      33.650010   45.502010   24.799010   PTP1B
C      34.054010   47.477010   23.934010   PTP1B
H      35.156010   47.463010   23.788010   PTP1B
H      33.647010   48.067010   23.081010   PTP1B
C      33.651010   48.174010   25.232010   PTP1B
H      32.544010   48.304010   25.255010   PTP1B
H      33.960010   47.584010   26.126010   PTP1B
N      34.296010   49.483010   25.340010   PTP1B
H      34.594010   49.852010   24.452010   PTP1B
C      34.486010   50.147010   26.478010   PTP1B
N      34.080010   49.638010   27.638010   PTP1B
H      34.199010   50.145010   28.480010   PTP1B
H      33.536010   48.797010   27.588010   PTP1B
N      35.102010   51.324010   26.459010   PTP1B
H      35.322010   51.780010   27.310010   PTP1B
H      35.506010   51.605010   25.598010   PTP1B
C      33.795010   43.792010   22.771010   PTP1B
O      34.029010   43.118010   23.765010   PTP1B
N      33.210010   43.290010   21.691010   PTP1B
H      33.016010   43.808010   20.859010   PTP1B
C      32.795010   41.893010   21.644010   PTP1B
H      33.072010   41.459010   22.599010   PTP1B
C      31.294010   41.779010   21.355010   PTP1B
H      31.103010   42.242010   20.362010   PTP1B
H      30.994010   40.713010   21.289010   PTP1B
C      30.449010   42.502010   22.383010   PTP1B
O      30.547010   42.236010   23.583010   PTP1B
N      29.608010   43.421010   21.920010   PTP1B
H      29.054010   43.912010   22.587010   PTP1B
H      29.571010   43.616010   20.945010   PTP1B
C      33.564010   41.162010   20.569010   PTP1B
O      33.708010   41.657010   19.464010   PTP1B
N      34.054010   39.976010   20.896010   PTP1B
H      33.927010   39.586010   21.805010   PTP1B
C      34.805010   39.177010   19.943010   PTP1B
H      35.404010   39.832010   19.321010   PTP1B
C      35.681010   38.167010   20.696010   PTP1B
H      36.424010   38.765010   21.276010   PTP1B
H      35.065010   37.630010   21.451010   PTP1B
C      36.436010   37.188010   19.815010   PTP1B
H      35.702010   36.647010   19.177010   PTP1B
H      37.082010   37.760010   19.109010   PTP1B
C      37.300010   36.271010   20.672010   PTP1B
H      36.662010   35.764010   21.432010   PTP1B
H      37.807010   35.493010   20.055010   PTP1B
N      38.356010   37.012010   21.357010   PTP1B
H      38.152010   37.185010   22.327010   PTP1B
C      39.475010   37.421010   20.769010   PTP1B
N      39.678010   37.151010   19.491010   PTP1B
H      40.518010   37.427010   19.045010   PTP1B
H      39.010010   36.546010   19.054010   PTP1B
N      40.385010   38.106010   21.451010   PTP1B
H      41.173010   38.481010   20.984010   PTP1B
H      40.135010   38.396010   22.365010   PTP1B
C      33.833010   38.461010   19.013010   PTP1B
O      34.052010   38.383010   17.805010   PTP1B
N      32.750010   37.943010   19.577010   PTP1B
H      32.537010   37.992010   20.551010   PTP1B
C      31.776851   37.223988   18.725753   PTP1B
H      32.206694   37.089877   17.734544   PTP1B
C      31.617038   35.802853   19.258398   PTP1B
H      31.280603   35.845258   20.290097   PTP1B
H      30.862599   35.277892   18.677308   PTP1B
C      32.919611   35.031495   19.158537   PTP1B
C      33.456621   34.731731   17.889327   PTP1B
H      32.934501   35.027173   16.989563   PTP1B
C      34.681447   34.051511   17.776194   PTP1B
H      35.101839   33.824126   16.807486   PTP1B
C      35.382692   33.687234   18.939235   PTP1B
O      36.588590   33.077775   18.843132   PTP1B
H      37.012738   33.115819   19.711873   PTP1B
C      33.624065   34.669936   20.321377   PTP1B
H      33.223613   34.922298   21.294810   PTP1B
C      34.856931   34.000348   20.209524   PTP1B
H      35.411777   33.739128   21.093019   PTP1B
C      30.453635   37.954947   18.424745   PTP1B
O      30.054672   38.905247   19.094490   PTP1B
N      29.788677   37.506256   17.347511   PTP1B
H      30.192979   36.683452   16.918411   PTP1B
C      28.478439   37.949605   16.816423   PTP1B
H      28.506597   39.016347   16.605268   PTP1B
C      28.243280   37.158911   15.505637   PTP1B
H      28.992207   37.469936   14.775271   PTP1B
H      28.414968   36.102163   15.711319   PTP1B
C      26.848471   37.303570   14.862693   PTP1B
H      26.073847   37.036740   15.582288   PTP1B
H      26.702422   38.343107   14.567735   PTP1B
C      26.672577   36.404612   13.624512   PTP1B
H      25.715053   36.647946   13.159663   PTP1B
H      27.469914   36.614209   12.908472   PTP1B
N      26.690118   34.973043   13.980525   PTP1B
H      27.060322   34.690519   14.889201   PTP1B
C      26.259014   33.925314   13.306083   PTP1B
N      25.737218   34.011955   12.114072   PTP1B
H      25.413169   33.185563   11.646205   PTP1B
H      25.655852   34.911412   11.680535   PTP1B
N      26.357514   32.753721   13.855440   PTP1B
H      26.041661   31.907284   13.426693   PTP1B
H      26.753297   32.751322   14.803978   PTP1B
C      27.337841   37.721762   17.816458   PTP1B
O      26.381944   38.496196   17.883724   PTP1B
N      27.456655   36.613892   18.522912   PTP1B
H      28.300133   36.088222   18.309849   PTP1B
C      26.452617   35.724083   19.103999   PTP1B
H      25.501417   36.245658   19.209561   PTP1B
C      26.251334   34.535108   18.134597   PTP1B
H      25.796521   33.695005   18.660241   PTP1B
H      25.537672   34.860343   17.374968   PTP1B
C      27.518599   34.051075   17.401796   PTP1B
O      28.652948   34.320653   17.862497   PTP1B
O      27.357043   33.569052   16.258023   PTP1B
C      26.851010   35.243010   20.513010   PTP1B
O      26.103010   34.491010   21.147010   PTP1B
N      27.953010   35.761010   21.053010   PTP1B
H      28.609010   36.354010   20.593010   PTP1B
C      28.281010   35.465010   22.452010   PTP1B
H      27.492010   34.847010   22.861010   PTP1B
C      29.633010   34.779010   22.592010   PTP1B
H      30.414010   35.497010   22.240010   PTP1B
C      29.882010   34.427010   24.067010   PTP1B
H      30.849010   33.890010   24.177010   PTP1B
H      29.934010   35.336010   24.702010   PTP1B
H      29.077010   33.767010   24.455010   PTP1B
C      29.661010   33.531010   21.733010   PTP1B
H      30.626010   32.994010   21.852010   PTP1B
H      28.838010   32.841010   22.020010   PTP1B
H      29.547010   33.781010   20.658010   PTP1B
C      28.306010   36.755010   23.245010   PTP1B
O      29.269010   37.518010   23.192010   PTP1B
N      27.234010   36.991010   23.987010   PTP1B
H      26.454010   36.371010   24.070010   PTP1B
C      27.109010   38.212010   24.762010   PTP1B
H      28.105010   38.631010   24.816010   PTP1B
C      26.099010   39.136010   24.081010   PTP1B
H      25.078010   38.733010   24.272010   PTP1B
H      26.139010   40.154010   24.532010   PTP1B
O      26.332010   39.172010   22.687010   PTP1B
H      25.555010   39.575010   22.280010   PTP1B
C      26.660010   37.931010   26.185010   PTP1B
O      25.982010   36.940010   26.451010   PTP1B
N      27.037010   38.807010   27.123010   PTP1B
C      28.010010   39.899010   26.924010   PTP1B
H      29.073010   39.670010   26.683010   PTP1B
H      27.545010   40.496010   26.106010   PTP1B
C      26.674010   38.672010   28.539010   PTP1B
H      26.771010   37.638010   28.850010   PTP1B
C      27.710010   39.550010   29.237010   PTP1B
H      28.635010   38.955010   29.406010   PTP1B
H      27.051010   40.111010   29.931010   PTP1B
C      27.927010   40.659010   28.233010   PTP1B
H      28.999010   40.884010   28.063010   PTP1B
H      27.110010   41.410010   28.333010   PTP1B
C      25.243010   39.152010   28.829010   PTP1B
O      24.869010   40.235010   28.403010   PTP1B
N      24.443010   38.361010   29.542010   PTP1B
H      24.675010   37.453010   29.888010   PTP1B
C      23.095010   38.809010   29.877010   PTP1B
H      22.569010   39.072010   28.968010   PTP1B
C      22.375010   37.807010   30.781010   PTP1B
H      22.992010   37.627010   31.688010   PTP1B
H      21.397010   38.208010   31.124010   PTP1B
C      22.163010   36.463010   30.149010   PTP1B
C      21.747010   36.361010   28.833010   PTP1B
H      21.561010   37.259010   28.260010   PTP1B
C      21.561010   35.122010   28.246010   PTP1B
H      21.242010   35.054010   27.215010   PTP1B
C      21.791010   33.967010   28.983010   PTP1B
H      21.656010   32.997010   28.527010   PTP1B
C      22.388010   35.305010   30.875010   PTP1B
H      22.691010   35.367010   31.911010   PTP1B
C      22.204010   34.060010   30.300010   PTP1B
H      22.382010   33.167010   30.882010   PTP1B
C      23.318010   40.094010   30.648010   PTP1B
O      24.331010   40.230010   31.342010   PTP1B
N      22.393010   41.042010   30.539010   PTP1B
H      21.558010   41.000010   29.996010   PTP1B
C      22.541010   42.304010   31.257010   PTP1B
H      23.527010   42.678010   31.007010   PTP1B
C      21.432010   43.287010   30.866010   PTP1B
H      20.445010   42.826010   31.074010   PTP1B
H      21.512010   44.221010   31.457010   PTP1B
C      21.461010   43.643010   29.410010   PTP1B
O      22.547010   44.006010   28.919010   PTP1B
O      20.395010   43.563010   28.761010   PTP1B
C      22.503010   42.144010   32.768010   PTP1B
O      23.214010   42.840010   33.491010   PTP1B
N      21.673010   41.223010   33.242010   PTP1B
H      21.122010   40.607010   32.681010   PTP1B
C      21.504010   41.041010   34.675010   PTP1B
H      21.305010   42.036010   35.053010   PTP1B
C      20.283010   40.150010   34.935010   PTP1B
H      19.895010   40.389010   35.949010   PTP1B
H      19.480010   40.402010   34.211010   PTP1B
N      21.085010   37.993010   35.969010   PTP1B
C      20.569010   38.680010   34.893010   PTP1B
C      21.184010   36.710010   35.666010   PTP1B
H      21.564010   35.940010   36.342010   PTP1B
N      20.756010   36.542010   34.428010   PTP1B
H      20.739010   35.671010   33.938010   PTP1B
C      20.369010   37.759010   33.921010   PTP1B
H      19.993010   37.883010   32.915010   PTP1B
C      22.703010   40.506010   35.436010   PTP1B
O      22.839010   40.761010   36.631010   PTP1B
N      23.570010   39.769010   34.753010   PTP1B
H      23.499010   39.558010   33.778010   PTP1B
C      24.738010   39.191010   35.405010   PTP1B
H      24.660010   39.514010   36.435010   PTP1B
C      24.689010   37.668010   35.285010   PTP1B
H      25.651010   37.259010   35.671010   PTP1B
H      23.878010   37.254010   35.926010   PTP1B
O      24.531010   37.280010   33.933010   PTP1B
H      24.729010   36.336010   33.884010   PTP1B
C      26.081010   39.691010   34.873010   PTP1B
O      27.123010   39.163010   35.254010   PTP1B
N      26.071010   40.709010   34.012010   PTP1B
H      25.232010   41.157010   33.712010   PTP1B
C      27.321010   41.222010   33.460010   PTP1B
H      27.904010   40.376010   33.117010   PTP1B
C      27.053010   42.171010   32.284010   PTP1B
H      28.005010   42.230010   31.704010   PTP1B
H      26.305010   41.713010   31.599010   PTP1B
C      26.642010   43.578010   32.677010   PTP1B
H      25.951010   43.515010   33.546010   PTP1B
H      27.538010   44.127010   33.047010   PTP1B
C      26.048010   44.338010   31.495010   PTP1B
H      26.779010   44.345010   30.654010   PTP1B
H      25.101010   43.868010   31.141010   PTP1B
N      25.712010   45.725010   31.829010   PTP1B
H      24.750010   45.845010   32.098010   PTP1B
C      26.569010   46.740010   31.790010   PTP1B
N      27.826010   46.536010   31.421010   PTP1B
H      28.477010   47.282010   31.414010   PTP1B
H      28.101010   45.581010   31.289010   PTP1B
N      26.173010   47.955010   32.145010   PTP1B
H      26.784010   48.726010   32.034010   PTP1B
H      25.204010   48.079010   32.314010   PTP1B
C      28.166010   41.938010   34.506010   PTP1B
O      27.671010   42.353010   35.558010   PTP1B
N      29.457010   42.058010   34.213010   PTP1B
H      29.869010   41.695010   33.380010   PTP1B
C      30.394010   42.739010   35.094010   PTP1B
H      29.974010   42.750010   36.092010   PTP1B
C      31.809010   42.130010   34.998010   PTP1B
H      32.036010   42.120010   33.902010   PTP1B
C      32.784010   42.953010   35.818010   PTP1B
H      33.827010   42.621010   35.634010   PTP1B
H      32.720010   44.028010   35.547010   PTP1B
H      32.574010   42.852010   36.904010   PTP1B
C      31.792010   40.673010   35.462010   PTP1B
H      31.113010   40.078010   34.811010   PTP1B
H      32.815010   40.246010   35.348010   PTP1B
C      31.371010   40.485010   36.898010   PTP1B
H      31.437010   39.413010   37.182010   PTP1B
H      32.029010   41.067010   37.579010   PTP1B
H      30.323010   40.817010   37.052010   PTP1B
C      30.463010   44.187010   34.630010   PTP1B
O      30.604010   44.456010   33.440010   PTP1B
N      30.354010   45.122010   35.560010   PTP1B
H      30.226010   44.946010   36.535010   PTP1B
C      30.419010   46.524010   35.191010   PTP1B
H      30.356010   46.576010   34.111010   PTP1B
C      29.289010   47.313010   35.858010   PTP1B
H      29.408010   47.189010   36.959010   PTP1B
H      29.431010   48.397010   35.648010   PTP1B
C      27.882010   46.891010   35.479010   PTP1B
H      27.782010   46.912010   34.370010   PTP1B
H      27.718010   45.839010   35.808010   PTP1B
C      26.871010   47.840010   36.116010   PTP1B
H      27.071010   47.884010   37.211010   PTP1B
H      27.046010   48.861010   35.704010   PTP1B
C      25.428010   47.433010   35.870010   PTP1B
H      24.738010   48.267010   36.127010   PTP1B
H      25.274010   47.166010   34.801010   PTP1B
N      25.017010   46.253010   36.685010   PTP1B
H      24.025010   46.011010   36.486010   PTP1B
H      25.624010   45.441010   36.451010   PTP1B
H      25.121010   46.478010   37.695010   PTP1B
C      31.754010   47.128010   35.597010   PTP1B
O      32.147010   47.054010   36.766010   PTP1B
N      32.456010   47.703010   34.623010   PTP1B
H      32.180010   47.728010   33.664010   PTP1B
C      33.725010   48.362010   34.897010   PTP1B
H      34.346010   47.724010   35.513010   PTP1B
C      34.376010   48.852010   33.610010   PTP1B
H      33.683010   49.595010   33.153010   PTP1B
H      35.303010   49.412010   33.864010   PTP1B
C      34.675010   47.770010   32.581010   PTP1B
H      33.746010   47.179010   32.393010   PTP1B
C      35.131010   48.415010   31.287010   PTP1B
H      35.400010   47.639010   30.538010   PTP1B
H      34.324010   49.048010   30.859010   PTP1B
H      36.023010   49.054010   31.460010   PTP1B
C      35.726010   46.830010   33.122010   PTP1B
H      35.939010   46.024010   32.386010   PTP1B
H      36.679010   47.357010   33.329010   PTP1B
H      35.376010   46.356010   34.064010   PTP1B
C      33.337010   49.563010   35.730010   PTP1B
O      32.321010   50.197010   35.463010   PTP1B
N      34.137010   49.877010   36.740010   PTP1B
H      34.969010   49.380010   36.982010   PTP1B
C      33.846010   51.012010   37.599010   PTP1B
H      32.770010   51.039010   37.719010   PTP1B
C      34.536010   50.845010   38.956010   PTP1B
H      35.626010   50.729010   38.773010   PTP1B
H      34.403010   51.770010   39.555010   PTP1B
N      34.508010   49.368010   41.001010   PTP1B
C      34.067010   49.652010   39.727010   PTP1B
C      33.933010   48.256010   41.426010   PTP1B
H      34.110010   47.801010   42.404010   PTP1B
N      33.135010   47.809010   40.473010   PTP1B
H      32.591010   46.972010   40.523010   PTP1B
C      33.200010   48.663010   39.400010   PTP1B
H      32.641010   48.505010   38.489010   PTP1B
C      34.258010   52.330010   36.965010   PTP1B
O      35.048010   53.076010   37.532010   PTP1B
N      33.727010   52.612010   35.781010   PTP1B
H      33.110010   52.010010   35.278010   PTP1B
C      34.022010   53.872010   35.109010   PTP1B
H      34.420010   54.555010   35.849010   PTP1B
C      35.045010   53.679010   33.980010   PTP1B
H      35.375010   54.697010   33.667010   PTP1B
H      35.949010   53.170010   34.385010   PTP1B
C      34.550010   52.940010   32.756010   PTP1B
H      34.323010   51.882010   33.008010   PTP1B
H      33.621010   53.404010   32.366010   PTP1B
C      35.593010   52.910010   31.647010   PTP1B
O      36.661010   52.308010   31.794010   PTP1B
N      35.289010   53.570010   30.532010   PTP1B
H      35.964010   53.552010   29.800010   PTP1B
H      34.428010   54.063010   30.468010   PTP1B
C      32.730010   54.480010   34.571010   PTP1B
O      31.871010   53.779010   34.031010   PTP1B
N      32.597010   55.790010   34.744010   PTP1B
H      33.290010   56.358010   35.178010   PTP1B
C      31.414010   56.525010   34.311010   PTP1B
H      30.547010   56.000010   34.691010   PTP1B
C      31.466010   57.948010   34.875010   PTP1B
H      32.313010   58.484010   34.388010   PTP1B
H      30.546010   58.503010   34.583010   PTP1B
C      31.648010   58.002010   36.388010   PTP1B
H      30.664010   57.905010   36.882010   PTP1B
H      32.313010   57.187010   36.737010   PTP1B
C      32.219010   59.328010   36.869010   PTP1B
O      33.333010   59.690010   36.431010   PTP1B
O      31.559010   60.001010   37.689010   PTP1B
C      31.282010   56.578010   32.792010   PTP1B
O      30.183010   56.759010   32.269010   PTP1B
N      32.401010   56.420010   32.091010   PTP1B
H      33.307010   56.268010   32.478010   PTP1B
C      32.404010   56.457010   30.630010   PTP1B
H      31.916010   57.378010   30.332010   PTP1B
C      33.844010   56.368010   30.114010   PTP1B
H      34.471010   57.109010   30.650010   PTP1B
H      34.263010   55.359010   30.298010   PTP1B
C      33.953010   56.672010   28.629010   PTP1B
O      33.611010   57.806010   28.229010   PTP1B
O      34.380010   55.776010   27.866010   PTP1B
C      31.571010   55.310010   30.057010   PTP1B
O      30.350010   55.410010   29.935010   PTP1B
N      32.245010   54.226010   29.695010   PTP1B
H      33.239010   54.143010   29.761010   PTP1B
C      31.575010   53.048010   29.162010   PTP1B
H      30.504010   53.218010   29.192010   PTP1B
C      32.132010   52.685010   27.789010   PTP1B
H      32.014010   53.572010   27.129010   PTP1B
H      33.217010   52.464010   27.859010   PTP1B
C      31.397010   51.524010   27.155010   PTP1B
O      30.796010   50.704010   27.849010   PTP1B
N      31.458010   51.434010   25.833010   PTP1B
H      30.969010   50.680010   25.402010   PTP1B
H      31.953010   52.120010   25.309010   PTP1B
C      31.892010   51.933010   30.145010   PTP1B
O      33.053010   51.540010   30.271010   PTP1B
N      30.880010   51.421010   30.842010   PTP1B
H      29.920010   51.682010   30.776010   PTP1B
C      31.117010   50.365010   31.823010   PTP1B
H      32.139010   50.494010   32.161010   PTP1B
C      30.126010   50.489010   32.986010   PTP1B
H      30.502010   49.905010   33.850010   PTP1B
H      30.021010   51.547010   33.299010   PTP1B
C      28.743010   49.950010   32.644010   PTP1B
O      28.417010   49.827010   31.447010   PTP1B
O      27.971010   49.656010   33.577010   PTP1B
C      31.022010   48.963010   31.235010   PTP1B
O      30.935010   47.988010   31.975010   PTP1B
N      31.058010   48.848010   29.914010   PTP1B
H      31.165010   49.604010   29.270010   PTP1B
C      30.936010   47.540010   29.294010   PTP1B
H      30.318010   46.995010   29.998010   PTP1B
C      30.203010   47.652010   27.953010   PTP1B
H      29.230010   48.166010   28.112010   PTP1B
H      30.788010   48.268010   27.236010   PTP1B
C      29.907010   46.293010   27.353010   PTP1B
C      28.955010   45.449010   27.926010   PTP1B
H      28.385010   45.784010   28.781010   PTP1B
C      28.734010   44.161010   27.430010   PTP1B
H      27.998010   43.516010   27.886010   PTP1B
C      29.469010   43.704010   26.350010   PTP1B
O      29.270010   42.426010   25.868010   PTP1B
H      29.814010   42.326010   25.084010   PTP1B
C      30.629010   45.818010   26.262010   PTP1B
H      31.396010   46.434010   25.812010   PTP1B
C      30.419010   44.525010   25.756010   PTP1B
H      31.011010   44.172010   24.925010   PTP1B
C      32.198010   46.706010   29.062010   PTP1B
O      33.254010   47.210010   28.662010   PTP1B
N      32.046010   45.408010   29.317010   PTP1B
H      31.193010   45.044010   29.685010   PTP1B
C      33.075010   44.404010   29.094010   PTP1B
H      33.573010   44.594010   28.152010   PTP1B
C      34.059010   44.207010   30.276010   PTP1B
H      34.608010   45.180010   30.348010   PTP1B
C      33.304010   43.779010   31.541010   PTP1B
H      33.980010   43.789010   32.422010   PTP1B
H      32.463010   44.472010   31.754010   PTP1B
H      32.893010   42.753010   31.431010   PTP1B
C      35.083010   43.123010   29.887010   PTP1B
H      34.576010   42.135010   29.815010   PTP1B
H      35.491010   43.358010   28.877010   PTP1B
C      36.260010   42.980010   30.825010   PTP1B
H      36.972010   42.220010   30.437010   PTP1B
H      36.802010   43.945010   30.924010   PTP1B
H      35.928010   42.657010   31.834010   PTP1B
C      32.279010   43.131010   28.919010   PTP1B
O      31.301010   42.913010   29.624010   PTP1B
N      32.681010   42.301010   27.968010   PTP1B
H      33.467010   42.457010   27.371010   PTP1B
C      31.976010   41.057010   27.721010   PTP1B
H      30.921010   41.272010   27.855010   PTP1B
C      32.301010   40.558010   26.314010   PTP1B
H      32.100010   41.389010   25.603010   PTP1B
H      33.378010   40.305010   26.234010   PTP1B
C      31.453010   39.378010   25.908010   PTP1B
O      31.362010   38.383010   26.642010   PTP1B
N      30.825010   39.470010   24.731010   PTP1B
H      30.253010   38.702010   24.456010   PTP1B
H      30.915010   40.294010   24.181010   PTP1B
C      32.374010   40.008010   28.769010   PTP1B
O      33.182010   39.123010   28.494010   PTP1B
N      31.790010   40.108010   29.963010   PTP1B
H      31.129010   40.829010   30.167010   PTP1B
C      32.067010   39.178010   31.064010   PTP1B
H      32.331010   38.201010   30.674010   PTP1B
C      33.227010   39.694010   31.900010   PTP1B
H      34.130010   39.796010   31.261010   PTP1B
H      32.997010   40.694010   32.329010   PTP1B
H      33.472010   39.000010   32.733010   PTP1B
C      30.835010   38.970010   31.957010   PTP1B
O      30.072010   39.907010   32.207010   PTP1B
N      30.656010   37.750010   32.453010   PTP1B
H      31.267010   36.975010   32.289010   PTP1B
C      29.513010   37.440010   33.304010   PTP1B
H      29.030010   38.392010   33.482010   PTP1B
C      28.599010   36.442010   32.586010   PTP1B
H      29.104010   35.449010   32.584010   PTP1B
H      27.643010   36.321010   33.144010   PTP1B
O      28.370010   36.843010   31.252010   PTP1B
H      27.987010   36.086010   30.790010   PTP1B
C      29.906010   36.862010   34.677010   PTP1B
O      30.877010   36.110010   34.791010   PTP1B
N      29.144010   37.213010   35.714010   PTP1B
H      28.370010   37.840010   35.649010   PTP1B
C      29.386010   36.697010   37.058010   PTP1B
H      30.410010   36.347010   37.097010   PTP1B
C      29.090010   37.759010   38.118010   PTP1B
H      29.836010   38.576010   37.983010   PTP1B
H      28.096010   38.212010   37.908010   PTP1B
C      29.154010   37.284010   39.582010   PTP1B
H      28.360010   36.516010   39.746010   PTP1B
C      30.531010   36.698010   39.917010   PTP1B
H      30.580010   36.404010   40.987010   PTP1B
H      30.734010   35.798010   39.298010   PTP1B
H      31.332010   37.444010   39.726010   PTP1B
C      28.866010   38.456010   40.492010   PTP1B
H      28.888010   38.133010   41.556010   PTP1B
H      29.616010   39.264010   40.370010   PTP1B
H      27.860010   38.877010   40.278010   PTP1B
C      28.479010   35.494010   37.297010   PTP1B
O      27.252010   35.629010   37.368010   PTP1B
N      29.081010   34.316010   37.402010   PTP1B
H      30.067010   34.185010   37.318010   PTP1B
C      28.334010   33.089010   37.654010   PTP1B
H      27.295010   33.289010   37.427010   PTP1B
C      28.920010   31.901010   36.863010   PTP1B
H      30.028010   32.055010   36.907010   PTP1B
C      28.429010   30.599010   37.467010   PTP1B
H      28.959010   29.734010   37.015010   PTP1B
H      28.617010   30.574010   38.561010   PTP1B
H      27.340010   30.467010   37.295010   PTP1B
C      28.520010   31.984010   35.382010   PTP1B
H      28.867010   31.072010   34.847010   PTP1B
H      27.408010   32.006010   35.309010   PTP1B
C      29.047010   33.207010   34.624010   PTP1B
H      28.661010   33.211010   33.582010   PTP1B
H      28.720010   34.146010   35.120010   PTP1B
H      30.156010   33.200010   34.579010   PTP1B
C      28.407010   32.772010   39.150010   PTP1B
O      29.428010   32.293010   39.627010   PTP1B
N      27.317010   33.039010   39.875010   PTP1B
H      26.483010   33.413010   39.472010   PTP1B
C      27.258010   32.805010   41.319010   PTP1B
H      28.291010   32.747010   41.641010   PTP1B
C      26.530010   33.952010   42.013010   PTP1B
H      25.502010   33.996010   41.584010   PTP1B
H      26.408010   33.704010   43.091010   PTP1B
C      27.166010   35.316010   41.866010   PTP1B
H      28.135010   35.327010   42.414010   PTP1B
H      27.391010   35.497010   40.790010   PTP1B
C      26.242010   36.398010   42.426010   PTP1B
H      26.784010   37.371010   42.401010   PTP1B
H      25.362010   36.488010   41.747010   PTP1B
C      25.792010   36.065010   43.840010   PTP1B
H      25.210010   36.909010   44.273010   PTP1B
H      25.150010   35.157010   43.842010   PTP1B
N      26.954010   35.808010   44.726010   PTP1B
H      26.626010   35.584010   45.688010   PTP1B
H      27.505010   35.008010   44.353010   PTP1B
H      27.559010   36.654010   44.757010   PTP1B
C      26.577010   31.509010   41.740010   PTP1B
O      25.359010   31.396010   41.666010   PTP1B
N      27.357010   30.540010   42.199010   PTP1B
H      28.351010   30.593010   42.271010   PTP1B
C      26.790010   29.282010   42.647010   PTP1B
H      25.821010   29.157010   42.178010   PTP1B
C      27.715010   28.124010   42.279010   PTP1B
H      28.690010   28.314010   42.786010   PTP1B
H      27.316010   27.180010   42.714010   PTP1B
C      27.941010   27.992010   40.780010   PTP1B
H      28.628010   28.787010   40.422010   PTP1B
H      28.417010   27.012010   40.559010   PTP1B
S      26.416010   28.116010   39.808010   PTP1B
C      25.830010   26.453010   39.887010   PTP1B
H      24.881010   26.340010   39.320010   PTP1B
H      26.572010   25.748010   39.455010   PTP1B
H      25.638010   26.146010   40.938010   PTP1B
C      26.565010   29.368010   44.154010   PTP1B
O      27.470010   29.158010   44.965010   PTP1B
N      25.329010   29.707010   44.500010   PTP1B
H      24.618010   29.867010   43.821010   PTP1B
C      24.884010   29.879010   45.877010   PTP1B
H      25.455010   30.699010   46.295010   PTP1B
C      23.390010   30.243010   45.856010   PTP1B
H      23.253010   31.110010   45.170010   PTP1B
H      22.804010   29.407010   45.412010   PTP1B
C      22.747010   30.615010   47.190010   PTP1B
H      22.619010   29.705010   47.804010   PTP1B
H      23.373010   31.343010   47.743010   PTP1B
C      21.349010   31.202010   47.003010   PTP1B
O      20.522010   30.571010   46.307010   PTP1B
O      21.077010   32.295010   47.549010   PTP1B
C      25.135010   28.656010   46.759010   PTP1B
O      25.768010   28.765010   47.808010   PTP1B
N      24.654010   27.492010   46.335010   PTP1B
H      24.154010   27.336010   45.488010   PTP1B
C      24.843010   26.292010   47.141010   PTP1B
H      24.452010   26.505010   48.128010   PTP1B
C      24.088010   25.107010   46.554010   PTP1B
H      23.056010   25.443010   46.303010   PTP1B
H      24.553010   24.803010   45.589010   PTP1B
C      24.030010   23.940010   47.517010   PTP1B
H      25.044010   23.729010   47.903010   PTP1B
H      23.355010   24.160010   48.368010   PTP1B
C      23.570010   22.664010   46.860010   PTP1B
O      22.871010   22.742010   45.826010   PTP1B
O      23.902010   21.584010   47.388010   PTP1B
C      26.305010   25.902010   47.309010   PTP1B
O      26.725010   25.523010   48.394010   PTP1B
N      27.078010   25.983010   46.235010   PTP1B
H      26.756010   26.283010   45.337010   PTP1B
C      28.487010   25.628010   46.306010   PTP1B
H      28.628010   24.750010   46.926010   PTP1B
C      29.015010   25.327010   44.913010   PTP1B
H      28.446010   24.480010   44.474010   PTP1B
H      28.894010   26.205010   44.242010   PTP1B
H      30.089010   25.044010   44.935010   PTP1B
C      29.305010   26.745010   46.949010   PTP1B
O      30.410010   26.516010   47.430010   PTP1B
N      28.745010   27.951010   46.972010   PTP1B
H      27.829010   28.138010   46.621010   PTP1B
C      29.434010   29.120010   47.522010   PTP1B
H      28.829010   29.998010   47.331010   PTP1B
C      29.702010   28.955010   49.018010   PTP1B
H      29.575010   27.872010   49.250010   PTP1B
H      30.769010   29.196010   49.230010   PTP1B
C      28.769010   29.780010   49.888010   PTP1B
H      29.314010   30.640010   50.334010   PTP1B
H      27.927010   30.184010   49.288010   PTP1B
C      28.214010   28.976010   51.037010   PTP1B
O      27.343010   28.123010   50.849010   PTP1B
N      28.726010   29.226010   52.236010   PTP1B
H      28.367010   28.695010   52.998010   PTP1B
H      29.422010   29.928010   52.340010   PTP1B
C      30.739010   29.288010   46.760010   PTP1B
O      31.833010   29.274010   47.322010   PTP1B
N      30.585010   29.451010   45.455010   PTP1B
H      29.672010   29.467010   45.053010   PTP1B
C      31.694010   29.612010   44.549010   PTP1B
H      32.526010   30.099010   45.043010   PTP1B
C      32.024010   28.265010   43.918010   PTP1B
H      31.904010   27.502010   44.724010   PTP1B
H      31.262010   28.019010   43.146010   PTP1B
C      33.411010   28.144010   43.357010   PTP1B
H      33.410010   27.350010   42.578010   PTP1B
H      33.669010   29.087010   42.823010   PTP1B
C      34.418010   27.903010   44.457010   PTP1B
H      35.027010   28.824010   44.610010   PTP1B
H      33.918010   27.642010   45.419010   PTP1B
N      35.278010   26.787010   44.084010   PTP1B
H      35.182010   26.519010   43.119010   PTP1B
C      36.105010   26.182010   44.927010   PTP1B
N      36.188010   26.594010   46.192010   PTP1B
H      36.821010   26.165010   46.822010   PTP1B
H      35.686010   27.431010   46.420010   PTP1B
N      36.824010   25.147010   44.525010   PTP1B
H      37.374010   24.645010   45.177010   PTP1B
H      36.623010   24.784010   43.625010   PTP1B
C      31.211010   30.565010   43.472010   PTP1B
O      30.102010   30.427010   42.964010   PTP1B
N      32.041010   31.536010   43.127010   PTP1B
H      32.943010   31.686010   43.532010   PTP1B
C      31.687010   32.493010   42.093010   PTP1B
H      30.776010   32.142010   41.626010   PTP1B
C      31.581010   33.903010   42.681010   PTP1B
H      32.520010   34.115010   43.242010   PTP1B
H      31.509010   34.659010   41.866010   PTP1B
O      30.487010   34.008010   43.571010   PTP1B
H      30.604010   34.827010   44.069010   PTP1B
C      32.779010   32.470010   41.030010   PTP1B
O      33.940010   32.174010   41.328010   PTP1B
N      32.408010   32.761010   39.789010   PTP1B
H      31.470010   32.966010   39.514010   PTP1B
C      33.378010   32.802010   38.705010   PTP1B
H      34.338010   33.068010   39.132010   PTP1B
C      33.407010   31.492010   37.898010   PTP1B
H      32.522010   31.459010   37.226010   PTP1B
H      34.311010   31.448010   37.253010   PTP1B
C      33.350010   30.192010   38.671010   PTP1B
C      32.137010   29.686010   39.135010   PTP1B
H      31.231010   30.262010   39.008010   PTP1B
C      32.067010   28.441010   39.790010   PTP1B
H      31.121010   28.060010   40.146010   PTP1B
C      33.225010   27.702010   39.985010   PTP1B
O      33.152010   26.488010   40.638010   PTP1B
H      34.027010   26.095010   40.615010   PTP1B
C      34.506010   29.430010   38.883010   PTP1B
H      35.470010   29.813010   38.576010   PTP1B
C      34.453010   28.190010   39.535010   PTP1B
H      35.363010   27.633010   39.703010   PTP1B
C      32.988010   33.918010   37.749010   PTP1B
O      31.809010   34.223010   37.587010   PTP1B
N      33.983010   34.543010   37.136010   PTP1B
H      34.954010   34.380010   37.299010   PTP1B
C      33.710010   35.560010   36.134010   PTP1B
H      32.641010   35.706010   36.044010   PTP1B
C      34.521010   36.849010   36.330010   PTP1B
H      35.554010   36.495010   36.578010   PTP1B
C      34.407010   37.720010   35.088010   PTP1B
H      35.108010   38.579010   35.147010   PTP1B
H      34.660010   37.142010   34.174010   PTP1B
H      33.377010   38.120010   34.976010   PTP1B
C      34.013010   37.615010   37.545010   PTP1B
H      32.980010   37.983010   37.353010   PTP1B
H      33.958010   36.919010   38.413010   PTP1B
C      34.894010   38.780010   37.925010   PTP1B
H      34.512010   39.268010   38.848010   PTP1B
H      35.934010   38.439010   38.117010   PTP1B
H      34.916010   39.542010   37.118010   PTP1B
C      34.175010   34.910010   34.842010   PTP1B
O      35.356010   34.596010   34.692010   PTP1B
N      33.243010   34.666010   33.929010   PTP1B
H      32.270010   34.853010   34.045010   PTP1B
C      33.590010   34.086010   32.643010   PTP1B
H      34.606010   33.715010   32.687010   PTP1B
C      32.602010   32.995010   32.237010   PTP1B
H      31.626010   33.241010   32.715010   PTP1B
H      32.430010   33.053010   31.139010   PTP1B
C      32.960010   31.555010   32.621010   PTP1B
H      33.950010   31.301010   32.171010   PTP1B
C      33.045010   31.416010   34.136010   PTP1B
H      33.257010   30.363010   34.420010   PTP1B
H      33.856010   32.057010   34.543010   PTP1B
H      32.088010   31.717010   34.612010   PTP1B
C      31.915010   30.605010   32.034010   PTP1B
H      32.166010   29.552010   32.285010   PTP1B
H      30.902010   30.813010   32.433010   PTP1B
H      31.882010   30.699010   30.927010   PTP1B
C      33.562010   35.222010   31.650010   PTP1B
O      32.597010   35.987010   31.585010   PTP1B
N      34.640010   35.347010   30.891010   PTP1B
H      35.438010   34.746010   30.925010   PTP1B
C      34.739010   36.414010   29.915010   PTP1B
H      33.724010   36.684010   29.655010   PTP1B
C      35.567010   37.572010   30.492010   PTP1B
H      35.086010   37.843010   31.463010   PTP1B
O      35.478010   38.700010   29.625010   PTP1B
H      36.023010   39.381010   30.033010   PTP1B
C      37.026010   37.162010   30.637010   PTP1B
H      37.608010   37.951010   31.158010   PTP1B
H      37.109010   36.228010   31.232010   PTP1B
H      37.492010   36.984010   29.644010   PTP1B
C      35.390010   35.898010   28.640010   PTP1B
O      35.908010   34.789010   28.612010   PTP1B
N      35.347010   36.687010   27.576010   PTP1B
H      34.914010   37.586010   27.549010   PTP1B
C      35.959010   36.273010   26.315010   PTP1B
H      35.838010   35.202010   26.204010   PTP1B
C      35.393010   37.093010   25.156010   PTP1B
H      36.045010   36.897010   24.274010   PTP1B
H      34.383010   36.706010   24.888010   PTP1B
C      35.370010   38.572010   25.485010   PTP1B
H      34.629010   38.779010   26.287010   PTP1B
H      36.364010   38.910010   25.844010   PTP1B
C      34.971010   39.448010   24.325010   PTP1B
O      34.075010   39.114010   23.549010   PTP1B
N      35.622010   40.598010   24.212010   PTP1B
H      35.365010   41.188010   23.452010   PTP1B
H      36.340010   40.826010   24.861010   PTP1B
C      37.450010   36.557010   26.421010   PTP1B
O      37.881010   37.270010   27.331010   PTP1B
N      38.232010   35.998010   25.505010   PTP1B
H      37.918010   35.380010   24.785010   PTP1B
C      39.652010   36.279010   25.514010   PTP1B
H      40.173010   35.689010   24.773010   PTP1B
H      40.064010   36.204010   26.511010   PTP1B
C      39.719010   37.730010   25.089010   PTP1B
O      39.181010   38.072010   24.040010   PTP1B
N      40.351010   38.612010   25.881010   PTP1B
C      41.122010   38.335010   27.103010   PTP1B
H      40.686010   38.258010   28.125010   PTP1B
H      41.581010   37.365010   26.801010   PTP1B
C      40.440010   40.029010   25.526010   PTP1B
H      39.467010   40.480010   25.684010   PTP1B
C      41.365010   40.605010   26.603010   PTP1B
H      40.760010   40.861010   27.502010   PTP1B
H      41.906010   41.511010   26.263010   PTP1B
C      42.150010   39.421010   27.065010   PTP1B
H      42.560010   39.546010   28.086010   PTP1B
H      42.985010   39.233010   26.351010   PTP1B
C      40.902010   40.328010   24.115010   PTP1B
O      41.614010   39.543010   23.487010   PTP1B
N      40.467010   41.482010   23.629010   PTP1B
H      39.894010   42.102010   24.160010   PTP1B
C      40.777010   41.955010   22.290010   PTP1B
H      41.177010   41.112010   21.742010   PTP1B
C      39.523010   42.550010   21.666010   PTP1B
H      39.143010   43.328010   22.368010   PTP1B
H      39.803010   43.088010   20.733010   PTP1B
C      38.413010   41.547010   21.395010   PTP1B
H      38.301010   40.865010   22.272010   PTP1B
C      37.093010   42.281010   21.156010   PTP1B
H      36.285010   41.559010   20.910010   PTP1B
H      36.791010   42.848010   22.063010   PTP1B
H      37.189010   42.996010   20.311010   PTP1B
C      38.808010   40.705010   20.193010   PTP1B
H      38.024010   39.947010   19.979010   PTP1B
H      38.935010   41.325010   19.283010   PTP1B
H      39.763010   40.171010   20.389010   PTP1B
C      41.850010   43.019010   22.336010   PTP1B
O      42.104010   43.615010   23.384010   PTP1B
N      42.474010   43.297010   21.184010   PTP1B
C      42.168010   42.738010   19.854010   PTP1B
H      42.531010   41.755010   20.231010   PTP1B
H      41.235010   43.162010   19.417010   PTP1B
C      43.532010   44.302010   21.087010   PTP1B
H      44.459010   43.921010   21.500010   PTP1B
C      43.663010   44.516010   19.578010   PTP1B
H      44.716010   44.320010   19.274010   PTP1B
H      42.954010   45.276010   19.190010   PTP1B
C      43.365010   43.163010   19.031010   PTP1B
H      42.815010   43.444010   18.112010   PTP1B
H      44.154010   42.561010   19.158010   PTP1B
C      43.153010   45.580010   21.814010   PTP1B
O      44.004010   46.246010   22.410010   PTP1B
N      41.868010   45.908010   21.799010   PTP1B
H      41.135010   45.378010   21.375010   PTP1B
C      41.429010   47.138010   22.441010   PTP1B
H      42.350010   47.699010   22.556010   PTP1B
C      40.496010   47.887010   21.480010   PTP1B
H      39.916010   47.129010   20.909010   PTP1B
H      39.770010   48.503010   22.049010   PTP1B
C      41.256010   48.754010   20.480010   PTP1B
O      42.091010   49.588010   20.858010   PTP1B
N      40.966010   48.562010   19.194010   PTP1B
H      41.461010   49.111010   18.526010   PTP1B
H      40.300010   47.871010   18.931010   PTP1B
C      40.784010   47.010010   23.834010   PTP1B
O      40.459010   48.019010   24.461010   PTP1B
N      40.620010   45.789010   24.332010   PTP1B
H      40.894010   44.937010   23.887010   PTP1B
C      39.995010   45.609010   25.632010   PTP1B
H      39.790010   46.613010   25.977010   PTP1B
C      38.726010   44.749010   25.511010   PTP1B
H      38.317010   44.652010   26.546010   PTP1B
O      39.079010   43.442010   25.049010   PTP1B
H      38.248010   42.960010   24.983010   PTP1B
C      37.740010   45.378010   24.531010   PTP1B
H      36.778010   44.823010   24.527010   PTP1B
H      37.526010   46.429010   24.818010   PTP1B
H      38.147010   45.376010   23.497010   PTP1B
C      40.900010   44.968010   26.677010   PTP1B
O      40.420010   44.454010   27.686010   PTP1B
N      42.207010   44.993010   26.446010   PTP1B
H      42.637010   45.400010   25.642010   PTP1B
C      43.138010   44.397010   27.403010   PTP1B
H      42.745010   43.419010   27.654010   PTP1B
C      44.536010   44.282010   26.795010   PTP1B
H      44.791010   45.276010   26.363010   PTP1B
H      45.283010   44.096010   27.598010   PTP1B
S      44.648010   43.041010   25.491010   PTP1B
H      45.923010   43.259010   25.163010   PTP1B
C      43.189010   45.217010   28.683010   PTP1B
O      43.337010   44.665010   29.770010   PTP1B
N      43.067010   46.534010   28.552010   PTP1B
H      42.967010   47.002010   27.675010   PTP1B
C      43.074010   47.391010   29.724010   PTP1B
H      43.155010   48.414010   29.384010   PTP1B
H      43.883010   47.071010   30.367010   PTP1B
C      41.777010   47.256010   30.501010   PTP1B
O      41.748010   47.447010   31.716010   PTP1B
N      40.695010   46.943010   29.790010   PTP1B
H      40.702010   46.819010   28.799010   PTP1B
C      39.386010   46.752010   30.413010   PTP1B
H      39.220010   47.546010   31.131010   PTP1B
C      38.290010   46.623010   29.347010   PTP1B
H      38.543010   45.755010   28.700010   PTP1B
H      37.321010   46.391010   29.837010   PTP1B
N      37.554010   47.771010   27.226010   PTP1B
C      38.151010   47.826010   28.468010   PTP1B
C      37.568010   48.974010   26.680010   PTP1B
H      37.164010   49.212010   25.693010   PTP1B
N      38.151010   49.808010   27.523010   PTP1B
H      38.311010   50.780010   27.353010   PTP1B
C      38.524010   49.116010   28.649010   PTP1B
H      39.030010   49.581010   29.484010   PTP1B
C      39.459010   45.454010   31.193010   PTP1B
O      38.970010   45.348010   32.319010   PTP1B
N      40.084010   44.462010   30.569010   PTP1B
H      40.490010   44.543010   29.660010   PTP1B
C      40.227010   43.155010   31.176010   PTP1B
H      39.223010   42.806010   31.386010   PTP1B
C      40.955010   42.213010   30.217010   PTP1B
H      40.331010   42.064010   29.309010   PTP1B
H      41.920010   42.650010   29.882010   PTP1B
C      41.203010   40.845010   30.776010   PTP1B
C      42.370010   40.571010   31.476010   PTP1B
H      43.110010   41.348010   31.607010   PTP1B
C      42.604010   39.302010   32.009010   PTP1B
H      43.515010   39.105010   32.557010   PTP1B
C      41.658010   38.291010   31.839010   PTP1B
H      41.826010   37.307010   32.254010   PTP1B
C      40.265010   39.828010   30.612010   PTP1B
H      39.359010   40.013010   30.051010   PTP1B
C      40.486010   38.559010   31.138010   PTP1B
H      39.746010   37.783010   31.000010   PTP1B
C      40.954010   43.249010   32.508010   PTP1B
O      40.482010   42.708010   33.507010   PTP1B
N      42.080010   43.955010   32.548010   PTP1B
H      42.490010   44.439010   31.779010   PTP1B
C      42.813010   44.059010   33.804010   PTP1B
H      42.803010   43.074010   34.254010   PTP1B
C      44.274010   44.447010   33.549010   PTP1B
H      44.280010   45.312010   32.849010   PTP1B
H      44.743010   44.795010   34.495010   PTP1B
C      45.019010   43.315010   32.928010   PTP1B
C      45.408010   43.200010   31.628010   PTP1B
H      45.303010   43.981010   30.887010   PTP1B
N      45.987010   41.967010   31.414010   PTP1B
H      46.375010   41.646010   30.577010   PTP1B
C      45.981010   41.264010   32.590010   PTP1B
C      45.381010   42.085010   33.568010   PTP1B
C      45.251010   41.595010   34.879010   PTP1B
H      44.794010   42.181010   35.665010   PTP1B
C      45.718010   40.316010   35.166010   PTP1B
H      45.621010   39.928010   36.170010   PTP1B
C      46.452010   39.973010   32.879010   PTP1B
H      46.912010   39.345010   32.132010   PTP1B
C      46.311010   39.520010   34.169010   PTP1B
H      46.664010   38.529010   34.417010   PTP1B
C      42.153010   45.002010   34.791010   PTP1B
O      42.350010   44.879010   36.005010   PTP1B
N      41.363010   45.941010   34.285010   PTP1B
H      41.180010   46.103010   33.319010   PTP1B
C      40.670010   46.853010   35.179010   PTP1B
H      41.361010   47.271010   35.901010   PTP1B
C      39.916010   47.929010   34.411010   PTP1B
H      40.659010   48.660010   34.016010   PTP1B
H      39.425010   47.481010   33.518010   PTP1B
C      38.902010   48.645010   35.284010   PTP1B
H      38.140010   47.924010   35.632010   PTP1B
H      39.392010   49.110010   36.162010   PTP1B
C      38.140010   49.715010   34.543010   PTP1B
O      38.297010   49.806010   33.306010   PTP1B
O      37.377010   50.455010   35.199010   PTP1B
C      39.667010   46.013010   35.949010   PTP1B
O      39.460010   46.216010   37.151010   PTP1B
N      39.040010   45.066010   35.252010   PTP1B
H      39.184010   44.879010   34.282010   PTP1B
C      38.059010   44.203010   35.890010   PTP1B
H      37.329010   44.839010   36.376010   PTP1B
C      37.388010   43.304010   34.854010   PTP1B
H      36.785010   43.968010   34.191010   PTP1B
H      38.166010   42.841010   34.207010   PTP1B
C      36.481010   42.246010   35.451010   PTP1B
H      37.070010   41.538010   36.072010   PTP1B
H      35.729010   42.729010   36.113010   PTP1B
S      35.621010   41.295010   34.180010   PTP1B
C      36.965010   40.311010   33.499010   PTP1B
H      36.602010   39.659010   32.676010   PTP1B
H      37.768010   40.962010   33.090010   PTP1B
H      37.417010   39.658010   34.277010   PTP1B
C      38.728010   43.363010   36.970010   PTP1B
O      38.253010   43.313010   38.106010   PTP1B
N      39.828010   42.703010   36.616010   PTP1B
H      40.236010   42.711010   35.707010   PTP1B
C      40.539010   41.887010   37.586010   PTP1B
H      39.889010   41.078010   37.894010   PTP1B
C      41.857010   41.325010   37.005010   PTP1B
H      42.314010   42.124010   36.371010   PTP1B
C      42.805010   40.968010   38.134010   PTP1B
H      43.740010   40.527010   37.727010   PTP1B
H      43.092010   41.862010   38.726010   PTP1B
H      42.341010   40.223010   38.815010   PTP1B
C      41.565010   40.073010   36.152010   PTP1B
H      42.508010   39.636010   35.761010   PTP1B
H      41.046010   39.300010   36.759010   PTP1B
H      40.924010   40.321010   35.281010   PTP1B
C      40.836010   42.732010   38.822010   PTP1B
O      40.619010   42.290010   39.945010   PTP1B
N      41.311010   43.956010   38.615010   PTP1B
H      41.488010   44.347010   37.715010   PTP1B
C      41.612010   44.832010   39.736010   PTP1B
H      42.245010   44.284010   40.424010   PTP1B
C      42.298010   46.124010   39.269010   PTP1B
H      43.241010   45.841010   38.751010   PTP1B
H      41.661010   46.640010   38.519010   PTP1B
C      42.642010   47.025010   40.414010   PTP1B
C      41.804010   47.900010   41.057010   PTP1B
H      40.795010   48.123010   40.738010   PTP1B
N      42.418010   48.412010   42.178010   PTP1B
H      42.020010   49.024010   42.827010   PTP1B
C      43.678010   47.885010   42.275010   PTP1B
C      43.859010   47.010010   41.175010   PTP1B
C      45.081010   46.338010   41.038010   PTP1B
H      45.273010   45.666010   40.212010   PTP1B
C      46.073010   46.554010   41.994010   PTP1B
H      47.022010   46.044010   41.900010   PTP1B
C      44.675010   48.101010   43.232010   PTP1B
H      44.536010   48.767010   44.070010   PTP1B
C      45.862010   47.427010   43.077010   PTP1B
H      46.648010   47.575010   43.804010   PTP1B
C      40.341010   45.186010   40.491010   PTP1B
O      40.267010   45.014010   41.706010   PTP1B
N      39.341010   45.680010   39.770010   PTP1B
H      39.364010   45.817010   38.784010   PTP1B
C      38.085010   46.074010   40.394010   PTP1B
H      38.333010   46.830010   41.128010   PTP1B
C      37.170010   46.718010   39.358010   PTP1B
H      37.359010   46.228010   38.375010   PTP1B
H      36.107010   46.502010   39.607010   PTP1B
C      37.393010   48.206010   39.232010   PTP1B
H      36.856010   48.730010   40.044010   PTP1B
H      38.472010   48.452010   39.290010   PTP1B
C      36.844010   48.780010   37.947010   PTP1B
O      36.012010   48.117010   37.300010   PTP1B
O      37.245010   49.904010   37.589010   PTP1B
C      37.354010   44.961010   41.123010   PTP1B
O      36.746010   45.205010   42.157010   PTP1B
N      37.423010   43.741010   40.602010   PTP1B
H      37.917010   43.503010   39.768010   PTP1B
C      36.749010   42.617010   41.247010   PTP1B
H      35.872010   43.028010   41.732010   PTP1B
C      36.330010   41.571010   40.210010   PTP1B
H      37.259010   41.244010   39.688010   PTP1B
H      35.935010   40.671010   40.733010   PTP1B
C      35.329010   42.084010   39.186010   PTP1B
H      35.802010   42.846010   38.530010   PTP1B
H      34.968010   41.257010   38.541010   PTP1B
C      34.128010   42.760010   39.827010   PTP1B
O      33.424010   42.165010   40.648010   PTP1B
N      33.886010   44.010010   39.450010   PTP1B
H      33.104010   44.463010   39.868010   PTP1B
H      34.466010   44.442010   38.768010   PTP1B
C      37.601010   41.955010   42.323010   PTP1B
O      37.136010   41.051010   43.021010   PTP1B
N      38.843010   42.414010   42.463010   PTP1B
H      39.221010   43.148010   41.901010   PTP1B
C      39.753010   41.869010   43.462010   PTP1B
H      40.690010   42.404010   43.363010   PTP1B
C      39.171010   42.041010   44.871010   PTP1B
H      38.216010   41.467010   44.904010   PTP1B
H      39.852010   41.557010   45.606010   PTP1B
C      38.895010   43.491010   45.262010   PTP1B
H      39.842010   44.073010   45.196010   PTP1B
H      38.181010   43.934010   44.530010   PTP1B
C      38.340010   43.578010   46.687010   PTP1B
H      37.510010   42.842010   46.787010   PTP1B
H      39.146010   43.270010   47.393010   PTP1B
C      37.852010   44.984010   47.028010   PTP1B
H      37.006010   45.275010   46.366010   PTP1B
H      37.505010   45.032010   48.084010   PTP1B
N      38.915010   46.010010   46.864010   PTP1B
H      38.542010   46.951010   47.104010   PTP1B
H      39.714010   45.785010   47.490010   PTP1B
H      39.244010   46.012010   45.877010   PTP1B
C      40.041010   40.399010   43.206010   PTP1B
O      40.126010   39.596010   44.138010   PTP1B
N      40.193010   40.042010   41.940010   PTP1B
H      40.126010   40.658010   41.155010   PTP1B
C      40.483010   38.659010   41.589010   PTP1B
H      39.836010   38.052010   42.209010   PTP1B
C      40.247010   38.432010   40.099010   PTP1B
H      40.753010   39.252010   39.540010   PTP1B
H      40.716010   37.476010   39.773010   PTP1B
O      38.863010   38.455010   39.788010   PTP1B
H      38.789010   38.532010   38.828010   PTP1B
C      41.925010   38.289010   41.937010   PTP1B
O      42.843010   39.103010   41.805010   PTP1B
N      42.105010   37.054010   42.386010   PTP1B
H      41.335010   36.429010   42.491010   PTP1B
C      43.412010   36.543010   42.747010   PTP1B
H      44.084010   37.374010   42.928010   PTP1B
C      43.274010   35.639010   43.973010   PTP1B
H      43.130010   36.316010   44.849010   PTP1B
H      42.340010   35.041010   43.891010   PTP1B
C      44.456010   34.728010   44.280010   PTP1B
H      44.160010   34.025010   45.089010   PTP1B
H      44.663010   34.090010   43.390010   PTP1B
C      45.711010   35.501010   44.616010   PTP1B
H      46.128010   35.952010   43.686010   PTP1B
H      45.505010   36.317010   45.348010   PTP1B
N      46.710010   34.631010   45.220010   PTP1B
H      46.324010   33.772010   45.575010   PTP1B
C      48.002010   34.927010   45.301010   PTP1B
N      48.446010   36.074010   44.812010   PTP1B
H      49.411010   36.296010   44.843010   PTP1B
H      47.784010   36.624010   44.298010   PTP1B
N      48.853010   34.072010   45.861010   PTP1B
H      49.798010   34.334010   45.997010   PTP1B
H      48.462010   33.281010   46.313010   PTP1B
C      43.988010   35.765010   41.566010   PTP1B
O      45.186010   35.828010   41.293010   PTP1B
N      43.122010   35.041010   40.861010   PTP1B
H      42.142010   34.996010   41.053010   PTP1B
C      43.577010   34.249010   39.733010   PTP1B
H      43.395010   33.224010   40.026010   PTP1B
H      44.623010   34.500010   39.620010   PTP1B
C      42.894010   34.484010   38.402010   PTP1B
O      41.774010   34.976010   38.350010   PTP1B
N      43.600010   34.149010   37.322010   PTP1B
H      44.529010   33.794010   37.386010   PTP1B
C      43.092010   34.267010   35.961010   PTP1B
H      42.024010   34.444010   35.984010   PTP1B
C      43.854010   35.321010   35.131010   PTP1B
H      44.947010   35.131010   35.266010   PTP1B
C      43.487010   35.176010   33.668010   PTP1B
H      43.999010   35.955010   33.063010   PTP1B
H      43.794010   34.189010   33.264010   PTP1B
H      42.392010   35.294010   33.524010   PTP1B
C      43.509010   36.716010   35.597010   PTP1B
H      44.026010   37.477010   34.975010   PTP1B
H      42.414010   36.891010   35.526010   PTP1B
H      43.820010   36.876010   36.650010   PTP1B
C      43.316010   32.908010   35.309010   PTP1B
O      44.444010   32.410010   35.270010   PTP1B
N      42.245010   32.305010   34.812010   PTP1B
H      41.319010   32.673010   34.837010   PTP1B
C      42.357010   31.015010   34.172010   PTP1B
H      43.361010   30.657010   34.360010   PTP1B
C      41.313010   30.022010   34.759010   PTP1B
H      40.300010   30.469010   34.608010   PTP1B
C      41.387010   28.688010   34.033010   PTP1B
H      40.668010   27.966010   34.478010   PTP1B
H      41.129010   28.791010   32.959010   PTP1B
H      42.406010   28.253010   34.114010   PTP1B
C      41.568010   29.829010   36.244010   PTP1B
H      40.856010   29.092010   36.672010   PTP1B
H      42.602010   29.459010   36.418010   PTP1B
H      41.440010   30.781010   36.801010   PTP1B
C      42.178010   31.104010   32.660010   PTP1B
O      41.121010   31.498010   32.171010   PTP1B
N      43.238010   30.767010   31.930010   PTP1B
H      44.121010   30.508010   32.316010   PTP1B
C      43.190010   30.750010   30.489010   PTP1B
H      42.258010   31.205010   30.178010   PTP1B
C      44.433010   31.466010   29.961010   PTP1B
H      44.586010   32.366010   30.602010   PTP1B
H      45.325010   30.819010   30.115010   PTP1B
C      44.288010   31.892010   28.498010   PTP1B
H      44.726010   31.123010   27.827010   PTP1B
H      43.210010   31.988010   28.242010   PTP1B
S      45.108010   33.456010   28.158010   PTP1B
C      46.080010   32.922010   26.741010   PTP1B
H      46.702010   33.755010   26.350010   PTP1B
H      46.761010   32.087010   27.016010   PTP1B
H      45.424010   32.570010   25.916010   PTP1B
C      43.178010   29.313010   30.012010   PTP1B
O      43.975010   28.485010   30.433010   PTP1B
N      42.228010   28.996010   29.134010   PTP1B
H      41.581010   29.648010   28.744010   PTP1B
C      42.057010   27.628010   28.662010   PTP1B
H      42.804010   27.044010   29.184010   PTP1B
C      40.636010   27.157010   29.000010   PTP1B
H      39.930010   27.827010   28.457010   PTP1B
H      40.482010   26.139010   28.577010   PTP1B
C      40.266010   27.170010   30.487010   PTP1B
H      40.481010   28.184010   30.903010   PTP1B
C      38.791010   26.849010   30.675010   PTP1B
H      38.535010   26.812010   31.756010   PTP1B
H      38.157010   27.624010   30.193010   PTP1B
H      38.543010   25.864010   30.226010   PTP1B
C      41.139010   26.171010   31.215010   PTP1B
H      40.904010   26.173010   32.302010   PTP1B
H      40.983010   25.140010   30.839010   PTP1B
H      42.213010   26.430010   31.091010   PTP1B
C      42.306010   27.466010   27.174010   PTP1B
O      41.823010   26.526010   26.536010   PTP1B
N      43.060010   28.391010   26.608010   PTP1B
H      43.475010   29.167010   27.081010   PTP1B
C      43.345010   28.331010   25.186010   PTP1B
H      43.431010   27.282010   24.923010   PTP1B
C      42.271010   29.083010   24.410010   PTP1B
H      42.421010   28.871010   23.329010   PTP1B
H      41.264010   28.710010   24.686010   PTP1B
C      42.353010   30.576010   24.613010   PTP1B
O      42.403010   31.056010   25.738010   PTP1B
N      42.373010   31.317010   23.522010   PTP1B
H      42.438010   32.304010   23.640010   PTP1B
H      42.353010   30.885010   22.626010   PTP1B
C      44.685010   28.975010   24.939010   PTP1B
O      45.306010   29.522010   25.850010   PTP1B
N      45.126010   28.908010   23.692010   PTP1B
H      44.605010   28.445010   22.979010   PTP1B
C      46.385010   29.501010   23.295010   PTP1B
H      46.939010   29.813010   24.172010   PTP1B
C      47.180010   28.504010   22.464010   PTP1B
H      46.467010   28.073010   21.721010   PTP1B
H      47.951010   29.044010   21.871010   PTP1B
C      47.766010   27.395010   23.331010   PTP1B
H      48.492010   27.848010   24.042010   PTP1B
H      46.956010   26.964010   23.964010   PTP1B
C      48.375010   26.284010   22.498010   PTP1B
H      48.975010   26.728010   21.670010   PTP1B
H      49.040010   25.631010   23.110010   PTP1B
N      47.357010   25.407010   21.922010   PTP1B
H      46.827010   24.907010   22.616010   PTP1B
C      47.130010   25.262010   20.620010   PTP1B
N      47.851010   25.941010   19.734010   PTP1B
H      47.669010   25.856010   18.764010   PTP1B
H      48.477010   26.630010   20.106010   PTP1B
N      46.177010   24.431010   20.204010   PTP1B
H      46.063010   24.255010   19.237010   PTP1B
H      45.751010   23.857010   20.891010   PTP1B
C      46.074010   30.756010   22.511010   PTP1B
O      44.963010   30.911010   22.000010   PTP1B
N      47.040010   31.665010   22.454010   PTP1B
H      47.934010   31.552010   22.880010   PTP1B
C      46.865010   32.923010   21.750010   PTP1B
H      46.043010   33.457010   22.209010   PTP1B
C      48.147010   33.763010   21.809010   PTP1B
H      48.992010   33.114010   21.471010   PTP1B
C      48.038010   34.950010   20.895010   PTP1B
H      48.952010   35.578010   20.968010   PTP1B
H      47.933010   34.642010   19.834010   PTP1B
H      47.165010   35.579010   21.171010   PTP1B
C      48.373010   34.232010   23.235010   PTP1B
H      49.275010   34.877010   23.298010   PTP1B
H      47.499010   34.816010   23.597010   PTP1B
H      48.526010   33.373010   23.921010   PTP1B
C      46.478010   32.642010   20.311010   PTP1B
O      45.599010   33.294010   19.754010   PTP1B
N      47.129010   31.658010   19.710010   PTP1B
H      47.863010   31.121010   20.120010   PTP1B
C      46.799010   31.280010   18.346010   PTP1B
H      45.924010   31.845010   18.050010   PTP1B
C      47.964010   31.526010   17.392010   PTP1B
H      48.153010   32.625010   17.387010   PTP1B
H      48.884010   31.054010   17.803010   PTP1B
C      47.665010   31.046010   15.974010   PTP1B
H      47.394939   29.991195   16.008548   PTP1B
H      46.808726   31.601313   15.597472   PTP1B
S      49.005637   31.191761   14.766588   PTP1B
C      49.175832   32.992151   14.626696   PTP1B
H      49.955172   33.223867   13.899509   PTP1B
H      48.235311   33.427619   14.290810   PTP1B
H      49.456892   33.417317   15.590175   PTP1B
C      46.412757   29.788019   18.383232   PTP1B
O      47.138446   28.976475   18.960156   PTP1B
N      45.293232   29.420034   17.754039   PTP1B
H      44.765585   30.141845   17.275717   PTP1B
C      44.873963   28.020116   17.538844   PTP1B
H      45.719970   27.353328   17.714256   PTP1B
C      43.744362   27.586472   18.483916   PTP1B
H      42.847936   28.164785   18.272453   PTP1B
H      43.515888   26.541010   18.283479   PTP1B
C      44.123408   27.722025   19.963161   PTP1B
H      45.063509   27.194944   20.126164   PTP1B
H      44.270986   28.776918   20.202782   PTP1B
C      43.066791   27.150193   20.911505   PTP1B
O      41.932325   26.838716   20.481243   PTP1B
O      43.355432   27.062107   22.126841   PTP1B
C      44.434860   27.858142   16.083161   PTP1B
O      43.627396   28.662768   15.603190   PTP1B
N      45.046452   26.889744   15.386585   PTP1B
H      45.458954   26.166063   15.976328   PTP1B
C      45.130016   26.721784   13.920263   PTP1B
H      46.122926   26.329253   13.700855   PTP1B
C      44.125547   25.653179   13.450509   PTP1B
H      43.225546   25.697673   14.067442   PTP1B
H      43.844160   25.830568   12.411054   PTP1B
C      44.776815   24.262834   13.543209   PTP1B
H      45.519703   24.166611   12.749672   PTP1B
H      45.289204   24.164252   14.499981   PTP1B
C      43.755444   23.130032   13.420203   PTP1B
H      43.025074   23.235481   14.225415   PTP1B
H      43.244830   23.194664   12.458131   PTP1B
C      44.480856   21.783874   13.545995   PTP1B
H      45.118863   21.633219   12.670386   PTP1B
H      45.120614   21.825969   14.432761   PTP1B
N      43.519744   20.668666   13.695831   PTP1B
H      43.986632   19.782947   13.857227   PTP1B
H      42.959635   20.842237   14.532272   PTP1B
H      42.903543   20.589905   12.902360   PTP1B
C      45.042906   28.036159   13.130255   PTP1B
O      43.970022   28.493666   12.739749   PTP1B
N      46.216029   28.635631   12.903464   PTP1B
H      47.029630   28.185696   13.291742   PTP1B
C      46.453046   29.781691   12.013415   PTP1B
H      46.290917   29.464342   10.982453   PTP1B
H      47.494186   30.093006   12.102529   PTP1B
C      45.578750   31.015664   12.256450   PTP1B
O      45.359604   31.795150   11.336440   PTP1B
N      45.074198   31.217678   13.477639   PTP1B
H      45.253131   30.526803   14.190189   PTP1B
C      44.172264   32.329805   13.786243   PTP1B
H      44.425691   33.168857   13.136316   PTP1B
C      42.719440   31.932544   13.464483   PTP1B
H      42.061931   32.768806   13.705692   PTP1B
H      42.641465   31.739665   12.392949   PTP1B
O      42.276564   30.777956   14.164751   PTP1B
H      42.884382   30.048379   13.937550   PTP1B
C      44.308010   32.819010   15.229010   PTP1B
O      44.282010   32.022010   16.164010   PTP1B
N      44.334010   34.134010   15.401010   PTP1B
H      44.374010   34.793010   14.653010   PTP1B
C      44.305010   34.733010   16.721010   PTP1B
H      45.080010   34.251010   17.303010   PTP1B
C      44.553010   36.240010   16.627010   PTP1B
H      43.931010   36.624010   15.786010   PTP1B
H      44.163010   36.729010   17.547010   PTP1B
C      45.994010   36.718010   16.383010   PTP1B
H      46.275010   37.407010   17.215010   PTP1B
C      46.969010   35.536010   16.345010   PTP1B
H      47.999010   35.887010   16.121010   PTP1B
H      46.985010   35.010010   17.324010   PTP1B
H      46.673010   34.808010   15.560010   PTP1B
C      46.046010   37.503010   15.086010   PTP1B
H      47.077010   37.874010   14.900010   PTP1B
H      45.751010   36.880010   14.218010   PTP1B
H      45.365010   38.380010   15.134010   PTP1B
C      42.974010   34.456010   17.410010   PTP1B
O      41.906010   34.770010   16.886010   PTP1B
N      43.061010   33.859010   18.593010   PTP1B
H      43.942010   33.622010   18.999010   PTP1B
C      41.902010   33.503010   19.388010   PTP1B
H      41.021010   33.751010   18.809010   PTP1B
C      41.985010   32.020010   19.749010   PTP1B
H      43.019010   31.830010   20.120010   PTP1B
H      41.303010   31.817010   20.605010   PTP1B
C      41.689010   31.109010   18.579010   PTP1B
H      42.204010   31.501010   17.673010   PTP1B
H      42.110010   30.099010   18.790010   PTP1B
C      40.187010   31.052010   18.347010   PTP1B
H      39.779010   30.172010   18.895010   PTP1B
H      39.732010   31.965010   18.796010   PTP1B
C      39.835010   30.967010   16.882010   PTP1B
H      38.732010   30.899010   16.749010   PTP1B
H      40.200010   31.867010   16.340010   PTP1B
N      40.442010   29.775010   16.245010   PTP1B
H      40.184010   29.739010   15.238010   PTP1B
H      41.477010   29.823010   16.335010   PTP1B
H      40.097010   28.916010   16.720010   PTP1B
C      41.858010   34.334010   20.658010   PTP1B
O      40.913010   34.234010   21.451010   PTP1B
N      42.871010   35.174010   20.835010   PTP1B
H      43.606010   35.315010   20.175010   PTP1B
C      42.978010   35.969010   22.043010   PTP1B
H      42.096010   36.597010   22.095010   PTP1B
C      43.131010   35.003010   23.223010   PTP1B
H      42.206010   34.385010   23.266010   PTP1B
H      43.965010   34.294010   23.024010   PTP1B
S      43.344010   35.732010   24.834010   PTP1B
H      43.362010   34.594010   25.530010   PTP1B
C      44.191010   36.882010   21.942010   PTP1B
O      45.225010   36.492010   21.412010   PTP1B
N      44.072010   38.097010   22.459010   PTP1B
H      43.244010   38.441010   22.902010   PTP1B
C      45.188010   39.033010   22.406010   PTP1B
H      45.686010   38.982010   21.445010   PTP1B
C      44.689010   40.451010   22.626010   PTP1B
H      43.960010   40.717010   21.831010   PTP1B
H      44.174010   40.545010   23.607010   PTP1B
H      45.520010   41.188010   22.590010   PTP1B
C      46.244010   38.683010   23.459010   PTP1B
O      45.917010   38.149010   24.526010   PTP1B
N      47.513010   38.949010   23.146010   PTP1B
H      47.808010   39.321010   22.268010   PTP1B
C      48.597010   38.708010   24.095010   PTP1B
H      48.473010   37.749010   24.584010   PTP1B
C      49.959010   38.918010   23.429010   PTP1B
H      49.983010   38.260010   22.530010   PTP1B
H      50.027010   39.963010   23.050010   PTP1B
C      51.139010   38.586010   24.341010   PTP1B
H      52.100010   38.782010   23.819010   PTP1B
H      51.116010   39.211010   25.257010   PTP1B
C      51.141010   37.124010   24.733010   PTP1B
O      51.082010   36.239010   23.879010   PTP1B
N      51.208010   36.862010   26.026010   PTP1B
H      51.214010   35.902010   26.291010   PTP1B
H      51.233010   37.609010   26.681010   PTP1B
C      48.368010   39.794010   25.146010   PTP1B
O      48.827010   40.929010   24.988010   PTP1B
N      47.654010   39.455010   26.216010   PTP1B
H      47.293010   38.541010   26.395010   PTP1B
C      47.338010   40.444010   27.244010   PTP1B
H      47.424010   41.391010   26.725010   PTP1B
C      45.873010   40.265010   27.694010   PTP1B
H      45.620010   41.056010   28.433010   PTP1B
H      45.180010   40.386010   26.833010   PTP1B
C      45.558010   38.949010   28.375010   PTP1B
C      45.646010   38.822010   29.757010   PTP1B
H      45.983010   39.659010   30.353010   PTP1B
C      45.326010   37.619010   30.397010   PTP1B
H      45.403010   37.530010   31.471010   PTP1B
C      44.914010   36.530010   29.645010   PTP1B
O      44.582010   35.353010   30.285010   PTP1B
H      44.256010   34.745010   29.618010   PTP1B
C      45.144010   37.834010   27.635010   PTP1B
H      45.106010   37.886010   26.556010   PTP1B
C      44.823010   36.628010   28.264010   PTP1B
H      44.527010   35.776010   27.670010   PTP1B
C      48.263010   40.512010   28.462010   PTP1B
O      48.036010   41.317010   29.368010   PTP1B
N      49.298010   39.678010   28.487010   PTP1B
H      49.504010   39.013010   27.773010   PTP1B
C      50.233010   39.689010   29.609010   PTP1B
H      50.088010   40.609010   30.163010   PTP1B
C      50.012010   38.464010   30.503010   PTP1B
H      50.591010   38.617010   31.441010   PTP1B
H      48.941010   38.396010   30.793010   PTP1B
C      50.472010   37.168010   29.905010   PTP1B
C      51.667010   36.539010   30.124010   PTP1B
H      52.422010   36.891010   30.814010   PTP1B
N      51.744010   35.386010   29.377010   PTP1B
H      52.478010   34.741010   29.377010   PTP1B
C      50.587010   35.251010   28.654010   PTP1B
C      49.759010   36.359010   28.965010   PTP1B
C      48.502010   36.462010   28.350010   PTP1B
H      47.835010   37.289010   28.551010   PTP1B
C      48.117010   35.472010   27.453010   PTP1B
H      47.153010   35.540010   26.968010   PTP1B
C      50.197010   34.255010   27.753010   PTP1B
H      50.824010   33.409010   27.518010   PTP1B
C      48.965010   34.383010   27.163010   PTP1B
H      48.643010   33.629010   26.459010   PTP1B
C      51.656010   39.712010   29.080010   PTP1B
O      51.938010   39.172010   28.014010   PTP1B
N      52.578010   40.337010   29.825010   PTP1B
C      52.392010   40.930010   31.162010   PTP1B
H      51.844010   41.895010   31.254010   PTP1B
H      51.877010   40.132010   31.745010   PTP1B
C      53.979010   40.423010   29.406010   PTP1B
H      54.042010   40.856010   28.414010   PTP1B
C      54.572010   41.409010   30.411010   PTP1B
H      54.390010   42.447010   30.052010   PTP1B
H      55.661010   41.266010   30.561010   PTP1B
C      53.816010   41.093010   31.653010   PTP1B
H      53.794010   41.936010   32.371010   PTP1B
H      54.271010   40.201010   32.142010   PTP1B
C      54.683010   39.055010   29.404010   PTP1B
O      54.543010   38.267010   30.341010   PTP1B
N      55.420010   38.782010   28.331010   PTP1B
H      55.528010   39.421010   27.571010   PTP1B
C      56.137010   37.525010   28.168010   PTP1B
H      55.568010   36.781010   28.712010   PTP1B
C      56.185010   37.154010   26.678010   PTP1B
H      56.538010   38.059010   26.132010   PTP1B
H      56.962010   36.372010   26.517010   PTP1B
C      54.821010   36.713010   26.142010   PTP1B
H      54.581010   35.686010   26.491010   PTP1B
H      54.020010   37.390010   26.502010   PTP1B
C      54.747010   36.661010   24.624010   PTP1B
O      54.760010   37.700010   23.954010   PTP1B
N      54.661010   35.450010   24.071010   PTP1B
H      54.617010   35.411010   23.077010   PTP1B
H      54.628010   34.643010   24.651010   PTP1B
C      57.545010   37.557010   28.766010   PTP1B
O      58.137010   36.507010   29.014010   PTP1B
N      58.081010   38.754010   29.001010   PTP1B
H      57.632010   39.622010   28.796010   PTP1B
C      59.409010   38.869010   29.595010   PTP1B
H      59.667010   37.885010   29.968010   PTP1B
C      60.437010   39.311010   28.536010   PTP1B
H      60.037010   40.234010   28.055010   PTP1B
H      61.379010   39.609010   29.048010   PTP1B
C      60.708010   38.260010   27.461010   PTP1B
H      61.062010   37.323010   27.948010   PTP1B
H      59.753010   38.022010   26.938010   PTP1B
C      61.758010   38.730010   26.463010   PTP1B
H      61.415010   39.692010   26.018010   PTP1B
H      62.699010   38.939010   27.022010   PTP1B
C      62.003010   37.688010   25.379010   PTP1B
H      62.350010   36.731010   25.829010   PTP1B
H      61.069010   37.490010   24.809010   PTP1B
N      63.041010   38.124010   24.400010   PTP1B
H      63.181010   37.388010   23.678010   PTP1B
H      62.736010   39.006010   23.940010   PTP1B
H      63.938010   38.292010   24.899010   PTP1B
C      59.435010   39.826010   30.781010   PTP1B
O      58.883010   40.923010   30.724010   PTP1B
N      60.100010   39.406010   31.853010   PTP1B
H      60.561010   38.525010   31.908010   PTP1B
C      60.215010   40.212010   33.062010   PTP1B
H      59.232010   40.212010   33.516010   PTP1B
C      61.227010   39.585010   34.027010   PTP1B
H      62.188010   39.444010   33.480010   PTP1B
H      61.449010   40.295010   34.855010   PTP1B
C      60.814010   38.252010   34.613010   PTP1B
H      61.270010   38.131010   35.613010   PTP1B
H      59.712010   38.183010   34.704010   PTP1B
C      61.302010   37.076010   33.796010   PTP1B
O      61.408010   37.209010   32.559010   PTP1B
O      61.570010   36.007010   34.389010   PTP1B
C      60.614010   41.663010   32.850010   PTP1B
O      60.095010   42.551010   33.525010   PTP1B
N      61.545010   41.904010   31.928010   PTP1B
H      61.962010   41.211010   31.347010   PTP1B
C      62.045010   43.260010   31.690010   PTP1B
H      62.053010   43.756010   32.652010   PTP1B
C      63.493010   43.221010   31.177010   PTP1B
H      63.840010   44.271010   31.037010   PTP1B
H      64.157010   42.781010   31.955010   PTP1B
C      63.687010   42.476010   29.874010   PTP1B
H      62.822010   42.660010   29.211010   PTP1B
H      64.614010   42.804010   29.363010   PTP1B
C      63.750010   40.966010   30.047010   PTP1B
O      63.317010   40.448010   31.094010   PTP1B
O      64.226010   40.286010   29.120010   PTP1B
C      61.191010   44.104010   30.753010   PTP1B
O      61.448010   45.304010   30.566010   PTP1B
N      60.179010   43.477010   30.163010   PTP1B
H      59.985010   42.507010   30.303010   PTP1B
C      59.264010   44.168010   29.255010   PTP1B
H      59.620010   45.183010   29.128010   PTP1B
C      59.141010   43.400010   27.935010   PTP1B
H      58.840010   42.357010   28.189010   PTP1B
H      58.304010   43.831010   27.342010   PTP1B
C      60.400010   43.339010   27.085010   PTP1B
H      61.269010   43.094010   27.738010   PTP1B
H      60.298010   42.513010   26.344010   PTP1B
C      60.649010   44.655010   26.389010   PTP1B
H      59.697010   44.988010   25.915010   PTP1B
H      60.918010   45.411010   27.163010   PTP1B
C      61.753010   44.520010   25.363010   PTP1B
H      62.694010   44.173010   25.846010   PTP1B
H      61.469010   43.786010   24.577010   PTP1B
N      62.026010   45.829010   24.701010   PTP1B
H      62.787010   45.722010   24.000010   PTP1B
H      61.164010   46.164010   24.226010   PTP1B
H      62.314010   46.525010   25.418010   PTP1B
C      57.882010   44.247010   29.903010   PTP1B
O      56.991010   43.474010   29.556010   PTP1B
N      57.686010   45.160010   30.847010   PTP1B
H      58.344010   45.822010   31.196010   PTP1B
C      56.374010   45.242010   31.474010   PTP1B
H      56.004010   44.240010   31.652010   PTP1B
C      56.436010   46.018010   32.794010   PTP1B
H      55.509010   45.796010   33.371010   PTP1B
H      57.279010   45.640010   33.414010   PTP1B
C      56.559010   47.529010   32.645010   PTP1B
H      55.920010   47.871010   31.811010   PTP1B
H      56.251010   48.046010   33.576010   PTP1B
C      57.958010   47.978010   32.293010   PTP1B
O      58.884010   47.129010   32.301010   PTP1B
O      58.129010   49.188010   32.025010   PTP1B
C      55.401010   45.920010   30.513010   PTP1B
O      55.817010   46.590010   29.562010   PTP1B
N      54.107010   45.733010   30.750010   PTP1B
H      53.738010   45.182010   31.495010   PTP1B
C      53.096010   46.349010   29.898010   PTP1B
H      53.600010   46.806010   29.056010   PTP1B
C      52.040010   45.330010   29.473010   PTP1B
H      51.543010   44.970010   30.404010   PTP1B
H      51.251010   45.842010   28.877010   PTP1B
C      52.576010   44.136010   28.721010   PTP1B
H      53.065010   44.461010   27.778010   PTP1B
H      53.344010   43.620010   29.337010   PTP1B
S      51.254010   42.980010   28.315010   PTP1B
C      50.645010   43.712010   26.859010   PTP1B
H      49.791010   43.131010   26.450010   PTP1B
H      50.292010   44.748010   27.051010   PTP1B
H      51.432010   43.759010   26.076010   PTP1B
C      52.404010   47.450010   30.668010   PTP1B
O      52.345010   47.414010   31.890010   PTP1B
N      51.889010   48.433010   29.947010   PTP1B
H      51.963010   48.496010   28.954010   PTP1B
C      51.153010   49.532010   30.563010   PTP1B
H      50.804010   49.190010   31.529010   PTP1B
C      51.994010   50.821010   30.657010   PTP1B
H      52.442010   50.938010   29.638010   PTP1B
C      51.121010   51.978010   31.128010   PTP1B
H      51.671010   52.939010   31.051010   PTP1B
H      50.206010   52.063010   30.505010   PTP1B
H      50.813010   51.839010   32.186010   PTP1B
C      53.150010   50.613010   31.636010   PTP1B
H      52.750010   50.347010   32.640010   PTP1B
H      53.766010   49.752010   31.289010   PTP1B
C      54.059010   51.820010   31.771010   PTP1B
H      54.909010   51.589010   32.449010   PTP1B
H      54.472010   52.112010   30.782010   PTP1B
H      53.509010   52.687010   32.193010   PTP1B
C      49.917010   49.813010   29.723010   PTP1B
O      50.015010   50.116010   28.536010   PTP1B
N      48.756010   49.690010   30.350010   PTP1B
H      48.685010   49.427010   31.311010   PTP1B
C      47.478010   49.927010   29.694010   PTP1B
H      47.631010   49.898010   28.622010   PTP1B
C      46.462010   48.920010   30.227010   PTP1B
H      46.321010   49.087010   31.317010   PTP1B
H      45.471010   49.058010   29.744010   PTP1B
C      46.902010   47.494010   30.072010   PTP1B
C      46.757010   46.835010   28.853010   PTP1B
H      46.278010   47.340010   28.026010   PTP1B
C      47.217010   45.530010   28.690010   PTP1B
H      47.103010   45.032010   27.738010   PTP1B
C      47.829010   44.872010   29.752010   PTP1B
H      48.196010   43.863010   29.628010   PTP1B
C      47.514010   46.823010   31.128010   PTP1B
H      47.616010   47.307010   32.089010   PTP1B
C      47.977010   45.520010   30.975010   PTP1B
H      48.449010   45.015010   31.806010   PTP1B
C      47.084010   51.352010   30.049010   PTP1B
O      46.553010   51.609010   31.129010   PTP1B
N      47.350010   52.272010   29.129010   PTP1B
H      47.740010   52.065010   28.236010   PTP1B
C      47.090010   53.693010   29.348010   PTP1B
H      47.659010   53.964010   30.228010   PTP1B
C      47.632010   54.503010   28.168010   PTP1B
H      46.897010   54.435010   27.333010   PTP1B
H      47.684010   55.581010   28.442010   PTP1B
C      48.990010   54.025010   27.675010   PTP1B
H      49.597010   53.688010   28.535010   PTP1B
H      48.880010   53.189010   26.957010   PTP1B
C      49.793010   55.129010   27.011010   PTP1B
O      50.335010   55.985010   27.744010   PTP1B
O      49.878010   55.146010   25.762010   PTP1B
C      45.642010   54.078010   29.610010   PTP1B
O      45.374010   54.938010   30.446010   PTP1B
N      44.709010   53.452010   28.903010   PTP1B
H      44.864010   52.748010   28.215010   PTP1B
C      43.296010   53.765010   29.089010   PTP1B
H      43.210010   54.833010   28.925010   PTP1B
C      42.456010   53.025010   28.044010   PTP1B
H      41.381010   53.176010   28.266010   PTP1B
H      42.661010   53.418010   27.029010   PTP1B
C      42.707010   51.529010   28.036010   PTP1B
O      43.838010   51.104010   28.352010   PTP1B
O      41.774010   50.776010   27.688010   PTP1B
C      42.768010   53.489010   30.507010   PTP1B
O      41.973010   54.270010   31.026010   PTP1B
N      43.208010   52.404010   31.144010   PTP1B
H      43.853010   51.736010   30.774010   PTP1B
C      42.746010   52.107010   32.503010   PTP1B
H      41.960010   52.824010   32.700010   PTP1B
C      42.216010   50.652010   32.627010   PTP1B
H      41.888010   50.531010   33.688010   PTP1B
O      43.280010   49.722010   32.387010   PTP1B
H      42.881010   48.849010   32.468010   PTP1B
C      41.089010   50.409010   31.621010   PTP1B
H      40.627010   49.411010   31.778010   PTP1B
H      40.293010   51.176010   31.738010   PTP1B
H      41.467010   50.457010   30.577010   PTP1B
C      43.829010   52.347010   33.557010   PTP1B
O      43.667010   51.985010   34.720010   PTP1B
N      44.935010   52.956010   33.131010   PTP1B
H      45.071010   53.219010   32.177010   PTP1B
C      46.048010   53.294010   34.017010   PTP1B
H      46.861010   53.550010   33.346010   PTP1B
C      45.645010   54.485010   34.890010   PTP1B
H      45.114010   55.217010   34.243010   PTP1B
H      44.936010   54.162010   35.679010   PTP1B
C      46.831010   55.186010   35.511010   PTP1B
O      47.763010   55.584010   34.815010   PTP1B
N      46.796010   55.354010   36.827010   PTP1B
H      47.566010   55.825010   37.249010   PTP1B
H      46.008010   55.042010   37.348010   PTP1B
C      46.522010   52.137010   34.900010   PTP1B
O      46.546010   52.246010   36.133010   PTP1B
N      46.911010   51.041010   34.256010   PTP1B
H      46.906010   50.960010   33.261010   PTP1B
C      47.384010   49.849010   34.953010   PTP1B
H      47.546010   50.145010   35.982010   PTP1B
C      46.353010   48.729010   34.832010   PTP1B
H      46.109010   48.622010   33.750010   PTP1B
H      46.824010   47.769010   35.138010   PTP1B
C      45.041010   48.899010   35.580010   PTP1B
H      44.614010   49.909010   35.366010   PTP1B
C      44.070010   47.839010   35.100010   PTP1B
H      43.113010   47.904010   35.662010   PTP1B
H      43.850010   47.971010   34.019010   PTP1B
H      44.492010   46.823010   35.251010   PTP1B
C      45.289010   48.801010   37.080010   PTP1B
H      44.338010   48.943010   37.638010   PTP1B
H      45.701010   47.812010   37.363010   PTP1B
H      46.005010   49.585010   37.408010   PTP1B
C      48.715010   49.347010   34.404010   PTP1B
O      48.949010   49.384010   33.196010   PTP1B
N      49.570010   48.856010   35.299010   PTP1B
H      49.366010   48.816010   36.276010   PTP1B
C      50.880010   48.335010   34.918010   PTP1B
H      50.999010   48.466010   33.849010   PTP1B
C      51.964010   49.057010   35.723010   PTP1B
H      51.824010   50.150010   35.555010   PTP1B
H      51.786010   48.882010   36.808010   PTP1B
C      53.412010   48.712010   35.383010   PTP1B
H      53.585010   47.629010   35.580010   PTP1B
H      53.579010   48.882010   34.295010   PTP1B
C      54.342010   49.573010   36.248010   PTP1B
H      54.200010   50.640010   35.963010   PTP1B
H      54.024010   49.467010   37.311010   PTP1B
C      55.810010   49.197010   36.119010   PTP1B
H      55.961010   48.124010   36.371010   PTP1B
H      56.167010   49.368010   35.080010   PTP1B
N      56.678010   50.003010   37.036010   PTP1B
H      57.673010   49.721010   36.924010   PTP1B
H      56.578010   51.013010   36.810010   PTP1B
H      56.383010   49.843010   38.020010   PTP1B
C      50.912010   46.832010   35.200010   PTP1B
O      50.515010   46.382010   36.274010   PTP1B
N      51.380010   46.052010   34.235010   PTP1B
H      51.715010   46.376010   33.353010   PTP1B
C      51.440010   44.604010   34.404010   PTP1B
H      51.144010   44.398010   35.425010   PTP1B
C      50.492010   43.932010   33.409010   PTP1B
H      49.501010   44.432010   33.509010   PTP1B
H      50.842010   44.146010   32.375010   PTP1B
C      50.281010   42.430010   33.579010   PTP1B
H      51.242010   41.901010   33.371010   PTP1B
C      49.815010   42.105010   34.992010   PTP1B
H      49.617010   41.017010   35.097010   PTP1B
H      50.590010   42.392010   35.735010   PTP1B
H      48.879010   42.652010   35.232010   PTP1B
C      49.262010   41.968010   32.559010   PTP1B
H      49.100010   40.872010   32.645010   PTP1B
H      48.282010   42.466010   32.704010   PTP1B
H      49.616010   42.187010   31.528010   PTP1B
C      52.866010   44.083010   34.223010   PTP1B
O      53.503010   44.344010   33.204010   PTP1B
N      53.352010   43.333010   35.212010   PTP1B
H      52.840010   43.083010   36.033010   PTP1B
C      54.712010   42.804010   35.169010   PTP1B
H      55.034010   42.986010   34.153010   PTP1B
C      55.593010   43.485010   36.227010   PTP1B
H      55.176010   43.183010   37.219010   PTP1B
O      55.472010   44.906010   36.110010   PTP1B
H      56.052010   45.270010   36.787010   PTP1B
C      57.054010   43.083010   36.043010   PTP1B
H      57.680010   43.479010   36.870010   PTP1B
H      57.154010   41.977010   36.039010   PTP1B
H      57.459010   43.472010   35.084010   PTP1B
C      54.832010   41.303010   35.399010   PTP1B
O      54.256010   40.758010   36.343010   PTP1B
N      55.589010   40.636010   34.533010   PTP1B
H      56.044010   41.045010   33.745010   PTP1B
C      55.816010   39.205010   34.680010   PTP1B
H      54.909010   38.738010   35.042010   PTP1B
C      56.357010   38.584010   33.389010   PTP1B
H      55.558010   38.680010   32.618010   PTP1B
H      57.212010   39.195010   33.024010   PTP1B
C      56.731010   37.109010   33.604010   PTP1B
H      57.421010   37.038010   34.480010   PTP1B
C      55.443010   36.340010   33.903010   PTP1B
H      55.655010   35.255010   34.019010   PTP1B
H      54.977010   36.708010   34.842010   PTP1B
H      54.711010   36.464010   33.076010   PTP1B
C      57.444010   36.519010   32.394010   PTP1B
H      57.718010   35.459010   32.586010   PTP1B
H      56.804010   36.542010   31.489010   PTP1B
H      58.376010   37.085010   32.177010   PTP1B
C      56.874010   39.063010   35.770010   PTP1B
O      58.019010   39.490010   35.593010   PTP1B
N      56.485010   38.470010   36.890010   PTP1B
H      55.561010   38.121010   37.031010   PTP1B
C      57.376010   38.273010   38.023010   PTP1B
H      58.146010   39.030010   37.950010   PTP1B
C      56.579010   38.347010   39.340010   PTP1B
H      55.814010   37.535010   39.250010   PTP1B
C      57.501010   38.153010   40.520010   PTP1B
H      56.918010   38.049010   41.459010   PTP1B
H      58.111010   37.233010   40.399010   PTP1B
H      58.189010   39.017010   40.633010   PTP1B
C      55.817010   39.679010   39.412010   PTP1B
H      55.075010   39.734010   38.584010   PTP1B
H      55.246010   39.717010   40.368010   PTP1B
C      56.685010   40.945010   39.354010   PTP1B
H      56.053010   41.852010   39.471010   PTP1B
H      57.440010   40.940010   40.169010   PTP1B
H      57.216010   41.020010   38.382010   PTP1B
C      58.076010   36.918010   37.915010   PTP1B
O      59.266010   36.797010   38.207010   PTP1B
N      57.331010   35.898010   37.501010   PTP1B
H      56.357010   35.961010   37.282010   PTP1B
C      57.895010   34.569010   37.330010   PTP1B
H      58.799010   34.685010   36.747010   PTP1B
C      58.159010   33.892010   38.676010   PTP1B
H      58.757010   32.971010   38.489010   PTP1B
H      58.772010   34.553010   39.329010   PTP1B
O      56.948010   33.531010   39.304010   PTP1B
H      57.170010   32.922010   40.020010   PTP1B
C      56.943010   33.718010   36.519010   PTP1B
O      55.760010   34.012010   36.418010   PTP1B
N      57.472010   32.642010   35.960010   PTP1B
H      58.423010   32.366010   36.065010   PTP1B
C      56.690010   31.753010   35.127010   PTP1B
H      55.654010   31.775010   35.442010   PTP1B
C      56.857010   32.186010   33.668010   PTP1B
H      56.288010   33.133010   33.519010   PTP1B
H      57.923010   32.437010   33.469010   PTP1B
C      56.396010   31.212010   32.603010   PTP1B
H      57.064010   30.332010   32.594010   PTP1B
H      55.356010   30.879010   32.793010   PTP1B
C      56.478010   31.826010   31.211010   PTP1B
O      57.483010   32.498010   30.907010   PTP1B
O      55.539010   31.642010   30.411010   PTP1B
C      57.199010   30.340010   35.349010   PTP1B
O      58.394010   30.121010   35.543010   PTP1B
N      56.282010   29.385010   35.335010   PTP1B
H      55.308010   29.521010   35.177010   PTP1B
C      56.630010   27.993010   35.559010   PTP1B
H      57.699010   27.881010   35.414010   PTP1B
C      56.148010   27.577010   36.950010   PTP1B
H      56.476010   28.333010   37.691010   PTP1B
H      55.042010   27.518010   36.978010   PTP1B
C      56.707010   26.248010   37.389010   PTP1B
O      56.620010   25.274010   36.610010   PTP1B
O      57.228010   26.180010   38.521010   PTP1B
C      55.951010   27.155010   34.485010   PTP1B
O      54.756010   26.868010   34.573010   PTP1B
N      56.717010   26.778010   33.465010   PTP1B
H      57.685010   27.005010   33.382010   PTP1B
C      56.192010   25.983010   32.359010   PTP1B
H      55.143010   26.234010   32.272010   PTP1B
C      56.976010   26.245010   31.062010   PTP1B
H      58.036010   25.993010   31.320010   PTP1B
C      56.382010   25.430010   29.918010   PTP1B
H      57.030010   25.489010   29.019010   PTP1B
H      56.293010   24.360010   30.199010   PTP1B
H      55.374010   25.806010   29.644010   PTP1B
C      56.937010   27.741010   30.726010   PTP1B
H      55.882010   28.071010   30.599010   PTP1B
H      57.360010   28.314010   31.583010   PTP1B
C      57.719010   28.108010   29.484010   PTP1B
H      57.700010   29.208010   29.327010   PTP1B
H      58.779010   27.788010   29.580010   PTP1B
H      57.285010   27.625010   28.583010   PTP1B
C      56.264010   24.496010   32.674010   PTP1B
O      57.309010   23.988010   33.082010   PTP1B
N      55.144010   23.805010   32.483010   PTP1B
H      54.299010   24.220010   32.150010   PTP1B
C      55.068010   22.378010   32.748010   PTP1B
H      56.075010   22.008010   32.901010   PTP1B
C      54.160010   22.104010   33.949010   PTP1B
H      53.114010   22.311010   33.624010   PTP1B
H      54.202010   21.019010   34.195010   PTP1B
C      54.482010   22.952010   35.173010   PTP1B
H      55.016010   23.874010   34.848010   PTP1B
H      53.529010   23.272010   35.653010   PTP1B
C      55.354010   22.218010   36.188010   PTP1B
H      56.209010   21.753010   35.646010   PTP1B
H      55.776010   22.972010   36.892010   PTP1B
C      54.549010   21.163010   36.948010   PTP1B
H      53.707010   21.638010   37.499010   PTP1B
H      54.129010   20.410010   36.245010   PTP1B
N      55.369010   20.418010   37.954010   PTP1B
H      54.779010   19.715010   38.444010   PTP1B
H      56.154010   19.935010   37.473010   PTP1B
H      55.756010   21.088010   38.649010   PTP1B
C      54.511010   21.680010   31.519010   PTP1B
O      54.062010   22.321010   30.568010   PTP1B
N      54.534010   20.357010   31.548010   PTP1B
H      54.874010   19.813010   32.315010   PTP1B
C      54.050010   19.570010   30.430010   PTP1B
H      54.769010   19.747010   29.641010   PTP1B
C      54.028010   18.091010   30.818010   PTP1B
H      53.172010   17.608010   30.294010   PTP1B
H      54.955010   17.584010   30.466010   PTP1B
O      53.855010   17.936010   32.220010   PTP1B
H      53.626010   17.011010   32.377010   PTP1B
C      52.683010   19.996010   29.902010   PTP1B
O      52.540010   20.291010   28.718010   PTP1B
N      51.681010   20.051010   30.770010   PTP1B
H      51.757010   19.867010   31.749010   PTP1B
C      50.336010   20.403010   30.321010   PTP1B
H      50.392010   20.283010   29.246010   PTP1B
C      49.331010   19.393010   30.888010   PTP1B
H      48.303010   19.698010   30.594010   PTP1B
H      49.508010   18.381010   30.463010   PTP1B
C      49.329010   19.294010   32.403010   PTP1B
C      50.477010   18.916010   33.101010   PTP1B
H      51.382010   18.680010   32.559010   PTP1B
C      50.476010   18.814010   34.495010   PTP1B
H      51.369010   18.517010   35.025010   PTP1B
C      49.315010   19.090010   35.201010   PTP1B
O      49.300010   18.997010   36.576010   PTP1B
H      48.438010   19.293010   36.875010   PTP1B
C      48.175010   19.568010   33.138010   PTP1B
H      47.258010   19.827010   32.627010   PTP1B
C      48.163010   19.466010   34.530010   PTP1B
H      47.251010   19.660010   35.074010   PTP1B
C      49.833010   21.821010   30.590010   PTP1B
O      48.789010   22.210010   30.071010   PTP1B
N      50.556010   22.601010   31.387010   PTP1B
H      51.417010   22.346010   31.825010   PTP1B
C      50.101010   23.961010   31.685010   PTP1B
H      49.787010   24.394010   30.743010   PTP1B
C      48.978010   23.916010   32.731010   PTP1B
H      48.451010   24.895010   32.742010   PTP1B
H      48.226010   23.141010   32.467010   PTP1B
C      49.475010   23.673010   34.138010   PTP1B
C      49.944010   24.725010   34.923010   PTP1B
H      49.920010   25.735010   34.538010   PTP1B
C      50.465010   24.500010   36.190010   PTP1B
H      50.833010   25.322010   36.787010   PTP1B
C      50.521010   23.208010   36.692010   PTP1B
O      51.038010   22.984010   37.953010   PTP1B
H      50.927010   22.051010   38.148010   PTP1B
C      49.534010   22.386010   34.662010   PTP1B
H      49.208010   21.545010   34.066010   PTP1B
C      50.055010   22.147010   35.931010   PTP1B
H      50.112010   21.136010   36.305010   PTP1B
C      51.241010   24.820010   32.217010   PTP1B
O      52.319010   24.315010   32.519010   PTP1B
N      50.983010   26.119010   32.344010   PTP1B
H      50.107010   26.535010   32.102010   PTP1B
C      51.971010   27.059010   32.855010   PTP1B
H      52.696010   26.459010   33.388010   PTP1B
C      52.579010   27.928010   31.720010   PTP1B
H      51.713010   28.332010   31.141010   PTP1B
O      53.353010   27.106010   30.837010   PTP1B
H      53.706010   27.706010   30.171010   PTP1B
C      53.482010   29.006010   32.308010   PTP1B
H      53.832010   29.703010   31.518010   PTP1B
H      52.931010   29.600010   33.068010   PTP1B
H      54.374010   28.558010   32.796010   PTP1B
C      51.365010   28.018010   33.877010   PTP1B
O      50.306010   28.573010   33.638010   PTP1B
N      52.036010   28.214010   35.008010   PTP1B
H      52.887010   27.753010   35.245010   PTP1B
C      51.556010   29.151010   36.019010   PTP1B
H      50.556010   29.471010   35.754010   PTP1B
C      51.642010   28.578010   37.442010   PTP1B
H      52.725010   28.457010   37.692010   PTP1B
C      50.993010   29.547010   38.431010   PTP1B
H      51.016010   29.123010   39.458010   PTP1B
H      51.528010   30.519010   38.463010   PTP1B
H      49.932010   29.733010   38.160010   PTP1B
C      50.962010   27.235010   37.507010   PTP1B
H      50.985010   26.833010   38.542010   PTP1B
H      49.901010   27.319010   37.188010   PTP1B
H      51.466010   26.497010   36.849010   PTP1B
C      52.452010   30.376010   35.979010   PTP1B
O      53.675010   30.247010   35.990010   PTP1B
N      51.857010   31.561010   35.929010   PTP1B
H      50.866010   31.671010   35.910010   PTP1B
C      52.650010   32.781010   35.899010   PTP1B
H      53.698010   32.512010   35.964010   PTP1B
C      52.386010   33.579010   34.621010   PTP1B
H      51.304010   33.854010   34.639010   PTP1B
H      52.946010   34.539010   34.659010   PTP1B
C      52.679010   32.811010   33.338010   PTP1B
H      53.631010   32.252010   33.470010   PTP1B
H      51.894010   32.034010   33.194010   PTP1B
C      52.690010   33.738010   32.128010   PTP1B
H      51.707010   34.257010   32.050010   PTP1B
H      53.494010   34.506010   32.208010   PTP1B
N      52.938010   33.010010   30.887010   PTP1B
H      53.857010   33.173010   30.510010   PTP1B
C      52.058010   32.208010   30.295010   PTP1B
N      50.857010   32.021010   30.823010   PTP1B
H      50.209010   31.405010   30.397010   PTP1B
H      50.703010   32.423010   31.728010   PTP1B
N      52.381010   31.598010   29.163010   PTP1B
H      51.700010   31.070010   28.675010   PTP1B
H      53.236010   31.865010   28.738010   PTP1B
C      52.351010   33.644010   37.097010   PTP1B
O      51.217010   33.741010   37.542010   PTP1B
N      53.387010   34.261010   37.635010   PTP1B
H      54.331010   34.182010   37.319010   PTP1B
C      53.209010   35.132010   38.771010   PTP1B
H      52.216010   35.021010   39.190010   PTP1B
C      54.337010   34.899010   39.774010   PTP1B
H      54.568010   33.809010   39.751010   PTP1B
H      55.257010   35.419010   39.422010   PTP1B
C      54.017010   35.305010   41.201010   PTP1B
H      54.116010   36.405010   41.322010   PTP1B
H      52.976010   35.026010   41.465010   PTP1B
C      54.967010   34.671010   42.205010   PTP1B
O      56.189010   34.805010   42.098010   PTP1B
N      54.407010   33.975010   43.186010   PTP1B
H      55.021010   33.560010   43.851010   PTP1B
H      53.418010   33.876010   43.220010   PTP1B
C      53.287010   36.510010   38.138010   PTP1B
O      54.281010   36.848010   37.501010   PTP1B
N      52.220010   37.288010   38.277010   PTP1B
H      51.395010   37.030010   38.776010   PTP1B
C      52.173010   38.620010   37.691010   PTP1B
H      53.152010   38.803010   37.267010   PTP1B
C      51.058010   38.698010   36.638010   PTP1B
H      50.089010   38.571010   37.174010   PTP1B
H      51.038010   39.724010   36.207010   PTP1B
C      51.013010   37.715010   35.464010   PTP1B
H      51.040010   36.670010   35.857010   PTP1B
C      49.724010   37.935010   34.683010   PTP1B
H      49.687010   37.267010   33.796010   PTP1B
H      48.839010   37.720010   35.320010   PTP1B
H      49.654010   38.986010   34.329010   PTP1B
C      52.221010   37.911010   34.567010   PTP1B
H      52.199010   37.185010   33.725010   PTP1B
H      52.247010   38.930010   34.132010   PTP1B
H      53.160010   37.750010   35.139010   PTP1B
C      51.921010   39.688010   38.742010   PTP1B
O      51.288010   39.426010   39.757010   PTP1B
N      52.421010   40.894010   38.495010   PTP1B
H      52.966010   41.142010   37.699010   PTP1B
C      52.195010   41.989010   39.418010   PTP1B
H      51.610010   41.636010   40.258010   PTP1B
C      53.510010   42.600010   39.915010   PTP1B
H      54.032010   41.840010   40.541010   PTP1B
H      54.184010   42.798010   39.052010   PTP1B
C      53.278010   43.876010   40.731010   PTP1B
H      53.154010   44.735010   40.046010   PTP1B
H      52.374010   43.783010   41.366010   PTP1B
C      54.448010   44.243010   41.628010   PTP1B
O      54.869010   43.384010   42.437010   PTP1B
O      54.936010   45.392010   41.535010   PTP1B
C      51.374010   43.052010   38.713010   PTP1B
O      51.800010   43.616010   37.704010   PTP1B
N      50.185010   43.308010   39.241010   PTP1B
H      49.818010   42.852010   40.049010   PTP1B
C      49.298010   44.306010   38.663010   PTP1B
H      49.702010   44.598010   37.702010   PTP1B
C      47.870010   43.750010   38.555010   PTP1B
H      47.923010   42.826010   37.935010   PTP1B
H      47.531010   43.425010   39.564010   PTP1B
C      46.811010   44.662010   37.937010   PTP1B
H      46.792010   45.633010   38.488010   PTP1B
C      47.128010   44.908010   36.468010   PTP1B
H      46.337010   45.531010   35.998010   PTP1B
H      48.099010   45.437010   36.361010   PTP1B
H      47.188010   43.948010   35.913010   PTP1B
C      45.424010   44.004010   38.082010   PTP1B
H      44.638010   44.663010   37.654010   PTP1B
H      45.374010   43.032010   37.551010   PTP1B
H      45.186010   43.830010   39.154010   PTP1B
C      49.317010   45.536010   39.563010   PTP1B
O      49.048010   45.446010   40.763010   PTP1B
N      49.645010   46.683010   38.980010   PTP1B
H      49.866010   46.789010   38.015010   PTP1B
C      49.708010   47.916010   39.738010   PTP1B
H      49.443010   47.680010   40.761010   PTP1B
C      51.125010   48.494010   39.686010   PTP1B
H      51.799010   47.812010   40.254010   PTP1B
H      51.497010   48.487010   38.637010   PTP1B
C      51.247010   49.903010   40.267010   PTP1B
H      50.688010   50.614010   39.632010   PTP1B
H      50.846010   49.943010   41.299010   PTP1B
C      52.684010   50.424010   40.293010   PTP1B
O      52.892010   51.577010   40.723010   PTP1B
O      53.607010   49.686010   39.889010   PTP1B
C      48.725010   48.962010   39.249010   PTP1B
O      48.628010   49.235010   38.048010   PTP1B
N      47.986010   49.528010   40.196010   PTP1B
H      48.035010   49.264010   41.158010   PTP1B
C      47.033010   50.591010   39.910010   PTP1B
H      46.669010   50.490010   38.893010   PTP1B
C      45.952010   50.656010   41.001010   PTP1B
H      45.422010   49.679010   41.013010   PTP1B
H      46.418010   50.794010   41.998010   PTP1B
C      44.919010   51.751010   40.745010   PTP1B
O      45.271010   52.906010   40.496010   PTP1B
N      43.640010   51.391010   40.816010   PTP1B
H      42.956010   52.094010   40.640010   PTP1B
H      43.399010   50.445010   41.009010   PTP1B
C      47.905010   51.839010   39.966010   PTP1B
O      48.226010   52.328010   41.050010   PTP1B
N      48.304010   52.339010   38.801010   PTP1B
H      48.051010   51.963010   37.912010   PTP1B
C      49.168010   53.509010   38.732010   PTP1B
H      50.061010   53.242010   39.282010   PTP1B
C      49.539010   53.797010   37.268010   PTP1B
H      48.585010   53.911010   36.703010   PTP1B
H      50.049010   54.784010   37.211010   PTP1B
C      50.390010   52.708010   36.591010   PTP1B
H      49.809010   51.754010   36.577010   PTP1B
C      50.753010   53.115010   35.168010   PTP1B
H      51.407010   52.349010   34.698010   PTP1B
H      49.838010   53.222010   34.546010   PTP1B
H      51.296010   54.084010   35.163010   PTP1B
C      51.665010   52.475010   37.416010   PTP1B
H      52.285010   51.677010   36.952010   PTP1B
H      52.287010   53.391010   37.477010   PTP1B
H      51.407010   52.158010   38.450010   PTP1B
C      48.576010   54.752010   39.390010   PTP1B
O      49.309010   55.653010   39.795010   PTP1B
N      47.253010   54.797010   39.506010   PTP1B
H      46.631010   54.080010   39.193010   PTP1B
C      46.589010   55.940010   40.122010   PTP1B
H      47.027010   56.819010   39.669010   PTP1B
C      45.051010   55.860010   39.949010   PTP1B
H      44.754010   54.837010   40.286010   PTP1B
O      44.716010   55.984010   38.561010   PTP1B
H      43.754010   55.938010   38.524010   PTP1B
C      44.363010   56.972010   40.732010   PTP1B
H      43.260010   56.851010   40.704010   PTP1B
H      44.682010   56.951010   41.796010   PTP1B
H      44.614010   57.970010   40.314010   PTP1B
C      46.905010   56.017010   41.614010   PTP1B
O      47.244010   57.080010   42.139010   PTP1B
N      46.804010   54.873010   42.282010   PTP1B
H      46.560010   54.005010   41.850010   PTP1B
C      47.041010   54.782010   43.713010   PTP1B
H      46.954010   55.801010   44.067010   PTP1B
C      46.026010   53.830010   44.353010   PTP1B
H      46.321010   53.739010   45.427010   PTP1B
O      46.143010   52.537010   43.747010   PTP1B
H      45.478010   51.990010   44.179010   PTP1B
C      44.612010   54.348010   44.143010   PTP1B
H      43.877010   53.728010   44.699010   PTP1B
H      44.524010   55.393010   44.510010   PTP1B
H      44.336010   54.333010   43.067010   PTP1B
C      48.441010   54.309010   44.093010   PTP1B
O      48.879010   54.540010   45.222010   PTP1B
N      49.131010   53.648010   43.161010   PTP1B
H      48.769010   53.473010   42.247010   PTP1B
C      50.483010   53.118010   43.392010   PTP1B
H      50.936010   52.948010   42.423010   PTP1B
C      51.320010   54.097010   44.226010   PTP1B
H      50.690010   54.401010   45.094010   PTP1B
H      52.199010   53.561010   44.652010   PTP1B
C      51.762010   55.333010   43.472010   PTP1B
H      51.269010   55.377010   42.477010   PTP1B
H      51.488010   56.252010   44.029010   PTP1B
C      53.255010   55.341010   43.215010   PTP1B
O      54.053010   55.429010   44.148010   PTP1B
N      53.641010   55.244010   41.947010   PTP1B
H      54.622010   55.245010   41.774010   PTP1B
H      52.959010   55.192010   41.225010   PTP1B
C      50.403010   51.774010   44.103010   PTP1B
O      51.418010   51.184010   44.479010   PTP1B
N      49.174010   51.304010   44.276010   PTP1B
H      48.365010   51.795010   43.965010   PTP1B
C      48.882010   50.034010   44.932010   PTP1B
H      49.523010   49.933010   45.799010   PTP1B
C      47.395010   50.013010   45.288010   PTP1B
H      47.103010   51.036010   45.620010   PTP1B
H      46.792010   49.805010   44.376010   PTP1B
C      46.971010   49.046010   46.369010   PTP1B
H      47.202010   48.013010   46.051010   PTP1B
H      47.495010   49.260010   47.322010   PTP1B
C      45.464010   49.105010   46.594010   PTP1B
O      44.900010   50.224010   46.507010   PTP1B
O      44.847010   48.045010   46.858010   PTP1B
C      49.212010   48.874010   43.984010   PTP1B
O      49.009010   48.976010   42.769010   PTP1B
N      49.718010   47.774010   44.533010   PTP1B
H      49.899010   47.652010   45.508010   PTP1B
C      50.058010   46.619010   43.711010   PTP1B
H      49.565010   46.790010   42.763010   PTP1B
C      51.590010   46.453010   43.588010   PTP1B
H      51.754010   45.540010   42.965010   PTP1B
O      52.144010   46.213010   44.890010   PTP1B
H      53.094010   46.130010   44.753010   PTP1B
C      52.235010   47.706010   42.978010   PTP1B
H      53.316010   47.540010   42.786010   PTP1B
H      51.751010   47.959010   42.010010   PTP1B
H      52.132010   48.580010   43.657010   PTP1B
C      49.492010   45.312010   44.266010   PTP1B
O      49.313010   45.160010   45.477010   PTP1B
N      49.209010   44.375010   43.367010   PTP1B
H      49.344010   44.530010   42.391010   PTP1B
C      48.687010   43.073010   43.756010   PTP1B
H      48.956010   42.890010   44.789010   PTP1B
C      47.170010   42.999010   43.562010   PTP1B
H      46.962010   43.407010   42.544010   PTP1B
H      46.850010   41.934010   43.536010   PTP1B
C      46.352010   43.778010   44.558010   PTP1B
H      46.615010   43.430010   45.581010   PTP1B
H      46.658010   44.849010   44.519010   PTP1B
C      44.877010   43.661010   44.236010   PTP1B
H      44.744010   43.583010   43.132010   PTP1B
H      44.424010   42.762010   44.715010   PTP1B
N      44.123010   44.814010   44.724010   PTP1B
H      44.650010   45.391010   45.358010   PTP1B
C      42.872010   45.085010   44.376010   PTP1B
N      42.238010   44.276010   43.539010   PTP1B
H      41.313010   44.476010   43.248010   PTP1B
H      42.787010   43.548010   43.123010   PTP1B
N      42.267010   46.171010   44.848010   PTP1B
H      41.308010   46.324010   44.657010   PTP1B
H      42.746010   46.682010   45.550010   PTP1B
C      49.325010   41.969010   42.940010   PTP1B
O      49.705010   42.176010   41.785010   PTP1B
N      49.439010   40.796010   43.553010   PTP1B
H      49.159010   40.629010   44.494010   PTP1B
C      49.995010   39.631010   42.887010   PTP1B
H      50.639010   39.952010   42.077010   PTP1B
C      50.743010   38.730010   43.874010   PTP1B
H      51.764010   39.151010   44.024010   PTP1B
H      50.248010   38.769010   44.870010   PTP1B
C      50.863010   37.274010   43.400010   PTP1B
H      49.856010   36.870010   43.190010   PTP1B
H      51.482010   37.204010   42.484010   PTP1B
C      51.460010   36.350010   44.450010   PTP1B
O      50.950010   36.325010   45.589010   PTP1B
O      52.437010   35.641010   44.136010   PTP1B
C      48.852010   38.841010   42.269010   PTP1B
O      47.944010   38.395010   42.967010   PTP1B
N      48.922010   38.658010   40.958010   PTP1B
H      49.676010   39.011010   40.407010   PTP1B
C      47.919010   37.933010   40.199010   PTP1B
H      47.117010   37.689010   40.884010   PTP1B
C      47.490010   38.823010   39.016010   PTP1B
H      48.450010   39.096010   38.509010   PTP1B
C      46.502010   38.113010   38.122010   PTP1B
H      46.321010   38.699010   37.197010   PTP1B
H      46.887010   37.116010   37.820010   PTP1B
H      45.529010   37.972010   38.638010   PTP1B
C      46.876010   40.117010   39.554010   PTP1B
H      47.578010   40.597010   40.272010   PTP1B
H      46.734010   40.828010   38.708010   PTP1B
C      45.540010   39.930010   40.233010   PTP1B
H      45.126010   40.913010   40.547010   PTP1B
H      44.813010   39.451010   39.542010   PTP1B
H      45.639010   39.294010   41.138010   PTP1B
C      48.509010   36.595010   39.709010   PTP1B
O      49.625010   36.546010   39.202010   PTP1B
N      47.783010   35.500010   39.884010   PTP1B
H      46.889010   35.455010   40.324010   PTP1B
C      48.284010   34.215010   39.412010   PTP1B
H      49.349010   34.323010   39.252010   PTP1B
C      47.973010   33.090010   40.407010   PTP1B
H      46.868010   33.073010   40.549010   PTP1B
H      48.239010   32.114010   39.944010   PTP1B
C      48.600010   33.149010   41.806010   PTP1B
H      48.224010   34.052010   42.345010   PTP1B
C      48.209010   31.890010   42.577010   PTP1B
H      48.689010   31.882010   43.579010   PTP1B
H      47.108010   31.843010   42.717010   PTP1B
H      48.532010   30.979010   42.030010   PTP1B
C      50.119010   33.260010   41.700010   PTP1B
H      50.573010   33.322010   42.713010   PTP1B
H      50.559010   32.381010   41.187010   PTP1B
H      50.404010   34.174010   41.135010   PTP1B
C      47.651010   33.876010   38.073010   PTP1B
O      46.434010   33.753010   37.965010   PTP1B
N      48.476010   33.720010   37.049010   PTP1B
H      49.470010   33.816010   37.088010   PTP1B
C      47.959010   33.381010   35.736010   PTP1B
H      46.907010   33.637010   35.715010   PTP1B
C      48.762010   34.103010   34.651010   PTP1B
H      48.895010   35.159010   34.970010   PTP1B
H      49.775010   33.655010   34.580010   PTP1B
N      48.738010   33.678010   32.161010   PTP1B
C      48.102010   34.108010   33.306010   PTP1B
C      47.924010   33.813010   31.129010   PTP1B
H      48.179010   33.550010   30.099010   PTP1B
N      46.783010   34.316010   31.561010   PTP1B
H      45.996010   34.538010   30.986010   PTP1B
C      46.868010   34.510010   32.919010   PTP1B
H      46.059010   34.924010   33.504010   PTP1B
C      48.057010   31.874010   35.541010   PTP1B
O      49.154010   31.326010   35.473010   PTP1B
N      46.908010   31.204010   35.478010   PTP1B
H      46.011010   31.636010   35.562010   PTP1B
C      46.867010   29.757010   35.277010   PTP1B
H      47.877010   29.378010   35.370010   PTP1B
C      45.906010   29.105010   36.271010   PTP1B
H      44.955010   29.681010   36.290010   PTP1B
H      45.654010   28.068010   35.962010   PTP1B
C      46.425010   29.099010   37.678010   PTP1B
C      47.246010   28.072010   38.123010   PTP1B
H      47.476010   27.247010   37.463010   PTP1B
C      47.770010   28.084010   39.400010   PTP1B
H      48.412010   27.279010   39.728010   PTP1B
C      47.476010   29.130010   40.253010   PTP1B
H      47.891010   29.148010   41.251010   PTP1B
C      46.135010   30.144010   38.542010   PTP1B
H      45.480010   30.943010   38.223010   PTP1B
C      46.654010   30.165010   39.824010   PTP1B
H      46.417010   30.985010   40.487010   PTP1B
C      46.434010   29.518010   33.852010   PTP1B
O      45.264010   29.697010   33.502010   PTP1B
N      47.407010   29.120010   33.036010   PTP1B
H      48.334010   28.951010   33.369010   PTP1B
C      47.231010   28.894010   31.609010   PTP1B
H      46.226010   29.234010   31.389010   PTP1B
C      48.299010   29.703010   30.875010   PTP1B
H      48.226010   30.757010   31.219010   PTP1B
H      49.306010   29.336010   31.164010   PTP1B
N      49.025010   30.390010   28.567010   PTP1B
C      48.161010   29.700010   29.390010   PTP1B
C      48.655010   30.221010   27.311010   PTP1B
H      49.163010   30.663010   26.450010   PTP1B
N      47.585010   29.447010   27.291010   PTP1B
H      47.087010   29.174010   26.468010   PTP1B
C      47.256010   29.107010   28.580010   PTP1B
H      46.408010   28.484010   28.827010   PTP1B
C      47.315010   27.437010   31.175010   PTP1B
O      48.399010   26.854010   31.165010   PTP1B
N      46.178010   26.850010   30.808010   PTP1B
H      45.281010   27.289010   30.820010   PTP1B
C      46.169010   25.470010   30.345010   PTP1B
H      46.929010   24.908010   30.874010   PTP1B
C      44.767010   24.886010   30.448010   PTP1B
H      44.383010   25.039010   31.480010   PTP1B
H      44.071010   25.410010   29.758010   PTP1B
C      44.693010   23.402010   30.183010   PTP1B
C      44.120010   22.907010   29.012010   PTP1B
H      43.730010   23.593010   28.273010   PTP1B
C      44.017010   21.535010   28.779010   PTP1B
H      43.563010   21.164010   27.872010   PTP1B
C      44.496010   20.646010   29.726010   PTP1B
O      44.401010   19.296010   29.505010   PTP1B
H      44.846010   18.853010   30.230010   PTP1B
C      45.169010   22.488010   31.114010   PTP1B
H      45.588010   22.837010   32.048010   PTP1B
C      45.074010   21.114010   30.894010   PTP1B
H      45.432010   20.425010   31.644010   PTP1B
C      46.605010   25.555010   28.887010   PTP1B
O      45.895010   26.100010   28.047010   PTP1B
N      47.779010   25.019010   28.586010   PTP1B
H      48.358010   24.537010   29.243010   PTP1B
C      48.334010   25.091010   27.239010   PTP1B
H      47.784010   25.907010   26.789010   PTP1B
C      49.837010   25.367010   27.340010   PTP1B
H      50.242010   25.261010   26.304010   PTP1B
O      50.435010   24.358010   28.166010   PTP1B
H      51.371010   24.582010   28.207010   PTP1B
C      50.093010   26.743010   27.981010   PTP1B
H      51.174010   26.997010   27.953010   PTP1B
H      49.542010   27.535010   27.431010   PTP1B
H      49.759010   26.759010   29.041010   PTP1B
C      48.134010   23.875010   26.327010   PTP1B
O      48.436010   23.938010   25.135010   PTP1B
N      47.605010   22.781010   26.861010   PTP1B
H      47.288010   22.677010   27.803010   PTP1B
C      47.448010   21.587010   26.041010   PTP1B
H      48.044010   21.821010   25.169010   PTP1B
C      48.022010   20.356010   26.767010   PTP1B
H      47.711010   19.468010   26.165010   PTP1B
O      47.422010   20.246010   28.066010   PTP1B
H      47.827010   19.471010   28.471010   PTP1B
C      49.549010   20.478010   26.902010   PTP1B
H      49.984010   19.546010   27.321010   PTP1B
H      50.013010   20.655010   25.908010   PTP1B
H      49.826010   21.322010   27.570010   PTP1B
C      46.062010   21.224010   25.533010   PTP1B
O      45.825010   20.073010   25.168010   PTP1B
N      45.138010   22.176010   25.495010   PTP1B
H      45.255010   23.126010   25.773010   PTP1B
C      43.847710   21.868032   24.856572   PTP1B
H      43.456373   20.987072   25.365161   PTP1B
C      42.811712   22.987000   25.044580   PTP1B
H      42.849429   23.333095   26.077228   PTP1B
H      43.059062   23.832565   24.400956   PTP1B
C      41.406792   22.531190   24.758957   PTP1B
C      40.902692   22.252713   23.532984   PTP1B
H      41.456740   22.350440   22.607538   PTP1B
N      39.633519   21.717392   23.657220   PTP1B
H      39.137059   21.238259   22.904915   PTP1B
C      39.234926   21.679289   24.975330   PTP1B
C      40.353760   22.175937   25.709560   PTP1B
C      40.234827   22.197861   27.117183   PTP1B
H      41.070736   22.534277   27.714740   PTP1B
C      39.064559   21.741300   27.755784   PTP1B
H      39.012549   21.724916   28.837722   PTP1B
C      38.060825   21.236415   25.599235   PTP1B
H      37.246542   20.854638   25.006617   PTP1B
C      37.980124   21.258577   27.002033   PTP1B
H      37.103942   20.874727   27.507895   PTP1B
C      44.052548   21.545567   23.357218   PTP1B
O      44.603045   22.385010   22.624248   PTP1B
N      43.619034   20.363616   22.871443   PTP1B
C      42.899494   19.322284   23.598692   PTP1B
H      43.588269   18.802083   24.267652   PTP1B
H      42.060839   19.727881   24.164705   PTP1B
C      43.909455   19.916603   21.513576   PTP1B
H      44.987362   19.951865   21.350655   PTP1B
C      43.448927   18.455257   21.446231   PTP1B
H      44.285748   17.802266   21.701292   PTP1B
H      43.048747   18.188439   20.467276   PTP1B
C      42.386778   18.352416   22.537907   PTP1B
H      42.306756   17.336429   22.924035   PTP1B
H      41.425267   18.699444   22.156362   PTP1B
C      43.216636   20.799293   20.471777   PTP1B
O      42.040013   21.142527   20.595579   PTP1B
N      43.937962   21.146595   19.402927   PTP1B
H      44.894191   20.824915   19.391800   PTP1B
C      43.489216   22.027597   18.307199   PTP1B
H      42.978661   22.885427   18.749759   PTP1B
C      44.749404   22.546134   17.577308   PTP1B
H      45.614725   22.439639   18.235239   PTP1B
H      44.957996   21.942300   16.693326   PTP1B
C      44.645543   24.023755   17.187551   PTP1B
O      43.602987   24.428732   16.636997   PTP1B
O      45.626758   24.760783   17.456442   PTP1B
C      42.475345   21.327935   17.359895   PTP1B
O      42.533050   21.428668   16.135307   PTP1B
N      41.550481   20.553601   17.929043   PTP1B
H      41.547771   20.582024   18.943061   PTP1B
C      40.593485   19.675158   17.256888   PTP1B
H      40.355556   20.082555   16.273648   PTP1B
C      41.201322   18.269065   17.067390   PTP1B
H      41.573006   17.906556   18.027602   PTP1B
H      40.401095   17.591869   16.763833   PTP1B
C      42.322636   18.144627   16.045623   PTP1B
C      43.663433   18.343841   16.430561   PTP1B
H      43.897840   18.626564   17.447421   PTP1B
C      44.708101   18.115471   15.515563   PTP1B
H      45.737461   18.219726   15.835805   PTP1B
C      44.419867   17.669676   14.213479   PTP1B
H      45.227078   17.428173   13.532275   PTP1B
C      42.037612   17.726585   14.730143   PTP1B
H      41.016501   17.527615   14.433717   PTP1B
C      43.082744   17.485896   13.817953   PTP1B
H      42.860138   17.100009   12.830676   PTP1B
C      39.275971   19.624428   18.050138   PTP1B
O      38.315140   20.295003   17.675048   PTP1B
N      39.223953   18.844348   19.137883   PTP1B
H      40.074149   18.368317   19.403996   PTP1B
C      38.005179   18.498855   19.879725   PTP1B
H      37.792639   17.440333   19.724237   PTP1B
H      37.158289   19.059242   19.497588   PTP1B
C      38.106577   18.766884   21.383209   PTP1B
O      38.216883   19.919778   21.810177   PTP1B
N      38.058008   17.693628   22.167511   PTP1B
H      38.048599   16.775322   21.744663   PTP1B
C      38.207458   17.671116   23.628922   PTP1B
H      38.389246   18.683854   23.980409   PTP1B
C      36.942452   17.140730   24.338809   PTP1B
H      37.138180   17.087104   25.408740   PTP1B
C      35.775099   18.108441   24.147525   PTP1B
H      34.919220   17.735060   24.701898   PTP1B
H      36.035232   19.087808   24.535634   PTP1B
H      35.515616   18.187803   23.094244   PTP1B
C      36.510651   15.744658   23.871117   PTP1B
H      35.633637   15.426455   24.435850   PTP1B
H      36.268314   15.746438   22.810020   PTP1B
H      37.311185   15.026427   24.060073   PTP1B
C      39.415010   16.810010   24.012010   PTP1B
O      39.876010   16.013010   23.196010   PTP1B
N      39.938010   16.951010   25.241010   PTP1B
C      39.682010   18.029010   26.210010   PTP1B
H      39.800010   18.887010   25.510010   PTP1B
H      38.862010   17.785010   26.924010   PTP1B
C      41.085010   16.143010   25.665010   PTP1B
H      41.929010   16.350010   25.018010   PTP1B
C      41.377010   16.676010   27.062010   PTP1B
H      42.479010   16.812010   26.991010   PTP1B
H      40.787010   16.163010   27.848010   PTP1B
C      40.999010   18.106010   26.943010   PTP1B
H      40.718010   18.560010   27.914010   PTP1B
H      41.605010   18.567010   26.295010   PTP1B
C      40.813010   14.641010   25.666010   PTP1B
O      39.676010   14.208010   25.838010   PTP1B
N      41.870010   13.857010   25.470010   PTP1B
H      42.792010   14.204010   25.323010   PTP1B
C      41.774010   12.400010   25.452010   PTP1B
H      41.065010   12.106010   24.688010   PTP1B
C      43.153010   11.785010   25.170010   PTP1B
H      43.037010   10.677010   25.125010   PTP1B
H      43.505010   12.096010   24.161010   PTP1B
C      44.243010   12.109010   26.201010   PTP1B
H      43.939010   11.726010   27.192010   PTP1B
H      45.210010   11.650010   25.914010   PTP1B
C      44.467010   13.604010   26.396010   PTP1B
O      44.752010   14.304010   25.403010   PTP1B
O      44.361010   14.083010   27.545010   PTP1B
C      41.231010   11.903010   26.790010   PTP1B
O      40.234010   11.183010   26.836010   PTP1B
N      41.895010   12.292010   27.875010   PTP1B
H      42.718010   12.859010   27.844010   PTP1B
C      41.475010   11.921010   29.222010   PTP1B
H      40.466010   11.534010   29.160010   PTP1B
C      42.464010   10.942010   29.864010   PTP1B
H      41.926010   10.380010   30.661010   PTP1B
H      42.812010   10.195010   29.115010   PTP1B
O      43.558010   11.623010   30.449010   PTP1B
H      44.015010   10.990010   31.017010   PTP1B
C      41.419010   13.207010   30.044010   PTP1B
O      42.184010   14.143010   29.810010   PTP1B
N      40.508010   13.265010   31.024010   PTP1B
C      39.542010   12.212010   31.391010   PTP1B
H      38.666010   11.990010   30.739010   PTP1B
H      40.193010   11.313010   31.488010   PTP1B
C      40.352010   14.442010   31.880010   PTP1B
H      40.235010   15.324010   31.262010   PTP1B
C      39.047010   14.151010   32.615010   PTP1B
H      38.193010   14.484010   31.983010   PTP1B
H      38.987010   14.659010   33.599010   PTP1B
C      39.072010   12.659010   32.754010   PTP1B
H      38.063010   12.220010   32.884010   PTP1B
H      39.711010   12.382010   33.624010   PTP1B
C      41.514010   14.657010   32.841010   PTP1B
O      41.640010   15.719010   33.459010   PTP1B
N      42.369010   13.648010   32.951010   PTP1B
H      42.281010   12.809010   32.415010   PTP1B
C      43.506010   13.690010   33.868010   PTP1B
H      43.154010   13.432010   34.860010   PTP1B
C      44.513010   12.607010   33.492010   PTP1B
H      44.002010   11.621010   33.450010   PTP1B
H      44.957010   12.805010   32.492010   PTP1B
H      45.335010   12.536010   34.237010   PTP1B
C      44.209010   15.045010   33.997010   PTP1B
O      44.159010   15.676010   35.051010   PTP1B
N      44.863010   15.501010   32.936010   PTP1B
H      44.916010   15.044010   32.048010   PTP1B
C      45.587010   16.769010   33.000010   PTP1B
H      46.293010   16.651010   33.811010   PTP1B
C      46.322010   17.016010   31.678010   PTP1B
H      46.697010   18.065010   31.681010   PTP1B
H      47.211010   16.350010   31.598010   PTP1B
O      45.452010   16.845010   30.576010   PTP1B
H      45.893010   17.223010   29.805010   PTP1B
C      44.688010   17.959010   33.348010   PTP1B
O      45.070010   18.836010   34.134010   PTP1B
N      43.493010   17.980010   32.762010   PTP1B
H      43.172010   17.279010   32.127010   PTP1B
C      42.539010   19.054010   33.008010   PTP1B
H      43.016010   19.980010   32.711010   PTP1B
C      41.238010   18.774010   32.253010   PTP1B
H      41.468010   18.618010   31.177010   PTP1B
H      40.753010   17.845010   32.622010   PTP1B
C      40.247010   19.901010   32.305010   PTP1B
C      40.523010   21.114010   31.694010   PTP1B
H      41.471010   21.258010   31.195010   PTP1B
C      39.596010   22.157010   31.719010   PTP1B
H      39.824010   23.095010   31.233010   PTP1B
C      38.379010   21.985010   32.363010   PTP1B
H      37.653010   22.785010   32.379010   PTP1B
C      39.027010   19.742010   32.947010   PTP1B
H      38.798010   18.813010   33.450010   PTP1B
C      38.092010   20.778010   32.979010   PTP1B
H      37.148010   20.635010   33.485010   PTP1B
C      42.272010   19.149010   34.506010   PTP1B
O      42.409010   20.223010   35.107010   PTP1B
N      41.911010   18.015010   35.106010   PTP1B
H      41.813010   17.144010   34.628010   PTP1B
C      41.624010   17.950010   36.536010   PTP1B
H      40.807010   18.638010   36.710010   PTP1B
C      41.209010   16.530010   36.934010   PTP1B
H      41.954010   15.832010   36.486010   PTP1B
H      41.308010   16.420010   38.037010   PTP1B
C      39.800010   16.139010   36.463010   PTP1B
H      39.732010   16.300010   35.360010   PTP1B
C      39.564010   14.678010   36.780010   PTP1B
H      38.533010   14.378010   36.493010   PTP1B
H      40.281010   14.036010   36.224010   PTP1B
H      39.691010   14.487010   37.867010   PTP1B
C      38.736010   17.017010   37.137010   PTP1B
H      37.722010   16.740010   36.776010   PTP1B
H      38.745010   16.899010   38.239010   PTP1B
H      38.908010   18.089010   36.899010   PTP1B
C      42.795010   18.407010   37.382010   PTP1B
O      42.608010   19.145010   38.346010   PTP1B
N      44.000010   17.966010   37.040010   PTP1B
H      44.201010   17.343010   36.285010   PTP1B
C      45.170010   18.396010   37.797010   PTP1B
H      44.987010   18.137010   38.834010   PTP1B
C      46.452010   17.761010   37.250010   PTP1B
H      46.427010   17.844010   36.141010   PTP1B
H      47.341010   18.320010   37.605010   PTP1B
C      46.573010   16.303010   37.608010   PTP1B
O      46.156010   15.424010   36.853010   PTP1B
N      47.132010   16.034010   38.781010   PTP1B
H      47.232010   15.075010   39.031010   PTP1B
H      47.459010   16.775010   39.359010   PTP1B
C      45.282010   19.914010   37.713010   PTP1B
O      45.568010   20.584010   38.706010   PTP1B
N      45.048010   20.449010   36.518010   PTP1B
H      44.821010   19.920010   35.702010   PTP1B
C      45.108010   21.889010   36.306010   PTP1B
H      46.104010   22.218010   36.575010   PTP1B
C      44.723010   22.225010   34.862010   PTP1B
H      45.516010   21.852010   34.178010   PTP1B
H      43.777010   21.720010   34.572010   PTP1B
C      44.599010   23.703010   34.591010   PTP1B
C      45.720010   24.529010   34.618010   PTP1B
H      46.690010   24.107010   34.841010   PTP1B
C      45.605010   25.896010   34.367010   PTP1B
H      46.484010   26.525010   34.385010   PTP1B
C      44.364010   26.452010   34.087010   PTP1B
H      44.271010   27.510010   33.885010   PTP1B
C      43.358010   24.267010   34.309010   PTP1B
H      42.472010   23.648010   34.304010   PTP1B
C      43.232010   25.634010   34.057010   PTP1B
H      42.260010   26.054010   33.841010   PTP1B
C      44.135010   22.555010   37.285010   PTP1B
O      44.482010   23.510010   37.982010   PTP1B
N      42.917010   22.025010   37.339010   PTP1B
H      42.623010   21.247010   36.788010   PTP1B
C      41.888010   22.552010   38.230010   PTP1B
H      41.718010   23.581010   37.941010   PTP1B
C      40.613010   21.711010   38.111010   PTP1B
H      40.177010   21.915010   37.106010   PTP1B
H      40.889010   20.633010   38.113010   PTP1B
C      39.512010   21.945010   39.143010   PTP1B
H      39.886010   21.644010   40.152010   PTP1B
C      39.117010   23.416010   39.165010   PTP1B
H      38.283010   23.585010   39.879010   PTP1B
H      39.977010   24.047010   39.476010   PTP1B
H      38.784010   23.748010   38.159010   PTP1B
C      38.318010   21.067010   38.803010   PTP1B
H      37.510010   21.207010   39.553010   PTP1B
H      37.899010   21.313010   37.807010   PTP1B
H      38.611010   19.995010   38.804010   PTP1B
C      42.373010   22.554010   39.672010   PTP1B
O      42.305010   23.573010   40.364010   PTP1B
N      42.886010   21.420010   40.129010   PTP1B
H      42.994010   20.571010   39.615010   PTP1B
C      43.350010   21.354010   41.503010   PTP1B
H      42.500010   21.658010   42.102010   PTP1B
C      43.709010   19.919010   41.873010   PTP1B
H      44.237010   19.444010   41.017010   PTP1B
H      44.402010   19.891010   42.742010   PTP1B
C      42.501010   19.070010   42.157010   PTP1B
C      41.749010   18.527010   41.116010   PTP1B
H      42.070010   18.670010   40.093010   PTP1B
C      40.584010   17.807010   41.373010   PTP1B
H      40.014010   17.390010   40.554010   PTP1B
C      40.163010   17.623010   42.688010   PTP1B
H      39.264010   17.059010   42.893010   PTP1B
C      42.070010   18.876010   43.470010   PTP1B
H      42.629010   19.303010   44.291010   PTP1B
C      40.907010   18.158010   43.742010   PTP1B
H      40.586010   18.020010   44.765010   PTP1B
C      44.479010   22.316010   41.813010   PTP1B
O      44.561010   22.830010   42.919010   PTP1B
N      45.336010   22.582010   40.836010   PTP1B
H      45.297010   22.169010   39.927010   PTP1B
C      46.425010   23.528010   41.039010   PTP1B
H      46.952010   23.245010   41.942010   PTP1B
C      47.362010   23.530010   39.828010   PTP1B
H      46.831010   23.003010   39.002010   PTP1B
H      47.510010   24.579010   39.486010   PTP1B
C      48.691010   22.841010   40.107010   PTP1B
H      49.248010   22.723010   39.150010   PTP1B
H      49.305010   23.493010   40.771010   PTP1B
C      48.490010   21.470010   40.742010   PTP1B
H      47.788010   21.579010   41.601010   PTP1B
H      47.998010   20.809010   39.991010   PTP1B
C      49.811010   20.864010   41.198010   PTP1B
H      50.340010   21.558010   41.889010   PTP1B
H      49.637010   19.903010   41.730010   PTP1B
N      50.727010   20.585010   40.056010   PTP1B
H      51.617010   20.174010   40.405010   PTP1B
H      50.272010   19.917010   39.401010   PTP1B
H      50.931010   21.472010   39.552010   PTP1B
C      45.840010   24.922010   41.269010   PTP1B
O      46.319010   25.680010   42.116010   PTP1B
N      44.791010   25.245010   40.516010   PTP1B
H      44.406010   24.639010   39.824010   PTP1B
C      44.108010   26.528010   40.641010   PTP1B
H      44.842010   27.322010   40.585010   PTP1B
C      43.002010   26.681010   39.573010   PTP1B
H      42.303010   25.816010   39.685010   PTP1B
C      42.251010   27.974010   39.801010   PTP1B
H      41.478010   28.115010   39.015010   PTP1B
H      41.731010   27.978010   40.781010   PTP1B
H      42.943010   28.842010   39.761010   PTP1B
C      43.606010   26.663010   38.175010   PTP1B
H      42.819010   26.813010   37.405010   PTP1B
H      44.361010   27.471010   38.065010   PTP1B
H      44.101010   25.693010   37.964010   PTP1B
C      43.471010   26.590010   42.029010   PTP1B
O      43.521010   27.620010   42.697010   PTP1B
N      42.866010   25.485010   42.456010   PTP1B
H      42.810010   24.660010   41.898010   PTP1B
C      42.246010   25.425010   43.781010   PTP1B
H      41.523010   26.227010   43.870010   PTP1B
C      41.625010   24.054010   44.041010   PTP1B
H      42.329010   23.302010   43.610010   PTP1B
H      41.600010   23.858010   45.136010   PTP1B
C      40.276010   23.842010   43.429010   PTP1B
H      39.638010   24.722010   43.665010   PTP1B
H      40.379010   23.836010   42.319010   PTP1B
C      39.715010   22.522010   43.906010   PTP1B
H      40.328010   21.688010   43.493010   PTP1B
H      39.721010   22.453010   45.019010   PTP1B
N      38.336010   22.346010   43.488010   PTP1B
H      38.033010   23.038010   42.823010   PTP1B
C      37.544010   21.381010   43.926010   PTP1B
N      37.995010   20.493010   44.800010   PTP1B
H      37.415010   19.754010   45.112010   PTP1B
H      38.974010   20.535010   45.010010   PTP1B
N      36.295010   21.310010   43.490010   PTP1B
H      35.674010   20.645010   43.879010   PTP1B
H      35.969010   22.066010   42.938010   PTP1B
C      43.294010   25.668010   44.845010   PTP1B
O      43.145010   26.542010   45.698010   PTP1B
N      44.348010   24.864010   44.788010   PTP1B
H      44.457010   24.151010   44.101010   PTP1B
C      45.448010   24.950010   45.728010   PTP1B
H      45.073010   24.642010   46.696010   PTP1B
C      46.571010   24.006010   45.293010   PTP1B
H      46.726010   24.133010   44.197010   PTP1B
H      47.527010   24.311010   45.774010   PTP1B
C      46.276010   22.544010   45.591010   PTP1B
H      46.355010   22.366010   46.679010   PTP1B
H      45.259010   22.266010   45.249010   PTP1B
C      47.276010   21.606010   44.946010   PTP1B
O      48.433010   22.034010   44.719010   PTP1B
O      46.905010   20.440010   44.675010   PTP1B
C      45.981010   26.365010   45.880010   PTP1B
O      46.418010   26.743010   46.960010   PTP1B
N      45.929010   27.151010   44.810010   PTP1B
H      45.563010   26.877010   43.921010   PTP1B
C      46.422010   28.527010   44.856010   PTP1B
H      47.406010   28.458010   45.301010   PTP1B
C      46.456010   29.132010   43.455010   PTP1B
H      46.915010   30.144010   43.526010   PTP1B
H      47.106010   28.524010   42.786010   PTP1B
O      45.153010   29.264010   42.913010   PTP1B
H      45.223010   29.844010   42.144010   PTP1B
C      45.588010   29.439010   45.742010   PTP1B
O      46.064010   30.494010   46.175010   PTP1B
N      44.345010   29.037010   46.001010   PTP1B
H      43.961010   28.178010   45.666010   PTP1B
C      43.454010   29.850010   46.809010   PTP1B
H      44.062010   30.397010   47.516010   PTP1B
H      42.727010   29.191010   47.264010   PTP1B
C      42.703010   30.859010   45.956010   PTP1B
O      41.966010   31.700010   46.463010   PTP1B
N      42.898010   30.776010   44.644010   PTP1B
H      43.487010   30.097010   44.205010   PTP1B
C      42.249010   31.696010   43.713010   PTP1B
H      42.416010   32.686010   44.116010   PTP1B
C      42.849010   31.544010   42.306010   PTP1B
H      42.817010   30.465010   42.031010   PTP1B
H      42.229010   32.090010   41.559010   PTP1B
O      44.198010   31.985010   42.276010   PTP1B
H      44.583010   31.664010   41.451010   PTP1B
C      40.744010   31.480010   43.652010   PTP1B
O      39.997010   32.392010   43.313010   PTP1B
N      40.308010   30.268010   43.977010   PTP1B
H      40.902010   29.516010   44.254010   PTP1B
C      38.895010   29.935010   43.954010   PTP1B
H      38.437010   30.617010   43.250010   PTP1B
C      38.701010   28.480010   43.516010   PTP1B
H      39.339010   27.849010   44.177010   PTP1B
H      37.650010   28.177010   43.722010   PTP1B
C      39.068010   28.195010   42.057010   PTP1B
H      40.142010   28.450010   41.890010   PTP1B
C      38.820010   26.724010   41.708010   PTP1B
H      39.043010   26.535010   40.636010   PTP1B
H      39.468010   26.062010   42.321010   PTP1B
H      37.760010   26.449010   41.896010   PTP1B
C      38.226010   29.092010   41.160010   PTP1B
H      38.484010   28.921010   40.092010   PTP1B
H      37.142010   28.891010   41.281010   PTP1B
H      38.412010   30.162010   41.395010   PTP1B
C      38.225010   30.149010   45.303010   PTP1B
O      37.013010   29.973010   45.434010   PTP1B
N      39.009010   30.544010   46.297010   PTP1B
H      39.987010   30.730010   46.200010   PTP1B
C      38.495010   30.744010   47.643010   PTP1B
H      37.763010   29.956010   47.764010   PTP1B
C      39.629010   30.575010   48.646010   PTP1B
H      40.374010   31.384010   48.466010   PTP1B
H      39.250010   30.705010   49.685010   PTP1B
O      40.254010   29.315010   48.468010   PTP1B
H      41.087010   29.340010   48.955010   PTP1B
C      37.781010   32.067010   47.887010   PTP1B
O      38.074010   33.076010   47.253010   PTP1B
N      36.833010   32.074010   48.838010   PTP1B
C      36.426010   30.903010   49.635010   PTP1B
H      35.778010   30.080010   49.257010   PTP1B
H      37.435010   30.513010   49.904010   PTP1B
C      36.038010   33.249010   49.208010   PTP1B
H      35.471010   33.546010   48.333010   PTP1B
C      35.041010   32.683010   50.215010   PTP1B
H      34.172010   32.257010   49.665010   PTP1B
H      34.675010   33.446010   50.931010   PTP1B
C      35.791010   31.549010   50.830010   PTP1B
H      35.126010   30.780010   51.271010   PTP1B
H      36.473010   31.945010   51.617010   PTP1B
C      36.789010   34.462010   49.751010   PTP1B
O      36.264010   35.568010   49.711010   PTP1B
N      38.003010   34.284010   50.261010   PTP1B
H      38.509010   33.430010   50.343010   PTP1B
C      38.717010   35.447010   50.773010   PTP1B
H      38.024010   36.039010   51.357010   PTP1B
C      39.877010   35.052010   51.703010   PTP1B
H      40.363010   35.986010   52.068010   PTP1B
H      39.478010   34.543010   52.609010   PTP1B
C      40.953010   34.182010   51.102010   PTP1B
H      41.098010   34.455010   50.041010   PTP1B
H      41.912010   34.304010   51.644010   PTP1B
C      40.586010   32.713010   51.101010   PTP1B
O      41.478010   31.888010   50.805010   PTP1B
O      39.415010   32.382010   51.393010   PTP1B
C      39.218010   36.330010   49.634010   PTP1B
O      39.798010   37.383010   49.874010   PTP1B
N      38.973010   35.900010   48.396010   PTP1B
H      38.509010   35.038010   48.197010   PTP1B
C      39.368010   36.663010   47.208010   PTP1B
H      39.728010   37.626010   47.551010   PTP1B
C      40.426010   35.904010   46.391010   PTP1B
H      39.999010   34.916010   46.113010   PTP1B
H      40.625010   36.450010   45.445010   PTP1B
N      42.526010   36.685010   47.559010   PTP1B
C      41.705010   35.662010   47.132010   PTP1B
C      43.549010   36.177010   48.224010   PTP1B
H      44.353010   36.767010   48.671010   PTP1B
N      43.425010   34.861010   48.240010   PTP1B
H      44.072010   34.226010   48.661010   PTP1B
C      42.282010   34.513010   47.560010   PTP1B
H      41.970010   33.487010   47.423010   PTP1B
C      38.157010   36.929010   46.311010   PTP1B
O      37.097010   36.309010   46.472010   PTP1B
N      38.313010   37.855010   45.366010   PTP1B
H      39.147010   38.388010   45.233010   PTP1B
C      37.229010   38.145010   44.445010   PTP1B
H      37.507010   38.975010   43.810010   PTP1B
H      36.311010   38.296010   44.997010   PTP1B
C      37.051010   36.924010   43.568010   PTP1B
O      37.860010   36.004010   43.650010   PTP1B
N      36.022010   36.867010   42.716010   PTP1B
C      34.942010   37.823010   42.426010   PTP1B
H      34.083010   37.963010   43.120010   PTP1B
H      35.508010   38.776010   42.309010   PTP1B
C      35.897010   35.660010   41.892010   PTP1B
H      35.856010   34.785010   42.530010   PTP1B
C      34.556010   35.853010   41.195010   PTP1B
H      33.744010   35.490010   41.864010   PTP1B
H      34.494010   35.314010   40.228010   PTP1B
C      34.450010   37.349010   41.086010   PTP1B
H      33.405010   37.702010   40.989010   PTP1B
H      35.041010   37.696010   40.208010   PTP1B
C      37.034010   35.497010   40.896010   PTP1B
O      37.615010   36.483010   40.442010   PTP1B
N      37.350010   34.255010   40.553010   PTP1B
H      36.911010   33.433010   40.905010   PTP1B
C      38.410010   34.005010   39.593010   PTP1B
H      39.252010   34.637010   39.847010   PTP1B
C      38.798010   32.511010   39.569010   PTP1B
H      39.016010   32.202010   40.621010   PTP1B
C      37.644010   31.673010   39.025010   PTP1B
H      37.937010   30.602010   38.971010   PTP1B
H      36.748010   31.738010   39.676010   PTP1B
H      37.366010   32.005010   38.002010   PTP1B
C      40.038010   32.317010   38.736010   PTP1B
H      40.307010   31.241010   38.677010   PTP1B
H      39.878010   32.695010   37.703010   PTP1B
H      40.904010   32.855010   39.174010   PTP1B
C      37.938010   34.410010   38.197010   PTP1B
O      36.741010   34.390010   37.909010   PTP1B
N      38.874010   34.785010   37.332010   PTP1B
H      39.847010   34.828010   37.542010   PTP1B
C      38.536010   35.171010   35.974010   PTP1B
H      37.460010   35.271010   35.904010   PTP1B
C      39.237010   36.470010   35.586010   PTP1B
H      40.338010   36.302010   35.686010   PTP1B
C      38.909010   36.826010   34.154010   PTP1B
H      39.385010   37.792010   33.878010   PTP1B
H      39.283010   36.059010   33.445010   PTP1B
H      37.812010   36.933010   34.017010   PTP1B
C      38.805010   37.576010   36.528010   PTP1B
H      39.272010   38.542010   36.240010   PTP1B
H      37.701010   37.701010   36.503010   PTP1B
H      39.108010   37.355010   37.573010   PTP1B
C      38.954010   34.054010   35.027010   PTP1B
O      40.137010   33.754010   34.886010   PTP1B
N      37.963010   33.437010   34.393010   PTP1B
H      37.010010   33.705010   34.507010   PTP1B
C      38.170010   32.319010   33.477010   PTP1B
H      39.221010   32.063010   33.516010   PTP1B
C      37.262010   31.136010   33.857010   PTP1B
H      36.203010   31.487010   33.787010   PTP1B
C      37.468010   29.979010   32.901010   PTP1B
H      36.839010   29.113010   33.202010   PTP1B
H      37.183010   30.249010   31.863010   PTP1B
H      38.529010   29.651010   32.905010   PTP1B
C      37.547010   30.702010   35.273010   PTP1B
H      36.926010   29.823010   35.547010   PTP1B
H      38.617010   30.424010   35.388010   PTP1B
H      37.317010   31.512010   35.996010   PTP1B
C      37.848010   32.705010   32.045010   PTP1B
O      36.923010   33.480010   31.806010   PTP1B
N      38.605010   32.165010   31.094010   PTP1B
H      39.364010   31.536010   31.256010   PTP1B
C      38.366010   32.468010   29.690010   PTP1B
H      37.307010   32.313010   29.524010   PTP1B
C      38.783010   33.910010   29.383010   PTP1B
H      38.210010   34.250010   28.493010   PTP1B
H      38.491010   34.568010   30.228010   PTP1B
N      40.798010   33.686010   27.876010   PTP1B
C      40.241010   34.067010   29.080010   PTP1B
C      42.098010   33.922010   27.901010   PTP1B
H      42.783010   33.709010   27.076010   PTP1B
N      42.404010   34.441010   29.077010   PTP1B
H      43.325010   34.696010   29.370010   PTP1B
C      41.261010   34.543010   29.834010   PTP1B
H      41.255010   34.932010   30.843010   PTP1B
C      39.108010   31.531010   28.746010   PTP1B
O      40.079010   30.870010   29.124010   PTP1B
N      38.608010   31.485010   27.516010   PTP1B
H      37.786010   32.002010   27.285010   PTP1B
C      39.173010   30.714010   26.417010   PTP1B
H      40.229010   30.525010   26.571010   PTP1B
C      38.352010   29.449010   26.140010   PTP1B
H      38.505010   29.184010   25.070010   PTP1B
H      38.760010   28.598010   26.728010   PTP1B
S      36.583010   29.612010   26.418010   PTP1B
H      36.238010   28.387010   26.018010   PTP1B
C      39.044010   31.725010   25.288010   PTP1B
O      39.660010   32.782010   25.355010   PTP1B
N      38.264010   31.443010   24.256010   PTP1B
H      37.746010   30.605010   24.086010   PTP1B
C      38.117010   32.455010   23.219010   PTP1B
H      38.900010   33.184010   23.380010   PTP1B
C      38.224010   31.847010   21.816010   PTP1B
H      39.118010   31.183010   21.794010   PTP1B
H      37.337010   31.209010   21.601010   PTP1B
O      38.379010   32.882010   20.854010   PTP1B
H      38.664010   32.464010   20.031010   PTP1B
C      36.773010   33.181010   23.396010   PTP1B
O      36.725010   34.415010   23.460010   PTP1B
N      35.686010   32.422010   23.491010   PTP1B
H      35.699010   31.424010   23.440010   PTP1B
C      34.369010   33.022010   23.682010   PTP1B
H      34.316698   34.018814   23.240898   PTP1B
C      33.360836   32.106585   22.975227   PTP1B
H      33.520219   32.127693   21.897143   PTP1B
H      33.470499   31.079470   23.323749   PTP1B
H      32.348750   32.442903   23.189571   PTP1B
C      34.032604   33.155223   25.174282   PTP1B
O      33.110380   33.868503   25.558049   PTP1B
N      34.749050   32.405779   26.013118   PTP1B
H      35.537534   31.901006   25.643084   PTP1B
C      34.467678   32.293151   27.429572   PTP1B
H      34.340400   33.291076   27.839309   PTP1B
H      35.298994   31.815950   27.936281   PTP1B
C      33.176010   31.550010   27.725010   PTP1B
O      32.480010   31.977010   28.648010   PTP1B
N      32.826010   30.491010   26.999010   PTP1B
H      33.357010   30.108010   26.246010   PTP1B
C      31.580010   29.786010   27.271010   PTP1B
H      31.345010   29.995010   28.307010   PTP1B
C      30.443010   30.273010   26.320010   PTP1B
H      29.540010   29.698010   26.646010   PTP1B
C      30.305010   31.802010   26.417010   PTP1B
H      29.404010   32.148010   25.870010   PTP1B
H      30.201010   32.124010   27.474010   PTP1B
H      31.191010   32.309010   25.981010   PTP1B
C      30.747010   29.850010   24.876010   PTP1B
H      31.746010   30.236010   24.573010   PTP1B
H      30.796010   28.738010   24.829010   PTP1B
C      29.718010   30.314010   23.865010   PTP1B
H      29.968010   29.926010   22.854010   PTP1B
H      28.706010   29.946010   24.139010   PTP1B
H      29.686010   31.422010   23.809010   PTP1B
C      31.723010   28.268010   27.148010   PTP1B
O      31.106010   27.516010   27.909010   PTP1B
N      32.541010   27.828010   26.190010   PTP1B
H      33.052010   28.434010   25.582010   PTP1B
C      32.741010   26.403010   25.971010   PTP1B
H      33.160010   26.311010   24.978010   PTP1B
H      31.770010   25.941010   26.088010   PTP1B
C      33.694010   25.741010   26.946010   PTP1B
O      33.276010   24.945010   27.797010   PTP1B
N      34.981010   26.052010   26.814010   PTP1B
H      35.302010   26.682010   26.111010   PTP1B
C      35.996010   25.482010   27.698010   PTP1B
H      35.814010   24.418010   27.797010   PTP1B
C      37.398010   25.738010   27.139010   PTP1B
H      37.510010   26.846010   27.064010   PTP1B
H      38.160010   25.402010   27.877010   PTP1B
C      37.632010   25.121010   25.766010   PTP1B
H      37.436010   24.028010   25.831010   PTP1B
H      36.872010   25.520010   25.056010   PTP1B
C      39.006010   25.447010   25.250010   PTP1B
H      39.225010   26.524010   25.434010   PTP1B
H      39.788010   24.833010   25.754010   PTP1B
N      39.127010   25.178010   23.821010   PTP1B
H      38.342010   24.672010   23.446010   PTP1B
C      40.159010   25.553010   23.071010   PTP1B
N      41.170010   26.220010   23.613010   PTP1B
H      41.930010   26.524010   23.056010   PTP1B
H      41.052010   26.509010   24.565010   PTP1B
N      40.175010   25.256010   21.781010   PTP1B
H      40.978010   25.456010   21.238010   PTP1B
H      39.461010   24.653010   21.451010   PTP1B
C      35.875010   26.076010   29.096010   PTP1B
O      36.064010   25.380010   30.089010   PTP1B
N      35.556010   27.363010   29.165010   PTP1B
H      35.412010   27.956010   28.373010   PTP1B
C      35.386010   28.029010   30.445010   PTP1B
H      36.291010   27.862010   31.015010   PTP1B
C      35.073010   29.508010   30.223010   PTP1B
H      34.194010   29.577010   29.542010   PTP1B
H      34.782010   29.991010   31.183010   PTP1B
O      36.168010   30.177010   29.624010   PTP1B
H      35.841010   31.029010   29.308010   PTP1B
C      34.240010   27.351010   31.201010   PTP1B
O      34.319010   27.146010   32.415010   PTP1B
N      33.187010   26.989010   30.474010   PTP1B
H      33.110010   27.138010   29.489010   PTP1B
C      32.055010   26.336010   31.099010   PTP1B
H      31.330010   26.147010   30.320010   PTP1B
H      31.702010   26.990010   31.885010   PTP1B
C      32.425010   25.011010   31.726010   PTP1B
O      31.963010   24.683010   32.820010   PTP1B
N      33.262010   24.250010   31.028010   PTP1B
H      33.626010   24.519010   30.137010   PTP1B
C      33.730010   22.944010   31.501010   PTP1B
H      32.840010   22.367010   31.712010   PTP1B
C      34.676010   22.298010   30.468010   PTP1B
H      35.461010   23.061010   30.247010   PTP1B
O      33.947010   22.043010   29.263010   PTP1B
H      34.579010   21.632010   28.663010   PTP1B
C      35.252010   20.997010   30.994010   PTP1B
H      36.017010   20.594010   30.298010   PTP1B
H      35.738010   21.159010   31.980010   PTP1B
H      34.458010   20.230010   31.120010   PTP1B
C      34.484010   23.079010   32.822010   PTP1B
O      34.242010   22.345010   33.770010   PTP1B
N      35.405010   24.030010   32.870010   PTP1B
H      35.614010   24.629010   32.098010   PTP1B
C      36.197010   24.285010   34.061010   PTP1B
H      36.747010   23.375010   34.270010   PTP1B
C      37.078010   25.503010   33.809010   PTP1B
H      37.756010   25.291010   32.954010   PTP1B
H      36.467010   26.388010   33.530010   PTP1B
C      37.964010   25.863010   34.957010   PTP1B
C      39.152010   25.190010   35.168010   PTP1B
H      39.449010   24.403010   34.488010   PTP1B
C      39.962010   25.508010   36.244010   PTP1B
H      40.892010   24.979010   36.395010   PTP1B
C      39.592010   26.506010   37.127010   PTP1B
H      40.228010   26.758010   37.963010   PTP1B
C      37.597010   26.866010   35.846010   PTP1B
H      36.662010   27.391010   35.712010   PTP1B
C      38.406010   27.190010   36.930010   PTP1B
H      38.104010   27.972010   37.612010   PTP1B
C      35.277010   24.541010   35.263010   PTP1B
O      35.408010   23.900010   36.307010   PTP1B
N      34.344010   25.478010   35.102010   PTP1B
H      34.233010   25.978010   34.245010   PTP1B
C      33.402010   25.857010   36.161010   PTP1B
H      34.020010   26.058010   37.028010   PTP1B
C      32.632010   27.108010   35.741010   PTP1B
H      32.062010   26.851010   34.820010   PTP1B
H      31.871010   27.359010   36.513010   PTP1B
S      33.736010   28.493010   35.394010   PTP1B
H      32.799010   29.359010   35.005010   PTP1B
C      32.412010   24.768010   36.541010   PTP1B
O      32.139010   24.551010   37.718010   PTP1B
N      31.863010   24.091010   35.543010   PTP1B
H      32.052010   24.243010   34.575010   PTP1B
C      30.902010   23.030010   35.805010   PTP1B
H      30.119010   23.452010   36.422010   PTP1B
C      30.359010   22.488010   34.481010   PTP1B
H      29.822010   23.325010   33.978010   PTP1B
H      31.214010   22.229010   33.818010   PTP1B
C      29.399010   21.299010   34.554010   PTP1B
H      29.900010   20.459010   35.093010   PTP1B
C      28.133010   21.701010   35.295010   PTP1B
H      27.408010   20.859010   35.313010   PTP1B
H      28.366010   21.983010   36.344010   PTP1B
H      27.646010   22.568010   34.799010   PTP1B
C      29.064010   20.823010   33.146010   PTP1B
H      28.381010   19.947010   33.187010   PTP1B
H      28.561010   21.614010   32.555010   PTP1B
H      29.988010   20.519010   32.608010   PTP1B
C      31.565010   21.908010   36.604010   PTP1B
O      31.010010   21.422010   37.589010   PTP1B
N      32.760010   21.509010   36.178010   PTP1B
H      33.214010   21.917010   35.386010   PTP1B
C      33.501010   20.437010   36.843010   PTP1B
H      32.905010   19.532010   36.871010   PTP1B
C      34.784010   20.138010   36.077010   PTP1B
H      34.536010   19.839010   35.036010   PTP1B
H      35.438010   21.036010   36.028010   PTP1B
H      35.357010   19.309010   36.545010   PTP1B
C      33.825010   20.781010   38.283010   PTP1B
O      33.611010   19.970010   39.182010   PTP1B
N      34.338010   21.988010   38.501010   PTP1B
H      34.519010   22.673010   37.801010   PTP1B
C      34.697010   22.437010   39.843010   PTP1B
H      35.414010   21.718010   40.223010   PTP1B
C      35.299010   23.841010   39.773010   PTP1B
H      36.194010   23.822010   39.120010   PTP1B
H      34.570010   24.558010   39.345010   PTP1B
C      35.741010   24.361010   41.128010   PTP1B
O      36.501010   23.654010   41.821010   PTP1B
O      35.337010   25.489010   41.497010   PTP1B
C      33.512010   22.430010   40.808010   PTP1B
O      33.582010   21.841010   41.880010   PTP1B
N      32.422010   23.084010   40.427010   PTP1B
H      32.329010   23.569010   39.558010   PTP1B
C      31.237010   23.145010   41.279010   PTP1B
H      31.584010   23.566010   42.213010   PTP1B
C      30.137010   24.005010   40.632010   PTP1B
H      30.128010   23.733010   39.548010   PTP1B
O      30.504010   25.386010   40.749010   PTP1B
H      29.783010   25.879010   40.342010   PTP1B
C      28.776010   23.767010   41.309010   PTP1B
H      27.967010   24.301010   40.768010   PTP1B
H      28.528010   22.684010   41.311010   PTP1B
H      28.785010   24.124010   42.361010   PTP1B
C      30.667010   21.776010   41.607010   PTP1B
O      30.375010   21.486010   42.764010   PTP1B
N      30.498010   20.939010   40.588010   PTP1B
H      30.712010   21.160010   39.638010   PTP1B
C      29.969010   19.593010   40.799010   PTP1B
H      28.975010   19.714010   41.214010   PTP1B
C      29.927010   18.814010   39.480010   PTP1B
H      30.921010   18.935010   38.994010   PTP1B
H      29.817010   17.727010   39.687010   PTP1B
S      28.666010   19.362010   38.302010   PTP1B
H      28.989010   18.527010   37.313010   PTP1B
C      30.808010   18.823010   41.818010   PTP1B
O      30.266010   18.162010   42.714010   PTP1B
N      32.129010   18.903010   41.679010   PTP1B
H      32.591010   19.424010   40.964010   PTP1B
C      33.032010   18.209010   42.595010   PTP1B
H      32.731010   17.170010   42.628010   PTP1B
C      34.483010   18.371010   42.124010   PTP1B
H      34.667010   19.463010   41.994010   PTP1B
H      35.166010   18.039010   42.937010   PTP1B
C      34.815010   17.653010   40.812010   PTP1B
H      34.058010   17.943010   40.044010   PTP1B
C      36.210010   18.064010   40.327010   PTP1B
H      36.479010   17.512010   39.401010   PTP1B
H      36.243010   19.153010   40.106010   PTP1B
H      36.976010   17.840010   41.100010   PTP1B
C      34.718010   16.126010   41.026010   PTP1B
H      34.938010   15.589010   40.078010   PTP1B
H      35.441010   15.772010   41.789010   PTP1B
H      33.695010   15.844010   41.356010   PTP1B
C      32.858010   18.783010   43.994010   PTP1B
O      32.775010   18.056010   44.987010   PTP1B
N      32.787010   20.102010   44.066010   PTP1B
H      32.848010   20.720010   43.285010   PTP1B
C      32.608010   20.768010   45.338010   PTP1B
H      33.398010   20.431010   45.997010   PTP1B
C      32.627010   22.279010   45.136010   PTP1B
H      33.326010   22.490010   44.294010   PTP1B
H      31.622010   22.611010   44.792010   PTP1B
C      33.068010   23.090010   46.350010   PTP1B
H      32.355010   22.919010   47.193010   PTP1B
C      34.465010   22.659010   46.767010   PTP1B
H      34.823010   23.272010   47.621010   PTP1B
H      34.469010   21.592010   47.077010   PTP1B
H      35.181010   22.783010   45.927010   PTP1B
C      33.045010   24.571010   46.007010   PTP1B
H      33.347010   25.176010   46.889010   PTP1B
H      33.743010   24.811010   45.180010   PTP1B
H      32.023010   24.884010   45.704010   PTP1B
C      31.282010   20.337010   45.952010   PTP1B
O      31.205010   20.062010   47.146010   PTP1B
N      30.235010   20.287010   45.134010   PTP1B
H      30.265010   20.509010   44.162010   PTP1B
C      28.918010   19.889010   45.617010   PTP1B
H      28.690010   20.546010   46.446010   PTP1B
C      27.873010   20.037010   44.515010   PTP1B
H      28.283010   19.542010   43.604010   PTP1B
H      26.965010   19.459010   44.797010   PTP1B
C      27.487010   21.470010   44.148010   PTP1B
H      28.387010   22.015010   43.773010   PTP1B
C      26.423010   21.431010   43.078010   PTP1B
H      26.087010   22.459010   42.824010   PTP1B
H      26.815010   20.954010   42.154010   PTP1B
H      25.540010   20.853010   43.424010   PTP1B
C      26.961010   22.214010   45.374010   PTP1B
H      26.699010   23.261010   45.107010   PTP1B
H      26.050010   21.734010   45.785010   PTP1B
H      27.733010   22.242010   46.173010   PTP1B
C      28.900010   18.464010   46.143010   PTP1B
O      28.240010   18.187010   47.136010   PTP1B
N      29.619010   17.561010   45.479010   PTP1B
H      30.162010   17.756010   44.665010   PTP1B
C      29.663010   16.168010   45.914010   PTP1B
H      28.648010   15.853010   46.122010   PTP1B
C      30.332010   15.289010   44.862010   PTP1B
H      31.360010   15.693010   44.708010   PTP1B
H      30.459010   14.260010   45.267010   PTP1B
C      29.622010   15.252010   43.533010   PTP1B
H      28.643010   14.737010   43.633010   PTP1B
H      29.422010   16.290010   43.187010   PTP1B
S      30.593010   14.392010   42.302010   PTP1B
C      30.074010   12.700010   42.575010   PTP1B
H      30.600010   12.007010   41.883010   PTP1B
H      30.296010   12.378010   43.615010   PTP1B
H      28.982010   12.585010   42.407010   PTP1B
C      30.451010   16.064010   47.210010   PTP1B
O      30.341010   15.089010   47.944010   PTP1B
N      31.241010   17.090010   47.484010   PTP1B
H      31.318010   17.892010   46.898010   PTP1B
C      32.087010   17.168010   48.668010   PTP1B
H      32.334010   16.149010   48.945010   PTP1B
C      33.303010   18.029010   48.322010   PTP1B
H      33.333010   18.195010   47.226010   PTP1B
H      33.238010   19.016010   48.822010   PTP1B
C      34.572010   17.305010   48.749010   PTP1B
O      34.512010   16.085010   48.907010   PTP1B
O      35.600010   17.959010   48.910010   PTP1B
C      31.340010   17.780010   49.855010   PTP1B
O      31.780010   17.742010   50.996010   PTP1B
N      30.184010   18.397010   49.545010   PTP1B
H      29.768010   18.421010   48.637010   PTP1B
C      29.443010   19.101010   50.584010   PTP1B
H      30.096010   19.160010   51.446010   PTP1B
C      29.055010   20.473010   50.037010   PTP1B
H      29.872010   20.796010   49.351010   PTP1B
H      28.143010   20.367010   49.408010   PTP1B
C      28.864010   21.507010   51.149010   PTP1B
H      28.043010   21.171010   51.822010   PTP1B
H      29.794010   21.558010   51.760010   PTP1B
C      28.517010   22.894010   50.606010   PTP1B
H      29.297010   23.187010   49.866010   PTP1B
H      27.549010   22.820010   50.059010   PTP1B
C      28.413010   23.943010   51.719010   PTP1B
H      27.513010   23.758010   52.346010   PTP1B
H      29.311010   23.908010   52.374010   PTP1B
N      28.310010   25.276010   51.128010   PTP1B
H      28.238010   25.993010   51.878010   PTP1B
H      29.153010   25.465010   50.549010   PTP1B
H      27.464010   25.322010   50.525010   PTP1B
C      28.187010   18.338010   51.014010   PTP1B
O      27.915010   18.146010   52.192010   PTP1B
N      27.392010   17.932010   50.008010   PTP1B
H      27.608010   18.069010   49.044010   PTP1B
C      26.136010   17.250010   50.307010   PTP1B
H      25.566010   17.879010   50.981010   PTP1B
C      25.403010   17.009010   48.985010   PTP1B
H      26.118010   16.464010   48.323010   PTP1B
H      24.551010   16.314010   49.153010   PTP1B
C      24.975010   18.319010   48.322010   PTP1B
H      24.287010   18.856010   49.011010   PTP1B
H      25.866010   18.979010   48.216010   PTP1B
C      24.363010   18.102010   46.931010   PTP1B
H      25.168010   17.829010   46.211010   PTP1B
H      23.602010   17.287010   46.942010   PTP1B
N      23.686010   19.321010   46.473010   PTP1B
H      23.855010   20.115010   47.068010   PTP1B
C      22.946010   19.237010   45.353010   PTP1B
N      22.858010   18.091010   44.704010   PTP1B
H      22.336010   18.026010   43.865010   PTP1B
H      23.449010   17.350010   45.029010   PTP1B
N      22.271010   20.307010   44.923010   PTP1B
H      21.658010   20.226010   44.150010   PTP1B
H      22.250010   21.095010   45.524010   PTP1B
C      26.360010   15.923010   51.033010   PTP1B
O      27.453010   15.376010   51.078010   PTP1B
N      25.276010   15.427010   51.656010   PTP1B
H      24.376010   15.860010   51.683010   PTP1B
C      25.372010   14.157010   52.363010   PTP1B
H      26.310010   14.164010   52.905010   PTP1B
C      24.150010   14.030010   53.274010   PTP1B
H      23.254010   14.274010   52.657010   PTP1B
H      24.037010   12.966010   53.582010   PTP1B
C      24.231010   14.969010   54.479010   PTP1B
H      25.189010   14.788010   55.018010   PTP1B
H      24.247010   16.023010   54.117010   PTP1B
C      23.073010   14.769010   55.457010   PTP1B
H      22.164010   14.494010   54.875010   PTP1B
H      23.321010   13.905010   56.116010   PTP1B
C      22.803010   16.015010   56.307010   PTP1B
H      23.760010   16.496010   56.608010   PTP1B
H      22.202010   16.755010   55.735010   PTP1B
N      22.066010   15.641010   57.513010   PTP1B
H      21.882010   16.484010   58.094010   PTP1B
H      21.162010   15.202010   57.245010   PTP1B
H      22.627010   14.960010   58.063010   PTP1B
C      25.418010   12.979010   51.386010   PTP1B
O      25.928010   11.905010   51.674010   PTP1B
N      24.823010   13.209010   50.202010   PTP1B
H      24.409010   14.060010   49.889010   PTP1B
C      24.738010   12.139010   49.215010   PTP1B
H      25.305010   11.304010   49.610010   PTP1B
C      23.255010   11.825010   48.996010   PTP1B
H      22.787010   11.576010   49.970010   PTP1B
H      22.729010   12.702010   48.571010   PTP1B
C      23.109010   10.631010   48.064010   PTP1B
O      24.130010   10.020010   47.756010   PTP1B
O      21.986010   10.311010   47.684010   PTP1B
C      25.398010   12.535010   47.891010   PTP1B
O      24.768010   13.072010   46.989010   PTP1B
N      26.712010   12.444010   47.643010   PTP1B
C      27.705010   11.700010   48.434010   PTP1B
H      28.238010   12.105010   49.324010   PTP1B
H      27.075010   10.826010   48.720010   PTP1B
C      27.312010   12.960010   46.411010   PTP1B
H      27.279010   14.043010   46.434010   PTP1B
C      28.773010   12.528010   46.535010   PTP1B
H      29.326010   13.287010   47.133010   PTP1B
H      29.271010   12.412010   45.551010   PTP1B
C      28.695010   11.296010   47.383010   PTP1B
H      29.643010   11.076010   47.913010   PTP1B
H      28.417010   10.427010   46.743010   PTP1B
C      26.657010   12.468010   45.123010   PTP1B
O      26.876010   13.035010   44.051010   PTP1B
N      25.847010   11.422010   45.227010   PTP1B
H      25.642010   10.942010   46.080010   PTP1B
C      25.171010   10.875010   44.057010   PTP1B
H      25.871010   10.965010   43.236010   PTP1B
C      24.761010    9.426010   44.315010   PTP1B
H      24.236010    9.048010   43.408010   PTP1B
H      25.662010    8.788010   44.461010   PTP1B
O      23.884010    9.331010   45.421010   PTP1B
H      23.491010    8.450010   45.396010   PTP1B
C      23.942010   11.704010   43.698010   PTP1B
O      23.247010   11.412010   42.727010   PTP1B
N      23.679010   12.739010   44.489010   PTP1B
H      24.230010   12.987010   45.285010   PTP1B
C      22.539010   13.618010   44.255010   PTP1B
H      21.802010   13.017010   43.738010   PTP1B
C      22.011010   14.175010   45.585010   PTP1B
H      21.140010   14.833010   45.363010   PTP1B
H      21.640010   13.348010   46.232010   PTP1B
O      22.999010   14.941010   46.256010   PTP1B
H      22.549010   15.437010   46.951010   PTP1B
C      22.907010   14.776010   43.334010   PTP1B
O      22.032010   15.462010   42.819010   PTP1B
N      24.201010   14.992010   43.133010   PTP1B
H      24.929010   14.445010   43.539010   PTP1B
C      24.668010   16.077010   42.278010   PTP1B
H      24.127010   16.968010   42.573010   PTP1B
C      26.195010   16.287010   42.435010   PTP1B
H      26.694010   15.310010   42.221010   PTP1B
C      26.681010   17.330010   41.446010   PTP1B
H      27.769010   17.512010   41.581010   PTP1B
H      26.529010   17.002010   40.397010   PTP1B
H      26.149010   18.294010   41.599010   PTP1B
C      26.518010   16.718010   43.849010   PTP1B
H      27.606010   16.910010   43.962010   PTP1B
H      25.970010   17.649010   44.108010   PTP1B
H      26.238010   15.933010   44.582010   PTP1B
C      24.357010   15.819010   40.804010   PTP1B
O      25.016010   15.005010   40.165010   PTP1B
N      23.356010   16.508010   40.266010   PTP1B
H      22.782010   17.174010   40.735010   PTP1B
C      22.995010   16.334010   38.863010   PTP1B
H      23.392010   15.379010   38.538010   PTP1B
C      21.474010   16.406010   38.684010   PTP1B
H      20.997010   15.606010   39.286010   PTP1B
H      21.086010   17.383010   39.033010   PTP1B
C      21.045010   16.204010   37.237010   PTP1B
O      21.495010   15.227010   36.601010   PTP1B
O      20.247010   17.024010   36.736010   PTP1B
C      23.678010   17.406010   38.015010   PTP1B
O      23.289010   18.578010   38.024010   PTP1B
N      24.697010   16.979010   37.279010   PTP1B
H      24.991010   16.026010   37.258010   PTP1B
C      25.481010   17.863010   36.432010   PTP1B
H      25.911010   18.600010   37.099010   PTP1B
C      26.590010   17.053010   35.722010   PTP1B
H      27.242010   16.682010   36.553010   PTP1B
C      25.977010   15.938010   34.915010   PTP1B
H      26.764010   15.257010   34.528010   PTP1B
H      25.285010   15.333010   35.537010   PTP1B
H      25.410010   16.340010   34.049010   PTP1B
C      27.451010   17.972010   34.861010   PTP1B
H      26.867010   18.318010   33.979010   PTP1B
H      27.718010   18.876010   35.454010   PTP1B
C      28.731010   17.318010   34.386010   PTP1B
H      29.347010   18.045010   33.814010   PTP1B
H      29.331010   16.958010   35.249010   PTP1B
H      28.515010   16.455010   33.722010   PTP1B
C      24.626010   18.628010   35.419010   PTP1B
O      24.857010   19.822010   35.173010   PTP1B
N      23.633010   17.953010   34.843010   PTP1B
H      23.433010   16.992010   35.027010   PTP1B
C      22.746010   18.597010   33.875010   PTP1B
H      23.354010   19.027010   33.089010   PTP1B
C      21.721010   17.593010   33.348010   PTP1B
H      21.103010   17.269010   34.217010   PTP1B
H      21.029010   18.115010   32.649010   PTP1B
C      22.311010   16.352010   32.680010   PTP1B
H      22.807010   16.651010   31.729010   PTP1B
H      23.096010   15.922010   33.343010   PTP1B
C      21.219010   15.321010   32.386010   PTP1B
H      20.716010   15.059010   33.345010   PTP1B
H      20.457010   15.801010   31.729010   PTP1B
C      21.783010   14.073010   31.716010   PTP1B
H      22.163010   14.315010   30.698010   PTP1B
H      22.622010   13.653010   32.314010   PTP1B
N      20.775010   12.975010   31.552010   PTP1B
H      21.215010   12.153010   31.090010   PTP1B
H      20.413010   12.693010   32.486010   PTP1B
H      19.985010   13.316010   30.968010   PTP1B
C      22.021010   19.750010   34.574010   PTP1B
O      21.794010   20.816010   33.989010   PTP1B
N      21.672010   19.521010   35.839010   PTP1B
H      21.878010   18.658010   36.297010   PTP1B
C      20.964010   20.504010   36.658010   PTP1B
H      20.143010   20.891010   36.066010   PTP1B
C      20.491010   19.846010   37.958010   PTP1B
H      20.027010   18.871010   37.682010   PTP1B
H      21.378010   19.603010   38.585010   PTP1B
C      19.484010   20.666010   38.750010   PTP1B
H      19.843010   21.718010   38.818010   PTP1B
H      18.515010   20.681010   38.199010   PTP1B
C      19.283010   20.117010   40.163010   PTP1B
H      18.366010   20.581010   40.593010   PTP1B
H      19.098010   19.021010   40.086010   PTP1B
C      20.494010   20.388010   41.056010   PTP1B
H      21.415010   19.957010   40.605010   PTP1B
H      20.646010   21.482010   41.187010   PTP1B
N      20.352010   19.794010   42.422010   PTP1B
H      21.198010   20.003010   42.991010   PTP1B
H      19.514010   20.195010   42.890010   PTP1B
H      20.237010   18.763010   42.340010   PTP1B
C      21.880010   21.677010   36.987010   PTP1B
O      21.487010   22.846010   36.898010   PTP1B
N      23.109010   21.353010   37.370010   PTP1B
H      23.448010   20.419010   37.449010   PTP1B
C      24.081010   22.375010   37.713010   PTP1B
H      23.644010   23.007010   38.476010   PTP1B
C      25.387010   21.749010   38.206010   PTP1B
H      25.855010   21.219010   37.340010   PTP1B
C      26.328010   22.852010   38.706010   PTP1B
H      27.266010   22.408010   39.104010   PTP1B
H      26.612010   23.549010   37.891010   PTP1B
H      25.851010   23.435010   39.523010   PTP1B
C      25.087010   20.761010   39.339010   PTP1B
H      26.027010   20.324010   39.739010   PTP1B
H      24.557010   21.271010   40.172010   PTP1B
H      24.453010   19.923010   38.984010   PTP1B
C      24.368010   23.253010   36.502010   PTP1B
O      24.406010   24.480010   36.613010   PTP1B
N      24.558010   22.626010   35.343010   PTP1B
H      24.532010   21.636010   35.223010   PTP1B
C      24.828010   23.369010   34.121010   PTP1B
H      25.729010   23.945010   34.291010   PTP1B
C      24.997010   22.403010   32.946010   PTP1B
H      25.893010   21.777010   33.161010   PTP1B
H      24.131010   21.704010   32.925010   PTP1B
C      25.185010   23.012010   31.553010   PTP1B
H      24.245010   23.542010   31.265010   PTP1B
C      26.340010   24.003010   31.568010   PTP1B
H      26.514010   24.414010   30.551010   PTP1B
H      26.120010   24.850010   32.253010   PTP1B
H      27.276010   23.510010   31.908010   PTP1B
C      25.429010   21.904010   30.542010   PTP1B
H      25.549010   22.331010   29.523010   PTP1B
H      26.348010   21.330010   30.777010   PTP1B
H      24.571010   21.198010   30.524010   PTP1B
C      23.693010   24.359010   33.838010   PTP1B
O      23.940010   25.536010   33.570010   PTP1B
N      22.452010   23.888010   33.907010   PTP1B
H      22.212010   22.944010   34.123010   PTP1B
C      21.308010   24.756010   33.662010   PTP1B
H      21.433010   25.155010   32.664010   PTP1B
C      20.001010   23.962010   33.755010   PTP1B
H      20.069010   23.322010   34.665010   PTP1B
H      19.161010   24.668010   33.938010   PTP1B
C      19.684010   23.066010   32.556010   PTP1B
H      20.595010   22.476010   32.291010   PTP1B
C      18.547010   22.116010   32.910010   PTP1B
H      18.273010   21.491010   32.033010   PTP1B
H      18.846010   21.440010   33.740010   PTP1B
H      17.646010   22.683010   33.226010   PTP1B
C      19.316010   23.930010   31.354010   PTP1B
H      19.101010   23.291010   30.470010   PTP1B
H      18.415010   24.544010   31.552010   PTP1B
H      20.154010   24.612010   31.094010   PTP1B
C      21.280010   25.933010   34.628010   PTP1B
O      20.870010   27.032010   34.265010   PTP1B
N      21.719010   25.706010   35.858010   PTP1B
H      22.046010   24.826010   36.192010   PTP1B
C      21.758010   26.772010   36.857010   PTP1B
H      20.798010   27.272010   36.879010   PTP1B
C      22.100010   26.181010   38.233010   PTP1B
H      21.302010   25.452010   38.506010   PTP1B
H      23.042010   25.592010   38.167010   PTP1B
C      22.232010   27.178010   39.390010   PTP1B
H      22.382010   26.627010   40.336010   PTP1B
H      23.087010   27.864010   39.228010   PTP1B
C      20.983010   28.028010   39.615010   PTP1B
O      19.865010   27.463010   39.631010   PTP1B
O      21.123010   29.262010   39.791010   PTP1B
C      22.801010   27.811010   36.441010   PTP1B
O      22.575010   29.018010   36.560010   PTP1B
N      23.946010   27.338010   35.953010   PTP1B
H      24.163010   26.369010   35.855010   PTP1B
C      25.002010   28.239010   35.511010   PTP1B
H      25.155010   28.973010   36.293010   PTP1B
C      26.293010   27.473010   35.203010   PTP1B
H      26.061010   26.769010   34.369010   PTP1B
H      27.057010   28.180010   34.810010   PTP1B
C      26.848010   26.686010   36.356010   PTP1B
H      26.865010   27.308010   37.276010   PTP1B
H      26.197010   25.807010   36.556010   PTP1B
S      28.535010   26.090010   36.077010   PTP1B
C      29.107010   26.218010   37.740010   PTP1B
H      30.169010   25.902010   37.819010   PTP1B
H      29.034010   27.264010   38.108010   PTP1B
H      28.508010   25.574010   38.420010   PTP1B
C      24.563010   28.985010   34.261010   PTP1B
O      24.912010   30.152010   34.064010   PTP1B
N      23.796010   28.308010   33.415010   PTP1B
H      23.511010   27.366010   33.576010   PTP1B
C      23.330010   28.929010   32.191010   PTP1B
H      24.192010   29.362010   31.696010   PTP1B
C      22.716010   27.892010   31.249010   PTP1B
H      22.055010   27.248010   31.877010   PTP1B
H      22.046010   28.401010   30.521010   PTP1B
C      23.754010   27.012010   30.548010   PTP1B
H      24.744010   27.514010   30.611010   PTP1B
H      23.865010   26.060010   31.116010   PTP1B
C      23.308010   26.712010   29.130010   PTP1B
H      22.334010   26.171010   29.155010   PTP1B
H      23.183010   27.646010   28.534010   PTP1B
N      24.250010   25.895010   28.369010   PTP1B
H      24.920010   25.419010   28.950010   PTP1B
C      24.212010   25.801010   27.044010   PTP1B
N      23.287010   26.476010   26.366010   PTP1B
H      23.227010   26.398010   25.381010   PTP1B
H      22.588010   26.943010   26.912010   PTP1B
N      25.082010   25.043010   26.396010   PTP1B
H      25.100010   25.048010   25.406010   PTP1B
H      25.824010   24.656010   26.928010   PTP1B
C      22.349010   30.071010   32.436010   PTP1B
O      21.919010   30.726010   31.489010   PTP1B
N      21.995010   30.313010   33.697010   PTP1B
H      22.300010   29.775010   34.481010   PTP1B
C      21.104010   31.425010   34.018010   PTP1B
H      20.401010   31.555010   33.204010   PTP1B
C      20.439010   31.246010   35.385010   PTP1B
H      21.256010   31.160010   36.138010   PTP1B
H      19.877010   32.173010   35.638010   PTP1B
C      19.536010   30.048010   35.536010   PTP1B
H      18.715010   30.114010   34.787010   PTP1B
H      20.118010   29.125010   35.311010   PTP1B
C      18.974010   30.033010   36.940010   PTP1B
H      19.824010   30.052010   37.660010   PTP1B
H      18.389010   30.970010   37.090010   PTP1B
C      18.089010   28.822010   37.200010   PTP1B
H      17.214010   28.823010   36.512010   PTP1B
H      18.659010   27.880010   37.042010   PTP1B
N      17.576010   28.830010   38.609010   PTP1B
H      16.972010   27.999010   38.773010   PTP1B
H      18.378010   28.810010   39.271010   PTP1B
H      17.022010   29.695010   38.770010   PTP1B
C      21.950010   32.680010   34.090010   PTP1B
O      21.426010   33.801010   34.081010   PTP1B
N      23.267010   32.485010   34.163010   PTP1B
H      23.700010   31.586010   34.131010   PTP1B
C      24.199010   33.600010   34.299010   PTP1B
H      23.560010   34.442010   34.536010   PTP1B
C      25.135010   33.311010   35.462010   PTP1B
H      25.668010   32.354010   35.271010   PTP1B
H      25.909010   34.103010   35.559010   PTP1B
C      24.419010   33.146010   36.756010   PTP1B
C      24.082010   34.251010   37.522010   PTP1B
H      24.370010   35.239010   37.191010   PTP1B
C      23.379010   34.100010   38.720010   PTP1B
H      23.118010   34.969010   39.307010   PTP1B
C      23.009010   32.835010   39.155010   PTP1B
H      22.459010   32.714010   40.077010   PTP1B
C      24.043010   31.881010   37.199010   PTP1B
H      24.314010   31.005010   36.626010   PTP1B
C      23.340010   31.722010   38.394010   PTP1B
H      23.056010   30.732010   38.724010   PTP1B
C      24.992010   33.977010   33.066010   PTP1B
O      25.436010   35.110010   32.939010   PTP1B
N      25.183010   33.030010   32.162010   PTP1B
H      24.848010   32.099010   32.287010   PTP1B
C      25.901010   33.306010   30.926010   PTP1B
H      25.608010   34.268010   30.523010   PTP1B
C      27.416010   33.235010   31.145010   PTP1B
H      27.611010   33.683010   32.149010   PTP1B
H      27.732010   32.171010   31.218010   PTP1B
C      28.230010   33.991010   30.100010   PTP1B
H      27.869010   33.697010   29.090010   PTP1B
H      28.013010   35.080010   30.190010   PTP1B
C      29.726010   33.764010   30.292010   PTP1B
H      30.102010   34.436010   31.098010   PTP1B
H      29.946010   32.708010   30.575010   PTP1B
N      30.486010   34.028010   29.067010   PTP1B
H      30.883010   33.197010   28.661010   PTP1B
C      30.665010   35.220010   28.506010   PTP1B
N      30.135010   36.299010   29.044010   PTP1B
H      30.246010   37.184010   28.613010   PTP1B
H      29.514010   36.151010   29.816010   PTP1B
N      31.413010   35.327010   27.418010   PTP1B
H      31.620010   36.221010   27.047010   PTP1B
H      31.911010   34.518010   27.135010   PTP1B
C      25.444010   32.256010   29.922010   PTP1B
O      25.236010   31.101010   30.278010   PTP1B
N      25.270010   32.670010   28.674010   PTP1B
H      25.440010   33.606010   28.372010   PTP1B
C      24.808010   31.774010   27.624010   PTP1B
H      24.004010   31.210010   28.080010   PTP1B
C      24.254377   32.609092   26.451382   PTP1B
H      23.902168   31.940817   25.664655   PTP1B
H      23.399594   33.181995   26.806579   PTP1B
C      25.290223   33.580779   25.856564   PTP1B
H      25.555524   34.318929   26.612993   PTP1B
H      26.191798   33.023354   25.602624   PTP1B
S      24.772430   34.480513   24.368674   PTP1B
C      23.275162   35.309878   24.973893   PTP1B
H      22.911160   36.006208   24.219316   PTP1B
H      22.494463   34.573432   25.168214   PTP1B
H      23.497528   35.852046   25.893688   PTP1B
C      25.844440   30.771453   27.123735   PTP1B
O      27.052235   30.995765   27.191074   PTP1B
N      25.334143   29.675827   26.556284   PTP1B
H      24.326575   29.612819   26.542486   PTP1B
C      26.109476   28.708166   25.781947   PTP1B
H      26.578252   29.232164   24.949072   PTP1B
H      25.441283   27.954879   25.369854   PTP1B
C      27.212752   27.989129   26.558118   PTP1B
O      28.173765   27.546050   25.930137   PTP1B
N      27.077184   27.854822   27.883332   PTP1B
H      26.281716   28.281003   28.331600   PTP1B
C      28.043976   27.129287   28.707723   PTP1B
H      29.004665   27.557607   28.501054   PTP1B
C      27.782229   27.317770   30.208337   PTP1B
H      26.824038   26.871514   30.462997   PTP1B
H      28.550908   26.775300   30.761726   PTP1B
C      27.799301   28.789406   30.656000   PTP1B
H      26.994212   29.318720   30.154503   PTP1B
C      27.567964   28.867236   32.158668   PTP1B
H      27.483147   29.907142   32.474433   PTP1B
H      26.635047   28.361061   32.401046   PTP1B
H      28.386405   28.387192   32.696693   PTP1B
C      29.121245   29.485486   30.326431   PTP1B
H      29.155606   30.454065   30.816661   PTP1B
H      29.956053   28.876431   30.672894   PTP1B
H      29.192792   29.642947   29.252111   PTP1B
C      28.080513   25.653248   28.309319   PTP1B
O      27.026243   25.021848   28.317225   PTP1B
N      29.252951   25.139187   27.915593   PTP1B
H      30.040564   25.774002   27.969207   PTP1B
C      29.428460   23.891716   27.138472   PTP1B
H      30.499384   23.702395   27.051895   PTP1B
C      28.787501   22.665288   27.845756   PTP1B
H      27.703260   22.749512   27.781622   PTP1B
C      29.135032   21.364214   27.120157   PTP1B
H      28.628798   20.542616   27.621443   PTP1B
H      28.800250   21.388124   26.083019   PTP1B
H      30.205312   21.190627   27.162656   PTP1B
C      29.137748   22.533327   29.347101   PTP1B
H      28.702478   23.370637   29.889682   PTP1B
H      28.674115   21.627522   29.740173   PTP1B
C      30.633524   22.490286   29.674023   PTP1B
H      30.754760   22.402899   30.753406   PTP1B
H      31.106364   21.632902   29.197518   PTP1B
H      31.121402   23.404384   29.338187   PTP1B
C      28.860704   24.086166   25.719063   PTP1B
O      27.690666   24.426262   25.570142   PTP1B
N      29.665076   23.918439   24.660812   PTP1B
H      30.633470   23.667947   24.829516   PTP1B
C      29.253329   24.307668   23.294564   PTP1B
H      28.354163   24.917497   23.363461   PTP1B
C      30.328197   25.186514   22.649144   PTP1B
H      31.315724   24.789006   22.860314   PTP1B
H      30.168170   25.182637   21.574956   PTP1B
C      30.268596   26.638037   23.118581   PTP1B
H      30.146592   26.668500   24.200640   PTP1B
H      31.203175   27.133746   22.858255   PTP1B
C      29.129589   27.377208   22.430732   PTP1B
O      29.247971   27.852524   21.313881   PTP1B
N      27.995939   27.523690   23.073567   PTP1B
H      27.294890   28.039839   22.578129   PTP1B
H      27.938497   27.237186   24.046912   PTP1B
C      28.841340   23.167873   22.348993   PTP1B
O      28.064200   23.409567   21.421070   PTP1B
N      29.323828   21.943981   22.558783   PTP1B
H      29.937469   21.793041   23.344978   PTP1B
C      28.947891   20.756333   21.771451   PTP1B
H      27.930029   20.890501   21.407412   PTP1B
C      29.863581   20.553065   20.545160   PTP1B
H      29.660668   19.568849   20.123360   PTP1B
O      31.229451   20.623295   20.882513   PTP1B
H      31.541448   19.682978   20.836804   PTP1B
C      29.624877   21.563867   19.427234   PTP1B
H      30.239071   21.303394   18.566080   PTP1B
H      28.575616   21.549353   19.134382   PTP1B
H      29.889483   22.563556   19.762839   PTP1B
C      28.930605   19.492358   22.636607   PTP1B
O      29.456587   19.482935   23.748624   PTP1B
N      28.315619   18.424129   22.121109   PTP1B
H      27.919408   18.509888   21.200650   PTP1B
C      28.123441   17.131371   22.784085   PTP1B
H      27.418797   17.266411   23.606754   PTP1B
C      27.486796   16.188526   21.757393   PTP1B
H      26.557827   16.619207   21.385604   PTP1B
H      28.169202   16.020083   20.922845   PTP1B
H      27.266768   15.233306   22.227366   PTP1B
C      29.413783   16.543352   23.392267   PTP1B
O      29.417322   16.115525   24.541405   PTP1B
N      30.516366   16.566232   22.641154   PTP1B
H      30.453498   16.971844   21.713776   PTP1B
C      31.868572   16.207141   23.086332   PTP1B
H      31.881832   15.136851   23.297589   PTP1B
C      32.873959   16.466060   21.947385   PTP1B
H      33.887208   16.323657   22.323837   PTP1B
H      32.706492   15.722997   21.166033   PTP1B
C      32.744075   17.857219   21.318071   PTP1B
O      33.637652   18.715237   21.467794   PTP1B
O      31.723464   18.116605   20.641822   PTP1B
C      32.290856   16.904836   24.391028   PTP1B
O      32.811823   16.253155   25.290428   PTP1B
N      32.059121   18.214432   24.519663   PTP1B
H      31.545552   18.665174   23.776478   PTP1B
C      32.364816   18.984890   25.733671   PTP1B
H      33.402069   18.797746   26.011119   PTP1B
C      32.217233   20.491427   25.455574   PTP1B
H      31.208882   20.693581   25.100065   PTP1B
H      32.371242   21.040729   26.385721   PTP1B
C      33.224981   21.015902   24.421961   PTP1B
H      34.208796   21.086956   24.885436   PTP1B
H      33.296536   20.322331   23.584998   PTP1B
C      32.828794   22.386415   23.882891   PTP1B
O      32.733164   23.381400   24.588564   PTP1B
N      32.545640   22.498857   22.605636   PTP1B
H      32.340491   23.422323   22.266842   PTP1B
H      32.401340   21.672413   22.028906   PTP1B
C      31.511010   18.536010   26.936010   PTP1B
O      32.040010   18.442010   28.046010   PTP1B
N      30.234010   18.244010   26.711010   PTP1B
H      29.796010   18.311010   25.817010   PTP1B
C      29.350010   17.792010   27.779010   PTP1B
H      29.441010   18.492010   28.600010   PTP1B
C      27.917010   17.667010   27.269010   PTP1B
H      27.629010   18.659010   26.851010   PTP1B
H      27.898010   16.955010   26.414010   PTP1B
C      26.866010   17.263010   28.306010   PTP1B
H      27.126010   16.264010   28.732010   PTP1B
C      26.818010   18.295010   29.417010   PTP1B
H      26.025010   18.039010   30.153010   PTP1B
H      27.791010   18.339010   29.953010   PTP1B
H      26.598010   19.303010   29.007010   PTP1B
C      25.508010   17.146010   27.626010   PTP1B
H      24.734010   16.835010   28.361010   PTP1B
H      25.186010   18.111010   27.186010   PTP1B
H      25.543010   16.386010   26.815010   PTP1B
C      29.826010   16.443010   28.274010   PTP1B
O      29.951010   16.215010   29.477010   PTP1B
N      30.088010   15.546010   27.330010   PTP1B
H      29.968010   15.751010   26.361010   PTP1B
C      30.565010   14.213010   27.661010   PTP1B
H      29.853010   13.720010   28.313010   PTP1B
C      30.827010   13.407010   26.387010   PTP1B
H      29.865010   13.391010   25.821010   PTP1B
H      31.552010   13.953010   25.743010   PTP1B
C      31.274010   11.974010   26.649010   PTP1B
H      32.233010   12.000010   27.211010   PTP1B
H      30.541010   11.485010   27.331010   PTP1B
C      31.359010   11.175010   25.359010   PTP1B
H      30.356010   11.145010   24.875010   PTP1B
H      32.086010   11.627010   24.645010   PTP1B
N      31.810010    9.807010   25.598010   PTP1B
H      31.084010    9.122010   25.464010   PTP1B
C      33.047010    9.478010   25.956010   PTP1B
N      33.971010   10.418010   26.115010   PTP1B
H      34.900010   10.176010   26.357010   PTP1B
H      33.710010   11.347010   25.846010   PTP1B
N      33.357010    8.205010   26.162010   PTP1B
H      34.251010    7.965010   26.512010   PTP1B
H      32.609010    7.555010   26.156010   PTP1B
C      31.851010   14.359010   28.454010   PTP1B
O      32.037010   13.695010   29.474010   PTP1B
N      32.729010   15.242010   27.989010   PTP1B
H      32.593010   15.794010   27.168010   PTP1B
C      33.997010   15.474010   28.670010   PTP1B
H      34.488010   14.510010   28.723010   PTP1B
C      34.832010   16.501010   27.900010   PTP1B
H      35.035010   16.112010   26.878010   PTP1B
H      34.280010   17.458010   27.783010   PTP1B
C      36.170010   16.770010   28.519010   PTP1B
C      37.200010   15.846010   28.402010   PTP1B
H      37.043010   14.938010   27.835010   PTP1B
C      38.435010   16.074010   29.014010   PTP1B
H      39.230010   15.349010   28.913010   PTP1B
C      38.642010   17.240010   29.749010   PTP1B
H      39.598010   17.426010   30.218010   PTP1B
C      36.390010   17.931010   29.255010   PTP1B
H      35.595010   18.654010   29.374010   PTP1B
C      37.616010   18.171010   29.870010   PTP1B
H      37.764010   19.078010   30.439010   PTP1B
C      33.790010   15.953010   30.114010   PTP1B
O      34.535010   15.562010   31.016010   PTP1B
N      32.781010   16.797010   30.329010   PTP1B
H      32.167010   17.126010   29.611010   PTP1B
C      32.482010   17.323010   31.661010   PTP1B
H      33.397010   17.770010   32.027010   PTP1B
C      31.325010   18.324010   31.591010   PTP1B
H      30.437010   17.798010   31.173010   PTP1B
H      31.049010   18.670010   32.613010   PTP1B
O      31.644010   19.418010   30.750010   PTP1B
H      30.819010   19.886010   30.569010   PTP1B
C      32.122010   16.186010   32.610010   PTP1B
O      32.475010   16.206010   33.793010   PTP1B
N      31.401010   15.200010   32.082010   PTP1B
H      31.080010   15.195010   31.136010   PTP1B
C      31.015010   14.025010   32.860010   PTP1B
H      30.548010   14.375010   33.773010   PTP1B
C      30.118010   13.103010   32.038010   PTP1B
H      30.416010   13.163010   30.969010   PTP1B
H      30.245010   12.045010   32.356010   PTP1B
C      28.647010   13.453010   32.088010   PTP1B
C      28.170010   14.665010   31.580010   PTP1B
H      28.862010   15.378010   31.152010   PTP1B
C      26.811010   14.983010   31.635010   PTP1B
H      26.451010   15.923010   31.245010   PTP1B
C      25.921010   14.080010   32.205010   PTP1B
O      24.581010   14.383010   32.296010   PTP1B
H      24.134010   13.611010   32.648010   PTP1B
C      27.729010   12.566010   32.651010   PTP1B
H      28.072010   11.637010   33.086010   PTP1B
C      26.374010   12.872010   32.712010   PTP1B
H      25.688010   12.177010   33.172010   PTP1B
C      32.276010   13.270010   33.261010   PTP1B
O      32.473010   12.941010   34.435010   PTP1B
N      33.129010   12.994010   32.280010   PTP1B
H      32.991010   13.227010   31.320010   PTP1B
C      34.379010   12.301010   32.553010   PTP1B
H      34.130010   11.321010   32.939010   PTP1B
C      35.266010   12.234010   31.310010   PTP1B
H      35.153010   13.204010   30.772010   PTP1B
H      36.331010   12.181010   31.628010   PTP1B
C      35.025010   11.138010   30.282010   PTP1B
H      34.885010   10.153010   30.790010   PTP1B
C      33.795010   11.474010   29.473010   PTP1B
H      33.627010   10.711010   28.683010   PTP1B
H      32.895010   11.506010   30.124010   PTP1B
H      33.907010   12.463010   28.980010   PTP1B
C      36.242010   11.031010   29.375010   PTP1B
H      36.096010   10.222010   28.626010   PTP1B
H      36.424010   11.974010   28.821010   PTP1B
H      37.151010   10.794010   29.970010   PTP1B
C      35.139010   13.037010   33.632010   PTP1B
O      35.536010   12.443010   34.630010   PTP1B
N      35.343010   14.334010   33.423010   PTP1B
H      35.011010   14.817010   32.613010   PTP1B
C      36.078010   15.150010   34.380010   PTP1B
H      37.117010   14.843010   34.416010   PTP1B
C      36.036010   16.621010   33.964010   PTP1B
H      36.480010   16.735010   32.952010   PTP1B
H      34.990010   16.995010   33.922010   PTP1B
H      36.613010   17.261010   34.666010   PTP1B
C      35.534010   14.992010   35.794010   PTP1B
O      36.288010   14.722010   36.727010   PTP1B
N      34.223010   15.145010   35.947010   PTP1B
H      33.588010   15.338010   35.204010   PTP1B
C      33.599010   15.037010   37.261010   PTP1B
H      34.153010   15.681010   37.932010   PTP1B
C      32.109010   15.473010   37.217010   PTP1B
H      31.569010   14.763010   36.543010   PTP1B
C      31.504010   15.408010   38.604010   PTP1B
H      30.449010   15.757010   38.581010   PTP1B
H      31.501010   14.372010   39.002010   PTP1B
H      32.066010   16.058010   39.308010   PTP1B
C      31.999010   16.880010   36.674010   PTP1B
H      30.941010   17.220010   36.674010   PTP1B
H      32.593010   17.585010   37.294010   PTP1B
H      32.369010   16.938010   35.629010   PTP1B
C      33.689010   13.619010   37.810010   PTP1B
O      34.069010   13.420010   38.962010   PTP1B
N      33.340010   12.636010   36.989010   PTP1B
H      33.026010   12.762010   36.050010   PTP1B
C      33.393010   11.244010   37.420010   PTP1B
H      32.782010   11.174010   38.311010   PTP1B
C      32.924010   10.293010   36.300010   PTP1B
H      33.446010   10.663010   35.382010   PTP1B
C      33.248010    8.855010   36.672010   PTP1B
H      33.060010    8.177010   35.813010   PTP1B
H      34.316010    8.750010   36.955010   PTP1B
H      32.624010    8.515010   37.525010   PTP1B
C      31.419010   10.467010   36.062010   PTP1B
H      30.851010   10.061010   36.929010   PTP1B
H      31.187010   11.555010   35.997010   PTP1B
C      30.917010    9.805010   34.794010   PTP1B
H      29.835010   10.016010   34.651010   PTP1B
H      31.467010   10.188010   33.908010   PTP1B
H      31.048010    8.703010   34.841010   PTP1B
C      34.809010   10.856010   37.826010   PTP1B
O      35.023010   10.261010   38.880010   PTP1B
N      35.777010   11.199010   36.986010   PTP1B
H      35.644010   11.686010   36.127010   PTP1B
C      37.165010   10.874010   37.272010   PTP1B
H      37.228010    9.836010   37.574010   PTP1B
C      38.037010   11.130010   36.045010   PTP1B
H      37.427010   10.920010   35.136010   PTP1B
H      38.304010   12.209010   35.991010   PTP1B
C      39.288010   10.277010   36.017010   PTP1B
H      39.851010   10.479010   35.088010   PTP1B
H      39.935010   10.493010   36.890010   PTP1B
C      38.962010    8.798010   35.999010   PTP1B
O      38.312010    8.350010   35.030010   PTP1B
O      39.350010    8.089010   36.952010   PTP1B
C      37.651010   11.715010   38.443010   PTP1B
O      38.455010   11.262010   39.258010   PTP1B
N      37.161010   12.946010   38.522010   PTP1B
H      36.517010   13.340010   37.867010   PTP1B
C      37.555010   13.814010   39.611010   PTP1B
H      37.174010   14.803010   39.398010   PTP1B
H      38.631010   13.763010   39.705010   PTP1B
C      36.950010   13.351010   40.919010   PTP1B
O      37.547010   13.509010   41.981010   PTP1B
N      35.763010   12.766010   40.851010   PTP1B
H      35.267010   12.616010   39.996010   PTP1B
C      35.091010   12.293010   42.057010   PTP1B
H      35.106010   13.059010   42.824010   PTP1B
C      33.633010   11.961010   41.750010   PTP1B
H      33.117010   12.867010   41.366010   PTP1B
H      33.559010   11.170010   40.972010   PTP1B
H      33.092010   11.617010   42.658010   PTP1B
C      35.795010   11.080010   42.648010   PTP1B
O      35.824010   10.913010   43.864010   PTP1B
N      36.371010   10.237010   41.795010   PTP1B
H      36.365010   10.349010   40.803010   PTP1B
C      37.071010    9.055010   42.279010   PTP1B
H      36.393010    8.534010   42.945010   PTP1B
C      37.464010    8.158010   41.104010   PTP1B
H      38.063010    8.782010   40.401010   PTP1B
H      38.146010    7.358010   41.471010   PTP1B
C      36.274010    7.571010   40.370010   PTP1B
H      35.593010    7.088010   41.107010   PTP1B
H      35.705010    8.396010   39.883010   PTP1B
C      36.698010    6.542010   39.339010   PTP1B
H      37.343010    7.046010   38.583010   PTP1B
H      37.323010    5.775010   39.852010   PTP1B
C      35.489010    5.893010   38.678010   PTP1B
H      34.859010    5.379010   39.437010   PTP1B
H      34.867010    6.658010   38.164010   PTP1B
N      35.881010    4.878010   37.661010   PTP1B
H      35.032010    4.456010   37.233010   PTP1B
H      36.452010    5.332010   36.920010   PTP1B
H      36.444010    4.132010   38.117010   PTP1B
C      38.305010    9.435010   43.092010   PTP1B
O      38.682010    8.745010   44.036010   PTP1B
N      38.922010   10.549010   42.727010   PTP1B
H      38.623010   11.131010   41.973010   PTP1B
C      40.113010   11.020010   43.416010   PTP1B
H      40.589010   10.138010   43.827010   PTP1B
C      41.027010   11.751010   42.419010   PTP1B
H      41.302010   11.053010   41.598010   PTP1B
H      40.460471   12.570000   41.972364   PTP1B
C      42.349676   12.294632   42.936161   PTP1B
C      42.553249   13.684730   43.045624   PTP1B
H      41.751912   14.366274   42.799032   PTP1B
C      43.778834   14.187184   43.518902   PTP1B
H      43.912477   15.253325   43.632086   PTP1B
C      44.809019   13.300398   43.879055   PTP1B
H      45.740703   13.685546   44.266849   PTP1B
C      43.386033   11.410831   43.291750   PTP1B
H      43.228743   10.344512   43.217963   PTP1B
C      44.613466   11.912266   43.763023   PTP1B
H      45.395049   11.227413   44.057023   PTP1B
C      39.744427   11.907039   44.642468   PTP1B
O      40.619117   12.568479   45.198538   PTP1B
N      38.479119   11.924151   45.101016   PTP1B
H      37.785909   11.364165   44.622214   PTP1B
C      38.045689   12.709410   46.275091   PTP1B
H      38.950879   12.964559   46.825752   PTP1B
C      37.408622   14.057538   45.841790   PTP1B
H      37.885264   14.352753   44.904827   PTP1B
C      35.892700   13.981888   45.588544   PTP1B
H      35.552681   14.869859   45.058678   PTP1B
H      35.655136   13.111339   44.988176   PTP1B
H      35.355690   13.917199   46.537459   PTP1B
C      37.723591   15.163016   46.874042   PTP1B
H      37.168847   14.976496   47.795703   PTP1B
H      38.788059   15.134546   47.109657   PTP1B
C      37.404772   16.579175   46.372900   PTP1B
H      37.744243   17.303998   47.113124   PTP1B
H      37.916868   16.765364   45.428760   PTP1B
H      36.329832   16.701167   46.239826   PTP1B
C      37.220041   11.913055   47.300380   PTP1B
O      37.466783   12.066159   48.494639   PTP1B
N      36.273782   11.060058   46.879623   PTP1B
H      36.110804   10.935316   45.885922   PTP1B
C      35.370568   10.347942   47.798794   PTP1B
H      35.879498   10.222566   48.755554   PTP1B
C      34.124555   11.222307   48.027775   PTP1B
H      34.446264   12.253965   48.169611   PTP1B
H      33.477620   11.180653   47.150224   PTP1B
C      33.335650   10.797985   49.272739   PTP1B
H      33.031252    9.757435   49.157598   PTP1B
H      33.996314   10.860855   50.138050   PTP1B
S      31.843281   11.774381   49.625967   PTP1B
C      32.537176   13.444527   49.804028   PTP1B
H      31.758326   14.128024   50.141573   PTP1B
H      33.351108   13.439650   50.528808   PTP1B
H      32.915910   13.799277   48.844952   PTP1B
C      34.983811    8.947301   47.290776   PTP1B
O      34.697793    8.770204   46.106449   PTP1B
N      34.951930    7.966051   48.200780   PTP1B
H      35.183606    8.155756   49.168674   PTP1B
C      34.572392    6.561479   47.990265   PTP1B
H      35.275042    6.083559   47.311779   PTP1B
H      33.573796    6.504162   47.563427   PTP1B
C      34.568345    5.765463   49.293581   PTP1B
O      34.865245    6.380583   50.343119   PTP1B
O      34.267378    4.556381   49.213007   PTP1B
C      33.239073   28.107210   20.826111   VO(alx)2
C      33.108107   26.681083   21.043196   VO(alx)2
C      32.312273   25.892832   20.157024   VO(alx)2
C      31.540456   26.542848   19.220825   VO(alx)2
O      31.662403   27.871233   19.070562   VO(alx)2
C      32.467934   28.673836   19.828886   VO(alx)2
O      34.108329   28.718070   21.610922   VO(alx)2
V      35.199345   27.430131   22.696197   VO(alx)2
O      35.145618   27.895696   24.208861   VO(alx)2
O      33.758334   26.199480   22.036187   VO(alx)2
O      32.270889   24.544608   20.375085   VO(alx)2
C      32.511893   23.669993   19.268898   VO(alx)2
C      30.493076   25.945274   18.335823   VO(alx)2
C      32.349694   30.106918   19.424341   VO(alx)2
C      30.880734   30.587431   19.393169   VO(alx)2
C      30.673490   31.961689   18.740380   VO(alx)2
C      31.044809   32.076434   17.250843   VO(alx)2
C      30.252233   31.150543   16.318934   VO(alx)2
H      29.756111   26.713457   18.089282   VO(alx)2
H      30.903664   25.553785   17.397493   VO(alx)2
H      29.980775   25.128557   18.851971   VO(alx)2
H      32.705132   22.687229   19.700495   VO(alx)2
H      33.386505   23.995718   18.695453   VO(alx)2
H      31.649743   23.596493   18.598803   VO(alx)2
H      32.794544   30.226168   18.426309   VO(alx)2
H      32.946696   30.707735   20.113833   VO(alx)2
H      30.501955   30.621308   20.421994   VO(alx)2
H      30.272530   29.843229   18.869039   VO(alx)2
H      29.612516   32.213286   18.859564   VO(alx)2
H      31.238684   32.716072   19.301319   VO(alx)2
H      30.882863   33.115911   16.939737   VO(alx)2
H      32.119773   31.896523   17.117274   VO(alx)2
H      30.509652   31.332621   15.270402   VO(alx)2
H      30.444423   30.092472   16.527967   VO(alx)2
H      29.173493   31.319166   16.430014   VO(alx)2
O      36.282015   25.792659   22.554666   VO(alx)2
C      36.813726   25.798333   21.351992   VO(alx)2
C      36.849745   24.728559   20.478600   VO(alx)2
O      37.562926   24.859201   19.311749   VO(alx)2
C      38.025334   26.041608   18.862963   VO(alx)2
C      37.777561   27.207444   19.562105   VO(alx)2
C      37.173157   27.114573   20.853662   VO(alx)2
C      35.934766   23.543188   20.513996   VO(alx)2
C      36.480537   22.119029   20.718941   VO(alx)2
C      35.395909   21.051169   20.458564   VO(alx)2
C      38.793841   25.935237   17.588084   VO(alx)2
O      38.085675   28.420046   18.999741   VO(alx)2
C      36.919099   29.215445   18.695938   VO(alx)2
O      36.802385   28.116386   21.573221   VO(alx)2
C      35.049542   20.838779   18.974675   VO(alx)2
C      34.113026   19.655712   18.702688   VO(alx)2
H      39.852409   25.723660   17.798585   VO(alx)2
H      38.409672   25.107182   16.983499   VO(alx)2
H      38.742200   26.864632   17.024321   VO(alx)2
H      35.406376   23.566279   19.551669   VO(alx)2
H      35.193637   23.751480   21.291963   VO(alx)2
H      36.837803   22.038570   21.751138   VO(alx)2
H      37.340004   21.935403   20.060733   VO(alx)2
H      35.728488   20.097876   20.881733   VO(alx)2
H      34.486727   21.313425   21.016414   VO(alx)2
H      37.288672   30.153616   18.281436   VO(alx)2
H      36.300547   28.701984   17.946755   VO(alx)2
H      36.334721   29.409304   19.598356   VO(alx)2
H      34.599878   21.748281   18.558159   VO(alx)2
H      35.975713   20.690994   18.410314   VO(alx)2
H      33.945276   19.527926   17.627963   VO(alx)2
H      34.534639   18.717636   19.079665   VO(alx)2
H      33.133383   19.801798   19.167468   VO(alx)2
